# Supplementary material for: Epitranscriptomic and expression profiling in Riccia fluitans across diverse environmental conditions
Source: Comput Struct Biotechnol J. 2025 Oct 2;27:4232–45. doi: 10.1016/j.csbj.2025.10.002 (PMC12513226; doi:10.1016/j.csbj.2025.10.002)
Supplement: Supplementary file 2 — Supplementary material [file mmc2.zip]

Archive with 39 entries (38 files):
- Supplementary materials/
- Supplementary materials/Table S5.xlsx
- Supplementary materials/Table S37.xlsx
- Supplementary materials/Table S38.xlsx
- Supplementary materials/Table S36.xlsx
- Supplementary materials/Table S35.xlsx
- Supplementary materials/Table S34.xlsx
- Supplementary materials/Table S6.xlsx
- Supplementary materials/Table S8.xlsx
- Supplementary materials/Table S9.xlsx
- Supplementary materials/Table S10.xlsx
- Supplementary materials/Table S11.xlsx
- Supplementary materials/Table S12.xlsx
- Supplementary materials/Table S13.xlsx
- Supplementary materials/Table S15.xlsx
- Supplementary materials/Table S18.xlsx
- Supplementary materials/Table S19.xlsx
- Supplementary materials/Table S20.xlsx
- Supplementary materials/Table S21.xlsx
- Supplementary materials/Table S22.xlsx
- Supplementary materials/Table S23.xlsx
- Supplementary materials/Table S24.xlsx
- Supplementary materials/Table S25.xlsx
- Supplementary materials/Table S26.xlsx
- Supplementary materials/Table S29.xlsx
- Supplementary materials/Table S30.xlsx
- Supplementary materials/Table S31.xlsx
- Supplementary materials/Table S32.xlsx
- Supplementary materials/Table S33.xlsx
- Supplementary materials/Table S1.xlsx
- Supplementary materials/Table S2.xlsx
- Supplementary materials/Table S3.xlsx
- Supplementary materials/Table S4.xlsx
- Supplementary materials/Table S7.xlsx
- Supplementary materials/Table S14.xlsx
- Supplementary materials/Table S28.xlsx
- Supplementary materials/Table S17.xlsx
- Supplementary materials/Table S16.xlsx
- Supplementary materials/Table S27.xlsx
