# Supplementary material for: Epitranscriptomic and expression profiling in Riccia fluitans across diverse environmental conditions
Source: Comput Struct Biotechnol J. 2025 Oct 2;27:4232–45. doi: 10.1016/j.csbj.2025.10.002 (PMC12513226; doi:10.1016/j.csbj.2025.10.002)
Supplement: Supplementary file 2 — Supplementary material [file mmc2.zip › Supplementary materials/Table S5.xlsx]

## Sheet: Table S5
Table S5. Land mRNA length in significant Ψ transcripts
riccia_gene_id	riccia_transcript_id	transcript_width	group	log(width)
CL.1551	evm.model.group1.1239	2600	U LAND	11.3443
CL.2285	CL.2285.2	3530	U LAND	11.7855
CL.2285	evm.model.group1.1931	720	U LAND	9.49185
CL.2292	CL.2292.1	4251	U LAND	12.0536
CL.2292	CL.2292.3	4251	U LAND	12.0536
CL.2436	evm.model.group1.2002	949	U LAND	9.89026
CL.2978	CL.2978.2	3224	U LAND	11.6546
CL.2978	evm.model.group1.2373	2827	U LAND	11.4651
CL.3690	CL.3690.1	32080	U LAND	14.9694
CL.3690	CL.3690.2	41270	U LAND	15.3328
CL.3690	CL.3690.3	11740	U LAND	13.5191
CL.3690	CL.3690.4	11740	U LAND	13.5191
CL.3690	CL.3690.5	32058	U LAND	14.9684
CL.3690	CL.3690.6	32040	U LAND	14.9676
CL.3690	CL.3690.7	1147	U LAND	10.1636
CL.3690	evm.model.group1.2891	41135	U LAND	15.3281
CL.3690	CL.3690.9	1355	U LAND	10.4041
CL.3690	CL.3690.10	30885	U LAND	14.9146
CL.3690	CL.3690.11	21693	U LAND	14.4049
CL.3690	CL.3690.12	1338	U LAND	10.3859
CL.3690	CL.3690.13	19672	U LAND	14.2639
CL.3690	CL.3690.14	10528	U LAND	13.3619
CL.3690	CL.3690.15	10526	U LAND	13.3617
CL.3690	CL.3690.16	1301	U LAND	10.3454
CL.3690	CL.3690.18	10444	U LAND	13.3504
CL.3690	CL.3690.19	8820	U LAND	13.1066
CL.3690	CL.3690.20	1362	U LAND	10.4115
CL.3690	evm.model.group1.2892	8743	U LAND	13.0939
CL.3690	CL.3690.22	1157	U LAND	10.1762
CL.4520	evm.model.group1.3418	1428	U LAND	10.4798
CL.5034	CL.5034.1	1415	U LAND	10.4666
CL.5034	evm.model.group10.379	189559	U LAND	17.5323
CL.5159	evm.model.group10.455	2311	U LAND	11.1743
CL.5691	CL.5691.1	2138	U LAND	11.062
CL.6664	evm.model.group11.265	2248	U LAND	11.1344
CL.6999	evm.model.group11.485	1451	U LAND	10.5028
CL.7086	CL.7086.2	939	U LAND	9.87498
CL.7957	evm.model.group12.133	2322	U LAND	11.1812
CL.8088	CL.8088.2	2164	U LAND	11.0795
CL.8088	evm.model.group12.182	1766	U LAND	10.7863
CL.9877	evm.model.group13.465	1719	U LAND	10.7474
CL.11766	evm.model.group2.686	2782	U LAND	11.4419
CL.13939	CL.13939.2	2572	U LAND	11.3287
CL.13939	CL.13939.3	2539	U LAND	11.31
CL.13939	evm.model.group2.2249	1828	U LAND	10.8361
CL.14105	CL.14105.1	3168	U LAND	11.6294
CL.14105	evm.model.group2.2393	38117	U LAND	15.2181
CL.15001	CL.15001.2	7506	U LAND	12.8738
CL.15001	evm.model.group3.600	4923	U LAND	12.2653
CL.15001	evm.model.group3.601	2238	U LAND	11.128
CL.17414	evm.model.group3.2550	1868	U LAND	10.8673
CL.17977	evm.model.group4.159	955	U LAND	9.89936
CL.18729	evm.model.group4.699	1437	U LAND	10.4888
CL.21237	CL.21237.2	2029	U LAND	10.9866
CL.22349	evm.model.group5.966	1458	U LAND	10.5098
CL.24113	CL.24113.2	3255	U LAND	11.6684
CL.25552	CL.25552.1	12006	U LAND	13.5515
CL.25653	evm.model.group6.1363	1368	U LAND	10.4179
CL.26093	evm.model.group6.1707	1451	U LAND	10.5028
CL.27660	evm.model.group7.1004	1001	U LAND	9.96723
CL.27970	CL.27970.2	2971	U LAND	11.5367
CL.28934	CL.28934.1	16986	U LAND	14.0521
CL.28934	evm.model.group7.1890	1084	U LAND	10.0821
CL.28959	evm.model.group7.1887	286032	U LAND	18.1258
CL.28959	CL.28959.3	10464	U LAND	13.3531
CL.28959	evm.model.group7.1888	855	U LAND	9.73978
CL.29177	evm.model.group8.140	1250	U LAND	10.2877
CL.29934	CL.29934.1	3676	U LAND	11.8439
CL.29934	evm.model.group8.680	3213	U LAND	11.6497
CL.30152	evm.model.group8.824	1025	U LAND	10.0014
CL.31034	evm.model.group8.1476	1567	U LAND	10.6138
CL.31915	evm.model.group9.376	2492	U LAND	11.2831
CL.33060	evm.model.utg1315_1011780_1779404__.3	854	U LAND	9.73809
CL.33150	evm.model.utg1338_2327123_2484087__.5	5133	U LAND	12.3256
CL.33196	evm.model.utg1661_840873_1372191__.4	5598	U LAND	12.4507
CL.33196	evm.model.utg1661_840873_1372191__.5	1026	U LAND	10.0028
CL.33844	evm.model.utg4551_431494_512601__.2	1347	U LAND	10.3955
CL.34050	evm.model.utg548_4040903_4386744__.4	1577	U LAND	10.623
CL.34605	evm.model.utg7582_1_416147__.10	1906	U LAND	10.8963
CL.34806	evm.model.utg87_2701784_3545125__.3	1897	U LAND	10.8895
CL.925	evm.model.group1.750	2372	Ψ LAND	11.2119
CL.1551	CL.1551.1	3132	Ψ LAND	11.6129
CL.1744	CL.1744.1	845	Ψ LAND	9.72281
CL.2285	CL.2285.1	3532	Ψ LAND	11.7863
CL.2292	CL.2292.2	4251	Ψ LAND	12.0536
CL.2436	CL.2436.1	1157	Ψ LAND	10.1762
CL.2593	CL.2593.1	1779	Ψ LAND	10.7969
CL.2612	CL.2612.1	2498	Ψ LAND	11.2866
CL.2978	CL.2978.1	3359	Ψ LAND	11.7138
CL.3565	CL.3565.1	2992	Ψ LAND	11.5469
CL.3570	CL.3570.1	859	Ψ LAND	9.74651
CL.3690	CL.3690.17	10444	Ψ LAND	13.3504
CL.3738	CL.3738.1	3044	Ψ LAND	11.5718
CL.3747	CL.3747.1	2099	Ψ LAND	11.0355
CL.3752	CL.3752.1	1969	Ψ LAND	10.9432
CL.4096	evm.model.group1.3135	811	Ψ LAND	9.66356
CL.4378	evm.model.group1.3286	505	Ψ LAND	8.98014
CL.4520	CL.4520.1	2260	Ψ LAND	11.1421
CL.5034	CL.5034.3	1439	Ψ LAND	10.4909
CL.5159	CL.5159.1	3099	Ψ LAND	11.5976
CL.5691	evm.model.group10.858	1432	Ψ LAND	10.4838
CL.6664	CL.6664.1	3100	Ψ LAND	11.5981
CL.6999	CL.6999.1	1652	Ψ LAND	10.69
CL.7086	CL.7086.1	1779	Ψ LAND	10.7969
CL.7152	CL.7152.1	1225	Ψ LAND	10.2586
CL.7957	CL.7957.1	2529	Ψ LAND	11.3044
CL.8088	CL.8088.1	2166	Ψ LAND	11.0808
CL.8166	CL.8166.1	1642	Ψ LAND	10.6812
CL.9877	CL.9877.1	2688	Ψ LAND	11.3923
CL.11159	CL.11159.1	1644	Ψ LAND	10.683
CL.11266	CL.11266.1	1957	Ψ LAND	10.9344
CL.11766	CL.11766.1	2389	Ψ LAND	11.2222
CL.12064	evm.model.group2.999	1579	Ψ LAND	10.6248
CL.12533	CL.12533.1	3069	Ψ LAND	11.5836
CL.13300	CL.13300.1	3356	Ψ LAND	11.7125
CL.13939	CL.13939.1	2616	Ψ LAND	11.3531
CL.13974	CL.13974.1	2489	Ψ LAND	11.2814
CL.14059	CL.14059.1	3124	Ψ LAND	11.6092
CL.14105	CL.14105.3	2227	Ψ LAND	11.1209
CL.14581	CL.14581.1	2161	Ψ LAND	11.0775
CL.15001	CL.15001.1	2148	Ψ LAND	11.0688
CL.15883	CL.15883.1	3710	Ψ LAND	11.8572
CL.15883	evm.model.group3.1264	3596	Ψ LAND	11.8122
CL.15883	CL.15883.3	3560	Ψ LAND	11.7977
CL.16690	CL.16690.1	5989	Ψ LAND	12.5481
CL.17021	CL.17021.1	1872	Ψ LAND	10.8704
CL.17352	CL.17352.1	2755	Ψ LAND	11.4278
CL.17414	CL.17414.1	1952	Ψ LAND	10.9307
CL.17977	CL.17977.1	2200	Ψ LAND	11.1033
CL.18147	CL.18147.1	1330	Ψ LAND	10.3772
CL.18188	evm.model.group4.349	1029	Ψ LAND	10.007
CL.18729	CL.18729.1	1723	Ψ LAND	10.7507
CL.19097	evm.model.group4.947	3095	Ψ LAND	11.5957
CL.19794	CL.19794.1	1329	Ψ LAND	10.3761
CL.19855	CL.19855.1	1776	Ψ LAND	10.7944
CL.20565	CL.20565.1	2010	Ψ LAND	10.973
CL.20565	evm.model.group4.1901	1803	Ψ LAND	10.8162
CL.21237	evm.model.group5.351	2270	Ψ LAND	11.1485
CL.21493	CL.21493.1	1495	Ψ LAND	10.5459
CL.21704	evm.model.group5.646	1164	Ψ LAND	10.1849
CL.22349	CL.22349.1	2232	Ψ LAND	11.1241
CL.22645	CL.22645.1	1627	Ψ LAND	10.668
CL.22857	CL.22857.1	1377	Ψ LAND	10.4273
CL.23265	evm.model.group5.1796	607	Ψ LAND	9.24555
CL.24111	CL.24111.1	629	Ψ LAND	9.29692
CL.24113	CL.24113.1	3742	Ψ LAND	11.8696
CL.24450	evm.model.group6.547	1048	Ψ LAND	10.0334
CL.24582	CL.24582.1	2501	Ψ LAND	11.2883
CL.25525	CL.25525.1	1173	Ψ LAND	10.196
CL.25552	CL.25552.2	1338	Ψ LAND	10.3859
CL.25653	CL.25653.1	1913	Ψ LAND	10.9016
CL.26093	CL.26093.1	1602	Ψ LAND	10.6457
CL.27285	CL.27285.1	2017	Ψ LAND	10.978
CL.27660	CL.27660.1	1880	Ψ LAND	10.8765
CL.27970	evm.model.group7.1255	3390	Ψ LAND	11.7271
CL.28134	CL.28134.1	4070	Ψ LAND	11.9908
CL.28917	CL.28917.1	3419	Ψ LAND	11.7394
CL.28934	CL.28934.2	1564	Ψ LAND	10.611
CL.28959	CL.28959.1	1222	Ψ LAND	10.255
CL.28959	CL.28959.4	1346	Ψ LAND	10.3945
CL.29177	CL.29177.1	1250	Ψ LAND	10.2877
CL.29298	CL.29298.1	1431	Ψ LAND	10.4828
CL.29301	CL.29301.1	1360	Ψ LAND	10.4094
CL.29340	CL.29340.1	1331	Ψ LAND	10.3783
CL.29934	CL.29934.2	3431	Ψ LAND	11.7444
CL.29972	CL.29972.1	745	Ψ LAND	9.5411
CL.30152	CL.30152.1	1901	Ψ LAND	10.8925
CL.30272	CL.30272.1	224	Ψ LAND	7.80735
CL.31034	CL.31034.1	1992	Ψ LAND	10.96
CL.31668	evm.model.group9.178	1766	Ψ LAND	10.7863
CL.31845	CL.31845.1	1734	Ψ LAND	10.7599
CL.31915	CL.31915.1	2792	Ψ LAND	11.4471
CL.32967	evm.model.group9.1287	2196	Ψ LAND	11.1007
CL.32973	CL.32973.1	1152	Ψ LAND	10.1699
CL.33060	CL.33060.1	981	Ψ LAND	9.93811
CL.33150	CL.33150.2	4850	Ψ LAND	12.2438
CL.33196	CL.33196.1	8462	Ψ LAND	13.0468
CL.33844	CL.33844.1	2787	Ψ LAND	11.4445
CL.33934	CL.33934.1	2250	Ψ LAND	11.1357
CL.34050	CL.34050.2	1454	Ψ LAND	10.5058
CL.34605	CL.34605.1	2361	Ψ LAND	11.2052
CL.34806	CL.34806.1	2742	Ψ LAND	11.421
