# Supplementary material for: Epitranscriptomic and expression profiling in Riccia fluitans across diverse environmental conditions
Source: Comput Struct Biotechnol J. 2025 Oct 2;27:4232–45. doi: 10.1016/j.csbj.2025.10.002 (PMC12513226; doi:10.1016/j.csbj.2025.10.002)
Supplement: Supplementary file 2 — Supplementary material [file mmc2.zip › Supplementary materials/Table S37.xlsx]

## Sheet: ostateczna_tabelka_procesy.csv
Table S37. Summary of all significant results, including selected GO processes.
arabidopsis_id	gene_id	Profile	category	ID	term	Event	description
AT1G01050	CL.7746	Upregulated	GO:BP	GO:0005982	starch metabolic process	DEGs	pyrophosphorylase 1 [Source:NCBI gene (formerly Entrezgene);Acc:839579]
AT1G10670	CL.15656	m6A WATER	GO:BP	GO:0005982	starch metabolic process	m6A	ATP-citrate lyase A-1 [Source:NCBI gene (formerly Entrezgene);Acc:837610]
AT1G10670	CL.15656	m5C WATER	GO:BP	GO:0005982	starch metabolic process	m5C	ATP-citrate lyase A-1 [Source:NCBI gene (formerly Entrezgene);Acc:837610]
AT1G10670	CL.15656	m6A WATER	GO:BP	GO:0005982	starch metabolic process	m6A	ATP-citrate lyase A-1 [Source:NCBI gene (formerly Entrezgene);Acc:837610]
AT1G10670	CL.15656	m6A WATER	GO:BP	GO:0005982	starch metabolic process	m6A	ATP-citrate lyase A-1 [Source:NCBI gene (formerly Entrezgene);Acc:837610]
AT1G10670	CL.15656	m6A WATER	GO:BP	GO:0005982	starch metabolic process	m6A	ATP-citrate lyase A-1 [Source:NCBI gene (formerly Entrezgene);Acc:837610]
AT1G10670	CL.15656	m6A WATER	GO:BP	GO:0005982	starch metabolic process	m6A	ATP-citrate lyase A-1 [Source:NCBI gene (formerly Entrezgene);Acc:837610]
AT1G10670	CL.15656	m6A WATER	GO:BP	GO:0005982	starch metabolic process	m6A	ATP-citrate lyase A-1 [Source:NCBI gene (formerly Entrezgene);Acc:837610]
AT1G10670	CL.15656	m5C WATER	GO:BP	GO:0005982	starch metabolic process	m5C	ATP-citrate lyase A-1 [Source:NCBI gene (formerly Entrezgene);Acc:837610]
AT1G10670	CL.15656	m5C WATER	GO:BP	GO:0005982	starch metabolic process	m5C	ATP-citrate lyase A-1 [Source:NCBI gene (formerly Entrezgene);Acc:837610]
AT1G10670	CL.15656	m6A WATER	GO:BP	GO:0005982	starch metabolic process	m6A	ATP-citrate lyase A-1 [Source:NCBI gene (formerly Entrezgene);Acc:837610]
AT1G10670	CL.15656	m5C WATER	GO:BP	GO:0005982	starch metabolic process	m5C	ATP-citrate lyase A-1 [Source:NCBI gene (formerly Entrezgene);Acc:837610]
AT1G10670	CL.15656	m6A WATER	GO:BP	GO:0005982	starch metabolic process	m6A	ATP-citrate lyase A-1 [Source:NCBI gene (formerly Entrezgene);Acc:837610]
AT1G10670	CL.15656	m6A WATER	GO:BP	GO:0005982	starch metabolic process	m6A	ATP-citrate lyase A-1 [Source:NCBI gene (formerly Entrezgene);Acc:837610]
AT1G10670	CL.15656	m5C WATER	GO:BP	GO:0005982	starch metabolic process	m5C	ATP-citrate lyase A-1 [Source:NCBI gene (formerly Entrezgene);Acc:837610]
AT1G10670	CL.15656	m5C WATER	GO:BP	GO:0005982	starch metabolic process	m5C	ATP-citrate lyase A-1 [Source:NCBI gene (formerly Entrezgene);Acc:837610]
AT1G15690	CL.23826	m6A WATER	GO:BP	GO:0005982	starch metabolic process	m6A	Inorganic H pyrophosphatase family protein [Source:NCBI gene (formerly Entrezgene);Acc:838138]
AT1G15690	CL.23826	m5C WATER	GO:BP	GO:0005982	starch metabolic process	m5C	Inorganic H pyrophosphatase family protein [Source:NCBI gene (formerly Entrezgene);Acc:838138]
AT1G15690	CL.23826	m6A WATER	GO:BP	GO:0005982	starch metabolic process	m6A	Inorganic H pyrophosphatase family protein [Source:NCBI gene (formerly Entrezgene);Acc:838138]
AT1G15690	CL.23826	m5C WATER	GO:BP	GO:0005982	starch metabolic process	m5C	Inorganic H pyrophosphatase family protein [Source:NCBI gene (formerly Entrezgene);Acc:838138]
AT1G15690	CL.23826	m5C WATER	GO:BP	GO:0005982	starch metabolic process	m5C	Inorganic H pyrophosphatase family protein [Source:NCBI gene (formerly Entrezgene);Acc:838138]
AT1G15690	CL.23826	m5C WATER	GO:BP	GO:0005982	starch metabolic process	m5C	Inorganic H pyrophosphatase family protein [Source:NCBI gene (formerly Entrezgene);Acc:838138]
AT1G15690	CL.23826	m6A WATER	GO:BP	GO:0005982	starch metabolic process	m6A	Inorganic H pyrophosphatase family protein [Source:NCBI gene (formerly Entrezgene);Acc:838138]
AT1G15690	CL.23826	m6A WATER	GO:BP	GO:0005982	starch metabolic process	m6A	Inorganic H pyrophosphatase family protein [Source:NCBI gene (formerly Entrezgene);Acc:838138]
AT1G15690	CL.23826	m5C WATER	GO:BP	GO:0005982	starch metabolic process	m5C	Inorganic H pyrophosphatase family protein [Source:NCBI gene (formerly Entrezgene);Acc:838138]
AT1G15690	CL.23826	m6A WATER	GO:BP	GO:0005982	starch metabolic process	m6A	Inorganic H pyrophosphatase family protein [Source:NCBI gene (formerly Entrezgene);Acc:838138]
AT1G15690	CL.23826	m6A WATER	GO:BP	GO:0005982	starch metabolic process	m6A	Inorganic H pyrophosphatase family protein [Source:NCBI gene (formerly Entrezgene);Acc:838138]
AT1G15690	CL.23826	m6A WATER	GO:BP	GO:0005982	starch metabolic process	m6A	Inorganic H pyrophosphatase family protein [Source:NCBI gene (formerly Entrezgene);Acc:838138]
AT1G15690	CL.23826	m5C WATER	GO:BP	GO:0005982	starch metabolic process	m5C	Inorganic H pyrophosphatase family protein [Source:NCBI gene (formerly Entrezgene);Acc:838138]
AT1G15690	CL.23826	m5C WATER	GO:BP	GO:0005982	starch metabolic process	m5C	Inorganic H pyrophosphatase family protein [Source:NCBI gene (formerly Entrezgene);Acc:838138]
AT1G15690	CL.23826	m6A WATER	GO:BP	GO:0005982	starch metabolic process	m6A	Inorganic H pyrophosphatase family protein [Source:NCBI gene (formerly Entrezgene);Acc:838138]
AT1G15690	CL.23826	m6A WATER	GO:BP	GO:0005982	starch metabolic process	m6A	Inorganic H pyrophosphatase family protein [Source:NCBI gene (formerly Entrezgene);Acc:838138]
AT1G15690	CL.23826	m6A WATER	GO:BP	GO:0005982	starch metabolic process	m6A	Inorganic H pyrophosphatase family protein [Source:NCBI gene (formerly Entrezgene);Acc:838138]
AT1G15690	CL.23826	m5C WATER	GO:BP	GO:0005982	starch metabolic process	m5C	Inorganic H pyrophosphatase family protein [Source:NCBI gene (formerly Entrezgene);Acc:838138]
AT1G15690	CL.23826	m5C WATER	GO:BP	GO:0005982	starch metabolic process	m5C	Inorganic H pyrophosphatase family protein [Source:NCBI gene (formerly Entrezgene);Acc:838138]
AT1G15690	CL.23826	m5C WATER	GO:BP	GO:0005982	starch metabolic process	m5C	Inorganic H pyrophosphatase family protein [Source:NCBI gene (formerly Entrezgene);Acc:838138]
AT1G15690	CL.23826	m6A WATER	GO:BP	GO:0005982	starch metabolic process	m6A	Inorganic H pyrophosphatase family protein [Source:NCBI gene (formerly Entrezgene);Acc:838138]
AT1G15690	CL.23826	m5C WATER	GO:BP	GO:0005982	starch metabolic process	m5C	Inorganic H pyrophosphatase family protein [Source:NCBI gene (formerly Entrezgene);Acc:838138]
AT1G15690	CL.23826	m5C WATER	GO:BP	GO:0005982	starch metabolic process	m5C	Inorganic H pyrophosphatase family protein [Source:NCBI gene (formerly Entrezgene);Acc:838138]
AT1G15690	CL.23826	m6A WATER	GO:BP	GO:0005982	starch metabolic process	m6A	Inorganic H pyrophosphatase family protein [Source:NCBI gene (formerly Entrezgene);Acc:838138]
AT1G15690	CL.23826	m6A WATER	GO:BP	GO:0005982	starch metabolic process	m6A	Inorganic H pyrophosphatase family protein [Source:NCBI gene (formerly Entrezgene);Acc:838138]
AT1G15690	CL.23826	m6A WATER	GO:BP	GO:0005982	starch metabolic process	m6A	Inorganic H pyrophosphatase family protein [Source:NCBI gene (formerly Entrezgene);Acc:838138]
AT1G15690	CL.23826	m6A WATER	GO:BP	GO:0005982	starch metabolic process	m6A	Inorganic H pyrophosphatase family protein [Source:NCBI gene (formerly Entrezgene);Acc:838138]
AT1G15690	CL.23826	m6A WATER	GO:BP	GO:0005982	starch metabolic process	m6A	Inorganic H pyrophosphatase family protein [Source:NCBI gene (formerly Entrezgene);Acc:838138]
AT1G15690	CL.23826	m6A WATER	GO:BP	GO:0005982	starch metabolic process	m6A	Inorganic H pyrophosphatase family protein [Source:NCBI gene (formerly Entrezgene);Acc:838138]
AT1G15690	CL.23826	m6A WATER	GO:BP	GO:0005982	starch metabolic process	m6A	Inorganic H pyrophosphatase family protein [Source:NCBI gene (formerly Entrezgene);Acc:838138]
AT1G15690	CL.23826	m6A WATER	GO:BP	GO:0005982	starch metabolic process	m6A	Inorganic H pyrophosphatase family protein [Source:NCBI gene (formerly Entrezgene);Acc:838138]
AT1G15690	CL.23826	m6A WATER	GO:BP	GO:0005982	starch metabolic process	m6A	Inorganic H pyrophosphatase family protein [Source:NCBI gene (formerly Entrezgene);Acc:838138]
AT1G15690	CL.23826	m5C WATER	GO:BP	GO:0005982	starch metabolic process	m5C	Inorganic H pyrophosphatase family protein [Source:NCBI gene (formerly Entrezgene);Acc:838138]
AT1G15690	CL.23826	m6A WATER	GO:BP	GO:0005982	starch metabolic process	m6A	Inorganic H pyrophosphatase family protein [Source:NCBI gene (formerly Entrezgene);Acc:838138]
AT1G15690	CL.23826	m6A WATER	GO:BP	GO:0005982	starch metabolic process	m6A	Inorganic H pyrophosphatase family protein [Source:NCBI gene (formerly Entrezgene);Acc:838138]
AT1G27680	CL.24867	m5C LAND	GO:BP	GO:0005982	starch metabolic process	m5C	ADPGLC-PPase large subunit [Source:NCBI gene (formerly Entrezgene);Acc:839660]
AT1G27680	CL.24867	m6A WATER	GO:BP	GO:0005982	starch metabolic process	m6A	ADPGLC-PPase large subunit [Source:NCBI gene (formerly Entrezgene);Acc:839660]
AT1G27680	CL.24867	m6A WATER	GO:BP	GO:0005982	starch metabolic process	m6A	ADPGLC-PPase large subunit [Source:NCBI gene (formerly Entrezgene);Acc:839660]
AT1G27680	CL.24867	m6A LAND	GO:BP	GO:0005982	starch metabolic process	m6A	ADPGLC-PPase large subunit [Source:NCBI gene (formerly Entrezgene);Acc:839660]
AT1G27680	CL.24867	m5C WATER	GO:BP	GO:0005982	starch metabolic process	m5C	ADPGLC-PPase large subunit [Source:NCBI gene (formerly Entrezgene);Acc:839660]
AT1G27680	CL.24867	m6A WATER	GO:BP	GO:0005982	starch metabolic process	m6A	ADPGLC-PPase large subunit [Source:NCBI gene (formerly Entrezgene);Acc:839660]
AT1G27680	CL.24867	m6A WATER	GO:BP	GO:0005982	starch metabolic process	m6A	ADPGLC-PPase large subunit [Source:NCBI gene (formerly Entrezgene);Acc:839660]
AT1G27680	CL.24867	m6A WATER	GO:BP	GO:0005982	starch metabolic process	m6A	ADPGLC-PPase large subunit [Source:NCBI gene (formerly Entrezgene);Acc:839660]
AT1G27680	CL.24867	m5C WATER	GO:BP	GO:0005982	starch metabolic process	m5C	ADPGLC-PPase large subunit [Source:NCBI gene (formerly Entrezgene);Acc:839660]
AT1G27680	CL.24867	Ψ WATER	GO:BP	GO:0005982	starch metabolic process	Ψ	ADPGLC-PPase large subunit [Source:NCBI gene (formerly Entrezgene);Acc:839660]
AT1G27680	CL.24867	m5C WATER	GO:BP	GO:0005982	starch metabolic process	m5C	ADPGLC-PPase large subunit [Source:NCBI gene (formerly Entrezgene);Acc:839660]
AT1G27680	CL.24867	m5C WATER	GO:BP	GO:0005982	starch metabolic process	m5C	ADPGLC-PPase large subunit [Source:NCBI gene (formerly Entrezgene);Acc:839660]
AT1G27680	CL.24867	m6A WATER	GO:BP	GO:0005982	starch metabolic process	m6A	ADPGLC-PPase large subunit [Source:NCBI gene (formerly Entrezgene);Acc:839660]
AT1G27680	CL.24867	m6A LAND	GO:BP	GO:0005982	starch metabolic process	m6A	ADPGLC-PPase large subunit [Source:NCBI gene (formerly Entrezgene);Acc:839660]
AT1G27680	CL.24867	m6A WATER	GO:BP	GO:0005982	starch metabolic process	m6A	ADPGLC-PPase large subunit [Source:NCBI gene (formerly Entrezgene);Acc:839660]
AT1G27680	CL.24867	m5C WATER	GO:BP	GO:0005982	starch metabolic process	m5C	ADPGLC-PPase large subunit [Source:NCBI gene (formerly Entrezgene);Acc:839660]
AT1G27680	CL.24867	m5C LAND	GO:BP	GO:0005982	starch metabolic process	m5C	ADPGLC-PPase large subunit [Source:NCBI gene (formerly Entrezgene);Acc:839660]
AT1G27680	CL.24867	m5C WATER	GO:BP	GO:0005982	starch metabolic process	m5C	ADPGLC-PPase large subunit [Source:NCBI gene (formerly Entrezgene);Acc:839660]
AT1G27680	CL.24867	m6A WATER	GO:BP	GO:0005982	starch metabolic process	m6A	ADPGLC-PPase large subunit [Source:NCBI gene (formerly Entrezgene);Acc:839660]
AT1G27680	CL.24867	m6A LAND	GO:BP	GO:0005982	starch metabolic process	m6A	ADPGLC-PPase large subunit [Source:NCBI gene (formerly Entrezgene);Acc:839660]
AT1G27680	CL.24867	m5C WATER	GO:BP	GO:0005982	starch metabolic process	m5C	ADPGLC-PPase large subunit [Source:NCBI gene (formerly Entrezgene);Acc:839660]
AT1G27680	CL.24867	m6A WATER	GO:BP	GO:0005982	starch metabolic process	m6A	ADPGLC-PPase large subunit [Source:NCBI gene (formerly Entrezgene);Acc:839660]
AT1G27680	CL.24867	m6A WATER	GO:BP	GO:0005982	starch metabolic process	m6A	ADPGLC-PPase large subunit [Source:NCBI gene (formerly Entrezgene);Acc:839660]
AT1G27680	CL.24867	m6A WATER	GO:BP	GO:0005982	starch metabolic process	m6A	ADPGLC-PPase large subunit [Source:NCBI gene (formerly Entrezgene);Acc:839660]
AT1G27680	CL.24867	m6A WATER	GO:BP	GO:0005982	starch metabolic process	m6A	ADPGLC-PPase large subunit [Source:NCBI gene (formerly Entrezgene);Acc:839660]
AT1G27680	CL.24867	m5C WATER	GO:BP	GO:0005982	starch metabolic process	m5C	ADPGLC-PPase large subunit [Source:NCBI gene (formerly Entrezgene);Acc:839660]
AT1G27680	CL.24867	m6A WATER	GO:BP	GO:0005982	starch metabolic process	m6A	ADPGLC-PPase large subunit [Source:NCBI gene (formerly Entrezgene);Acc:839660]
AT1G27680	CL.24867	m5C LAND	GO:BP	GO:0005982	starch metabolic process	m5C	ADPGLC-PPase large subunit [Source:NCBI gene (formerly Entrezgene);Acc:839660]
AT1G27680	CL.24867	m5C LAND	GO:BP	GO:0005982	starch metabolic process	m5C	ADPGLC-PPase large subunit [Source:NCBI gene (formerly Entrezgene);Acc:839660]
AT1G27680	CL.24867	m6A WATER	GO:BP	GO:0005982	starch metabolic process	m6A	ADPGLC-PPase large subunit [Source:NCBI gene (formerly Entrezgene);Acc:839660]
AT1G27680	CL.24867	m6A WATER	GO:BP	GO:0005982	starch metabolic process	m6A	ADPGLC-PPase large subunit [Source:NCBI gene (formerly Entrezgene);Acc:839660]
AT1G27680	CL.24867	m6A LAND	GO:BP	GO:0005982	starch metabolic process	m6A	ADPGLC-PPase large subunit [Source:NCBI gene (formerly Entrezgene);Acc:839660]
AT1G27680	CL.24867	m5C WATER	GO:BP	GO:0005982	starch metabolic process	m5C	ADPGLC-PPase large subunit [Source:NCBI gene (formerly Entrezgene);Acc:839660]
AT1G27680	CL.24867	m6A LAND	GO:BP	GO:0005982	starch metabolic process	m6A	ADPGLC-PPase large subunit [Source:NCBI gene (formerly Entrezgene);Acc:839660]
AT1G27680	CL.24867	m6A WATER	GO:BP	GO:0005982	starch metabolic process	m6A	ADPGLC-PPase large subunit [Source:NCBI gene (formerly Entrezgene);Acc:839660]
AT1G27680	CL.24867	m5C LAND	GO:BP	GO:0005982	starch metabolic process	m5C	ADPGLC-PPase large subunit [Source:NCBI gene (formerly Entrezgene);Acc:839660]
AT1G27680	CL.24867	m6A WATER	GO:BP	GO:0005982	starch metabolic process	m6A	ADPGLC-PPase large subunit [Source:NCBI gene (formerly Entrezgene);Acc:839660]
AT1G27680	CL.24867	m5C WATER	GO:BP	GO:0005982	starch metabolic process	m5C	ADPGLC-PPase large subunit [Source:NCBI gene (formerly Entrezgene);Acc:839660]
AT1G27680	CL.24867	m6A LAND	GO:BP	GO:0005982	starch metabolic process	m6A	ADPGLC-PPase large subunit [Source:NCBI gene (formerly Entrezgene);Acc:839660]
AT1G27680	CL.24867	m5C LAND	GO:BP	GO:0005982	starch metabolic process	m5C	ADPGLC-PPase large subunit [Source:NCBI gene (formerly Entrezgene);Acc:839660]
AT1G27680	CL.24867	m6A WATER	GO:BP	GO:0005982	starch metabolic process	m6A	ADPGLC-PPase large subunit [Source:NCBI gene (formerly Entrezgene);Acc:839660]
AT1G27680	CL.24867	m6A LAND	GO:BP	GO:0005982	starch metabolic process	m6A	ADPGLC-PPase large subunit [Source:NCBI gene (formerly Entrezgene);Acc:839660]
AT1G27680	CL.24867	m5C LAND	GO:BP	GO:0005982	starch metabolic process	m5C	ADPGLC-PPase large subunit [Source:NCBI gene (formerly Entrezgene);Acc:839660]
AT1G27680	CL.24867	m5C WATER	GO:BP	GO:0005982	starch metabolic process	m5C	ADPGLC-PPase large subunit [Source:NCBI gene (formerly Entrezgene);Acc:839660]
AT1G27680	CL.24867	m6A LAND	GO:BP	GO:0005982	starch metabolic process	m6A	ADPGLC-PPase large subunit [Source:NCBI gene (formerly Entrezgene);Acc:839660]
AT1G27680	CL.24867	m6A WATER	GO:BP	GO:0005982	starch metabolic process	m6A	ADPGLC-PPase large subunit [Source:NCBI gene (formerly Entrezgene);Acc:839660]
AT1G27680	CL.24867	m6A WATER	GO:BP	GO:0005982	starch metabolic process	m6A	ADPGLC-PPase large subunit [Source:NCBI gene (formerly Entrezgene);Acc:839660]
AT1G27680	CL.24867	m6A LAND	GO:BP	GO:0005982	starch metabolic process	m6A	ADPGLC-PPase large subunit [Source:NCBI gene (formerly Entrezgene);Acc:839660]
AT1G27680	CL.24867	m6A LAND	GO:BP	GO:0005982	starch metabolic process	m6A	ADPGLC-PPase large subunit [Source:NCBI gene (formerly Entrezgene);Acc:839660]
AT1G27680	CL.24867	m5C LAND	GO:BP	GO:0005982	starch metabolic process	m5C	ADPGLC-PPase large subunit [Source:NCBI gene (formerly Entrezgene);Acc:839660]
AT1G27680	CL.24867	m5C LAND	GO:BP	GO:0005982	starch metabolic process	m5C	ADPGLC-PPase large subunit [Source:NCBI gene (formerly Entrezgene);Acc:839660]
AT1G27680	CL.24867	m5C WATER	GO:BP	GO:0005982	starch metabolic process	m5C	ADPGLC-PPase large subunit [Source:NCBI gene (formerly Entrezgene);Acc:839660]
AT1G27680	CL.24867	m6A WATER	GO:BP	GO:0005982	starch metabolic process	m6A	ADPGLC-PPase large subunit [Source:NCBI gene (formerly Entrezgene);Acc:839660]
AT1G27680	CL.24867	m5C LAND	GO:BP	GO:0005982	starch metabolic process	m5C	ADPGLC-PPase large subunit [Source:NCBI gene (formerly Entrezgene);Acc:839660]
AT1G27680	CL.24867	m5C WATER	GO:BP	GO:0005982	starch metabolic process	m5C	ADPGLC-PPase large subunit [Source:NCBI gene (formerly Entrezgene);Acc:839660]
AT1G27680	CL.24867	m5C WATER	GO:BP	GO:0005982	starch metabolic process	m5C	ADPGLC-PPase large subunit [Source:NCBI gene (formerly Entrezgene);Acc:839660]
AT1G27680	CL.24867	m5C WATER	GO:BP	GO:0005982	starch metabolic process	m5C	ADPGLC-PPase large subunit [Source:NCBI gene (formerly Entrezgene);Acc:839660]
AT1G27680	CL.24867	m5C WATER	GO:BP	GO:0005982	starch metabolic process	m5C	ADPGLC-PPase large subunit [Source:NCBI gene (formerly Entrezgene);Acc:839660]
AT1G27680	CL.24867	m5C WATER	GO:BP	GO:0005982	starch metabolic process	m5C	ADPGLC-PPase large subunit [Source:NCBI gene (formerly Entrezgene);Acc:839660]
AT1G27680	CL.24867	m6A WATER	GO:BP	GO:0005982	starch metabolic process	m6A	ADPGLC-PPase large subunit [Source:NCBI gene (formerly Entrezgene);Acc:839660]
AT1G27680	CL.24867	m6A LAND	GO:BP	GO:0005982	starch metabolic process	m6A	ADPGLC-PPase large subunit [Source:NCBI gene (formerly Entrezgene);Acc:839660]
AT1G27680	CL.24867	m6A LAND	GO:BP	GO:0005982	starch metabolic process	m6A	ADPGLC-PPase large subunit [Source:NCBI gene (formerly Entrezgene);Acc:839660]
AT1G27680	CL.24867	m5C WATER	GO:BP	GO:0005982	starch metabolic process	m5C	ADPGLC-PPase large subunit [Source:NCBI gene (formerly Entrezgene);Acc:839660]
AT1G27680	CL.24867	m5C LAND	GO:BP	GO:0005982	starch metabolic process	m5C	ADPGLC-PPase large subunit [Source:NCBI gene (formerly Entrezgene);Acc:839660]
AT1G27680	CL.24867	m5C WATER	GO:BP	GO:0005982	starch metabolic process	m5C	ADPGLC-PPase large subunit [Source:NCBI gene (formerly Entrezgene);Acc:839660]
AT1G27680	CL.24867	m6A LAND	GO:BP	GO:0005982	starch metabolic process	m6A	ADPGLC-PPase large subunit [Source:NCBI gene (formerly Entrezgene);Acc:839660]
AT1G27680	CL.24867	m5C LAND	GO:BP	GO:0005982	starch metabolic process	m5C	ADPGLC-PPase large subunit [Source:NCBI gene (formerly Entrezgene);Acc:839660]
AT1G27680	CL.24867	m5C WATER	GO:BP	GO:0005982	starch metabolic process	m5C	ADPGLC-PPase large subunit [Source:NCBI gene (formerly Entrezgene);Acc:839660]
AT1G27680	CL.24867	m6A WATER	GO:BP	GO:0005982	starch metabolic process	m6A	ADPGLC-PPase large subunit [Source:NCBI gene (formerly Entrezgene);Acc:839660]
AT1G27680	CL.24867	m6A LAND	GO:BP	GO:0005982	starch metabolic process	m6A	ADPGLC-PPase large subunit [Source:NCBI gene (formerly Entrezgene);Acc:839660]
AT1G27680	CL.24867	m6A WATER	GO:BP	GO:0005982	starch metabolic process	m6A	ADPGLC-PPase large subunit [Source:NCBI gene (formerly Entrezgene);Acc:839660]
AT1G27680	CL.24867	m6A WATER	GO:BP	GO:0005982	starch metabolic process	m6A	ADPGLC-PPase large subunit [Source:NCBI gene (formerly Entrezgene);Acc:839660]
AT1G27680	CL.24867	m6A WATER	GO:BP	GO:0005982	starch metabolic process	m6A	ADPGLC-PPase large subunit [Source:NCBI gene (formerly Entrezgene);Acc:839660]
AT1G27680	CL.24867	m5C WATER	GO:BP	GO:0005982	starch metabolic process	m5C	ADPGLC-PPase large subunit [Source:NCBI gene (formerly Entrezgene);Acc:839660]
AT1G27680	CL.24867	m6A LAND	GO:BP	GO:0005982	starch metabolic process	m6A	ADPGLC-PPase large subunit [Source:NCBI gene (formerly Entrezgene);Acc:839660]
AT1G27680	CL.24867	m6A WATER	GO:BP	GO:0005982	starch metabolic process	m6A	ADPGLC-PPase large subunit [Source:NCBI gene (formerly Entrezgene);Acc:839660]
AT1G27680	CL.24867	m6A WATER	GO:BP	GO:0005982	starch metabolic process	m6A	ADPGLC-PPase large subunit [Source:NCBI gene (formerly Entrezgene);Acc:839660]
AT1G27680	CL.24867	m5C WATER	GO:BP	GO:0005982	starch metabolic process	m5C	ADPGLC-PPase large subunit [Source:NCBI gene (formerly Entrezgene);Acc:839660]
AT1G32900	CL.11980	m6A WATER	GO:BP	GO:0005982	starch metabolic process	m6A	UDP-Glycosyltransferase superfamily protein [Source:NCBI gene (formerly Entrezgene);Acc:840184]
AT1G32900	CL.11980	m5C WATER	GO:BP	GO:0005982	starch metabolic process	m5C	UDP-Glycosyltransferase superfamily protein [Source:NCBI gene (formerly Entrezgene);Acc:840184]
AT1G32900	CL.11980	m5C WATER	GO:BP	GO:0005982	starch metabolic process	m5C	UDP-Glycosyltransferase superfamily protein [Source:NCBI gene (formerly Entrezgene);Acc:840184]
AT1G32900	CL.11980	m6A WATER	GO:BP	GO:0005982	starch metabolic process	m6A	UDP-Glycosyltransferase superfamily protein [Source:NCBI gene (formerly Entrezgene);Acc:840184]
AT1G32900	CL.11980	m5C WATER	GO:BP	GO:0005982	starch metabolic process	m5C	UDP-Glycosyltransferase superfamily protein [Source:NCBI gene (formerly Entrezgene);Acc:840184]
AT1G32900	CL.11980	m5C WATER	GO:BP	GO:0005982	starch metabolic process	m5C	UDP-Glycosyltransferase superfamily protein [Source:NCBI gene (formerly Entrezgene);Acc:840184]
AT1G32900	CL.11980	m6A WATER	GO:BP	GO:0005982	starch metabolic process	m6A	UDP-Glycosyltransferase superfamily protein [Source:NCBI gene (formerly Entrezgene);Acc:840184]
AT1G32900	CL.11980	m6A WATER	GO:BP	GO:0005982	starch metabolic process	m6A	UDP-Glycosyltransferase superfamily protein [Source:NCBI gene (formerly Entrezgene);Acc:840184]
AT1G32900	CL.11980	m5C WATER	GO:BP	GO:0005982	starch metabolic process	m5C	UDP-Glycosyltransferase superfamily protein [Source:NCBI gene (formerly Entrezgene);Acc:840184]
AT1G32900	CL.11980	m6A WATER	GO:BP	GO:0005982	starch metabolic process	m6A	UDP-Glycosyltransferase superfamily protein [Source:NCBI gene (formerly Entrezgene);Acc:840184]
AT1G32900	CL.11980	m5C WATER	GO:BP	GO:0005982	starch metabolic process	m5C	UDP-Glycosyltransferase superfamily protein [Source:NCBI gene (formerly Entrezgene);Acc:840184]
AT1G32900	CL.11980	m5C WATER	GO:BP	GO:0005982	starch metabolic process	m5C	UDP-Glycosyltransferase superfamily protein [Source:NCBI gene (formerly Entrezgene);Acc:840184]
AT1G32900	CL.11980	m6A WATER	GO:BP	GO:0005982	starch metabolic process	m6A	UDP-Glycosyltransferase superfamily protein [Source:NCBI gene (formerly Entrezgene);Acc:840184]
AT1G32900	CL.11980	m6A WATER	GO:BP	GO:0005982	starch metabolic process	m6A	UDP-Glycosyltransferase superfamily protein [Source:NCBI gene (formerly Entrezgene);Acc:840184]
AT1G32900	CL.11980	Upregulated	GO:BP	GO:0005982	starch metabolic process	DEGs	UDP-Glycosyltransferase superfamily protein [Source:NCBI gene (formerly Entrezgene);Acc:840184]
AT1G32900	CL.11980	m6A WATER	GO:BP	GO:0005982	starch metabolic process	m6A	UDP-Glycosyltransferase superfamily protein [Source:NCBI gene (formerly Entrezgene);Acc:840184]
AT1G59870	CL.27176	m6A WATER	GO:BP	GO:0052482	defense response by cell wall thickening	m6A	ABC-2 and Plant PDR ABC-type transporter family protein [Source:NCBI gene (formerly Entrezgene);Acc:842281]
AT1G59870	CL.27176	m5C WATER	GO:BP	GO:0052482	defense response by cell wall thickening	m5C	ABC-2 and Plant PDR ABC-type transporter family protein [Source:NCBI gene (formerly Entrezgene);Acc:842281]
AT1G59870	CL.27176	m6A WATER	GO:BP	GO:0052482	defense response by cell wall thickening	m6A	ABC-2 and Plant PDR ABC-type transporter family protein [Source:NCBI gene (formerly Entrezgene);Acc:842281]
AT1G59870	CL.27176	m6A WATER	GO:BP	GO:0052482	defense response by cell wall thickening	m6A	ABC-2 and Plant PDR ABC-type transporter family protein [Source:NCBI gene (formerly Entrezgene);Acc:842281]
AT1G59870	CL.27176	m6A WATER	GO:BP	GO:0052482	defense response by cell wall thickening	m6A	ABC-2 and Plant PDR ABC-type transporter family protein [Source:NCBI gene (formerly Entrezgene);Acc:842281]
AT1G59870	CL.8035	m6A WATER	GO:BP	GO:0052482	defense response by cell wall thickening	m6A	ABC-2 and Plant PDR ABC-type transporter family protein [Source:NCBI gene (formerly Entrezgene);Acc:842281]
AT1G59870	CL.27176	m6A WATER	GO:BP	GO:0052482	defense response by cell wall thickening	m6A	ABC-2 and Plant PDR ABC-type transporter family protein [Source:NCBI gene (formerly Entrezgene);Acc:842281]
AT1G59870	CL.27176	m6A WATER	GO:BP	GO:0052482	defense response by cell wall thickening	m6A	ABC-2 and Plant PDR ABC-type transporter family protein [Source:NCBI gene (formerly Entrezgene);Acc:842281]
AT1G59870	CL.27176	m5C WATER	GO:BP	GO:0052482	defense response by cell wall thickening	m5C	ABC-2 and Plant PDR ABC-type transporter family protein [Source:NCBI gene (formerly Entrezgene);Acc:842281]
AT1G59870	CL.27176	m6A WATER	GO:BP	GO:0052482	defense response by cell wall thickening	m6A	ABC-2 and Plant PDR ABC-type transporter family protein [Source:NCBI gene (formerly Entrezgene);Acc:842281]
AT1G59870	CL.27176	m6A WATER	GO:BP	GO:0052482	defense response by cell wall thickening	m6A	ABC-2 and Plant PDR ABC-type transporter family protein [Source:NCBI gene (formerly Entrezgene);Acc:842281]
AT1G59870	CL.27176	m6A WATER	GO:BP	GO:0052482	defense response by cell wall thickening	m6A	ABC-2 and Plant PDR ABC-type transporter family protein [Source:NCBI gene (formerly Entrezgene);Acc:842281]
AT1G59870	CL.27176	m6A WATER	GO:BP	GO:0052482	defense response by cell wall thickening	m6A	ABC-2 and Plant PDR ABC-type transporter family protein [Source:NCBI gene (formerly Entrezgene);Acc:842281]
AT1G59870	CL.27176	m5C WATER	GO:BP	GO:0052482	defense response by cell wall thickening	m5C	ABC-2 and Plant PDR ABC-type transporter family protein [Source:NCBI gene (formerly Entrezgene);Acc:842281]
AT1G59870	CL.27176	m6A WATER	GO:BP	GO:0052482	defense response by cell wall thickening	m6A	ABC-2 and Plant PDR ABC-type transporter family protein [Source:NCBI gene (formerly Entrezgene);Acc:842281]
AT1G59870	CL.8035	m6A WATER	GO:BP	GO:0052482	defense response by cell wall thickening	m6A	ABC-2 and Plant PDR ABC-type transporter family protein [Source:NCBI gene (formerly Entrezgene);Acc:842281]
AT1G59870	CL.27176	m6A WATER	GO:BP	GO:0052482	defense response by cell wall thickening	m6A	ABC-2 and Plant PDR ABC-type transporter family protein [Source:NCBI gene (formerly Entrezgene);Acc:842281]
AT1G59870	CL.8035	m6A LAND	GO:BP	GO:0052482	defense response by cell wall thickening	m6A	ABC-2 and Plant PDR ABC-type transporter family protein [Source:NCBI gene (formerly Entrezgene);Acc:842281]
AT1G59870	CL.8035	m6A WATER	GO:BP	GO:0052482	defense response by cell wall thickening	m6A	ABC-2 and Plant PDR ABC-type transporter family protein [Source:NCBI gene (formerly Entrezgene);Acc:842281]
AT1G59870	CL.8035	m6A WATER	GO:BP	GO:0052482	defense response by cell wall thickening	m6A	ABC-2 and Plant PDR ABC-type transporter family protein [Source:NCBI gene (formerly Entrezgene);Acc:842281]
AT1G59870	CL.8035	m6A LAND	GO:BP	GO:0052482	defense response by cell wall thickening	m6A	ABC-2 and Plant PDR ABC-type transporter family protein [Source:NCBI gene (formerly Entrezgene);Acc:842281]
AT1G59870	CL.8035	m6A WATER	GO:BP	GO:0052482	defense response by cell wall thickening	m6A	ABC-2 and Plant PDR ABC-type transporter family protein [Source:NCBI gene (formerly Entrezgene);Acc:842281]
AT1G59870	CL.8035	m6A LAND	GO:BP	GO:0052482	defense response by cell wall thickening	m6A	ABC-2 and Plant PDR ABC-type transporter family protein [Source:NCBI gene (formerly Entrezgene);Acc:842281]
AT1G59870	CL.8035	m6A WATER	GO:BP	GO:0052482	defense response by cell wall thickening	m6A	ABC-2 and Plant PDR ABC-type transporter family protein [Source:NCBI gene (formerly Entrezgene);Acc:842281]
AT1G59870	CL.8035	m6A WATER	GO:BP	GO:0052482	defense response by cell wall thickening	m6A	ABC-2 and Plant PDR ABC-type transporter family protein [Source:NCBI gene (formerly Entrezgene);Acc:842281]
AT1G59870	CL.27176	m6A WATER	GO:BP	GO:0052482	defense response by cell wall thickening	m6A	ABC-2 and Plant PDR ABC-type transporter family protein [Source:NCBI gene (formerly Entrezgene);Acc:842281]
AT1G59870	CL.27176	m6A WATER	GO:BP	GO:0052482	defense response by cell wall thickening	m6A	ABC-2 and Plant PDR ABC-type transporter family protein [Source:NCBI gene (formerly Entrezgene);Acc:842281]
AT1G59870	CL.27176	m6A WATER	GO:BP	GO:0052482	defense response by cell wall thickening	m6A	ABC-2 and Plant PDR ABC-type transporter family protein [Source:NCBI gene (formerly Entrezgene);Acc:842281]
AT1G59870	CL.27176	m6A WATER	GO:BP	GO:0052482	defense response by cell wall thickening	m6A	ABC-2 and Plant PDR ABC-type transporter family protein [Source:NCBI gene (formerly Entrezgene);Acc:842281]
AT1G59870	CL.27176	m6A WATER	GO:BP	GO:0052482	defense response by cell wall thickening	m6A	ABC-2 and Plant PDR ABC-type transporter family protein [Source:NCBI gene (formerly Entrezgene);Acc:842281]
AT1G59870	CL.8035	m6A WATER	GO:BP	GO:0052482	defense response by cell wall thickening	m6A	ABC-2 and Plant PDR ABC-type transporter family protein [Source:NCBI gene (formerly Entrezgene);Acc:842281]
AT1G59870	CL.27176	m6A WATER	GO:BP	GO:0052482	defense response by cell wall thickening	m6A	ABC-2 and Plant PDR ABC-type transporter family protein [Source:NCBI gene (formerly Entrezgene);Acc:842281]
AT1G59870	CL.27176	m6A WATER	GO:BP	GO:0052482	defense response by cell wall thickening	m6A	ABC-2 and Plant PDR ABC-type transporter family protein [Source:NCBI gene (formerly Entrezgene);Acc:842281]
AT1G59870	CL.8035	m6A WATER	GO:BP	GO:0052482	defense response by cell wall thickening	m6A	ABC-2 and Plant PDR ABC-type transporter family protein [Source:NCBI gene (formerly Entrezgene);Acc:842281]
AT1G59870	CL.8035	m5C WATER	GO:BP	GO:0052482	defense response by cell wall thickening	m5C	ABC-2 and Plant PDR ABC-type transporter family protein [Source:NCBI gene (formerly Entrezgene);Acc:842281]
AT1G59870	CL.8035	m6A WATER	GO:BP	GO:0052482	defense response by cell wall thickening	m6A	ABC-2 and Plant PDR ABC-type transporter family protein [Source:NCBI gene (formerly Entrezgene);Acc:842281]
AT1G59870	CL.8035	m6A WATER	GO:BP	GO:0052482	defense response by cell wall thickening	m6A	ABC-2 and Plant PDR ABC-type transporter family protein [Source:NCBI gene (formerly Entrezgene);Acc:842281]
AT1G59870	CL.27176	m6A WATER	GO:BP	GO:0052482	defense response by cell wall thickening	m6A	ABC-2 and Plant PDR ABC-type transporter family protein [Source:NCBI gene (formerly Entrezgene);Acc:842281]
AT1G59870	CL.27176	m5C WATER	GO:BP	GO:0052482	defense response by cell wall thickening	m5C	ABC-2 and Plant PDR ABC-type transporter family protein [Source:NCBI gene (formerly Entrezgene);Acc:842281]
AT1G59870	CL.8035	m6A WATER	GO:BP	GO:0052482	defense response by cell wall thickening	m6A	ABC-2 and Plant PDR ABC-type transporter family protein [Source:NCBI gene (formerly Entrezgene);Acc:842281]
AT1G59870	CL.27176	m6A WATER	GO:BP	GO:0052482	defense response by cell wall thickening	m6A	ABC-2 and Plant PDR ABC-type transporter family protein [Source:NCBI gene (formerly Entrezgene);Acc:842281]
AT1G59870	CL.27176	m6A WATER	GO:BP	GO:0052482	defense response by cell wall thickening	m6A	ABC-2 and Plant PDR ABC-type transporter family protein [Source:NCBI gene (formerly Entrezgene);Acc:842281]
AT1G59870	CL.27176	m6A WATER	GO:BP	GO:0052482	defense response by cell wall thickening	m6A	ABC-2 and Plant PDR ABC-type transporter family protein [Source:NCBI gene (formerly Entrezgene);Acc:842281]
AT1G59870	CL.27176	m6A WATER	GO:BP	GO:0052482	defense response by cell wall thickening	m6A	ABC-2 and Plant PDR ABC-type transporter family protein [Source:NCBI gene (formerly Entrezgene);Acc:842281]
AT1G59870	CL.8035	m6A LAND	GO:BP	GO:0052482	defense response by cell wall thickening	m6A	ABC-2 and Plant PDR ABC-type transporter family protein [Source:NCBI gene (formerly Entrezgene);Acc:842281]
AT1G59870	CL.27176	m6A WATER	GO:BP	GO:0052482	defense response by cell wall thickening	m6A	ABC-2 and Plant PDR ABC-type transporter family protein [Source:NCBI gene (formerly Entrezgene);Acc:842281]
AT1G59870	CL.27176	m6A WATER	GO:BP	GO:0052482	defense response by cell wall thickening	m6A	ABC-2 and Plant PDR ABC-type transporter family protein [Source:NCBI gene (formerly Entrezgene);Acc:842281]
AT1G59870	CL.27176	m6A WATER	GO:BP	GO:0052482	defense response by cell wall thickening	m6A	ABC-2 and Plant PDR ABC-type transporter family protein [Source:NCBI gene (formerly Entrezgene);Acc:842281]
AT1G59870	CL.27176	m6A WATER	GO:BP	GO:0052482	defense response by cell wall thickening	m6A	ABC-2 and Plant PDR ABC-type transporter family protein [Source:NCBI gene (formerly Entrezgene);Acc:842281]
AT1G59870	CL.27176	m6A WATER	GO:BP	GO:0052482	defense response by cell wall thickening	m6A	ABC-2 and Plant PDR ABC-type transporter family protein [Source:NCBI gene (formerly Entrezgene);Acc:842281]
AT1G59870	CL.8035	m5C WATER	GO:BP	GO:0052482	defense response by cell wall thickening	m5C	ABC-2 and Plant PDR ABC-type transporter family protein [Source:NCBI gene (formerly Entrezgene);Acc:842281]
AT1G59870	CL.8035	m6A LAND	GO:BP	GO:0052482	defense response by cell wall thickening	m6A	ABC-2 and Plant PDR ABC-type transporter family protein [Source:NCBI gene (formerly Entrezgene);Acc:842281]
AT1G59870	CL.8035	m6A WATER	GO:BP	GO:0052482	defense response by cell wall thickening	m6A	ABC-2 and Plant PDR ABC-type transporter family protein [Source:NCBI gene (formerly Entrezgene);Acc:842281]
AT1G59870	CL.8035	m5C WATER	GO:BP	GO:0052482	defense response by cell wall thickening	m5C	ABC-2 and Plant PDR ABC-type transporter family protein [Source:NCBI gene (formerly Entrezgene);Acc:842281]
AT1G59870	CL.8035	m5C WATER	GO:BP	GO:0052482	defense response by cell wall thickening	m5C	ABC-2 and Plant PDR ABC-type transporter family protein [Source:NCBI gene (formerly Entrezgene);Acc:842281]
AT1G59870	CL.8035	m5C LAND	GO:BP	GO:0052482	defense response by cell wall thickening	m5C	ABC-2 and Plant PDR ABC-type transporter family protein [Source:NCBI gene (formerly Entrezgene);Acc:842281]
AT1G59870	CL.8035	m6A LAND	GO:BP	GO:0052482	defense response by cell wall thickening	m6A	ABC-2 and Plant PDR ABC-type transporter family protein [Source:NCBI gene (formerly Entrezgene);Acc:842281]
AT1G59870	CL.8035	m6A LAND	GO:BP	GO:0052482	defense response by cell wall thickening	m6A	ABC-2 and Plant PDR ABC-type transporter family protein [Source:NCBI gene (formerly Entrezgene);Acc:842281]
AT1G59870	CL.8035	m6A WATER	GO:BP	GO:0052482	defense response by cell wall thickening	m6A	ABC-2 and Plant PDR ABC-type transporter family protein [Source:NCBI gene (formerly Entrezgene);Acc:842281]
AT1G59870	CL.8035	m6A WATER	GO:BP	GO:0052482	defense response by cell wall thickening	m6A	ABC-2 and Plant PDR ABC-type transporter family protein [Source:NCBI gene (formerly Entrezgene);Acc:842281]
AT1G59870	CL.8035	m6A WATER	GO:BP	GO:0052482	defense response by cell wall thickening	m6A	ABC-2 and Plant PDR ABC-type transporter family protein [Source:NCBI gene (formerly Entrezgene);Acc:842281]
AT1G59870	CL.8035	m6A LAND	GO:BP	GO:0052482	defense response by cell wall thickening	m6A	ABC-2 and Plant PDR ABC-type transporter family protein [Source:NCBI gene (formerly Entrezgene);Acc:842281]
AT1G59870	CL.8035	m5C WATER	GO:BP	GO:0052482	defense response by cell wall thickening	m5C	ABC-2 and Plant PDR ABC-type transporter family protein [Source:NCBI gene (formerly Entrezgene);Acc:842281]
AT1G59870	CL.8035	m5C WATER	GO:BP	GO:0052482	defense response by cell wall thickening	m5C	ABC-2 and Plant PDR ABC-type transporter family protein [Source:NCBI gene (formerly Entrezgene);Acc:842281]
AT1G59870	CL.8035	m6A WATER	GO:BP	GO:0052482	defense response by cell wall thickening	m6A	ABC-2 and Plant PDR ABC-type transporter family protein [Source:NCBI gene (formerly Entrezgene);Acc:842281]
AT1G59870	CL.8035	m6A WATER	GO:BP	GO:0052482	defense response by cell wall thickening	m6A	ABC-2 and Plant PDR ABC-type transporter family protein [Source:NCBI gene (formerly Entrezgene);Acc:842281]
AT2G16060	CL.15686	Downregulated	GO:BP	GO:0015669	gas transport	DEGs	hemoglobin 1 [Source:NCBI gene (formerly Entrezgene);Acc:816103]
AT2G36830	CL.20814	m6A WATER	GO:BP	GO:0006833	water transport	m6A	gamma tonoplast intrinsic protein [Source:NCBI gene (formerly Entrezgene);Acc:818255]
AT2G36830	CL.20814	m6A LAND	GO:BP	GO:0006833	water transport	m6A	gamma tonoplast intrinsic protein [Source:NCBI gene (formerly Entrezgene);Acc:818255]
AT2G36830	CL.20814	m5C WATER	GO:BP	GO:0006833	water transport	m5C	gamma tonoplast intrinsic protein [Source:NCBI gene (formerly Entrezgene);Acc:818255]
AT2G36830	CL.20814	m6A WATER	GO:BP	GO:0006833	water transport	m6A	gamma tonoplast intrinsic protein [Source:NCBI gene (formerly Entrezgene);Acc:818255]
AT2G36830	CL.20814	m5C WATER	GO:BP	GO:0006833	water transport	m5C	gamma tonoplast intrinsic protein [Source:NCBI gene (formerly Entrezgene);Acc:818255]
AT2G36830	CL.20814	m6A WATER	GO:BP	GO:0006833	water transport	m6A	gamma tonoplast intrinsic protein [Source:NCBI gene (formerly Entrezgene);Acc:818255]
AT2G36830	CL.12201	Downregulated	GO:BP	GO:0006833	water transport	DEGs	gamma tonoplast intrinsic protein [Source:NCBI gene (formerly Entrezgene);Acc:818255]
AT2G36830	CL.20814	m5C WATER	GO:BP	GO:0006833	water transport	m5C	gamma tonoplast intrinsic protein [Source:NCBI gene (formerly Entrezgene);Acc:818255]
AT2G36830	CL.20814	m5C WATER	GO:BP	GO:0006833	water transport	m5C	gamma tonoplast intrinsic protein [Source:NCBI gene (formerly Entrezgene);Acc:818255]
AT2G36830	CL.20814	m6A LAND	GO:BP	GO:0006833	water transport	m6A	gamma tonoplast intrinsic protein [Source:NCBI gene (formerly Entrezgene);Acc:818255]
AT2G45960	CL.12906	m6A WATER	GO:BP	GO:0015669	gas transport	m6A	plasma membrane intrinsic protein 1B [Source:NCBI gene (formerly Entrezgene);Acc:819204]
AT2G45960	CL.12906	m6A WATER	GO:BP	GO:0006833	water transport	m6A	plasma membrane intrinsic protein 1B [Source:NCBI gene (formerly Entrezgene);Acc:819204]
AT2G45960	CL.12906	m6A WATER	GO:BP	GO:0015669	gas transport	m6A	plasma membrane intrinsic protein 1B [Source:NCBI gene (formerly Entrezgene);Acc:819204]
AT2G45960	CL.12906	m6A WATER	GO:BP	GO:0006833	water transport	m6A	plasma membrane intrinsic protein 1B [Source:NCBI gene (formerly Entrezgene);Acc:819204]
AT2G45960	CL.12906	m6A LAND	GO:BP	GO:0015669	gas transport	m6A	plasma membrane intrinsic protein 1B [Source:NCBI gene (formerly Entrezgene);Acc:819204]
AT2G45960	CL.12906	m6A LAND	GO:BP	GO:0006833	water transport	m6A	plasma membrane intrinsic protein 1B [Source:NCBI gene (formerly Entrezgene);Acc:819204]
AT2G45960	CL.12906	m6A LAND	GO:BP	GO:0015669	gas transport	m6A	plasma membrane intrinsic protein 1B [Source:NCBI gene (formerly Entrezgene);Acc:819204]
AT2G45960	CL.12906	m6A LAND	GO:BP	GO:0006833	water transport	m6A	plasma membrane intrinsic protein 1B [Source:NCBI gene (formerly Entrezgene);Acc:819204]
AT2G45960	CL.12906	m6A WATER	GO:BP	GO:0015669	gas transport	m6A	plasma membrane intrinsic protein 1B [Source:NCBI gene (formerly Entrezgene);Acc:819204]
AT2G45960	CL.12906	m6A WATER	GO:BP	GO:0006833	water transport	m6A	plasma membrane intrinsic protein 1B [Source:NCBI gene (formerly Entrezgene);Acc:819204]
AT2G45960	CL.12906	m6A WATER	GO:BP	GO:0015669	gas transport	m6A	plasma membrane intrinsic protein 1B [Source:NCBI gene (formerly Entrezgene);Acc:819204]
AT2G45960	CL.12906	m6A WATER	GO:BP	GO:0006833	water transport	m6A	plasma membrane intrinsic protein 1B [Source:NCBI gene (formerly Entrezgene);Acc:819204]
AT2G45960	CL.12906	m6A WATER	GO:BP	GO:0015669	gas transport	m6A	plasma membrane intrinsic protein 1B [Source:NCBI gene (formerly Entrezgene);Acc:819204]
AT2G45960	CL.12906	m6A WATER	GO:BP	GO:0006833	water transport	m6A	plasma membrane intrinsic protein 1B [Source:NCBI gene (formerly Entrezgene);Acc:819204]
AT2G45960	CL.12906	m6A LAND	GO:BP	GO:0015669	gas transport	m6A	plasma membrane intrinsic protein 1B [Source:NCBI gene (formerly Entrezgene);Acc:819204]
AT2G45960	CL.12906	m6A LAND	GO:BP	GO:0006833	water transport	m6A	plasma membrane intrinsic protein 1B [Source:NCBI gene (formerly Entrezgene);Acc:819204]
AT2G45960	CL.12906	m6A WATER	GO:BP	GO:0015669	gas transport	m6A	plasma membrane intrinsic protein 1B [Source:NCBI gene (formerly Entrezgene);Acc:819204]
AT2G45960	CL.12906	m6A WATER	GO:BP	GO:0006833	water transport	m6A	plasma membrane intrinsic protein 1B [Source:NCBI gene (formerly Entrezgene);Acc:819204]
AT2G45960	CL.12906	m5C LAND	GO:BP	GO:0015669	gas transport	m5C	plasma membrane intrinsic protein 1B [Source:NCBI gene (formerly Entrezgene);Acc:819204]
AT2G45960	CL.12906	m5C LAND	GO:BP	GO:0006833	water transport	m5C	plasma membrane intrinsic protein 1B [Source:NCBI gene (formerly Entrezgene);Acc:819204]
AT2G45960	CL.12906	m6A LAND	GO:BP	GO:0015669	gas transport	m6A	plasma membrane intrinsic protein 1B [Source:NCBI gene (formerly Entrezgene);Acc:819204]
AT2G45960	CL.12906	m6A LAND	GO:BP	GO:0006833	water transport	m6A	plasma membrane intrinsic protein 1B [Source:NCBI gene (formerly Entrezgene);Acc:819204]
AT2G45960	CL.12906	m6A LAND	GO:BP	GO:0015669	gas transport	m6A	plasma membrane intrinsic protein 1B [Source:NCBI gene (formerly Entrezgene);Acc:819204]
AT2G45960	CL.12906	m6A LAND	GO:BP	GO:0006833	water transport	m6A	plasma membrane intrinsic protein 1B [Source:NCBI gene (formerly Entrezgene);Acc:819204]
AT2G45960	CL.12906	m6A WATER	GO:BP	GO:0015669	gas transport	m6A	plasma membrane intrinsic protein 1B [Source:NCBI gene (formerly Entrezgene);Acc:819204]
AT2G45960	CL.12906	m6A WATER	GO:BP	GO:0006833	water transport	m6A	plasma membrane intrinsic protein 1B [Source:NCBI gene (formerly Entrezgene);Acc:819204]
AT2G45960	CL.12906	m6A LAND	GO:BP	GO:0015669	gas transport	m6A	plasma membrane intrinsic protein 1B [Source:NCBI gene (formerly Entrezgene);Acc:819204]
AT2G45960	CL.12906	m6A LAND	GO:BP	GO:0006833	water transport	m6A	plasma membrane intrinsic protein 1B [Source:NCBI gene (formerly Entrezgene);Acc:819204]
AT2G45960	CL.12906	m5C LAND	GO:BP	GO:0015669	gas transport	m5C	plasma membrane intrinsic protein 1B [Source:NCBI gene (formerly Entrezgene);Acc:819204]
AT2G45960	CL.12906	m5C LAND	GO:BP	GO:0006833	water transport	m5C	plasma membrane intrinsic protein 1B [Source:NCBI gene (formerly Entrezgene);Acc:819204]
AT2G45960	CL.12906	m6A LAND	GO:BP	GO:0015669	gas transport	m6A	plasma membrane intrinsic protein 1B [Source:NCBI gene (formerly Entrezgene);Acc:819204]
AT2G45960	CL.12906	m6A LAND	GO:BP	GO:0006833	water transport	m6A	plasma membrane intrinsic protein 1B [Source:NCBI gene (formerly Entrezgene);Acc:819204]
AT2G45960	CL.12906	m5C LAND	GO:BP	GO:0015669	gas transport	m5C	plasma membrane intrinsic protein 1B [Source:NCBI gene (formerly Entrezgene);Acc:819204]
AT2G45960	CL.12906	m5C LAND	GO:BP	GO:0006833	water transport	m5C	plasma membrane intrinsic protein 1B [Source:NCBI gene (formerly Entrezgene);Acc:819204]
AT2G45960	CL.12906	m6A LAND	GO:BP	GO:0015669	gas transport	m6A	plasma membrane intrinsic protein 1B [Source:NCBI gene (formerly Entrezgene);Acc:819204]
AT2G45960	CL.12906	m6A LAND	GO:BP	GO:0006833	water transport	m6A	plasma membrane intrinsic protein 1B [Source:NCBI gene (formerly Entrezgene);Acc:819204]
AT2G45960	CL.12906	m6A WATER	GO:BP	GO:0015669	gas transport	m6A	plasma membrane intrinsic protein 1B [Source:NCBI gene (formerly Entrezgene);Acc:819204]
AT2G45960	CL.12906	m6A WATER	GO:BP	GO:0006833	water transport	m6A	plasma membrane intrinsic protein 1B [Source:NCBI gene (formerly Entrezgene);Acc:819204]
AT2G45960	CL.12906	m6A WATER	GO:BP	GO:0015669	gas transport	m6A	plasma membrane intrinsic protein 1B [Source:NCBI gene (formerly Entrezgene);Acc:819204]
AT2G45960	CL.12906	m6A WATER	GO:BP	GO:0006833	water transport	m6A	plasma membrane intrinsic protein 1B [Source:NCBI gene (formerly Entrezgene);Acc:819204]
AT2G45960	CL.12906	Downregulated	GO:BP	GO:0015669	gas transport	DEGs	plasma membrane intrinsic protein 1B [Source:NCBI gene (formerly Entrezgene);Acc:819204]
AT2G45960	CL.12906	Downregulated	GO:BP	GO:0006833	water transport	DEGs	plasma membrane intrinsic protein 1B [Source:NCBI gene (formerly Entrezgene);Acc:819204]
AT2G45960	CL.12906	m6A LAND	GO:BP	GO:0015669	gas transport	m6A	plasma membrane intrinsic protein 1B [Source:NCBI gene (formerly Entrezgene);Acc:819204]
AT2G45960	CL.12906	m6A LAND	GO:BP	GO:0006833	water transport	m6A	plasma membrane intrinsic protein 1B [Source:NCBI gene (formerly Entrezgene);Acc:819204]
AT3G16240	CL.31904	Upregulated	GO:BP	GO:0006833	water transport	DEGs	delta tonoplast integral protein [Source:NCBI gene (formerly Entrezgene);Acc:820870]
AT3G16240	CL.31908	Downregulated	GO:BP	GO:0006833	water transport	DEGs	delta tonoplast integral protein [Source:NCBI gene (formerly Entrezgene);Acc:820870]
AT3G23920	CL.2489	Downregulated	GO:BP	GO:0005982	starch metabolic process	DEGs	beta-amylase 1 [Source:NCBI gene (formerly Entrezgene);Acc:821975]
AT3G23920	CL.2489	m5C LAND	GO:BP	GO:0005982	starch metabolic process	m5C	beta-amylase 1 [Source:NCBI gene (formerly Entrezgene);Acc:821975]
AT3G23920	CL.2489	m6A LAND	GO:BP	GO:0005982	starch metabolic process	m6A	beta-amylase 1 [Source:NCBI gene (formerly Entrezgene);Acc:821975]
AT3G23920	CL.12205	Downregulated	GO:BP	GO:0005982	starch metabolic process	DEGs	beta-amylase 1 [Source:NCBI gene (formerly Entrezgene);Acc:821975]
AT3G23920	CL.2489	m6A LAND	GO:BP	GO:0005982	starch metabolic process	m6A	beta-amylase 1 [Source:NCBI gene (formerly Entrezgene);Acc:821975]
AT3G23920	CL.702	Downregulated	GO:BP	GO:0005982	starch metabolic process	DEGs	beta-amylase 1 [Source:NCBI gene (formerly Entrezgene);Acc:821975]
AT3G55800	CL.17656	m6A WATER	GO:BP	GO:0005982	starch metabolic process	m6A	sedoheptulose-bisphosphatase [Source:NCBI gene (formerly Entrezgene);Acc:824746]
AT3G55800	CL.17656	m6A WATER	GO:BP	GO:0005982	starch metabolic process	m6A	sedoheptulose-bisphosphatase [Source:NCBI gene (formerly Entrezgene);Acc:824746]
AT3G55800	CL.17656	m5C WATER	GO:BP	GO:0005982	starch metabolic process	m5C	sedoheptulose-bisphosphatase [Source:NCBI gene (formerly Entrezgene);Acc:824746]
AT3G55800	CL.17656	m6A WATER	GO:BP	GO:0005982	starch metabolic process	m6A	sedoheptulose-bisphosphatase [Source:NCBI gene (formerly Entrezgene);Acc:824746]
AT3G55800	CL.17656	m6A WATER	GO:BP	GO:0005982	starch metabolic process	m6A	sedoheptulose-bisphosphatase [Source:NCBI gene (formerly Entrezgene);Acc:824746]
AT3G55800	CL.17656	m6A WATER	GO:BP	GO:0005982	starch metabolic process	m6A	sedoheptulose-bisphosphatase [Source:NCBI gene (formerly Entrezgene);Acc:824746]
AT3G55800	CL.17656	m5C WATER	GO:BP	GO:0005982	starch metabolic process	m5C	sedoheptulose-bisphosphatase [Source:NCBI gene (formerly Entrezgene);Acc:824746]
AT3G55800	CL.17656	m6A WATER	GO:BP	GO:0005982	starch metabolic process	m6A	sedoheptulose-bisphosphatase [Source:NCBI gene (formerly Entrezgene);Acc:824746]
AT3G55800	CL.17656	m5C WATER	GO:BP	GO:0005982	starch metabolic process	m5C	sedoheptulose-bisphosphatase [Source:NCBI gene (formerly Entrezgene);Acc:824746]
AT3G55800	CL.17656	m6A WATER	GO:BP	GO:0005982	starch metabolic process	m6A	sedoheptulose-bisphosphatase [Source:NCBI gene (formerly Entrezgene);Acc:824746]
AT3G55800	CL.17656	m6A WATER	GO:BP	GO:0005982	starch metabolic process	m6A	sedoheptulose-bisphosphatase [Source:NCBI gene (formerly Entrezgene);Acc:824746]
AT3G55800	CL.17656	m6A WATER	GO:BP	GO:0005982	starch metabolic process	m6A	sedoheptulose-bisphosphatase [Source:NCBI gene (formerly Entrezgene);Acc:824746]
AT3G55800	CL.17656	m6A WATER	GO:BP	GO:0005982	starch metabolic process	m6A	sedoheptulose-bisphosphatase [Source:NCBI gene (formerly Entrezgene);Acc:824746]
AT3G55800	CL.17656	m6A WATER	GO:BP	GO:0005982	starch metabolic process	m6A	sedoheptulose-bisphosphatase [Source:NCBI gene (formerly Entrezgene);Acc:824746]
AT3G55800	CL.17656	m5C WATER	GO:BP	GO:0005982	starch metabolic process	m5C	sedoheptulose-bisphosphatase [Source:NCBI gene (formerly Entrezgene);Acc:824746]
AT3G55800	CL.17656	m6A WATER	GO:BP	GO:0005982	starch metabolic process	m6A	sedoheptulose-bisphosphatase [Source:NCBI gene (formerly Entrezgene);Acc:824746]
AT3G55800	CL.17656	m6A WATER	GO:BP	GO:0005982	starch metabolic process	m6A	sedoheptulose-bisphosphatase [Source:NCBI gene (formerly Entrezgene);Acc:824746]
AT3G55800	CL.17656	m5C WATER	GO:BP	GO:0005982	starch metabolic process	m5C	sedoheptulose-bisphosphatase [Source:NCBI gene (formerly Entrezgene);Acc:824746]
AT3G55800	CL.17656	m6A WATER	GO:BP	GO:0005982	starch metabolic process	m6A	sedoheptulose-bisphosphatase [Source:NCBI gene (formerly Entrezgene);Acc:824746]
AT3G55800	CL.17656	m6A WATER	GO:BP	GO:0005982	starch metabolic process	m6A	sedoheptulose-bisphosphatase [Source:NCBI gene (formerly Entrezgene);Acc:824746]
AT3G55800	CL.17656	m6A WATER	GO:BP	GO:0005982	starch metabolic process	m6A	sedoheptulose-bisphosphatase [Source:NCBI gene (formerly Entrezgene);Acc:824746]
AT3G55800	CL.17656	m5C WATER	GO:BP	GO:0005982	starch metabolic process	m5C	sedoheptulose-bisphosphatase [Source:NCBI gene (formerly Entrezgene);Acc:824746]
AT3G55800	CL.17656	m5C WATER	GO:BP	GO:0005982	starch metabolic process	m5C	sedoheptulose-bisphosphatase [Source:NCBI gene (formerly Entrezgene);Acc:824746]
AT3G55800	CL.17656	m6A WATER	GO:BP	GO:0005982	starch metabolic process	m6A	sedoheptulose-bisphosphatase [Source:NCBI gene (formerly Entrezgene);Acc:824746]
AT3G55800	CL.17656	m6A WATER	GO:BP	GO:0005982	starch metabolic process	m6A	sedoheptulose-bisphosphatase [Source:NCBI gene (formerly Entrezgene);Acc:824746]
AT3G55800	CL.17656	m6A WATER	GO:BP	GO:0005982	starch metabolic process	m6A	sedoheptulose-bisphosphatase [Source:NCBI gene (formerly Entrezgene);Acc:824746]
AT3G55800	CL.17656	m6A WATER	GO:BP	GO:0005982	starch metabolic process	m6A	sedoheptulose-bisphosphatase [Source:NCBI gene (formerly Entrezgene);Acc:824746]
AT3G55800	CL.17656	m5C WATER	GO:BP	GO:0005982	starch metabolic process	m5C	sedoheptulose-bisphosphatase [Source:NCBI gene (formerly Entrezgene);Acc:824746]
AT3G55800	CL.17656	m6A WATER	GO:BP	GO:0005982	starch metabolic process	m6A	sedoheptulose-bisphosphatase [Source:NCBI gene (formerly Entrezgene);Acc:824746]
AT3G55800	CL.17656	m6A WATER	GO:BP	GO:0005982	starch metabolic process	m6A	sedoheptulose-bisphosphatase [Source:NCBI gene (formerly Entrezgene);Acc:824746]
AT3G55800	CL.17656	m5C WATER	GO:BP	GO:0005982	starch metabolic process	m5C	sedoheptulose-bisphosphatase [Source:NCBI gene (formerly Entrezgene);Acc:824746]
AT3G55800	CL.17656	m6A WATER	GO:BP	GO:0005982	starch metabolic process	m6A	sedoheptulose-bisphosphatase [Source:NCBI gene (formerly Entrezgene);Acc:824746]
AT3G55800	CL.17656	m6A WATER	GO:BP	GO:0005982	starch metabolic process	m6A	sedoheptulose-bisphosphatase [Source:NCBI gene (formerly Entrezgene);Acc:824746]
AT3G55800	CL.17656	m5C WATER	GO:BP	GO:0005982	starch metabolic process	m5C	sedoheptulose-bisphosphatase [Source:NCBI gene (formerly Entrezgene);Acc:824746]
AT3G55800	CL.17656	m6A WATER	GO:BP	GO:0005982	starch metabolic process	m6A	sedoheptulose-bisphosphatase [Source:NCBI gene (formerly Entrezgene);Acc:824746]
AT3G55800	CL.17656	m6A WATER	GO:BP	GO:0005982	starch metabolic process	m6A	sedoheptulose-bisphosphatase [Source:NCBI gene (formerly Entrezgene);Acc:824746]
AT3G55800	CL.17656	m6A WATER	GO:BP	GO:0005982	starch metabolic process	m6A	sedoheptulose-bisphosphatase [Source:NCBI gene (formerly Entrezgene);Acc:824746]
AT3G55800	CL.17656	m6A WATER	GO:BP	GO:0005982	starch metabolic process	m6A	sedoheptulose-bisphosphatase [Source:NCBI gene (formerly Entrezgene);Acc:824746]
AT3G55800	CL.17656	m6A WATER	GO:BP	GO:0005982	starch metabolic process	m6A	sedoheptulose-bisphosphatase [Source:NCBI gene (formerly Entrezgene);Acc:824746]
AT3G55800	CL.17656	m6A WATER	GO:BP	GO:0005982	starch metabolic process	m6A	sedoheptulose-bisphosphatase [Source:NCBI gene (formerly Entrezgene);Acc:824746]
AT3G55800	CL.17656	m6A WATER	GO:BP	GO:0005982	starch metabolic process	m6A	sedoheptulose-bisphosphatase [Source:NCBI gene (formerly Entrezgene);Acc:824746]
AT3G55800	CL.17656	m6A WATER	GO:BP	GO:0005982	starch metabolic process	m6A	sedoheptulose-bisphosphatase [Source:NCBI gene (formerly Entrezgene);Acc:824746]
AT3G57280	CL.7262	m6A WATER	GO:BP	GO:0070726	cell wall assembly	m6A	Transmembrane proteins 14C [Source:NCBI gene (formerly Entrezgene);Acc:824895]
AT3G57280	CL.7262	m6A WATER	GO:BP	GO:0070726	cell wall assembly	m6A	Transmembrane proteins 14C [Source:NCBI gene (formerly Entrezgene);Acc:824895]
AT3G57280	CL.7262	m6A WATER	GO:BP	GO:0070726	cell wall assembly	m6A	Transmembrane proteins 14C [Source:NCBI gene (formerly Entrezgene);Acc:824895]
AT3G57280	CL.7262	m6A WATER	GO:BP	GO:0070726	cell wall assembly	m6A	Transmembrane proteins 14C [Source:NCBI gene (formerly Entrezgene);Acc:824895]
AT3G57280	CL.7262	m5C WATER	GO:BP	GO:0070726	cell wall assembly	m5C	Transmembrane proteins 14C [Source:NCBI gene (formerly Entrezgene);Acc:824895]
AT3G57280	CL.7262	m6A WATER	GO:BP	GO:0070726	cell wall assembly	m6A	Transmembrane proteins 14C [Source:NCBI gene (formerly Entrezgene);Acc:824895]
AT3G57280	CL.7262	m5C WATER	GO:BP	GO:0070726	cell wall assembly	m5C	Transmembrane proteins 14C [Source:NCBI gene (formerly Entrezgene);Acc:824895]
AT3G57280	CL.7262	m6A WATER	GO:BP	GO:0070726	cell wall assembly	m6A	Transmembrane proteins 14C [Source:NCBI gene (formerly Entrezgene);Acc:824895]
AT3G57280	CL.7262	m6A WATER	GO:BP	GO:0070726	cell wall assembly	m6A	Transmembrane proteins 14C [Source:NCBI gene (formerly Entrezgene);Acc:824895]
AT3G57280	CL.7262	m5C WATER	GO:BP	GO:0070726	cell wall assembly	m5C	Transmembrane proteins 14C [Source:NCBI gene (formerly Entrezgene);Acc:824895]
AT3G57280	CL.7262	m5C WATER	GO:BP	GO:0070726	cell wall assembly	m5C	Transmembrane proteins 14C [Source:NCBI gene (formerly Entrezgene);Acc:824895]
AT3G57280	CL.7262	m6A WATER	GO:BP	GO:0070726	cell wall assembly	m6A	Transmembrane proteins 14C [Source:NCBI gene (formerly Entrezgene);Acc:824895]
AT3G57280	CL.7262	m6A WATER	GO:BP	GO:0070726	cell wall assembly	m6A	Transmembrane proteins 14C [Source:NCBI gene (formerly Entrezgene);Acc:824895]
AT3G57280	CL.7262	m5C WATER	GO:BP	GO:0070726	cell wall assembly	m5C	Transmembrane proteins 14C [Source:NCBI gene (formerly Entrezgene);Acc:824895]
AT3G57280	CL.7262	m5C WATER	GO:BP	GO:0070726	cell wall assembly	m5C	Transmembrane proteins 14C [Source:NCBI gene (formerly Entrezgene);Acc:824895]
AT3G57280	CL.7262	m5C WATER	GO:BP	GO:0070726	cell wall assembly	m5C	Transmembrane proteins 14C [Source:NCBI gene (formerly Entrezgene);Acc:824895]
AT3G57280	CL.7262	m5C WATER	GO:BP	GO:0070726	cell wall assembly	m5C	Transmembrane proteins 14C [Source:NCBI gene (formerly Entrezgene);Acc:824895]
AT3G57280	CL.7262	m5C WATER	GO:BP	GO:0070726	cell wall assembly	m5C	Transmembrane proteins 14C [Source:NCBI gene (formerly Entrezgene);Acc:824895]
AT3G57280	CL.7262	m5C WATER	GO:BP	GO:0070726	cell wall assembly	m5C	Transmembrane proteins 14C [Source:NCBI gene (formerly Entrezgene);Acc:824895]
AT3G57280	CL.7262	m6A WATER	GO:BP	GO:0070726	cell wall assembly	m6A	Transmembrane proteins 14C [Source:NCBI gene (formerly Entrezgene);Acc:824895]
AT3G57280	CL.7262	m6A WATER	GO:BP	GO:0070726	cell wall assembly	m6A	Transmembrane proteins 14C [Source:NCBI gene (formerly Entrezgene);Acc:824895]
AT4G18240	CL.24405	Upregulated	GO:BP	GO:0005982	starch metabolic process	DEGs	starch synthase 4 [Source:NCBI gene (formerly Entrezgene);Acc:827550]
AT4G20140	CL.20795	Upregulated	GO:BP	GO:0070726	cell wall assembly	DEGs	Leucine-rich repeat transmembrane protein kinase [Source:NCBI gene (formerly Entrezgene);Acc:827760]
AT4G23100	CL.23176	Downregulated	GO:BP	GO:0052482	defense response by cell wall thickening	DEGs	glutamate-cysteine ligase [Source:NCBI gene (formerly Entrezgene);Acc:828409]
AT4G26850	CL.22199	Upregulated	GO:BP	GO:0052482	defense response by cell wall thickening	DEGs	GDP-L-galactose phosphorylase 1 [Source:NCBI gene (formerly Entrezgene);Acc:828792]
AT4G27110	CL.25558	Downregulated	GO:BP	GO:0070726	cell wall assembly	DEGs	COBRA-like protein 11 [Source:NCBI gene (formerly Entrezgene);Acc:828819]
AT4G27110	CL.11919	Downregulated	GO:BP	GO:0070726	cell wall assembly	DEGs	COBRA-like protein 11 [Source:NCBI gene (formerly Entrezgene);Acc:828819]
AT5G03650	CL.9306	Upregulated	GO:BP	GO:0005982	starch metabolic process	DEGs	starch branching enzyme 2.2 [Source:NCBI gene (formerly Entrezgene);Acc:831769]
AT5G17520	CL.10844	m5C WATER	GO:BP	GO:0005982	starch metabolic process	m5C	root cap 1 (RCP1) [Source:NCBI gene (formerly Entrezgene);Acc:831618]
AT5G17520	CL.10844	m5C WATER	GO:BP	GO:0005982	starch metabolic process	m5C	root cap 1 (RCP1) [Source:NCBI gene (formerly Entrezgene);Acc:831618]
AT5G17520	CL.10844	m6A WATER	GO:BP	GO:0005982	starch metabolic process	m6A	root cap 1 (RCP1) [Source:NCBI gene (formerly Entrezgene);Acc:831618]
AT5G17520	CL.10844	m5C WATER	GO:BP	GO:0005982	starch metabolic process	m5C	root cap 1 (RCP1) [Source:NCBI gene (formerly Entrezgene);Acc:831618]
AT5G17520	CL.10844	m5C WATER	GO:BP	GO:0005982	starch metabolic process	m5C	root cap 1 (RCP1) [Source:NCBI gene (formerly Entrezgene);Acc:831618]
AT5G17520	CL.10844	m6A WATER	GO:BP	GO:0005982	starch metabolic process	m6A	root cap 1 (RCP1) [Source:NCBI gene (formerly Entrezgene);Acc:831618]
AT5G17520	CL.10844	m6A WATER	GO:BP	GO:0005982	starch metabolic process	m6A	root cap 1 (RCP1) [Source:NCBI gene (formerly Entrezgene);Acc:831618]
AT5G17520	CL.10844	m6A WATER	GO:BP	GO:0005982	starch metabolic process	m6A	root cap 1 (RCP1) [Source:NCBI gene (formerly Entrezgene);Acc:831618]
AT5G17520	CL.10844	m6A WATER	GO:BP	GO:0005982	starch metabolic process	m6A	root cap 1 (RCP1) [Source:NCBI gene (formerly Entrezgene);Acc:831618]
AT5G17520	CL.10844	m6A WATER	GO:BP	GO:0005982	starch metabolic process	m6A	root cap 1 (RCP1) [Source:NCBI gene (formerly Entrezgene);Acc:831618]
AT5G17520	CL.10844	m6A WATER	GO:BP	GO:0005982	starch metabolic process	m6A	root cap 1 (RCP1) [Source:NCBI gene (formerly Entrezgene);Acc:831618]
AT5G17520	CL.10844	m5C WATER	GO:BP	GO:0005982	starch metabolic process	m5C	root cap 1 (RCP1) [Source:NCBI gene (formerly Entrezgene);Acc:831618]
AT5G17520	CL.10844	m6A WATER	GO:BP	GO:0005982	starch metabolic process	m6A	root cap 1 (RCP1) [Source:NCBI gene (formerly Entrezgene);Acc:831618]
AT5G17520	CL.10844	m6A WATER	GO:BP	GO:0005982	starch metabolic process	m6A	root cap 1 (RCP1) [Source:NCBI gene (formerly Entrezgene);Acc:831618]
AT5G17520	CL.10844	m6A WATER	GO:BP	GO:0005982	starch metabolic process	m6A	root cap 1 (RCP1) [Source:NCBI gene (formerly Entrezgene);Acc:831618]
AT5G17520	CL.10844	m6A WATER	GO:BP	GO:0005982	starch metabolic process	m6A	root cap 1 (RCP1) [Source:NCBI gene (formerly Entrezgene);Acc:831618]
AT5G17520	CL.10844	Upregulated	GO:BP	GO:0005982	starch metabolic process	DEGs	root cap 1 (RCP1) [Source:NCBI gene (formerly Entrezgene);Acc:831618]
AT5G17520	CL.10844	m5C WATER	GO:BP	GO:0005982	starch metabolic process	m5C	root cap 1 (RCP1) [Source:NCBI gene (formerly Entrezgene);Acc:831618]
AT5G17520	CL.10844	m5C WATER	GO:BP	GO:0005982	starch metabolic process	m5C	root cap 1 (RCP1) [Source:NCBI gene (formerly Entrezgene);Acc:831618]
AT5G17520	CL.10844	m5C WATER	GO:BP	GO:0005982	starch metabolic process	m5C	root cap 1 (RCP1) [Source:NCBI gene (formerly Entrezgene);Acc:831618]
AT5G17520	CL.10844	m6A WATER	GO:BP	GO:0005982	starch metabolic process	m6A	root cap 1 (RCP1) [Source:NCBI gene (formerly Entrezgene);Acc:831618]
AT5G17520	CL.10844	m6A WATER	GO:BP	GO:0005982	starch metabolic process	m6A	root cap 1 (RCP1) [Source:NCBI gene (formerly Entrezgene);Acc:831618]
AT5G17520	CL.10844	m6A WATER	GO:BP	GO:0005982	starch metabolic process	m6A	root cap 1 (RCP1) [Source:NCBI gene (formerly Entrezgene);Acc:831618]
AT5G17520	CL.10844	m6A WATER	GO:BP	GO:0005982	starch metabolic process	m6A	root cap 1 (RCP1) [Source:NCBI gene (formerly Entrezgene);Acc:831618]
AT5G17520	CL.10844	m5C WATER	GO:BP	GO:0005982	starch metabolic process	m5C	root cap 1 (RCP1) [Source:NCBI gene (formerly Entrezgene);Acc:831618]
AT5G17520	CL.10844	m6A WATER	GO:BP	GO:0005982	starch metabolic process	m6A	root cap 1 (RCP1) [Source:NCBI gene (formerly Entrezgene);Acc:831618]
AT5G17520	CL.10844	m5C WATER	GO:BP	GO:0005982	starch metabolic process	m5C	root cap 1 (RCP1) [Source:NCBI gene (formerly Entrezgene);Acc:831618]
AT5G17520	CL.10844	m5C WATER	GO:BP	GO:0005982	starch metabolic process	m5C	root cap 1 (RCP1) [Source:NCBI gene (formerly Entrezgene);Acc:831618]
AT5G17520	CL.10844	m5C WATER	GO:BP	GO:0005982	starch metabolic process	m5C	root cap 1 (RCP1) [Source:NCBI gene (formerly Entrezgene);Acc:831618]
AT5G17520	CL.10844	m6A WATER	GO:BP	GO:0005982	starch metabolic process	m6A	root cap 1 (RCP1) [Source:NCBI gene (formerly Entrezgene);Acc:831618]
AT5G17520	CL.10844	m6A WATER	GO:BP	GO:0005982	starch metabolic process	m6A	root cap 1 (RCP1) [Source:NCBI gene (formerly Entrezgene);Acc:831618]
AT5G17520	CL.10844	m6A WATER	GO:BP	GO:0005982	starch metabolic process	m6A	root cap 1 (RCP1) [Source:NCBI gene (formerly Entrezgene);Acc:831618]
AT5G17520	CL.10844	m6A WATER	GO:BP	GO:0005982	starch metabolic process	m6A	root cap 1 (RCP1) [Source:NCBI gene (formerly Entrezgene);Acc:831618]
AT5G17520	CL.10844	m5C WATER	GO:BP	GO:0005982	starch metabolic process	m5C	root cap 1 (RCP1) [Source:NCBI gene (formerly Entrezgene);Acc:831618]
AT5G17520	CL.10844	m6A WATER	GO:BP	GO:0005982	starch metabolic process	m6A	root cap 1 (RCP1) [Source:NCBI gene (formerly Entrezgene);Acc:831618]
AT5G17520	CL.10844	m6A WATER	GO:BP	GO:0005982	starch metabolic process	m6A	root cap 1 (RCP1) [Source:NCBI gene (formerly Entrezgene);Acc:831618]
AT5G17520	CL.10844	m6A WATER	GO:BP	GO:0005982	starch metabolic process	m6A	root cap 1 (RCP1) [Source:NCBI gene (formerly Entrezgene);Acc:831618]
AT5G17520	CL.10844	m5C WATER	GO:BP	GO:0005982	starch metabolic process	m5C	root cap 1 (RCP1) [Source:NCBI gene (formerly Entrezgene);Acc:831618]
AT5G17520	CL.10844	m6A WATER	GO:BP	GO:0005982	starch metabolic process	m6A	root cap 1 (RCP1) [Source:NCBI gene (formerly Entrezgene);Acc:831618]
AT5G17520	CL.10844	m6A WATER	GO:BP	GO:0005982	starch metabolic process	m6A	root cap 1 (RCP1) [Source:NCBI gene (formerly Entrezgene);Acc:831618]
AT5G17520	CL.10844	m6A WATER	GO:BP	GO:0005982	starch metabolic process	m6A	root cap 1 (RCP1) [Source:NCBI gene (formerly Entrezgene);Acc:831618]
AT5G17520	CL.10844	m6A WATER	GO:BP	GO:0005982	starch metabolic process	m6A	root cap 1 (RCP1) [Source:NCBI gene (formerly Entrezgene);Acc:831618]
AT5G17520	CL.10844	m6A WATER	GO:BP	GO:0005982	starch metabolic process	m6A	root cap 1 (RCP1) [Source:NCBI gene (formerly Entrezgene);Acc:831618]
AT5G17520	CL.10844	m6A WATER	GO:BP	GO:0005982	starch metabolic process	m6A	root cap 1 (RCP1) [Source:NCBI gene (formerly Entrezgene);Acc:831618]
AT5G17520	CL.10844	m6A WATER	GO:BP	GO:0005982	starch metabolic process	m6A	root cap 1 (RCP1) [Source:NCBI gene (formerly Entrezgene);Acc:831618]
AT5G17520	CL.10844	m5C WATER	GO:BP	GO:0005982	starch metabolic process	m5C	root cap 1 (RCP1) [Source:NCBI gene (formerly Entrezgene);Acc:831618]
AT5G17520	CL.10844	m5C WATER	GO:BP	GO:0005982	starch metabolic process	m5C	root cap 1 (RCP1) [Source:NCBI gene (formerly Entrezgene);Acc:831618]
AT5G17520	CL.10844	m5C WATER	GO:BP	GO:0005982	starch metabolic process	m5C	root cap 1 (RCP1) [Source:NCBI gene (formerly Entrezgene);Acc:831618]
AT5G17520	CL.10844	m6A WATER	GO:BP	GO:0005982	starch metabolic process	m6A	root cap 1 (RCP1) [Source:NCBI gene (formerly Entrezgene);Acc:831618]
AT5G17520	CL.10844	m6A WATER	GO:BP	GO:0005982	starch metabolic process	m6A	root cap 1 (RCP1) [Source:NCBI gene (formerly Entrezgene);Acc:831618]
AT5G17520	CL.10844	m6A WATER	GO:BP	GO:0005982	starch metabolic process	m6A	root cap 1 (RCP1) [Source:NCBI gene (formerly Entrezgene);Acc:831618]
AT5G17520	CL.10844	m5C WATER	GO:BP	GO:0005982	starch metabolic process	m5C	root cap 1 (RCP1) [Source:NCBI gene (formerly Entrezgene);Acc:831618]
AT5G17520	CL.10844	m5C WATER	GO:BP	GO:0005982	starch metabolic process	m5C	root cap 1 (RCP1) [Source:NCBI gene (formerly Entrezgene);Acc:831618]
AT5G17520	CL.10844	m5C WATER	GO:BP	GO:0005982	starch metabolic process	m5C	root cap 1 (RCP1) [Source:NCBI gene (formerly Entrezgene);Acc:831618]
AT5G17520	CL.10844	m5C WATER	GO:BP	GO:0005982	starch metabolic process	m5C	root cap 1 (RCP1) [Source:NCBI gene (formerly Entrezgene);Acc:831618]
AT5G17520	CL.10844	m6A WATER	GO:BP	GO:0005982	starch metabolic process	m6A	root cap 1 (RCP1) [Source:NCBI gene (formerly Entrezgene);Acc:831618]
AT5G17520	CL.10844	m6A WATER	GO:BP	GO:0005982	starch metabolic process	m6A	root cap 1 (RCP1) [Source:NCBI gene (formerly Entrezgene);Acc:831618]
AT5G17520	CL.10844	m5C WATER	GO:BP	GO:0005982	starch metabolic process	m5C	root cap 1 (RCP1) [Source:NCBI gene (formerly Entrezgene);Acc:831618]
AT5G17520	CL.10844	m5C WATER	GO:BP	GO:0005982	starch metabolic process	m5C	root cap 1 (RCP1) [Source:NCBI gene (formerly Entrezgene);Acc:831618]
AT5G17520	CL.10844	m5C WATER	GO:BP	GO:0005982	starch metabolic process	m5C	root cap 1 (RCP1) [Source:NCBI gene (formerly Entrezgene);Acc:831618]
AT5G19220	CL.13542	Upregulated	GO:BP	GO:0005982	starch metabolic process	DEGs	ADP glucose pyrophosphorylase large subunit 1 [Source:NCBI gene (formerly Entrezgene);Acc:832042]
AT5G26570	CL.34387	Downregulated	GO:BP	GO:0005982	starch metabolic process	DEGs	chloroplastidic phosphoglucan, water dikinase (ATGWD3) [Source:NCBI gene (formerly Entrezgene);Acc:832706]
AT5G44700	CL.14888	Downregulated	GO:BP	GO:0070726	cell wall assembly	DEGs	Leucine-rich repeat transmembrane protein kinase [Source:NCBI gene (formerly Entrezgene);Acc:834499]
AT5G46330	CL.21587	Downregulated	GO:BP	GO:0052482	defense response by cell wall thickening	DEGs	Leucine-rich receptor-like protein kinase family protein [Source:NCBI gene (formerly Entrezgene);Acc:834676]
AT5G46330	CL.7632	Downregulated	GO:BP	GO:0052482	defense response by cell wall thickening	DEGs	Leucine-rich receptor-like protein kinase family protein [Source:NCBI gene (formerly Entrezgene);Acc:834676]
AT5G46330	CL.34183	Downregulated	GO:BP	GO:0052482	defense response by cell wall thickening	DEGs	Leucine-rich receptor-like protein kinase family protein [Source:NCBI gene (formerly Entrezgene);Acc:834676]
AT5G60920	CL.33222	m6A WATER	GO:BP	GO:0070726	cell wall assembly	m6A	COBRA-like extracellular glycosyl-phosphatidyl inositol-anchored protein family [Source:NCBI gene (formerly Entrezgene);Acc:836213]
AT5G60920	CL.33222	m6A WATER	GO:BP	GO:0070726	cell wall assembly	m6A	COBRA-like extracellular glycosyl-phosphatidyl inositol-anchored protein family [Source:NCBI gene (formerly Entrezgene);Acc:836213]
AT5G60920	CL.33222	m6A WATER	GO:BP	GO:0070726	cell wall assembly	m6A	COBRA-like extracellular glycosyl-phosphatidyl inositol-anchored protein family [Source:NCBI gene (formerly Entrezgene);Acc:836213]
AT5G60920	CL.33222	m5C WATER	GO:BP	GO:0070726	cell wall assembly	m5C	COBRA-like extracellular glycosyl-phosphatidyl inositol-anchored protein family [Source:NCBI gene (formerly Entrezgene);Acc:836213]
AT5G60920	CL.33222	m6A WATER	GO:BP	GO:0070726	cell wall assembly	m6A	COBRA-like extracellular glycosyl-phosphatidyl inositol-anchored protein family [Source:NCBI gene (formerly Entrezgene);Acc:836213]
AT5G60920	CL.33222	m6A WATER	GO:BP	GO:0070726	cell wall assembly	m6A	COBRA-like extracellular glycosyl-phosphatidyl inositol-anchored protein family [Source:NCBI gene (formerly Entrezgene);Acc:836213]
AT5G60920	CL.33222	m6A WATER	GO:BP	GO:0070726	cell wall assembly	m6A	COBRA-like extracellular glycosyl-phosphatidyl inositol-anchored protein family [Source:NCBI gene (formerly Entrezgene);Acc:836213]
AT5G60920	CL.33222	m6A WATER	GO:BP	GO:0070726	cell wall assembly	m6A	COBRA-like extracellular glycosyl-phosphatidyl inositol-anchored protein family [Source:NCBI gene (formerly Entrezgene);Acc:836213]
AT5G60920	CL.33222	m6A WATER	GO:BP	GO:0070726	cell wall assembly	m6A	COBRA-like extracellular glycosyl-phosphatidyl inositol-anchored protein family [Source:NCBI gene (formerly Entrezgene);Acc:836213]
AT5G60920	CL.33222	m6A WATER	GO:BP	GO:0070726	cell wall assembly	m6A	COBRA-like extracellular glycosyl-phosphatidyl inositol-anchored protein family [Source:NCBI gene (formerly Entrezgene);Acc:836213]
AT5G60920	CL.33222	m6A WATER	GO:BP	GO:0070726	cell wall assembly	m6A	COBRA-like extracellular glycosyl-phosphatidyl inositol-anchored protein family [Source:NCBI gene (formerly Entrezgene);Acc:836213]
AT5G60920	CL.33222	m6A WATER	GO:BP	GO:0070726	cell wall assembly	m6A	COBRA-like extracellular glycosyl-phosphatidyl inositol-anchored protein family [Source:NCBI gene (formerly Entrezgene);Acc:836213]
AT5G60920	CL.33222	m6A WATER	GO:BP	GO:0070726	cell wall assembly	m6A	COBRA-like extracellular glycosyl-phosphatidyl inositol-anchored protein family [Source:NCBI gene (formerly Entrezgene);Acc:836213]
AT5G60920	CL.33222	m6A WATER	GO:BP	GO:0070726	cell wall assembly	m6A	COBRA-like extracellular glycosyl-phosphatidyl inositol-anchored protein family [Source:NCBI gene (formerly Entrezgene);Acc:836213]
AT5G60920	CL.33222	m6A WATER	GO:BP	GO:0070726	cell wall assembly	m6A	COBRA-like extracellular glycosyl-phosphatidyl inositol-anchored protein family [Source:NCBI gene (formerly Entrezgene);Acc:836213]
AT5G60920	CL.33222	m6A WATER	GO:BP	GO:0070726	cell wall assembly	m6A	COBRA-like extracellular glycosyl-phosphatidyl inositol-anchored protein family [Source:NCBI gene (formerly Entrezgene);Acc:836213]
AT5G60920	CL.33222	m6A WATER	GO:BP	GO:0070726	cell wall assembly	m6A	COBRA-like extracellular glycosyl-phosphatidyl inositol-anchored protein family [Source:NCBI gene (formerly Entrezgene);Acc:836213]
AT5G60920	CL.33222	m5C WATER	GO:BP	GO:0070726	cell wall assembly	m5C	COBRA-like extracellular glycosyl-phosphatidyl inositol-anchored protein family [Source:NCBI gene (formerly Entrezgene);Acc:836213]
AT5G60920	CL.33222	m6A WATER	GO:BP	GO:0070726	cell wall assembly	m6A	COBRA-like extracellular glycosyl-phosphatidyl inositol-anchored protein family [Source:NCBI gene (formerly Entrezgene);Acc:836213]
AT5G60920	CL.33222	m6A WATER	GO:BP	GO:0070726	cell wall assembly	m6A	COBRA-like extracellular glycosyl-phosphatidyl inositol-anchored protein family [Source:NCBI gene (formerly Entrezgene);Acc:836213]
AT5G60920	CL.33222	m6A WATER	GO:BP	GO:0070726	cell wall assembly	m6A	COBRA-like extracellular glycosyl-phosphatidyl inositol-anchored protein family [Source:NCBI gene (formerly Entrezgene);Acc:836213]
AT5G60920	CL.33222	m6A WATER	GO:BP	GO:0070726	cell wall assembly	m6A	COBRA-like extracellular glycosyl-phosphatidyl inositol-anchored protein family [Source:NCBI gene (formerly Entrezgene);Acc:836213]
AT5G60920	CL.33222	m6A WATER	GO:BP	GO:0070726	cell wall assembly	m6A	COBRA-like extracellular glycosyl-phosphatidyl inositol-anchored protein family [Source:NCBI gene (formerly Entrezgene);Acc:836213]
AT5G60920	CL.33222	m6A WATER	GO:BP	GO:0070726	cell wall assembly	m6A	COBRA-like extracellular glycosyl-phosphatidyl inositol-anchored protein family [Source:NCBI gene (formerly Entrezgene);Acc:836213]
AT5G60920	CL.33222	m6A WATER	GO:BP	GO:0070726	cell wall assembly	m6A	COBRA-like extracellular glycosyl-phosphatidyl inositol-anchored protein family [Source:NCBI gene (formerly Entrezgene);Acc:836213]
AT5G60920	CL.33222	m6A WATER	GO:BP	GO:0070726	cell wall assembly	m6A	COBRA-like extracellular glycosyl-phosphatidyl inositol-anchored protein family [Source:NCBI gene (formerly Entrezgene);Acc:836213]
AT5G60920	CL.33222	m6A WATER	GO:BP	GO:0070726	cell wall assembly	m6A	COBRA-like extracellular glycosyl-phosphatidyl inositol-anchored protein family [Source:NCBI gene (formerly Entrezgene);Acc:836213]
AT5G60920	CL.33222	m6A WATER	GO:BP	GO:0070726	cell wall assembly	m6A	COBRA-like extracellular glycosyl-phosphatidyl inositol-anchored protein family [Source:NCBI gene (formerly Entrezgene);Acc:836213]
AT5G60920	CL.33222	m6A WATER	GO:BP	GO:0070726	cell wall assembly	m6A	COBRA-like extracellular glycosyl-phosphatidyl inositol-anchored protein family [Source:NCBI gene (formerly Entrezgene);Acc:836213]
AT5G60920	CL.33222	m6A WATER	GO:BP	GO:0070726	cell wall assembly	m6A	COBRA-like extracellular glycosyl-phosphatidyl inositol-anchored protein family [Source:NCBI gene (formerly Entrezgene);Acc:836213]
AT5G60920	CL.33222	m6A WATER	GO:BP	GO:0070726	cell wall assembly	m6A	COBRA-like extracellular glycosyl-phosphatidyl inositol-anchored protein family [Source:NCBI gene (formerly Entrezgene);Acc:836213]
AT5G60920	CL.33222	m6A WATER	GO:BP	GO:0070726	cell wall assembly	m6A	COBRA-like extracellular glycosyl-phosphatidyl inositol-anchored protein family [Source:NCBI gene (formerly Entrezgene);Acc:836213]
AT5G60920	CL.33222	m5C WATER	GO:BP	GO:0070726	cell wall assembly	m5C	COBRA-like extracellular glycosyl-phosphatidyl inositol-anchored protein family [Source:NCBI gene (formerly Entrezgene);Acc:836213]
AT5G60920	CL.33222	m6A WATER	GO:BP	GO:0070726	cell wall assembly	m6A	COBRA-like extracellular glycosyl-phosphatidyl inositol-anchored protein family [Source:NCBI gene (formerly Entrezgene);Acc:836213]
AT5G60920	CL.33222	m6A WATER	GO:BP	GO:0070726	cell wall assembly	m6A	COBRA-like extracellular glycosyl-phosphatidyl inositol-anchored protein family [Source:NCBI gene (formerly Entrezgene);Acc:836213]
AT5G60920	CL.33222	m6A WATER	GO:BP	GO:0070726	cell wall assembly	m6A	COBRA-like extracellular glycosyl-phosphatidyl inositol-anchored protein family [Source:NCBI gene (formerly Entrezgene);Acc:836213]
AT5G60920	CL.33222	m6A WATER	GO:BP	GO:0070726	cell wall assembly	m6A	COBRA-like extracellular glycosyl-phosphatidyl inositol-anchored protein family [Source:NCBI gene (formerly Entrezgene);Acc:836213]
