# Supplementary material for: Epitranscriptomic and expression profiling in Riccia fluitans across diverse environmental conditions
Source: Comput Struct Biotechnol J. 2025 Oct 2;27:4232–45. doi: 10.1016/j.csbj.2025.10.002 (PMC12513226; doi:10.1016/j.csbj.2025.10.002)
Supplement: Supplementary file 2 — Supplementary material [file mmc2.zip › Supplementary materials/Table S38.xlsx]

## Sheet: Table S37.csv
Table S38. Metabolite analysis between land and water Riccia fluitans.
Metabolite	WATER.stdev	LAND.stdev	WATER.std.err	LAND.std.err	WATER.mean	LAND.mean	Fold_Change	log2FoldChange	t_value	pval	padj	L1.1	L1.2	L1.3	L2.1	L2.2	L2.3	L3.1	L3.2	L3.3	L4.1	L4.2	L4.3	W1.1	W1.2	W1.3	W2.1	W2.2	W2.3	W3.1	W3.2	W3.3	W4.1	W4.2	W4.3
2-Aminoadipic acid	0.263151	0.299973	0.0759653	0.0865947	0.003334167	0.017355000	0.192116	-2.37995	10.1743	3,49163692203265e-07	1,17072532091683e-06	0.01283	0.01012	0.0101	0.0207	0.02245	0.02263	0.01593	0.01362	0.0175	0.02087	0.02043	0.02108	0.00467	0.0044	0.00473	0.00304	0.00366	0.00348	0.0022	0.00232	0.00239	0.00298	0.00312	0.00302
4-Aminobutanoic acid	0.142762	0.301894	0.0412118	0.0871494	0.001376667	0.002390833	0.575811	-0.796334	4.279	0.0010104	0.00147852	0.00204	0.00202	0.00163	0.00207	0.00176	0.00221	0.00167	0.00223	0.00207	0.00352	0.00353	0.00394	0.0012	0.00126	0.0014	0.0013	0.00137	0.00136	0.00163	0.00158	0.00174	0.00132	0.00134	0.00102
4-Hydroxybutanoic acid	0.163904	0.306303	0.047315	0.088422	0.0013175000	0.0009291667	1.41794	0.503794	-3.54418	0.00220892	0.00292811	0.00068	0.00084	0.00087	0.00084	0.00071	0.00075	0.00069	0.00073	0.0007	0.00153	0.00141	0.0014	0.00093	0.00112	0.00106	0.0013	0.00125	0.00124	0.00148	0.00144	0.00161	0.00142	0.00152	0.00144
Citric acid	0.122382	0.11211	0.0353286	0.0323635	0.07764500	0.09720417	0.798783	-0.324125	5.01396	5,17443143503203e-05	0.000109238	0.07118	0.09504	0.10168	0.08679	0.09608	0.09628	0.10951	0.10145	0.10154	0.10319	0.10224	0.10147	0.08394	0.08743	0.07777	0.08848	0.08802	0.08277	0.06345	0.06306	0.06696	0.07507	0.07557	0.07922
D-Fructose	0.393242	0.198957	0.113519	0.057434	0.08728833	0.22292583	0.391558	-1.3527	7.74246	1,27785564579314e-07	4,85585145401392e-07	0.26576	0.31312	0.29392	0.18585	0.18123	0.19778	0.21158	0.23921	0.23639	0.18845	0.18034	0.18148	0.14756	0.15303	0.14958	0.07127	0.0783	0.07109	0.05412	0.05553	0.05366	0.07049	0.07185	0.07098
D-Galactose	0.178534	0.417231	0.0515384	0.120444	0.005827500	0.006603333	0.882509	-0.180317	0.841929	0.41442	0.437443	0.00459	0.00588	0.00987	0.00382	0.00822	0.00531	0.01375	0.0079	0.00762	0.00396	0.00383	0.00449	0.00676	0.00678	0.00444	0.00776	0.00649	0.00622	0.00588	0.00491	0.0061	0.00461	0.00485	0.00513
D-Glucose	0.142475	0.181886	0.0411288	0.0525061	0.02443417	0.07102750	0.34401	-1.53948	11.713	3,65335666350683e-08	1,60185638322992e-07	0.0822	0.09716	0.0884	0.06876	0.06233	0.07287	0.05792	0.07474	0.07511	0.05909	0.05593	0.05782	0.02301	0.02252	0.02831	0.02261	0.03202	0.02898	0.02194	0.0271	0.02205	0.02137	0.02258	0.02072
D-Psicofuranose	0.329467	0.640092	0.095109	0.184779	0.01001167	0.01025333	0.976431	-0.0344099	0.108915	0.914705	0.931039	0.01413	0.01837	0.02517	0.00505	0.00762	0.00505	0.01844	0.0084	0.00758	0.0047	0.00406	0.00447	0.01432	0.0154	0.01165	0.01009	0.00947	0.01169	0.00605	0.00536	0.00642	0.00994	0.00902	0.01073
D-Psicopyranose	0.305823	0.63884	0.0882836	0.184417	0.02809917	0.02293583	1.22512	0.292924	-1.15822	0.262028	0.304808	0.00611	0.00807	0.02904	0.01024	0.02309	0.01634	0.05133	0.03637	0.0356	0.01783	0.01803	0.02318	0.03907	0.03735	0.02831	0.03803	0.03206	0.026	0.02021	0.01423	0.01933	0.02428	0.0273	0.03102
D-Trehalose	0.352163	0.334739	0.101661	0.0966309	0.011833333	0.005860833	2.01905	1.01368	-4.45453	0.00050658	0.000849267	0.00561	0.00258	0.00404	0.00401	0.00593	0.00623	0.00912	0.00667	0.00628	0.00615	0.00597	0.00774	0.00726	0.00901	0.00756	0.01802	0.01883	0.01784	0.00971	0.00764	0.00899	0.01155	0.01181	0.01378
Erythronic acid	0.174542	0.129534	0.0503859	0.0373933	0.001054167	0.001600833	0.658512	-0.602719	6.72367	9,30797773253255e-07	2,52645109883026e-06	0.0015	0.00135	0.00149	0.00186	0.00122	0.00178	0.00186	0.00177	0.00166	0.00161	0.00149	0.00162	0.00125	0.00139	0.00144	0.00091	0.00111	0.00094	0.00088	0.00092	0.00099	0.00092	0.00092	0.00098
Glucopyranose	0.20264	0.362633	0.0584972	0.104683	0.007618333	0.010711667	0.711218	-0.491636	2.41472	0.0300618	0.0364579	0.00789	0.00934	0.01505	0.00645	0.01223	0.00947	0.02034	0.01306	0.01285	0.00667	0.00678	0.00841	0.00917	0.00844	0.00689	0.0102	0.0092	0.00902	0.00743	0.0057	0.00686	0.00569	0.00597	0.00685
Glyceric acid	0.0709721	0.114884	0.0204879	0.0331642	0.0004108333	0.0007875000	0.521693	-0.938727	13.5292	4,56904532547012e-09	3,25544479439746e-08	0.00083	0.00075	0.00075	0.00095	0.00087	0.00069	0.00066	0.00074	0.00071	0.00093	0.00076	0.00081	0.00041	0.00044	0.00038	0.00043	0.0004	0.00041	0.00035	0.00039	0.00044	0.00042	0.00041	0.00045
Glycerol	0.138586	0.316449	0.0400064	0.091351	0.001518333	0.001664167	0.912368	-0.132312	0.976529	0.343981	0.377056	0.00196	0.00209	0.0019	0.00222	0.00208	0.00212	0.00144	0.0015	0.00168	0.00103	0.00095	0.001	0.00128	0.00185	0.00147	0.00154	0.0013	0.00129	0.00134	0.00135	0.00157	0.00165	0.00176	0.00182
Glycine	0.203543	0.237172	0.0587578	0.0684658	0.0009941667	0.0056316667	0.176532	-2.502	13.3089	2,00011796225294e-08	1,03642476225834e-07	0.00332	0.00404	0.00424	0.00654	0.00641	0.00656	0.00509	0.00592	0.00564	0.00681	0.00625	0.00676	0.00126	0.0013	0.0014	0.00095	0.00101	0.00098	0.00077	0.00083	0.00076	0.00085	0.00088	0.00094
Itaconic acid	0.194899	0.257754	0.0562626	0.0744071	0.023115	0.008355	2.76661	1.46812	-10.5879	1,49995067671416e-08	9,49968761918968e-08	0.00585	0.00552	0.00909	0.00599	0.01049	0.0063	0.01164	0.01024	0.00999	0.00842	0.00778	0.00895	0.0195	0.0211	0.01778	0.02449	0.01738	0.01728	0.02787	0.02392	0.02721	0.02501	0.02628	0.02956
L-Alanine	0.137803	0.303051	0.0397802	0.0874833	0.003189167	0.004512500	0.706741	-0.500747	3.91936	0.00146099	0.00199099	0.0019	0.00347	0.00416	0.00492	0.00481	0.00513	0.00378	0.00464	0.00473	0.00613	0.00535	0.00513	0.00257	0.00357	0.00346	0.00326	0.00266	0.00267	0.00345	0.00319	0.00396	0.00311	0.00354	0.00283
L-Asparagine	NA	NA	NA	NA	0.0000000000	0.0006958333	0	-Inf	4.43	0.00101162	0.00147852	0	0	0	0.00142	0.00137	0.00159	0.00061	0.0006	0.00063	0.00066	0.00075	0.00072	0	0	0	0	0	0	0	0	0	0	0	0
L-Aspartic acid	0.202508	0.279546	0.0584589	0.080698	0.0006733333	0.0036191667	0.186047	-2.42626	10.0608	5,29834123396743e-07	1,58950237019023e-06	0.00258	0.00229	0.0025	0.00521	0.00492	0.00503	0.00337	0.00278	0.00355	0.00366	0.00378	0.00376	0.00078	0.00072	0.00082	0.00048	0.00052	0.00051	0.00055	0.0007	0.00062	0.00077	0.00079	0.00082
L-Glutamic acid	0.0791545	0.212617	0.0228499	0.0613771	0.004160833	0.007043333	0.590748	-0.759386	6.54597	2,63506655296053e-05	5,77687667379809e-05	0.00814	0.00552	0.00551	0.00958	0.00844	0.0088	0.00658	0.00491	0.00705	0.00622	0.00776	0.00601	0.00431	0.0037	0.00398	0.00427	0.00408	0.00384	0.00403	0.00381	0.00405	0.00462	0.00478	0.00446
L-Serine	0.147874	0.167736	0.0426874	0.0484213	0.002341667	0.003204167	0.730819	-0.452413	4.60634	0.00020997	0.000398942	0.00329	0.00277	0.00308	0.00418	0.00411	0.00372	0.00247	0.00281	0.00259	0.00317	0.00304	0.00322	0.00182	0.0019	0.00203	0.00206	0.0023	0.0023	0.00236	0.00246	0.00259	0.00262	0.00282	0.00284
L-Threonine	0.129313	0.104263	0.0373295	0.0300981	0.000725000	0.001175833	0.616584	-0.69763	10.5556	8,84100020455997e-10	7,19910016657026e-09	0.00124	0.00121	0.00127	0.00134	0.00127	0.00122	0.00094	0.00118	0.001	0.00122	0.00114	0.00108	0.00054	0.00066	0.00069	0.00065	0.00074	0.00067	0.0008	0.00087	0.00081	0.00072	0.00081	0.00074
Lactic Acid	0.419108	0.548822	0.120986	0.158431	0.0013150	0.0013125	1.0019	0.00274538	-0.00869466	0.993167	0.993167	0.00116	0.00147	0.00128	0.00054	0.00072	0.00054	0.00131	0.00081	0.00156	0.00088	0.00164	0.00384	0.00064	0.00102	0.00077	0.00161	0.00129	0.00188	0.00149	0.00056	0.00164	0.00177	0.0014	0.00171
Levoglucosan	0.336106	0.380987	0.0970253	0.109981	0.0016925	0.0019575	0.864623	-0.209856	1.01261	0.323127	0.361142	0.00332	0.00116	0.00117	0.00119	0.00127	0.00132	0.00204	0.00226	0.00243	0.00226	0.00227	0.0028	0.00114	0.00108	0.00134	0.0009	0.0016	0.00138	0.00247	0.00249	0.00227	0.00179	0.00186	0.00199
Malic acid	0.0729859	0.139519	0.0210692	0.0402757	0.03255750	0.03746667	0.868972	-0.202618	3.07227	0.00743645	0.00963359	0.03121	0.02792	0.03227	0.03968	0.03816	0.03871	0.03599	0.03803	0.03749	0.04469	0.04185	0.0436	0.02862	0.0311	0.0294	0.03539	0.03326	0.03203	0.03133	0.03164	0.03219	0.03455	0.0354	0.03578
Malonic acid	0.183665	0.234164	0.0530195	0.0675973	0.0068925	0.0191700	0.359546	-1.47575	9.86597	2,41629851227361e-07	8,60806344997473e-07	0.01991	0.01561	0.01417	0.02297	0.01827	0.02294	0.01144	0.01767	0.01698	0.02426	0.02238	0.02344	0.00516	0.00524	0.00713	0.00498	0.00763	0.00695	0.00669	0.00845	0.00685	0.00793	0.00809	0.00761
Maltose	0.270584	0.11659	0.0781108	0.0336566	0.02333500	0.03148917	0.741048	-0.43236	3.99382	0.000917616	0.00141362	0.033	0.03184	0.0257	0.03314	0.02758	0.03439	0.02484	0.03298	0.0328	0.03424	0.0325	0.03486	0.01405	0.01607	0.01772	0.02721	0.03509	0.0308	0.01995	0.02246	0.01982	0.02579	0.02529	0.02577
Methyl galactoside	0.589438	0.23255	0.170156	0.0671313	0.003305000	0.006558333	0.503939	-0.988679	4.02775	0.00072281	0.00114445	0.0089	0.0054	0.0052	0.00459	0.00476	0.00564	0.00617	0.00668	0.00673	0.00802	0.00771	0.0089	0.0075	0.00639	0.00752	0.00215	0.00258	0.00229	0.00176	0.00173	0.00155	0.00207	0.00198	0.00214
Methylsuccinic acid	0.101699	0.0690422	0.0293579	0.0199308	0.002235833	0.001757500	1.27217	0.347288	-6.45555	6,11585660348783e-06	1,51566881042959e-05	0.0018	0.00185	0.00193	0.00196	0.00166	0.00178	0.00182	0.00176	0.00168	0.00165	0.00158	0.00162	0.00189	0.00199	0.00202	0.00214	0.00212	0.00206	0.00232	0.00234	0.0024	0.00251	0.00252	0.00252
Myo-Inositol	0.111473	0.16673	0.0321796	0.0481309	0.009710000	0.005290833	1.83525	0.875976	-10.5269	5,96121869256497e-10	6,79578930952406e-09	0.00768	0.00594	0.00584	0.00429	0.00432	0.00482	0.00515	0.0056	0.00566	0.0047	0.0045	0.00499	0.00928	0.00851	0.00917	0.00927	0.01061	0.00993	0.00872	0.00893	0.00841	0.01092	0.01127	0.0115
Oxalic acid	0.124728	0.328175	0.0360058	0.0947358	0.003964167	0.002341667	1.69288	0.759482	-5.79418	2,04734540888161e-05	4,66794753225007e-05	0.00211	0.0037	0.0042	0.00157	0.00195	0.00145	0.00246	0.0027	0.00245	0.00204	0.00184	0.00163	0.00296	0.00384	0.00355	0.00417	0.00361	0.00391	0.00408	0.00368	0.0045	0.00426	0.00463	0.00438
Phosphoric acid	0.0822947	0.363825	0.0237564	0.105027	0.004064167	0.018174167	0.223623	-2.16086	8.11906	5,4485462819365e-06	1,41166880941082e-05	0.01134	0.00904	0.01116	0.02427	0.02501	0.02407	0.01394	0.01554	0.01528	0.02367	0.02188	0.02289	0.00352	0.00406	0.00399	0.0039	0.00395	0.00395	0.0043	0.00466	0.00466	0.0037	0.00396	0.00412
Propanoic acid	0.308304	0.276037	0.0889998	0.0796851	0.0004066667	0.0029325000	0.138676	-2.85021	11.8994	7,33058083272014e-08	2,98459362475034e-07	0.00338	0.00299	0.00315	0.00405	0.00154	0.00374	0.00221	0.00231	0.00219	0.00323	0.0032	0.0032	0.00042	0.0006	0.00061	0.00022	0.00044	0.00051	0.00029	0.00036	0.00028	0.00044	0.00037	0.00034
Pyruvic acid	0.174222	0.391526	0.0502935	0.113024	0.001768333	0.002551667	0.693011	-0.52905	3.09231	0.00812518	0.0102919	0.00132	0.00102	0.00207	0.00208	0.00329	0.00231	0.00363	0.00262	0.00259	0.00319	0.00308	0.00342	0.00201	0.00212	0.00184	0.00217	0.00179	0.00168	0.00134	0.00125	0.00151	0.0017	0.0018	0.00201
Succinic acid	0.110271	0.26228	0.0318324	0.0757137	0.001260833	0.001171667	1.0761	0.105815	-0.874715	0.395751	0.425619	0.00083	0.00082	0.00101	0.00123	0.00102	0.0009	0.00102	0.00111	0.0011	0.00176	0.0016	0.00166	0.00103	0.00119	0.00119	0.00143	0.00135	0.0013	0.0014	0.00141	0.00139	0.00115	0.0012	0.00109
Sucrose	0.107412	0.114137	0.0310071	0.0329485	0.2658842	0.1926300	1.38028	0.464966	-7.05716	6,03802839618931e-07	1,72083809291395e-06	0.16871	0.17931	0.17206	0.16291	0.17707	0.1846	0.22372	0.22818	0.21913	0.20321	0.19587	0.19679	0.25487	0.2511	0.23347	0.24137	0.25732	0.21789	0.31027	0.29617	0.29503	0.27665	0.2668	0.28967
Tyramine	0.138824	0.114654	0.040075	0.0330978	0.0011033333	0.0008408333	1.31219	0.391977	-5.01982	8,01552511358775e-05	0.000163173	0.00075	0.00079	0.00093	0.00077	0.00071	0.00077	0.00075	0.00088	0.00085	0.001	0.00092	0.00097	0.00097	0.00092	0.00112	0.00085	0.00108	0.00107	0.00122	0.00131	0.00139	0.00108	0.00112	0.00111
Unknown_1	0.157886	0.241624	0.0455779	0.0697507	0.0004408333	0.0004833333	0.912069	-0.132785	1.09913	0.286768	0.326915	0.00065	0.00059	0.00056	0.00044	0.0004	0.0004	0.00031	0.00043	0.0004	0.00067	0.00056	0.00039	0.00036	0.00038	0.00051	0.00037	0.00045	0.0005	0.00032	0.0005	0.00047	0.00046	0.0005	0.00047
Unknown_10	0.17	0.227377	0.0490749	0.0656381	0.01074333	0.01301000	0.825775	-0.27618	2.24247	0.0379855	0.0451078	0.01918	0.01705	0.01526	0.01052	0.0109	0.01083	0.00847	0.01386	0.01402	0.01238	0.01149	0.01216	0.00864	0.00864	0.01094	0.00796	0.00991	0.00946	0.01154	0.01328	0.01194	0.01242	0.01247	0.01172
Unknown_11	0.178219	0.198032	0.0514473	0.057167	0.005824167	0.008205833	0.709759	-0.494598	4.40189	0.000326951	0.000582382	0.01145	0.0098	0.00879	0.00767	0.00722	0.00702	0.00526	0.00924	0.00909	0.00794	0.00723	0.00776	0.00448	0.00459	0.00615	0.00428	0.00547	0.0052	0.00637	0.00724	0.00629	0.00679	0.00671	0.00632
Unknown_12	0.0937644	0.27582	0.0270674	0.0796223	0.0009716667	0.0005291667	1.83622	0.876739	-9.17765	1,92704906028112e-08	1,03642476225834e-07	0.0005	0.00062	0.00083	0.00032	0.00055	0.00031	0.0006	0.00058	0.00058	0.0005	0.00043	0.00053	0.00091	0.00101	0.00087	0.00093	0.00086	0.00089	0.00094	0.00092	0.00108	0.00106	0.00105	0.00114
Unknown_13	0.227598	0.157858	0.0657019	0.0455696	0.0003058333	0.0008350000	0.366267	-1.44903	12.3385	8,25360225436946e-10	7,19910016657026e-09	0.00089	0.00104	0.0008	0.00105	0.00071	0.00089	0.00065	0.00067	0.00072	0.00088	0.00088	0.00084	0.00023	0.00027	0.0003	0.00021	0.0004	0.00043	0.00026	0.00035	0.00023	0.00035	0.00033	0.00031
Unknown_14	0.27653	NA	0.0798273	NA	0.002574167	0.001007500	2.555	1.35333	-4.25471	0.000529605	0.0008625	0	0	0	0	0	0	0.00299	0.00137	0.00183	0.00169	0.00195	0.00226	0.00246	0.00228	0.00124	0.00341	0.00216	0.00252	0.00319	0.00202	0.00305	0.00252	0.00282	0.00322
Unknown_15	0.527193	0.504466	0.152188	0.145627	0.001572500	0.008003333	0.196481	-2.34754	7.06773	7,02324404254363e-06	1,66802046010411e-05	0.00928	0.0087	0.0079	0.00343	0.00242	0.00431	0.00936	0.01093	0.01166	0.00865	0.00924	0.01016	0.00321	0.0033	0.00318	0.00101	0.00112	0.00108	0.00093	0.00103	0.00094	0.0009	0.00105	0.00112
Unknown_16	0.192845	0.161838	0.0556694	0.0467187	0.0003791667	0.0009191667	0.412511	-1.27749	10.5112	3,40871537963257e-08	1,60185638322992e-07	0.00135	0.00077	0.00076	0.00095	0.0009	0.00109	0.00082	0.00087	0.00083	0.00085	0.00085	0.00099	0.00043	0.0004	0.00044	0.00024	0.00034	0.00031	0.00039	0.00047	0.00043	0.00033	0.00034	0.00043
Unknown_17	0.291892	0.359842	0.0842621	0.103877	0.002535833	0.001505000	1.68494	0.752696	-4.21785	0.000386618	0.000667794	0.00254	0.00104	0.00099	0.00087	0.00097	0.00097	0.00186	0.00181	0.00159	0.00171	0.00173	0.00198	0.00169	0.00173	0.00197	0.00141	0.00291	0.00246	0.00299	0.00289	0.00288	0.00297	0.00319	0.00334
Unknown_18	0.172733	1.01506	0.0498639	0.293024	0.01162583	0.00109750	10.593	3.40504	-16.967	1,65455537090736e-11	2,35774140354298e-10	0.00047	0.0008	0.00077	0.00015	0.00017	0.00021	0.00254	0.00259	0.00243	0.00094	0.00117	0.00093	0.00896	0.00919	0.00964	0.00943	0.01188	0.01045	0.01372	0.01335	0.01363	0.01273	0.01286	0.01367
Unknown_19	0.0811645	0.48344	0.0234302	0.139557	0.06299917	0.01680167	3.74958	1.90673	-18.5738	3,82832361770263e-14	1,09107223104525e-12	0.02036	0.02318	0.02165	0.00775	0.00736	0.00744	0.02396	0.02423	0.0246	0.0136	0.01321	0.01428	0.05769	0.06116	0.05962	0.05876	0.06262	0.05422	0.07013	0.06889	0.0695	0.06215	0.06425	0.067
Unknown_2	0.232655	0.276994	0.0671617	0.0799613	0.0005008333	0.0002333333	2.14643	1.10194	-7.51254	4,52301439407429e-07	1,43228789145686e-06	0.00037	0.00021	0.00029	0.00019	0.00019	0.0002	0.00023	0.0002	0.00018	0.00031	0.00029	0.00014	0.00049	0.00056	0.00047	0.00027	0.00068	0.00049	0.00041	0.00062	0.00049	0.00054	0.00054	0.00045
Unknown_20	0.0828398	0.435276	0.0239138	0.125653	0.09254583	0.02521000	3.671	1.87617	-19.0753	9,26377101604011e-15	5,28034947914286e-13	0.02647	0.03051	0.03132	0.01182	0.01225	0.01226	0.03725	0.03619	0.03662	0.02283	0.02235	0.02265	0.09703	0.09454	0.08436	0.08527	0.09044	0.08015	0.105	0.10127	0.10203	0.08887	0.08941	0.09218
Unknown_3	0.0923207	0.140606	0.0266507	0.0405894	0.001933333	0.002195833	0.880455	-0.183678	2.48076	0.0238837	0.029595	0.00177	0.00272	0.00287	0.00229	0.00218	0.00213	0.00194	0.00218	0.00203	0.00224	0.00215	0.00185	0.00159	0.00202	0.00176	0.00223	0.00193	0.00178	0.00187	0.00196	0.00211	0.00185	0.00205	0.00205
Unknown_4	0.081293	0.1379	0.0234673	0.0398082	0.001215833	0.001548333	0.785253	-0.348771	4.85135	0.000202124	0.000397279	0.0013	0.00191	0.00189	0.00168	0.00154	0.00145	0.00129	0.00144	0.00146	0.00172	0.0016	0.0013	0.00108	0.00124	0.00104	0.00127	0.00127	0.00113	0.00118	0.00125	0.00133	0.00119	0.00124	0.00137
Unknown_5	0.194455	0.220809	0.0561344	0.0637422	0.0011800000	0.0008116667	1.4538	0.539828	-4.39537	0.000252993	0.000465181	0.00111	0.00105	0.00106	0.00065	0.00055	0.00067	0.00067	0.00084	0.00086	0.00081	0.00078	0.00069	0.00091	0.00092	0.00124	0.00083	0.00131	0.00165	0.00107	0.00138	0.00126	0.00122	0.00121	0.00116
Unknown_6	0.049994	0.0822327	0.014432	0.0237385	0.05836167	0.04114000	1.41861	0.504479	-13.4624	5,48245828598911e-12	1,04166707433793e-10	0.04086	0.03919	0.04045	0.03609	0.0362	0.03751	0.04166	0.04408	0.04409	0.04461	0.04326	0.04568	0.05535	0.05788	0.05419	0.05793	0.05822	0.05423	0.05834	0.05761	0.06061	0.06024	0.06275	0.06299
Unknown_7	0.244159	0.363367	0.0704826	0.104895	0.007966667	0.007515833	1.05998	0.0840433	-0.418406	0.680449	0.705192	0.01348	0.01236	0.01219	0.00532	0.00572	0.00507	0.00651	0.00611	0.00648	0.00582	0.00537	0.00576	0.00564	0.00595	0.00613	0.00566	0.0103	0.00765	0.00815	0.01228	0.00887	0.00858	0.00837	0.00802
Unknown_8	NA	NA	NA	NA	0.000000000	0.002265833	0	-Inf	4.20745	0.00146704	0.00199099	0	0	0	0.00284	0.00211	0.00299	0.00201	0.00673	0.00298	0.00321	0.00162	0.0027	0	0	0	0	0	0	0	0	0	0	0	0
Unknown_9	NA	NA	NA	NA	0.0000000	0.0022075	0	-Inf	4.28841	0.00128056	0.0018248	0	0	0	0.00291	0.00227	0.00299	0.00271	0.00633	0.00331	0.00243	0.00135	0.00219	0	0	0	0	0	0	0	0	0	0	0	0
