# Supplementary material for: Epitranscriptomic and expression profiling in Riccia fluitans across diverse environmental conditions
Source: Comput Struct Biotechnol J. 2025 Oct 2;27:4232–45. doi: 10.1016/j.csbj.2025.10.002 (PMC12513226; doi:10.1016/j.csbj.2025.10.002)
Supplement: Supplementary file 2 — Supplementary material [file mmc2.zip › Supplementary materials/Table S36.xlsx]

## Sheet: Table S36.csv
Table S36. GO analysis of Riccia fluitans between land and water, including all significant results.
Category	ID	Term	Genes	adj_pval	intersection_size	term_size
GO:BP	GO:0006091	generation of precursor metabolites and energy	AT1G07030,AT1G16300,AT1G55480,AT1G60950,AT1G68890,AT1G79040,AT2G05100,AT2G32300,AT2G42600,AT2G43400,AT3G01850,AT3G07480,AT3G60370,AT3G61320,AT4G09650,AT4G30950,AT4G31390,AT4G38970,AT5G03650,AT5G03860,AT5G08570,AT5G19220,AT5G43430,AT5G47810,AT5G49740,ATCG00020,ATCG00280,ATCG00340,ATCG00680,ATCG01050,AT5G54270,AT5G58330,AT5G49460,AT4G32470,AT5G23250,AT1G10670,AT5G67590,AT1G09780,AT1G08380,AT3G15020…	8,21588207683244e-26	94	464
GO:BP	GO:0015979	photosynthesis	AT1G55480,AT1G60950,AT1G67090,AT1G68890,AT1G79040,AT2G05100,AT2G42600,AT3G22840,AT3G60370,AT3G61320,AT4G09650,AT4G14690,AT4G30950,AT4G31390,AT5G19855,AT5G49740,ATCG00020,ATCG00280,ATCG00340,ATCG00490,ATCG00680,AT5G54270,AT4G15530,AT1G08380,AT3G55800,AT4G34190,AT3G61470,AT1G44575,AT3G04790,AT2G20890,AT2G30950,AT4G03280,AT1G77510,ATCG01110,AT1G31330,AT1G32060,AT1G34000,AT4G17600,AT4G04040,AT1G03130…	7,79665441225247e-20	64	281
GO:BP	GO:0044281	small molecule metabolic process	AT1G01280,AT1G06130,AT1G08030,AT1G08250,AT1G08510,AT1G12110,AT1G16300,AT1G23360,AT1G32300,AT1G36370,AT1G43710,AT1G55020,AT1G60980,AT1G64660,AT1G65820,AT1G67080,AT1G68890,AT1G71750,AT1G74040,AT1G75330,AT1G75500,AT1G76680,AT1G79440,AT1G79460,AT1G79750,AT2G15620,AT2G16570,AT2G26230,AT2G28880,AT2G30490,AT2G32440,AT2G37250,AT2G38860,AT2G39800,AT2G41530,AT2G43400,AT2G46760,AT3G01850,AT3G02630,AT3G02870…	6,28848806813179e-17	166	1602
GO:BP	GO:0019752	carboxylic acid metabolic process	AT1G01280,AT1G06130,AT1G08030,AT1G08250,AT1G08510,AT1G16300,AT1G32300,AT1G36370,AT1G43710,AT1G55020,AT1G60980,AT1G64660,AT1G65820,AT1G67080,AT1G74040,AT1G75330,AT1G75500,AT1G76680,AT1G79440,AT1G79460,AT1G79750,AT2G16570,AT2G28880,AT2G32440,AT2G38860,AT2G39800,AT2G43400,AT2G46760,AT3G02630,AT3G02870,AT3G04520,AT3G04940,AT3G07630,AT3G12120,AT3G14440,AT3G48530,AT4G02610,AT4G02780,AT4G10500,AT4G13930…	8,39002421248273e-17	116	955
GO:BP	GO:0006082	organic acid metabolic process	AT1G01280,AT1G06130,AT1G08030,AT1G08250,AT1G08510,AT1G12110,AT1G16300,AT1G32300,AT1G36370,AT1G43710,AT1G55020,AT1G60980,AT1G64660,AT1G65820,AT1G67080,AT1G74040,AT1G75330,AT1G75500,AT1G76680,AT1G79440,AT1G79460,AT1G79750,AT2G15620,AT2G16570,AT2G28880,AT2G32440,AT2G38860,AT2G39800,AT2G43400,AT2G46760,AT3G02630,AT3G02870,AT3G04520,AT3G04940,AT3G07630,AT3G12120,AT3G14440,AT3G48530,AT4G02610,AT4G02780…	1,40438596382114e-16	124	1068
GO:BP	GO:0043436	oxoacid metabolic process	AT1G01280,AT1G06130,AT1G08030,AT1G08250,AT1G08510,AT1G12110,AT1G16300,AT1G32300,AT1G36370,AT1G43710,AT1G55020,AT1G60980,AT1G64660,AT1G65820,AT1G67080,AT1G74040,AT1G75330,AT1G75500,AT1G76680,AT1G79440,AT1G79460,AT1G79750,AT2G15620,AT2G16570,AT2G28880,AT2G32440,AT2G38860,AT2G39800,AT2G43400,AT2G46760,AT3G02630,AT3G02870,AT3G04520,AT3G04940,AT3G07630,AT3G12120,AT3G14440,AT3G48530,AT4G02610,AT4G02780…	2,96577246986968e-16	123	1067
GO:BP	GO:0019684	photosynthesis, light reaction	AT1G55480,AT1G60950,AT1G68890,AT1G79040,AT2G05100,AT3G60370,AT3G61320,AT4G09650,AT4G30950,AT4G31390,AT5G49740,ATCG00020,ATCG00280,ATCG00680,AT5G54270,AT1G08380,AT3G61470,AT2G20890,AT2G30950,AT4G03280,AT1G77510,ATCG01110,AT1G34000,AT1G55670,AT5G42270,ATCG00730,AT3G50820,AT2G30570,AT1G15820,AT2G05070,AT4G10340,AT4G04640,AT1G61520,AT3G54890,AT1G06680,AT3G47470,AT3G08940	5,76080337422811e-13	37	146
GO:BP	GO:0022900	electron transport chain	AT1G60950,AT2G32300,AT2G43400,AT3G07480,AT4G09650,AT4G30950,AT4G31390,AT5G43430,AT5G49740,ATCG00020,ATCG00280,ATCG00340,ATCG00680,ATCG01050,AT4G32470,AT5G67590,AT1G08380,AT1G80230,ATMG00580,AT3G52730,AT4G34700,AT2G30950,AT5G13430,AT4G03280,AT1G77510,AT2G25060,AT5G05370,ATCG01010,AT1G15120,AT1G55670,AT1G76100,AT1G22840,AT5G11770,AT5G42270,AT5G66760,AT5G18400,ATCG00730,AT3G50820,AT5G25450,AT4G04640…	1,35060930636702e-11	41	194
GO:BP	GO:0044283	small molecule biosynthetic process	AT1G01280,AT1G08250,AT1G08510,AT1G23360,AT1G32300,AT1G36370,AT1G55020,AT1G60980,AT1G67080,AT1G68890,AT1G71750,AT1G74040,AT1G75330,AT1G75500,AT1G76680,AT1G79460,AT1G79750,AT2G28880,AT2G30490,AT2G32440,AT2G39800,AT2G46760,AT3G02630,AT3G02870,AT3G04940,AT3G07630,AT3G12120,AT3G14440,AT3G48530,AT4G02610,AT4G02780,AT4G13930,AT4G14070,AT4G15560,AT4G16760,AT4G21990,AT4G26850,AT4G27030,AT4G30950,AT4G32770…	2,00255030127242e-11	82	686
GO:BP	GO:0016053	organic acid biosynthetic process	AT1G01280,AT1G08250,AT1G08510,AT1G32300,AT1G36370,AT1G55020,AT1G60980,AT1G67080,AT1G74040,AT1G75330,AT1G75500,AT1G76680,AT1G79460,AT1G79750,AT2G28880,AT2G32440,AT2G39800,AT2G46760,AT3G02630,AT3G02870,AT3G04940,AT3G07630,AT3G12120,AT3G14440,AT3G48530,AT4G02610,AT4G02780,AT4G13930,AT4G14070,AT4G16760,AT4G21990,AT4G26850,AT4G27030,AT4G30950,AT4G39120,AT5G05580,AT5G11540,AT5G16570,AT5G28840,AT5G37600…	3,33126738847695e-11	71	556
GO:BP	GO:0046394	carboxylic acid biosynthetic process	AT1G01280,AT1G08250,AT1G08510,AT1G32300,AT1G36370,AT1G55020,AT1G60980,AT1G67080,AT1G74040,AT1G75330,AT1G75500,AT1G76680,AT1G79460,AT1G79750,AT2G28880,AT2G32440,AT2G39800,AT2G46760,AT3G02630,AT3G02870,AT3G04940,AT3G07630,AT3G12120,AT3G14440,AT3G48530,AT4G02610,AT4G02780,AT4G13930,AT4G14070,AT4G16760,AT4G21990,AT4G26850,AT4G27030,AT4G30950,AT4G39120,AT5G05580,AT5G11540,AT5G16570,AT5G28840,AT5G37600…	3,33126738847695e-11	71	556
GO:BP	GO:0032787	monocarboxylic acid metabolic process	AT1G01280,AT1G06130,AT1G08510,AT1G16300,AT1G55020,AT1G67080,AT1G76680,AT1G79440,AT1G79750,AT2G28880,AT3G02630,AT3G12120,AT3G14440,AT3G48530,AT4G10500,AT4G14070,AT4G16760,AT4G19230,AT4G27030,AT4G30950,AT4G32770,AT4G38970,AT5G03860,AT5G05580,AT5G08570,AT5G42650,AT5G45340,AT5G47810,AT5G47120,AT1G67280,AT3G05020,AT1G06290,AT1G10670,AT2G45670,AT4G15530,AT1G09780,AT3G12800,AT1G13280,AT4G03560,AT1G79530…	1,45683717875989e-10	66	489
GO:BP	GO:0055085	transmembrane transport	AT1G02520,AT1G02530,AT1G07030,AT1G10970,AT1G12110,AT1G17840,AT1G22150,AT1G22710,AT1G29820,AT1G31770,AT1G55910,AT1G58340,AT1G64780,AT1G66770,AT1G71090,AT1G73590,AT1G75500,AT1G77110,AT2G07560,AT2G24220,AT2G28070,AT2G29940,AT2G32830,AT2G36830,AT2G38290,AT2G45960,AT2G47000,AT2G47490,AT3G01100,AT3G02850,AT3G10960,AT3G13100,AT3G16240,AT3G17630,AT3G22910,AT3G23560,AT3G26570,AT3G27020,AT3G28860,AT3G43790…	1,45683717875989e-10	104	1239
GO:BP	GO:0015980	energy derivation by oxidation of organic compounds	AT1G07030,AT2G42600,AT2G43400,AT3G07480,AT5G03650,AT5G03860,AT5G19220,ATCG01050,AT5G58330,AT5G49460,AT4G32470,AT5G23250,AT1G10670,AT3G15020,AT1G80230,ATMG00580,AT3G52730,AT1G27680,AT2G20420,AT4G34700,AT4G26910,AT3G22370,AT5G05370,AT2G22780,ATCG01010,AT2G05710,AT1G15120,AT5G62575,AT5G48300,AT5G66760,AT5G25450	1,80852025212362e-10	31	134
GO:BP	GO:0009628	response to abiotic stimulus	AT1G01470,AT1G05260,AT1G08540,AT1G09070,AT1G12110,AT1G17840,AT1G22610,AT1G26410,AT1G31812,AT1G45249,AT1G55480,AT1G58340,AT1G60950,AT1G62660,AT1G63940,AT1G64660,AT1G67090,AT1G69530,AT1G73590,AT1G75040,AT1G76680,AT1G79440,AT2G01180,AT2G05100,AT2G13790,AT2G16060,AT2G18340,AT2G35930,AT2G36750,AT2G37770,AT2G39800,AT2G40950,AT2G43400,AT2G45960,AT2G46210,AT2G47000,AT2G47520,AT2G47770,AT3G02730,AT3G02870…	3,87744355830768e-10	187	2131
GO:BP	GO:0006979	response to oxidative stress	AT1G05240,AT1G05260,AT1G14870,AT1G27510,AT1G31770,AT1G71695,AT1G75280,AT2G38380,AT2G39040,AT2G39800,AT3G01190,AT3G11050,AT3G21770,AT3G23910,AT3G25250,AT3G25530,AT4G00290,AT4G08770,AT4G21960,AT4G23100,AT4G27940,AT4G31390,AT4G32770,AT4G35090,AT4G36430,AT5G05340,AT5G06720,AT5G06730,AT5G13650,AT5G13930,AT5G14130,AT5G15180,AT5G24890,AT5G66390,AT5G40370,AT2G39770,AT3G55280,AT1G07890,AT2G18150,AT2G06050…	3,61789578773169e-09	59	426
GO:BP	GO:0042744	hydrogen peroxide catabolic process	AT1G05240,AT1G05260,AT1G71695,AT2G38380,AT2G39040,AT3G01190,AT3G21770,AT4G08770,AT4G21960,AT4G35090,AT4G36430,AT5G05340,AT5G06720,AT5G06730,AT5G14130,AT5G15180,AT5G66390,AT3G52880,AT1G07890,AT2G18150	5,64735212361093e-09	20	92
GO:BP	GO:0009060	aerobic respiration	AT2G42600,AT2G43400,AT3G07480,AT5G03860,ATCG01050,AT5G58330,AT5G49460,AT4G32470,AT5G23250,AT1G10670,AT3G15020,AT1G80230,ATMG00580,AT3G52730,AT2G20420,AT4G34700,AT4G26910,AT5G05370,AT2G22780,ATCG01010,AT2G05710,AT1G15120,AT5G62575,AT5G66760,AT5G25450	5,65405568899716e-09	25	102
GO:BP	GO:0009644	response to high light intensity	AT1G01470,AT1G55480,AT2G05100,AT3G22840,AT4G14690,AT4G30950,AT4G32770,AT5G54270,AT3G55280,AT4G34190,AT3G61470,AT2G30950,AT1G77510,AT2G41430,AT5G42270,AT3G50820,AT2G05070,AT1G61520,AT3G54890,AT3G47470	9,73133145522251e-09	20	64
GO:BP	GO:0045333	cellular respiration	AT1G07030,AT2G42600,AT2G43400,AT3G07480,AT5G03860,ATCG01050,AT5G58330,AT5G49460,AT4G32470,AT5G23250,AT1G10670,AT3G15020,AT1G80230,ATMG00580,AT3G52730,AT2G20420,AT4G34700,AT4G26910,AT3G22370,AT5G05370,AT2G22780,ATCG01010,AT2G05710,AT1G15120,AT5G62575,AT5G66760,AT5G25450	1,9425216933978e-08	27	125
GO:BP	GO:0009642	response to light intensity	AT1G01470,AT1G31812,AT1G55480,AT1G58340,AT1G60950,AT2G05100,AT2G43400,AT3G02730,AT3G22840,AT4G14690,AT4G30950,AT4G32770,AT5G54270,AT3G55280,AT4G34190,AT3G61470,AT2G30950,AT1G77510,AT1G34000,AT2G28190,AT2G41430,AT5G46110,AT5G42890,AT2G45430,AT5G42270,AT5G47390,AT3G50820,AT2G05070,AT1G61520,AT3G54890,AT3G47470	2,00597960640051e-08	31	154
GO:BP	GO:0072593	reactive oxygen species metabolic process	AT1G05240,AT1G05260,AT1G67080,AT1G71695,AT1G79440,AT2G05100,AT2G38380,AT2G39040,AT3G01190,AT3G21770,AT4G04950,AT4G08770,AT4G21960,AT4G27940,AT4G35090,AT4G36430,AT5G05340,AT5G06720,AT5G06730,AT5G14130,AT5G15180,AT5G66390,AT3G52880,AT5G52440,AT1G07890,AT2G18150,AT2G20890,AT2G30950,AT4G18360,AT5G51720,AT2G28190	3,60293111918601e-08	31	187
GO:BP	GO:0009416	response to light stimulus	AT1G01470,AT1G08540,AT1G12110,AT1G22610,AT1G31812,AT1G55480,AT1G58340,AT1G60950,AT1G69530,AT1G73590,AT1G75040,AT1G79440,AT2G01180,AT2G05100,AT2G36750,AT2G43400,AT3G02730,AT3G06630,AT3G22840,AT3G28860,AT4G04770,AT4G14690,AT4G19230,AT4G27670,AT4G30950,AT4G31390,AT4G32770,AT4G35090,AT5G03650,AT5G05690,AT5G09810,AT5G13930,AT5G25830,AT5G40850,AT5G45340,AT5G47010,AT5G49730,AT5G63420,AT5G54270,AT4G37470…	4,36379262265119e-08	84	764
GO:BP	GO:0009636	response to toxic substance	AT1G05240,AT1G05260,AT1G12110,AT1G58340,AT1G71050,AT1G71695,AT2G15490,AT2G36750,AT2G37770,AT2G38380,AT2G39040,AT2G41530,AT3G01190,AT3G21770,AT3G23560,AT4G01070,AT4G08770,AT4G21960,AT4G27940,AT4G35090,AT4G36430,AT5G05340,AT5G06720,AT5G06730,AT5G14130,AT5G15180,AT5G52450,AT5G66390,ATCG00020,AT2G30860,AT5G54270,AT3G52880,AT1G60420	4,36379262265119e-08	33	316
GO:BP	GO:0009767	photosynthetic electron transport chain	AT1G60950,AT4G09650,AT4G30950,AT4G31390,AT5G49740,ATCG00020,ATCG00280,ATCG00680,AT1G08380,AT2G30950,AT4G03280,AT1G77510,AT1G55670,AT5G42270,ATCG00730,AT3G50820,AT4G04640	6,0159636475632e-08	17	52
GO:BP	GO:1990748	cellular detoxification	AT1G05240,AT1G05260,AT1G71695,AT2G38380,AT2G39040,AT2G41530,AT3G01190,AT3G21770,AT4G08770,AT4G21960,AT4G27940,AT4G35090,AT4G36430,AT5G05340,AT5G06720,AT5G06730,AT5G14130,AT5G15180,AT5G66390,AT2G30860,AT3G52880,AT1G60420,AT1G07890,AT2G18150,AT2G47730,AT1G59870,AT1G48130,AT1G65980,AT2G28190,AT5G43940,AT5G06290,AT3G01420	6,0159636475632e-08	32	172
GO:BP	GO:0097237	cellular response to toxic substance	AT1G05240,AT1G05260,AT1G71695,AT2G38380,AT2G39040,AT2G41530,AT3G01190,AT3G21770,AT4G08770,AT4G21960,AT4G27940,AT4G35090,AT4G36430,AT5G05340,AT5G06720,AT5G06730,AT5G14130,AT5G15180,AT5G66390,AT2G30860,AT3G52880,AT1G60420,AT1G07890,AT2G18150,AT2G47730,AT1G59870,AT1G48130,AT1G65980,AT2G28190,AT5G43940,AT5G06290,AT3G01420	6,74758176319448e-08	32	173
GO:BP	GO:0009314	response to radiation	AT1G01470,AT1G08540,AT1G12110,AT1G22610,AT1G31812,AT1G55480,AT1G58340,AT1G60950,AT1G69530,AT1G73590,AT1G75040,AT1G79440,AT2G01180,AT2G05100,AT2G36750,AT2G43400,AT3G02730,AT3G06630,AT3G22840,AT3G28860,AT4G04770,AT4G14690,AT4G19230,AT4G27670,AT4G30950,AT4G31390,AT4G32770,AT4G35090,AT5G03650,AT5G05690,AT5G09810,AT5G13930,AT5G25830,AT5G40850,AT5G45340,AT5G47010,AT5G49730,AT5G63420,AT5G54270,AT4G37470…	1,08651215532906e-07	84	781
GO:BP	GO:0009056	catabolic process	AT1G01040,AT1G05240,AT1G05260,AT1G06130,AT1G06800,AT1G09390,AT1G16300,AT1G51440,AT1G64660,AT1G68560,AT1G68890,AT1G71691,AT1G71695,AT1G79440,AT2G25490,AT2G26230,AT2G38380,AT2G39040,AT2G41530,AT2G43400,AT3G01190,AT3G04520,AT3G05180,AT3G10710,AT3G10740,AT3G12500,AT3G21770,AT3G23920,AT3G29090,AT3G63520,AT4G01070,AT4G04955,AT4G08770,AT4G10500,AT4G11910,AT4G16070,AT4G16760,AT4G19230,AT4G21960,AT4G24690…	1,12674360142381e-07	121	1379
GO:BP	GO:0009266	response to temperature stimulus	AT1G05260,AT1G31812,AT1G58340,AT1G63940,AT1G67090,AT1G79440,AT2G05100,AT2G37770,AT2G46210,AT3G02870,AT3G05890,AT3G22840,AT3G24500,AT3G29320,AT4G04950,AT4G08500,AT4G09650,AT4G14690,AT4G23100,AT4G26850,AT4G27670,AT4G32770,AT4G35090,AT5G02500,AT5G13330,AT5G13650,AT5G16910,AT5G56040,AT4G25140,AT2G21660,ATCG00480,AT5G55160,AT2G39770,AT1G67280,AT5G46170,AT2G39730,AT3G55280,AT5G67590,AT1G09780,AT5G52440…	1,3970815896582e-07	73	644
GO:BP	GO:0042743	hydrogen peroxide metabolic process	AT1G05240,AT1G05260,AT1G71695,AT2G38380,AT2G39040,AT3G01190,AT3G21770,AT4G08770,AT4G21960,AT4G35090,AT4G36430,AT5G05340,AT5G06720,AT5G06730,AT5G14130,AT5G15180,AT5G66390,AT3G52880,AT1G07890,AT2G18150	1,48106865457064e-07	20	113
GO:BP	GO:0006633	fatty acid biosynthetic process	AT1G01280,AT1G08510,AT1G55020,AT1G76680,AT1G79750,AT3G02630,AT3G12120,AT3G48530,AT4G14070,AT4G16760,AT4G27030,AT4G30950,AT5G05580,AT5G42650,AT5G47120,AT3G05020,AT1G10670,AT1G13280,AT4G03560,AT2G06050,AT1G67730,AT5G60620,AT2G38040,AT3G55360,AT1G36180,AT3G11170,AT2G33150,AT2G32720,AT4G05160,AT3G01420,AT1G36160	2,12459008236887e-07	31	171
GO:BP	GO:0098869	cellular oxidant detoxification	AT1G05240,AT1G05260,AT1G71695,AT2G38380,AT2G39040,AT3G01190,AT3G21770,AT4G08770,AT4G21960,AT4G27940,AT4G35090,AT4G36430,AT5G05340,AT5G06720,AT5G06730,AT5G14130,AT5G15180,AT5G66390,AT2G30860,AT3G52880,AT1G60420,AT1G07890,AT2G18150,AT2G47730,AT1G48130,AT1G65980,AT2G28190	2,53928939456603e-07	27	161
GO:BP	GO:0098660	inorganic ion transmembrane transport	AT1G07030,AT1G10970,AT1G12110,AT1G22150,AT1G58340,AT1G64780,AT2G07560,AT2G38290,AT3G02850,AT3G17630,AT3G22910,AT3G26570,AT3G27020,AT3G48850,AT3G61320,AT4G00900,AT4G09650,AT4G13420,AT4G13510,AT4G13590,AT4G24715,AT4G30190,AT4G32060,AT5G13750,AT5G26240,AT5G26820,AT5G41610,AT5G43350,AT5G62670,AT5G62720,AT1G60160,ATCG00480,AT4G38510,AT1G73020,AT1G78900,AT5G08680,AT4G03560,AT3G45780,AT1G15690,AT1G51650…	4,89286266703293e-07	47	407
GO:BP	GO:0042221	response to chemical	AT1G01470,AT1G05240,AT1G05260,AT1G05510,AT1G08030,AT1G09070,AT1G12110,AT1G17840,AT1G18100,AT1G21250,AT1G24020,AT1G26410,AT1G27340,AT1G27510,AT1G28330,AT1G31770,AT1G36370,AT1G43040,AT1G45249,AT1G55020,AT1G58340,AT1G62660,AT1G64660,AT1G68560,AT1G69530,AT1G70410,AT1G71050,AT1G71090,AT1G71695,AT1G73590,AT1G75040,AT1G75500,AT1G76680,AT1G77110,AT1G79440,AT1G79460,AT2G01180,AT2G04160,AT2G05100,AT2G13790…	5,39479588101703e-07	221	2940
GO:BP	GO:0006631	fatty acid metabolic process	AT1G01280,AT1G08510,AT1G55020,AT1G76680,AT1G79750,AT3G02630,AT3G12120,AT3G48530,AT4G14070,AT4G16760,AT4G27030,AT4G30950,AT4G32770,AT5G05580,AT5G42650,AT5G47120,AT3G05020,AT1G06290,AT1G10670,AT2G45670,AT3G12800,AT1G13280,AT4G03560,AT2G06050,AT1G10430,AT1G67730,AT3G07560,AT5G60620,AT2G38040,AT3G55360,AT1G36180,AT2G22780,AT3G11170,AT3G15730,AT5G42890,AT2G33150,AT2G32720,AT4G05160,AT3G01420,AT1G36160	9,14490338219496e-07	40	276
GO:BP	GO:0051179	localization	AT1G01050,AT1G02335,AT1G02520,AT1G02530,AT1G05500,AT1G05510,AT1G07030,AT1G09070,AT1G09270,AT1G09560,AT1G10970,AT1G12110,AT1G13900,AT1G17840,AT1G22150,AT1G22710,AT1G29820,AT1G31770,AT1G31812,AT1G51270,AT1G55910,AT1G58340,AT1G64650,AT1G64780,AT1G66770,AT1G71090,AT1G73590,AT1G75500,AT1G77110,AT2G07560,AT2G16060,AT2G24220,AT2G28070,AT2G29940,AT2G32830,AT2G36830,AT2G38290,AT2G40420,AT2G45960,AT2G47000…	1,07459732957242e-06	165	2654
GO:BP	GO:0009205	purine ribonucleoside triphosphate metabolic process	AT1G16300,AT4G09650,AT4G38970,AT5G08570,AT5G47810,ATCG00480,AT4G38510,AT1G09780,AT1G78900,AT5G08680,AT1G79530,AT2G36530,AT4G29130,AT1G51650,AT4G11010,AT4G32260,AT1G22170,AT2G21410,AT4G04040,AT5G47030,AT2G21170,AT3G52990,AT4G04640,AT3G01390	1,36570056375349e-06	24	119
GO:BP	GO:0009144	purine nucleoside triphosphate metabolic process	AT1G16300,AT4G09650,AT4G38970,AT5G08570,AT5G47810,ATCG00480,AT4G38510,AT1G09780,AT1G78900,AT5G08680,AT1G79530,AT2G36530,AT4G29130,AT1G51650,AT4G11010,AT4G32260,AT1G22170,AT2G21410,AT4G04040,AT5G47030,AT2G21170,AT3G52990,AT4G04640,AT3G01390	1,36570056375349e-06	24	119
GO:BP	GO:0072330	monocarboxylic acid biosynthetic process	AT1G01280,AT1G08510,AT1G55020,AT1G67080,AT1G76680,AT1G79750,AT2G28880,AT3G02630,AT3G12120,AT3G14440,AT3G48530,AT4G14070,AT4G16760,AT4G27030,AT4G30950,AT5G05580,AT5G42650,AT5G47120,AT3G05020,AT1G10670,AT1G13280,AT4G03560,AT2G06050,AT3G02720,AT1G67730,AT5G60620,AT2G38040,AT3G55360,AT1G36180,AT5G08520,AT3G11170,AT2G37040,AT2G33150,AT2G32720,AT4G05160,AT3G01420,AT1G36160	1,46330867749999e-06	37	249
GO:BP	GO:0044282	small molecule catabolic process	AT1G06130,AT1G64660,AT1G79440,AT2G26230,AT2G41530,AT2G43400,AT3G04520,AT4G10500,AT4G16760,AT4G19230,AT4G34030,AT5G43430,AT5G45340,AT1G67280,AT1G06290,AT1G09780,AT3G12800,AT1G10430,AT3G02720,AT3G07560,AT4G29130,AT4G26910,AT2G22780,AT2G37040,AT5G42890,AT2G21170,AT2G33150,AT5G43940,AT3G10850,AT3G01420	1,60288074445524e-06	30	179
GO:BP	GO:0072521	purine-containing compound metabolic process	AT1G16300,AT1G71750,AT2G16570,AT2G26230,AT3G01850,AT3G57550,AT4G04955,AT4G09650,AT4G38970,AT5G08570,AT5G47810,ATCG00480,AT4G38510,AT5G49460,AT1G10670,AT1G09780,AT1G78900,AT5G08680,AT1G79530,AT2G36530,AT3G04790,AT4G29130,AT1G51650,AT4G11010,AT2G38040,AT4G26910,AT4G32260,AT1G22170,AT1G36180,AT2G21410,AT4G04040,AT1G55670,AT5G47030,AT2G21170,AT3G52990,AT3G27300,AT4G04640,AT1G36160,AT3G01390	1,65014396596151e-06	39	271
GO:BP	GO:0009765	photosynthesis, light harvesting	AT1G55480,AT2G05100,AT5G54270,AT1G08380,AT3G61470,AT2G30950,AT1G15820,AT2G05070,AT4G10340,AT1G61520,AT3G54890,AT3G47470,AT3G08940	1,9258682603322e-06	13	37
GO:BP	GO:0046034	ATP metabolic process	AT1G16300,AT4G09650,AT4G38970,AT5G08570,AT5G47810,ATCG00480,AT4G38510,AT1G09780,AT1G78900,AT5G08680,AT1G79530,AT2G36530,AT4G29130,AT1G51650,AT4G32260,AT1G22170,AT2G21410,AT4G04040,AT5G47030,AT2G21170,AT3G52990,AT4G04640,AT3G01390	1,97534555821694e-06	23	113
GO:BP	GO:0009409	response to cold	AT1G05260,AT1G31812,AT1G63940,AT1G67090,AT1G79440,AT2G05100,AT2G37770,AT2G46210,AT3G02870,AT3G05890,AT3G22840,AT4G08500,AT4G09650,AT4G35090,AT5G13330,AT5G13650,AT5G16910,AT4G25140,AT2G21660,ATCG00480,AT1G67280,AT2G39730,AT3G55280,AT5G67590,AT1G09780,AT5G52440,AT4G34150,AT3G61470,AT2G36530,AT2G47730,AT3G17020,AT1G56070,AT3G22370,AT1G32060,AT3G11170,AT4G11150,AT3G26420,AT5G04240,AT3G12490,AT4G01370…	3,62515826748624e-06	50	410
GO:BP	GO:0098754	detoxification	AT1G05240,AT1G05260,AT1G58340,AT1G71050,AT1G71695,AT2G38380,AT2G39040,AT2G41530,AT3G01190,AT3G21770,AT3G23560,AT4G08770,AT4G21960,AT4G27940,AT4G35090,AT4G36430,AT5G05340,AT5G06720,AT5G06730,AT5G14130,AT5G15180,AT5G52450,AT5G66390,AT2G30860,AT3G52880,AT1G60420,AT1G07890,AT2G18150,AT2G47730,AT1G59870,AT1G48130,AT1G65980,AT2G28190,AT3G03190,AT5G43940,AT5G06290,AT3G01420,AT2G30870	6,53281167905251e-06	38	275
GO:BP	GO:0009768	photosynthesis, light harvesting in photosystem I	AT2G05100,AT1G08380,AT3G61470,AT2G05070,AT1G61520,AT3G54890,AT3G47470	6,93375117024025e-06	7	10
GO:BP	GO:0051234	establishment of localization	AT1G02335,AT1G02520,AT1G02530,AT1G05500,AT1G07030,AT1G09070,AT1G09270,AT1G09560,AT1G10970,AT1G12110,AT1G13900,AT1G17840,AT1G22150,AT1G22710,AT1G29820,AT1G31770,AT1G31812,AT1G55910,AT1G58340,AT1G64650,AT1G64780,AT1G66770,AT1G71090,AT1G73590,AT1G75500,AT1G77110,AT2G07560,AT2G16060,AT2G24220,AT2G28070,AT2G29940,AT2G32830,AT2G36830,AT2G38290,AT2G40420,AT2G45960,AT2G47000,AT2G47490,AT3G01100,AT3G02850…	7,42155900499638e-06	155	2536
GO:BP	GO:0009199	ribonucleoside triphosphate metabolic process	AT1G16300,AT4G09650,AT4G38970,AT5G08570,AT5G47810,ATCG00480,AT4G38510,AT1G09780,AT1G78900,AT5G08680,AT1G79530,AT2G36530,AT4G29130,AT1G51650,AT4G11010,AT4G32260,AT1G22170,AT2G21410,AT4G04040,AT5G47030,AT2G21170,AT3G52990,AT4G04640,AT3G01390	7,42155900499638e-06	24	131
GO:BP	GO:0042773	ATP synthesis coupled electron transport	AT3G07480,ATCG01050,AT4G32470,AT1G80230,ATMG00580,AT3G52730,AT4G34700,AT5G05370,ATCG01010,AT1G15120,AT5G66760,AT5G25450	8,36762125694125e-06	12	37
GO:BP	GO:0170039	proteinogenic amino acid metabolic process	AT1G08250,AT1G36370,AT1G64660,AT1G74040,AT1G75330,AT1G75500,AT1G79440,AT2G16570,AT2G28880,AT2G38860,AT2G39800,AT2G43400,AT3G04520,AT3G04940,AT3G07630,AT4G02610,AT4G13930,AT4G21990,AT4G34030,AT4G39120,AT5G16570,AT5G37600,AT5G43430,AT5G10240,AT4G13430,AT5G35630,AT5G53460,AT5G13280,AT5G19550,AT4G35640,AT4G26910,AT3G59760,AT2G37040,AT3G58610,AT4G37930	8,36762125694125e-06	35	271
GO:BP	GO:0006629	lipid metabolic process	AT1G01280,AT1G06800,AT1G08510,AT1G09390,AT1G51440,AT1G55020,AT1G60980,AT1G67080,AT1G71691,AT1G76680,AT1G78690,AT1G78960,AT1G79460,AT1G79750,AT2G01180,AT2G32440,AT2G38110,AT2G46210,AT2G46890,AT3G02630,AT3G02870,AT3G05180,AT3G06060,AT3G12120,AT3G14440,AT3G18000,AT3G48530,AT3G63520,AT4G02780,AT4G14070,AT4G15560,AT4G16070,AT4G16760,AT4G19230,AT4G27030,AT4G30950,AT4G31390,AT4G32770,AT5G01220,AT5G05580…	9,63983137957366e-06	93	1098
GO:BP	GO:0170033	L-amino acid metabolic process	AT1G08250,AT1G36370,AT1G64660,AT1G74040,AT1G75330,AT1G75500,AT1G79440,AT2G16570,AT2G28880,AT2G38860,AT2G39800,AT2G43400,AT3G04520,AT3G04940,AT3G07630,AT4G02610,AT4G13930,AT4G21990,AT4G34030,AT4G39120,AT5G16570,AT5G37600,AT5G43430,AT5G10240,AT4G13430,AT5G35630,AT5G53460,AT5G13280,AT5G19550,AT4G35640,AT4G26910	9,63983137957366e-06	31	273
GO:BP	GO:0009150	purine ribonucleotide metabolic process	AT1G16300,AT1G71750,AT2G16570,AT3G57550,AT4G09650,AT4G38970,AT5G08570,AT5G47810,ATCG00480,AT4G38510,AT1G09780,AT1G78900,AT5G08680,AT1G79530,AT2G36530,AT4G29130,AT1G51650,AT4G11010,AT4G32260,AT1G22170,AT2G21410,AT4G04040,AT5G47030,AT2G21170,AT3G52990,AT4G04640,AT3G01390	9,89267128686438e-06	27	163
GO:BP	GO:0006081	aldehyde metabolic process	AT1G06130,AT2G41530,AT4G15560,AT5G03860,AT5G62790,AT1G67280,AT3G02720,AT3G04790,AT2G22780,AT2G05710,AT5G42890,AT2G21170,AT5G43940,AT3G10850	9,89267128686438e-06	14	52
GO:BP	GO:0006810	transport	AT1G02335,AT1G02520,AT1G02530,AT1G05500,AT1G07030,AT1G09070,AT1G09270,AT1G09560,AT1G10970,AT1G12110,AT1G13900,AT1G17840,AT1G22150,AT1G22710,AT1G29820,AT1G31770,AT1G31812,AT1G55910,AT1G58340,AT1G64650,AT1G64780,AT1G66770,AT1G71090,AT1G73590,AT1G75500,AT1G77110,AT2G07560,AT2G16060,AT2G24220,AT2G28070,AT2G29940,AT2G32830,AT2G36830,AT2G38290,AT2G40420,AT2G45960,AT2G47000,AT2G47490,AT3G01100,AT3G02850…	1,12158854599222e-05	151	2477
GO:BP	GO:0009141	nucleoside triphosphate metabolic process	AT1G16300,AT4G09650,AT4G38970,AT5G08570,AT5G47810,ATCG00480,AT4G38510,AT1G09780,AT1G78900,AT5G08680,AT1G79530,AT2G36530,AT4G29130,AT1G51650,AT4G11010,AT4G32260,AT1G22170,AT2G21410,AT4G04040,AT5G47030,AT2G21170,AT3G52990,AT4G04640,AT3G01390	1,31770192730055e-05	24	136
GO:BP	GO:0050896	response to stimulus	AT1G01040,AT1G01470,AT1G05240,AT1G05260,AT1G05510,AT1G06330,AT1G08030,AT1G08540,AT1G09070,AT1G09270,AT1G12110,AT1G14870,AT1G17840,AT1G18100,AT1G21250,AT1G22610,AT1G23010,AT1G24020,AT1G26410,AT1G27340,AT1G27510,AT1G28330,AT1G31770,AT1G31812,AT1G36370,AT1G43040,AT1G45249,AT1G51270,AT1G55020,AT1G55480,AT1G58340,AT1G60950,AT1G62660,AT1G63940,AT1G64660,AT1G64780,AT1G66240,AT1G67090,AT1G68560,AT1G69530…	1,47750978864928e-05	395	6002
GO:BP	GO:0019755	one-carbon compound transport	AT1G64780,AT2G36830,AT2G45960,AT3G16240,AT5G45380,AT5G47450	1,82328974569083e-05	6	9
GO:BP	GO:0006119	oxidative phosphorylation	AT3G07480,ATCG01050,AT4G32470,AT1G80230,ATMG00580,AT3G52730,AT4G34700,AT5G05370,ATCG01010,AT1G15120,AT5G66760,AT5G25450	1,84057092368707e-05	12	40
GO:BP	GO:0006163	purine nucleotide metabolic process	AT1G16300,AT1G71750,AT2G16570,AT3G01850,AT3G57550,AT4G09650,AT4G38970,AT5G08570,AT5G47810,ATCG00480,AT4G38510,AT1G09780,AT1G78900,AT5G08680,AT1G79530,AT2G36530,AT3G04790,AT4G29130,AT1G51650,AT4G11010,AT4G32260,AT1G22170,AT2G21410,AT4G04040,AT1G55670,AT5G47030,AT2G21170,AT3G52990,AT3G27300,AT4G04640,AT3G01390	1,84129510148607e-05	31	211
GO:BP	GO:0022904	respiratory electron transport chain	AT2G43400,AT3G07480,ATCG01050,AT4G32470,AT1G80230,ATMG00580,AT3G52730,AT4G34700,AT5G05370,ATCG01010,AT1G15120,AT5G66760,AT5G25450	2,8784996290512e-05	13	49
GO:BP	GO:0010540	basipetal auxin transport	AT1G12110,AT1G77110,AT2G47000,AT3G28860,AT5G13750,AT5G55540	3,11230233148391e-05	6	14
GO:BP	GO:0015977	carbon fixation	AT1G67090,AT2G42600,AT5G19855,ATCG00490,AT3G55800,AT3G04790,AT1G32060,AT2G21170,AT2G47400,AT1G12900	3,11230233148391e-05	10	27
GO:BP	GO:0098662	inorganic cation transmembrane transport	AT1G07030,AT1G10970,AT1G58340,AT1G64780,AT2G07560,AT2G38290,AT3G02850,AT3G17630,AT3G22910,AT3G27020,AT4G00900,AT4G09650,AT4G13420,AT4G13510,AT4G13590,AT4G30190,AT4G32060,AT5G13750,AT5G26820,AT5G41610,AT5G62670,AT1G60160,ATCG00480,AT4G38510,AT1G78900,AT5G08680,AT4G03560,AT3G45780,AT1G15690,AT1G51650,AT5G13430,AT1G59870,AT4G32260,AT2G21410,AT4G11150,AT5G20650,AT5G47030	4,38185370502567e-05	37	340
GO:BP	GO:0140115	export across plasma membrane	AT1G31770,AT1G58340,AT1G71090,AT1G73590,AT1G75500,AT2G07560,AT2G47000,AT3G23560,AT3G28860,AT4G30190,AT5G15100,AT5G52450,AT5G62670	4,46465498122904e-05	13	93
GO:BP	GO:0009110	vitamin biosynthetic process	AT1G23360,AT1G32300,AT1G68890,AT2G28880,AT2G46760,AT3G02870,AT4G15560,AT4G26850,AT4G32770,AT5G11540,AT5G28840,AT5G32470,AT5G64300,AT2G39770	4,94711719668035e-05	14	98
GO:BP	GO:0048646	anatomical structure formation involved in morphogenesis	AT1G01280,AT1G50240,AT1G55020,AT1G58340,AT1G69500,AT1G69530,AT1G71090,AT1G73590,AT2G29940,AT2G39700,AT3G21820,AT3G28860,AT3G55500,AT4G13510,AT4G20050,AT4G20140,AT4G34850,AT5G05690	5,26156357936929e-05	18	217
GO:BP	GO:0042592	homeostatic process	AT1G08030,AT1G16300,AT1G36370,AT1G45249,AT1G71090,AT3G02730,AT3G02850,AT3G11050,AT3G17630,AT3G47420,AT4G04770,AT4G20140,AT4G30190,AT4G32060,AT4G35090,AT5G02600,AT5G03650,AT5G05690,AT5G10860,AT5G26820,AT5G41610,AT5G47560,AT3G13772,AT4G38510,AT5G35630,AT1G79530,AT5G53460,AT4G34120,AT4G29130,AT1G59870,AT2G21410,AT1G22840,AT3G57280,AT1G75220,AT5G47390	5,64007906168604e-05	35	291
GO:BP	GO:0006753	nucleoside phosphate metabolic process	AT1G16300,AT1G71750,AT2G16570,AT2G37250,AT3G01850,AT3G57550,AT4G09650,AT4G38970,AT5G08570,AT5G47810,ATCG00480,AT4G38510,AT2G39770,AT5G49460,AT1G10670,AT1G09780,AT1G78900,AT2G47650,AT5G08680,AT1G79530,AT2G36530,AT3G04790,AT4G29130,AT1G51650,AT4G11010,AT2G38040,AT4G26910,AT4G32260,AT1G22170,AT1G36180,AT2G21410,AT4G04040,AT1G55670,AT5G47030,AT1G63000,AT2G21170,AT3G52990,AT3G08900,AT3G27300,AT4G04640…	6,31473703673157e-05	43	366
GO:BP	GO:1901700	response to oxygen-containing compound	AT1G01470,AT1G05260,AT1G05510,AT1G12110,AT1G17840,AT1G18100,AT1G21250,AT1G24020,AT1G27510,AT1G28330,AT1G31770,AT1G45249,AT1G55020,AT1G58340,AT1G62660,AT1G64660,AT1G69530,AT1G70410,AT1G76680,AT1G79460,AT2G05100,AT2G13790,AT2G15620,AT2G18340,AT2G29940,AT2G35930,AT2G37770,AT2G39800,AT2G40170,AT2G41530,AT2G45960,AT2G47520,AT2G47770,AT3G11050,AT3G14440,AT3G23920,AT3G24500,AT3G26000,AT3G29320,AT3G55970…	6,8514693977122e-05	127	1659
GO:BP	GO:0010315	auxin export across the plasma membrane	AT1G71090,AT1G73590,AT1G75500,AT2G47000,AT3G28860,AT5G15100	6,8514693977122e-05	6	18
GO:BP	GO:0055086	nucleobase-containing small molecule metabolic process	AT1G16300,AT1G71750,AT2G16570,AT2G26230,AT2G37250,AT3G01850,AT3G57550,AT4G04955,AT4G09650,AT4G38970,AT5G08570,AT5G47810,ATCG00480,AT4G38510,AT2G39770,AT5G49460,AT1G10670,AT1G09780,AT1G78900,AT2G47650,AT5G08680,AT1G79530,AT2G36530,AT3G04790,AT4G29130,AT1G51650,AT4G11010,AT1G59870,AT2G38040,AT4G26910,AT4G32260,AT1G22170,AT1G36180,AT2G21410,AT4G04040,AT1G55670,AT5G47030,AT1G63000,AT2G21170,AT3G52990…	7,31654562070063e-05	46	406
GO:BP	GO:0006950	response to stress	AT1G01040,AT1G01470,AT1G05240,AT1G05260,AT1G08030,AT1G09070,AT1G12110,AT1G14870,AT1G17840,AT1G21250,AT1G23010,AT1G24020,AT1G26410,AT1G27510,AT1G31770,AT1G31812,AT1G45249,AT1G55020,AT1G55480,AT1G58340,AT1G62660,AT1G63940,AT1G64660,AT1G67090,AT1G71050,AT1G71695,AT1G75040,AT1G75280,AT1G75500,AT1G76680,AT1G79440,AT2G01180,AT2G01630,AT2G02990,AT2G05100,AT2G13790,AT2G14080,AT2G15480,AT2G16060,AT2G16430…	7,38288781958532e-05	262	3733
GO:BP	GO:0006811	monoatomic ion transport	AT1G07030,AT1G10970,AT1G22150,AT1G29820,AT1G55910,AT1G58340,AT1G64650,AT2G07560,AT3G01100,AT3G02850,AT3G11050,AT3G17630,AT3G22910,AT3G27020,AT3G61320,AT4G00290,AT4G00900,AT4G09650,AT4G13420,AT4G13590,AT4G16160,AT4G27940,AT4G30190,AT4G32060,AT5G13750,AT5G26240,AT5G26820,AT5G41610,AT5G46330,AT5G49730,AT5G49740,AT5G62670,AT1G60160,AT3G13772,ATCG00480,AT4G38510,AT1G73020,AT1G78900,AT5G08680,AT4G03560…	7,38288781958532e-05	46	547
GO:BP	GO:0005975	carbohydrate metabolic process	AT1G01050,AT1G04920,AT1G13900,AT1G16300,AT1G22710,AT1G26560,AT1G32300,AT1G32900,AT1G62660,AT1G67090,AT1G68560,AT2G01630,AT2G32810,AT2G33570,AT2G46760,AT3G01850,AT3G02730,AT3G02870,AT3G10710,AT3G10740,AT3G12500,AT3G17940,AT3G23640,AT3G23920,AT3G26380,AT3G26720,AT3G29090,AT3G29320,AT3G48530,AT3G54100,AT3G57790,AT3G62720,AT4G17430,AT4G18240,AT4G25000,AT4G26850,AT4G38970,AT5G03650,AT5G03860,AT5G04885…	8,74462091778274e-05	74	1101
GO:BP	GO:0019693	ribose phosphate metabolic process	AT1G16300,AT1G71750,AT2G16570,AT3G57550,AT4G09650,AT4G38970,AT5G08570,AT5G47810,ATCG00480,AT4G38510,AT1G09780,AT1G78900,AT5G08680,AT1G79530,AT2G36530,AT4G29130,AT1G51650,AT4G11010,AT4G32260,AT1G22170,AT2G21410,AT4G04040,AT5G47030,AT2G21170,AT3G52990,AT4G04640,AT3G01390	8,8192857298606e-05	27	185
GO:BP	GO:0009259	ribonucleotide metabolic process	AT1G16300,AT1G71750,AT2G16570,AT3G57550,AT4G09650,AT4G38970,AT5G08570,AT5G47810,ATCG00480,AT4G38510,AT1G09780,AT1G78900,AT5G08680,AT1G79530,AT2G36530,AT4G29130,AT1G51650,AT4G11010,AT4G32260,AT1G22170,AT2G21410,AT4G04040,AT5G47030,AT2G21170,AT3G52990,AT4G04640,AT3G01390	8,8192857298606e-05	27	185
GO:BP	GO:0009414	response to water deprivation	AT1G01470,AT1G05260,AT1G12110,AT1G45249,AT1G62660,AT1G64660,AT2G05100,AT2G18340,AT2G35930,AT2G37770,AT2G39800,AT2G45960,AT2G47520,AT3G14440,AT3G23920,AT3G24500,AT3G29320,AT4G31390,AT5G13330,AT5G13750,AT5G26340,AT5G45340,AT2G21660,AT5G47120,AT3G53730,AT5G52440,AT3G16640,AT3G05500,AT1G15690,AT2G20890,AT2G47780,AT1G59870,AT1G48130,AT5G67300,AT5G08520,AT2G37040,AT2G41430,AT3G53420,AT3G46970,AT3G12490…	9,41237425603337e-05	47	424
GO:BP	GO:0006766	vitamin metabolic process	AT1G23360,AT1G32300,AT1G68890,AT2G28880,AT2G46760,AT3G02870,AT4G15560,AT4G26850,AT4G32770,AT5G11540,AT5G28840,AT5G32470,AT5G64300,AT2G39770	9,59885292794675e-05	14	105
GO:BP	GO:0008610	lipid biosynthetic process	AT1G01280,AT1G08510,AT1G55020,AT1G60980,AT1G67080,AT1G76680,AT1G78690,AT1G78960,AT1G79460,AT1G79750,AT2G32440,AT2G38110,AT2G46210,AT3G02630,AT3G02870,AT3G06060,AT3G12120,AT3G14440,AT3G18000,AT3G48530,AT4G02780,AT4G14070,AT4G15560,AT4G16760,AT4G27030,AT4G30950,AT4G31390,AT5G01220,AT5G05580,AT5G05690,AT5G35460,AT5G42650,AT5G62790,AT2G35680,AT5G47120,AT3G05020,AT1G10670,AT2G45670,AT2G38670,AT5G03730…	0.000107897	60	630
GO:BP	GO:0010118	stomatal movement	AT1G69530,AT1G70410,AT2G05100,AT2G39050,AT5G02500,AT5G13750,AT5G54270,AT2G21660,AT1G09780,AT1G47128,AT5G23060,AT5G52440,AT4G03560,AT3G16640,AT3G45780,AT4G29130,AT2G20890,AT5G58140,AT3G15730,AT4G01370,AT4G20260,AT3G46060,AT2G26770,AT2G05070	0.000108227	24	162
GO:BP	GO:0072329	monocarboxylic acid catabolic process	AT4G10500,AT4G16760,AT4G19230,AT5G45340,AT1G06290,AT3G12800,AT1G10430,AT3G07560,AT2G22780,AT2G37040,AT5G42890,AT2G33150,AT3G01420	0.000147387	13	55
GO:BP	GO:1901605	alpha-amino acid metabolic process	AT1G08250,AT1G36370,AT1G64660,AT1G74040,AT1G75330,AT1G75500,AT1G79440,AT2G16570,AT2G28880,AT2G38860,AT2G39800,AT2G43400,AT3G04520,AT3G04940,AT3G07630,AT4G02610,AT4G13930,AT4G21990,AT4G34030,AT4G39120,AT5G16570,AT5G37600,AT5G43430,AT5G10240,AT4G13430,AT5G35630,AT5G53460,AT5G13280,AT5G19550,AT4G35640,AT4G26910	0.000147424	31	317
GO:BP	GO:0048878	chemical homeostasis	AT1G08030,AT1G16300,AT1G36370,AT1G45249,AT1G71090,AT3G02850,AT3G11050,AT3G17630,AT3G47420,AT4G04770,AT4G20140,AT4G30190,AT4G32060,AT5G02600,AT5G03650,AT5G05690,AT5G26820,AT5G41610,AT5G47560,AT3G13772,AT4G38510,AT5G35630,AT1G79530,AT5G53460,AT4G29130,AT1G59870,AT2G21410,AT1G22840,AT3G57280,AT1G75220,AT5G47390	0.000166694	31	257
GO:BP	GO:0009415	response to water	AT1G01470,AT1G05260,AT1G12110,AT1G45249,AT1G62660,AT1G64660,AT2G05100,AT2G18340,AT2G35930,AT2G37770,AT2G39800,AT2G45960,AT2G47520,AT3G14440,AT3G23920,AT3G24500,AT3G29320,AT4G31390,AT5G13330,AT5G13750,AT5G26340,AT5G45340,AT2G21660,AT5G47120,AT3G53730,AT5G52440,AT3G16640,AT3G05500,AT1G15690,AT2G20890,AT2G47780,AT1G59870,AT1G48130,AT5G67300,AT5G08520,AT2G37040,AT2G41430,AT3G53420,AT3G46970,AT3G12490…	0.000182424	47	436
GO:BP	GO:0006122	mitochondrial electron transport, ubiquinol to cytochrome c	AT4G32470,AT3G52730,AT5G05370,AT1G15120,AT5G25450	0.000182424	5	7
GO:BP	GO:0006099	tricarboxylic acid cycle	AT2G42600,AT5G03860,AT5G58330,AT5G49460,AT5G23250,AT1G10670,AT3G15020,AT2G20420,AT4G26910,AT2G22780,AT2G05710,AT5G62575,AT5G66760	0.000182424	13	60
GO:BP	GO:0042775	mitochondrial ATP synthesis coupled electron transport	AT3G07480,AT4G32470,AT1G80230,AT3G52730,AT4G34700,AT5G05370,AT1G15120,AT5G66760,AT5G25450	0.000182424	9	28
GO:BP	GO:0019253	reductive pentose-phosphate cycle	AT1G67090,ATCG00490,AT3G55800,AT3G04790,AT1G32060,AT2G21170,AT2G47400,AT1G12900	0.000219594	8	21
GO:BP	GO:0019685	photosynthesis, dark reaction	AT1G67090,ATCG00490,AT3G55800,AT3G04790,AT1G32060,AT2G21170,AT2G47400,AT1G12900	0.000219594	8	21
GO:BP	GO:0019646	aerobic electron transport chain	AT3G07480,AT4G32470,AT1G80230,AT3G52730,AT4G34700,AT5G05370,AT1G15120,AT5G66760,AT5G25450	0.000244253	9	29
GO:BP	GO:0044248	cellular catabolic process	AT1G64660,AT1G79440,AT2G43400,AT3G04520,AT4G10500,AT4G16760,AT4G19230,AT4G34030,AT5G43430,AT5G45340,AT2G30860,AT5G37830,AT1G06290,AT3G12800,AT1G10430,AT3G07560,AT2G47730,AT1G59870,AT4G26910,AT2G22780,AT2G37040,AT3G03190,AT5G42890,AT2G33150,AT4G39640,AT3G01420,AT2G30870	0.000288266	27	199
GO:BP	GO:0019853	L-ascorbic acid biosynthetic process	AT1G32300,AT2G46760,AT3G02870,AT4G26850,AT5G11540,AT5G28840,AT2G39770	0.000288266	7	27
GO:BP	GO:0019915	lipid storage	AT1G01050,AT1G05510,AT4G25140,AT5G16550,AT3G05500,AT5G60620	0.000296398	6	15
GO:BP	GO:0019637	organophosphate metabolic process	AT1G16300,AT1G71750,AT1G78690,AT2G01180,AT2G16570,AT2G37250,AT2G38110,AT3G01850,AT3G02870,AT3G18000,AT3G57550,AT4G09650,AT4G15560,AT4G27030,AT4G38970,AT5G08570,AT5G35460,AT5G47810,AT5G62790,AT2G35680,ATCG00480,AT4G38510,AT2G39770,AT5G49460,AT1G10670,AT2G45670,AT2G38670,AT1G09780,AT1G78900,AT2G47650,AT5G08680,AT1G79530,AT2G36530,AT3G04790,AT4G29130,AT5G60620,AT1G51650,AT4G11010,AT2G38040,AT4G26910…	0.000298092	60	620
GO:BP	GO:0019725	cellular homeostasis	AT1G16300,AT1G45249,AT1G71090,AT3G02730,AT3G11050,AT4G04770,AT4G30190,AT4G32060,AT4G35090,AT5G03650,AT5G10860,AT5G26820,AT5G47560,AT3G13772,AT4G38510,AT5G35630,AT1G79530,AT5G53460,AT4G34120,AT4G29130	0.000314604	20	177
GO:BP	GO:0042548	regulation of photosynthesis, light reaction	AT1G68890,AT3G61320,AT4G30950,AT2G30950,AT1G77510,AT1G55670,AT5G42270,AT3G50820,AT2G30570	0.000317161	9	30
GO:BP	GO:0005982	starch metabolic process	AT1G01050,AT1G32900,AT3G23920,AT4G18240,AT5G03650,AT5G17520,AT5G19220,AT5G26570,AT1G10670,AT3G55800,AT1G15690,AT1G27680	0.000323656	12	71
GO:BP	GO:0009145	purine nucleoside triphosphate biosynthetic process	AT4G09650,ATCG00480,AT1G78900,AT5G08680,AT1G51650,AT4G11010,AT4G32260,AT2G21410,AT5G47030,AT4G04640,AT3G01390	0.000323656	11	43
GO:BP	GO:0009206	purine ribonucleoside triphosphate biosynthetic process	AT4G09650,ATCG00480,AT1G78900,AT5G08680,AT1G51650,AT4G11010,AT4G32260,AT2G21410,AT5G47030,AT4G04640,AT3G01390	0.000323656	11	43
GO:BP	GO:0140352	export from cell	AT1G31770,AT1G58340,AT1G71090,AT1G73590,AT1G75500,AT2G07560,AT2G29940,AT2G47000,AT3G23560,AT3G28860,AT4G14870,AT4G30190,AT5G15100,AT5G52450,AT5G62670	0.000341658	15	151
GO:BP	GO:0016054	organic acid catabolic process	AT1G64660,AT1G79440,AT2G43400,AT3G04520,AT4G10500,AT4G16760,AT4G19230,AT4G34030,AT5G43430,AT5G45340,AT1G06290,AT3G12800,AT1G10430,AT3G07560,AT4G26910,AT2G22780,AT2G37040,AT5G42890,AT2G33150	0.000341658	19	129
GO:BP	GO:0046395	carboxylic acid catabolic process	AT1G64660,AT1G79440,AT2G43400,AT3G04520,AT4G10500,AT4G16760,AT4G19230,AT4G34030,AT5G43430,AT5G45340,AT1G06290,AT3G12800,AT1G10430,AT3G07560,AT4G26910,AT2G22780,AT2G37040,AT5G42890,AT2G33150	0.000341658	19	129
GO:BP	GO:0034220	monoatomic ion transmembrane transport	AT1G07030,AT1G10970,AT1G22150,AT1G58340,AT2G07560,AT3G01100,AT3G02850,AT3G17630,AT3G22910,AT3G27020,AT3G61320,AT4G00290,AT4G00900,AT4G09650,AT4G13420,AT4G13590,AT4G30190,AT4G32060,AT5G13750,AT5G26240,AT5G26820,AT5G41610,AT5G46330,AT5G62670,AT1G60160,ATCG00480,AT4G38510,AT1G73020,AT1G78900,AT5G08680,AT4G03560,AT3G45780,AT1G15690,AT1G51650,AT5G13430,AT1G59870,AT4G32260,AT2G21410,AT4G11150,AT5G20650…	0.000346641	42	447
GO:BP	GO:0001101	response to acid chemical	AT1G01470,AT1G05260,AT1G12110,AT1G45249,AT1G62660,AT1G64660,AT2G05100,AT2G18340,AT2G35930,AT2G37770,AT2G39800,AT2G45960,AT2G47520,AT3G14440,AT3G23920,AT3G24500,AT3G29320,AT4G08500,AT4G31390,AT5G13330,AT5G13750,AT5G26340,AT5G45340,AT2G21660,AT5G47120,AT3G53730,AT5G52440,AT3G16640,AT3G05500,AT1G15690,AT2G20890,AT2G47780,AT1G59870,AT1G48130,AT5G67300,AT5G08520,AT2G37040,AT2G41430,AT3G53420,AT3G46970…	0.000357813	48	464
GO:BP	GO:0009914	hormone transport	AT1G12110,AT1G31770,AT1G71090,AT1G73590,AT1G75500,AT1G77110,AT2G47000,AT3G28860,AT4G04950,AT5G13750,AT5G13930,AT5G15100,AT5G55540,AT5G63420	0.000381138	14	134
GO:BP	GO:0042364	water-soluble vitamin biosynthetic process	AT1G32300,AT2G28880,AT2G46760,AT3G02870,AT4G15560,AT4G26850,AT5G11540,AT5G28840,AT5G32470,AT5G64300,AT2G39770	0.000411026	11	77
GO:BP	GO:0009772	photosynthetic electron transport in photosystem II	AT4G09650,ATCG00020,ATCG00280,ATCG00680,AT4G04640	0.000428928	5	8
GO:BP	GO:0006754	ATP biosynthetic process	AT4G09650,ATCG00480,AT1G78900,AT5G08680,AT1G51650,AT4G32260,AT2G21410,AT5G47030,AT4G04640,AT3G01390	0.000428928	10	37
GO:BP	GO:0015986	proton motive force-driven ATP synthesis	AT4G09650,ATCG00480,AT1G78900,AT5G08680,AT1G51650,AT4G32260,AT2G21410,AT5G47030,AT4G04640,AT3G01390	0.000428928	10	37
GO:BP	GO:0006520	amino acid metabolic process	AT1G08250,AT1G36370,AT1G64660,AT1G68890,AT1G74040,AT1G75330,AT1G75500,AT1G79440,AT2G16570,AT2G28880,AT2G37250,AT2G38860,AT2G39800,AT2G43400,AT3G04520,AT3G04940,AT3G07630	0.000442274	17	435
GO:BP	GO:0005996	monosaccharide metabolic process	AT1G16300,AT1G32300,AT2G46760,AT3G02870,AT3G10740,AT3G17940,AT3G26720,AT3G54100,AT4G17430,AT4G26850,AT4G38970,AT5G11540,AT5G28840,AT2G39770,AT1G09780,AT2G47650,AT1G79530,AT4G29130,AT5G57655,AT1G22170,AT5G38630	0.000444853	21	174
GO:BP	GO:0015698	inorganic anion transport	AT1G12110,AT1G22150,AT1G64650,AT2G32830,AT3G26570,AT3G48850,AT3G52190,AT3G61320,AT4G24715,AT5G26240,AT5G43350,AT5G43360,AT5G62720	0.000457672	13	120
GO:BP	GO:0008652	amino acid biosynthetic process	AT1G08250,AT1G36370,AT1G74040,AT1G75330,AT1G75500,AT2G28880,AT2G37250,AT2G39800,AT3G04940,AT3G07630,AT4G02610,AT4G13930,AT4G21990,AT4G39120,AT5G16570,AT5G37600,AT5G10240,AT4G13430,AT5G35630,AT5G53460,AT5G13280,AT4G33510,AT4G35640	0.00059518	23	220
GO:BP	GO:0005985	sucrose metabolic process	AT1G01050,AT1G04920,AT1G22710,AT1G62660	0.000602478	4	39
GO:BP	GO:0034389	lipid droplet organization	AT3G51520,AT5G16550,AT3G05500,AT5G54800,AT2G47780	0.000611861	5	11
GO:BP	GO:0043467	regulation of generation of precursor metabolites and energy	AT1G68890,AT3G61320,AT4G30950,AT2G30950,AT1G77510,AT1G55670,AT5G42270,AT3G50820,AT2G30570	0.000612315	9	33
GO:BP	GO:0010109	regulation of photosynthesis	AT1G68890,AT3G61320,AT4G30950,AT4G31390,AT2G30950,AT1G77510,AT1G55670,AT2G47400,AT5G42270,AT3G50820,AT2G30570	0.000612315	11	49
GO:BP	GO:0170034	L-amino acid biosynthetic process	AT1G08250,AT1G36370,AT1G74040,AT1G75330,AT2G39800,AT3G04940,AT3G07630,AT4G13930,AT4G21990,AT4G39120,AT5G16570,AT5G37600,AT5G10240,AT4G13430,AT5G35630,AT5G53460,AT5G13280,AT4G35640,AT3G59760,AT3G58610,AT4G37930	0.00062949	21	158
GO:BP	GO:0170038	proteinogenic amino acid biosynthetic process	AT1G08250,AT1G36370,AT1G74040,AT1G75330,AT2G39800,AT3G04940,AT3G07630,AT4G13930,AT4G21990,AT4G39120,AT5G16570,AT5G37600,AT5G10240,AT4G13430,AT5G35630,AT5G53460,AT5G13280,AT4G35640,AT3G59760,AT3G58610,AT4G37930	0.00062949	21	158
GO:BP	GO:0098655	monoatomic cation transmembrane transport	AT1G07030,AT1G10970,AT1G58340,AT2G07560,AT3G01100,AT3G02850,AT3G17630,AT3G22910,AT3G27020,AT4G00900,AT4G09650,AT4G13420,AT4G13590,AT4G30190,AT4G32060,AT5G13750,AT5G26820,AT5G41610,AT5G62670,AT1G60160,ATCG00480,AT4G38510,AT1G78900,AT5G08680,AT4G03560,AT3G45780,AT1G15690,AT1G51650,AT5G13430,AT1G59870,AT4G32260,AT2G21410,AT4G11150,AT5G20650,AT5G47030	0.00062949	35	363
GO:BP	GO:1905156	negative regulation of photosynthesis	AT4G30950,AT2G30950,AT1G77510,AT2G47400,AT5G42270,AT3G50820	0.00071826	6	14
GO:BP	GO:0046185	aldehyde catabolic process	AT1G06130,AT2G41530,AT1G67280,AT3G02720,AT5G43940,AT3G10850	0.000723285	6	14
GO:BP	GO:0009653	anatomical structure morphogenesis	AT1G01040,AT1G01280,AT1G07090,AT1G08030,AT1G17840,AT1G19835,AT1G24620,AT1G27340,AT1G31770,AT1G50240,AT1G55020,AT1G58340,AT1G69500,AT1G69530,AT1G71090,AT1G73590,AT1G75500,AT1G77110,AT1G79620,AT2G04160,AT2G27230,AT2G28620,AT2G29940	0.000724529	23	1033
GO:BP	GO:0009117	nucleotide metabolic process	AT1G16300,AT1G71750,AT2G16570,AT2G37250,AT3G01850,AT3G57550,AT4G09650,AT4G38970,AT5G08570,AT5G47810,ATCG00480,AT4G38510,AT1G09780,AT1G78900,AT5G08680,AT1G79530,AT2G36530,AT3G04790,AT4G29130,AT1G51650,AT4G11010,AT4G32260,AT1G22170,AT2G21410,AT4G04040,AT1G55670,AT5G47030,AT2G21170,AT3G52990,AT3G27300,AT4G04640,AT3G01390	0.000788728	32	274
GO:BP	GO:0006767	water-soluble vitamin metabolic process	AT1G32300,AT2G28880,AT2G46760,AT3G02870,AT4G15560,AT4G26850,AT5G11540,AT5G28840,AT5G32470,AT5G64300,AT2G39770	0.000796907	11	84
GO:BP	GO:0010119	regulation of stomatal movement	AT1G69530,AT1G70410,AT2G05100,AT5G13750,AT5G54270,AT2G21660,AT1G47128,AT5G23060,AT5G52440,AT4G03560,AT3G16640,AT3G45780,AT2G20890,AT3G15730,AT4G01370,AT2G26770,AT2G05070	0.000796907	17	108
GO:BP	GO:0010928	regulation of auxin mediated signaling pathway	AT1G27340,AT1G71090,AT1G73590,AT1G75500,AT2G47000,AT3G28860	0.000823755	6	46
GO:BP	GO:0055080	monoatomic cation homeostasis	AT1G08030,AT3G02850,AT3G11050,AT3G17630,AT4G04770,AT4G20140,AT4G30190,AT4G32060,AT5G02600,AT5G26820,AT5G41610,AT5G47560,AT3G13772,AT4G38510	0.000838068	14	133
GO:BP	GO:1901336	lactone biosynthetic process	AT1G32300,AT2G46760,AT3G02870,AT4G26850,AT5G11540,AT5G28840,AT2G39770	0.000850344	7	33
GO:BP	GO:0006812	monoatomic cation transport	AT1G07030,AT1G10970,AT1G29820,AT1G55910,AT1G58340,AT2G07560,AT3G01100,AT3G02850,AT3G11050,AT3G17630,AT3G22910,AT3G27020,AT4G00900,AT4G09650,AT4G13420,AT4G13590,AT4G27940,AT4G30190,AT4G32060,AT5G13750,AT5G26820,AT5G41610,AT5G62670,AT1G60160,ATCG00480,AT4G38510,AT1G78900,AT5G08680,AT4G03560,AT3G45780,AT1G15690,AT1G51650,AT5G13430,AT1G59870,AT4G32260,AT2G21410,AT4G11150,AT5G20650,AT5G47030	0.000876361	39	431
GO:BP	GO:0010207	photosystem II assembly	AT1G55480,AT1G79040,AT3G60370,ATCG00680,AT2G20890,AT1G34000,AT3G50820,AT4G10340	0.000937486	8	27
GO:BP	GO:0019852	L-ascorbic acid metabolic process	AT1G32300,AT2G46760,AT3G02870,AT4G26850,AT5G11540,AT5G28840,AT2G39770	0.0010198	7	34
GO:BP	GO:0060918	auxin transport	AT1G12110,AT1G71090,AT1G73590,AT1G75500,AT1G77110,AT2G47000,AT3G28860,AT4G04950,AT5G13750,AT5G13930,AT5G15100,AT5G55540,AT5G63420	0.00103004	13	131
GO:BP	GO:0010222	stem vascular tissue pattern formation	AT1G17840,AT1G31770	0.00107194	2	4
GO:BP	GO:0009269	response to desiccation	AT1G01470,AT1G05260	0.0011622	2	17
GO:BP	GO:0006090	pyruvate metabolic process	AT1G16300,AT4G38970,AT5G08570,AT5G47810,AT4G15530,AT1G09780,AT1G79530,AT2G36530,AT4G29130,AT1G22170,AT4G04040,AT2G21170,AT3G52990	0.00120037	13	75
GO:BP	GO:0009135	purine nucleoside diphosphate metabolic process	AT1G16300,AT3G57550,AT4G38970,AT5G08570,AT5G47810,AT1G09780,AT1G79530,AT2G36530,AT4G29130,AT1G22170,AT4G04040,AT2G21170,AT3G52990	0.00120037	13	75
GO:BP	GO:0009179	purine ribonucleoside diphosphate metabolic process	AT1G16300,AT3G57550,AT4G38970,AT5G08570,AT5G47810,AT1G09780,AT1G79530,AT2G36530,AT4G29130,AT1G22170,AT4G04040,AT2G21170,AT3G52990	0.00120037	13	75
GO:BP	GO:0072523	purine-containing compound catabolic process	AT1G16300,AT2G26230,AT4G04955,AT4G38970,AT5G08570,AT5G47810,AT1G09780,AT1G79530,AT2G36530,AT4G29130,AT1G22170,AT4G04040,AT2G21170,AT3G52990	0.00129796	14	86
GO:BP	GO:0015843	methylammonium transport	AT1G64780,AT3G16240,AT5G47450	0.00130091	3	3
GO:BP	GO:0009185	ribonucleoside diphosphate metabolic process	AT1G16300,AT3G57550,AT4G38970,AT5G08570,AT5G47810,AT1G09780,AT1G79530,AT2G36530,AT4G29130,AT1G22170,AT4G04040,AT2G21170,AT3G52990	0.00135438	13	76
GO:BP	GO:1901607	alpha-amino acid biosynthetic process	AT1G08250,AT1G36370,AT1G74040,AT1G75330,AT1G75500,AT2G39800,AT3G04940,AT3G07630,AT4G02610,AT4G13930,AT4G21990,AT4G39120,AT5G16570,AT5G37600,AT5G10240,AT4G13430,AT5G35630,AT5G53460,AT5G13280,AT4G35640,AT3G59760,AT3G58610,AT4G37930	0.00152741	23	195
GO:BP	GO:0072488	ammonium transmembrane transport	AT1G64780,AT2G38290,AT4G13510	0.00174619	3	6
GO:BP	GO:0009132	nucleoside diphosphate metabolic process	AT1G16300,AT3G57550,AT4G38970,AT5G08570,AT5G47810,AT1G09780,AT1G79530,AT2G36530,AT4G29130,AT1G22170,AT4G04040,AT2G21170,AT3G52990	0.00174803	13	78
GO:BP	GO:0098661	inorganic anion transmembrane transport	AT1G12110,AT1G22150,AT3G26570,AT3G48850,AT3G61320,AT4G24715,AT5G26240,AT5G43350,AT5G62720,AT1G73020	0.00177651	10	71
GO:BP	GO:0090056	regulation of chlorophyll metabolic process	AT3G22840,AT4G11910,AT4G14690,AT4G31390,AT5G40850,AT5G50920,AT4G17600	0.0019493	7	27
GO:BP	GO:0043155	negative regulation of photosynthesis, light reaction	AT4G30950,AT2G30950,AT1G77510,AT5G42270,AT3G50820	0.00195706	5	11
GO:BP	GO:0010205	photoinhibition	AT4G30950,AT2G30950,AT1G77510,AT5G42270,AT3G50820	0.00195706	5	11
GO:BP	GO:0010599	lsiRNA processing	AT1G01040	0.00204773	1	3
GO:BP	GO:0051792	medium-chain fatty acid biosynthetic process	AT1G01280	0.00204773	1	1
GO:BP	GO:0046364	monosaccharide biosynthetic process	AT1G32300,AT2G46760,AT3G02870,AT4G26850,AT4G38970,AT5G11540,AT5G28840,AT2G39770	0.00204773	8	51
GO:BP	GO:0050801	monoatomic ion homeostasis	AT1G08030,AT3G02850,AT3G11050,AT3G17630,AT4G04770,AT4G20140,AT4G30190,AT4G32060,AT5G02600,AT5G26820,AT5G41610,AT5G47560,AT3G13772,AT4G38510	0.00204773	14	147
GO:BP	GO:0002933	lipid hydroxylation	AT1G01280	0.00204773	1	1
GO:BP	GO:0035279	miRNA-mediated gene silencing by mRNA destabilization	AT1G01040	0.00204773	1	3
GO:BP	GO:0044085	cellular component biogenesis	AT1G01040,AT1G01050,AT1G01280	0.00204773	3	1115
GO:BP	GO:0090698	post-embryonic plant morphogenesis	AT1G01040,AT1G07090,AT1G17840,AT1G31770,AT1G55020,AT1G71090,AT1G73590,AT2G04160	0.00204773	8	204
GO:BP	GO:0042759	long-chain fatty acid biosynthetic process	AT4G16760,AT5G42650,AT1G13280,AT4G03560,AT2G06050,AT2G33150,AT4G05160,AT3G01420	0.00205801	8	30
GO:BP	GO:0015994	chlorophyll metabolic process	AT3G22840,AT4G11910,AT4G14690,AT4G15560,AT4G31390,AT4G32770,AT5G40850,AT5G43430,AT5G43860,AT1G10670,AT2G20890,AT5G50920,AT4G17600	0.00208197	13	90
GO:BP	GO:0006721	terpenoid metabolic process	AT1G60980,AT1G67080,AT1G78960,AT1G79460,AT2G32440,AT3G14440,AT3G63520,AT4G02780,AT4G15560,AT4G19230,AT4G31390,AT4G32770,AT5G36110,AT5G45340,AT5G62790,AT1G10670,AT5G03730	0.00208969	17	188
GO:BP	GO:0071492	cellular response to UV-A	AT3G22840,AT4G14690,AT4G34190	0.00208969	3	4
GO:BP	GO:0051235	maintenance of location	AT1G01050,AT1G05510,ATCG00020,AT4G25140,AT5G16550,AT3G05500,AT5G60620,AT2G21410,AT1G75760	0.00208969	9	44
GO:BP	GO:0070141	response to UV-A	AT3G22840,AT4G14690,AT4G34190	0.00208969	3	4
GO:BP	GO:0090332	stomatal closure	AT2G05100,AT2G39050,AT5G02500,AT5G13750,AT1G47128,AT5G23060,AT3G16640,AT4G29130,AT4G01370,AT4G20260,AT2G05070	0.00215576	11	57
GO:BP	GO:0006778	porphyrin-containing compound metabolic process	AT2G47770,AT3G22840,AT4G11910,AT4G14690,AT4G15560,AT4G31390,AT4G32770,AT5G40850,AT5G43430,AT5G43860,AT1G10670,AT2G20890,AT5G50920,AT4G17600	0.00219353	14	103
GO:BP	GO:0046686	response to cadmium ion	AT1G36370,AT1G68560,AT1G71050,AT1G75040,AT4G23100,AT5G24890,AT5G64250,ATCG00490,AT2G30860,AT5G35630,AT1G62740,AT1G52760	0.00221593	12	71
GO:BP	GO:0009201	ribonucleoside triphosphate biosynthetic process	AT4G09650,ATCG00480,AT1G78900,AT5G08680,AT1G51650,AT4G11010,AT4G32260,AT2G21410,AT5G47030,AT4G04640,AT3G01390	0.00221593	11	55
GO:BP	GO:0009853	photorespiration	AT1G04630,AT4G16450,AT2G13360,AT4G34700,AT3G18410,AT4G00585,AT2G22780,AT4G37930,AT2G27730	0.00221593	9	39
GO:BP	GO:0009062	fatty acid catabolic process	AT4G16760,AT1G06290,AT3G12800,AT1G10430,AT3G07560,AT2G22780,AT5G42890,AT2G33150,AT3G01420	0.00248981	9	39
GO:BP	GO:0048364	root development	AT1G02335,AT1G08030,AT1G09560,AT1G12110,AT1G16300,AT1G24620,AT1G55020,AT1G58340,AT1G71090,AT1G73590,AT1G77110,AT2G04160,AT2G27230,AT2G37250,AT2G39800,AT2G47000,AT2G47520,AT3G07880,AT3G18000,AT3G21820	0.0025423	20	616
GO:BP	GO:0009137	purine nucleoside diphosphate catabolic process	AT1G16300,AT4G38970,AT5G08570,AT5G47810,AT1G09780,AT1G79530,AT2G36530,AT4G29130,AT1G22170,AT4G04040,AT2G21170,AT3G52990	0.00256094	12	72
GO:BP	GO:0009154	purine ribonucleotide catabolic process	AT1G16300,AT4G38970,AT5G08570,AT5G47810,AT1G09780,AT1G79530,AT2G36530,AT4G29130,AT1G22170,AT4G04040,AT2G21170,AT3G52990	0.00256094	12	72
GO:BP	GO:0055082	intracellular chemical homeostasis	AT1G16300,AT1G45249,AT1G71090,AT3G11050,AT4G04770,AT4G30190,AT4G32060,AT5G03650,AT5G26820,AT5G47560,AT3G13772,AT4G38510,AT5G35630,AT1G79530,AT5G53460,AT4G29130	0.00256094	16	151
GO:BP	GO:0009191	ribonucleoside diphosphate catabolic process	AT1G16300,AT4G38970,AT5G08570,AT5G47810,AT1G09780,AT1G79530,AT2G36530,AT4G29130,AT1G22170,AT4G04040,AT2G21170,AT3G52990	0.00256094	12	72
GO:BP	GO:0009261	ribonucleotide catabolic process	AT1G16300,AT4G38970,AT5G08570,AT5G47810,AT1G09780,AT1G79530,AT2G36530,AT4G29130,AT1G22170,AT4G04040,AT2G21170,AT3G52990	0.00256094	12	72
GO:BP	GO:0006096	glycolytic process	AT1G16300,AT4G38970,AT5G08570,AT5G47810,AT1G09780,AT1G79530,AT2G36530,AT4G29130,AT1G22170,AT4G04040,AT2G21170,AT3G52990	0.00256094	12	72
GO:BP	GO:0022622	root system development	AT1G02335,AT1G08030,AT1G09560,AT1G12110,AT1G16300,AT1G24620,AT1G55020,AT1G58340,AT1G71090,AT1G73590,AT1G77110,AT2G04160,AT2G27230,AT2G37250,AT2G39800,AT2G47000,AT2G47520,AT3G07880,AT3G18000,AT3G21820	0.00256094	20	617
GO:BP	GO:0033013	tetrapyrrole metabolic process	AT2G47770,AT3G22840,AT4G11910,AT4G14690,AT4G15560,AT4G31390,AT4G32770,AT5G40850,AT5G43430,AT5G43860,AT1G10670,AT2G20890,AT5G50920,AT4G17600	0.00256094	14	105
GO:BP	GO:0046032	ADP catabolic process	AT1G16300,AT4G38970,AT5G08570,AT5G47810,AT1G09780,AT1G79530,AT2G36530,AT4G29130,AT1G22170,AT4G04040,AT2G21170,AT3G52990	0.00256094	12	72
GO:BP	GO:0046031	ADP metabolic process	AT1G16300,AT4G38970,AT5G08570,AT5G47810,AT1G09780,AT1G79530,AT2G36530,AT4G29130,AT1G22170,AT4G04040,AT2G21170,AT3G52990	0.00256094	12	72
GO:BP	GO:0009181	purine ribonucleoside diphosphate catabolic process	AT1G16300,AT4G38970,AT5G08570,AT5G47810,AT1G09780,AT1G79530,AT2G36530,AT4G29130,AT1G22170,AT4G04040,AT2G21170,AT3G52990	0.00256094	12	72
GO:BP	GO:1901334	lactone metabolic process	AT1G32300,AT2G46760,AT3G02870,AT4G26850,AT5G11540,AT5G28840,AT2G39770	0.00259944	7	41
GO:BP	GO:0010380	regulation of chlorophyll biosynthetic process	AT3G22840,AT4G14690,AT4G31390,AT5G40850,AT5G50920,AT4G17600	0.00270512	6	21
GO:BP	GO:0009142	nucleoside triphosphate biosynthetic process	AT4G09650,ATCG00480,AT1G78900,AT5G08680,AT1G51650,AT4G11010,AT4G32260,AT2G21410,AT5G47030,AT4G04640,AT3G01390	0.00281226	11	57
GO:BP	GO:0019364	pyridine nucleotide catabolic process	AT1G16300,AT4G38970,AT5G08570,AT5G47810,AT1G09780,AT1G79530,AT2G36530,AT4G29130,AT1G22170,AT4G04040,AT2G21170,AT3G52990	0.00283039	12	73
GO:BP	GO:0006195	purine nucleotide catabolic process	AT1G16300,AT4G38970,AT5G08570,AT5G47810,AT1G09780,AT1G79530,AT2G36530,AT4G29130,AT1G22170,AT4G04040,AT2G21170,AT3G52990	0.00283039	12	73
GO:BP	GO:0009134	nucleoside diphosphate catabolic process	AT1G16300,AT4G38970,AT5G08570,AT5G47810,AT1G09780,AT1G79530,AT2G36530,AT4G29130,AT1G22170,AT4G04040,AT2G21170,AT3G52990	0.00283039	12	73
GO:BP	GO:0005984	disaccharide metabolic process	AT1G01050,AT1G04920,AT1G22710,AT1G62660	0.00294882	4	66
GO:BP	GO:0072522	purine-containing compound biosynthetic process	AT1G71750,AT2G16570,AT4G09650,ATCG00480,AT5G49460,AT1G10670,AT1G78900,AT5G08680,AT1G51650,AT4G11010,AT2G38040,AT4G32260,AT1G36180,AT2G21410,AT5G47030,AT4G04640,AT1G36160,AT3G01390	0.00307194	18	130
GO:BP	GO:0010876	lipid localization	AT1G01050,AT1G05500,AT1G05510,AT1G17840,AT1G31812	0.00307202	5	171
GO:BP	GO:1901401	regulation of tetrapyrrole metabolic process	AT3G22840,AT4G11910,AT4G14690,AT4G31390,AT5G40850,AT5G50920,AT4G17600	0.00307202	7	30
GO:BP	GO:0072526	pyridine-containing compound catabolic process	AT1G16300,AT4G38970,AT5G08570,AT5G47810,AT1G09780,AT1G79530,AT2G36530,AT4G29130,AT1G22170,AT4G04040,AT2G21170,AT3G52990	0.00314485	12	74
GO:BP	GO:0006144	purine nucleobase metabolic process	AT1G71750,AT2G16570,AT2G26230,AT4G04955	0.00317183	4	19
GO:BP	GO:0009695	jasmonic acid biosynthetic process	AT4G16760,AT5G42650,AT1G13280,AT4G03560,AT2G06050,AT2G33150,AT4G05160	0.00320802	7	26
GO:BP	GO:0051791	medium-chain fatty acid metabolic process	AT1G01280	0.00329623	1	2
GO:BP	GO:0009152	purine ribonucleotide biosynthetic process	AT1G71750,AT2G16570,AT4G09650,ATCG00480,AT1G78900,AT5G08680,AT1G51650,AT4G11010,AT4G32260,AT2G21410,AT5G47030,AT4G04640,AT3G01390	0.00340904	13	78
GO:BP	GO:1902600	proton transmembrane transport	AT2G07560,AT3G17630,AT4G09650,AT4G30190,AT5G41610,AT5G62670,ATCG00480,AT4G38510,AT1G78900,AT5G08680,AT3G45780,AT1G15690,AT1G51650,AT5G13430,AT4G32260,AT2G21410,AT4G11150,AT5G47030	0.00344363	18	155
GO:BP	GO:0006817	phosphate ion transport	AT2G32830,AT3G26570,AT3G48850,AT3G52190,AT5G43350,AT5G43360	0.00351195	6	37
GO:BP	GO:0031540	regulation of anthocyanin biosynthetic process	AT1G75040,AT4G09820,AT4G31390,AT5G13930	0.00351884	4	15
GO:BP	GO:0046487	glyoxylate metabolic process	AT5G03860,AT2G22780,AT2G05710,AT5G42890	0.00351884	4	8
GO:BP	GO:0006552	L-leucine catabolic process	AT2G43400,AT4G34030,AT5G43430	0.00352139	3	6
GO:BP	GO:0009064	glutamine family amino acid metabolic process	AT1G75330,AT1G79440,AT2G16570,AT2G28880,AT2G38860,AT2G39800,AT5G16570,AT5G37600,AT5G10240,AT5G35630,AT5G53460,AT5G19550	0.00383146	12	95
GO:BP	GO:0019252	starch biosynthetic process	AT1G32900,AT4G18240,AT5G03650,AT5G19220,AT1G10670,AT3G55800,AT1G27680,AT5G48300	0.00395064	8	38
GO:BP	GO:0009311	oligosaccharide metabolic process	AT1G01050,AT1G04920,AT1G22710,AT1G62660	0.00400686	4	73
GO:BP	GO:0048826	cotyledon morphogenesis	AT1G17840,AT1G31770,AT1G73590	0.00413256	3	23
GO:BP	GO:1901463	regulation of tetrapyrrole biosynthetic process	AT3G22840,AT4G14690,AT4G31390,AT5G40850,AT5G50920,AT4G17600	0.00413256	6	23
GO:BP	GO:0009645	response to low light intensity stimulus	AT2G05100,AT3G61470,AT2G05070,AT1G61520,AT3G54890,AT3G47470	0.00413256	6	19
GO:BP	GO:0010497	plasmodesmata-mediated intercellular transport	AT1G02335,AT1G09560	0.0042087	2	18
GO:BP	GO:0009166	nucleotide catabolic process	AT1G16300,AT4G38970,AT5G08570,AT5G47810,AT1G09780,AT1G79530,AT2G36530,AT4G29130,AT1G22170,AT4G04040,AT2G21170,AT3G52990	0.00422529	12	77
GO:BP	GO:0016051	carbohydrate biosynthetic process	AT1G04920,AT1G32300,AT1G32900,AT1G67090,AT2G33570,AT2G46760,AT3G02870,AT3G62720,AT4G18240,AT4G26850,AT4G38970,AT5G03650,AT5G04885,AT5G11540,AT5G16910,AT5G19220,AT5G28840,ATCG00490,AT2G39770,AT5G49720,AT1G10670,AT3G55800,AT3G04790,AT1G27680,AT4G00830,AT1G22170,AT1G32060,AT5G05170,AT5G48300,AT2G21170,AT2G47400	0.00434317	31	331
GO:BP	GO:0046496	nicotinamide nucleotide metabolic process	AT1G16300,AT3G01850,AT4G38970,AT5G08570,AT5G47810,AT1G09780,AT1G79530,AT2G36530,AT3G04790,AT4G29130,AT1G22170,AT4G04040,AT1G55670,AT2G21170,AT3G52990,AT3G27300	0.00457759	16	121
GO:BP	GO:0042126	nitrate metabolic process	AT1G12110,AT2G15620,AT3G48530,AT5G16570,AT5G37600,AT5G40850	0.00472832	6	40
GO:BP	GO:0042128	nitrate assimilation	AT1G12110,AT2G15620,AT3G48530,AT5G16570,AT5G37600,AT5G40850	0.00472832	6	40
GO:BP	GO:0080110	sporopollenin biosynthetic process	AT1G01280,AT1G69500,AT4G34850	0.00491875	3	8
GO:BP	GO:0070887	cellular response to chemical stimulus	AT1G05240,AT1G05260,AT1G09070,AT1G12110,AT1G18100,AT1G24020,AT1G26410,AT1G27340,AT1G27510,AT1G31770,AT1G45249,AT1G62660,AT1G64660,AT1G71090,AT1G71695,AT1G73590,AT1G75500,AT1G76680,AT1G77110,AT1G79460,AT2G01180,AT2G05100,AT2G13790,AT2G16060,AT2G25490,AT2G29940,AT2G38380,AT2G39040,AT2G41530,AT2G47000,AT2G47520,AT3G01190,AT3G21770,AT3G24500,AT3G25250,AT3G26000,AT3G28860,AT3G55970,AT4G00290,AT4G01070…	0.0049616	72	1669
GO:BP	GO:0048317	seed morphogenesis	AT1G01040	0.00496229	1	10
GO:BP	GO:0006541	glutamine metabolic process	AT2G16570,AT2G28880,AT2G38860,AT5G16570,AT5G37600,AT5G10240,AT5G35630,AT5G53460	0.00524753	8	52
GO:BP	GO:0019362	pyridine nucleotide metabolic process	AT1G16300,AT3G01850,AT4G38970,AT5G08570,AT5G47810,AT1G09780,AT1G79530,AT2G36530,AT3G04790,AT4G29130,AT1G22170,AT4G04040,AT1G55670,AT2G21170,AT3G52990,AT3G27300	0.00533386	16	123
GO:BP	GO:0031053	primary miRNA processing	AT1G01040	0.00535973	1	11
GO:BP	GO:0009616	RNAi-mediated antiviral immune response	AT1G01040	0.00535973	1	11
GO:BP	GO:0006885	regulation of pH	AT3G17630,AT4G30190,AT5G41610,AT5G47560,AT4G38510	0.00539098	5	23
GO:BP	GO:0009657	plastid organization	AT1G08540,AT3G07630,AT3G61320,AT4G27670,AT4G31390,AT5G58770,AT5G63420,AT3G25690,AT5G54600,AT3G24590,AT1G12410,AT1G10430,AT2G38140,AT1G44575,AT3G45780,AT2G20890,AT2G30950,AT4G01150,AT5G50920,AT5G58140,AT1G62750,AT1G49970,AT2G26890,AT2G21170,AT2G33150,AT5G15450	0.00543331	26	261
GO:BP	GO:0005977	glycogen metabolic process	AT5G03650,AT5G19220,AT1G27680,AT5G48300	0.005438	4	9
GO:BP	GO:0005978	glycogen biosynthetic process	AT5G03650,AT5G19220,AT1G27680,AT5G48300	0.005438	4	9
GO:BP	GO:0006112	energy reserve metabolic process	AT5G03650,AT5G19220,AT1G27680,AT5G48300	0.005438	4	9
GO:BP	GO:0048825	cotyledon development	AT1G17840,AT1G31770,AT1G73590,AT1G79440	0.005438	4	55
GO:BP	GO:1901292	nucleoside phosphate catabolic process	AT1G16300,AT4G38970,AT5G08570,AT5G47810,AT1G09780,AT1G79530,AT2G36530,AT4G29130,AT1G22170,AT4G04040,AT2G21170,AT3G52990	0.00557034	12	80
GO:BP	GO:0048528	post-embryonic root development	AT1G12110,AT1G55020,AT1G71090,AT1G77110,AT2G04160,AT3G18000,AT3G21820,AT3G28860,AT3G60350,AT4G13510	0.00561307	10	158
GO:BP	GO:0009769	photosynthesis, light harvesting in photosystem II	AT2G05100,AT5G54270,AT2G05070	0.00561307	3	4
GO:BP	GO:0006949	syncytium formation	AT1G69530,AT2G39700,AT3G55500	0.00562986	3	11
GO:BP	GO:0030001	metal ion transport	AT1G07030,AT1G10970,AT1G29820,AT1G55910,AT1G58340,AT3G02850,AT3G11050,AT3G17630,AT3G22910,AT3G27020,AT4G00900,AT4G13420,AT4G13590,AT4G27940,AT4G32060,AT5G13750,AT5G26820,AT5G41610	0.00566393	18	299
GO:BP	GO:0033559	unsaturated fatty acid metabolic process	AT3G12120,AT4G27030,AT4G30950,AT5G05580,AT5G42650,AT3G11170,AT3G01420	0.00566868	7	28
GO:BP	GO:0010051	xylem and phloem pattern formation	AT1G17840,AT1G27340,AT1G31770,AT1G73590	0.00569873	4	62
GO:BP	GO:0170035	L-amino acid catabolic process	AT1G64660,AT1G79440,AT2G43400,AT3G04520,AT4G34030,AT5G43430,AT4G26910,AT2G37040	0.00570994	8	43
GO:BP	GO:0170040	proteinogenic amino acid catabolic process	AT1G64660,AT1G79440,AT2G43400,AT3G04520,AT4G34030,AT5G43430,AT4G26910,AT2G37040	0.00570994	8	43
GO:BP	GO:0009084	glutamine family amino acid biosynthetic process	AT1G75330,AT2G39800,AT5G16570,AT5G37600,AT5G35630,AT5G53460	0.00584313	6	30
GO:BP	GO:0010208	pollen wall assembly	AT1G01280,AT1G69500,AT2G29940,AT4G20050,AT4G34850,AT5G05690	0.00594863	6	48
GO:BP	GO:0010584	pollen exine formation	AT1G01280,AT1G69500,AT4G20050,AT4G34850,AT5G05690	0.0059778	5	32
GO:BP	GO:0006066	alcohol metabolic process	AT1G43710,AT1G67080,AT3G02870,AT3G14440,AT4G15560,AT4G19230,AT4G39120,AT5G08030,AT5G32470,AT5G41080,AT5G45340,AT5G04040,AT3G51520,AT5G08520,AT4G17600,AT2G05710,AT2G21170	0.0059778	17	146
GO:BP	GO:0015669	gas transport	AT2G16060,AT2G45960	0.00651456	2	4
GO:BP	GO:0010267	ta-siRNA processing	AT1G01040	0.0066448	1	15
GO:BP	GO:0071486	cellular response to high light intensity	AT3G22840,AT4G14690,AT4G34190	0.0066448	3	6
GO:BP	GO:0009962	regulation of flavonoid biosynthetic process	AT1G75040,AT4G09820,AT4G31390,AT5G13930,AT5G48930	0.0066448	5	28
GO:BP	GO:0009813	flavonoid biosynthetic process	AT1G75040,AT2G02990,AT4G09820,AT4G31390,AT4G34850,AT5G07990,AT5G13930,AT5G48930	0.00674504	8	75
GO:BP	GO:0010496	intercellular transport	AT1G02335,AT1G09560	0.00696215	2	25
GO:BP	GO:0009611	response to wounding	AT1G01470,AT1G17840,AT1G55480,AT1G76680,AT2G02990,AT3G21820,AT3G25250,AT4G08500,AT4G16760,AT4G20140,AT4G32940,AT5G09810,AT5G13930,AT5G42650,AT5G47010,AT5G53750	0.00704642	16	243
GO:BP	GO:0009411	response to UV	AT1G75040,AT2G01180,AT2G36750,AT3G22840,AT3G28860,AT4G14690,AT5G05690,AT5G13930,AT1G10670,AT4G34190,AT5G03240,AT1G79650,AT2G37040,AT2G28190	0.00706118	14	116
GO:BP	GO:1905392	plant organ morphogenesis	AT1G08030,AT1G17840,AT1G24620,AT1G27340,AT1G31770,AT1G55020,AT1G58340,AT1G71090,AT1G73590,AT1G77110,AT2G04160,AT2G27230	0.00747181	12	476
GO:BP	GO:0000041	transition metal ion transport	AT1G07030,AT1G10970,AT1G55910,AT1G58340,AT3G11050,AT3G27020,AT4G13590,AT4G27940	0.00761166	8	101
GO:BP	GO:0010927	cellular component assembly involved in morphogenesis	AT1G01280,AT1G69500,AT2G29940,AT4G20050,AT4G34850,AT5G05690	0.00780258	6	51
GO:BP	GO:0032989	cellular anatomical entity morphogenesis	AT1G01280,AT1G69500,AT2G29940,AT4G20050,AT4G34850,AT5G05690	0.00780258	6	51
GO:BP	GO:0009718	anthocyanin-containing compound biosynthetic process	AT1G75040,AT2G02990,AT4G09820,AT4G31390,AT5G13930	0.00788719	5	33
GO:BP	GO:0051453	regulation of intracellular pH	AT4G30190,AT5G47560,AT4G38510	0.00788923	3	7
GO:BP	GO:0030641	regulation of cellular pH	AT4G30190,AT5G47560,AT4G38510	0.00788923	3	7
GO:BP	GO:0044042	glucan metabolic process	AT1G01050,AT1G32900,AT1G68560,AT3G23920,AT3G62720,AT4G18240,AT5G03650,AT5G04885,AT5G13870,AT5G16910,AT5G17520,AT5G19220,AT5G26570,AT2G39770,AT5G49720,AT1G10670,AT3G55800,AT1G15690,AT1G27680	0.00801848	19	222
GO:BP	GO:0031408	oxylipin biosynthetic process	AT1G55020,AT1G76680,AT5G42650,AT2G06050,AT2G33150,AT4G05160,AT3G01420	0.00804228	7	30
GO:BP	GO:0006720	isoprenoid metabolic process	AT1G60980,AT1G67080,AT1G78960,AT1G79460,AT2G32440,AT3G14440,AT3G63520,AT4G02780,AT4G15560,AT4G19230,AT4G31390,AT4G32770,AT5G36110,AT5G45340,AT5G62790,AT1G10670,AT5G03730	0.00810788	17	220
GO:BP	GO:0071941	nitrogen cycle metabolic process	AT1G12110,AT2G15620,AT3G48530,AT5G16570,AT5G37600,AT5G40850	0.00830878	6	46
GO:BP	GO:0006551	L-leucine metabolic process	AT1G74040,AT2G43400,AT4G34030,AT5G43430,AT4G13430	0.00830878	5	23
GO:BP	GO:2000034	regulation of seed maturation	AT1G01040	0.00830878	1	20
GO:BP	GO:0022607	cellular component assembly	AT1G01280,AT1G03780,AT1G19835,AT1G55480,AT1G64660,AT1G66770,AT1G67090,AT1G69500,AT1G79040,AT2G29940,AT3G52190,AT3G60370,AT4G04770,AT4G13510,AT4G20050,AT4G20140,AT4G24690,AT4G27110,AT4G34850,AT5G03905,AT5G05690,AT5G19855,AT5G44700,ATCG00680,AT2G41740,AT4G38510,AT2G39990,AT4G14680,AT5G16550,AT2G39900,AT3G04770,AT2G20890,AT2G30950,AT2G05630,AT1G04750,AT4G01150,AT3G55360,AT5G51070,AT2G21410,AT1G10500…	0.00830878	57	690
GO:BP	GO:0006412	translation	AT5G02160,AT5G13650,AT5G24490,AT5G47010,AT5G20920,AT5G54600,AT5G60670,AT4G31985,AT3G25920,AT1G29965,AT1G44770,AT5G24510,AT3G27830,AT5G59850,AT1G70600,AT4G34620,AT2G39990,AT3G27160,AT3G05560,AT3G55280,AT5G10360,AT2G32060,AT2G40590,AT3G57490,AT5G02610,AT5G39740,AT2G42740,AT5G48760,AT1G29970,AT4G27090,AT1G33140,AT5G03850,AT3G06680,AT2G38140,AT3G04840,AT5G19510,AT5G02960,AT3G09680,AT3G05500,AT2G43460…	0.00830878	104	1401
GO:BP	GO:0015996	chlorophyll catabolic process	AT4G11910,AT4G31390,AT5G43430,AT5G43860,AT2G20890	0.00841574	5	21
GO:BP	GO:0019395	fatty acid oxidation	AT4G16760,AT1G06290,AT1G10430,AT3G07560,AT2G22780,AT5G42890,AT2G33150,AT3G01420	0.00842546	8	39
GO:BP	GO:0071456	cellular response to hypoxia	AT1G09070,AT1G26410,AT1G76680,AT2G01180,AT2G13790,AT2G16060,AT2G47520,AT3G24500,AT3G25250,AT4G19880,AT5G12030,AT5G35735,AT5G41080,AT5G45340,AT5G54960,AT5G64260	0.00842546	16	239
GO:BP	GO:0042372	phylloquinone biosynthetic process	AT1G23360,AT1G68890	0.00858634	2	9
GO:BP	GO:0042374	phylloquinone metabolic process	AT1G23360,AT1G68890	0.00858634	2	9
GO:BP	GO:0090307	mitotic spindle assembly	AT1G03780	0.00880468	1	2
GO:BP	GO:0036294	cellular response to decreased oxygen levels	AT1G09070,AT1G26410,AT1G76680,AT2G01180,AT2G13790,AT2G16060,AT2G47520,AT3G24500,AT3G25250,AT4G19880,AT5G12030,AT5G35735,AT5G41080,AT5G45340,AT5G54960,AT5G64260	0.00902936	16	241
GO:BP	GO:0071453	cellular response to oxygen levels	AT1G09070,AT1G26410,AT1G76680,AT2G01180,AT2G13790,AT2G16060,AT2G47520,AT3G24500,AT3G25250,AT4G19880,AT5G12030,AT5G35735,AT5G41080,AT5G45340,AT5G54960,AT5G64260	0.00902936	16	241
GO:BP	GO:0080050	regulation of seed development	AT1G01040	0.00910545	1	23
GO:BP	GO:0071484	cellular response to light intensity	AT3G22840,AT4G14690,AT4G34190,AT2G28190	0.00912579	4	11
GO:BP	GO:0034440	lipid oxidation	AT1G55020,AT4G16760,AT1G06290,AT1G10430,AT3G07560,AT2G22780,AT5G42890,AT2G33150,AT3G01420	0.00923762	9	49
GO:BP	GO:0010196	nonphotochemical quenching	AT1G44575,AT4G03280,AT2G41430,AT1G15820,AT4G10340	0.00928233	5	16
GO:BP	GO:1990066	energy quenching	AT1G44575,AT4G03280,AT2G41430,AT1G15820,AT4G10340	0.00928233	5	16
GO:BP	GO:0009267	cellular response to starvation	AT1G23010,AT1G64660,AT2G02990,AT2G16430,AT3G52190,AT4G04955,AT4G31390,AT4G35090,AT5G01220,AT5G43350,AT5G45380	0.00937996	11	143
GO:BP	GO:0001666	response to hypoxia	AT1G09070,AT1G26410,AT1G31812,AT1G76680,AT2G01180,AT2G13790,AT2G16060,AT2G47520,AT3G24500,AT3G25250,AT4G19880,AT5G12030,AT5G35735,AT5G41080,AT5G45340,AT5G54960,AT5G64260	0.00945726	17	266
GO:BP	GO:0006089	lactate metabolic process	AT1G06130,AT1G67280,AT3G02720,AT3G10850	0.00953548	4	10
GO:BP	GO:0061727	methylglyoxal catabolic process to lactate	AT1G06130,AT1G67280,AT3G02720,AT3G10850	0.00953548	4	10
GO:BP	GO:2001057	reactive nitrogen species metabolic process	AT1G12110,AT2G15620,AT3G48530,AT5G16570,AT5G37600,AT5G40850	0.00970685	6	48
GO:BP	GO:0006164	purine nucleotide biosynthetic process	AT1G71750,AT2G16570,AT4G09650,ATCG00480,AT1G78900,AT5G08680,AT1G51650,AT4G11010,AT4G32260,AT2G21410,AT5G47030,AT4G04640,AT3G01390	0.00970685	13	90
GO:BP	GO:0048527	lateral root development	AT1G12110,AT1G55020,AT1G71090,AT1G77110,AT2G04160,AT3G21820,AT3G28860,AT3G60350,AT4G13510	0.00980095	9	145
GO:BP	GO:0035196	miRNA processing	AT1G01040	0.00980095	1	26
GO:BP	GO:0009880	embryonic pattern specification	AT1G01040	0.00980095	1	26
GO:BP	GO:0009068	aspartate family amino acid catabolic process	AT1G64660,AT3G04520,AT4G26910	0.00980095	3	6
GO:BP	GO:0042373	vitamin K metabolic process	AT1G23360,AT1G68890	0.00993976	2	10
GO:BP	GO:0042371	vitamin K biosynthetic process	AT1G23360,AT1G68890	0.00993976	2	10
GO:BP	GO:0043648	dicarboxylic acid metabolic process	AT1G79440,AT1G79750,AT2G28880,AT5G58330,AT3G15020,AT5G35630,AT5G53460,AT5G13280,AT5G19550,AT4G33510,AT2G22780	0.00993976	11	87
GO:BP	GO:0006414	translational elongation	AT5G13650,AT1G44770,AT5G24510,AT5G19510,AT3G05500,AT1G56070,AT1G07920,AT1G62750,AT5G43150,AT4G25890,AT1G09640,AT1G13950	0.00998222	12	81
GO:BP	GO:0009694	jasmonic acid metabolic process	AT4G16760,AT5G42650,AT1G13280,AT4G03560,AT2G06050,AT2G33150,AT4G05160	0.0101794	7	33
GO:BP	GO:0051261	protein depolymerization	AT2G41740,AT4G38510,AT4G00680,AT2G31200,AT3G16640,AT4G20260,AT1G01750	0.0102206	7	34
GO:BP	GO:0072524	pyridine-containing compound metabolic process	AT1G16300,AT3G01850,AT4G38970,AT5G08570,AT5G47810,AT1G09780,AT1G79530,AT2G36530,AT3G04790,AT4G29130,AT1G22170,AT4G04040,AT1G55670,AT2G21170,AT3G52990,AT3G27300	0.0102206	16	134
GO:BP	GO:0006635	fatty acid beta-oxidation	AT4G16760,AT1G06290,AT1G10430,AT3G07560,AT2G22780,AT5G42890,AT2G33150	0.0102206	7	35
GO:BP	GO:0032984	protein-containing complex disassembly	AT2G41740,AT4G38510,AT4G00680,AT2G31200,AT3G16640,AT2G05630,AT4G20260,AT1G01750,AT1G13950,AT1G62040	0.010235	10	60
GO:BP	GO:0006542	glutamine biosynthetic process	AT5G16570,AT5G37600,AT5G35630	0.0103482	3	7
GO:BP	GO:0099402	plant organ development	AT1G01280,AT1G02335,AT1G08030,AT1G09560,AT1G12110,AT1G16300,AT1G17840,AT1G24620,AT1G27340,AT1G31770,AT1G55020,AT1G58340,AT1G71090,AT1G73590,AT1G77110,AT1G79440,AT1G80090,AT2G04160,AT2G13790,AT2G27230,AT2G37250,AT2G39800,AT2G42600,AT2G47000,AT2G47520	0.0103482	25	1189
GO:BP	GO:0036293	response to decreased oxygen levels	AT1G09070,AT1G26410,AT1G31812,AT1G76680,AT2G01180,AT2G13790,AT2G16060,AT2G47520,AT3G24500,AT3G25250,AT4G19880,AT5G12030,AT5G35735,AT5G41080,AT5G45340,AT5G54960,AT5G64260	0.0103713	17	270
GO:BP	GO:0031407	oxylipin metabolic process	AT1G55020,AT1G76680,AT5G42650,AT2G06050,AT2G33150,AT4G05160,AT3G01420	0.0104036	7	32
GO:BP	GO:0010038	response to metal ion	AT1G36370,AT1G68560,AT1G71050,AT1G75040,AT2G38380,AT4G23100,AT4G27940,AT5G24890,AT5G64250,ATCG00490,AT2G30860,AT2G21660,AT5G23060,AT5G35630,AT2G32520,AT2G28190,AT1G62740,AT3G43810,AT3G15352,AT5G09830,AT1G52760,AT4G20260	0.0104695	22	219
GO:BP	GO:0006839	mitochondrial transport	AT1G07030,AT1G13900,AT3G48850,AT4G27940,AT4G32060,AT3G27080,AT3G29760,AT4G28390	0.0105804	8	52
GO:BP	GO:0070482	response to oxygen levels	AT1G09070,AT1G26410,AT1G31812,AT1G76680,AT2G01180,AT2G13790,AT2G16060,AT2G47520,AT3G24500,AT3G25250,AT4G19880,AT5G12030,AT5G35735,AT5G41080,AT5G45340,AT5G54960,AT5G64260	0.0106145	17	271
GO:BP	GO:0010588	cotyledon vascular tissue pattern formation	AT1G17840,AT1G31770	0.0106145	2	17
GO:BP	GO:0030422	siRNA processing	AT1G01040	0.0109706	1	31
GO:BP	GO:0043243	positive regulation of protein-containing complex disassembly	AT3G16640,AT4G20260,AT1G13950	0.0109706	3	5
GO:BP	GO:0080034	host response to induction by symbiont of tumor, nodule or growth in host	AT1G09270	0.0110596	1	1
GO:BP	GO:0061157	mRNA destabilization	AT1G01040	0.0110596	1	32
GO:BP	GO:0009410	response to xenobiotic stimulus	AT4G01070,AT1G07530,AT3G12250	0.0110596	3	6
GO:BP	GO:0050779	RNA destabilization	AT1G01040	0.0110596	1	32
GO:BP	GO:0046149	pigment catabolic process	AT4G11910,AT4G31390,AT5G43430,AT5G43860,AT2G20890	0.0110596	5	23
GO:BP	GO:0030581	symbiont intracellular protein transport in host	AT1G09270	0.0110596	1	1
GO:BP	GO:0010015	root morphogenesis	AT1G08030,AT1G24620,AT1G55020,AT1G58340,AT1G71090,AT1G77110,AT2G04160,AT2G27230,AT2G47000,AT3G07880,AT3G21820,AT4G13510,AT4G20140,AT5G02600,AT5G09810,AT5G16910,AT5G44700,AT5G56040,AT5G56320	0.0110596	19	329
GO:BP	GO:2001295	malonyl-CoA biosynthetic process	AT2G38040,AT1G36180,AT1G36160	0.0110659	3	5
GO:BP	GO:0098771	inorganic ion homeostasis	AT1G08030,AT1G36370,AT3G02850,AT3G11050,AT3G47420,AT4G04770,AT4G20140,AT4G32060,AT5G02600,AT5G26820	0.0111424	10	132
GO:BP	GO:0009063	amino acid catabolic process	AT1G64660,AT1G68890,AT1G79440,AT2G43400,AT3G04520	0.0111672	5	72
GO:BP	GO:0034755	iron ion transmembrane transport	AT1G07030,AT1G58340,AT3G27020,AT5G26820	0.0111745	4	21
GO:BP	GO:1902326	positive regulation of chlorophyll biosynthetic process	AT4G31390,AT5G40850,AT4G17600	0.0111745	3	6
GO:BP	GO:0061014	positive regulation of mRNA catabolic process	AT1G01040	0.0111745	1	33
GO:BP	GO:0042886	amide transport	AT1G12110,AT2G36830,AT3G27020,AT3G54140,AT4G10770,AT5G01180,AT5G45380	0.0114283	7	67
GO:BP	GO:0009926	auxin polar transport	AT1G12110,AT1G73590,AT1G77110,AT2G47000,AT3G28860,AT4G04950,AT5G13750,AT5G13930,AT5G55540	0.0114767	9	102
GO:BP	GO:1903313	positive regulation of mRNA metabolic process	AT1G01040	0.0120765	1	36
GO:BP	GO:0009080	pyruvate family amino acid catabolic process	AT2G43400,AT4G34030,AT5G43430	0.0122903	3	10
GO:BP	GO:0051596	methylglyoxal catabolic process	AT1G06130,AT1G67280,AT3G02720,AT3G10850	0.0123869	4	11
GO:BP	GO:0009438	methylglyoxal metabolic process	AT1G06130,AT1G67280,AT3G02720,AT3G10850	0.0123869	4	11
GO:BP	GO:0042182	ketone catabolic process	AT1G06130,AT1G67280,AT3G02720,AT3G10850	0.0123869	4	11
GO:BP	GO:0046434	organophosphate catabolic process	AT1G16300,AT4G38970,AT5G08570,AT5G47810,AT1G09780,AT1G79530,AT2G36530,AT4G29130,AT1G22170,AT4G04040,AT2G21170,AT3G52990	0.0124211	12	91
GO:BP	GO:0048598	embryonic morphogenesis	AT1G17840,AT1G31770,AT1G73590	0.0124915	3	39
GO:BP	GO:2000904	regulation of starch metabolic process	AT1G01050	0.0124915	1	19
GO:BP	GO:0010817	regulation of hormone levels	AT1G12110,AT1G31770,AT1G71090,AT1G73590,AT1G75500,AT1G77110,AT2G47000,AT3G28860,AT4G02610,AT4G04950,AT4G28720,AT5G05690,AT5G13750,AT5G13930,AT5G15100,AT5G55540,AT5G63420	0.0126794	17	280
GO:BP	GO:0032055	negative regulation of translation in response to stress	AT5G02160,AT4G34590	0.0129918	2	2
GO:BP	GO:0072489	methylammonium transmembrane transport	AT3G16240,AT5G47450	0.0130637	2	2
GO:BP	GO:0009908	flower development	AT1G01040,AT1G01280	0.0132671	2	552
GO:BP	GO:1990542	mitochondrial transmembrane transport	AT1G07030,AT3G48850,AT4G27940,AT4G32060,AT3G29760,AT4G28390	0.0133888	6	32
GO:BP	GO:1901135	carbohydrate derivative metabolic process	AT1G08280,AT1G16300,AT1G71750,AT2G16570,AT3G01850,AT3G12500,AT3G26380,AT3G57550,AT3G62720,AT4G09650,AT4G15560,AT4G23100,AT4G38970,AT5G01220,AT5G03650,AT5G08570,AT5G13330,AT5G47810,AT5G58770,AT5G62790,AT1G32210,ATCG00480,AT4G38510,AT2G39770,AT1G09780,AT1G78900,AT4G13430,AT2G47650,AT5G08680,AT1G79530,AT2G36530,AT3G04790,AT4G29130,AT5G60620,AT1G51650,AT4G11010,AT4G38040,AT1G59870,AT4G32260,AT4G00830…	0.0133888	53	659
GO:BP	GO:0006915	apoptotic process	AT3G25250,AT5G47120,AT5G60360	0.0134881	3	6
GO:BP	GO:0042981	regulation of apoptotic process	AT3G25250,AT5G47120,AT5G60360	0.0134881	3	6
GO:BP	GO:0071211	protein targeting to vacuole involved in autophagy	AT4G24690,AT2G45980	0.0135519	2	2
GO:BP	GO:0090567	reproductive shoot system development	AT1G01040,AT1G01280	0.0136477	2	565
GO:BP	GO:0048250	iron import into the mitochondrion	AT1G07030	0.0139697	1	2
GO:BP	GO:0071840	cellular component organization or biogenesis	AT1G01040,AT1G01050,AT1G01280	0.0146228	3	2812
GO:BP	GO:0170041	non-proteinogenic amino acid metabolic process	AT1G64660,AT1G75330,AT1G79440	0.0147934	3	38
GO:BP	GO:0090407	organophosphate biosynthetic process	AT1G71750,AT1G78690,AT2G16570,AT2G37250,AT2G38110,AT3G02870,AT3G18000,AT4G09650,AT4G15560,AT5G35460,AT5G62790,AT2G35680,ATCG00480,AT2G39770,AT5G49460,AT1G10670,AT2G45670,AT2G38670,AT1G78900,AT2G47650,AT5G08680,AT5G60620,AT1G51650,AT4G11010,AT2G38040,AT4G32260,AT1G36180,AT2G21410,AT1G32200,AT5G47030,AT1G63000,AT2G21170,AT1G12640,AT5G57190,AT4G04640,AT1G36160,AT3G01390	0.0149661	37	413
GO:BP	GO:0016036	cellular response to phosphate starvation	AT1G23010,AT2G02990,AT2G16430,AT3G52190,AT4G35090,AT5G01220,AT5G43350	0.0150476	7	72
GO:BP	GO:0009070	serine family amino acid biosynthetic process	AT1G36370,AT3G04940,AT4G13930,AT4G21990,AT4G35640,AT3G59760,AT4G37930	0.0154356	7	38
GO:BP	GO:0043065	positive regulation of apoptotic process	AT3G25250,AT5G60360	0.0154356	2	2
GO:BP	GO:0042181	ketone biosynthetic process	AT1G23360,AT1G68890,AT2G30490	0.015604	3	30
GO:BP	GO:0043488	regulation of mRNA stability	AT1G01040	0.0158264	1	51
GO:BP	GO:0010114	response to red light	AT1G08540,AT1G69530,AT2G05100,AT3G22840,AT4G14690,AT4G31390	0.0158364	6	68
GO:BP	GO:0061013	regulation of mRNA catabolic process	AT1G01040	0.0159984	1	52
GO:BP	GO:0070918	regulatory ncRNA processing	AT1G01040	0.0159984	1	52
GO:BP	GO:0009686	gibberellin biosynthetic process	AT1G60980,AT1G79460,AT2G32440,AT4G02780	0.0161832	4	34
GO:BP	GO:0031669	cellular response to nutrient levels	AT1G23010,AT1G64660,AT2G02990,AT2G16430,AT3G52190,AT4G04955,AT4G31390,AT4G35090,AT5G01220,AT5G43350,AT5G45380	0.0163411	11	158
GO:BP	GO:0031117	positive regulation of microtubule depolymerization	AT3G16640,AT4G20260	0.0163411	2	2
GO:BP	GO:1901881	positive regulation of protein depolymerization	AT3G16640,AT4G20260	0.0163411	2	2
GO:BP	GO:0009896	positive regulation of catabolic process	AT1G01040	0.0163798	1	54
GO:BP	GO:0016122	xanthophyll metabolic process	AT1G67080,AT3G63520,AT4G32770	0.0165896	3	14
GO:BP	GO:0043487	regulation of RNA stability	AT1G01040	0.0165896	1	55
GO:BP	GO:1901465	positive regulation of tetrapyrrole biosynthetic process	AT4G31390,AT5G40850,AT4G17600	0.0168021	3	7
GO:BP	GO:0006787	porphyrin-containing compound catabolic process	AT4G11910,AT4G31390,AT5G43430,AT5G43860,AT2G20890	0.0170596	5	26
GO:BP	GO:0033015	tetrapyrrole catabolic process	AT4G11910,AT4G31390,AT5G43430,AT5G43860,AT2G20890	0.0170596	5	26
GO:BP	GO:0009073	aromatic amino acid family biosynthetic process	AT1G08250,AT1G75500,AT2G28880,AT3G07630,AT4G02610,AT4G39120	0.0171043	6	66
GO:BP	GO:0006097	glyoxylate cycle	AT5G03860,AT2G22780,AT2G05710	0.0171187	3	7
GO:BP	GO:0009069	serine family amino acid metabolic process	AT1G36370,AT1G64660,AT3G04940,AT4G13930,AT4G21990	0.0171535	5	51
GO:BP	GO:0006636	unsaturated fatty acid biosynthetic process	AT3G12120,AT4G27030,AT4G30950,AT5G05580	0.0171676	4	27
GO:BP	GO:0120029	proton export across plasma membrane	AT2G07560,AT4G30190,AT5G62670	0.0176781	3	11
GO:BP	GO:0046390	ribose phosphate biosynthetic process	AT1G71750,AT2G16570,AT4G09650,ATCG00480,AT1G78900,AT5G08680,AT1G51650,AT4G11010,AT4G32260,AT2G21410,AT5G47030,AT4G04640,AT3G01390	0.017889	13	99
GO:BP	GO:0007389	pattern specification process	AT1G01040,AT1G17840,AT1G27340,AT1G31770,AT1G73590,AT1G79440	0.017889	6	206
GO:BP	GO:0009260	ribonucleotide biosynthetic process	AT1G71750,AT2G16570,AT4G09650,ATCG00480,AT1G78900,AT5G08680,AT1G51650,AT4G11010,AT4G32260,AT2G21410,AT5G47030,AT4G04640,AT3G01390	0.017889	13	99
GO:BP	GO:2001293	malonyl-CoA metabolic process	AT2G38040,AT1G36180,AT1G36160	0.0179666	3	6
GO:BP	GO:0042440	pigment metabolic process	AT1G75040,AT2G02990,AT3G22840,AT4G09820,AT4G11910,AT4G14690,AT4G15560,AT4G31390,AT5G13930,AT5G40850,AT5G43430,AT5G43860	0.0179666	12	186
GO:BP	GO:0000911	cytokinesis by cell plate formation	AT1G01040	0.0179953	1	62
GO:BP	GO:0009698	phenylpropanoid metabolic process	AT1G05240,AT1G17840,AT2G30490,AT4G01070,AT4G09820,AT5G05340,AT5G42500,AT5G48930,AT5G66390,AT1G07890,AT1G59870,AT4G30210,AT2G37040,AT4G24520,AT3G21240,AT2G40890,AT1G52760	0.0183246	17	164
GO:BP	GO:0051607	defense response to virus	AT1G01040	0.0184762	1	64
GO:BP	GO:1903311	regulation of mRNA metabolic process	AT1G01040	0.0187147	1	65
GO:BP	GO:0009685	gibberellin metabolic process	AT1G60980,AT1G79460,AT2G32440,AT4G02780	0.0187419	4	36
GO:BP	GO:0006563	L-serine metabolic process	AT1G36370,AT3G04940,AT4G13930,AT4G35640,AT3G59760,AT4G37930	0.018774	6	30
GO:BP	GO:0031537	regulation of anthocyanin metabolic process	AT1G75040,AT4G09820,AT4G31390,AT5G13930	0.0193455	4	27
GO:BP	GO:0009112	nucleobase metabolic process	AT1G71750,AT2G16570,AT2G26230,AT4G04955	0.0196143	4	36
GO:BP	GO:0052482	defense response by cell wall thickening	AT4G23100,AT4G26850,AT5G46330,AT1G59870	0.0196143	4	16
GO:BP	GO:0052544	defense response by callose deposition in cell wall	AT4G23100,AT4G26850,AT5G46330,AT1G59870	0.0196143	4	16
GO:BP	GO:0009812	flavonoid metabolic process	AT1G75040,AT2G02990,AT4G09820,AT4G31390,AT4G34850,AT5G07990,AT5G13930,AT5G48930	0.0199671	8	95
GO:BP	GO:0016042	lipid catabolic process	AT1G06800,AT1G09390,AT1G51440,AT1G71691,AT3G05180,AT3G63520,AT4G16070,AT4G16760,AT4G19230,AT5G45340,AT5G04040,AT1G06290,AT3G12800,AT1G10430,AT3G07560,AT3G14360,AT2G22780,AT1G54790,AT3G26430,AT3G15730,AT5G42890,AT2G33150	0.020347	22	240
GO:BP	GO:0097435	supramolecular fiber organization	AT1G19835,AT2G28620,AT2G41740,AT4G38510,AT4G00680,AT5G49720,AT2G39900,AT4G29350,AT2G31200,AT3G16640,AT2G22640,AT4G01370,AT1G26355,AT4G20260,AT1G01750,AT2G26770,AT1G10200	0.0206535	17	152
GO:BP	GO:0009668	plastid membrane organization	AT3G61320,AT4G31390,AT5G58770,AT3G24590,AT1G44575,AT2G20890,AT2G30950	0.0210295	7	51
GO:BP	GO:0009078	pyruvate family amino acid metabolic process	AT1G74040,AT2G43400,AT4G34030,AT5G43430,AT4G13430,AT3G58610	0.0212113	6	31
GO:BP	GO:0009808	lignin metabolic process	AT1G05240,AT2G30490,AT4G01070,AT5G05340,AT5G48930,AT5G66390,AT1G07890,AT2G37040,AT2G40890,AT1G52760	0.0213608	10	75
GO:BP	GO:0019264	glycine biosynthetic process from serine	AT1G36370,AT4G13930,AT4G37930	0.0217829	3	7
GO:BP	GO:0006857	oligopeptide transport	AT1G12110,AT3G27020,AT3G54140,AT4G10770,AT5G01180	0.0221186	5	49
GO:BP	GO:0015833	peptide transport	AT1G12110,AT3G27020,AT3G54140,AT4G10770,AT5G01180	0.0221186	5	49
GO:BP	GO:0160073	Casparian strip assembly	AT4G20140,AT5G44700	0.0225291	2	4
GO:BP	GO:0000910	cytokinesis	AT1G01040	0.0228	1	83
GO:BP	GO:0034644	cellular response to UV	AT3G22840,AT4G14690,AT4G34190,AT2G28190	0.0228	4	15
GO:BP	GO:1901562	response to paraquat	AT4G27940,AT4G31390	0.0228711	2	5
GO:BP	GO:0010431	seed maturation	AT1G01040	0.0232308	1	85
GO:BP	GO:0008154	actin polymerization or depolymerization	AT2G41740,AT4G38510,AT4G00680,AT4G29350,AT2G31200,AT2G22640,AT1G01750	0.0234467	7	41
GO:BP	GO:0006995	cellular response to nitrogen starvation	AT4G04955,AT4G31390,AT4G35090,AT5G45380,AT2G05630,AT1G62040	0.0235163	6	29
GO:BP	GO:0009965	leaf morphogenesis	AT1G17840,AT1G27340,AT1G31770,AT1G73590	0.023527	4	105
GO:BP	GO:0032881	regulation of polysaccharide metabolic process	AT1G01050	0.0237857	1	44
GO:BP	GO:0019243	methylglyoxal catabolic process to D-lactate via S-lactoyl-glutathione	AT1G06130,AT1G67280,AT3G10850	0.0239181	3	7
GO:BP	GO:0090696	post-embryonic plant organ development	AT1G12110,AT1G55020,AT1G71090,AT1G77110,AT2G04160,AT3G18000,AT3G21820,AT3G28860,AT3G60350,AT4G13510	0.0240817	10	207
GO:BP	GO:1902458	positive regulation of stomatal opening	AT5G52440,AT2G20890	0.0246356	2	3
GO:BP	GO:0030003	intracellular monoatomic cation homeostasis	AT3G11050,AT4G04770,AT4G30190,AT4G32060,AT5G26820,AT5G47560,AT3G13772,AT4G38510	0.0246631	8	86
GO:BP	GO:0090333	regulation of stomatal closure	AT2G05100,AT5G13750,AT1G47128,AT5G23060,AT3G16640,AT4G01370,AT2G05070	0.0249528	7	40
GO:BP	GO:0032147	activation of protein kinase activity	AT1G03780	0.0263393	1	9
GO:BP	GO:0045229	external encapsulating structure organization	AT1G01280,AT1G05240,AT1G68560,AT1G69500,AT1G69530,AT1G75500,AT2G29940,AT2G33570,AT2G39700,AT3G10710,AT3G29090,AT3G55500,AT4G20050,AT4G20140,AT4G23100,AT4G26850,AT4G27110,AT4G34850,AT5G05690,AT5G13870,AT5G16910,AT5G19730,AT5G25830,AT5G44700,AT5G46330,AT5G48930,AT5G56320	0.0264501	27	587
GO:BP	GO:0009250	glucan biosynthetic process	AT1G32900,AT4G18240,AT5G03650,AT5G04885,AT5G16910,AT5G19220,AT2G39770,AT5G49720,AT1G10670,AT3G55800,AT1G27680,AT5G05170,AT5G48300	0.0265014	13	120
GO:BP	GO:0009615	response to virus	AT1G01040	0.026722	1	101
GO:BP	GO:0090351	seedling development	AT1G18100,AT1G71750,AT2G13790,AT3G07130,AT3G22840,AT4G14690,AT4G24210,AT5G02500,AT5G09810,AT5G19330,AT4G25140,AT1G06040,AT4G03560,AT2G05710,AT1G62750,AT3G15730,AT5G42890,AT3G03450,AT1G75220,AT3G48330	0.0268114	20	211
GO:BP	GO:0010224	response to UV-B	AT1G75040,AT2G01180,AT2G36750,AT4G14690,AT5G05690,AT5G13930,AT5G03240,AT2G37040,AT2G28190,AT1G26910	0.0268114	10	73
GO:BP	GO:0031336	negative regulation of sulfur amino acid metabolic process	AT1G08030	0.0268819	1	4
GO:BP	GO:0051175	negative regulation of sulfur metabolic process	AT1G08030	0.0268819	1	4
GO:BP	GO:1902221	erythrose 4-phosphate/phosphoenolpyruvate family amino acid metabolic process	AT1G08250,AT1G75500,AT3G07630,AT4G02610	0.0268819	4	41
GO:BP	GO:1900912	negative regulation of olefin biosynthetic process	AT1G08030	0.0268819	1	4
GO:BP	GO:1900909	negative regulation of olefin metabolic process	AT1G08030	0.0268819	1	4
GO:BP	GO:0009087	methionine catabolic process	AT1G64660	0.0268819	1	1
GO:BP	GO:0019458	methionine catabolic process via 2-oxobutanoate	AT1G64660	0.0268819	1	1
GO:BP	GO:0010366	negative regulation of ethylene biosynthetic process	AT1G08030	0.0268819	1	4
GO:BP	GO:0072594	establishment of protein localization to organelle	AT1G09070,AT1G09270,AT1G13900	0.0274423	3	179
GO:BP	GO:0009902	chloroplast relocation	AT3G25690,AT1G10430,AT3G45780,AT5G58140	0.0274826	4	17
GO:BP	GO:0001934	positive regulation of protein phosphorylation	AT1G03780	0.0274826	1	10
GO:BP	GO:0006402	mRNA catabolic process	AT1G01040	0.0274826	1	107
GO:BP	GO:0032928	regulation of superoxide anion generation	AT1G67080	0.0274826	1	1
GO:BP	GO:0042327	positive regulation of phosphorylation	AT1G03780	0.0274826	1	10
GO:BP	GO:0043094	cellular metabolic compound salvage	AT1G71750,AT1G04630,AT4G16450,AT2G13360,AT4G34700,AT3G18410,AT4G00585,AT2G22780,AT4G37930,AT2G27730	0.0274826	10	73
GO:BP	GO:0090224	regulation of spindle organization	AT1G03780	0.0274826	1	10
GO:BP	GO:0016114	terpenoid biosynthetic process	AT1G60980,AT1G67080,AT1G78960,AT1G79460,AT2G32440,AT3G14440,AT4G02780,AT4G15560,AT4G31390	0.0274826	9	160
GO:BP	GO:0042538	hyperosmotic salinity response	AT1G05260,AT2G39800,AT2G40950,AT3G14440	0.0274826	4	55
GO:BP	GO:0033674	positive regulation of kinase activity	AT1G03780	0.0274826	1	10
GO:BP	GO:0045860	positive regulation of protein kinase activity	AT1G03780	0.0274826	1	10
GO:BP	GO:0051667	establishment of plastid localization	AT3G25690,AT1G10430,AT3G45780,AT5G58140	0.0274826	4	17
GO:BP	GO:0060236	regulation of mitotic spindle organization	AT1G03780	0.0274826	1	10
GO:BP	GO:1901136	carbohydrate derivative catabolic process	AT1G16300,AT3G12500,AT4G38970,AT5G08570,AT5G47810,AT1G09780,AT1G79530,AT2G36530,AT4G29130,AT1G59870,AT1G22170,AT4G04040,AT2G21170,AT3G52990,AT1G02360	0.0278268	15	136
GO:BP	GO:0035195	miRNA-mediated post-transcriptional gene silencing	AT1G01040	0.027853	1	112
GO:BP	GO:0009725	response to hormone	AT1G05510,AT1G08030,AT1G12110,AT1G17840,AT1G18100,AT1G24020,AT1G27340,AT1G31770,AT1G43040,AT1G45249,AT1G55020,AT1G58340,AT1G62660,AT1G69530,AT1G71090,AT1G73590,AT1G75500,AT1G77110,AT1G79460,AT2G04160,AT2G05100,AT2G13790	0.0285116	22	1635
GO:BP	GO:0009719	response to endogenous stimulus	AT1G05510,AT1G08030,AT1G12110,AT1G17840,AT1G18100,AT1G24020,AT1G27340,AT1G31770,AT1G43040,AT1G45249,AT1G55020,AT1G58340,AT1G62660,AT1G69530,AT1G71090,AT1G73590,AT1G75500,AT1G77110,AT1G79460,AT2G04160,AT2G05100,AT2G13790	0.0286483	22	1636
GO:BP	GO:0043555	regulation of translation in response to stress	AT5G02160,AT4G34590	0.0286631	2	3
GO:BP	GO:1901293	nucleoside phosphate biosynthetic process	AT1G71750,AT2G16570,AT2G37250,AT4G09650,ATCG00480,AT2G39770,AT5G49460,AT1G10670,AT1G78900,AT2G47650,AT5G08680,AT1G51650,AT4G11010,AT2G38040,AT4G32260,AT1G36180,AT2G21410,AT5G47030,AT1G63000,AT4G04640,AT1G36160,AT3G01390	0.02882	22	223
GO:BP	GO:0009894	regulation of catabolic process	AT1G01040	0.0290102	1	118
GO:BP	GO:0042362	fat-soluble vitamin biosynthetic process	AT1G23360,AT1G68890	0.029269	2	21
GO:BP	GO:0006775	fat-soluble vitamin metabolic process	AT1G23360,AT1G68890	0.029269	2	21
GO:BP	GO:0006545	glycine biosynthetic process	AT1G36370,AT4G13930,AT4G37930	0.0294721	3	8
GO:BP	GO:0001676	long-chain fatty acid metabolic process	AT4G16760,AT5G42650,AT1G13280,AT4G03560,AT2G06050,AT2G33150,AT4G05160,AT3G01420	0.0294807	8	51
GO:BP	GO:0010344	seed oilbody biogenesis	AT1G05510,AT4G25140,AT5G60620	0.0294807	3	10
GO:BP	GO:0003002	regionalization	AT1G17840,AT1G27340,AT1G31770,AT1G73590,AT1G79440	0.0294807	5	167
GO:BP	GO:0006006	glucose metabolic process	AT1G16300,AT4G38970,AT1G09780,AT1G79530,AT1G22170,AT3G27300,AT1G12900	0.0294807	7	40
GO:BP	GO:0070726	cell wall assembly	AT4G20140,AT4G27110,AT5G44700,AT5G60920,AT3G57280	0.0294807	5	24
GO:BP	GO:0071668	plant-type cell wall assembly	AT4G20140,AT4G27110,AT5G44700,AT5G60920,AT3G57280	0.0294807	5	24
GO:BP	GO:1901403	positive regulation of tetrapyrrole metabolic process	AT4G31390,AT5G40850,AT4G17600	0.0301214	3	9
GO:BP	GO:0035435	phosphate ion transmembrane transport	AT3G26570,AT3G48850,AT5G43350	0.0301214	3	15
GO:BP	GO:0006401	RNA catabolic process	AT1G01040	0.0303902	1	127
GO:BP	GO:0046100	hypoxanthine metabolic process	AT1G71750	0.030467	1	1
GO:BP	GO:1901615	organic hydroxy compound metabolic process	AT1G06130,AT1G43710,AT1G67080,AT3G02870,AT3G14440,AT4G09820,AT4G10500,AT4G15560,AT4G19230,AT4G32770,AT4G39120,AT5G05690,AT5G08030,AT5G32470,AT5G41080,AT5G45340,AT1G67280,AT5G04040,AT3G51520,AT3G02720,AT5G08520,AT4G17600,AT2G05710,AT2G37040,AT2G21170,AT1G58440	0.030467	26	313
GO:BP	GO:1901606	alpha-amino acid catabolic process	AT1G64660,AT1G79440,AT2G43400,AT3G04520,AT4G34030,AT5G43430	0.030467	6	65
GO:BP	GO:0046098	guanine metabolic process	AT1G71750	0.030467	1	1
GO:BP	GO:1901616	organic hydroxy compound catabolic process	AT4G10500,AT4G19230,AT5G45340,AT2G37040,AT2G21170	0.030467	5	25
GO:BP	GO:0019682	glyceraldehyde-3-phosphate metabolic process	AT4G15560,AT5G62790,AT3G04790,AT2G21170	0.0305181	4	16
GO:BP	GO:0016115	terpenoid catabolic process	AT3G63520,AT4G19230,AT5G45340	0.0305181	3	15
GO:BP	GO:0006829	zinc ion transport	AT1G10970,AT1G55910	0.030671	2	27
GO:BP	GO:0009733	response to auxin	AT1G08030,AT1G12110,AT1G27340,AT1G43040,AT1G71090,AT1G73590,AT1G75500,AT1G77110,AT2G04160	0.030671	9	448
GO:BP	GO:0048856	anatomical structure development	AT1G01040,AT1G01280,AT1G02335,AT1G05510,AT1G07090,AT1G07750,AT1G08030,AT1G09560,AT1G12110,AT1G16300,AT1G17840,AT1G18100,AT1G19835,AT1G22610,AT1G23010,AT1G24620,AT1G27340,AT1G31770,AT1G50240,AT1G55020,AT1G58340,AT1G63820,AT1G69500,AT1G69530,AT1G70410,AT1G71090,AT1G71750,AT1G73590,AT1G75500,AT1G77110,AT1G79440,AT1G79620,AT1G80090,AT2G02450,AT2G04160,AT2G13790	0.0307744	36	3166
GO:BP	GO:0042550	photosystem I stabilization	AT1G68890,AT1G55670	0.0308262	2	3
GO:BP	GO:0033036	macromolecule localization	AT1G01050,AT1G05500,AT1G05510,AT1G09070,AT1G09270,AT1G13900,AT1G17840	0.0310855	7	1056
GO:BP	GO:0035672	oligopeptide transmembrane transport	AT3G27020,AT3G54140,AT4G10770,AT5G01180	0.0311818	4	35
GO:BP	GO:0015840	urea transport	AT2G36830,AT5G45380	0.0311818	2	5
GO:BP	GO:0071918	urea transmembrane transport	AT2G36830,AT5G45380	0.0311818	2	5
GO:BP	GO:0141188	nucleic acid catabolic process	AT1G01040	0.0311954	1	135
GO:BP	GO:0022411	cellular component disassembly	AT2G41740,AT4G38510,AT4G00680,AT2G31200,AT3G16640,AT2G05630,AT4G20260,AT1G01750,AT1G13950,AT1G62040	0.0312119	10	74
GO:BP	GO:0048367	shoot system development	AT1G01040,AT1G01280	0.0312119	2	1012
GO:BP	GO:0031667	response to nutrient levels	AT1G23010,AT1G64660,AT1G70410,AT2G02990,AT2G16430,AT3G52190,AT4G04955,AT4G31390,AT4G35090,AT5G01220,AT5G14740,AT5G43350,AT5G45380	0.0314395	13	230
GO:BP	GO:0080051	cutin transport	AT1G17840	0.0314854	1	3
GO:BP	GO:0007052	mitotic spindle organization	AT1G03780,AT2G28620	0.0314854	2	14
GO:BP	GO:0090358	positive regulation of tryptophan metabolic process	AT1G75500	0.0316711	1	1
GO:BP	GO:0045764	positive regulation of amino acid metabolic process	AT1G75500	0.0316711	1	1
GO:BP	GO:0035194	regulatory ncRNA-mediated post-transcriptional gene silencing	AT1G01040	0.0316711	1	140
GO:BP	GO:0033240	positive regulation of amine metabolic process	AT1G75500	0.0316711	1	1
GO:BP	GO:0006108	malate metabolic process	AT1G79750,AT5G58330,AT3G15020,AT2G22780	0.0316711	4	18
GO:BP	GO:0009737	response to abscisic acid	AT1G05510,AT1G17840,AT1G18100,AT1G24020,AT1G45249,AT1G55020,AT1G58340,AT1G62660	0.031672	8	604
GO:BP	GO:0048731	system development	AT1G01040,AT1G01280,AT1G02335,AT1G05510,AT1G07750,AT1G08030,AT1G09560,AT1G12110,AT1G16300,AT1G17840,AT1G22610,AT1G24620,AT1G27340	0.031672	13	2117
GO:BP	GO:0016052	carbohydrate catabolic process	AT1G16300,AT1G68560,AT3G10710,AT3G10740,AT3G12500,AT3G23920,AT3G29090,AT4G38970,AT5G04885,AT5G08570,AT5G17520,AT5G19730,AT5G26570,AT5G47810,AT5G49720,AT1G09780,AT1G79530,AT2G36530,AT4G29130	0.031672	19	267
GO:BP	GO:0045937	positive regulation of phosphate metabolic process	AT1G03780	0.0319261	1	13
GO:BP	GO:0010562	positive regulation of phosphorus metabolic process	AT1G03780	0.0319261	1	13
GO:BP	GO:0015995	chlorophyll biosynthetic process	AT3G22840,AT4G14690,AT4G15560,AT4G31390,AT5G40850,AT1G10670,AT5G50920,AT4G17600	0.0319766	8	64
GO:BP	GO:0009635	response to herbicide	AT1G12110,ATCG00020,AT5G54270	0.0322658	3	14
GO:BP	GO:0015837	amine transport	AT1G64780,AT3G16240	0.0324101	2	10
GO:BP	GO:0071322	cellular response to carbohydrate stimulus	AT1G45249,AT5G03650,AT5G47010,AT5G03730,AT4G29130,AT2G20890,AT2G28190,AT4G20260	0.0327874	8	57
GO:BP	GO:0006833	water transport	AT2G36830,AT2G45960,AT3G16240	0.0331129	3	31
GO:BP	GO:0042044	fluid transport	AT2G36830,AT2G45960,AT3G16240	0.0331129	3	31
GO:BP	GO:1905393	plant organ formation	AT1G55020,AT1G58340,AT1G71090,AT1G73590	0.0334241	4	123
GO:BP	GO:0097305	response to alcohol	AT1G05510,AT1G17840,AT1G18100,AT1G24020,AT1G45249,AT1G55020,AT1G58340,AT1G62660	0.0336025	8	613
GO:BP	GO:0006071	glycerol metabolic process	AT5G08030,AT5G41080,AT5G04040,AT3G51520,AT2G21170	0.0336025	5	26
GO:BP	GO:0005986	sucrose biosynthetic process	AT1G04920	0.033674	1	11
GO:BP	GO:2000280	regulation of root development	AT1G02335,AT1G09560	0.0337255	2	79
GO:BP	GO:0006972	hyperosmotic response	AT1G05260,AT2G39800,AT2G40950,AT3G14440,AT5G12030,AT5G49720,AT3G12490,AT4G01370,AT2G40880	0.0337255	9	66
GO:BP	GO:0046283	anthocyanin-containing compound metabolic process	AT1G75040,AT2G02990,AT4G09820,AT4G31390,AT5G13930	0.0337255	5	53
GO:BP	GO:0042594	response to starvation	AT1G23010,AT1G64660,AT2G02990,AT2G16430,AT3G52190,AT4G04955,AT4G31390,AT4G35090,AT5G01220,AT5G43350,AT5G45380	0.0337255	11	182
GO:BP	GO:0031114	regulation of microtubule depolymerization	AT3G16640,AT4G20260	0.0338355	2	3
GO:BP	GO:0006873	intracellular monoatomic ion homeostasis	AT3G11050,AT4G04770,AT4G30190,AT4G32060,AT5G26820,AT5G47560,AT3G13772,AT4G38510	0.0340413	8	94
GO:BP	GO:0016441	post-transcriptional gene silencing	AT1G01040	0.0340491	1	158
GO:BP	GO:0007031	peroxisome organization	AT2G26230,AT3G47430,AT3G57090,AT3G07560,AT2G45740,AT2G33150	0.0340491	6	36
GO:BP	GO:0055063	sulfate ion homeostasis	AT1G36370	0.0340491	1	2
GO:BP	GO:0046292	formaldehyde metabolic process	AT2G41530,AT5G43940	0.0342158	2	3
GO:BP	GO:0046294	formaldehyde catabolic process	AT2G41530,AT5G43940	0.0342158	2	3
GO:BP	GO:0006109	regulation of carbohydrate metabolic process	AT1G01050	0.0342158	1	80
GO:BP	GO:0019676	ammonia assimilation cycle	AT5G35630,AT5G53460	0.03428	2	4
GO:BP	GO:0006580	ethanolamine metabolic process	AT1G43710	0.0344805	1	2
GO:BP	GO:0009734	auxin-activated signaling pathway	AT1G12110,AT1G27340,AT1G71090,AT1G73590,AT1G75500,AT1G77110	0.0344823	6	261
GO:BP	GO:0120254	olefinic compound metabolic process	AT1G08030,AT1G67080,AT3G14440,AT4G19230,AT5G42650,AT5G45340,AT1G31340,AT5G08520,AT2G37040	0.0346467	9	77
GO:BP	GO:0051225	spindle assembly	AT1G03780	0.034864	1	15
GO:BP	GO:0000103	sulfate assimilation	AT4G21990,AT5G40850,AT4G14680,AT4G35640	0.034877	4	20
GO:BP	GO:0045454	cell redox homeostasis	AT3G02730,AT4G35090,AT5G10860,AT4G34120,AT5G06290	0.0352885	5	24
GO:BP	GO:0006188	IMP biosynthetic process	AT1G71750,AT2G16570	0.0354989	2	17
GO:BP	GO:0046040	IMP metabolic process	AT1G71750,AT2G16570	0.0354989	2	17
GO:BP	GO:0046165	alcohol biosynthetic process	AT1G67080,AT3G02870,AT3G14440,AT4G15560,AT4G39120,AT5G32470	0.0359632	6	71
GO:BP	GO:0016998	cell wall macromolecule catabolic process	AT1G68560,AT3G10740,AT3G12500	0.0359632	3	33
GO:BP	GO:0010030	positive regulation of seed germination	AT1G18100,AT3G22840,AT4G14690	0.0360243	3	23
GO:BP	GO:0043244	regulation of protein-containing complex disassembly	AT2G41740,AT4G38510,AT3G16640,AT4G20260,AT1G13950	0.0363941	5	24
GO:BP	GO:0010218	response to far red light	AT2G05100,AT3G22840,AT3G28860,AT4G14690	0.0364046	4	44
GO:BP	GO:0006826	iron ion transport	AT1G07030,AT1G58340,AT3G11050,AT3G27020	0.0364046	4	56
GO:BP	GO:0009845	seed germination	AT1G18100,AT1G71750,AT3G07130,AT3G22840,AT4G14690,AT4G24210,AT5G02500,AT5G09810,AT5G19330,AT4G25140,AT4G03560,AT1G62750,AT3G15730,AT5G42890,AT3G03450,AT1G75220,AT3G48330	0.0364595	17	178
GO:BP	GO:0071483	cellular response to blue light	AT3G06630,AT3G22840,AT4G14690,AT3G45780,AT5G58140	0.0364605	5	30
GO:BP	GO:1902476	chloride transmembrane transport	AT3G61320,AT5G26240,AT1G73020	0.0365237	3	13
GO:BP	GO:0030258	lipid modification	AT1G01280,AT1G55020,AT4G16760,AT1G06290,AT1G10430,AT3G07560,AT2G22780,AT5G42890,AT2G33150,AT3G01420	0.0365645	10	77
GO:BP	GO:0045040	protein insertion into mitochondrial outer membrane	AT1G13900,AT3G27080	0.0366423	2	5
GO:BP	GO:0007008	outer mitochondrial membrane organization	AT1G13900,AT3G27080	0.0366423	2	5
GO:BP	GO:0045038	protein import into chloroplast thylakoid membrane	AT5G52440,AT2G20890	0.0366423	2	4
GO:BP	GO:0072530	purine-containing compound transmembrane transport	AT2G24220,AT2G47490,AT3G10960	0.0366423	3	34
GO:BP	GO:0019400	alditol metabolic process	AT5G08030,AT5G41080,AT5G04040,AT3G51520,AT2G21170	0.0368012	5	27
GO:BP	GO:0035384	thioester biosynthetic process	AT5G49460,AT1G10670,AT2G38040,AT1G36180,AT1G36160	0.0372816	5	24
GO:BP	GO:0071616	acyl-CoA biosynthetic process	AT5G49460,AT1G10670,AT2G38040,AT1G36180,AT1G36160	0.0372816	5	24
GO:BP	GO:0097352	autophagosome maturation	AT2G05630,AT1G62040	0.0374002	2	3
GO:BP	GO:0071490	cellular response to far red light	AT3G22840,AT4G14690	0.0374959	2	8
GO:BP	GO:0010479	stele development	AT2G27230	0.037642	1	1
GO:BP	GO:1902850	microtubule cytoskeleton organization involved in mitosis	AT1G03780	0.037642	1	17
GO:BP	GO:0006021	inositol biosynthetic process	AT3G02870,AT4G39120	0.0381493	2	7
GO:BP	GO:0010102	lateral root morphogenesis	AT1G55020,AT1G71090,AT2G04160,AT3G21820,AT4G13510	0.0381493	5	71
GO:BP	GO:0032502	developmental process	AT1G01040,AT1G01280,AT1G02335,AT1G05510,AT1G07090,AT1G07750,AT1G08030,AT1G09560,AT1G12110,AT1G16300,AT1G17840,AT1G18100,AT1G19835,AT1G22610,AT1G23010,AT1G24620	0.0385377	16	3256
GO:BP	GO:0006364	rRNA processing	AT1G01040	0.0389018	1	194
GO:BP	GO:0009743	response to carbohydrate	AT1G28330,AT1G45249,AT4G23100,AT4G26850,AT5G03650,AT5G46330,AT5G47010,AT2G39990,AT5G03730,AT4G29130,AT2G20890,AT1G59870,AT4G34590,AT2G28190,AT5G42890,AT2G47400,AT4G20260,AT1G22160	0.0392028	18	196
GO:BP	GO:0042659	regulation of cell fate specification	AT4G20140,AT5G44700	0.0393992	2	6
GO:BP	GO:0016072	rRNA metabolic process	AT1G01040	0.0396827	1	199
GO:BP	GO:0010101	post-embryonic root morphogenesis	AT1G55020,AT1G71090,AT2G04160,AT3G21820,AT4G13510	0.0399653	5	72
GO:BP	GO:0044272	sulfur compound biosynthetic process	AT3G04940,AT4G15560,AT4G21990,AT4G23100,AT5G01220,AT5G32470,AT5G49460,AT1G10670,AT4G14680,AT4G13430,AT2G38040,AT4G35640,AT4G00830,AT1G36180,AT3G59760	0.0400261	15	175
GO:BP	GO:0033365	protein localization to organelle	AT1G09070,AT1G09270,AT1G13900	0.0401011	3	226
GO:BP	GO:0043480	pigment accumulation in tissues	AT3G28860,AT1G10670	0.0404789	2	5
GO:BP	GO:0043479	pigment accumulation in tissues in response to UV light	AT3G28860,AT1G10670	0.0404789	2	5
GO:BP	GO:0048609	multicellular organismal reproductive process	AT1G01040	0.0404789	1	206
GO:BP	GO:0043478	pigment accumulation in response to UV light	AT3G28860,AT1G10670	0.0404789	2	5
GO:BP	GO:0043481	anthocyanin accumulation in tissues in response to UV light	AT3G28860,AT1G10670	0.0404789	2	5
GO:BP	GO:0006691	leukotriene metabolic process	AT1G65820	0.0414825	1	2
GO:BP	GO:0010184	cytokinin transport	AT1G31770	0.0415693	1	3
GO:BP	GO:0051260	protein homooligomerization	AT1G64660,AT1G66770	0.0416678	2	30
GO:BP	GO:0016559	peroxisome fission	AT3G47430,AT3G57090,AT2G45740	0.0418575	3	12
GO:BP	GO:0071365	cellular response to auxin stimulus	AT1G12110,AT1G27340,AT1G71090,AT1G73590,AT1G75500,AT1G77110	0.042297	6	278
GO:BP	GO:0016116	carotenoid metabolic process	AT1G67080,AT3G63520,AT4G31390,AT4G32770	0.0423436	4	42
GO:BP	GO:0016108	tetraterpenoid metabolic process	AT1G67080,AT3G63520,AT4G31390,AT4G32770	0.0423436	4	42
GO:BP	GO:0006534	cysteine metabolic process	AT1G64660,AT3G04940,AT4G21990,AT4G35640,AT3G59760	0.0423497	5	31
GO:BP	GO:0008300	isoprenoid catabolic process	AT3G63520,AT4G19230,AT5G45340	0.0423497	3	18
GO:BP	GO:0042554	superoxide anion generation	AT1G67080	0.0423497	1	2
GO:BP	GO:0015718	monocarboxylic acid transport	AT1G17840,AT2G29940,AT2G26900,AT5G54800,AT5G46110,AT3G57280	0.0423703	6	38
GO:BP	GO:0009970	cellular response to sulfate starvation	AT1G64660,AT4G35090,AT4G14680	0.0423703	3	14
GO:BP	GO:0065008	regulation of biological quality	AT1G01040,AT1G12110,AT1G31770,AT1G71090,AT1G73590,AT1G75500,AT1G77110,AT2G47000,AT3G28860,AT3G47430,AT4G02610,AT4G04950,AT4G28720,AT4G30190,AT5G05690,AT5G13650,AT5G13750,AT5G13930,AT5G15100,AT5G47560,AT5G55540,AT5G63420,AT2G41740	0.042528	23	482
GO:BP	GO:0009094	L-phenylalanine biosynthetic process	AT1G08250,AT3G07630	0.0427111	2	13
GO:BP	GO:1903426	regulation of reactive oxygen species biosynthetic process	AT2G05100,AT5G52440,AT2G20890,AT2G05070	0.0427111	4	17
GO:BP	GO:0048653	anther development	AT1G01280	0.0428134	1	75
GO:BP	GO:0048608	reproductive structure development	AT1G01040,AT1G01280	0.0430419	2	1313
GO:BP	GO:0061458	reproductive system development	AT1G01040,AT1G01280	0.0430419	2	1315
GO:BP	GO:0005983	starch catabolic process	AT3G23920,AT5G17520,AT5G26570	0.0430419	3	19
GO:BP	GO:0046471	phosphatidylglycerol metabolic process	AT4G27030,AT2G35680,AT1G32200	0.0430419	3	11
GO:BP	GO:0010027	thylakoid membrane organization	AT3G61320,AT4G31390,AT3G24590,AT1G44575,AT2G20890,AT2G30950	0.0430464	6	48
GO:BP	GO:0034655	nucleobase-containing compound catabolic process	AT1G01040	0.0430727	1	228
GO:BP	GO:1901879	regulation of protein depolymerization	AT2G41740,AT4G38510,AT3G16640,AT4G20260	0.0432136	4	18
GO:BP	GO:0051347	positive regulation of transferase activity	AT1G03780	0.0432136	1	21
GO:BP	GO:0000070	mitotic sister chromatid segregation	AT1G03780	0.0432136	1	21
GO:BP	GO:1900908	regulation of olefin metabolic process	AT1G08030	0.0432584	1	9
GO:BP	GO:0009234	menaquinone biosynthetic process	AT1G68890	0.0432584	1	2
GO:BP	GO:0009233	menaquinone metabolic process	AT1G68890	0.0432584	1	2
GO:BP	GO:0031335	regulation of sulfur amino acid metabolic process	AT1G08030	0.0432584	1	9
GO:BP	GO:1900911	regulation of olefin biosynthetic process	AT1G08030	0.0432584	1	9
GO:BP	GO:0010364	regulation of ethylene biosynthetic process	AT1G08030	0.0432584	1	9
GO:BP	GO:0015670	carbon dioxide transport	AT2G45960	0.0432584	1	1
GO:BP	GO:0010117	photoprotection	AT3G22840,AT4G14690	0.0435386	2	9
GO:BP	GO:0010105	negative regulation of ethylene-activated signaling pathway	AT1G77110,AT2G25490	0.0436878	2	19
GO:BP	GO:0070298	negative regulation of phosphorelay signal transduction system	AT1G77110,AT2G25490	0.0436878	2	19
GO:BP	GO:0021700	developmental maturation	AT1G01040	0.043884	1	238
GO:BP	GO:0046148	pigment biosynthetic process	AT1G75040,AT2G02990,AT3G22840,AT4G09820,AT4G14690,AT4G15560,AT4G31390,AT5G13930,AT5G40850	0.0439092	9	146
GO:BP	GO:0042439	ethanolamine-containing compound metabolic process	AT1G43710	0.0444904	1	3
GO:BP	GO:0031047	regulatory ncRNA-mediated gene silencing	AT1G01040	0.0449438	1	245
GO:BP	GO:0010228	vegetative to reproductive phase transition of meristem	AT1G01040	0.0452337	1	247
GO:BP	GO:0046244	salicylic acid catabolic process	AT4G10500,AT2G37040	0.0455182	2	4
GO:BP	GO:0006536	glutamate metabolic process	AT1G79440,AT5G35630,AT5G53460,AT5G19550	0.0455182	4	23
GO:BP	GO:0042254	ribosome biogenesis	AT1G01040	0.0462795	1	254
GO:BP	GO:0032264	IMP salvage	AT1G71750	0.0463557	1	2
GO:BP	GO:0051643	endoplasmic reticulum localization	AT1G51270	0.0463557	1	3
GO:BP	GO:0090158	endoplasmic reticulum membrane organization	AT1G51270	0.0463557	1	3
GO:BP	GO:0009809	lignin biosynthetic process	AT4G01070,AT5G05340,AT5G48930,AT5G66390,AT1G07890,AT2G40890,AT1G52760	0.0463557	7	51
GO:BP	GO:0061817	endoplasmic reticulum-plasma membrane tethering	AT1G51270	0.0463557	1	3
GO:BP	GO:0045087	innate immune response	AT1G01040	0.0463557	1	257
GO:BP	GO:0030042	actin filament depolymerization	AT2G41740,AT4G38510,AT4G00680,AT2G31200,AT1G01750	0.0464036	5	28
GO:BP	GO:0070507	regulation of microtubule cytoskeleton organization	AT1G03780	0.0468978	1	24
GO:BP	GO:0031401	positive regulation of protein modification process	AT1G03780	0.0468978	1	24
GO:BP	GO:0000819	sister chromatid segregation	AT1G03780	0.0468978	1	24
GO:BP	GO:0032886	regulation of microtubule-based process	AT1G03780	0.0468978	1	24
GO:BP	GO:0034308	primary alcohol metabolic process	AT1G43710,AT4G15560,AT5G32470,AT4G17600	0.0468978	4	21
GO:BP	GO:2000241	regulation of reproductive process	AT1G01040	0.0469884	1	264
GO:BP	GO:0006779	porphyrin-containing compound biosynthetic process	AT3G22840,AT4G14690,AT4G15560,AT4G31390,AT5G40850,AT1G10670,AT5G50920,AT4G17600	0.0469884	8	71
GO:BP	GO:0043290	apocarotenoid catabolic process	AT4G19230,AT5G45340	0.047777	2	7
GO:BP	GO:0035436	triose phosphate transmembrane transport	AT5G54800,AT5G46110	0.047777	2	4
GO:BP	GO:0015717	triose phosphate transport	AT5G54800,AT5G46110	0.047777	2	4
GO:BP	GO:0006790	sulfur compound metabolic process	AT1G08030,AT1G36370,AT1G64660,AT3G04940,AT4G15560,AT4G21990,AT4G23100,AT5G01220,AT5G13330,AT5G32470,AT5G40850,AT5G49460,AT5G37830,AT1G10670,AT4G14680,AT4G13430,AT1G59870,AT2G38040,AT4G35640,AT4G26910,AT4G00830,AT1G36180,AT3G59760	0.047777	23	320
GO:BP	GO:0120256	olefinic compound catabolic process	AT4G19230,AT5G45340	0.047777	2	7
GO:BP	GO:0010453	regulation of cell fate commitment	AT4G20140,AT5G44700	0.047777	2	7
GO:BP	GO:0046345	abscisic acid catabolic process	AT4G19230,AT5G45340	0.047777	2	7
GO:BP	GO:0016107	sesquiterpenoid catabolic process	AT4G19230,AT5G45340	0.047777	2	7
GO:BP	GO:0051258	protein polymerization	AT1G19835,AT4G13510,AT4G24690,AT2G41740,AT4G38510,AT2G22640,AT4G20260	0.047777	7	51
GO:BP	GO:0006955	immune response	AT1G01040	0.0478002	1	273
GO:BP	GO:0009167	purine ribonucleoside monophosphate metabolic process	AT1G71750,AT2G16570,AT3G57550	0.0478793	3	31
GO:BP	GO:0008299	isoprenoid biosynthetic process	AT1G60980,AT1G67080,AT1G78960,AT1G79460,AT2G32440,AT3G14440,AT4G02780,AT4G15560,AT4G31390	0.0478793	9	186
GO:BP	GO:0009126	purine nucleoside monophosphate metabolic process	AT1G71750,AT2G16570,AT3G57550	0.0478793	3	31
GO:BP	GO:0050793	regulation of developmental process	AT1G01040,AT1G02335,AT1G08030,AT1G09560,AT1G18100,AT1G22610	0.0479348	6	803
GO:BP	GO:0002376	immune system process	AT1G01040	0.0484568	1	279
GO:BP	GO:0006886	intracellular protein transport	AT1G09070,AT1G09270,AT1G13900	0.0484776	3	255
GO:BP	GO:0042425	choline biosynthetic process	AT3G18000	0.0484776	1	1
GO:BP	GO:0019748	secondary metabolic process	AT1G05240,AT1G17840,AT2G30490,AT4G01070,AT4G09820,AT4G23100,AT4G34850,AT5G05340,AT5G42500,AT5G48930,AT5G66390,AT2G30860,AT1G07890,AT2G47730,AT1G59870,AT4G30210,AT5G08520,AT2G37040,AT3G03190,AT4G24520,AT3G21240,AT2G40890,AT1G52760	0.0485384	23	284
GO:BP	GO:0019750	chloroplast localization	AT3G25690,AT1G10430,AT3G45780,AT5G58140	0.0485384	4	22
GO:BP	GO:0009791	post-embryonic development	AT1G01040,AT1G01280,AT1G05510,AT1G07750,AT1G12110,AT1G17840,AT1G18100,AT1G22610,AT1G31770,AT1G55020,AT1G63820,AT1G70410,AT1G71090,AT1G71750,AT1G73590,AT1G77110,AT1G79440,AT1G80090,AT2G02450,AT2G04160,AT2G13790	0.0487383	21	1667
GO:BP	GO:0009072	aromatic amino acid metabolic process	AT1G08250,AT1G75500,AT2G28880,AT3G07630,AT4G02610,AT4G39120	0.0491987	6	92
GO:BP	GO:0019320	hexose catabolic process	AT1G09780,AT4G29130	0.0498058	2	5
GO:CC	GO:0005829	cytosol	AT1G01050,AT1G01470,AT1G07750,AT1G22610,AT1G24020,AT1G31812,AT1G43710,AT1G64660,AT1G66410,AT1G67090,AT1G70410,AT1G75280,AT1G76680,AT1G79440,AT2G16060,AT2G26230,AT2G33830,AT2G35930,AT2G36640,AT2G40170,AT2G41530,AT2G42600,AT2G43400,AT2G43770,AT2G45960,AT2G47000,AT3G02450,AT3G02730,AT3G02870,AT3G04520,AT3G04940,AT3G07480,AT3G10960,AT3G11930,AT3G15090,AT3G17940,AT3G23600,AT3G23810,AT3G25530,AT3G26000…	7,85941531549501e-43	318	2420
GO:CC	GO:0005737	cytoplasm	AT1G01040,AT1G01050,AT1G01470,AT1G03780,AT1G04920,AT1G05260,AT1G05500,AT1G06130,AT1G06800,AT1G07030,AT1G07230,AT1G07750,AT1G08030,AT1G08250,AT1G08280,AT1G08510,AT1G08540,AT1G09070,AT1G09270,AT1G09390,AT1G09490,AT1G09870,AT1G10970,AT1G13900,AT1G16300,AT1G18100,AT1G19835,AT1G21250,AT1G22610,AT1G23010,AT1G23360,AT1G24020,AT1G24620,AT1G27510,AT1G31130,AT1G31812,AT1G32900,AT1G33780,AT1G36370,AT1G43710…	2,89262097010391e-42	803	9524
GO:CC	GO:0022626	cytosolic ribosome	AT1G67090,AT4G35090,AT5G02500,AT5G37600,ATCG00490,AT5G60670,AT4G31985,AT1G29965,AT3G62870,AT5G24510,AT5G59850,AT1G70600,AT3G05560,AT3G55280,AT5G10360,AT2G32060,AT2G40590,AT3G57490,AT5G02610,AT5G39740,AT2G42740,AT5G48760,AT3G18740,AT4G27090,AT5G35630,AT1G33140,AT5G03850,AT3G06680,AT3G04840,AT5G02960,AT3G09680,AT2G43460,AT3G04770,AT4G25740,AT4G16720,AT2G33370,AT3G09630,AT3G07110,AT3G22110,AT2G19740…	9,74862217768535e-37	88	289
GO:CC	GO:0009536	plastid	AT1G03780,AT1G06130,AT1G06800,AT1G08250,AT1G08510,AT1G08540,AT1G09390,AT1G10970,AT1G13900,AT1G16300,AT1G23360,AT1G27510,AT1G32900,AT1G33780,AT1G51440,AT1G52720,AT1G55020,AT1G55480,AT1G60950,AT1G63940,AT1G67080,AT1G67090,AT1G68890,AT1G70410,AT1G74040,AT1G75330,AT1G75460,AT1G76140,AT1G79040,AT1G79440,AT1G79460,AT1G79750,AT2G05100,AT2G15620,AT2G16570,AT2G28880,AT2G36830,AT2G37250,AT2G37770,AT2G39800…	3,32399902394061e-35	335	2856
GO:CC	GO:0044391	ribosomal subunit	AT5G60670,AT4G31985,AT3G25920,AT1G29965,AT3G62870,AT3G27830,AT5G59850,AT1G70600,AT3G05560,AT3G55280,AT5G10360,AT2G32060,AT2G40590,AT3G57490,AT5G02610,AT5G39740,AT2G42740,AT5G48760,AT3G18740,AT4G27090,AT1G33140,AT5G03850,AT3G06680,AT3G04840,AT5G02960,AT3G09680,AT2G43460,AT3G04770,AT4G25740,AT4G16720,AT2G33370,AT3G09630,AT3G07110,AT2G19740,AT4G09800,AT3G23390,AT5G62300,AT4G18100,AT2G36170,AT3G44010…	6,97880293551868e-32	78	262
GO:CC	GO:0031967	organelle envelope	AT1G03780,AT1G07030,AT1G09270,AT1G10970,AT1G13900,AT1G55480,AT1G63940,AT1G67080,AT1G67090,AT1G68890,AT1G70410,AT1G74040,AT1G79040,AT2G05100,AT2G36830,AT2G43400,AT2G47490,AT2G47770,AT3G02450,AT3G07630,AT3G14440,AT3G16240,AT3G22840,AT3G26570,AT3G27020,AT3G48850,AT3G60590,AT3G61320,AT4G00290,AT4G09650,AT4G11910,AT4G13590,AT4G14070,AT4G14690,AT4G14870,AT4G16160,AT4G27030,AT4G27940,AT4G30950,AT4G32060…	6,58665419468313e-28	198	1451
GO:CC	GO:0009507	chloroplast	AT1G03780,AT1G06130,AT1G06800,AT1G08250,AT1G08510,AT1G08540,AT1G09390,AT1G10970,AT1G13900,AT1G16300,AT1G23360,AT1G27510,AT1G32900,AT1G33780,AT1G51440,AT1G55480,AT1G60950,AT1G63940,AT1G67080,AT1G67090,AT1G68890,AT1G70410,AT1G74040,AT1G75330,AT1G75460,AT1G76140,AT1G79040,AT1G79440,AT1G79460,AT1G79750,AT2G05100,AT2G15620,AT2G16570,AT2G28880,AT2G36830,AT2G37250,AT2G37770,AT2G39800,AT2G42600,AT2G47490…	6,05575426696316e-26	270	2351
GO:CC	GO:0005840	ribosome	AT1G67090,AT4G35090,AT5G02500,AT5G24490,AT5G37600,ATCG00490,AT5G54600,AT5G60670,AT4G31985,AT3G25920,AT1G29965,AT3G62870,AT5G24510,AT3G27830,AT5G59850,AT1G70600,AT4G34620,AT3G27160,AT3G05560,AT3G55280,AT5G10360,AT2G32060,AT2G40590,AT3G57490,AT5G02610,AT5G39740,AT2G42740,AT5G48760,AT1G29970,AT3G18740,AT4G27090,AT5G35630,AT1G33140,AT5G03850,AT3G06680,AT2G38140,AT3G04840,AT5G02960,AT3G09680,AT2G43460…	1.71099e-24	102	533
GO:CC	GO:0005773	vacuole	AT1G05260,AT1G09070,AT1G09870,AT1G21250,AT1G62660,AT1G64650,AT1G65820,AT1G71695,AT1G75040,AT1G75500,AT2G18340,AT2G22170,AT2G30490,AT2G32810,AT2G36830,AT2G38380,AT2G40420,AT2G45960,AT3G01190,AT3G10740,AT3G12500,AT3G13100,AT3G16240,AT3G21770,AT3G23810,AT3G26720,AT3G27020,AT3G28480,AT3G30390,AT3G50830,AT3G57790,AT3G63520,AT4G01320,AT4G08770,AT4G24690,AT4G29680,AT4G30190,AT4G32940,AT4G33625,AT4G36430…	1,97561058306643e-24	158	1094
GO:CC	GO:0009526	plastid envelope	AT1G03780,AT1G10970,AT1G13900,AT1G55480,AT1G63940,AT1G67080,AT1G67090,AT1G68890,AT1G70410,AT1G74040,AT1G79040,AT2G05100,AT2G36830,AT2G47490,AT2G47770,AT3G02450,AT3G07630,AT3G14440,AT3G16240,AT3G22840,AT3G26570,AT3G27020,AT3G60590,AT3G61320,AT4G00290,AT4G09650,AT4G11910,AT4G13590,AT4G14070,AT4G14690,AT4G14870,AT4G16160,AT4G27030,AT4G30950,AT4G32400,AT4G32770,AT4G35090,AT4G36530,AT4G38970,AT5G01220…	2,7805001144264e-24	148	988
GO:CC	GO:0022625	cytosolic large ribosomal subunit	AT5G60670,AT4G31985,AT1G29965,AT3G62870,AT1G70600,AT3G05560,AT3G55280,AT5G02610,AT5G39740,AT2G42740,AT5G48760,AT3G18740,AT4G27090,AT1G33140,AT3G06680,AT2G43460,AT4G16720,AT2G33370,AT3G09630,AT3G07110,AT2G19740,AT3G23390,AT4G18100,AT2G36170,AT2G01250,AT4G15000,AT1G08360,AT3G49910,AT1G61580,AT3G49010,AT4G13170,AT5G27850,AT1G41880,AT1G74060,AT3G53020,AT2G37600,AT2G34480,AT1G09590,AT1G15250,AT2G39390…	5,4403630832321e-22	44	121
GO:CC	GO:0000325	plant-type vacuole	AT1G09070,AT1G09870,AT1G21250,AT1G62660,AT1G64650,AT1G65820,AT1G71695,AT1G75040,AT1G75500,AT2G30490,AT2G32810,AT2G36830,AT2G40420,AT2G45960,AT3G10740,AT3G12500,AT3G13100,AT3G16240,AT3G26720,AT3G27020,AT3G28480,AT3G30390,AT3G50830,AT3G57790,AT3G63520,AT4G08770,AT4G29680,AT4G30190,AT4G32940,AT4G33625,AT5G02240,AT5G02500,AT5G06730,AT5G11720,AT5G13750,AT5G13930,AT5G52450,AT5G62740,AT2G30860,AT3G51390…	5,45351242197333e-21	122	794
GO:CC	GO:0009579	thylakoid	AT1G10970,AT1G27510,AT1G55480,AT1G67090,AT1G79040,AT2G05100,AT2G22170,AT3G02730,AT3G14440,AT3G22840,AT3G60370,AT3G61320,AT4G09650,AT4G11910,AT4G14690,AT4G14870,AT4G32770,AT4G38970,AT5G02160,AT5G14740,AT5G24490,AT5G42650,ATCG00020,ATCG00280,ATCG00340,ATCG00490,ATCG00680,AT2G30860,AT5G54270,ATCG00480,AT5G58330,AT2G26900,AT1G67280,AT3G24590,AT3G27830,AT1G12410,AT2G39730,AT3G27160,AT3G53730,AT1G08380…	4,85308364212772e-20	100	596
GO:CC	GO:0015934	large ribosomal subunit	AT5G60670,AT4G31985,AT3G25920,AT1G29965,AT3G62870,AT3G27830,AT1G70600,AT3G05560,AT3G55280,AT5G02610,AT5G39740,AT2G42740,AT5G48760,AT3G18740,AT4G27090,AT1G33140,AT3G06680,AT2G43460,AT4G16720,AT2G33370,AT3G09630,AT3G07110,AT2G19740,AT3G23390,AT4G18100,AT2G36170,AT2G01250,AT4G15000,AT1G08360,AT3G49910,AT1G61580,AT3G49010,AT4G13170,AT5G27850,AT1G41880,AT1G74060,AT3G53020,AT2G37600,AT2G34480,AT1G09590…	7,68549826810297e-20	46	148
GO:CC	GO:0009521	photosystem	AT1G55480,AT1G79040,AT2G05100,AT3G22840,AT4G14690,ATCG00020,ATCG00280,ATCG00340,ATCG00680,AT5G54270,AT1G08380,AT4G34190,AT3G61470,AT1G44575,AT1G31330,AT4G17600,AT1G03130,AT1G55670,AT3G50820,AT2G30570,AT1G15820,AT2G05070,AT4G12800,AT3G21055,AT4G10340,AT1G61520,AT3G54890,AT3G16140,AT2G20260,AT1G06680,AT1G30380,AT5G64040,AT3G47470,AT4G21280,AT3G08940	1,45609383624099e-17	35	97
GO:CC	GO:0009570	chloroplast stroma	AT1G08250,AT1G09390,AT1G16300,AT1G55480,AT1G63940,AT1G67090,AT1G75330,AT1G79440,AT1G79460,AT2G15620,AT2G16570,AT2G37250,AT3G02630,AT3G02730,AT3G07630,AT3G14440,AT3G29320,AT3G61320,AT4G04770,AT4G09650,AT4G15560,AT4G23100,AT4G27670,AT4G31390,AT4G32770,AT4G38970,AT5G02240,AT5G03650,AT5G09810,AT5G13650,AT5G14740,AT5G19220,AT5G19855,AT5G24490,AT5G26570,AT5G42650,AT5G58770,AT5G62790,AT5G64300,ATCG00280…	3,29012904958373e-17	111	762
GO:CC	GO:0009941	chloroplast envelope	AT1G03780,AT1G13900,AT1G55480,AT1G67080,AT1G67090,AT1G68890,AT1G70410,AT1G74040,AT2G05100,AT2G36830,AT2G47490,AT2G47770,AT3G02450,AT3G16240,AT3G26570,AT3G60590,AT4G00290,AT4G09650,AT4G13590,AT4G14070,AT4G16160,AT4G27030,AT4G30950,AT4G32400,AT4G32770,AT4G36530,AT4G38970,AT5G01220,AT5G05580,AT5G09810,AT5G14740,AT5G17520,AT5G19220,AT5G26820,AT5G42650,AT5G49740,AT5G62720,ATCG00340,ATCG00490,AT3G25690…	4,27386313216355e-17	104	692
GO:CC	GO:0009532	plastid stroma	AT1G08250,AT1G09390,AT1G16300,AT1G55480,AT1G63940,AT1G67090,AT1G75330,AT1G79440,AT1G79460,AT2G15620,AT2G16570,AT2G37250,AT3G02630,AT3G02730,AT3G07630,AT3G14440,AT3G29320,AT3G61320,AT4G04770,AT4G09650,AT4G15560,AT4G23100,AT4G27670,AT4G31390,AT4G32770,AT4G38970,AT5G02240,AT5G03650,AT5G09810,AT5G13650,AT5G14740,AT5G19220,AT5G19855,AT5G24490,AT5G26570,AT5G42650,AT5G58770,AT5G62790,AT5G64300,ATCG00280…	5,85417908713122e-17	111	769
GO:CC	GO:0009534	chloroplast thylakoid	AT1G10970,AT1G55480,AT1G67090,AT1G79040,AT2G05100,AT3G02730,AT3G14440,AT3G22840,AT3G60370,AT3G61320,AT4G09650,AT4G11910,AT4G14690,AT4G14870,AT4G32770,AT5G02160,AT5G14740,AT5G24490,AT5G42650,ATCG00020,ATCG00280,ATCG00340,ATCG00490,ATCG00680,AT5G54270,ATCG00480,AT2G26900,AT3G24590,AT3G27830,AT1G12410,AT2G39730,AT3G27160,AT1G08380,AT5G23060,AT4G34190,AT5G52440,AT3G61470,AT5G35630,AT1G02560,AT1G44575…	4,73986582381144e-16	84	517
GO:CC	GO:0031976	plastid thylakoid	AT1G10970,AT1G55480,AT1G67090,AT1G79040,AT2G05100,AT3G02730,AT3G14440,AT3G22840,AT3G60370,AT3G61320,AT4G09650,AT4G11910,AT4G14690,AT4G14870,AT4G32770,AT5G02160,AT5G14740,AT5G24490,AT5G42650,ATCG00020,ATCG00280,ATCG00340,ATCG00490,ATCG00680,AT5G54270,ATCG00480,AT2G26900,AT3G24590,AT3G27830,AT1G12410,AT2G39730,AT3G27160,AT1G08380,AT5G23060,AT4G34190,AT5G52440,AT3G61470,AT5G35630,AT1G02560,AT1G44575…	5,71701676666497e-16	84	519
GO:CC	GO:0009522	photosystem I	AT2G05100,AT3G22840,AT4G14690,ATCG00340,AT5G54270,AT1G08380,AT3G61470,AT1G31330,AT1G03130,AT1G55670,AT1G15820,AT2G05070,AT4G12800,AT4G10340,AT1G61520,AT3G54890,AT3G16140,AT2G20260,AT1G30380,AT5G64040,AT3G47470,AT3G08940	4,60322594662967e-15	22	43
GO:CC	GO:0042170	plastid membrane	AT1G10970,AT1G55480,AT1G67080,AT1G67090,AT1G68890,AT1G79040,AT2G05100,AT2G47490,AT2G47770,AT3G02450,AT3G14440,AT3G22840,AT3G26570,AT3G60590,AT3G61320,AT4G09650,AT4G11910,AT4G13590,AT4G14690,AT4G14870,AT4G16160,AT4G27030,AT4G30950,AT4G32400,AT4G32770,AT5G01220,AT5G02160,AT5G05580,AT5G14740,AT5G17520,AT5G42650,AT5G49740,AT5G62720,ATCG00020,ATCG00280,ATCG00340,ATCG00490,ATCG00680,AT3G25690,AT5G54270…	5,21891626801822e-15	97	674
GO:CC	GO:0042651	thylakoid membrane	AT1G10970,AT1G27510,AT1G55480,AT1G67090,AT1G79040,AT2G05100,AT3G14440,AT3G22840,AT3G61320,AT4G09650,AT4G11910,AT4G14690,AT4G14870,AT5G02160,AT5G14740,AT5G42650,ATCG00020,ATCG00280,ATCG00340,ATCG00490,ATCG00680,AT5G54270,ATCG00480,AT3G24590,AT3G27830,AT2G39730,AT1G08380,AT5G23060,AT4G34190,AT5G52440,AT3G61470,AT5G35630,AT1G44575,AT3G04790,AT2G20890,AT2G30950,AT4G03280,AT4G32260,AT4G01150,ATCG01110…	6,35129686016061e-15	74	442
GO:CC	GO:0009535	chloroplast thylakoid membrane	AT1G10970,AT1G55480,AT1G67090,AT1G79040,AT2G05100,AT3G14440,AT3G22840,AT3G61320,AT4G09650,AT4G11910,AT4G14690,AT4G14870,AT5G02160,AT5G14740,AT5G42650,ATCG00020,ATCG00280,ATCG00340,ATCG00490,ATCG00680,AT5G54270,ATCG00480,AT3G24590,AT3G27830,AT2G39730,AT1G08380,AT5G23060,AT4G34190,AT5G52440,AT3G61470,AT5G35630,AT1G44575,AT3G04790,AT2G20890,AT2G30950,AT4G03280,AT4G32260,AT4G01150,ATCG01110,AT1G31330…	6,5967171711967e-15	72	424
GO:CC	GO:0034357	photosynthetic membrane	AT1G10970,AT1G27510,AT1G55480,AT1G67090,AT1G79040,AT2G05100,AT3G14440,AT3G22840,AT3G61320,AT4G09650,AT4G11910,AT4G14690,AT4G14870,AT5G02160,AT5G14740,AT5G42650,ATCG00020,ATCG00280,ATCG00340,ATCG00490,ATCG00680,AT5G54270,ATCG00480,AT3G24590,AT3G27830,AT2G39730,AT1G08380,AT5G23060,AT4G34190,AT5G52440,AT3G61470,AT5G35630,AT1G44575,AT3G04790,AT2G20890,AT2G30950,AT4G03280,AT4G32260,AT4G01150,ATCG01110…	6,5967171711967e-15	74	443
GO:CC	GO:0022627	cytosolic small ribosomal subunit	AT5G59850,AT5G10360,AT2G32060,AT2G40590,AT3G57490,AT5G03850,AT3G04840,AT5G02960,AT3G09680,AT3G04770,AT4G25740,AT4G09800,AT5G62300,AT3G44010,AT5G59240,AT2G19750,AT2G47110,AT3G11510,AT5G58420,AT5G27700,AT2G09990,AT1G48830,AT3G48930,AT3G02080,AT3G61110,AT4G00100,AT5G15200,AT5G35530,AT2G37270,AT4G39200,AT5G28060	6,5967171711967e-15	31	91
GO:CC	GO:0098796	membrane protein complex	AT1G55480,AT1G79040,AT2G05100,AT2G39960,AT3G02850,AT3G22840,AT3G61320,AT4G09650,AT4G13510,AT4G14690,AT4G16160,AT5G26240,ATCG00020,ATCG00280,ATCG00340,ATCG00680,AT1G32210,AT5G54270,AT3G27080,AT4G31480,ATCG00480,AT4G38510,AT1G04630,AT1G08380,AT1G73020,AT4G34190,AT5G52440,AT1G78900,AT3G61470,AT4G16450,AT5G08680,AT3G29760,AT1G22520,AT4G03560,AT1G44575,AT4G34700,AT1G51650,AT1G52360,AT3G18410,AT4G32260…	7,03390630808933e-15	75	452
GO:CC	GO:0055035	plastid thylakoid membrane	AT1G10970,AT1G55480,AT1G67090,AT1G79040,AT2G05100,AT3G14440,AT3G22840,AT3G61320,AT4G09650,AT4G11910,AT4G14690,AT4G14870,AT5G02160,AT5G14740,AT5G42650,ATCG00020,ATCG00280,ATCG00340,ATCG00490,ATCG00680,AT5G54270,ATCG00480,AT3G24590,AT3G27830,AT2G39730,AT1G08380,AT5G23060,AT4G34190,AT5G52440,AT3G61470,AT5G35630,AT1G44575,AT3G04790,AT2G20890,AT2G30950,AT4G03280,AT4G32260,AT4G01150,ATCG01110,AT1G31330…	7,90649711305813e-15	72	426
GO:CC	GO:0031090	organelle membrane	AT1G07030,AT1G08030,AT1G08280,AT1G09070,AT1G10970,AT1G22610,AT1G23010,AT1G51270,AT1G55480,AT1G58340,AT1G67080,AT1G67090,AT1G68890,AT1G71090,AT1G75500,AT1G77110,AT1G79040,AT2G05100,AT2G32440,AT2G33570,AT2G36830,AT2G39960,AT2G40420,AT2G40950,AT2G43290,AT2G43400,AT2G46210,AT2G47490,AT2G47770,AT3G02450,AT3G06060,AT3G07680,AT3G12120,AT3G14440,AT3G16240,AT3G22840,AT3G26570,AT3G27020,AT3G28480,AT3G30390…	1,64610312367853e-14	237	2413
GO:CC	GO:0043232	intracellular membraneless organelle	AT1G03780,AT1G05500,AT1G05510,AT1G10970,AT1G12650,AT1G19835,AT1G27510,AT1G50240,AT1G55480,AT1G67090,AT1G78960,AT1G79040,AT2G05100,AT2G22170,AT2G28620,AT3G02730,AT3G14440,AT3G22840,AT3G24500,AT3G60370,AT3G61320,AT4G09650,AT4G11910,AT4G14690,AT4G14870,AT4G27670,AT4G32770,AT4G35090,AT4G38970,AT4G40030,AT5G02160,AT5G02500,AT5G09810,AT5G14740,AT5G24490,AT5G37600,AT5G42650,AT5G47010,AT5G54910,ATCG00020…	2,02743211997857e-14	249	2568
GO:CC	GO:0043228	membraneless organelle	AT1G03780,AT1G05500,AT1G05510,AT1G10970,AT1G12650,AT1G19835,AT1G27510,AT1G50240,AT1G55480,AT1G67090,AT1G78960,AT1G79040,AT2G05100,AT2G22170,AT2G28620,AT3G02730,AT3G14440,AT3G22840,AT3G24500,AT3G60370,AT3G61320,AT4G09650,AT4G11910,AT4G14690,AT4G14870,AT4G27670,AT4G32770,AT4G35090,AT4G38970,AT4G40030,AT5G02160,AT5G02500,AT5G09810,AT5G14740,AT5G24490,AT5G37600,AT5G42650,AT5G47010,AT5G54910,ATCG00020…	2,02743211997857e-14	249	2568
GO:CC	GO:0031968	organelle outer membrane	AT1G10970,AT1G55480,AT1G67090,AT1G79040,AT2G05100,AT3G14440,AT3G22840,AT3G61320,AT4G09650,AT4G11910,AT4G14690,AT4G14870,AT4G16160,AT5G02160,AT5G14740,AT5G42650,ATCG00020,ATCG00280,ATCG00340,ATCG00490,ATCG00680,AT3G25690,AT5G54270,AT1G64110,AT3G27080,ATCG00480,AT3G24590,AT3G27830,AT2G39730,AT2G38670,AT3G57090,AT1G08380,AT5G23060,AT4G34190,AT5G52440,AT3G61470,AT5G35630,AT1G44575,AT2G36530,AT3G04790…	2,28867135645508e-14	83	546
GO:CC	GO:0019867	outer membrane	AT1G10970,AT1G55480,AT1G67090,AT1G79040,AT2G05100,AT3G14440,AT3G22840,AT3G61320,AT4G09650,AT4G11910,AT4G14690,AT4G14870,AT4G16160,AT5G02160,AT5G14740,AT5G42650,ATCG00020,ATCG00280,ATCG00340,ATCG00490,ATCG00680,AT3G25690,AT5G54270,AT1G64110,AT3G27080,ATCG00480,AT3G24590,AT3G27830,AT2G39730,AT2G38670,AT3G57090,AT1G08380,AT5G23060,AT4G34190,AT5G52440,AT3G61470,AT5G35630,AT1G44575,AT2G36530,AT3G04790…	2,28867135645508e-14	83	546
GO:CC	GO:0009505	plant-type cell wall	AT1G01300,AT1G05240,AT1G21250,AT1G26410,AT1G68560,AT1G69530,AT1G71695,AT1G73590,AT2G16060,AT2G16430,AT2G16570,AT2G30490,AT2G39700,AT3G16240,AT3G21770,AT3G62020,AT4G08950,AT4G20140,AT4G21960,AT5G02500,AT5G05340,AT5G09810,AT5G20080,AT5G37600,AT5G44700,AT5G64260,AT5G66390,ATCG00490,ATCG00480,AT5G28540,AT5G59850,AT2G39730,AT1G07890,AT1G78900,AT5G03850,AT3G09630,AT5G19550,AT3G06720,AT4G09800,AT3G13920…	2,43750822788449e-13	63	366
GO:CC	GO:0015935	small ribosomal subunit	AT5G59850,AT5G10360,AT2G32060,AT2G40590,AT3G57490,AT5G03850,AT3G04840,AT5G02960,AT3G09680,AT3G04770,AT4G25740,AT4G09800,AT5G62300,AT3G44010,AT5G59240,AT2G19750,AT2G47110,AT3G11510,AT5G58420,AT5G27700,AT2G09990,AT1G48830,AT3G48930,AT3G02080,AT3G61110,AT4G00100,AT5G15200,AT2G33800,AT5G35530,AT2G37270,AT4G39200,AT5G28060	8,18120445586213e-13	32	114
GO:CC	GO:0070161	anchoring junction	AT1G02335,AT1G02520,AT1G05240,AT1G05500,AT1G07750,AT1G09560,AT1G22610,AT1G56145,AT1G68560,AT1G71695,AT1G73590,AT2G16060,AT2G16430,AT2G25270,AT2G29940,AT2G30490,AT2G38290,AT2G39700,AT2G42600,AT2G47000,AT3G16240,AT3G21770,AT3G54140,AT3G63520,AT4G13510,AT4G13930,AT4G16760,AT4G30190,AT5G02500,AT5G09810,AT5G16120,AT5G26340,AT5G37600,AT5G47010,AT5G62740,AT5G64260,AT2G30860,AT2G21660,AT1G29965,AT4G31480…	3,74298531319092e-12	108	900
GO:CC	GO:0030054	cell junction	AT1G02335,AT1G02520,AT1G05240,AT1G05500,AT1G07750,AT1G09560,AT1G22610,AT1G56145,AT1G68560,AT1G71695,AT1G73590,AT2G16060,AT2G16430,AT2G25270,AT2G29940,AT2G30490,AT2G38290,AT2G39700,AT2G42600,AT2G47000,AT3G16240,AT3G21770,AT3G54140,AT3G63520,AT4G13510,AT4G13930,AT4G16760,AT4G30190,AT5G02500,AT5G09810,AT5G16120,AT5G26340,AT5G37600,AT5G47010,AT5G62740,AT5G64260,AT2G30860,AT2G21660,AT1G29965,AT4G31480…	3,74298531319092e-12	108	900
GO:CC	GO:0009506	plasmodesma	AT1G02335,AT1G02520,AT1G05240,AT1G05500,AT1G07750,AT1G09560,AT1G22610,AT1G56145,AT1G68560,AT1G71695,AT1G73590,AT2G16060,AT2G16430,AT2G25270,AT2G29940,AT2G30490,AT2G38290,AT2G39700,AT2G42600,AT2G47000,AT3G16240,AT3G21770,AT3G54140,AT3G63520,AT4G13510,AT4G13930,AT4G16760,AT4G30190,AT5G02500,AT5G09810,AT5G16120,AT5G26340,AT5G37600,AT5G47010,AT5G62740,AT5G64260,AT2G30860,AT2G21660,AT1G29965,AT4G31480…	3,74298531319092e-12	108	900
GO:CC	GO:0005911	cell-cell junction	AT1G02335,AT1G02520,AT1G05240,AT1G05500,AT1G07750,AT1G09560,AT1G22610,AT1G56145,AT1G68560,AT1G71695,AT1G73590,AT2G16060,AT2G16430,AT2G25270,AT2G29940,AT2G30490,AT2G38290,AT2G39700,AT2G42600,AT2G47000,AT3G16240,AT3G21770,AT3G54140,AT3G63520,AT4G13510,AT4G13930,AT4G16760,AT4G30190,AT5G02500,AT5G09810,AT5G16120,AT5G26340,AT5G37600,AT5G47010,AT5G62740,AT5G64260,AT2G30860,AT2G21660,AT1G29965,AT4G31480…	3,74298531319092e-12	108	900
GO:CC	GO:0055044	symplast	AT1G02335,AT1G02520,AT1G05240,AT1G05500,AT1G07750,AT1G09560,AT1G22610,AT1G56145,AT1G68560,AT1G71695,AT1G73590,AT2G16060,AT2G16430,AT2G25270,AT2G29940,AT2G30490,AT2G38290,AT2G39700,AT2G42600,AT2G47000,AT3G16240,AT3G21770,AT3G54140,AT3G63520,AT4G13510,AT4G13930,AT4G16760,AT4G30190,AT5G02500,AT5G09810,AT5G16120,AT5G26340,AT5G37600,AT5G47010,AT5G62740,AT5G64260,AT2G30860,AT2G21660,AT1G29965,AT4G31480…	3,92083265941185e-12	108	901
GO:CC	GO:0005618	cell wall	AT1G01300,AT1G05240,AT1G21250,AT1G26410,AT1G68560,AT1G69530,AT1G71695,AT1G73590,AT2G16060,AT2G16430,AT2G16570,AT2G30490,AT2G39700,AT3G16240,AT3G21770,AT3G62020,AT4G08950,AT4G20140,AT4G21960,AT5G02500,AT5G05340,AT5G09810,AT5G13870,AT5G20080,AT5G37600,AT5G44700,AT5G64260,AT5G66390,ATCG00490,ATCG00480,AT5G28540,AT5G59850,AT2G39730,AT1G07890,AT1G78900,AT5G03850,AT3G09630,AT5G19550,AT3G06720,AT4G09800…	4,51906561961748e-12	64	401
GO:CC	GO:0071944	cell periphery	AT1G01300,AT1G02520,AT1G03700,AT1G05240,AT1G09070,AT1G10970,AT1G12110,AT1G14870,AT1G17840,AT1G19835,AT1G21250,AT1G22610,AT1G22710,AT1G26410,AT1G30440,AT1G31770,AT1G31812,AT1G43710,AT1G51270,AT1G55910,AT1G56145,AT1G64780,AT1G66410,AT1G66770,AT1G68560,AT1G69530,AT1G70410,AT1G71695,AT1G72610,AT1G73066,AT1G73590,AT1G75280,AT1G75500,AT1G78690,AT1G79620,AT2G01630,AT2G07560,AT2G13790,AT2G16060,AT2G16430…	1,10176939464015e-11	263	2917
GO:CC	GO:0030312	external encapsulating structure	AT1G01300,AT1G05240,AT1G21250,AT1G26410,AT1G68560,AT1G69530,AT1G71695,AT1G72610,AT1G73590,AT2G16060,AT2G16430,AT2G16570,AT2G29940,AT2G30490,AT2G39700,AT3G16240,AT3G21770,AT3G62020,AT4G08950,AT4G20140,AT4G21960,AT5G02500,AT5G05340,AT5G09810,AT5G13870,AT5G20080,AT5G37600,AT5G44700,AT5G64260,AT5G66390,ATCG00490,ATCG00480,AT5G28540,AT5G59850,AT2G39730,AT1G07890,AT1G78900,AT5G03850,AT3G09630,AT5G19550…	1,14349023660159e-11	66	430
GO:CC	GO:0009523	photosystem II	AT1G55480,AT1G79040,AT2G05100,AT3G22840,AT4G14690,ATCG00020,ATCG00280,ATCG00680,AT5G54270,AT4G34190,AT3G61470,AT1G44575,AT4G17600,AT3G50820,AT2G30570,AT1G15820,AT2G05070,AT3G21055,AT4G10340,AT1G61520,AT3G54890,AT1G06680,AT3G47470,AT4G21280,AT3G08940	1,14349023660159e-11	25	78
GO:CC	GO:0005740	mitochondrial envelope	AT1G07030,AT1G13900,AT2G43400,AT3G48850,AT4G00290,AT4G27940,AT4G32060,AT4G32400,AT5G20080,AT5G64970,AT1G64110,AT3G27080,AT4G32470,AT1G04630,AT2G38670,AT5G67590,AT1G09780,AT3G57090,AT4G16450,AT5G08680,AT3G29760,AT1G80230,AT1G22520,ATMG00580,AT4G21105,AT3G52730,AT2G36530,AT4G29130,AT1G76200,AT4G34700,AT1G51650,AT5G13430,AT4G11010,AT3G18410,AT4G03280,AT4G00585,AT4G28390,AT3G22370,AT5G05370,AT3G15730…	1,94859234379775e-09	54	367
GO:CC	GO:1990904	ribonucleoprotein complex	AT1G12650,AT5G13650,AT5G54600,AT5G60670,AT4G31985,AT3G25920,AT1G29965,AT3G62870,AT5G24510,AT3G27830,AT5G59850,AT1G70600,AT4G34620,AT2G39990,AT3G27160,AT3G05560,AT3G55280,AT5G10360,AT2G32060,AT2G40590,AT3G57490,AT5G02610,AT5G39740,AT2G42740,AT5G48760,AT1G29970,AT3G18740,AT4G27090,AT1G33140,AT5G03850,AT5G08290,AT3G06680,AT2G38140,AT3G04840,AT5G02960,AT3G09680,AT2G43460,AT3G04770,AT4G25740,AT4G16720…	3,0429230682156e-09	96	831
GO:CC	GO:0098588	bounding membrane of organelle	AT1G08030,AT1G08280,AT1G09070,AT1G10970,AT1G22610,AT1G55480,AT1G58340,AT1G67090,AT1G75500,AT1G79040,AT2G05100,AT2G33570,AT2G36830,AT2G40950,AT2G43290,AT2G47770,AT3G14440,AT3G16240,AT3G22840,AT3G27020,AT3G47430,AT3G61320,AT3G62720,AT4G09650,AT4G11910,AT4G14690,AT4G14870,AT4G16160,AT5G02160,AT5G13750,AT5G13930,AT5G14740,AT5G16910,AT5G34940,AT5G42650,AT5G46330,AT5G47560,ATCG00020,ATCG00280,ATCG00340…	3,63248822310868e-09	141	1406
GO:CC	GO:0019866	organelle inner membrane	AT2G43400,AT3G26570,AT3G48850,AT3G60590,AT4G00290,AT4G13590,AT4G27940,AT4G30950,AT4G32060,AT4G32400,AT4G32770,AT5G17520,AT5G62720,AT5G64970,AT3G27080,AT4G32470,AT1G04630,AT5G67590,AT5G08680,AT3G29760,AT1G80230,AT1G22520,AT4G21105,AT3G52730,AT2G20890,AT1G76200,AT4G34700,AT1G51650,AT5G13430,AT4G11010,AT3G18410,AT4G03280,AT2G38040,AT5G50920,AT4G28390,AT3G22370,AT5G05370,AT3G11170,AT1G15120,AT5G62575…	1,35797651881982e-08	48	332
GO:CC	GO:0005886	plasma membrane	AT1G02520,AT1G03700,AT1G09070,AT1G10970,AT1G12110,AT1G14870,AT1G17840,AT1G21250,AT1G22610,AT1G22710,AT1G30440,AT1G31770,AT1G31812,AT1G43710,AT1G51270,AT1G55910,AT1G56145,AT1G64780,AT1G66410,AT1G66770,AT1G70410,AT1G73066,AT1G73590,AT1G75280,AT1G75500,AT1G78690,AT1G79620,AT2G01630,AT2G07560,AT2G13790,AT2G16060,AT2G24450,AT2G25270,AT2G28070,AT2G28780,AT2G29940,AT2G30490,AT2G32300,AT2G38290,AT2G45960…	1,65099211570598e-08	186	2524
GO:CC	GO:0010287	plastoglobule	AT4G09650,AT4G31390,AT4G32770,AT4G38970,AT5G42650,ATCG00280,ATCG00480,AT2G39730,AT4G01150,AT1G31330,AT1G32220,AT3G50820,AT2G05070,AT4G12800,AT4G10340,AT1G61520,AT3G54890,AT4G39730	7,48422094246049e-08	18	62
GO:CC	GO:0031966	mitochondrial membrane	AT1G07030,AT2G43400,AT3G48850,AT4G00290,AT4G27940,AT4G32060,AT4G32400,AT5G64970,AT1G64110,AT3G27080,AT4G32470,AT1G04630,AT2G38670,AT5G67590,AT3G57090,AT4G16450,AT5G08680,AT3G29760,AT1G80230,AT1G22520,ATMG00580,AT4G21105,AT3G52730,AT2G36530,AT4G29130,AT1G76200,AT4G34700,AT1G51650,AT5G13430,AT4G11010,AT3G18410,AT4G03280,AT4G00585,AT4G28390,AT3G22370,AT5G05370,AT3G15730,AT1G15120,AT5G62575,AT4G37830…	2,03183792791586e-07	48	352
GO:CC	GO:1902495	transmembrane transporter complex	AT3G02850,AT3G61320,AT4G09650,AT4G13510,AT5G26240,ATCG00480,AT4G38510,AT1G04630,AT1G73020,AT1G78900,AT4G16450,AT5G08680,AT4G03560,AT4G34700,AT1G51650,AT3G18410,AT4G32260,AT4G00585,AT2G21410,AT5G47030,AT4G04640,AT2G27730,AT3G01390	6,04765677809003e-07	23	109
GO:CC	GO:1990351	transporter complex	AT3G02850,AT3G61320,AT4G09650,AT4G13510,AT5G26240,ATCG00480,AT4G38510,AT1G04630,AT1G73020,AT1G78900,AT4G16450,AT5G08680,AT4G03560,AT4G34700,AT1G51650,AT3G18410,AT4G32260,AT4G00585,AT2G21410,AT5G47030,AT4G04640,AT2G27730,AT3G01390	6,04765677809003e-07	23	109
GO:CC	GO:0005743	mitochondrial inner membrane	AT2G43400,AT3G48850,AT4G00290,AT4G27940,AT4G32060,AT4G32400,AT5G64970,AT3G27080,AT4G32470,AT1G04630,AT5G67590,AT5G08680,AT3G29760,AT1G80230,AT1G22520,AT4G21105,AT3G52730,AT1G76200,AT4G34700,AT1G51650,AT5G13430,AT4G11010,AT3G18410,AT4G03280,AT4G28390,AT3G22370,AT5G05370,AT1G15120,AT5G62575,AT4G37830,AT5G47030,AT5G66760,AT3G02090,AT5G25450,AT5G47890	7,16913214995257e-07	35	233
GO:CC	GO:0005739	mitochondrion	AT1G07030,AT1G13900,AT1G63940,AT1G66410,AT1G67090,AT1G68560,AT1G69530,AT1G70410,AT1G71695,AT1G72610,AT1G75040,AT1G75280,AT1G76140,AT1G76680,AT1G79040,AT1G79440,AT1G79620,AT1G79750,AT2G01630,AT2G05100,AT2G13790,AT2G15620,AT2G43400,AT2G47490,AT3G07480,AT3G48530,AT3G48850,AT3G61080,AT4G00290,AT4G10750,AT4G21020,AT4G27940,AT4G30490,AT4G32060,AT4G32400,AT4G34030,AT4G35090,AT5G03905,AT5G09810,AT5G10860…	2,38723410418099e-06	147	1720
GO:CC	GO:0032991	protein-containing complex	AT1G12650,AT1G55480,AT1G58340,AT1G79040,AT2G05100,AT2G39960,AT2G43770,AT3G02850,AT3G22840,AT3G52090,AT3G61320,AT4G09650,AT4G13510,AT4G14690,AT4G16160,AT4G24210,AT4G27670,AT4G40030,AT5G01720,AT5G13650,AT5G26240,ATCG00020,ATCG00280,ATCG00340,ATCG00680,AT1G32210,AT5G54270,AT5G20920,AT5G54600,AT5G60670,AT4G31985,AT3G25920,AT1G29965,AT3G27080,AT4G31480,ATCG00480,AT5G28540,AT4G38510,AT5G49460,AT3G62870…	3,59388154761541e-06	214	2604
GO:CC	GO:0030076	light-harvesting complex	AT2G05100,AT5G54270,AT1G44575,AT4G17600,AT2G05070,AT4G10340	5,47639426449261e-06	6	8
GO:CC	GO:0009503	thylakoid light-harvesting complex	AT2G05100,AT5G54270,AT1G44575,AT4G17600,AT2G05070,AT4G10340	5,47639426449261e-06	6	8
GO:CC	GO:0048046	apoplast	AT1G02335,AT1G09560,AT1G26560,AT1G67090,AT1G68560,AT1G72610,AT1G75040,AT2G15620,AT2G17230,AT2G32810,AT2G41530,AT2G42600,AT3G05180,AT3G10740,AT3G23600,AT3G62020,AT4G08950,AT4G25000,AT4G30380,AT4G38970,AT5G02240,AT5G02500,AT5G05340,AT5G11720,AT5G13870,AT5G14740,AT5G42500,AT5G64260,ATCG00490,AT2G30860,AT3G52880,AT5G58330,AT5G67070,AT2G39730,AT1G47128,AT3G55800,AT3G15020,AT2G13360,AT5G35630,AT5G38960…	6,76371114662578e-06	57	489
GO:CC	GO:0010319	stromule	AT1G63940,AT3G07630,AT4G09650,AT4G35090,ATCG00480,AT1G67280,AT2G39730,AT2G20890,AT2G47730,AT1G32060,AT4G37930,AT5G06290	7,22292926281885e-06	12	39
GO:CC	GO:0098807	chloroplast thylakoid membrane protein complex	AT2G05100,AT5G54270,AT1G44575,AT4G17600,AT1G55670,AT2G05070,AT4G10340,AT5G64040	1,23566676343001e-05	8	17
GO:CC	GO:0009517	PSII associated light-harvesting complex II	AT2G05100,AT5G54270,AT1G44575,AT2G05070,AT4G10340	2,00988096415887e-05	5	6
GO:CC	GO:0033178	proton-transporting two-sector ATPase complex, catalytic domain	AT4G09650,ATCG00480,AT4G38510,AT1G78900,AT5G08680,AT1G51650,AT4G11150,AT5G47030,AT4G04640	2,26741685073451e-05	9	24
GO:CC	GO:0005794	Golgi apparatus	AT1G04920,AT1G07230,AT1G07750,AT1G08030,AT1G08280,AT1G13900,AT1G31130,AT1G58340,AT1G64650,AT1G65820,AT2G30490,AT2G33570,AT2G38860,AT2G39050,AT2G39800,AT2G40950,AT2G47770,AT3G07680,AT3G16240,AT3G28480,AT3G44190,AT3G62720,AT3G63520,AT4G08950,AT4G17430,AT4G30190,AT4G33590,AT5G02500,AT5G05340,AT5G06720,AT5G16910,AT5G20080,AT5G26240,AT5G62740,AT5G64260,AT3G13772,AT5G40370,AT4G31480,AT5G55190,AT1G61250…	3,95037567763217e-05	98	1108
GO:CC	GO:0098803	respiratory chain complex	AT4G09650,ATCG00480,AT1G04630,AT4G16450,AT5G08680,AT4G34700,AT1G51650,AT3G18410,AT4G32260,AT4G00585,AT5G62575,AT5G47030,AT5G66760,AT4G04640,AT2G27730	4,77495726935666e-05	15	70
GO:CC	GO:0043226	organelle	AT1G01040,AT1G01050,AT1G03780,AT1G04920,AT1G05260,AT1G05500,AT1G05510,AT1G06130,AT1G06800,AT1G07030,AT1G07090,AT1G07230,AT1G07750,AT1G08030,AT1G08250,AT1G08280,AT1G08510,AT1G08540,AT1G09070,AT1G09270,AT1G09390,AT1G09490,AT1G09560,AT1G09870,AT1G10970,AT1G12650,AT1G13900,AT1G16300,AT1G17840,AT1G18100,AT1G19835,AT1G21250,AT1G22610,AT1G22710,AT1G23010,AT1G23360,AT1G24020,AT1G24620,AT1G25440,AT1G27510…	7,36345591105156e-05	808	12326
GO:CC	GO:0043229	intracellular organelle	AT1G01040,AT1G01050,AT1G03780,AT1G04920,AT1G05260,AT1G05500,AT1G05510,AT1G06130,AT1G06800,AT1G07030,AT1G07090,AT1G07230,AT1G07750,AT1G08030,AT1G08250,AT1G08280,AT1G08510,AT1G08540,AT1G09070,AT1G09270,AT1G09390,AT1G09490,AT1G09560,AT1G09870,AT1G10970,AT1G12650,AT1G13900,AT1G16300,AT1G17840,AT1G18100,AT1G19835,AT1G21250,AT1G22610,AT1G22710,AT1G23010,AT1G23360,AT1G24020,AT1G24620,AT1G25440,AT1G27510…	0.00010023	806	12312
GO:CC	GO:0005622	intracellular anatomical structure	AT1G01040,AT1G01050,AT1G01470,AT1G03780,AT1G04920,AT1G05260,AT1G05500,AT1G05510,AT1G06130,AT1G06800,AT1G07030,AT1G07090,AT1G07230,AT1G07750,AT1G08030,AT1G08250,AT1G08280,AT1G08510,AT1G08540,AT1G09070,AT1G09270,AT1G09390,AT1G09490,AT1G09560,AT1G09870,AT1G10970,AT1G12650,AT1G13900,AT1G16300,AT1G17840,AT1G18100,AT1G19835,AT1G21250,AT1G22610,AT1G22710,AT1G23010,AT1G23360,AT1G24020,AT1G24620,AT1G25440…	0.000121098	872	13505
GO:CC	GO:0034702	monoatomic ion channel complex	AT3G02850,AT3G61320,AT4G09650,AT5G26240,ATCG00480,AT1G73020,AT5G08680,AT4G03560,AT1G51650,AT4G32260,AT5G47030,AT4G04640	0.000127836	12	51
GO:CC	GO:0009538	photosystem I reaction center	AT1G31330,AT1G03130,AT4G12800,AT3G16140,AT2G20260	0.000163706	5	8
GO:CC	GO:0005777	peroxisome	AT2G26230,AT2G30490,AT3G47430,AT4G02340,AT4G16760,AT4G35090,AT5G03860,AT2G30860,AT2G21660,AT3G52880,AT1G06460,AT5G04040,AT1G06290,AT2G30740,AT3G57090,AT3G53730,AT2G32060,AT2G13360,AT3G12800,AT2G06050,AT1G10430,AT3G07560,AT5G54800,AT5G04870,AT2G29960,AT2G45740,AT2G30950,AT4G18360,AT4G17520,AT2G22780,AT5G42890,AT2G26890,AT2G28720,AT2G33150,AT3G48140,AT5G43940,AT4G05160,AT2G26500,AT2G27730,AT2G30870	0.000295326	40	350
GO:CC	GO:0042579	microbody	AT2G26230,AT2G30490,AT3G47430,AT4G02340,AT4G16760,AT4G35090,AT5G03860,AT2G30860,AT2G21660,AT3G52880,AT1G06460,AT5G04040,AT1G06290,AT2G30740,AT3G57090,AT3G53730,AT2G32060,AT2G13360,AT3G12800,AT2G06050,AT1G10430,AT3G07560,AT5G54800,AT5G04870,AT2G29960,AT2G45740,AT2G30950,AT4G18360,AT4G17520,AT2G22780,AT5G42890,AT2G26890,AT2G28720,AT2G33150,AT3G48140,AT5G43940,AT4G05160,AT2G26500,AT2G27730,AT2G30870	0.000295326	40	350
GO:CC	GO:0099503	secretory vesicle	AT1G09490,AT1G75040,AT2G22170,AT2G38380,AT3G10740,AT3G12500,AT3G26720,AT4G11650,AT5G40370,AT5G28540,AT1G47128,AT1G17100,AT1G71950,AT2G29960,AT5G57655,AT1G11910,AT1G77510,AT2G25060,AT5G43060,AT5G60360,AT4G01610,AT3G10850,AT2G47470,AT4G39730	0.000314799	24	170
GO:CC	GO:0012505	endomembrane system	AT1G04920,AT1G05260,AT1G05500,AT1G07230,AT1G07750,AT1G08030,AT1G08280,AT1G09070,AT1G09270,AT1G09870,AT1G13900,AT1G22610,AT1G23010,AT1G31130,AT1G51270,AT1G58340,AT1G64650,AT1G65820,AT1G71090,AT1G77110,AT2G18340,AT2G22170,AT2G30490,AT2G32440,AT2G33570,AT2G33830,AT2G37770,AT2G38860,AT2G39050,AT2G39800,AT2G39960,AT2G40950,AT2G43290,AT2G46210,AT2G47770,AT3G06060,AT3G07680,AT3G12120,AT3G16240,AT3G17630…	0.000317633	182	2363
GO:CC	GO:0045261	proton-transporting ATP synthase complex, catalytic core F(1)	AT4G09650,ATCG00480,AT5G08680,AT1G51650,AT5G47030,AT4G04640	0.000339193	6	14
GO:CC	GO:0016469	proton-transporting two-sector ATPase complex	AT4G09650,ATCG00480,AT4G38510,AT1G78900,AT5G08680,AT1G51650,AT4G32260,AT2G21410,AT4G11150,AT5G47030,AT4G04640,AT3G01390	0.000350361	12	55
GO:CC	GO:0031969	chloroplast membrane	AT1G55480,AT1G67080,AT1G67090,AT1G68890,AT2G47490,AT2G47770,AT3G02450,AT3G26570,AT3G60590,AT4G13590,AT4G16160,AT4G27030,AT4G30950,AT4G32400,AT4G32770,AT5G01220,AT5G05580,AT5G17520,AT5G49740,AT5G62720,AT3G25690,AT5G54800,AT2G20890,AT2G38040,AT5G50920,AT3G11170,AT2G45980,AT1G55670,AT5G46110,AT1G42960,AT3G57280	0.000570612	31	281
GO:CC	GO:0016020	membrane	AT1G01280,AT1G02520,AT1G02530,AT1G03700,AT1G04560,AT1G05500,AT1G07030,AT1G08030,AT1G08280,AT1G09070,AT1G10970,AT1G11050,AT1G11925,AT1G12110,AT1G13900,AT1G14870,AT1G17840,AT1G21250,AT1G21790,AT1G22150,AT1G22610,AT1G22710,AT1G23010,AT1G27510,AT1G27990,AT1G29820,AT1G30440,AT1G31130,AT1G31770,AT1G31812,AT1G32300,AT1G43710,AT1G51270,AT1G55480,AT1G55910,AT1G56145,AT1G58340,AT1G61740,AT1G62660,AT1G64650…	0.000578664	447	8170
GO:CC	GO:0042807	central vacuole	AT2G36830,AT3G16240,AT5G47450,AT4G17340	0.000726378	4	6
GO:CC	GO:0005576	extracellular region	AT1G02335,AT1G02520,AT1G02530,AT1G05240,AT1G05260,AT1G07230,AT1G07750,AT1G09070,AT1G09390,AT1G09560,AT1G13900,AT1G26410,AT1G26560,AT1G67090,AT1G68560,AT1G69530,AT1G71691,AT1G71695,AT1G72610,AT1G75040,AT2G02990,AT2G04160,AT2G15620,AT2G16430,AT2G17230,AT2G32810,AT2G38380,AT2G39040,AT2G39700,AT2G41530,AT2G42600,AT3G01190,AT3G05180,AT3G07130,AT3G10150,AT3G10740,AT3G21770,AT3G23600,AT3G46840,AT3G51990…	0.000726378	103	1772
GO:CC	GO:0010445	nuclear dicing body	AT1G01040	0.00126477	1	6
GO:CC	GO:0005654	nucleoplasm	AT1G01040,AT1G01050	0.00132127	2	357
GO:CC	GO:0009528	plastid inner membrane	AT3G26570,AT3G60590,AT4G13590,AT4G30950,AT4G32400,AT4G32770,AT5G17520,AT5G62720,AT2G20890,AT2G38040,AT5G50920,AT3G11170,AT1G42960,AT3G57280	0.00145661	14	91
GO:CC	GO:0005758	mitochondrial intermembrane space	AT4G32060,AT5G20080,AT4G11010,AT1G22840,AT3G15352,AT5G18400,AT3G02090	0.00216203	7	27
GO:CC	GO:0005811	lipid droplet	AT1G05510,AT1G78960,AT4G25140,AT5G04040,AT3G51520,AT5G16550,AT3G05500,AT2G47780,AT3G14360	0.0022453	9	56
GO:CC	GO:0009897	external side of plasma membrane	AT1G17840,AT5G60920,AT3G46550	0.00234117	3	4
GO:CC	GO:0009368	endopeptidase Clp complex	AT1G12410,AT1G02560,AT1G09130,AT1G49970	0.00266452	4	9
GO:CC	GO:0009706	chloroplast inner membrane	AT3G26570,AT3G60590,AT4G13590,AT4G30950,AT4G32400,AT4G32770,AT5G17520,AT5G62720,AT2G38040,AT5G50920,AT3G11170,AT1G42960,AT3G57280	0.0032614	13	88
GO:CC	GO:0033011	perinuclear theca	AT1G05500	0.0032614	1	1
GO:CC	GO:0005783	endoplasmic reticulum	AT1G05260,AT1G05500,AT1G09070,AT1G09870,AT1G23010,AT1G51270,AT1G65820,AT1G71090,AT1G77110,AT2G18340,AT2G22170,AT2G30490,AT2G32440,AT2G33830,AT2G37770,AT2G39960,AT2G40950,AT2G46210,AT2G47770,AT3G06060,AT3G07680,AT3G12120,AT3G28480,AT3G52190,AT4G00900,AT4G01320,AT4G04955,AT4G11800,AT4G34850,AT5G02600,AT5G07990,AT5G13930,AT5G15100,AT5G24900,AT1G32210,AT3G48340,AT5G47120,AT5G28540,AT5G14030,AT2G37970…	0.00327469	93	1149
GO:CC	GO:0045259	proton-transporting ATP synthase complex	AT4G09650,ATCG00480,AT5G08680,AT1G51650,AT4G32260,AT5G47030,AT4G04640	0.00327469	7	28
GO:CC	GO:0030964	NADH dehydrogenase complex	AT1G04630,AT4G16450,AT4G34700,AT3G18410,AT4G00585,AT2G27730	0.00351508	6	21
GO:CC	GO:0045271	respiratory chain complex I	AT1G04630,AT4G16450,AT4G34700,AT3G18410,AT4G00585,AT2G27730	0.00351508	6	21
GO:CC	GO:1990204	oxidoreductase complex	AT1G79040,AT1G04630,AT4G16450,AT4G34700,AT3G18410,AT4G26910,AT4G00585,AT5G62575,AT5G66760,AT3G50820,AT2G27730,AT1G06680,AT4G21280	0.0037352	13	82
GO:CC	GO:0034703	cation channel complex	AT4G09650,ATCG00480,AT5G08680,AT1G51650,AT4G32260,AT5G47030,AT4G04640	0.0038908	7	29
GO:CC	GO:0043227	membrane-bounded organelle	AT1G01040,AT1G01050,AT1G03780,AT1G04920,AT1G05260,AT1G05500,AT1G06130,AT1G06800,AT1G07030,AT1G07090,AT1G07230,AT1G07750,AT1G08030,AT1G08250,AT1G08280,AT1G08510,AT1G08540,AT1G09070,AT1G09270,AT1G09390,AT1G09490,AT1G09560,AT1G09870,AT1G10970,AT1G12650,AT1G13900,AT1G16300,AT1G17840,AT1G18100,AT1G21250,AT1G22610,AT1G22710,AT1G23010,AT1G23360,AT1G24020,AT1G24620,AT1G25440,AT1G27510,AT1G30440,AT1G31130…	0.00472649	757	11823
GO:CC	GO:0000326	protein storage vacuole	AT1G09070,AT2G36830,AT3G16240,AT4G32940	0.00526831	4	23
GO:CC	GO:0000322	storage vacuole	AT1G09070,AT2G36830,AT3G16240,AT4G32940	0.00526831	4	23
GO:CC	GO:0009705	plant-type vacuole membrane	AT1G09070,AT1G75500,AT2G36830,AT3G16240,AT3G27020,AT5G13750,AT5G13930,AT3G51390,AT1G15690,AT2G21410,AT5G47450,AT4G11150,AT1G75220,AT1G32400,AT5G57190,AT4G17340	0.00531387	16	117
GO:CC	GO:0043231	intracellular membrane-bounded organelle	AT1G01040,AT1G01050,AT1G03780,AT1G04920,AT1G05260,AT1G05500,AT1G06130,AT1G06800,AT1G07030,AT1G07090,AT1G07230,AT1G07750,AT1G08030,AT1G08250,AT1G08280,AT1G08510,AT1G08540,AT1G09070,AT1G09270,AT1G09390,AT1G09490,AT1G09560,AT1G09870,AT1G10970,AT1G12650,AT1G13900,AT1G16300,AT1G17840,AT1G18100,AT1G21250,AT1G22610,AT1G22710,AT1G23010,AT1G23360,AT1G24020,AT1G24620,AT1G25440,AT1G27510,AT1G30440,AT1G31130…	0.00567133	755	11808
GO:CC	GO:0009986	cell surface	AT1G17840,AT3G45780,AT5G60920,AT3G46550	0.00675564	4	11
GO:CC	GO:0031970	organelle envelope lumen	AT4G32060,AT5G20080,AT4G11010,AT1G22840,AT3G15352,AT5G18400,AT3G02090	0.00768069	7	34
GO:CC	GO:0031410	cytoplasmic vesicle	AT1G08030,AT1G09490,AT1G13900,AT1G22610,AT1G31130,AT1G58340,AT1G64650,AT1G72100,AT1G75040,AT2G22170,AT2G38380,AT2G43290,AT3G07680,AT3G10740,AT3G12500,AT3G17630,AT3G26720,AT3G28480,AT3G62720,AT4G08500,AT4G11650,AT4G17430,AT5G16910,AT5G41610,AT5G46330,AT3G13772,AT5G40370,AT4G31480,AT1G61250,AT5G28540,AT5G35160,AT5G49720,AT2G45670,AT2G14740,AT1G47128,AT1G17100,AT1G71950,AT2G47650,AT1G15690,AT2G29960…	0.00885641	51	745
GO:CC	GO:0031981	nuclear lumen	AT1G01040,AT1G01050	0.00909749	2	1054
GO:CC	GO:0097708	intracellular vesicle	AT1G08030,AT1G09490,AT1G13900,AT1G22610,AT1G31130,AT1G58340,AT1G64650,AT1G72100,AT1G75040,AT2G22170,AT2G38380,AT2G43290,AT3G07680,AT3G10740,AT3G12500,AT3G17630,AT3G26720,AT3G28480,AT3G62720,AT4G08500,AT4G11650,AT4G17430,AT5G16910,AT5G41610,AT5G46330,AT3G13772,AT5G40370,AT4G31480,AT1G61250,AT5G28540,AT5G35160,AT5G49720,AT2G45670,AT2G14740,AT1G47128,AT1G17100,AT1G71950,AT2G47650,AT1G15690,AT2G29960…	0.0091716	51	747
GO:CC	GO:0031982	vesicle	AT1G08030,AT1G09490,AT1G13900,AT1G22610,AT1G31130,AT1G58340,AT1G64650,AT1G72100,AT1G75040,AT2G22170,AT2G38380,AT2G43290,AT3G07680,AT3G10740,AT3G12500,AT3G17630,AT3G26720,AT3G28480,AT3G62720,AT4G08500,AT4G11650,AT4G17430,AT4G27110,AT5G16910,AT5G41610,AT5G46330,AT3G13772,AT5G40370,AT4G31480,AT1G61250,AT5G28540,AT5G35160,AT5G49720,AT2G45670,AT2G14740,AT1G47128,AT1G17100,AT1G71950,AT2G47650,AT1G15690…	0.0106409	52	771
GO:CC	GO:0009783	photosystem II antenna complex	AT1G15820,AT4G10340	0.010656	2	2
GO:CC	GO:0043233	organelle lumen	AT1G01040,AT1G01050	0.0120028	2	1245
GO:CC	GO:0031974	membrane-enclosed lumen	AT1G01040,AT1G01050	0.0120028	2	1245
GO:CC	GO:0070013	intracellular organelle lumen	AT1G01040,AT1G01050	0.0120028	2	1245
GO:CC	GO:0031977	thylakoid lumen	AT1G67090,AT3G60370,ATCG00480,AT1G67280,AT2G30950,AT4G11010,AT1G31330,AT1G76100,AT3G50820,AT1G06680,AT4G21280	0.0125898	11	74
GO:CC	GO:0009575	chromoplast stroma	AT1G55480	0.0141778	1	1
GO:CC	GO:0034707	chloride channel complex	AT3G61320,AT5G26240,AT1G73020	0.0142293	3	10
GO:CC	GO:0009501	amyloplast	AT1G32900,AT4G18240,AT5G03650	0.0143298	3	15
GO:CC	GO:0043657	host cell	AT1G09270	0.0143298	1	3
GO:CC	GO:0005778	peroxisomal membrane	AT3G47430,AT3G57090,AT3G07560,AT5G54800,AT5G04870,AT2G45740	0.0144044	6	38
GO:CC	GO:0031903	microbody membrane	AT3G47430,AT3G57090,AT3G07560,AT5G54800,AT5G04870,AT2G45740	0.0144044	6	38
GO:CC	GO:0016604	nuclear body	AT1G01040	0.0172191	1	119
GO:CC	GO:0009840	chloroplastic endopeptidase Clp complex	AT1G12410,AT1G02560,AT1G49970	0.0173282	3	8
GO:CC	GO:0018995	host cellular component	AT1G09270	0.0181704	1	4
GO:CC	GO:1990457	pexophagosome	AT1G72100	0.0182033	1	1
GO:CC	GO:0140615	ATP-dependent citrate lyase complex	AT5G49460,AT1G10670	0.0192468	2	4
GO:CC	GO:0005741	mitochondrial outer membrane	AT1G64110,AT3G27080,AT2G38670,AT3G57090,AT2G36530,AT4G29130,AT5G67500,AT3G02090,AT3G01280	0.0192708	9	61
GO:CC	GO:0005774	vacuolar membrane	AT1G09070,AT1G75500,AT2G36830,AT3G16240,AT3G27020,AT5G13750,AT5G13930,AT5G34940,AT5G47560,AT3G51390,AT4G38510,AT1G78900,AT4G03560,AT1G15690,AT2G05630,AT2G21410,AT5G47450,AT4G11150,AT2G26890,AT1G75220,AT1G32400,AT5G57190,AT1G62040,AT4G17340,AT3G01390	0.0223955	25	250
GO:CC	GO:0030093	chloroplast photosystem I	AT1G55670,AT5G64040	0.0275753	2	3
GO:CC	GO:0098791	Golgi apparatus subcompartment	AT1G07230,AT1G08030,AT1G13900,AT1G31130,AT1G64650,AT1G65820	0.0354592	6	365
GO:CC	GO:0032586	protein storage vacuole membrane	AT1G09070	0.0372859	1	9
GO:CC	GO:0005775	vacuolar lumen	AT1G62660	0.0398206	1	3
GO:CC	GO:0000311	plastid large ribosomal subunit	AT3G25920,AT3G27830	0.0413228	2	6
GO:CC	GO:0009569	chloroplast starch grain	AT1G32900	0.0482434	1	5
GO:MF	GO:0003735	structural constituent of ribosome	AT5G54600,AT5G60670,AT4G31985,AT3G25920,AT1G29965,AT3G62870,AT5G24510,AT3G27830,AT5G59850,AT1G70600,AT4G34620,AT3G27160,AT3G05560,AT3G55280,AT5G10360,AT2G32060,AT2G40590,AT3G57490,AT5G02610,AT5G39740,AT2G42740,AT5G48760,AT1G29970,AT3G18740,AT4G27090,AT1G33140,AT5G03850,AT3G06680,AT3G04840,AT5G02960,AT3G09680,AT2G43460,AT3G04770,AT4G25740,AT4G16720,AT2G33370,AT3G09630,AT3G07110,AT2G19740,AT4G09800…	9,20550248018061e-29	91	419
GO:MF	GO:0005198	structural molecule activity	AT4G40030,AT5G09810,AT5G54600,AT5G60670,AT4G31985,AT3G25920,AT1G29965,AT4G31480,AT3G62870,AT5G24510,AT3G27830,AT5G59850,AT1G70600,AT4G34620,AT3G27160,AT3G05560,AT3G55280,AT3G53730,AT5G10360,AT2G32060,AT2G40590,AT3G57490,AT5G02610,AT5G39740,AT2G42740,AT5G48760,AT1G29970,AT3G18740,AT4G27090,AT1G33140,AT5G03850,AT3G06680,AT3G04840,AT5G02960,AT3G09680,AT2G43460,AT3G04770,AT4G25740,AT4G16720,AT2G33370…	1,05993055420322e-24	101	572
GO:MF	GO:0016491	oxidoreductase activity	AT1G01280,AT1G05240,AT1G05260,AT1G09490,AT1G16300,AT1G23010,AT1G26410,AT1G32300,AT1G51410,AT1G54870,AT1G55020,AT1G60980,AT1G63940,AT1G69500,AT1G71695,AT1G75280,AT1G76680,AT1G79440,AT1G79750,AT2G15620,AT2G22650,AT2G26230,AT2G30490,AT2G32440,AT2G35660,AT2G37770,AT2G37790,AT2G38380,AT2G39040,AT2G39800,AT2G43400,AT2G46210,AT2G46760,AT2G46890,AT3G01190,AT3G02630,AT3G06060,AT3G07480,AT3G11050,AT3G12120…	1,43212785154145e-13	145	1475
GO:MF	GO:0003824	catalytic activity	AT1G01040,AT1G01050,AT1G01280,AT1G01300,AT1G02520,AT1G02530,AT1G04920,AT1G05240,AT1G05260,AT1G06130,AT1G06800,AT1G07230,AT1G08030,AT1G08250,AT1G08280,AT1G08510,AT1G09390,AT1G09490,AT1G09870,AT1G11050,AT1G13900,AT1G16300,AT1G17840,AT1G21250,AT1G22610,AT1G23010,AT1G23360,AT1G26410,AT1G26560,AT1G31770,AT1G32300,AT1G32900,AT1G33290,AT1G36370,AT1G43710,AT1G50000,AT1G50240,AT1G51270,AT1G51410,AT1G51440…	4,84091914194903e-13	345	9210
GO:MF	GO:0022857	transmembrane transporter activity	AT1G02520,AT1G02530,AT1G07030,AT1G10970,AT1G12110,AT1G17840,AT1G22150,AT1G22710,AT1G29820,AT1G31770,AT1G55910,AT1G58340,AT1G64650,AT1G64780,AT1G66770,AT1G71090,AT1G73590,AT1G75500,AT2G07560,AT2G24220,AT2G28070,AT2G29940,AT2G32830,AT2G36830,AT2G38290,AT2G45960,AT2G47000,AT2G47490,AT3G01100,AT3G02850,AT3G07480,AT3G10960,AT3G13100,AT3G16240,AT3G17630,AT3G22910,AT3G23560,AT3G26570,AT3G27020,AT3G28860…	2,0263677770547e-11	104	1149
GO:MF	GO:0016168	chlorophyll binding	AT2G05100,ATCG00020,ATCG00280,ATCG00340,ATCG00680,AT5G54270,AT4G34190,AT3G61470,AT1G44575,AT4G17600,AT1G15820,AT2G05070,AT4G10340,AT1G61520,AT3G54890,AT3G47470,AT3G08940	2,38973966113273e-11	17	34
GO:MF	GO:0005215	transporter activity	AT1G02520,AT1G02530,AT1G07030,AT1G10970,AT1G12110,AT1G17840,AT1G22150,AT1G22710,AT1G29820,AT1G31770,AT1G55910,AT1G58340,AT1G64650,AT1G64780,AT1G66770,AT1G71090,AT1G73590,AT1G75500,AT2G07560,AT2G24220,AT2G28070,AT2G29940,AT2G32830,AT2G36830,AT2G38290,AT2G45960,AT2G47000,AT2G47490,AT3G01100,AT3G02850,AT3G07480,AT3G10960,AT3G13100,AT3G16240,AT3G17630,AT3G22910,AT3G23560,AT3G26570,AT3G27020,AT3G28860…	5,91532433716099e-11	104	1175
GO:MF	GO:0015318	inorganic molecular entity transmembrane transporter activity	AT1G07030,AT1G10970,AT1G12110,AT1G22150,AT1G22710,AT1G29820,AT1G55910,AT1G58340,AT1G64650,AT1G64780,AT2G07560,AT2G32830,AT2G36830,AT2G38290,AT2G45960,AT3G02850,AT3G07480,AT3G16240,AT3G22910,AT3G26570,AT3G48850,AT3G61320,AT4G00900,AT4G09650,AT4G13420,AT4G13510,AT4G13590,AT4G30190,AT5G13750,AT5G26240,AT5G26340,AT5G26820,AT5G43350,AT5G43360,AT5G62670,AT5G62720,ATCG01050,AT1G60160,ATCG00480,AT4G38510…	7,88633279623798e-11	59	452
GO:MF	GO:0046906	tetrapyrrole binding	AT1G01280,AT1G05240,AT1G05260,AT1G69500,AT1G71695,AT2G05100,AT2G15620,AT2G16060,AT2G30490,AT2G32440,AT2G38380,AT2G39040,AT2G47770,AT3G01190,AT3G21770,AT4G08770,AT4G19230,AT4G21960,AT4G35090,AT4G36430,AT5G05340,AT5G05690,AT5G06720,AT5G06730,AT5G07990,AT5G14130,AT5G15180,AT5G24900,AT5G36110,AT5G42650,AT5G45340,AT5G66390,ATCG00020,ATCG00280,ATCG00340,ATCG00680,AT5G54270,AT5G04630,AT2G37970,AT1G17100…	3,51686085955502e-10	59	418
GO:MF	GO:0003729	mRNA binding	AT1G67090,AT1G75040,AT1G79040,AT3G23810,AT3G48850,AT4G09650,AT4G38970,AT5G02500,AT5G13650,AT5G24490,AT5G47010,AT5G62670,AT5G63420,ATCG00020,ATCG00280,ATCG00340,ATCG00490,ATCG00680,AT2G41740,AT5G54600,AT2G21660,AT5G60670,AT3G52880,AT4G31985,AT3G25920,AT1G29965,ATCG00480,AT5G55190,AT3G62870,AT3G27830,AT3G58680,AT2G39730,AT1G70600,AT4G34620,AT3G27160,AT3G05560,AT3G55280,AT4G01290,AT1G08380,AT5G10360…	4,45232287503123e-10	150	1619
GO:MF	GO:0019904	protein domain specific binding	AT2G05100,AT3G02730,AT4G30950,AT4G33540,AT5G01750,AT5G54270,AT4G34620,AT3G61470,AT3G16640,AT1G44575,AT5G54800,AT4G32260,AT1G31330,AT1G32060,AT1G03130,AT1G15820,AT2G26500,AT4G12800,AT4G10340,AT1G61520,AT3G54890,AT2G20260,AT1G06680,AT5G64040,AT3G47470	1,52820336675941e-09	25	97
GO:MF	GO:0022804	active transmembrane transporter activity	AT1G02520,AT1G02530,AT1G12110,AT1G17840,AT1G22150,AT1G22710,AT1G31770,AT1G58340,AT2G07560,AT2G28070,AT2G29940,AT2G32830,AT2G47000,AT2G47490,AT3G07480,AT3G13100,AT3G17630,AT3G22910,AT3G23560,AT3G26570,AT3G28860,AT3G47790,AT3G48850,AT4G00900,AT4G04770,AT4G13420,AT4G25750,AT4G25960,AT4G30190,AT5G13750,AT5G26340,AT5G41610,AT5G43350,AT5G43360,AT5G45380,AT5G52450,AT5G62670,ATCG01050,AT3G27080,ATCG00480…	2,02606247767275e-09	58	527
GO:MF	GO:0015399	primary active transmembrane transporter activity	AT1G02520,AT1G02530,AT1G17840,AT1G31770,AT2G07560,AT2G28070,AT2G29940,AT2G47000,AT3G07480,AT3G13100,AT3G22910,AT3G28860,AT3G47790,AT4G00900,AT4G04770,AT4G25750,AT4G25960,AT4G30190,AT5G62670,ATCG01050,AT3G27080,ATCG00480,AT4G38510,AT5G67590,AT1G78900,AT5G08680,ATMG00580,AT3G55100,AT1G15690,AT5G13430,AT4G03280,AT1G59870,AT2G21410,AT5G38630,ATCG01010,AT4G11150	3,80466279686764e-09	36	243
GO:MF	GO:0140825	lactoperoxidase activity	AT1G05240,AT1G05260,AT1G71695,AT2G38380,AT2G39040,AT3G01190,AT3G21770,AT4G08770,AT4G21960,AT4G36430,AT5G05340,AT5G06720,AT5G06730,AT5G14130,AT5G15180	7,06688251364988e-09	15	76
GO:MF	GO:0016209	antioxidant activity	AT1G05240,AT1G05260,AT1G71695,AT2G38380,AT2G39040,AT3G01190,AT3G21770,AT4G08770,AT4G21960,AT4G27940,AT4G35090,AT4G36430,AT5G05340,AT5G06720,AT5G06730,AT5G14130,AT5G15180,AT5G66390,AT2G30860,AT1G60420,AT1G07890,AT2G18150,AT2G47730,AT1G48130,AT1G65980,AT2G28190	1,52770619419517e-07	26	153
GO:MF	GO:0004601	peroxidase activity	AT1G05240,AT1G05260,AT1G71695,AT2G38380,AT2G39040,AT3G01190,AT3G21770,AT4G08770,AT4G21960,AT4G35090,AT4G36430,AT5G05340,AT5G06720,AT5G06730,AT5G14130,AT5G15180,AT5G66390,AT2G30860,AT1G07890,AT2G18150,AT2G47730,AT1G48130,AT1G65980	2,97416974174236e-07	23	131
GO:MF	GO:0022890	inorganic cation transmembrane transporter activity	AT1G07030,AT1G10970,AT1G22710,AT1G29820,AT1G55910,AT1G58340,AT1G64780,AT2G07560,AT2G38290,AT3G02850,AT3G07480,AT3G22910,AT4G00900,AT4G09650,AT4G13420,AT4G13510,AT4G13590,AT4G30190,AT5G13750,AT5G26340,AT5G26820,AT5G62670,ATCG01050,AT1G60160,ATCG00480,AT4G38510,AT5G67590,AT1G78900,AT5G08680,AT4G03560,ATMG00580,AT1G15690,AT1G51650,AT5G13430,AT1G59870,AT4G32260,AT2G21410,ATCG01010,AT4G11150,AT5G20650…	4,32906622221068e-07	41	342
GO:MF	GO:0016684	oxidoreductase activity, acting on peroxide as acceptor	AT1G05240,AT1G05260,AT1G71695,AT2G38380,AT2G39040,AT3G01190,AT3G21770,AT4G08770,AT4G21960,AT4G35090,AT4G36430,AT5G05340,AT5G06720,AT5G06730,AT5G14130,AT5G15180,AT5G66390,AT2G30860,AT1G07890,AT2G18150,AT2G47730,AT1G48130,AT1G65980	6,42794934318192e-07	23	137
GO:MF	GO:0020037	heme binding	AT1G01280,AT1G05240,AT1G05260,AT1G69500,AT1G71695,AT2G15620,AT2G16060,AT2G30490,AT2G32440,AT2G38380,AT2G39040,AT2G47770,AT3G01190,AT3G21770,AT4G08770,AT4G19230,AT4G21960,AT4G35090,AT4G36430,AT5G05340,AT5G05690,AT5G06720,AT5G06730,AT5G07990,AT5G14130,AT5G15180,AT5G24900,AT5G36110,AT5G42650,AT5G45340	1,17601849195283e-06	30	382
GO:MF	GO:0015075	monoatomic ion transmembrane transporter activity	AT1G07030,AT1G10970,AT1G22150,AT1G22710,AT1G29820,AT1G55910,AT1G58340,AT2G07560,AT3G01100,AT3G02850,AT3G07480,AT3G22910,AT3G61320,AT4G00290,AT4G00900,AT4G09650,AT4G13420,AT4G13590,AT4G30190,AT5G13750,AT5G26240,AT5G26340,AT5G26820,AT5G62670,ATCG01050,AT1G60160,ATCG00480,AT4G38510,AT5G67590,AT1G73020,AT1G78900,AT5G08680,AT4G03560,ATMG00580,AT1G15690,AT1G51650,AT5G13430,AT1G59870,AT4G32260,AT2G21410…	2,83289293904316e-06	46	419
GO:MF	GO:0042626	ATPase-coupled transmembrane transporter activity	AT1G02520,AT1G02530,AT1G17840,AT1G31770,AT2G07560,AT2G28070,AT2G29940,AT2G47000,AT3G13100,AT3G22910,AT3G28860,AT3G47790,AT4G00900,AT4G04770,AT4G25750,AT4G25960,AT4G30190,AT5G62670,AT3G27080,ATCG00480,AT4G38510,AT1G78900,AT5G08680,AT3G55100,AT1G59870,AT2G21410,AT4G11150	4,0431632476766e-06	27	199
GO:MF	GO:0008324	monoatomic cation transmembrane transporter activity	AT1G07030,AT1G10970,AT1G22710,AT1G29820,AT1G55910,AT1G58340,AT2G07560,AT3G01100,AT3G02850,AT3G07480,AT3G22910,AT4G00900,AT4G09650,AT4G13420,AT4G13590,AT4G30190,AT5G13750,AT5G26340,AT5G26820,AT5G62670,ATCG01050,AT1G60160,ATCG00480,AT4G38510,AT5G67590,AT1G78900,AT5G08680,AT4G03560,ATMG00580,AT1G15690,AT1G51650,AT5G13430,AT1G59870,AT4G32260,AT2G21410,ATCG01010,AT4G11150,AT5G20650,AT5G47030	1,80686225005654e-05	39	366
GO:MF	GO:0009055	electron transfer activity	AT1G60950,AT2G32300,AT2G43400,AT3G07480,AT5G43430,ATCG00020,ATCG00280,ATCG00340,ATCG00680,ATCG01050,AT5G67590,ATMG00580,AT5G13430,AT4G03280,AT2G25060,ATCG01010,AT1G76100,AT1G22840,AT5G11770,AT5G18400,ATCG00730,AT2G31050	1,9296735544364e-05	22	124
GO:MF	GO:0140359	ABC-type transporter activity	AT1G02520,AT1G02530,AT1G17840,AT1G31770,AT2G28070,AT2G29940,AT2G47000,AT3G13100,AT3G28860,AT3G47790,AT4G25750,AT4G25960	2,61670537742904e-05	12	106
GO:MF	GO:0015078	proton transmembrane transporter activity	AT1G22710,AT2G07560,AT3G07480,AT4G09650,AT4G30190,AT5G26340,AT5G62670,ATCG01050,ATCG00480,AT4G38510,AT5G67590,AT1G78900,AT5G08680,ATMG00580,AT1G15690,AT1G51650,AT5G13430,AT4G32260,AT2G21410,ATCG01010,AT4G11150,AT5G47030,AT5G11770,AT4G04640,AT3G01390	2,63774234767178e-05	25	157
GO:MF	GO:0022853	active monoatomic ion transmembrane transporter activity	AT1G22710,AT2G07560,AT3G07480,AT3G22910,AT4G00900,AT4G13420,AT4G30190,AT5G13750,AT5G26340,AT5G62670,ATCG01050,ATCG00480,AT4G38510,AT5G67590,AT1G78900,AT5G08680,ATMG00580,AT1G15690,AT5G13430,AT2G21410,ATCG01010,AT4G11150	3,25756274482443e-05	22	158
GO:MF	GO:0010181	FMN binding	AT1G76680,AT2G06050,AT5G53460,AT3G45780,AT5G54500,AT4G18360,AT4G30210,AT5G58140,AT4G24520	4,39389036539823e-05	9	26
GO:MF	GO:0022803	passive transmembrane transporter activity	AT1G64780,AT2G36830,AT2G38290,AT2G45960,AT3G01100,AT3G02850,AT3G16240,AT3G61320,AT4G00290,AT4G09650,AT4G13510,AT4G16160,AT5G26240,ATCG00480,AT1G73020,AT1G78900,AT5G08680,AT4G03560,AT1G51650,AT5G47450,AT5G47030,AT5G67500,AT3G53420,AT3G01280,AT4G04640,AT4G17340,AT3G01390	0.000103035	27	193
GO:MF	GO:0015267	channel activity	AT1G64780,AT2G36830,AT2G38290,AT2G45960,AT3G01100,AT3G02850,AT3G16240,AT3G61320,AT4G00290,AT4G09650,AT4G13510,AT4G16160,AT5G26240,ATCG00480,AT1G73020,AT1G78900,AT5G08680,AT4G03560,AT1G51650,AT5G47450,AT5G47030,AT5G67500,AT3G53420,AT3G01280,AT4G04640,AT4G17340,AT3G01390	0.000103035	27	193
GO:MF	GO:0051540	metal cluster binding	AT1G60950,AT2G15620,AT2G16570,AT2G43400,AT3G07480,AT3G19630,AT4G04950,AT4G21990,AT5G03905,ATCG00340,AT4G13430,AT5G53460,AT5G13430,AT4G03280,AT1G10500,AT2G05710,AT5G51720,AT5G11770,AT4G22220,AT5G09830,AT5G18400	0.000103035	21	138
GO:MF	GO:0051536	iron-sulfur cluster binding	AT1G60950,AT2G15620,AT2G16570,AT2G43400,AT3G07480,AT3G19630,AT4G04950,AT4G21990,AT5G03905,ATCG00340,AT4G13430,AT5G53460,AT5G13430,AT4G03280,AT1G10500,AT2G05710,AT5G51720,AT5G11770,AT4G22220,AT5G09830,AT5G18400	0.000103035	21	138
GO:MF	GO:0016829	lyase activity	AT1G08250,AT1G43710,AT1G64660,AT1G67090,AT1G68890,AT1G70410,AT1G74040,AT1G79460,AT1G79750,AT1G80160,AT2G02990,AT2G42600,AT3G04520,AT3G04940,AT3G07630,AT3G57790,AT4G02610,AT4G02780,AT4G10750,AT4G11910,AT4G20050,AT4G38970,AT5G14740,AT5G42650,AT5G54960,AT5G57040,AT5G64300,ATCG00490,AT3G23490,AT4G38030,AT1G67280,AT1G10670,AT4G13430,AT2G47650,AT3G02720,AT2G36530	0.000165129	36	446
GO:MF	GO:0010329	auxin efflux transmembrane transporter activity	AT1G71090,AT1G73590,AT2G47000,AT3G28860	0.000326823	4	11
GO:MF	GO:0016651	oxidoreductase activity, acting on NAD(P)H	AT1G63940,AT3G07480,AT5G20080,ATCG01050,AT3G52880,AT5G67590,ATMG00580,AT5G54500,ATCG01110,AT4G30210,AT3G22370,ATCG01010,AT4G24520,AT5G11770	0.000369652	14	78
GO:MF	GO:0046933	proton-transporting ATP synthase activity, rotational mechanism	AT4G09650,ATCG00480,AT1G78900,AT5G08680,AT1G51650,AT5G47030,AT4G04640,AT3G01390	0.000396829	8	23
GO:MF	GO:0015252	proton channel activity	AT4G09650,ATCG00480,AT1G78900,AT5G08680,AT1G51650,AT5G47030,AT4G04640,AT3G01390	0.000552228	8	24
GO:MF	GO:0005507	copper ion binding	AT1G07750,AT1G23010,AT1G67090,AT1G79440,AT5G20080,AT5G37600,AT2G30860,AT5G23250,AT3G15020,AT5G08680,AT1G79530,AT2G36530,AT2G20420,AT5G19550,AT1G56070,AT2G05710,AT2G28190,AT1G76100,AT1G22840,AT3G15352,AT2G47400,AT3G58610,AT4G20260,AT2G27730,AT2G30870	0.000686602	25	192
GO:MF	GO:0015103	inorganic anion transmembrane transporter activity	AT1G12110,AT1G22150,AT1G64650,AT2G32830,AT3G26570,AT3G48850,AT3G61320,AT5G26240,AT5G43350,AT5G43360,AT5G62720,AT1G73020,AT5G54800	0.000775259	13	93
GO:MF	GO:0016717	oxidoreductase activity, acting on paired donors, with oxidation of a pair of donors resulting in the reduction of molecular oxygen to two molecules of water	AT2G46210,AT3G02630,AT3G12120,AT4G27030,AT4G30950,AT5G05580	0.000853191	6	30
GO:MF	GO:0080161	auxin transmembrane transporter activity	AT1G71090,AT1G73590,AT2G47000,AT3G28860	0.00106831	4	15
GO:MF	GO:0003993	acid phosphatase activity	AT1G13900,AT2G16430,AT3G07130,AT3G10150,AT4G29270,AT5G50400,AT5G51260	0.00164118	7	41
GO:MF	GO:0015453	oxidoreduction-driven active transmembrane transporter activity	AT3G07480,ATCG01050,AT5G67590,ATMG00580,AT5G13430,AT4G03280,AT5G38630,ATCG01010,AT5G11770	0.00173792	9	40
GO:MF	GO:0016655	oxidoreductase activity, acting on NAD(P)H, quinone or similar compound as acceptor	AT1G63940,AT3G07480,ATCG01050,AT3G52880,AT5G67590,ATMG00580,AT5G54500,ATCG01110,ATCG01010,AT5G11770	0.00197581	10	50
GO:MF	GO:0008519	ammonium channel activity	AT1G64780,AT2G38290,AT4G13510	0.00226265	3	6
GO:MF	GO:0019829	ATPase-coupled monoatomic cation transmembrane transporter activity	AT2G07560,AT3G22910,AT4G00900,AT4G30190,AT5G62670,ATCG00480,AT4G38510,AT1G78900,AT5G08680,AT2G21410,AT4G11150	0.00271005	11	68
GO:MF	GO:0015293	symporter activity	AT1G12110,AT1G22150,AT1G22710,AT2G32830,AT3G26570,AT4G13420,AT5G26340,AT5G43350,AT5G43360,AT5G45380	0.00295349	10	97
GO:MF	GO:0046872	metal ion binding	AT1G01040,AT1G01050,AT1G01280,AT1G01350,AT1G02335,AT1G04790,AT1G05240,AT1G05260,AT1G05500,AT1G06130,AT1G06330	0.0032303	11	3948
GO:MF	GO:0043169	cation binding	AT1G01040,AT1G01050,AT1G01280,AT1G01350,AT1G02335,AT1G04790,AT1G05240,AT1G05260,AT1G05500,AT1G06130,AT1G06330	0.00326165	11	3961
GO:MF	GO:0015562	efflux transmembrane transporter activity	AT1G17840,AT1G31770,AT2G29940	0.00335836	3	13
GO:MF	GO:0005315	phosphate transmembrane transporter activity	AT2G32830,AT3G26570,AT3G48850,AT5G43350,AT5G43360,AT5G54800	0.00545044	6	26
GO:MF	GO:0052722	fatty acid in-chain hydroxylase activity	AT1G01280	0.00545044	1	2
GO:MF	GO:0004176	ATP-dependent peptidase activity	AT3G02450,AT1G12410,AT1G02560,AT2G30950,AT5G50920,AT1G09130,AT1G49970,AT5G42270	0.00548778	8	37
GO:MF	GO:0016757	glycosyltransferase activity	AT1G04920,AT1G08280,AT1G22610,AT1G32900,AT1G71750,AT1G73160,AT2G15480,AT2G15490,AT2G16570,AT2G33570,AT2G36750,AT2G36770,AT2G36780,AT3G29320,AT3G54100,AT3G62720,AT4G01070,AT4G17430,AT4G18240,AT4G19460,AT4G26850,AT4G33590,AT4G37420,AT5G01220,AT5G03650,AT5G13870,AT5G16910,AT5G22470	0.00586035	28	598
GO:MF	GO:0050105	L-gulonolactone oxidase activity	AT1G32300,AT2G46760,AT5G11540	0.00616787	3	7
GO:MF	GO:0015291	secondary active transmembrane transporter activity	AT1G12110,AT1G22150,AT1G22710,AT1G58340,AT2G32830,AT2G47490,AT3G17630,AT3G23560,AT3G26570,AT3G48850,AT4G13420,AT5G13750,AT5G26340,AT5G41610,AT5G43350,AT5G43360,AT5G45380,AT5G52450	0.00616787	18	283
GO:MF	GO:0050897	cobalt ion binding	AT1G79750,AT4G04955,AT4G34030,AT4G35090,AT5G10860,AT5G67590,AT4G11010,AT3G12490,AT5G66760	0.00656574	9	47
GO:MF	GO:0070456	galactose-1-phosphate phosphatase activity	AT3G02870,AT4G39120	0.00734902	2	2
GO:MF	GO:0010347	L-galactose-1-phosphate phosphatase activity	AT3G02870,AT4G39120	0.00734902	2	2
GO:MF	GO:0016788	hydrolase activity, acting on ester bonds	AT1G01040,AT1G06130,AT1G06800,AT1G07230,AT1G08510,AT1G09390,AT1G09870,AT1G13900	0.00795632	8	1014
GO:MF	GO:1901149	salicylic acid binding	AT1G67090,AT4G13930,AT2G30860,AT5G35630,AT2G47730,AT1G06680,AT1G12900	0.00846837	7	28
GO:MF	GO:0035251	UDP-glucosyltransferase activity	AT1G04920,AT1G32900,AT2G15480,AT2G15490,AT2G36750,AT2G36770,AT2G36780	0.00860248	7	153
GO:MF	GO:0003885	D-arabinono-1,4-lactone oxidase activity	AT1G32300,AT2G46760,AT5G11540	0.00861492	3	8
GO:MF	GO:0004525	ribonuclease III activity	AT1G01040	0.00862182	1	12
GO:MF	GO:0032296	double-stranded RNA-specific ribonuclease activity	AT1G01040	0.00862182	1	12
GO:MF	GO:0045156	electron transporter, transferring electrons within the cyclic electron transport pathway of photosynthesis activity	ATCG00020,ATCG00280,ATCG00680,ATCG00730	0.00942734	4	9
GO:MF	GO:0003725	double-stranded RNA binding	AT1G01040	0.00975398	1	14
GO:MF	GO:0016836	hydro-lyase activity	AT1G08250,AT1G68890,AT1G70410,AT3G07630,AT4G02610,AT5G14740,AT5G42650,AT4G13430,AT3G02720,AT2G36530,AT2G05710	0.0103558	11	82
GO:MF	GO:0016885	ligase activity, forming carbon-carbon bonds	AT4G34030,AT2G38040,AT1G36180,AT1G36160	0.0112952	4	9
GO:MF	GO:0016790	thiolester hydrolase activity	AT1G06130,AT1G08510	0.0112952	2	32
GO:MF	GO:0016421	CoA carboxylase activity	AT4G34030,AT2G38040,AT1G36180,AT1G36160	0.0112952	4	9
GO:MF	GO:0036094	small molecule binding	AT1G01040,AT1G01050,AT1G01280,AT1G01350,AT1G02335,AT1G02520,AT1G02530,AT1G04790,AT1G05240,AT1G05260,AT1G05500,AT1G06130,AT1G06330,AT1G07750,AT1G09560,AT1G11050,AT1G13900,AT1G16300,AT1G17840,AT1G21250,AT1G22610,AT1G23010,AT1G24020,AT1G24620,AT1G25440,AT1G26410,AT1G31770,AT1G31812,AT1G32300,AT1G33290,AT1G36370,AT1G43710,AT1G50240,AT1G55020,AT1G56145,AT1G60950,AT1G60980,AT1G63940,AT1G64660,AT1G66240…	0.0116407	377	6758
GO:MF	GO:0008137	NADH dehydrogenase (ubiquinone) activity	AT3G07480,ATCG01050,AT5G67590,ATMG00580,ATCG01010,AT5G11770	0.0116407	6	25
GO:MF	GO:0016614	oxidoreductase activity, acting on CH-OH group of donors	AT1G09490,AT1G32300,AT1G51410,AT1G54870,AT1G79750,AT2G37770,AT2G46760,AT3G06060,AT3G25530,AT5G11540,AT5G62790,AT5G58330,AT3G15020,AT1G67730,AT4G18360,AT2G22780,AT1G63000,AT3G58610,AT5G43940,AT3G27300	0.0117584	20	187
GO:MF	GO:0043167	ion binding	AT1G01040,AT1G01050,AT1G01280,AT1G01350,AT1G02335,AT1G02520,AT1G02530,AT1G04790,AT1G05240,AT1G05260,AT1G05500,AT1G06130,AT1G06330	0.0127588	13	6637
GO:MF	GO:0016830	carbon-carbon lyase activity	AT1G43710,AT1G67090,AT1G79750,AT2G42600,AT3G04520,AT4G02610,AT4G38970,AT5G54960,AT5G64300,ATCG00490	0.0130469	10	114
GO:MF	GO:0047714	galactolipase activity	AT1G06800,AT1G51440	0.0130469	2	12
GO:MF	GO:0016661	oxidoreductase activity, acting on other nitrogenous compounds as donors	AT2G15620,AT2G26230	0.0130469	2	6
GO:MF	GO:0016211	ammonia ligase activity	AT5G16570,AT5G37600,AT5G35630	0.0141606	3	7
GO:MF	GO:0052834	inositol monophosphate phosphatase activity	AT3G02870,AT4G39120	0.0141606	2	3
GO:MF	GO:0008934	inositol monophosphate 1-phosphatase activity	AT3G02870,AT4G39120	0.0141606	2	3
GO:MF	GO:0009882	blue light photoreceptor activity	AT3G06630,AT3G45780,AT5G58140	0.0141606	3	6
GO:MF	GO:0046912	acyltransferase activity, acyl groups converted into alkyl on transfer	AT1G74040,AT5G03860,AT5G49460,AT1G10670	0.0141606	4	16
GO:MF	GO:0008476	protein-tyrosine sulfotransferase activity	AT1G08030	0.0141606	1	1
GO:MF	GO:0052832	inositol monophosphate 3-phosphatase activity	AT3G02870,AT4G39120	0.0141606	2	3
GO:MF	GO:0052833	inositol monophosphate 4-phosphatase activity	AT3G02870,AT4G39120	0.0141606	2	3
GO:MF	GO:0016709	oxidoreductase activity, acting on paired donors, with incorporation or reduction of molecular oxygen, NAD(P)H as one donor, and incorporation of one atom of oxygen	AT1G01280,AT2G30490,AT4G19230,AT4G28720,AT5G07990,AT5G36110,AT5G45340	0.0141606	7	66
GO:MF	GO:0046527	glucosyltransferase activity	AT1G04920,AT1G32900,AT2G15480,AT2G15490,AT2G36750,AT2G36770,AT2G36780,AT4G01070,AT4G18240,AT4G26850,AT5G13870,AT5G16910	0.0141606	12	190
GO:MF	GO:0005216	monoatomic ion channel activity	AT3G01100,AT3G02850,AT3G61320,AT4G00290,AT4G09650,AT5G26240,ATCG00480,AT1G73020,AT1G78900,AT5G08680,AT4G03560,AT1G51650,AT5G47030,AT5G67500,AT3G01280,AT4G04640,AT3G01390	0.0141606	17	142
GO:MF	GO:0004427	inorganic diphosphate phosphatase activity	AT1G01050	0.0141606	1	14
GO:MF	GO:0004553	hydrolase activity, hydrolyzing O-glycosyl compounds	AT1G26560,AT1G62660,AT1G68560,AT2G01630,AT2G32810,AT3G10740,AT3G12500,AT3G23640,AT3G23920,AT3G26380,AT3G26720,AT3G57790,AT4G20050,AT4G25000,AT5G03650,AT5G04885,AT5G11720,AT5G13870,AT5G24318,AT5G34940	0.0141606	20	392
GO:MF	GO:0004356	glutamine synthetase activity	AT5G16570,AT5G37600,AT5G35630	0.0141606	3	7
GO:MF	GO:0004806	triacylglycerol lipase activity	AT1G06800,AT1G51440	0.0147705	2	14
GO:MF	GO:0016787	hydrolase activity	AT1G01040,AT1G01050,AT1G01300,AT1G02520,AT1G02530,AT1G06130,AT1G06800,AT1G07230,AT1G08510,AT1G09390,AT1G09870,AT1G13900,AT1G17840,AT1G26560,AT1G31770,AT1G33290,AT1G51270,AT1G51440,AT1G62660,AT1G68560,AT1G71691,AT1G75460,AT1G76140,AT1G79320,AT2G01180,AT2G01630,AT2G02990,AT2G03200,AT2G04160,AT2G07560,AT2G14080,AT2G16430,AT2G28070,AT2G28620,AT2G29940,AT2G32810,AT2G38110,AT2G39960,AT2G41530,AT2G47000…	0.0149812	114	3314
GO:MF	GO:0042887	amide transmembrane transporter activity	AT2G36830,AT3G27020,AT3G54140,AT4G10770,AT5G01180,AT5G45380	0.016279	6	51
GO:MF	GO:0015662	P-type ion transporter activity	AT2G07560,AT3G22910,AT4G00900,AT4G30190,AT5G62670	0.0163337	5	33
GO:MF	GO:0018455	alcohol dehydrogenase [NAD(P)+] activity	AT1G09490,AT1G51410,AT2G37770	0.016555	3	25
GO:MF	GO:0015200	methylammonium transmembrane transporter activity	AT3G16240,AT5G47450	0.0167275	2	2
GO:MF	GO:0140358	P-type transmembrane transporter activity	AT2G07560,AT3G22910,AT4G00900,AT4G30190,AT5G62670	0.0167275	5	34
GO:MF	GO:0046873	metal ion transmembrane transporter activity	AT1G07030,AT1G10970,AT1G29820,AT1G55910,AT1G58340	0.0167275	5	204
GO:MF	GO:0008970	phospholipase A1 activity	AT1G06800,AT1G51440	0.0167275	2	16
GO:MF	GO:0046915	transition metal ion transmembrane transporter activity	AT1G07030,AT1G10970,AT1G58340	0.0167275	3	55
GO:MF	GO:0046961	proton-transporting ATPase activity, rotational mechanism	ATCG00480,AT4G38510,AT1G78900,AT5G08680,AT2G21410,AT4G11150,AT3G01390	0.0167275	7	34
GO:MF	GO:0050997	quaternary ammonium group binding	AT1G31812,AT1G68890	0.0167275	2	12
GO:MF	GO:0044769	ATPase activity, coupled to transmembrane movement of ions, rotational mechanism	ATCG00480,AT4G38510,AT1G78900,AT5G08680,AT2G21410,AT4G11150,AT3G01390	0.0167275	7	34
GO:MF	GO:0008878	glucose-1-phosphate adenylyltransferase activity	AT5G19220,AT1G27680,AT5G48300	0.0167275	3	6
GO:MF	GO:0042625	ATPase-coupled ion transmembrane transporter activity	ATCG00480,AT4G38510,AT1G78900,AT5G08680,AT2G21410,AT4G11150,AT3G01390	0.0167275	7	34
GO:MF	GO:0005275	amine transmembrane transporter activity	AT3G16240,AT5G47450	0.0167275	2	2
GO:MF	GO:0102993	sn-2 acyl-lipid omega-3 desaturase (ferredoxin) activity	AT5G05580,AT3G11170	0.0170985	2	2
GO:MF	GO:0016880	acid-ammonia (or amide) ligase activity	AT5G16570,AT5G37600,AT5G35630	0.0173488	3	8
GO:MF	GO:0030943	mitochondrion targeting sequence binding	AT1G13900	0.0175572	1	1
GO:MF	GO:0004664	prephenate dehydratase activity	AT1G08250,AT3G07630	0.0176994	2	6
GO:MF	GO:0030145	manganese ion binding	AT1G02335,AT1G09560,AT1G72610,AT3G62020,AT5G62790,AT1G09780,AT5G38960	0.0176994	7	53
GO:MF	GO:0047769	arogenate dehydratase activity	AT1G08250,AT3G07630	0.0176994	2	6
GO:MF	GO:0046556	alpha-L-arabinofuranosidase activity	AT1G68560,AT3G10740	0.0182108	2	6
GO:MF	GO:0140104	molecular carrier activity	AT1G08510,AT1G09270	0.018274	2	48
GO:MF	GO:0008184	glycogen phosphorylase activity	AT3G29320,AT3G46970	0.018274	2	2
GO:MF	GO:0005381	iron ion transmembrane transporter activity	AT1G07030,AT1G58340	0.018274	2	16
GO:MF	GO:0016462	pyrophosphatase activity	AT1G01050,AT1G02520,AT1G02530,AT1G17840,AT1G31770,AT1G33290,AT2G07560,AT2G14080,AT2G28070,AT2G29940,AT2G47000,AT3G02450,AT3G13100,AT3G22910,AT3G28860,AT3G47790,AT4G00900,AT4G25750,AT4G25960,AT4G29680,AT4G30190,AT4G30490,AT5G13650,AT5G47010,AT5G54840,AT5G54910,AT5G62670,AT4G36580,AT1G64110,ATCG00480,AT5G55190,AT2G39730,AT1G78900,AT5G08680,AT5G14670,AT3G55100,AT1G15690,AT2G30950,AT5G09650,AT1G59870…	0.018274	59	817
GO:MF	GO:0046409	p-coumarate 3-hydroxylase activity	AT1G07890,AT2G40890	0.018274	2	2
GO:MF	GO:0004645	1,4-alpha-oligoglucan phosphorylase activity	AT3G29320,AT3G46970	0.018274	2	2
GO:MF	GO:0005372	water transmembrane transporter activity	AT2G36830,AT2G45960,AT3G16240	0.019461	3	22
GO:MF	GO:0015250	water channel activity	AT2G36830,AT2G45960,AT3G16240	0.019461	3	22
GO:MF	GO:0004022	alcohol dehydrogenase (NAD+) activity	AT1G09490,AT1G51410	0.0200464	2	19
GO:MF	GO:0003746	translation elongation factor activity	AT5G13650,AT1G44770,AT5G19510,AT3G05500,AT1G56070,AT1G07920,AT1G62750,AT5G43150,AT1G09640,AT1G13950	0.0202053	10	68
GO:MF	GO:0008553	P-type proton-exporting transporter activity	AT2G07560,AT4G30190,AT5G62670	0.0203995	3	11
GO:MF	GO:0046524	sucrose-phosphate synthase activity	AT1G04920	0.0204195	1	4
GO:MF	GO:0016758	hexosyltransferase activity	AT1G04920,AT1G08280,AT1G32900,AT2G15480,AT2G15490,AT2G33570,AT2G36750,AT2G36770,AT2G36780,AT3G29320,AT4G01070,AT4G18240,AT4G26850,AT5G01220,AT5G03650,AT5G13870,AT5G16910	0.0215318	17	354
GO:MF	GO:0016818	hydrolase activity, acting on acid anhydrides, in phosphorus-containing anhydrides	AT1G01050,AT1G02520,AT1G02530,AT1G17840,AT1G31770,AT1G33290,AT2G07560,AT2G14080,AT2G28070,AT2G29940,AT2G47000,AT3G02450,AT3G13100,AT3G22910,AT3G28860,AT3G47790,AT4G00900,AT4G25750,AT4G25960,AT4G29680,AT4G30190,AT4G30490,AT5G13650,AT5G47010,AT5G54840,AT5G54910,AT5G62670,AT4G36580,AT1G64110,ATCG00480,AT5G55190,AT2G39730,AT1G78900,AT5G08680,AT5G14670,AT3G55100,AT1G15690,AT2G30950,AT5G09650,AT1G59870…	0.0215318	59	826
GO:MF	GO:0016615	malate dehydrogenase activity	AT1G79750,AT5G58330,AT3G15020,AT2G22780	0.0220063	4	15
GO:MF	GO:0051539	4 iron, 4 sulfur cluster binding	AT2G15620,AT2G43400,AT3G19630,AT4G21990,ATCG00340,AT4G13430,AT2G05710,AT5G11770,AT5G18400	0.0220452	9	62
GO:MF	GO:0051537	2 iron, 2 sulfur cluster binding	AT1G60950,AT3G07480,AT4G04950,AT5G13430,AT4G03280,AT5G51720,AT4G22220,AT5G09830,AT5G18400	0.0220452	9	62
GO:MF	GO:0016653	oxidoreductase activity, acting on NAD(P)H, heme protein as acceptor	AT5G20080,AT4G30210,AT4G24520	0.0220452	3	7
GO:MF	GO:0047893	flavonol 3-O-glucosyltransferase activity	AT2G15480,AT2G15490	0.0223267	2	11
GO:MF	GO:0004373	alpha-1,4-glucan glucosyltransferase (UDP-glucose donor) activity	AT1G32900,AT4G18240	0.023307	2	5
GO:MF	GO:0016817	hydrolase activity, acting on acid anhydrides	AT1G01050,AT1G02520,AT1G02530,AT1G17840,AT1G31770,AT1G33290,AT2G07560,AT2G14080,AT2G28070,AT2G29940,AT2G47000,AT3G02450,AT3G13100,AT3G22910,AT3G28860,AT3G47790,AT4G00900,AT4G25750,AT4G25960,AT4G29680,AT4G30190,AT4G30490,AT5G13650,AT5G47010,AT5G54840,AT5G54910,AT5G62670,AT4G36580,AT1G64110,ATCG00480,AT5G55190,AT2G39730,AT1G78900,AT5G08680,AT5G14670,AT3G55100,AT1G15690,AT2G30950,AT5G09650,AT1G59870…	0.023307	59	831
GO:MF	GO:0016620	oxidoreductase activity, acting on the aldehyde or oxo group of donors, NAD or NADP as acceptor	AT1G16300,AT1G79440,AT2G39800,AT1G23800,AT1G79530,AT2G24270	0.02366	6	42
GO:MF	GO:0004372	glycine hydroxymethyltransferase activity	AT1G36370,AT4G13930,AT4G37930	0.0243058	3	7
GO:MF	GO:0005254	chloride channel activity	AT3G61320,AT5G26240,AT1G73020	0.0244579	3	10
GO:MF	GO:0016798	hydrolase activity, acting on glycosyl bonds	AT1G26560,AT1G51270,AT1G62660,AT1G68560,AT2G01630,AT2G32810,AT3G10740,AT3G12500,AT3G23640,AT3G23920,AT3G26380,AT3G26720,AT3G57790,AT4G20050,AT4G25000,AT5G03650,AT5G04885,AT5G11720,AT5G13870,AT5G24318,AT5G34940	0.0244579	21	461
GO:MF	GO:0016887	ATP hydrolysis activity	AT1G02520,AT1G02530,AT1G17840,AT1G31770,AT1G33290,AT2G07560,AT2G14080,AT2G28070,AT2G29940,AT2G47000,AT3G02450,AT3G13100,AT3G22910,AT3G28860,AT3G47790,AT4G00900,AT4G25750,AT4G25960,AT4G30190,AT4G30490,AT5G47010,AT5G54910,AT5G62670,AT4G36580,AT1G64110,ATCG00480,AT2G39730,AT1G78900,AT5G08680,AT3G55100,AT2G30950,AT1G59870,AT3G13920,AT5G50920,AT5G56000,AT5G51070	0.0244676	36	552
GO:MF	GO:0004416	hydroxyacylglutathione hydrolase activity	AT1G06130	0.0247559	1	4
GO:MF	GO:0016629	12-oxophytodienoate reductase activity	AT1G76680,AT2G06050	0.0249323	2	3
GO:MF	GO:0140657	ATP-dependent activity	AT1G01040,AT1G02520,AT1G02530,AT1G17840,AT1G31770,AT1G33290,AT2G07560,AT2G14080,AT2G28070,AT2G28620,AT2G29940,AT2G47000,AT3G02450,AT3G13100,AT3G22910,AT3G28860,AT3G47790,AT4G00900,AT4G04770,AT4G14070,AT4G25750,AT4G25960,AT4G30190,AT4G30490,AT5G02500,AT5G47010,AT5G54910,AT5G62670,AT4G36580,AT1G64110,AT3G27080,ATCG00480,AT5G28540,AT4G38510,AT4G30780,AT1G12410,AT2G39730,AT1G78900,AT5G08680,AT1G02560…	0.0249323	53	858
GO:MF	GO:0000293	ferric-chelate reductase activity	AT5G49730,AT5G49740,AT5G38630	0.0249323	3	8
GO:MF	GO:0010295	(+)-abscisic acid 8'-hydroxylase activity	AT4G19230,AT5G45340	0.0249323	2	4
GO:MF	GO:0017111	ribonucleoside triphosphate phosphatase activity	AT1G02520,AT1G02530,AT1G17840,AT1G31770,AT1G33290,AT2G07560,AT2G14080,AT2G28070,AT2G29940,AT2G47000,AT3G02450,AT3G13100,AT3G22910,AT3G28860,AT3G47790,AT4G00900,AT4G25750,AT4G25960,AT4G30190,AT4G30490,AT5G13650,AT5G47010,AT5G54840,AT5G54910,AT5G62670,AT4G36580,AT1G64110,ATCG00480,AT5G55190,AT2G39730,AT1G78900,AT5G08680,AT5G14670,AT3G55100,AT2G30950,AT1G59870,AT1G56070,AT3G62290,AT1G56330,AT5G47200…	0.025462	48	753
GO:MF	GO:0016722	oxidoreductase activity, acting on metal ions	AT3G11050,AT5G49730,AT5G49740,AT5G38630	0.025462	4	16
GO:MF	GO:0102705	serine decarboxylase activity	AT1G43710	0.025462	1	1
GO:MF	GO:0008194	UDP-glycosyltransferase activity	AT1G04920,AT1G32900,AT2G15480,AT2G15490,AT2G33570,AT2G36750,AT2G36770,AT2G36780,AT3G62720,AT4G01070,AT4G18240,AT4G26850,AT5G01220,AT5G16910	0.0255576	14	275
GO:MF	GO:0008373	sialyltransferase activity	AT1G08280	0.0257201	1	3
GO:MF	GO:0019894	kinesin binding	AT1G50240	0.0258845	1	1
GO:MF	GO:0016891	RNA endonuclease activity, producing 5'-phosphomonoesters	AT1G01040	0.0266218	1	88
GO:MF	GO:1901681	sulfur compound binding	AT1G31812,AT1G68890,AT5G54960,AT2G30860,AT2G47730,AT2G30870	0.0272594	6	30
GO:MF	GO:0050660	flavin adenine dinucleotide binding	AT1G26410,AT1G32300,AT1G63940,AT2G35660,AT2G46760,AT4G16760,AT4G28720,AT5G11540,AT5G13700,AT3G52880,AT1G06290,AT5G53460,AT4G30210,AT4G24520,AT1G58440,AT5G66760	0.0272594	16	158
GO:MF	GO:0004775	succinate-CoA ligase (ADP-forming) activity	AT5G23250,AT2G20420	0.0272594	2	3
GO:MF	GO:0004774	succinate-CoA ligase activity	AT5G23250,AT2G20420	0.0272594	2	3
GO:MF	GO:0003989	acetyl-CoA carboxylase activity	AT2G38040,AT1G36180,AT1G36160	0.0281097	3	7
GO:MF	GO:0016893	endonuclease activity, active with either ribo- or deoxyribonucleic acids and producing 5'-phosphomonoesters	AT1G01040	0.0282301	1	97
GO:MF	GO:0043891	glyceraldehyde-3-phosphate dehydrogenase [NAD(P)+] (phosphorylating) activity	AT1G16300,AT1G79530,AT1G12900	0.0284912	3	7
GO:MF	GO:0033293	monocarboxylic acid binding	AT1G24020,AT1G67090,AT4G13930,AT2G30860,AT5G35630,AT2G47730,AT5G53160,AT1G06680,AT1G12900	0.0285502	9	61
GO:MF	GO:0033840	alpha-1,4-glucan glucosyltransferase (NDP-glucose donor) activity	AT1G32900,AT4G18240	0.028948	2	6
GO:MF	GO:0018826	methionine gamma-lyase activity	AT1G64660	0.02952	1	1
GO:MF	GO:0046914	transition metal ion binding	AT1G01280,AT1G02335,AT1G07750,AT1G09560,AT1G23010,AT1G25440,AT1G67090,AT1G69500,AT1G70410,AT1G72610,AT1G79440,AT1G79750,AT2G30490,AT2G32440,AT3G02450,AT3G11050,AT3G28480,AT3G55970,AT3G62020,AT4G04955,AT4G19230,AT4G24690,AT4G34030,AT4G35090,AT5G05690,AT5G07990,AT5G10860,AT5G14740,AT5G20080,AT5G22470,AT5G24900,AT5G25830,AT5G36110,AT5G37600,AT5G42650,AT5G45340,AT5G47010,AT5G62790,ATCG00020,AT2G30860…	0.0300181	83	1282
GO:MF	GO:0019843	rRNA binding	AT5G54600,AT5G60670,AT3G55280,AT5G39740,AT2G42740,AT1G33140,AT4G09800,AT5G58420,AT3G48930,AT5G15200,AT2G33800,AT2G43030,AT1G15250	0.0301687	13	112
GO:MF	GO:0019842	vitamin binding	AT1G36370,AT1G43710,AT1G64660,AT1G68890	0.0301687	4	133
GO:MF	GO:0030060	L-malate dehydrogenase (NAD+) activity	AT5G58330,AT3G15020,AT2G22780	0.0302019	3	9
GO:MF	GO:0045549	9-cis-epoxycarotenoid dioxygenase activity	AT3G14440,AT3G63520	0.0302019	2	7
GO:MF	GO:0004521	RNA endonuclease activity	AT1G01040	0.0302019	1	111
GO:MF	GO:0010436	carotenoid dioxygenase activity	AT3G14440,AT3G63520	0.0302019	2	7
GO:MF	GO:0052624	2-phytyl-1,4-naphthoquinone methyltransferase activity	AT1G23360	0.0302583	1	2
GO:MF	GO:0080176	xyloglucan 1,6-alpha-xylosidase activity	AT1G68560	0.0306554	1	1
GO:MF	GO:0070205	2-succinyl-6-hydroxy-2,4-cyclohexadiene-1-carboxylate synthase activity	AT1G68890	0.0306554	1	1
GO:MF	GO:0043748	O-succinylbenzoate synthase activity	AT1G68890	0.0306554	1	1
GO:MF	GO:0070204	2-succinyl-5-enolpyruvyl-6-hydroxy-3-cyclohexene-1-carboxylic-acid synthase activity	AT1G68890	0.0306554	1	1
GO:MF	GO:0050661	NADP binding	AT1G16300,AT2G37770,AT3G25530,AT4G28720,AT5G62790,AT1G79530,AT4G30210,AT4G24520,AT3G27300,AT1G12900	0.0310626	10	74
GO:MF	GO:0035673	oligopeptide transmembrane transporter activity	AT3G27020,AT3G54140,AT4G10770,AT5G01180	0.0315462	4	35
GO:MF	GO:0019825	oxygen binding	AT2G16060,AT5G42650	0.0324923	2	5
GO:MF	GO:0071949	FAD binding	AT1G26410,AT1G32300,AT2G35660,AT2G46760,AT4G16760,AT5G11540	0.0324923	6	75
GO:MF	GO:0052657	guanine phosphoribosyltransferase activity	AT1G71750	0.0325184	1	1
GO:MF	GO:0016781	phosphotransferase activity, paired acceptors	AT5G26570,AT4G15530	0.0325184	2	4
GO:MF	GO:0004422	hypoxanthine phosphoribosyltransferase activity	AT1G71750	0.0325184	1	1
GO:MF	GO:0015204	urea transmembrane transporter activity	AT2G36830,AT5G45380	0.0326871	2	5
GO:MF	GO:1901363	heterocyclic compound binding	AT1G01040,AT1G02520,AT1G02530,AT1G11050,AT1G16300,AT1G17840,AT1G21250,AT1G26410,AT1G31770,AT1G31812,AT1G32300,AT1G33290,AT1G36370,AT1G43710,AT1G50240,AT1G56145,AT1G63940,AT1G64660,AT1G67720,AT1G68890,AT1G71750,AT1G76680,AT1G79440,AT1G79620,AT1G79750,AT2G07560,AT2G13790,AT2G14080,AT2G14440,AT2G28070,AT2G28620,AT2G29940,AT2G35660,AT2G37250,AT2G37770,AT2G39800,AT2G46760,AT2G47000,AT3G02450,AT3G06630…	0.032839	161	3258
GO:MF	GO:0016616	oxidoreductase activity, acting on the CH-OH group of donors, NAD or NADP as acceptor	AT1G09490,AT1G51410,AT1G79750,AT2G37770,AT3G06060,AT3G25530,AT5G62790,AT5G58330,AT3G15020,AT1G67730,AT2G22780,AT1G63000,AT3G58610,AT5G43940,AT3G27300	0.0328905	15	148
GO:MF	GO:0003723	RNA binding	AT1G01040,AT1G67090,AT1G75040,AT1G79040,AT2G02990,AT3G23810,AT3G48850,AT3G56330,AT4G09650,AT4G38970,AT5G02500,AT5G13650,AT5G24490,AT5G47010,AT5G54910,AT5G62670,AT5G63420,ATCG00020,ATCG00280,ATCG00340,ATCG00490,ATCG00680,AT2G41740,AT5G54600,AT2G21660,AT5G60670,AT3G52880,AT4G31985,AT3G25920,AT1G29965,ATCG00480,AT5G55190,AT5G12190,AT3G62870,AT3G27830,AT3G58680,AT2G39730,AT1G70600,AT4G34620,AT3G27160…	0.0329498	160	2517
GO:MF	GO:0004585	ornithine carbamoyltransferase activity	AT1G75330	0.0341164	1	1
GO:MF	GO:0016157	sucrose synthase activity	AT1G04920	0.0343379	1	10
GO:MF	GO:0008381	mechanosensitive monoatomic ion channel activity	AT3G01100,AT4G00290	0.0354453	2	8
GO:MF	GO:0004777	succinate-semialdehyde dehydrogenase (NAD+) activity	AT1G79440	0.0354453	1	1
GO:MF	GO:0009013	succinate-semialdehyde dehydrogenase [NAD(P)+] activity	AT1G79440	0.0354453	1	1
GO:MF	GO:0016835	carbon-oxygen lyase activity	AT1G08250,AT1G68890,AT1G70410,AT1G79460,AT3G07630,AT4G02610,AT4G02780,AT5G14740,AT5G42650,AT4G38030,AT4G13430,AT3G02720,AT2G36530	0.0354453	13	165
GO:MF	GO:0016831	carboxy-lyase activity	AT1G43710,AT1G67090,AT1G79750,AT2G42600	0.0354453	4	74
GO:MF	GO:0009899	ent-kaurene synthase activity	AT1G79460	0.0354999	1	1
GO:MF	GO:0016705	oxidoreductase activity, acting on paired donors, with incorporation or reduction of molecular oxygen	AT1G01280,AT1G69500,AT2G30490,AT2G32440,AT2G46210,AT3G02630,AT3G12120,AT3G28480,AT4G19230,AT4G27030,AT4G28720,AT4G30950,AT5G05580,AT5G05690,AT5G07990,AT5G24900,AT5G36110,AT5G42650,AT5G45340	0.0355536	19	414
GO:MF	GO:0009669	sucrose:monoatomic cation symporter activity	AT1G22710	0.0379184	1	3
GO:MF	GO:0008506	sucrose:proton symporter activity	AT1G22710	0.0379184	1	3
GO:MF	GO:0004462	lactoylglutathione lyase activity	AT1G67280,AT3G02720	0.0381159	2	4
GO:MF	GO:0015108	chloride transmembrane transporter activity	AT3G61320,AT5G26240,AT1G73020	0.0381159	3	13
GO:MF	GO:0016656	monodehydroascorbate reductase (NADH) activity	AT1G63940,AT3G52880	0.0382814	2	5
GO:MF	GO:0016662	oxidoreductase activity, acting on other nitrogenous compounds as donors, cytochrome as acceptor	AT2G15620	0.0382814	1	1
GO:MF	GO:0016664	oxidoreductase activity, acting on other nitrogenous compounds as donors, iron-sulfur protein as acceptor	AT2G15620	0.0382814	1	1
GO:MF	GO:0050421	nitrite reductase (NO-forming) activity	AT2G15620	0.0382814	1	1
GO:MF	GO:0048307	ferredoxin-nitrite reductase activity	AT2G15620	0.0382814	1	1
GO:MF	GO:0070279	vitamin B6 binding	AT1G36370,AT1G43710,AT1G64660	0.0386647	3	88
GO:MF	GO:0030170	pyridoxal phosphate binding	AT1G36370,AT1G43710,AT1G64660	0.0386647	3	88
GO:MF	GO:0016874	ligase activity	AT4G09650,AT4G14070,AT4G23100,AT4G34030,AT5G16570,AT5G35930,AT5G37600,AT5G54510,AT5G10240,ATCG00480,AT5G23250,AT1G78900,AT5G08680,AT5G35630,AT4G38600,AT2G20420,AT1G51650,AT2G38040,AT1G36180,AT5G47030,AT3G21240,AT4G05160,AT4G04640,AT1G36160,AT3G01390	0.0386647	25	283
GO:MF	GO:0004540	RNA nuclease activity	AT1G01040	0.0390967	1	176
GO:MF	GO:0016987	sigma factor activity	AT1G08540	0.0394773	1	6
GO:MF	GO:0004075	biotin carboxylase activity	AT1G36180,AT1G36160	0.0394773	2	3
GO:MF	GO:0004846	urate oxidase activity	AT2G26230	0.0395668	1	1
GO:MF	GO:0008169	C-methyltransferase activity	AT1G23360,AT5G40850	0.0395668	2	6
GO:MF	GO:0016663	oxidoreductase activity, acting on other nitrogenous compounds as donors, oxygen as acceptor	AT2G26230	0.0395668	1	1
GO:MF	GO:0015245	fatty acid transmembrane transporter activity	AT1G17840	0.0395668	1	4
GO:MF	GO:0005253	monoatomic anion channel activity	AT3G61320,AT5G26240,AT1G73020,AT5G67500,AT3G01280	0.0395668	5	26
GO:MF	GO:1990136	linoleate 9S-lipoxygenase activity	AT1G55020	0.0395668	1	2
GO:MF	GO:0016832	aldehyde-lyase activity	AT3G04520,AT4G02610,AT4G38970	0.0398803	3	21
GO:MF	GO:0016627	oxidoreductase activity, acting on the CH-CH group of donors	AT1G76680,AT2G46890,AT4G16760,AT1G06290,AT3G12800,AT2G06050,AT5G16990,AT3G55360,AT1G73650,AT5G66760	0.0398803	10	86
GO:MF	GO:0009044	xylan 1,4-beta-xylosidase activity	AT1G68560,AT3G10740	0.0400085	2	12
GO:MF	GO:0046820	4-amino-4-deoxychorismate synthase activity	AT2G28880	0.0401039	1	1
GO:MF	GO:0016710	trans-cinnamate 4-monooxygenase activity	AT2G30490	0.0401571	1	1
GO:MF	GO:0016743	carboxyl- or carbamoyltransferase activity	AT1G75330,AT2G38040	0.0401571	2	4
GO:MF	GO:0004519	endonuclease activity	AT1G01040	0.0401834	1	194
GO:MF	GO:0003878	ATP citrate synthase activity	AT5G49460,AT1G10670	0.040786	2	5
GO:MF	GO:0003831	beta-N-acetylglucosaminylglycopeptide beta-1,4-galactosyltransferase activity	AT2G33570	0.0410563	1	1
GO:MF	GO:0016899	oxidoreductase activity, acting on the CH-OH group of donors, oxygen as acceptor	AT1G32300,AT2G46760,AT5G11540,AT4G18360	0.0412462	4	22
GO:MF	GO:0016297	fatty acyl-[ACP] hydrolase activity	AT1G08510	0.0412462	1	7
GO:MF	GO:0004386	helicase activity	AT1G01040	0.0433497	1	214
GO:MF	GO:0031210	phosphatidylcholine binding	AT1G31812	0.0434278	1	3
GO:MF	GO:0017084	delta1-pyrroline-5-carboxylate synthetase activity	AT2G39800	0.0443766	1	1
GO:MF	GO:0018738	S-formylglutathione hydrolase activity	AT2G41530	0.0451833	1	1
GO:MF	GO:0004174	electron-transferring-flavoprotein dehydrogenase activity	AT2G43400	0.0455866	1	1
GO:MF	GO:0061634	alpha-D-xyloside xylohydrolase	AT1G68560	0.0455866	1	2
GO:MF	GO:0102033	long-chain fatty acid omega-hydroxylase activity	AT1G69500	0.0462575	1	2
GO:MF	GO:0120250	fatty acid omega-hydroxylase activity	AT1G69500	0.0462575	1	2
GO:MF	GO:0016791	phosphatase activity	AT1G09870,AT1G13900,AT2G01180,AT2G16430,AT2G38110,AT3G02870,AT3G07130,AT3G10150,AT3G16560,AT4G29270,AT4G39120,AT5G32470,AT5G45700,AT5G50400,AT5G51260,AT2G35680	0.0467709	16	311
GO:MF	GO:0004175	endopeptidase activity	AT1G01300,AT1G76140,AT1G79320,AT2G04160,AT3G02450,AT3G46840,AT4G01320,AT4G32940,AT5G27660,AT5G45650,AT5G59100,AT3G51730,AT3G24590,AT1G12410,AT1G02560,AT2G30950,AT1G11910,AT1G09130,AT1G49970,AT5G60360,AT1G79340,AT5G42270,AT4G01610,AT3G02090	0.0489138	24	298
GO:MF	GO:0003958	NADPH-hemoprotein reductase activity	AT4G30210,AT4G24520	0.0489138	2	4
GO:MF	GO:0140414	phosphopantetheine-dependent carrier activity	AT1G08510	0.0489138	1	9
GO:MF	GO:0051192	prosthetic group binding	AT1G08510	0.0489138	1	9
GO:MF	GO:0000036	acyl carrier activity	AT1G08510	0.0489138	1	9
GO:MF	GO:0042578	phosphoric ester hydrolase activity	AT1G09870,AT1G13900,AT2G01180,AT2G16430,AT2G38110,AT3G02870,AT3G07130,AT3G10150,AT3G16560,AT4G29270,AT4G39120,AT5G08030,AT5G32470,AT5G41080,AT5G45700,AT5G50400,AT5G51260,AT2G35680	0.0489138	18	368
GO:MF	GO:0016702	oxidoreductase activity, acting on single donors with incorporation of molecular oxygen, incorporation of two atoms of oxygen	AT1G55020,AT3G14440,AT3G63520	0.0489138	3	30
GO:MF	GO:0008707	4-phytase activity	AT3G07130	0.0489138	1	1
GO:MF	GO:0071917	triose-phosphate transmembrane transporter activity	AT5G54800,AT5G46110	0.0489138	2	4
GO:MF	GO:0044620	ACP phosphopantetheine attachment site binding	AT1G08510	0.0489138	1	9
GO:MF	GO:0016879	ligase activity, forming carbon-nitrogen bonds	AT4G23100,AT5G16570,AT5G37600,AT5G54510,AT5G10240,AT5G35630,AT1G36180	0.0494224	7	61
GO:MF	GO:0043168	anion binding	AT1G01040,AT1G02520,AT1G02530,AT1G11050,AT1G17840,AT1G21250,AT1G24020,AT1G26410,AT1G31770,AT1G31812,AT1G32300,AT1G33290,AT1G36370,AT1G43710,AT1G50240,AT1G56145,AT1G63940,AT1G64660,AT1G67090,AT1G67720,AT1G68890,AT1G76680,AT1G79620,AT2G07560,AT2G13790,AT2G14080,AT2G14440,AT2G28070,AT2G28620,AT2G29940,AT2G35660,AT2G37250,AT2G37770,AT2G39800,AT2G46760,AT2G47000,AT3G02450,AT3G06630,AT3G13100,AT3G22910…	0.0494224	180	3218
GO:MF	GO:0004365	glyceraldehyde-3-phosphate dehydrogenase (NAD+) (phosphorylating) activity	AT1G16300	0.049647	1	6
GO:MF	GO:0050184	acyl-lipid omega-6 desaturase (cytochrome b5) activity	AT3G12120	0.049647	1	1
GO:MF	GO:0102985	delta12-fatty-acid desaturase activity	AT3G12120	0.049647	1	1
GO:MF	GO:0045485	omega-6 fatty acid desaturase activity	AT3G12120	0.049647	1	1
KEGG	KEGG:00195	Photosynthesis	AT1G60950,AT1G79040,AT4G09650,AT1G08380,AT1G44575,AT4G03280,AT4G32260,AT1G31330,AT1G03130,AT1G55670,AT1G76100,AT3G50820,AT2G30570,AT4G12800,AT4G04640,AT3G16140,AT2G20260,AT1G06680,AT1G30380,AT5G64040,AT4G21280	0.0331162	21	45
