# Supplementary material for: Epitranscriptomic and expression profiling in Riccia fluitans across diverse environmental conditions
Source: Comput Struct Biotechnol J. 2025 Oct 2;27:4232–45. doi: 10.1016/j.csbj.2025.10.002 (PMC12513226; doi:10.1016/j.csbj.2025.10.002)
Supplement: Supplementary file 2 — Supplementary material [file mmc2.zip › Supplementary materials/Table S35.xlsx]

## Sheet: Table S35.csv
Table S35. GO analysis of Riccia fluitans between land and water, DEGs.
Category	ID	Term	Genes	adj_pval	intersection_size	term_size
GO:BP	GO:0055085	transmembrane transport	AT1G02520,AT1G02530,AT1G07030,AT1G10970,AT1G12110,AT1G17840,AT1G22150,AT1G22710,AT1G29820,AT1G31770,AT1G55910,AT1G58340,AT1G64780,AT1G66770,AT1G71090,AT1G73590,AT1G75500,AT1G77110,AT2G07560,AT2G24220,AT2G28070,AT2G29940,AT2G32830,AT2G36830,AT2G38290,AT2G45960,AT2G47000,AT2G47490,AT3G01100,AT3G02850,AT3G10960,AT3G13100,AT3G16240,AT3G17630,AT3G22910,AT3G23560,AT3G26570,AT3G27020,AT3G28860,AT3G43790…	3,75818709157186e-09	79	1239
GO:BP	GO:0043436	oxoacid metabolic process	AT1G01280,AT1G06130,AT1G08030,AT1G08250,AT1G08510,AT1G12110,AT1G16300,AT1G32300,AT1G36370,AT1G43710,AT1G55020,AT1G60980,AT1G64660,AT1G65820,AT1G67080,AT1G74040,AT1G75330,AT1G75500,AT1G76680,AT1G79440,AT1G79460,AT1G79750,AT2G15620,AT2G16570,AT2G28880,AT2G32440,AT2G38860,AT2G39800,AT2G43400,AT2G46760,AT3G02630,AT3G02870,AT3G04520,AT3G04940,AT3G07630,AT3G12120,AT3G14440,AT3G48530,AT4G02610,AT4G02780…	6,56885319480385e-09	67	1067
GO:BP	GO:0006082	organic acid metabolic process	AT1G01280,AT1G06130,AT1G08030,AT1G08250,AT1G08510,AT1G12110,AT1G16300,AT1G32300,AT1G36370,AT1G43710,AT1G55020,AT1G60980,AT1G64660,AT1G65820,AT1G67080,AT1G74040,AT1G75330,AT1G75500,AT1G76680,AT1G79440,AT1G79460,AT1G79750,AT2G15620,AT2G16570,AT2G28880,AT2G32440,AT2G38860,AT2G39800,AT2G43400,AT2G46760,AT3G02630,AT3G02870,AT3G04520,AT3G04940,AT3G07630,AT3G12120,AT3G14440,AT3G48530,AT4G02610,AT4G02780…	6,56885319480385e-09	67	1068
GO:BP	GO:0044281	small molecule metabolic process	AT1G01280,AT1G06130,AT1G08030,AT1G08250,AT1G08510,AT1G12110,AT1G16300,AT1G23360,AT1G32300,AT1G36370,AT1G43710,AT1G55020,AT1G60980,AT1G64660,AT1G65820,AT1G67080,AT1G68890,AT1G71750,AT1G74040,AT1G75330,AT1G75500,AT1G76680,AT1G79440,AT1G79460,AT1G79750,AT2G15620,AT2G16570,AT2G26230,AT2G28880,AT2G30490,AT2G32440,AT2G37250,AT2G38860,AT2G39800,AT2G41530,AT2G43400,AT2G46760,AT3G01850,AT3G02630,AT3G02870…	6,56885319480385e-09	88	1602
GO:BP	GO:0019752	carboxylic acid metabolic process	AT1G01280,AT1G06130,AT1G08030,AT1G08250,AT1G08510,AT1G16300,AT1G32300,AT1G36370,AT1G43710,AT1G55020,AT1G60980,AT1G64660,AT1G65820,AT1G67080,AT1G74040,AT1G75330,AT1G75500,AT1G76680,AT1G79440,AT1G79460,AT1G79750,AT2G16570,AT2G28880,AT2G32440,AT2G38860,AT2G39800,AT2G43400,AT2G46760,AT3G02630,AT3G02870,AT3G04520,AT3G04940,AT3G07630,AT3G12120,AT3G14440,AT3G48530,AT4G02610,AT4G02780,AT4G10500,AT4G13930…	7,9745058940576e-09	62	955
GO:BP	GO:0044283	small molecule biosynthetic process	AT1G01280,AT1G08250,AT1G08510,AT1G23360,AT1G32300,AT1G36370,AT1G55020,AT1G60980,AT1G67080,AT1G68890,AT1G71750,AT1G74040,AT1G75330,AT1G75500,AT1G76680,AT1G79460,AT1G79750,AT2G28880,AT2G30490,AT2G32440,AT2G39800,AT2G46760,AT3G02630,AT3G02870,AT3G04940,AT3G07630,AT3G12120,AT3G14440,AT3G48530,AT4G02610,AT4G02780,AT4G13930,AT4G14070,AT4G15560,AT4G16760,AT4G21990,AT4G26850,AT4G27030,AT4G30950,AT4G32770…	1,51941427523217e-08	49	686
GO:BP	GO:0042744	hydrogen peroxide catabolic process	AT1G05240,AT1G05260,AT1G71695,AT2G38380,AT2G39040,AT3G01190,AT3G21770,AT4G08770,AT4G21960,AT4G35090,AT4G36430,AT5G05340,AT5G06720,AT5G06730,AT5G14130,AT5G15180	7,54168337118368e-08	16	92
GO:BP	GO:0046394	carboxylic acid biosynthetic process	AT1G01280,AT1G08250,AT1G08510,AT1G32300,AT1G36370,AT1G55020,AT1G60980,AT1G67080,AT1G74040,AT1G75330,AT1G75500,AT1G76680,AT1G79460,AT1G79750,AT2G28880,AT2G32440,AT2G39800,AT2G46760,AT3G02630,AT3G02870,AT3G04940,AT3G07630,AT3G12120,AT3G14440,AT3G48530,AT4G02610,AT4G02780,AT4G13930,AT4G14070,AT4G16760,AT4G21990,AT4G26850,AT4G27030,AT4G30950,AT4G39120,AT5G05580,AT5G11540,AT5G16570,AT5G28840,AT5G37600…	1,59996283167702e-07	41	556
GO:BP	GO:0016053	organic acid biosynthetic process	AT1G01280,AT1G08250,AT1G08510,AT1G32300,AT1G36370,AT1G55020,AT1G60980,AT1G67080,AT1G74040,AT1G75330,AT1G75500,AT1G76680,AT1G79460,AT1G79750,AT2G28880,AT2G32440,AT2G39800,AT2G46760,AT3G02630,AT3G02870,AT3G04940,AT3G07630,AT3G12120,AT3G14440,AT3G48530,AT4G02610,AT4G02780,AT4G13930,AT4G14070,AT4G16760,AT4G21990,AT4G26850,AT4G27030,AT4G30950,AT4G39120,AT5G05580,AT5G11540,AT5G16570,AT5G28840,AT5G37600…	1,59996283167702e-07	41	556
GO:BP	GO:0072593	reactive oxygen species metabolic process	AT1G05240,AT1G05260,AT1G67080,AT1G71695,AT1G79440,AT2G05100,AT2G38380,AT2G39040,AT3G01190,AT3G21770,AT4G04950,AT4G08770,AT4G21960,AT4G27940,AT4G35090,AT4G36430,AT5G05340,AT5G06720,AT5G06730,AT5G14130,AT5G15180	4,09936483336049e-07	21	187
GO:BP	GO:0006979	response to oxidative stress	AT1G05240,AT1G05260,AT1G14870,AT1G27510,AT1G31770,AT1G71695,AT1G75280,AT2G38380,AT2G39040,AT2G39800,AT3G01190,AT3G11050,AT3G21770,AT3G23910,AT3G25250,AT3G25530,AT4G00290,AT4G08770,AT4G21960,AT4G23100,AT4G27940,AT4G31390,AT4G32770,AT4G35090,AT4G36430,AT5G05340,AT5G06720,AT5G06730,AT5G13650,AT5G13930,AT5G14130,AT5G15180,AT5G24890	6,5452470359784e-07	33	426
GO:BP	GO:0042743	hydrogen peroxide metabolic process	AT1G05240,AT1G05260,AT1G71695,AT2G38380,AT2G39040,AT3G01190,AT3G21770,AT4G08770,AT4G21960,AT4G35090,AT4G36430,AT5G05340,AT5G06720,AT5G06730,AT5G14130,AT5G15180	9,93031281788905e-07	16	113
GO:BP	GO:0009636	response to toxic substance	AT1G05240,AT1G05260,AT1G12110,AT1G58340,AT1G71050,AT1G71695,AT2G15490,AT2G36750,AT2G37770,AT2G38380,AT2G39040,AT2G41530,AT3G01190,AT3G21770,AT3G23560,AT4G01070,AT4G08770,AT4G21960,AT4G27940,AT4G35090,AT4G36430,AT5G05340,AT5G06720,AT5G06730,AT5G14130,AT5G15180,AT5G52450,AT5G66390,ATCG00020	2,45584599037138e-06	29	316
GO:BP	GO:0042221	response to chemical	AT1G01470,AT1G05240,AT1G05260,AT1G05510,AT1G08030,AT1G09070,AT1G12110,AT1G17840,AT1G18100,AT1G21250,AT1G24020,AT1G26410,AT1G27340,AT1G27510,AT1G28330,AT1G31770,AT1G36370,AT1G43040,AT1G45249,AT1G55020,AT1G58340,AT1G62660,AT1G64660,AT1G68560,AT1G69530,AT1G70410,AT1G71050,AT1G71090,AT1G71695,AT1G73590,AT1G75040,AT1G75500,AT1G76680,AT1G77110,AT1G79440,AT1G79460,AT2G01180,AT2G04160,AT2G05100,AT2G13790…	3.80442e-06	130	2940
GO:BP	GO:1990748	cellular detoxification	AT1G05240,AT1G05260,AT1G71695,AT2G38380,AT2G39040,AT2G41530,AT3G01190,AT3G21770,AT4G08770,AT4G21960,AT4G27940,AT4G35090,AT4G36430,AT5G05340,AT5G06720,AT5G06730,AT5G14130,AT5G15180	1,13695076689424e-05	18	172
GO:BP	GO:0097237	cellular response to toxic substance	AT1G05240,AT1G05260,AT1G71695,AT2G38380,AT2G39040,AT2G41530,AT3G01190,AT3G21770,AT4G08770,AT4G21960,AT4G27940,AT4G35090,AT4G36430,AT5G05340,AT5G06720,AT5G06730,AT5G14130,AT5G15180	1,1647861452449e-05	18	173
GO:BP	GO:0098869	cellular oxidant detoxification	AT1G05240,AT1G05260,AT1G71695,AT2G38380,AT2G39040,AT3G01190,AT3G21770,AT4G08770,AT4G21960,AT4G27940,AT4G35090,AT4G36430,AT5G05340,AT5G06720,AT5G06730,AT5G14130,AT5G15180	1,99782907339215e-05	17	161
GO:BP	GO:0170039	proteinogenic amino acid metabolic process	AT1G08250,AT1G36370,AT1G64660,AT1G74040,AT1G75330,AT1G75500,AT1G79440,AT2G16570,AT2G28880,AT2G38860,AT2G39800,AT2G43400,AT3G04520,AT3G04940,AT3G07630,AT4G02610,AT4G13930,AT4G21990,AT4G34030,AT4G39120,AT5G16570,AT5G37600,AT5G43430	4,28941528132593e-05	23	271
GO:BP	GO:0170033	L-amino acid metabolic process	AT1G08250,AT1G36370,AT1G64660,AT1G74040,AT1G75330,AT1G75500,AT1G79440,AT2G16570,AT2G28880,AT2G38860,AT2G39800,AT2G43400,AT3G04520,AT3G04940,AT3G07630,AT4G02610,AT4G13930,AT4G21990,AT4G34030,AT4G39120,AT5G16570,AT5G37600,AT5G43430	4,62582207800472e-05	23	273
GO:BP	GO:0098660	inorganic ion transmembrane transport	AT1G07030,AT1G10970,AT1G12110,AT1G22150,AT1G58340,AT1G64780,AT2G07560,AT2G38290,AT3G02850,AT3G17630,AT3G22910,AT3G26570,AT3G27020,AT3G48850,AT3G61320,AT4G00900,AT4G09650,AT4G13420,AT4G13510,AT4G13590,AT4G24715,AT4G30190,AT4G32060,AT5G13750,AT5G26240,AT5G26820,AT5G41610,AT5G43350,AT5G62670,AT5G62720	6,68707687610257e-05	30	407
GO:BP	GO:0010540	basipetal auxin transport	AT1G12110,AT1G77110,AT2G47000,AT3G28860,AT5G13750,AT5G55540	7,03151180346382e-05	6	14
GO:BP	GO:0140115	export across plasma membrane	AT1G31770,AT1G58340,AT1G71090,AT1G73590,AT1G75500,AT2G07560,AT2G47000,AT3G23560,AT3G28860,AT4G30190,AT5G15100,AT5G52450,AT5G62670	9,49752084748951e-05	13	93
GO:BP	GO:0019755	one-carbon compound transport	AT1G64780,AT2G36830,AT2G45960,AT3G16240,AT5G45380	9,49752084748951e-05	5	9
GO:BP	GO:0048646	anatomical structure formation involved in morphogenesis	AT1G01280,AT1G50240,AT1G55020,AT1G58340,AT1G69500,AT1G69530,AT1G71090,AT1G73590,AT2G29940,AT2G39700,AT3G21820,AT3G28860,AT3G55500,AT4G13510,AT4G20050,AT4G20140,AT4G34850,AT5G05690	0.000110197	18	217
GO:BP	GO:0051179	localization	AT1G01050,AT1G02335,AT1G02520,AT1G02530,AT1G05500,AT1G05510,AT1G07030,AT1G09070,AT1G09270,AT1G09560,AT1G10970,AT1G12110,AT1G13900,AT1G17840,AT1G22150,AT1G22710,AT1G29820,AT1G31770,AT1G31812,AT1G51270,AT1G55910,AT1G58340,AT1G64650,AT1G64780,AT1G66770,AT1G71090,AT1G73590,AT1G75500,AT1G77110,AT2G07560,AT2G16060,AT2G24220,AT2G28070,AT2G29940,AT2G32830,AT2G36830,AT2G38290,AT2G40420,AT2G45960,AT2G47000…	0.000110197	113	2654
GO:BP	GO:0098754	detoxification	AT1G05240,AT1G05260,AT1G58340,AT1G71050,AT1G71695,AT2G38380,AT2G39040,AT2G41530,AT3G01190,AT3G21770,AT3G23560,AT4G08770,AT4G21960,AT4G27940,AT4G35090,AT4G36430,AT5G05340,AT5G06720,AT5G06730,AT5G14130,AT5G15180	0.000117703	21	275
GO:BP	GO:0006810	transport	AT1G02335,AT1G02520,AT1G02530,AT1G05500,AT1G07030,AT1G09070,AT1G09270,AT1G09560,AT1G10970,AT1G12110,AT1G13900,AT1G17840,AT1G22150,AT1G22710,AT1G29820,AT1G31770,AT1G31812,AT1G55910,AT1G58340,AT1G64650,AT1G64780,AT1G66770,AT1G71090,AT1G73590,AT1G75500,AT1G77110,AT2G07560,AT2G16060,AT2G24220,AT2G28070,AT2G29940,AT2G32830,AT2G36830,AT2G38290,AT2G40420,AT2G45960,AT2G47000,AT2G47490,AT3G01100,AT3G02850…	0.000130291	106	2477
GO:BP	GO:0010315	auxin export across the plasma membrane	AT1G71090,AT1G73590,AT1G75500,AT2G47000,AT3G28860,AT5G15100	0.000130291	6	18
GO:BP	GO:0009110	vitamin biosynthetic process	AT1G23360,AT1G32300,AT1G68890,AT2G28880,AT2G46760,AT3G02870,AT4G15560,AT4G26850,AT4G32770,AT5G11540,AT5G28840,AT5G32470,AT5G64300	0.000165755	13	98
GO:BP	GO:0051234	establishment of localization	AT1G02335,AT1G02520,AT1G02530,AT1G05500,AT1G07030,AT1G09070,AT1G09270,AT1G09560,AT1G10970,AT1G12110,AT1G13900,AT1G17840,AT1G22150,AT1G22710,AT1G29820,AT1G31770,AT1G31812,AT1G55910,AT1G58340,AT1G64650,AT1G64780,AT1G66770,AT1G71090,AT1G73590,AT1G75500,AT1G77110,AT2G07560,AT2G16060,AT2G24220,AT2G28070,AT2G29940,AT2G32830,AT2G36830,AT2G38290,AT2G40420,AT2G45960,AT2G47000,AT2G47490,AT3G01100,AT3G02850…	0.00020278	106	2536
GO:BP	GO:0005975	carbohydrate metabolic process	AT1G01050,AT1G04920,AT1G13900,AT1G16300,AT1G22710,AT1G26560,AT1G32300,AT1G32900,AT1G62660,AT1G67090,AT1G68560,AT2G01630,AT2G32810,AT2G33570,AT2G46760,AT3G01850,AT3G02730,AT3G02870,AT3G10710,AT3G10740,AT3G12500,AT3G17940,AT3G23640,AT3G23920,AT3G26380,AT3G26720,AT3G29090,AT3G29320,AT3G48530,AT3G54100,AT3G57790,AT3G62720,AT4G17430,AT4G18240,AT4G25000,AT4G26850,AT4G38970,AT5G03650,AT5G03860,AT5G04885…	0.00020278	53	1101
GO:BP	GO:0006766	vitamin metabolic process	AT1G23360,AT1G32300,AT1G68890,AT2G28880,AT2G46760,AT3G02870,AT4G15560,AT4G26850,AT4G32770,AT5G11540,AT5G28840,AT5G32470,AT5G64300	0.000327669	13	105
GO:BP	GO:1901605	alpha-amino acid metabolic process	AT1G08250,AT1G36370,AT1G64660,AT1G74040,AT1G75330,AT1G75500,AT1G79440,AT2G16570,AT2G28880,AT2G38860,AT2G39800,AT2G43400,AT3G04520,AT3G04940,AT3G07630,AT4G02610,AT4G13930,AT4G21990,AT4G34030,AT4G39120,AT5G16570,AT5G37600,AT5G43430	0.000338994	23	317
GO:BP	GO:0042592	homeostatic process	AT1G08030,AT1G16300,AT1G36370,AT1G45249,AT1G71090,AT3G02730,AT3G02850,AT3G11050,AT3G17630,AT3G47420,AT4G04770,AT4G20140,AT4G30190,AT4G32060,AT4G35090,AT5G02600,AT5G03650,AT5G05690,AT5G10860,AT5G26820,AT5G41610,AT5G47560	0.000359368	22	291
GO:BP	GO:0009056	catabolic process	AT1G01040,AT1G05240,AT1G05260,AT1G06130,AT1G06800,AT1G09390,AT1G16300,AT1G51440,AT1G64660,AT1G68560,AT1G68890,AT1G71691,AT1G71695,AT1G79440,AT2G25490,AT2G26230,AT2G38380,AT2G39040,AT2G41530,AT2G43400,AT3G01190,AT3G04520,AT3G05180,AT3G10710,AT3G10740,AT3G12500,AT3G21770,AT3G23920,AT3G29090,AT3G63520,AT4G01070,AT4G04955,AT4G08770,AT4G10500,AT4G11910,AT4G16070,AT4G16760,AT4G19230,AT4G21960,AT4G24690…	0.000359368	63	1379
GO:BP	GO:0140352	export from cell	AT1G31770,AT1G58340,AT1G71090,AT1G73590,AT1G75500,AT2G07560,AT2G29940,AT2G47000,AT3G23560,AT3G28860,AT4G14870,AT4G30190,AT5G15100,AT5G52450,AT5G62670	0.000720828	15	151
GO:BP	GO:0009914	hormone transport	AT1G12110,AT1G31770,AT1G71090,AT1G73590,AT1G75500,AT1G77110,AT2G47000,AT3G28860,AT4G04950,AT5G13750,AT5G13930,AT5G15100,AT5G55540,AT5G63420	0.000810557	14	134
GO:BP	GO:0050896	response to stimulus	AT1G01040,AT1G01470,AT1G05240,AT1G05260,AT1G05510,AT1G06330,AT1G08030,AT1G08540,AT1G09070,AT1G09270,AT1G12110,AT1G14870,AT1G17840,AT1G18100,AT1G21250,AT1G22610,AT1G23010,AT1G24020,AT1G26410,AT1G27340,AT1G27510,AT1G28330,AT1G31770,AT1G31812,AT1G36370,AT1G43040,AT1G45249,AT1G51270,AT1G55020,AT1G55480,AT1G58340,AT1G60950,AT1G62660,AT1G63940,AT1G64660,AT1G64780,AT1G66240,AT1G67090,AT1G68560,AT1G69530…	0.000810557	205	6002
GO:BP	GO:0006091	generation of precursor metabolites and energy	AT1G07030,AT1G16300,AT1G55480,AT1G60950,AT1G68890,AT1G79040,AT2G05100,AT2G32300,AT2G42600,AT2G43400,AT3G01850,AT3G07480,AT3G60370,AT3G61320,AT4G09650,AT4G30950,AT4G31390,AT4G38970,AT5G03650,AT5G03860,AT5G08570,AT5G19220,AT5G43430,AT5G47810,AT5G49740,ATCG00020,ATCG00280,ATCG00340,ATCG00680,ATCG01050	0.000870678	30	464
GO:BP	GO:0006520	amino acid metabolic process	AT1G08250,AT1G36370,AT1G64660,AT1G68890,AT1G74040,AT1G75330,AT1G75500,AT1G79440,AT2G16570,AT2G28880,AT2G37250,AT2G38860,AT2G39800,AT2G43400,AT3G04520,AT3G04940,AT3G07630	0.000918027	17	435
GO:BP	GO:0015698	inorganic anion transport	AT1G12110,AT1G22150,AT1G64650,AT2G32830,AT3G26570,AT3G48850,AT3G52190,AT3G61320,AT4G24715,AT5G26240,AT5G43350,AT5G43360,AT5G62720	0.000943368	13	120
GO:BP	GO:0005985	sucrose metabolic process	AT1G01050,AT1G04920,AT1G22710,AT1G62660	0.00123355	4	39
GO:BP	GO:0009653	anatomical structure morphogenesis	AT1G01040,AT1G01280,AT1G07090,AT1G08030,AT1G17840,AT1G19835,AT1G24620,AT1G27340,AT1G31770,AT1G50240,AT1G55020,AT1G58340,AT1G69500,AT1G69530,AT1G71090,AT1G73590,AT1G75500,AT1G77110,AT1G79620,AT2G04160,AT2G27230,AT2G28620,AT2G29940	0.0014923	23	1033
GO:BP	GO:0009772	photosynthetic electron transport in photosystem II	AT4G09650,ATCG00020,ATCG00280,ATCG00680	0.0014923	4	8
GO:BP	GO:0006811	monoatomic ion transport	AT1G07030,AT1G10970,AT1G22150,AT1G29820,AT1G55910,AT1G58340,AT1G64650,AT2G07560,AT3G01100,AT3G02850,AT3G11050,AT3G17630,AT3G22910,AT3G27020,AT3G61320,AT4G00290,AT4G00900,AT4G09650,AT4G13420,AT4G13590,AT4G16160,AT4G27940,AT4G30190,AT4G32060,AT5G13750,AT5G26240,AT5G26820,AT5G41610,AT5G46330,AT5G49730,AT5G49740,AT5G62670	0.0014923	32	547
GO:BP	GO:0019853	L-ascorbic acid biosynthetic process	AT1G32300,AT2G46760,AT3G02870,AT4G26850,AT5G11540,AT5G28840	0.00150652	6	27
GO:BP	GO:0048878	chemical homeostasis	AT1G08030,AT1G16300,AT1G36370,AT1G45249,AT1G71090,AT3G02850,AT3G11050,AT3G17630,AT3G47420,AT4G04770,AT4G20140,AT4G30190,AT4G32060,AT5G02600,AT5G03650,AT5G05690,AT5G26820,AT5G41610,AT5G47560	0.0015116	19	257
GO:BP	GO:0015979	photosynthesis	AT1G55480,AT1G60950,AT1G67090,AT1G68890,AT1G79040,AT2G05100,AT2G42600,AT3G22840,AT3G60370,AT3G61320,AT4G09650,AT4G14690,AT4G30950,AT4G31390,AT5G19855,AT5G49740,ATCG00020,ATCG00280,ATCG00340,ATCG00490,ATCG00680	0.00158215	21	281
GO:BP	GO:0010928	regulation of auxin mediated signaling pathway	AT1G27340,AT1G71090,AT1G73590,AT1G75500,AT2G47000,AT3G28860	0.00160767	6	46
GO:BP	GO:0042364	water-soluble vitamin biosynthetic process	AT1G32300,AT2G28880,AT2G46760,AT3G02870,AT4G15560,AT4G26850,AT5G11540,AT5G28840,AT5G32470,AT5G64300	0.00163171	10	77
GO:BP	GO:0060918	auxin transport	AT1G12110,AT1G71090,AT1G73590,AT1G75500,AT1G77110,AT2G47000,AT3G28860,AT4G04950,AT5G13750,AT5G13930,AT5G15100,AT5G55540,AT5G63420	0.00199065	13	131
GO:BP	GO:0019684	photosynthesis, light reaction	AT1G55480,AT1G60950,AT1G68890,AT1G79040,AT2G05100,AT3G60370,AT3G61320,AT4G09650,AT4G30950,AT4G31390,AT5G49740,ATCG00020,ATCG00280,ATCG00680	0.00199065	14	146
GO:BP	GO:0010222	stem vascular tissue pattern formation	AT1G17840,AT1G31770	0.0020391	2	4
GO:BP	GO:0008610	lipid biosynthetic process	AT1G01280,AT1G08510,AT1G55020,AT1G60980,AT1G67080,AT1G76680,AT1G78690,AT1G78960,AT1G79460,AT1G79750,AT2G32440,AT2G38110,AT2G46210,AT3G02630,AT3G02870,AT3G06060,AT3G12120,AT3G14440,AT3G18000,AT3G48530,AT4G02780,AT4G14070,AT4G15560,AT4G16760,AT4G27030,AT4G30950,AT4G31390,AT5G01220,AT5G05580,AT5G05690	0.00206759	30	630
GO:BP	GO:0009269	response to desiccation	AT1G01470,AT1G05260	0.00210776	2	17
GO:BP	GO:0019915	lipid storage	AT1G01050,AT1G05510	0.00210776	2	15
GO:BP	GO:0009642	response to light intensity	AT1G01470,AT1G31812,AT1G55480,AT1G58340,AT1G60950,AT2G05100,AT2G43400,AT3G02730,AT3G22840,AT4G14690,AT4G30950,AT4G32770	0.00215494	12	154
GO:BP	GO:0032787	monocarboxylic acid metabolic process	AT1G01280,AT1G06130,AT1G08510,AT1G16300,AT1G55020,AT1G67080,AT1G76680,AT1G79440,AT1G79750,AT2G28880,AT3G02630,AT3G12120,AT3G14440,AT3G48530,AT4G10500,AT4G14070,AT4G16760,AT4G19230,AT4G27030,AT4G30950,AT4G32770,AT4G38970,AT5G03860,AT5G05580,AT5G08570,AT5G42650,AT5G45340,AT5G47810	0.0023463	28	489
GO:BP	GO:0009767	photosynthetic electron transport chain	AT1G60950,AT4G09650,AT4G30950,AT4G31390,AT5G49740,ATCG00020,ATCG00280,ATCG00680	0.00259361	8	52
GO:BP	GO:0009628	response to abiotic stimulus	AT1G01470,AT1G05260,AT1G08540,AT1G09070,AT1G12110,AT1G17840,AT1G22610,AT1G26410,AT1G31812,AT1G45249,AT1G55480,AT1G58340,AT1G60950,AT1G62660,AT1G63940,AT1G64660,AT1G67090,AT1G69530,AT1G73590,AT1G75040,AT1G76680,AT1G79440,AT2G01180,AT2G05100,AT2G13790,AT2G16060,AT2G18340,AT2G35930,AT2G36750,AT2G37770,AT2G39800,AT2G40950,AT2G43400,AT2G45960,AT2G46210,AT2G47000,AT2G47520,AT2G47770,AT3G02730,AT3G02870…	0.00277286	85	2131
GO:BP	GO:0006629	lipid metabolic process	AT1G01280,AT1G06800,AT1G08510,AT1G09390,AT1G51440,AT1G55020,AT1G60980,AT1G67080,AT1G71691,AT1G76680,AT1G78690,AT1G78960,AT1G79460,AT1G79750,AT2G01180,AT2G32440,AT2G38110,AT2G46210,AT2G46890,AT3G02630,AT3G02870,AT3G05180,AT3G06060,AT3G12120,AT3G14440,AT3G18000,AT3G48530,AT3G63520,AT4G02780,AT4G14070,AT4G15560,AT4G16070,AT4G16760,AT4G19230,AT4G27030,AT4G30950,AT4G31390,AT4G32770,AT5G01220,AT5G05580…	0.00279072	49	1098
GO:BP	GO:0006767	water-soluble vitamin metabolic process	AT1G32300,AT2G28880,AT2G46760,AT3G02870,AT4G15560,AT4G26850,AT5G11540,AT5G28840,AT5G32470,AT5G64300	0.00279072	10	84
GO:BP	GO:0006633	fatty acid biosynthetic process	AT1G01280,AT1G08510,AT1G55020,AT1G76680,AT1G79750,AT3G02630,AT3G12120,AT3G48530,AT4G14070,AT4G16760,AT4G27030,AT4G30950,AT5G05580	0.00285459	13	171
GO:BP	GO:0072488	ammonium transmembrane transport	AT1G64780,AT2G38290,AT4G13510	0.00293282	3	6
GO:BP	GO:0098661	inorganic anion transmembrane transport	AT1G12110,AT1G22150,AT3G26570,AT3G48850,AT3G61320,AT4G24715,AT5G26240,AT5G43350,AT5G62720	0.00323279	9	71
GO:BP	GO:1901336	lactone biosynthetic process	AT1G32300,AT2G46760,AT3G02870,AT4G26850,AT5G11540,AT5G28840	0.00323622	6	33
GO:BP	GO:0051792	medium-chain fatty acid biosynthetic process	AT1G01280	0.00323622	1	1
GO:BP	GO:0008652	amino acid biosynthetic process	AT1G08250,AT1G36370,AT1G74040,AT1G75330,AT1G75500,AT2G28880,AT2G37250,AT2G39800,AT3G04940,AT3G07630,AT4G02610,AT4G13930,AT4G21990,AT4G39120,AT5G16570,AT5G37600	0.00323622	16	220
GO:BP	GO:0035279	miRNA-mediated gene silencing by mRNA destabilization	AT1G01040	0.00323622	1	3
GO:BP	GO:0044085	cellular component biogenesis	AT1G01040,AT1G01050,AT1G01280	0.00323622	3	1115
GO:BP	GO:0090698	post-embryonic plant morphogenesis	AT1G01040,AT1G07090,AT1G17840,AT1G31770,AT1G55020,AT1G71090,AT1G73590,AT2G04160	0.00323622	8	204
GO:BP	GO:0010599	lsiRNA processing	AT1G01040	0.00323622	1	3
GO:BP	GO:0002933	lipid hydroxylation	AT1G01280	0.00323622	1	1
GO:BP	GO:0072330	monocarboxylic acid biosynthetic process	AT1G01280,AT1G08510,AT1G55020,AT1G67080,AT1G76680,AT1G79750,AT2G28880,AT3G02630,AT3G12120,AT3G14440,AT3G48530,AT4G14070,AT4G16760,AT4G27030,AT4G30950,AT5G05580	0.00323622	16	249
GO:BP	GO:0009414	response to water deprivation	AT1G01470,AT1G05260,AT1G12110,AT1G45249,AT1G62660,AT1G64660,AT2G05100,AT2G18340,AT2G35930,AT2G37770,AT2G39800,AT2G45960,AT2G47520,AT3G14440,AT3G23920,AT3G24500,AT3G29320	0.00336542	17	424
GO:BP	GO:1901700	response to oxygen-containing compound	AT1G01470,AT1G05260,AT1G05510,AT1G12110,AT1G17840,AT1G18100,AT1G21250,AT1G24020,AT1G27510,AT1G28330,AT1G31770,AT1G45249,AT1G55020,AT1G58340,AT1G62660,AT1G64660,AT1G69530,AT1G70410,AT1G76680,AT1G79460,AT2G05100,AT2G13790,AT2G15620,AT2G18340,AT2G29940,AT2G35930,AT2G37770,AT2G39800,AT2G40170,AT2G41530,AT2G45960,AT2G47520,AT2G47770,AT3G11050,AT3G14440,AT3G23920,AT3G24500,AT3G26000,AT3G29320,AT3G55970…	0.00336874	61	1659
GO:BP	GO:0019852	L-ascorbic acid metabolic process	AT1G32300,AT2G46760,AT3G02870,AT4G26850,AT5G11540,AT5G28840	0.00353703	6	34
GO:BP	GO:0055080	monoatomic cation homeostasis	AT1G08030,AT3G02850,AT3G11050,AT3G17630,AT4G04770,AT4G20140,AT4G30190,AT4G32060,AT5G02600,AT5G26820,AT5G41610,AT5G47560	0.00380228	12	133
GO:BP	GO:0048364	root development	AT1G02335,AT1G08030,AT1G09560,AT1G12110,AT1G16300,AT1G24620,AT1G55020,AT1G58340,AT1G71090,AT1G73590,AT1G77110,AT2G04160,AT2G27230,AT2G37250,AT2G39800,AT2G47000,AT2G47520,AT3G07880,AT3G18000,AT3G21820	0.00407945	20	616
GO:BP	GO:0022622	root system development	AT1G02335,AT1G08030,AT1G09560,AT1G12110,AT1G16300,AT1G24620,AT1G55020,AT1G58340,AT1G71090,AT1G73590,AT1G77110,AT2G04160,AT2G27230,AT2G37250,AT2G39800,AT2G47000,AT2G47520,AT3G07880,AT3G18000,AT3G21820	0.00411515	20	617
GO:BP	GO:0006721	terpenoid metabolic process	AT1G60980,AT1G67080,AT1G78960,AT1G79460,AT2G32440,AT3G14440,AT3G63520,AT4G02780,AT4G15560,AT4G19230,AT4G31390,AT4G32770,AT5G36110,AT5G45340,AT5G62790	0.00421193	15	188
GO:BP	GO:0009415	response to water	AT1G01470,AT1G05260,AT1G12110,AT1G45249,AT1G62660,AT1G64660,AT2G05100,AT2G18340,AT2G35930,AT2G37770,AT2G39800,AT2G45960,AT2G47520,AT3G14440,AT3G23920,AT3G24500,AT3G29320	0.00428036	17	436
GO:BP	GO:0009416	response to light stimulus	AT1G01470,AT1G08540,AT1G12110,AT1G22610,AT1G31812,AT1G55480,AT1G58340,AT1G60950,AT1G69530,AT1G73590,AT1G75040,AT1G79440,AT2G01180,AT2G05100,AT2G36750,AT2G43400,AT3G02730,AT3G06630,AT3G22840,AT3G28860,AT4G04770,AT4G14690,AT4G19230,AT4G27670,AT4G30950,AT4G31390,AT4G32770,AT4G35090,AT5G03650,AT5G05690,AT5G09810,AT5G13930,AT5G25830,AT5G40850,AT5G45340,AT5G47010,AT5G49730	0.00470008	37	764
GO:BP	GO:0046364	monosaccharide biosynthetic process	AT1G32300,AT2G46760,AT3G02870,AT4G26850,AT4G38970,AT5G11540,AT5G28840	0.00475668	7	51
GO:BP	GO:0005984	disaccharide metabolic process	AT1G01050,AT1G04920,AT1G22710,AT1G62660	0.00486069	4	66
GO:BP	GO:0010876	lipid localization	AT1G01050,AT1G05500,AT1G05510,AT1G17840,AT1G31812	0.00507336	5	171
GO:BP	GO:0006144	purine nucleobase metabolic process	AT1G71750,AT2G16570,AT2G26230,AT4G04955	0.00524323	4	19
GO:BP	GO:0051791	medium-chain fatty acid metabolic process	AT1G01280	0.00544249	1	2
GO:BP	GO:0006778	porphyrin-containing compound metabolic process	AT2G47770,AT3G22840,AT4G11910,AT4G14690,AT4G15560,AT4G31390,AT4G32770,AT5G40850,AT5G43430,AT5G43860	0.00551702	10	103
GO:BP	GO:0006817	phosphate ion transport	AT2G32830,AT3G26570,AT3G48850,AT3G52190,AT5G43350,AT5G43360	0.00567007	6	37
GO:BP	GO:0031540	regulation of anthocyanin biosynthetic process	AT1G75040,AT4G09820,AT4G31390,AT5G13930	0.00567007	4	15
GO:BP	GO:0009644	response to high light intensity	AT1G01470,AT1G55480,AT2G05100,AT3G22840,AT4G14690,AT4G30950,AT4G32770	0.00567007	7	64
GO:BP	GO:0006552	L-leucine catabolic process	AT2G43400,AT4G34030,AT5G43430	0.00567007	3	6
GO:BP	GO:0005982	starch metabolic process	AT1G01050,AT1G32900,AT3G23920,AT4G18240,AT5G03650,AT5G17520,AT5G19220,AT5G26570	0.00596313	8	71
GO:BP	GO:0033013	tetrapyrrole metabolic process	AT2G47770,AT3G22840,AT4G11910,AT4G14690,AT4G15560,AT4G31390,AT4G32770,AT5G40850,AT5G43430,AT5G43860	0.00604327	10	105
GO:BP	GO:0009314	response to radiation	AT1G01470,AT1G08540,AT1G12110,AT1G22610,AT1G31812,AT1G55480,AT1G58340,AT1G60950,AT1G69530,AT1G73590,AT1G75040,AT1G79440,AT2G01180,AT2G05100,AT2G36750,AT2G43400,AT3G02730,AT3G06630,AT3G22840,AT3G28860,AT4G04770,AT4G14690,AT4G19230,AT4G27670,AT4G30950,AT4G31390,AT4G32770,AT4G35090,AT5G03650,AT5G05690,AT5G09810,AT5G13930,AT5G25830,AT5G40850,AT5G45340,AT5G47010,AT5G49730	0.00620185	37	781
GO:BP	GO:0009311	oligosaccharide metabolic process	AT1G01050,AT1G04920,AT1G22710,AT1G62660	0.00627758	4	73
GO:BP	GO:0048826	cotyledon morphogenesis	AT1G17840,AT1G31770,AT1G73590	0.00643684	3	23
GO:BP	GO:0005996	monosaccharide metabolic process	AT1G16300,AT1G32300,AT2G46760,AT3G02870,AT3G10740,AT3G17940,AT3G26720,AT3G54100,AT4G17430,AT4G26850,AT4G38970,AT5G11540,AT5G28840	0.00643684	13	174
GO:BP	GO:0006950	response to stress	AT1G01040,AT1G01470,AT1G05240,AT1G05260,AT1G08030,AT1G09070,AT1G12110,AT1G14870,AT1G17840,AT1G21250,AT1G23010,AT1G24020,AT1G26410,AT1G27510,AT1G31770,AT1G31812,AT1G45249,AT1G55020,AT1G55480,AT1G58340,AT1G62660,AT1G63940,AT1G64660,AT1G67090,AT1G71050,AT1G71695,AT1G75040,AT1G75280,AT1G75500,AT1G76680,AT1G79440,AT2G01180,AT2G01630,AT2G02990,AT2G05100,AT2G13790,AT2G14080,AT2G15480,AT2G16060,AT2G16430…	0.0064788	127	3733
GO:BP	GO:0010497	plasmodesmata-mediated intercellular transport	AT1G02335,AT1G09560	0.0064788	2	18
GO:BP	GO:0098662	inorganic cation transmembrane transport	AT1G07030,AT1G10970,AT1G58340,AT1G64780,AT2G07560,AT2G38290,AT3G02850,AT3G17630,AT3G22910,AT3G27020,AT4G00900,AT4G09650,AT4G13420,AT4G13510,AT4G13590,AT4G30190,AT4G32060,AT5G13750,AT5G26820,AT5G41610	0.00648549	20	340
GO:BP	GO:1901607	alpha-amino acid biosynthetic process	AT1G08250,AT1G36370,AT1G74040,AT1G75330,AT1G75500,AT2G39800,AT3G04940,AT3G07630,AT4G02610,AT4G13930,AT4G21990,AT4G39120,AT5G16570,AT5G37600	0.00650019	14	195
GO:BP	GO:0009064	glutamine family amino acid metabolic process	AT1G75330,AT1G79440,AT2G16570,AT2G28880,AT2G38860,AT2G39800	0.00678166	6	95
GO:BP	GO:0001101	response to acid chemical	AT1G01470,AT1G05260,AT1G12110,AT1G45249,AT1G62660,AT1G64660,AT2G05100,AT2G18340,AT2G35930,AT2G37770,AT2G39800,AT2G45960,AT2G47520,AT3G14440,AT3G23920,AT3G24500,AT3G29320	0.00685924	17	464
GO:BP	GO:0050801	monoatomic ion homeostasis	AT1G08030,AT3G02850,AT3G11050,AT3G17630,AT4G04770,AT4G20140,AT4G30190,AT4G32060,AT5G02600,AT5G26820,AT5G41610,AT5G47560	0.0069455	12	147
GO:BP	GO:0042128	nitrate assimilation	AT1G12110,AT2G15620,AT3G48530,AT5G16570,AT5G37600,AT5G40850	0.0069455	6	40
GO:BP	GO:0042126	nitrate metabolic process	AT1G12110,AT2G15620,AT3G48530,AT5G16570,AT5G37600,AT5G40850	0.0069455	6	40
GO:BP	GO:0080110	sporopollenin biosynthetic process	AT1G01280,AT1G69500,AT4G34850	0.00710564	3	8
GO:BP	GO:1901334	lactone metabolic process	AT1G32300,AT2G46760,AT3G02870,AT4G26850,AT5G11540,AT5G28840	0.00710564	6	41
GO:BP	GO:0015994	chlorophyll metabolic process	AT3G22840,AT4G11910,AT4G14690,AT4G15560,AT4G31390,AT4G32770,AT5G40850,AT5G43430,AT5G43860	0.00710564	9	90
GO:BP	GO:0048317	seed morphogenesis	AT1G01040	0.00712739	1	10
GO:BP	GO:0015843	methylammonium transport	AT1G64780,AT3G16240	0.00727249	2	3
GO:BP	GO:0090056	regulation of chlorophyll metabolic process	AT3G22840,AT4G11910,AT4G14690,AT4G31390,AT5G40850	0.00732765	5	27
GO:BP	GO:0070887	cellular response to chemical stimulus	AT1G05240,AT1G05260,AT1G09070,AT1G12110,AT1G18100,AT1G24020,AT1G26410,AT1G27340,AT1G27510,AT1G31770,AT1G45249,AT1G62660,AT1G64660,AT1G71090,AT1G71695,AT1G73590,AT1G75500,AT1G76680,AT1G77110,AT1G79460,AT2G01180,AT2G05100,AT2G13790,AT2G16060,AT2G25490,AT2G29940,AT2G38380,AT2G39040,AT2G41530,AT2G47000,AT2G47520,AT3G01190,AT3G21770,AT3G24500,AT3G25250,AT3G26000,AT3G28860,AT3G55970,AT4G00290,AT4G01070…	0.00732765	69	1669
GO:BP	GO:0031053	primary miRNA processing	AT1G01040	0.00750508	1	11
GO:BP	GO:0009616	RNAi-mediated antiviral immune response	AT1G01040	0.00750508	1	11
GO:BP	GO:0048825	cotyledon development	AT1G17840,AT1G31770,AT1G73590,AT1G79440	0.00770888	4	55
GO:BP	GO:0048528	post-embryonic root development	AT1G12110,AT1G55020,AT1G71090,AT1G77110,AT2G04160,AT3G18000,AT3G21820,AT3G28860,AT3G60350,AT4G13510	0.00803406	10	158
GO:BP	GO:0006949	syncytium formation	AT1G69530,AT2G39700,AT3G55500	0.00803406	3	11
GO:BP	GO:0030001	metal ion transport	AT1G07030,AT1G10970,AT1G29820,AT1G55910,AT1G58340,AT3G02850,AT3G11050,AT3G17630,AT3G22910,AT3G27020,AT4G00900,AT4G13420,AT4G13590,AT4G27940,AT4G32060,AT5G13750,AT5G26820,AT5G41610	0.00805058	18	299
GO:BP	GO:0010051	xylem and phloem pattern formation	AT1G17840,AT1G27340,AT1G31770,AT1G73590	0.00810289	4	62
GO:BP	GO:0170034	L-amino acid biosynthetic process	AT1G08250,AT1G36370,AT1G74040,AT1G75330,AT2G39800,AT3G04940,AT3G07630,AT4G13930,AT4G21990,AT4G39120,AT5G16570,AT5G37600	0.00826412	12	158
GO:BP	GO:0010208	pollen wall assembly	AT1G01280,AT1G69500,AT2G29940,AT4G20050,AT4G34850,AT5G05690	0.00826412	6	48
GO:BP	GO:0033559	unsaturated fatty acid metabolic process	AT3G12120,AT4G27030,AT4G30950,AT5G05580,AT5G42650	0.00826412	5	28
GO:BP	GO:0170038	proteinogenic amino acid biosynthetic process	AT1G08250,AT1G36370,AT1G74040,AT1G75330,AT2G39800,AT3G04940,AT3G07630,AT4G13930,AT4G21990,AT4G39120,AT5G16570,AT5G37600	0.00826412	12	158
GO:BP	GO:0051235	maintenance of location	AT1G01050,AT1G05510	0.00826412	2	44
GO:BP	GO:0010584	pollen exine formation	AT1G01280,AT1G69500,AT4G20050,AT4G34850,AT5G05690	0.00830901	5	32
GO:BP	GO:0170035	L-amino acid catabolic process	AT1G64660,AT1G79440,AT2G43400,AT3G04520,AT4G34030,AT5G43430	0.00894363	6	43
GO:BP	GO:0015669	gas transport	AT2G16060,AT2G45960	0.00894363	2	4
GO:BP	GO:0170040	proteinogenic amino acid catabolic process	AT1G64660,AT1G79440,AT2G43400,AT3G04520,AT4G34030,AT5G43430	0.00894363	6	43
GO:BP	GO:0019725	cellular homeostasis	AT1G16300,AT1G45249,AT1G71090,AT3G02730,AT3G11050,AT4G04770,AT4G30190,AT4G32060,AT4G35090,AT5G03650,AT5G10860,AT5G26820,AT5G47560	0.00894363	13	177
GO:BP	GO:0044282	small molecule catabolic process	AT1G06130,AT1G64660,AT1G79440,AT2G26230,AT2G41530,AT2G43400,AT3G04520,AT4G10500,AT4G16760,AT4G19230,AT4G34030,AT5G43430,AT5G45340	0.00894363	13	179
GO:BP	GO:0010267	ta-siRNA processing	AT1G01040	0.00894363	1	15
GO:BP	GO:0009962	regulation of flavonoid biosynthetic process	AT1G75040,AT4G09820,AT4G31390,AT5G13930,AT5G48930	0.00894363	5	28
GO:BP	GO:0009813	flavonoid biosynthetic process	AT1G75040,AT2G02990,AT4G09820,AT4G31390,AT4G34850,AT5G07990,AT5G13930,AT5G48930	0.00900778	8	75
GO:BP	GO:0010496	intercellular transport	AT1G02335,AT1G09560	0.00926753	2	25
GO:BP	GO:0009611	response to wounding	AT1G01470,AT1G17840,AT1G55480,AT1G76680,AT2G02990,AT3G21820,AT3G25250,AT4G08500,AT4G16760,AT4G20140,AT4G32940,AT5G09810,AT5G13930,AT5G42650,AT5G47010,AT5G53750	0.00934959	16	243
GO:BP	GO:0046686	response to cadmium ion	AT1G36370,AT1G68560,AT1G71050,AT1G75040,AT4G23100,AT5G24890,AT5G64250,ATCG00490	0.00970523	8	71
GO:BP	GO:1905392	plant organ morphogenesis	AT1G08030,AT1G17840,AT1G24620,AT1G27340,AT1G31770,AT1G55020,AT1G58340,AT1G71090,AT1G73590,AT1G77110,AT2G04160,AT2G27230	0.0098373	12	476
GO:BP	GO:1901401	regulation of tetrapyrrole metabolic process	AT3G22840,AT4G11910,AT4G14690,AT4G31390,AT5G40850	0.0098373	5	30
GO:BP	GO:0000041	transition metal ion transport	AT1G07030,AT1G10970,AT1G55910,AT1G58340,AT3G11050,AT3G27020,AT4G13590,AT4G27940	0.00993431	8	101
GO:BP	GO:0032989	cellular anatomical entity morphogenesis	AT1G01280,AT1G69500,AT2G29940,AT4G20050,AT4G34850,AT5G05690	0.0101224	6	51
GO:BP	GO:0010927	cellular component assembly involved in morphogenesis	AT1G01280,AT1G69500,AT2G29940,AT4G20050,AT4G34850,AT5G05690	0.0101224	6	51
GO:BP	GO:0009718	anthocyanin-containing compound biosynthetic process	AT1G75040,AT2G02990,AT4G09820,AT4G31390,AT5G13930	0.0102019	5	33
GO:BP	GO:2000034	regulation of seed maturation	AT1G01040	0.0109352	1	20
GO:BP	GO:0071941	nitrogen cycle metabolic process	AT1G12110,AT2G15620,AT3G48530,AT5G16570,AT5G37600,AT5G40850	0.0109819	6	46
GO:BP	GO:0071456	cellular response to hypoxia	AT1G09070,AT1G26410,AT1G76680,AT2G01180,AT2G13790,AT2G16060,AT2G47520,AT3G24500,AT3G25250,AT4G19880,AT5G12030,AT5G35735,AT5G41080,AT5G45340,AT5G54960,AT5G64260	0.0112259	16	239
GO:BP	GO:0042372	phylloquinone biosynthetic process	AT1G23360,AT1G68890	0.0113726	2	9
GO:BP	GO:0042374	phylloquinone metabolic process	AT1G23360,AT1G68890	0.0113726	2	9
GO:BP	GO:0090307	mitotic spindle assembly	AT1G03780	0.0116277	1	2
GO:BP	GO:0006720	isoprenoid metabolic process	AT1G60980,AT1G67080,AT1G78960,AT1G79460,AT2G32440,AT3G14440,AT3G63520,AT4G02780,AT4G15560,AT4G19230,AT4G31390,AT4G32770,AT5G36110,AT5G45340,AT5G62790	0.0117408	15	220
GO:BP	GO:0071453	cellular response to oxygen levels	AT1G09070,AT1G26410,AT1G76680,AT2G01180,AT2G13790,AT2G16060,AT2G47520,AT3G24500,AT3G25250,AT4G19880,AT5G12030,AT5G35735,AT5G41080,AT5G45340,AT5G54960,AT5G64260	0.0117791	16	241
GO:BP	GO:0036294	cellular response to decreased oxygen levels	AT1G09070,AT1G26410,AT1G76680,AT2G01180,AT2G13790,AT2G16060,AT2G47520,AT3G24500,AT3G25250,AT4G19880,AT5G12030,AT5G35735,AT5G41080,AT5G45340,AT5G54960,AT5G64260	0.0117791	16	241
GO:BP	GO:0080050	regulation of seed development	AT1G01040	0.0118453	1	23
GO:BP	GO:0009267	cellular response to starvation	AT1G23010,AT1G64660,AT2G02990,AT2G16430,AT3G52190,AT4G04955,AT4G31390,AT4G35090,AT5G01220,AT5G43350,AT5G45380	0.012347	11	143
GO:BP	GO:0001666	response to hypoxia	AT1G09070,AT1G26410,AT1G31812,AT1G76680,AT2G01180,AT2G13790,AT2G16060,AT2G47520,AT3G24500,AT3G25250,AT4G19880,AT5G12030,AT5G35735,AT5G41080,AT5G45340,AT5G54960,AT5G64260	0.0124141	17	266
GO:BP	GO:0022900	electron transport chain	AT1G60950,AT2G32300,AT2G43400,AT3G07480,AT4G09650,AT4G30950,AT4G31390,AT5G43430,AT5G49740,ATCG00020,ATCG00280,ATCG00340,ATCG00680,ATCG01050	0.0124584	14	194
GO:BP	GO:0034220	monoatomic ion transmembrane transport	AT1G07030,AT1G10970,AT1G22150,AT1G58340,AT2G07560,AT3G01100,AT3G02850,AT3G17630,AT3G22910,AT3G27020,AT3G61320,AT4G00290,AT4G00900,AT4G09650,AT4G13420,AT4G13590,AT4G30190,AT4G32060,AT5G13750,AT5G26240,AT5G26820,AT5G41610,AT5G46330,AT5G62670	0.0126772	24	447
GO:BP	GO:2001057	reactive nitrogen species metabolic process	AT1G12110,AT2G15620,AT3G48530,AT5G16570,AT5G37600,AT5G40850	0.0126772	6	48
GO:BP	GO:0009880	embryonic pattern specification	AT1G01040	0.0127331	1	26
GO:BP	GO:0035196	miRNA processing	AT1G01040	0.0127331	1	26
GO:BP	GO:0048527	lateral root development	AT1G12110,AT1G55020,AT1G71090,AT1G77110,AT2G04160,AT3G21820,AT3G28860,AT3G60350,AT4G13510	0.0127331	9	145
GO:BP	GO:0006812	monoatomic cation transport	AT1G07030,AT1G10970,AT1G29820,AT1G55910,AT1G58340,AT2G07560,AT3G01100,AT3G02850,AT3G11050,AT3G17630,AT3G22910,AT3G27020,AT4G00900,AT4G09650,AT4G13420,AT4G13590,AT4G27940,AT4G30190,AT4G32060	0.0127389	19	431
GO:BP	GO:0042371	vitamin K biosynthetic process	AT1G23360,AT1G68890	0.0128011	2	10
GO:BP	GO:0042373	vitamin K metabolic process	AT1G23360,AT1G68890	0.0128011	2	10
GO:BP	GO:0006066	alcohol metabolic process	AT1G43710,AT1G67080,AT3G02870,AT3G14440,AT4G15560,AT4G19230,AT4G39120,AT5G08030,AT5G32470,AT5G41080,AT5G45340	0.0134611	11	146
GO:BP	GO:0099402	plant organ development	AT1G01280,AT1G02335,AT1G08030,AT1G09560,AT1G12110,AT1G16300,AT1G17840,AT1G24620,AT1G27340,AT1G31770,AT1G55020,AT1G58340,AT1G71090,AT1G73590,AT1G77110,AT1G79440,AT1G80090,AT2G04160,AT2G13790,AT2G27230,AT2G37250,AT2G39800,AT2G42600,AT2G47000,AT2G47520	0.0135291	25	1189
GO:BP	GO:0036293	response to decreased oxygen levels	AT1G09070,AT1G26410,AT1G31812,AT1G76680,AT2G01180,AT2G13790,AT2G16060,AT2G47520,AT3G24500,AT3G25250,AT4G19880,AT5G12030,AT5G35735,AT5G41080,AT5G45340,AT5G54960,AT5G64260	0.0135572	17	270
GO:BP	GO:0010588	cotyledon vascular tissue pattern formation	AT1G17840,AT1G31770	0.0139429	2	17
GO:BP	GO:0070482	response to oxygen levels	AT1G09070,AT1G26410,AT1G31812,AT1G76680,AT2G01180,AT2G13790,AT2G16060,AT2G47520,AT3G24500,AT3G25250,AT4G19880,AT5G12030,AT5G35735,AT5G41080,AT5G45340,AT5G54960,AT5G64260	0.0139429	17	271
GO:BP	GO:0030422	siRNA processing	AT1G01040	0.0143874	1	31
GO:BP	GO:0010015	root morphogenesis	AT1G08030,AT1G24620,AT1G55020,AT1G58340,AT1G71090,AT1G77110,AT2G04160,AT2G27230,AT2G47000,AT3G07880,AT3G21820,AT4G13510,AT4G20140,AT5G02600,AT5G09810,AT5G16910,AT5G44700,AT5G56040,AT5G56320	0.014432	19	329
GO:BP	GO:0050779	RNA destabilization	AT1G01040	0.014432	1	32
GO:BP	GO:0061157	mRNA destabilization	AT1G01040	0.014432	1	32
GO:BP	GO:0080034	host response to induction by symbiont of tumor, nodule or growth in host	AT1G09270	0.014432	1	1
GO:BP	GO:0030581	symbiont intracellular protein transport in host	AT1G09270	0.014432	1	1
GO:BP	GO:0009063	amino acid catabolic process	AT1G64660,AT1G68890,AT1G79440,AT2G43400,AT3G04520	0.0145451	5	72
GO:BP	GO:0098771	inorganic ion homeostasis	AT1G08030,AT1G36370,AT3G02850,AT3G11050,AT3G47420,AT4G04770,AT4G20140,AT4G32060,AT5G02600,AT5G26820	0.0145451	10	132
GO:BP	GO:0034755	iron ion transmembrane transport	AT1G07030,AT1G58340,AT3G27020,AT5G26820	0.0145451	4	21
GO:BP	GO:0061014	positive regulation of mRNA catabolic process	AT1G01040	0.0145541	1	33
GO:BP	GO:0042886	amide transport	AT1G12110,AT2G36830,AT3G27020,AT3G54140,AT4G10770,AT5G01180,AT5G45380	0.0148493	7	67
GO:BP	GO:0009926	auxin polar transport	AT1G12110,AT1G73590,AT1G77110,AT2G47000,AT3G28860,AT4G04950,AT5G13750,AT5G13930,AT5G55540	0.0148773	9	102
GO:BP	GO:0010380	regulation of chlorophyll biosynthetic process	AT3G22840,AT4G14690,AT4G31390,AT5G40850	0.015336	4	21
GO:BP	GO:1903313	positive regulation of mRNA metabolic process	AT1G01040	0.0155339	1	36
GO:BP	GO:0009080	pyruvate family amino acid catabolic process	AT2G43400,AT4G34030,AT5G43430	0.015773	3	10
GO:BP	GO:0016054	organic acid catabolic process	AT1G64660,AT1G79440,AT2G43400,AT3G04520,AT4G10500,AT4G16760,AT4G19230,AT4G34030,AT5G43430,AT5G45340	0.0158422	10	129
GO:BP	GO:0046395	carboxylic acid catabolic process	AT1G64660,AT1G79440,AT2G43400,AT3G04520,AT4G10500,AT4G16760,AT4G19230,AT4G34030,AT5G43430,AT5G45340	0.0158422	10	129
GO:BP	GO:0015996	chlorophyll catabolic process	AT4G11910,AT4G31390,AT5G43430,AT5G43860	0.0158548	4	21
GO:BP	GO:2000904	regulation of starch metabolic process	AT1G01050	0.0159023	1	19
GO:BP	GO:0048598	embryonic morphogenesis	AT1G17840,AT1G31770,AT1G73590	0.0159023	3	39
GO:BP	GO:0010817	regulation of hormone levels	AT1G12110,AT1G31770,AT1G71090,AT1G73590,AT1G75500,AT1G77110,AT2G47000,AT3G28860,AT4G02610,AT4G04950,AT4G28720,AT5G05690,AT5G13750,AT5G13930,AT5G15100,AT5G55540,AT5G63420	0.0161064	17	280
GO:BP	GO:0009908	flower development	AT1G01040,AT1G01280	0.0169186	2	552
GO:BP	GO:0071492	cellular response to UV-A	AT3G22840,AT4G14690	0.0170141	2	4
GO:BP	GO:0070141	response to UV-A	AT3G22840,AT4G14690	0.0170141	2	4
GO:BP	GO:0009068	aspartate family amino acid catabolic process	AT1G64660,AT3G04520	0.0173573	2	6
GO:BP	GO:0090567	reproductive shoot system development	AT1G01040,AT1G01280	0.0173587	2	565
GO:BP	GO:0048250	iron import into the mitochondrion	AT1G07030	0.0177308	1	2
GO:BP	GO:0071840	cellular component organization or biogenesis	AT1G01040,AT1G01050,AT1G01280	0.0185209	3	2812
GO:BP	GO:0170041	non-proteinogenic amino acid metabolic process	AT1G64660,AT1G75330,AT1G79440	0.0186982	3	38
GO:BP	GO:0016036	cellular response to phosphate starvation	AT1G23010,AT2G02990,AT2G16430,AT3G52190,AT4G35090,AT5G01220,AT5G43350	0.0190358	7	72
GO:BP	GO:0042181	ketone biosynthetic process	AT1G23360,AT1G68890,AT2G30490	0.0197743	3	30
GO:BP	GO:1901463	regulation of tetrapyrrole biosynthetic process	AT3G22840,AT4G14690,AT4G31390,AT5G40850	0.0197743	4	23
GO:BP	GO:0010114	response to red light	AT1G08540,AT1G69530,AT2G05100,AT3G22840,AT4G14690,AT4G31390	0.0199292	6	68
GO:BP	GO:0043488	regulation of mRNA stability	AT1G01040	0.0199292	1	51
GO:BP	GO:0070918	regulatory ncRNA processing	AT1G01040	0.0200531	1	52
GO:BP	GO:0061013	regulation of mRNA catabolic process	AT1G01040	0.0200531	1	52
GO:BP	GO:0009266	response to temperature stimulus	AT1G05260,AT1G31812,AT1G58340,AT1G63940,AT1G67090,AT1G79440,AT2G05100,AT2G37770,AT2G46210,AT3G02870,AT3G05890,AT3G22840,AT3G24500,AT3G29320,AT4G04950,AT4G08500,AT4G09650,AT4G14690,AT4G23100,AT4G26850,AT4G27670,AT4G32770,AT4G35090,AT5G02500,AT5G13330,AT5G13650,AT5G16910	0.0201519	27	644
GO:BP	GO:0031669	cellular response to nutrient levels	AT1G23010,AT1G64660,AT2G02990,AT2G16430,AT3G52190,AT4G04955,AT4G31390,AT4G35090,AT5G01220,AT5G43350,AT5G45380	0.0201519	11	158
GO:BP	GO:0046149	pigment catabolic process	AT4G11910,AT4G31390,AT5G43430,AT5G43860	0.0201519	4	23
GO:BP	GO:0006551	L-leucine metabolic process	AT1G74040,AT2G43400,AT4G34030,AT5G43430	0.0201519	4	23
GO:BP	GO:0009686	gibberellin biosynthetic process	AT1G60980,AT1G79460,AT2G32440,AT4G02780	0.0201519	4	34
GO:BP	GO:0009896	positive regulation of catabolic process	AT1G01040	0.0202378	1	54
GO:BP	GO:0043487	regulation of RNA stability	AT1G01040	0.0204208	1	55
GO:BP	GO:0016122	xanthophyll metabolic process	AT1G67080,AT3G63520,AT4G32770	0.0204208	3	14
GO:BP	GO:0006885	regulation of pH	AT3G17630,AT4G30190,AT5G41610,AT5G47560	0.0210422	4	23
GO:BP	GO:0009073	aromatic amino acid family biosynthetic process	AT1G08250,AT1G75500,AT2G28880,AT3G07630,AT4G02610,AT4G39120	0.021094	6	66
GO:BP	GO:0009069	serine family amino acid metabolic process	AT1G36370,AT1G64660,AT3G04940,AT4G13930,AT4G21990	0.021153	5	51
GO:BP	GO:0006636	unsaturated fatty acid biosynthetic process	AT3G12120,AT4G27030,AT4G30950,AT5G05580	0.021153	4	27
GO:BP	GO:0120029	proton export across plasma membrane	AT2G07560,AT4G30190,AT5G62670	0.0217426	3	11
GO:BP	GO:0007389	pattern specification process	AT1G01040,AT1G17840,AT1G27340,AT1G31770,AT1G73590,AT1G79440	0.0220824	6	206
GO:BP	GO:0042440	pigment metabolic process	AT1G75040,AT2G02990,AT3G22840,AT4G09820,AT4G11910,AT4G14690,AT4G15560,AT4G31390,AT5G13930,AT5G40850,AT5G43430,AT5G43860	0.0221668	12	186
GO:BP	GO:0000911	cytokinesis by cell plate formation	AT1G01040	0.022194	1	62
GO:BP	GO:0051607	defense response to virus	AT1G01040	0.0228076	1	64
GO:BP	GO:1903311	regulation of mRNA metabolic process	AT1G01040	0.0230539	1	65
GO:BP	GO:0009685	gibberellin metabolic process	AT1G60980,AT1G79460,AT2G32440,AT4G02780	0.0230539	4	36
GO:BP	GO:0031537	regulation of anthocyanin metabolic process	AT1G75040,AT4G09820,AT4G31390,AT5G13930	0.0238178	4	27
GO:BP	GO:0009112	nucleobase metabolic process	AT1G71750,AT2G16570,AT2G26230,AT4G04955	0.0241716	4	36
GO:BP	GO:0006631	fatty acid metabolic process	AT1G01280,AT1G08510,AT1G55020,AT1G76680,AT1G79750,AT3G02630,AT3G12120,AT3G48530,AT4G14070,AT4G16760,AT4G27030,AT4G30950,AT4G32770,AT5G05580	0.0241716	14	276
GO:BP	GO:0044042	glucan metabolic process	AT1G01050,AT1G32900,AT1G68560,AT3G23920,AT3G62720,AT4G18240,AT5G03650,AT5G04885,AT5G13870,AT5G16910,AT5G17520,AT5G19220,AT5G26570	0.0242182	13	222
GO:BP	GO:0009812	flavonoid metabolic process	AT1G75040,AT2G02990,AT4G09820,AT4G31390,AT4G34850,AT5G07990,AT5G13930,AT5G48930	0.0244137	8	95
GO:BP	GO:0016051	carbohydrate biosynthetic process	AT1G04920,AT1G32300,AT1G32900,AT1G67090,AT2G33570,AT2G46760,AT3G02870,AT3G62720,AT4G18240,AT4G26850,AT4G38970,AT5G03650,AT5G04885,AT5G11540,AT5G16910,AT5G19220,AT5G28840	0.0257213	17	331
GO:BP	GO:1990542	mitochondrial transmembrane transport	AT1G07030,AT3G48850,AT4G27940,AT4G32060	0.0272108	4	32
GO:BP	GO:0015833	peptide transport	AT1G12110,AT3G27020,AT3G54140,AT4G10770,AT5G01180	0.0272108	5	49
GO:BP	GO:0006857	oligopeptide transport	AT1G12110,AT3G27020,AT3G54140,AT4G10770,AT5G01180	0.0272108	5	49
GO:BP	GO:0160073	Casparian strip assembly	AT4G20140,AT5G44700	0.0275996	2	4
GO:BP	GO:0006839	mitochondrial transport	AT1G07030,AT1G13900,AT3G48850,AT4G27940,AT4G32060	0.0278277	5	52
GO:BP	GO:0000910	cytokinesis	AT1G01040	0.0278387	1	83
GO:BP	GO:1901562	response to paraquat	AT4G27940,AT4G31390	0.0278797	2	5
GO:BP	GO:0010431	seed maturation	AT1G01040	0.0280383	1	85
GO:BP	GO:0006787	porphyrin-containing compound catabolic process	AT4G11910,AT4G31390,AT5G43430,AT5G43860	0.0280383	4	26
GO:BP	GO:0033015	tetrapyrrole catabolic process	AT4G11910,AT4G31390,AT5G43430,AT5G43860	0.0280383	4	26
GO:BP	GO:0009965	leaf morphogenesis	AT1G17840,AT1G27340,AT1G31770,AT1G73590	0.0284943	4	105
GO:BP	GO:0032881	regulation of polysaccharide metabolic process	AT1G01050	0.0287618	1	44
GO:BP	GO:0090696	post-embryonic plant organ development	AT1G12110,AT1G55020,AT1G71090,AT1G77110,AT2G04160,AT3G18000,AT3G21820,AT3G28860,AT3G60350,AT4G13510	0.0291466	10	207
GO:BP	GO:0032147	activation of protein kinase activity	AT1G03780	0.0320669	1	9
GO:BP	GO:0045229	external encapsulating structure organization	AT1G01280,AT1G05240,AT1G68560,AT1G69500,AT1G69530,AT1G75500,AT2G29940,AT2G33570,AT2G39700,AT3G10710,AT3G29090,AT3G55500,AT4G20050,AT4G20140,AT4G23100,AT4G26850,AT4G27110,AT4G34850,AT5G05690,AT5G13870,AT5G16910,AT5G19730,AT5G25830,AT5G44700,AT5G46330,AT5G48930,AT5G56320	0.0321508	27	587
GO:BP	GO:0031336	negative regulation of sulfur amino acid metabolic process	AT1G08030	0.0322094	1	4
GO:BP	GO:0019458	methionine catabolic process via 2-oxobutanoate	AT1G64660	0.0322094	1	1
GO:BP	GO:0071486	cellular response to high light intensity	AT3G22840,AT4G14690	0.0322094	2	6
GO:BP	GO:0051175	negative regulation of sulfur metabolic process	AT1G08030	0.0322094	1	4
GO:BP	GO:1902221	erythrose 4-phosphate/phosphoenolpyruvate family amino acid metabolic process	AT1G08250,AT1G75500,AT3G07630,AT4G02610	0.0322094	4	41
GO:BP	GO:1900912	negative regulation of olefin biosynthetic process	AT1G08030	0.0322094	1	4
GO:BP	GO:0098655	monoatomic cation transmembrane transport	AT1G07030,AT1G10970,AT1G58340,AT2G07560,AT3G01100,AT3G02850,AT3G17630,AT3G22910,AT3G27020,AT4G00900,AT4G09650,AT4G13420,AT4G13590,AT4G30190,AT4G32060,AT5G13750,AT5G26820,AT5G41610	0.0322094	18	363
GO:BP	GO:1900909	negative regulation of olefin metabolic process	AT1G08030	0.0322094	1	4
GO:BP	GO:0010366	negative regulation of ethylene biosynthetic process	AT1G08030	0.0322094	1	4
GO:BP	GO:0009615	response to virus	AT1G01040	0.0322094	1	101
GO:BP	GO:0009087	methionine catabolic process	AT1G64660	0.0322094	1	1
GO:BP	GO:0042538	hyperosmotic salinity response	AT1G05260,AT2G39800,AT2G40950,AT3G14440	0.0326429	4	55
GO:BP	GO:0006402	mRNA catabolic process	AT1G01040	0.0326429	1	107
GO:BP	GO:0001934	positive regulation of protein phosphorylation	AT1G03780	0.0326429	1	10
GO:BP	GO:0072594	establishment of protein localization to organelle	AT1G09070,AT1G09270,AT1G13900	0.0326429	3	179
GO:BP	GO:0032928	regulation of superoxide anion generation	AT1G67080	0.0326429	1	1
GO:BP	GO:0090224	regulation of spindle organization	AT1G03780	0.0326429	1	10
GO:BP	GO:0042327	positive regulation of phosphorylation	AT1G03780	0.0326429	1	10
GO:BP	GO:0033674	positive regulation of kinase activity	AT1G03780	0.0326429	1	10
GO:BP	GO:0016114	terpenoid biosynthetic process	AT1G60980,AT1G67080,AT1G78960,AT1G79460,AT2G32440,AT3G14440,AT4G02780,AT4G15560,AT4G31390	0.0326429	9	160
GO:BP	GO:0060236	regulation of mitotic spindle organization	AT1G03780	0.0326429	1	10
GO:BP	GO:0045860	positive regulation of protein kinase activity	AT1G03780	0.0326429	1	10
GO:BP	GO:0009411	response to UV	AT1G75040,AT2G01180,AT2G36750,AT3G22840,AT3G28860,AT4G14690,AT5G05690,AT5G13930	0.0330948	8	116
GO:BP	GO:0035195	miRNA-mediated post-transcriptional gene silencing	AT1G01040	0.0330948	1	112
GO:BP	GO:0009725	response to hormone	AT1G05510,AT1G08030,AT1G12110,AT1G17840,AT1G18100,AT1G24020,AT1G27340,AT1G31770,AT1G43040,AT1G45249,AT1G55020,AT1G58340,AT1G62660,AT1G69530,AT1G71090,AT1G73590,AT1G75500,AT1G77110,AT1G79460,AT2G04160,AT2G05100,AT2G13790	0.0337247	22	1635
GO:BP	GO:0009719	response to endogenous stimulus	AT1G05510,AT1G08030,AT1G12110,AT1G17840,AT1G18100,AT1G24020,AT1G27340,AT1G31770,AT1G43040,AT1G45249,AT1G55020,AT1G58340,AT1G62660,AT1G69530,AT1G71090,AT1G73590,AT1G75500,AT1G77110,AT1G79460,AT2G04160,AT2G05100,AT2G13790	0.0338401	22	1636
GO:BP	GO:0009894	regulation of catabolic process	AT1G01040	0.0343779	1	118
GO:BP	GO:0042362	fat-soluble vitamin biosynthetic process	AT1G23360,AT1G68890	0.0345632	2	21
GO:BP	GO:0006775	fat-soluble vitamin metabolic process	AT1G23360,AT1G68890	0.0345632	2	21
GO:BP	GO:0009070	serine family amino acid biosynthetic process	AT1G36370,AT3G04940,AT4G13930,AT4G21990	0.0345632	4	38
GO:BP	GO:0003002	regionalization	AT1G17840,AT1G27340,AT1G31770,AT1G73590,AT1G79440	0.0350095	5	167
GO:BP	GO:0035435	phosphate ion transmembrane transport	AT3G26570,AT3G48850,AT5G43350	0.0359355	3	15
GO:BP	GO:0055082	intracellular chemical homeostasis	AT1G16300,AT1G45249,AT1G71090,AT3G11050,AT4G04770,AT4G30190,AT4G32060,AT5G03650,AT5G26820,AT5G47560	0.0360783	10	151
GO:BP	GO:0006401	RNA catabolic process	AT1G01040	0.0360783	1	127
GO:BP	GO:0046100	hypoxanthine metabolic process	AT1G71750	0.0361054	1	1
GO:BP	GO:0046098	guanine metabolic process	AT1G71750	0.0361054	1	1
GO:BP	GO:1901606	alpha-amino acid catabolic process	AT1G64660,AT1G79440,AT2G43400,AT3G04520,AT4G34030,AT5G43430	0.036185	6	65
GO:BP	GO:0016115	terpenoid catabolic process	AT3G63520,AT4G19230,AT5G45340	0.0362372	3	15
GO:BP	GO:0009733	response to auxin	AT1G08030,AT1G12110,AT1G27340,AT1G43040,AT1G71090,AT1G73590,AT1G75500,AT1G77110,AT2G04160	0.0362372	9	448
GO:BP	GO:0006829	zinc ion transport	AT1G10970,AT1G55910	0.0362372	2	27
GO:BP	GO:0006995	cellular response to nitrogen starvation	AT4G04955,AT4G31390,AT4G35090,AT5G45380	0.0362372	4	29
GO:BP	GO:0071918	urea transmembrane transport	AT2G36830,AT5G45380	0.0362553	2	5
GO:BP	GO:0045764	positive regulation of amino acid metabolic process	AT1G75500	0.0362553	1	1
GO:BP	GO:0048856	anatomical structure development	AT1G01040,AT1G01280,AT1G02335,AT1G05510,AT1G07090,AT1G07750,AT1G08030,AT1G09560,AT1G12110,AT1G16300,AT1G17840,AT1G18100,AT1G19835,AT1G22610,AT1G23010,AT1G24620,AT1G27340,AT1G31770,AT1G50240,AT1G55020,AT1G58340,AT1G63820,AT1G69500,AT1G69530,AT1G70410,AT1G71090,AT1G71750,AT1G73590,AT1G75500,AT1G77110,AT1G79440,AT1G79620,AT1G80090,AT2G02450,AT2G04160,AT2G13790	0.0362553	36	3166
GO:BP	GO:0080051	cutin transport	AT1G17840	0.0362553	1	3
GO:BP	GO:0048367	shoot system development	AT1G01040,AT1G01280	0.0362553	2	1012
GO:BP	GO:0090358	positive regulation of tryptophan metabolic process	AT1G75500	0.0362553	1	1
GO:BP	GO:0009737	response to abscisic acid	AT1G05510,AT1G17840,AT1G18100,AT1G24020,AT1G45249,AT1G55020,AT1G58340,AT1G62660	0.0362553	8	604
GO:BP	GO:0019243	methylglyoxal catabolic process to D-lactate via S-lactoyl-glutathione	AT1G06130	0.0362553	1	7
GO:BP	GO:0019264	glycine biosynthetic process from serine	AT1G36370,AT4G13930	0.0362553	2	7
GO:BP	GO:0010224	response to UV-B	AT1G75040,AT2G01180,AT2G36750,AT4G14690,AT5G05690,AT5G13930	0.0362553	6	73
GO:BP	GO:0010207	photosystem II assembly	AT1G55480,AT1G79040,AT3G60370,ATCG00680	0.0362553	4	27
GO:BP	GO:0141188	nucleic acid catabolic process	AT1G01040	0.0362553	1	135
GO:BP	GO:0031667	response to nutrient levels	AT1G23010,AT1G64660,AT1G70410,AT2G02990,AT2G16430,AT3G52190,AT4G04955,AT4G31390,AT4G35090,AT5G01220,AT5G14740,AT5G43350,AT5G45380	0.0362553	13	230
GO:BP	GO:0015840	urea transport	AT2G36830,AT5G45380	0.0362553	2	5
GO:BP	GO:0033036	macromolecule localization	AT1G01050,AT1G05500,AT1G05510,AT1G09070,AT1G09270,AT1G13900,AT1G17840	0.0362553	7	1056
GO:BP	GO:0015977	carbon fixation	AT1G67090,AT2G42600,AT5G19855,ATCG00490	0.0362553	4	27
GO:BP	GO:0009084	glutamine family amino acid biosynthetic process	AT1G75330,AT2G39800,AT5G16570,AT5G37600	0.0362553	4	30
GO:BP	GO:0007052	mitotic spindle organization	AT1G03780,AT2G28620	0.0362553	2	14
GO:BP	GO:0035672	oligopeptide transmembrane transport	AT3G27020,AT3G54140,AT4G10770,AT5G01180	0.0362553	4	35
GO:BP	GO:0033240	positive regulation of amine metabolic process	AT1G75500	0.0362553	1	1
GO:BP	GO:0035194	regulatory ncRNA-mediated post-transcriptional gene silencing	AT1G01040	0.0362553	1	140
GO:BP	GO:0048731	system development	AT1G01040,AT1G01280,AT1G02335,AT1G05510,AT1G07750,AT1G08030,AT1G09560,AT1G12110,AT1G16300,AT1G17840,AT1G22610,AT1G24620,AT1G27340	0.0362675	13	2117
GO:BP	GO:0010562	positive regulation of phosphorus metabolic process	AT1G03780	0.0364873	1	13
GO:BP	GO:0045937	positive regulation of phosphate metabolic process	AT1G03780	0.0364873	1	13
GO:BP	GO:1901615	organic hydroxy compound metabolic process	AT1G06130,AT1G43710,AT1G67080,AT3G02870,AT3G14440,AT4G09820,AT4G10500,AT4G15560,AT4G19230,AT4G32770,AT4G39120,AT5G05690,AT5G08030,AT5G32470,AT5G41080,AT5G45340	0.0370211	16	313
GO:BP	GO:0015837	amine transport	AT1G64780,AT3G16240	0.0370342	2	10
GO:BP	GO:0042044	fluid transport	AT2G36830,AT2G45960,AT3G16240	0.0378308	3	31
GO:BP	GO:0006833	water transport	AT2G36830,AT2G45960,AT3G16240	0.0378308	3	31
GO:BP	GO:1905393	plant organ formation	AT1G55020,AT1G58340,AT1G71090,AT1G73590	0.038144	4	123
GO:BP	GO:0097305	response to alcohol	AT1G05510,AT1G17840,AT1G18100,AT1G24020,AT1G45249,AT1G55020,AT1G58340,AT1G62660	0.0383836	8	613
GO:BP	GO:0005986	sucrose biosynthetic process	AT1G04920	0.038423	1	11
GO:BP	GO:0046283	anthocyanin-containing compound metabolic process	AT1G75040,AT2G02990,AT4G09820,AT4G31390,AT5G13930	0.0384339	5	53
GO:BP	GO:2000280	regulation of root development	AT1G02335,AT1G09560	0.0384339	2	79
GO:BP	GO:0042594	response to starvation	AT1G23010,AT1G64660,AT2G02990,AT2G16430,AT3G52190,AT4G04955,AT4G31390,AT4G35090,AT5G01220,AT5G43350,AT5G45380	0.0384339	11	182
GO:BP	GO:0055063	sulfate ion homeostasis	AT1G36370	0.0389279	1	2
GO:BP	GO:0016441	post-transcriptional gene silencing	AT1G01040	0.0389279	1	158
GO:BP	GO:0052482	defense response by cell wall thickening	AT4G23100,AT4G26850,AT5G46330	0.0391145	3	16
GO:BP	GO:0006109	regulation of carbohydrate metabolic process	AT1G01050	0.0391145	1	80
GO:BP	GO:0052544	defense response by callose deposition in cell wall	AT4G23100,AT4G26850,AT5G46330	0.0391145	3	16
GO:BP	GO:0009078	pyruvate family amino acid metabolic process	AT1G74040,AT2G43400,AT4G34030,AT5G43430	0.0391211	4	31
GO:BP	GO:0009734	auxin-activated signaling pathway	AT1G12110,AT1G27340,AT1G71090,AT1G73590,AT1G75500,AT1G77110	0.0391958	6	261
GO:BP	GO:0006580	ethanolamine metabolic process	AT1G43710	0.0391958	1	2
GO:BP	GO:0051225	spindle assembly	AT1G03780	0.039666	1	15
GO:BP	GO:0046040	IMP metabolic process	AT1G71750,AT2G16570	0.040462	2	17
GO:BP	GO:0006188	IMP biosynthetic process	AT1G71750,AT2G16570	0.040462	2	17
GO:BP	GO:0016998	cell wall macromolecule catabolic process	AT1G68560,AT3G10740,AT3G12500	0.0409057	3	33
GO:BP	GO:0046165	alcohol biosynthetic process	AT1G67080,AT3G02870,AT3G14440,AT4G15560,AT4G39120,AT5G32470	0.0409057	6	71
GO:BP	GO:0010030	positive regulation of seed germination	AT1G18100,AT3G22840,AT4G14690	0.0409326	3	23
GO:BP	GO:0010218	response to far red light	AT2G05100,AT3G22840,AT3G28860,AT4G14690	0.0413595	4	44
GO:BP	GO:0006826	iron ion transport	AT1G07030,AT1G58340,AT3G11050,AT3G27020	0.0413595	4	56
GO:BP	GO:0010344	seed oilbody biogenesis	AT1G05510	0.0421141	1	10
GO:BP	GO:0072530	purine-containing compound transmembrane transport	AT2G24220,AT2G47490,AT3G10960	0.0421141	3	34
GO:BP	GO:0006545	glycine biosynthetic process	AT1G36370,AT4G13930	0.0428622	2	8
GO:BP	GO:0071490	cellular response to far red light	AT3G22840,AT4G14690	0.0431577	2	8
GO:BP	GO:1902850	microtubule cytoskeleton organization involved in mitosis	AT1G03780	0.0432363	1	17
GO:BP	GO:0010479	stele development	AT2G27230	0.0432363	1	1
GO:BP	GO:0006021	inositol biosynthetic process	AT3G02870,AT4G39120	0.0433982	2	7
GO:BP	GO:0006089	lactate metabolic process	AT1G06130	0.0433982	1	10
GO:BP	GO:0010102	lateral root morphogenesis	AT1G55020,AT1G71090,AT2G04160,AT3G21820,AT4G13510	0.0433982	5	71
GO:BP	GO:0061727	methylglyoxal catabolic process to lactate	AT1G06130	0.0433982	1	10
GO:BP	GO:1902326	positive regulation of chlorophyll biosynthetic process	AT4G31390,AT5G40850	0.0433982	2	6
GO:BP	GO:0032502	developmental process	AT1G01040,AT1G01280,AT1G02335,AT1G05510,AT1G07090,AT1G07750,AT1G08030,AT1G09560,AT1G12110,AT1G16300,AT1G17840,AT1G18100,AT1G19835,AT1G22610,AT1G23010,AT1G24620	0.0437511	16	3256
GO:BP	GO:0006364	rRNA processing	AT1G01040	0.0440939	1	194
GO:BP	GO:0046185	aldehyde catabolic process	AT1G06130,AT2G41530	0.0440939	2	14
GO:BP	GO:0042659	regulation of cell fate specification	AT4G20140,AT5G44700	0.0445972	2	6
GO:BP	GO:0016072	rRNA metabolic process	AT1G01040	0.0448744	1	199
GO:BP	GO:0010101	post-embryonic root morphogenesis	AT1G55020,AT1G71090,AT2G04160,AT3G21820,AT4G13510	0.0451442	5	72
GO:BP	GO:0006541	glutamine metabolic process	AT2G16570,AT2G28880,AT2G38860,AT5G16570,AT5G37600	0.0451442	5	52
GO:BP	GO:0033365	protein localization to organelle	AT1G09070,AT1G09270,AT1G13900	0.0452162	3	226
GO:BP	GO:0006972	hyperosmotic response	AT1G05260,AT2G39800,AT2G40950,AT3G14440	0.0458049	4	66
GO:BP	GO:0048609	multicellular organismal reproductive process	AT1G01040	0.0458059	1	206
GO:BP	GO:0042182	ketone catabolic process	AT1G06130	0.045882	1	11
GO:BP	GO:0051596	methylglyoxal catabolic process	AT1G06130	0.045882	1	11
GO:BP	GO:0009438	methylglyoxal metabolic process	AT1G06130	0.045882	1	11
GO:BP	GO:0045040	protein insertion into mitochondrial outer membrane	AT1G13900	0.045882	1	5
GO:BP	GO:0007008	outer mitochondrial membrane organization	AT1G13900	0.045882	1	5
GO:BP	GO:0006691	leukotriene metabolic process	AT1G65820	0.0462542	1	2
GO:BP	GO:0051260	protein homooligomerization	AT1G64660,AT1G66770	0.0462856	2	30
GO:BP	GO:0010184	cytokinin transport	AT1G31770	0.0462856	1	3
GO:BP	GO:0016052	carbohydrate catabolic process	AT1G16300,AT1G68560,AT3G10710,AT3G10740,AT3G12500,AT3G23920,AT3G29090,AT4G38970,AT5G04885,AT5G08570,AT5G17520,AT5G19730,AT5G26570,AT5G47810	0.0462856	14	267
GO:BP	GO:0071365	cellular response to auxin stimulus	AT1G12110,AT1G27340,AT1G71090,AT1G73590,AT1G75500,AT1G77110	0.0469584	6	278
GO:BP	GO:0016108	tetraterpenoid metabolic process	AT1G67080,AT3G63520,AT4G31390,AT4G32770	0.0469584	4	42
GO:BP	GO:0016116	carotenoid metabolic process	AT1G67080,AT3G63520,AT4G31390,AT4G32770	0.0469584	4	42
GO:BP	GO:0042554	superoxide anion generation	AT1G67080	0.0469658	1	2
GO:BP	GO:0008300	isoprenoid catabolic process	AT3G63520,AT4G19230,AT5G45340	0.0469658	3	18
GO:BP	GO:0009094	L-phenylalanine biosynthetic process	AT1G08250,AT3G07630	0.0475856	2	13
GO:BP	GO:0048653	anther development	AT1G01280	0.0477346	1	75
GO:BP	GO:0009233	menaquinone metabolic process	AT1G68890	0.047814	1	2
GO:BP	GO:0009234	menaquinone biosynthetic process	AT1G68890	0.047814	1	2
GO:BP	GO:1900911	regulation of olefin biosynthetic process	AT1G08030	0.047814	1	9
GO:BP	GO:0005983	starch catabolic process	AT3G23920,AT5G17520,AT5G26570	0.047814	3	19
GO:BP	GO:0000070	mitotic sister chromatid segregation	AT1G03780	0.047814	1	21
GO:BP	GO:1900908	regulation of olefin metabolic process	AT1G08030	0.047814	1	9
GO:BP	GO:0010364	regulation of ethylene biosynthetic process	AT1G08030	0.047814	1	9
GO:BP	GO:0051347	positive regulation of transferase activity	AT1G03780	0.047814	1	21
GO:BP	GO:0015670	carbon dioxide transport	AT2G45960	0.047814	1	1
GO:BP	GO:0061458	reproductive system development	AT1G01040,AT1G01280	0.047814	2	1315
GO:BP	GO:0030258	lipid modification	AT1G01280	0.047814	1	77
GO:BP	GO:0034655	nucleobase-containing compound catabolic process	AT1G01040	0.047814	1	228
GO:BP	GO:0048608	reproductive structure development	AT1G01040,AT1G01280	0.047814	2	1313
GO:BP	GO:0031335	regulation of sulfur amino acid metabolic process	AT1G08030	0.047814	1	9
GO:BP	GO:0010117	photoprotection	AT3G22840,AT4G14690	0.048083	2	9
GO:BP	GO:0070298	negative regulation of phosphorelay signal transduction system	AT1G77110,AT2G25490	0.0481669	2	19
GO:BP	GO:0010105	negative regulation of ethylene-activated signaling pathway	AT1G77110,AT2G25490	0.0481669	2	19
GO:BP	GO:0021700	developmental maturation	AT1G01040	0.0483305	1	238
GO:BP	GO:0046148	pigment biosynthetic process	AT1G75040,AT2G02990,AT3G22840,AT4G09820,AT4G14690,AT4G15560,AT4G31390,AT5G13930,AT5G40850	0.0483305	9	146
GO:BP	GO:0042439	ethanolamine-containing compound metabolic process	AT1G43710	0.0489297	1	3
GO:BP	GO:0031047	regulatory ncRNA-mediated gene silencing	AT1G01040	0.0493878	1	245
GO:BP	GO:0010228	vegetative to reproductive phase transition of meristem	AT1G01040	0.0496655	1	247
GO:CC	GO:0009536	plastid	AT1G03780,AT1G06130,AT1G06800,AT1G08250,AT1G08510,AT1G08540,AT1G09390,AT1G10970,AT1G13900,AT1G16300,AT1G23360,AT1G27510,AT1G32900,AT1G33780,AT1G51440,AT1G52720,AT1G55020,AT1G55480,AT1G60950,AT1G63940,AT1G67080,AT1G67090,AT1G68890,AT1G70410,AT1G74040,AT1G75330,AT1G75460,AT1G76140,AT1G79040,AT1G79440,AT1G79460,AT1G79750,AT2G05100,AT2G15620,AT2G16570,AT2G28880,AT2G36830,AT2G37250,AT2G37770,AT2G39800…	2,68208996224322e-06	138	2856
GO:CC	GO:0009507	chloroplast	AT1G03780,AT1G06130,AT1G06800,AT1G08250,AT1G08510,AT1G08540,AT1G09390,AT1G10970,AT1G13900,AT1G16300,AT1G23360,AT1G27510,AT1G32900,AT1G33780,AT1G51440,AT1G55480,AT1G60950,AT1G63940,AT1G67080,AT1G67090,AT1G68890,AT1G70410,AT1G74040,AT1G75330,AT1G75460,AT1G76140,AT1G79040,AT1G79440,AT1G79460,AT1G79750,AT2G05100,AT2G15620,AT2G16570,AT2G28880,AT2G36830,AT2G37250,AT2G37770,AT2G39800,AT2G42600,AT2G47490…	9,08017787041086e-06	116	2351
GO:CC	GO:0009505	plant-type cell wall	AT1G01300,AT1G05240,AT1G21250,AT1G26410,AT1G68560,AT1G69530,AT1G71695,AT1G73590,AT2G16060,AT2G16430,AT2G16570,AT2G30490,AT2G39700,AT3G16240,AT3G21770,AT3G62020,AT4G08950,AT4G20140,AT4G21960,AT5G02500,AT5G05340,AT5G09810,AT5G20080,AT5G37600,AT5G44700,AT5G64260,AT5G66390,ATCG00490	0.000504761	28	366
GO:CC	GO:0030312	external encapsulating structure	AT1G01300,AT1G05240,AT1G21250,AT1G26410,AT1G68560,AT1G69530,AT1G71695,AT1G72610,AT1G73590,AT2G16060,AT2G16430,AT2G16570,AT2G29940,AT2G30490,AT2G39700,AT3G16240,AT3G21770,AT3G62020,AT4G08950,AT4G20140,AT4G21960,AT5G02500,AT5G05340,AT5G09810,AT5G13870,AT5G20080,AT5G37600,AT5G44700,AT5G64260,AT5G66390,ATCG00490	0.000504761	31	430
GO:CC	GO:0009526	plastid envelope	AT1G03780,AT1G10970,AT1G13900,AT1G55480,AT1G63940,AT1G67080,AT1G67090,AT1G68890,AT1G70410,AT1G74040,AT1G79040,AT2G05100,AT2G36830,AT2G47490,AT2G47770,AT3G02450,AT3G07630,AT3G14440,AT3G16240,AT3G22840,AT3G26570,AT3G27020,AT3G60590,AT3G61320,AT4G00290,AT4G09650,AT4G11910,AT4G13590,AT4G14070,AT4G14690,AT4G14870,AT4G16160,AT4G27030,AT4G30950,AT4G32400,AT4G32770,AT4G35090,AT4G36530,AT4G38970,AT5G01220…	0.000541642	55	988
GO:CC	GO:0005773	vacuole	AT1G05260,AT1G09070,AT1G09870,AT1G21250,AT1G62660,AT1G64650,AT1G65820,AT1G71695,AT1G75040,AT1G75500,AT2G18340,AT2G22170,AT2G30490,AT2G32810,AT2G36830,AT2G38380,AT2G40420,AT2G45960,AT3G01190,AT3G10740,AT3G12500,AT3G13100,AT3G16240,AT3G21770,AT3G23810,AT3G26720,AT3G27020,AT3G28480,AT3G30390,AT3G50830,AT3G57790,AT3G63520,AT4G01320,AT4G08770,AT4G24690,AT4G29680,AT4G30190,AT4G32940,AT4G33625,AT4G36430…	0.000541642	51	1094
GO:CC	GO:0005618	cell wall	AT1G01300,AT1G05240,AT1G21250,AT1G26410,AT1G68560,AT1G69530,AT1G71695,AT1G73590,AT2G16060,AT2G16430,AT2G16570,AT2G30490,AT2G39700,AT3G16240,AT3G21770,AT3G62020,AT4G08950,AT4G20140,AT4G21960,AT5G02500,AT5G05340,AT5G09810,AT5G13870,AT5G20080,AT5G37600,AT5G44700,AT5G64260,AT5G66390,ATCG00490	0.000541642	29	401
GO:CC	GO:0071944	cell periphery	AT1G01300,AT1G02520,AT1G03700,AT1G05240,AT1G09070,AT1G10970,AT1G12110,AT1G14870,AT1G17840,AT1G19835,AT1G21250,AT1G22610,AT1G22710,AT1G26410,AT1G30440,AT1G31770,AT1G31812,AT1G43710,AT1G51270,AT1G55910,AT1G56145,AT1G64780,AT1G66410,AT1G66770,AT1G68560,AT1G69530,AT1G70410,AT1G71695,AT1G72610,AT1G73066,AT1G73590,AT1G75280,AT1G75500,AT1G78690,AT1G79620,AT2G01630,AT2G07560,AT2G13790,AT2G16060,AT2G16430…	0.00140496	124	2917
GO:CC	GO:0009941	chloroplast envelope	AT1G03780,AT1G13900,AT1G55480,AT1G67080,AT1G67090,AT1G68890,AT1G70410,AT1G74040,AT2G05100,AT2G36830,AT2G47490,AT2G47770,AT3G02450,AT3G16240,AT3G26570,AT3G60590,AT4G00290,AT4G09650,AT4G13590,AT4G14070,AT4G16160,AT4G27030,AT4G30950,AT4G32400,AT4G32770,AT4G36530,AT4G38970,AT5G01220,AT5G05580,AT5G09810,AT5G14740,AT5G17520,AT5G19220,AT5G26820,AT5G42650,AT5G49740,AT5G62720,ATCG00340,ATCG00490	0.0043065	39	692
GO:CC	GO:0031969	chloroplast membrane	AT1G55480,AT1G67080,AT1G67090,AT1G68890,AT2G47490,AT2G47770,AT3G02450,AT3G26570,AT3G60590,AT4G13590,AT4G16160,AT4G27030,AT4G30950,AT4G32400,AT4G32770,AT5G01220,AT5G05580,AT5G17520,AT5G49740,AT5G62720	0.00475192	20	281
GO:CC	GO:0042170	plastid membrane	AT1G10970,AT1G55480,AT1G67080,AT1G67090,AT1G68890,AT1G79040,AT2G05100,AT2G47490,AT2G47770,AT3G02450,AT3G14440,AT3G22840,AT3G26570,AT3G60590,AT3G61320,AT4G09650,AT4G11910,AT4G13590,AT4G14690,AT4G14870,AT4G16160,AT4G27030,AT4G30950,AT4G32400,AT4G32770,AT5G01220,AT5G02160,AT5G05580,AT5G14740,AT5G17520,AT5G42650,AT5G49740,AT5G62720,ATCG00020,ATCG00280,ATCG00340,ATCG00490,ATCG00680	0.00475192	38	674
GO:CC	GO:0048046	apoplast	AT1G02335,AT1G09560,AT1G26560,AT1G67090,AT1G68560,AT1G72610,AT1G75040,AT2G15620,AT2G17230,AT2G32810,AT2G41530,AT2G42600,AT3G05180,AT3G10740,AT3G23600,AT3G62020,AT4G08950,AT4G25000,AT4G30380,AT4G38970,AT5G02240,AT5G02500,AT5G05340,AT5G11720,AT5G13870,AT5G14740	0.00475192	26	489
GO:CC	GO:0010445	nuclear dicing body	AT1G01040	0.00475192	1	6
GO:CC	GO:0009570	chloroplast stroma	AT1G08250,AT1G09390,AT1G16300,AT1G55480,AT1G63940,AT1G67090,AT1G75330,AT1G79440,AT1G79460,AT2G15620,AT2G16570,AT2G37250,AT3G02630,AT3G02730,AT3G07630,AT3G14440,AT3G29320,AT3G61320,AT4G04770,AT4G09650,AT4G15560,AT4G23100,AT4G27670,AT4G31390,AT4G32770,AT4G38970,AT5G02240,AT5G03650,AT5G09810,AT5G13650,AT5G14740,AT5G19220,AT5G19855,AT5G24490,AT5G26570,AT5G42650,AT5G58770,AT5G62790,AT5G64300,ATCG00280…	0.00475192	41	762
GO:CC	GO:0005654	nucleoplasm	AT1G01040,AT1G01050	0.00475192	2	357
GO:CC	GO:0009532	plastid stroma	AT1G08250,AT1G09390,AT1G16300,AT1G55480,AT1G63940,AT1G67090,AT1G75330,AT1G79440,AT1G79460,AT2G15620,AT2G16570,AT2G37250,AT3G02630,AT3G02730,AT3G07630,AT3G14440,AT3G29320,AT3G61320,AT4G04770,AT4G09650,AT4G15560,AT4G23100,AT4G27670,AT4G31390,AT4G32770,AT4G38970,AT5G02240,AT5G03650,AT5G09810,AT5G13650,AT5G14740,AT5G19220,AT5G19855,AT5G24490,AT5G26570,AT5G42650,AT5G58770,AT5G62790,AT5G64300,ATCG00280…	0.00526347	41	769
GO:CC	GO:0000325	plant-type vacuole	AT1G09070,AT1G09870,AT1G21250,AT1G62660,AT1G64650,AT1G65820,AT1G71695,AT1G75040,AT1G75500,AT2G30490,AT2G32810,AT2G36830,AT2G40420,AT2G45960,AT3G10740,AT3G12500,AT3G13100,AT3G16240,AT3G26720,AT3G27020,AT3G28480,AT3G30390,AT3G50830,AT3G57790,AT3G63520,AT4G08770,AT4G29680,AT4G30190,AT4G32940,AT4G33625,AT5G02240,AT5G02500,AT5G06730,AT5G11720,AT5G13750,AT5G13930	0.00580313	36	794
GO:CC	GO:0005886	plasma membrane	AT1G02520,AT1G03700,AT1G09070,AT1G10970,AT1G12110,AT1G14870,AT1G17840,AT1G21250,AT1G22610,AT1G22710,AT1G30440,AT1G31770,AT1G31812,AT1G43710,AT1G51270,AT1G55910,AT1G56145,AT1G64780,AT1G66410,AT1G66770,AT1G70410,AT1G73066,AT1G73590,AT1G75280,AT1G75500,AT1G78690,AT1G79620,AT2G01630,AT2G07560,AT2G13790,AT2G16060,AT2G24450,AT2G25270,AT2G28070,AT2G28780,AT2G29940,AT2G30490,AT2G32300,AT2G38290,AT2G45960…	0.00648705	103	2524
GO:CC	GO:0005576	extracellular region	AT1G02335,AT1G02520,AT1G02530,AT1G05240,AT1G05260,AT1G07230,AT1G07750,AT1G09070,AT1G09390,AT1G09560	0.00790857	10	1772
GO:CC	GO:0033011	perinuclear theca	AT1G05500	0.00954818	1	1
GO:CC	GO:0000322	storage vacuole	AT1G09070,AT2G36830,AT3G16240,AT4G32940	0.0154394	4	23
GO:CC	GO:0000326	protein storage vacuole	AT1G09070,AT2G36830,AT3G16240,AT4G32940	0.0154394	4	23
GO:CC	GO:0031967	organelle envelope	AT1G03780,AT1G07030,AT1G09270,AT1G10970,AT1G13900,AT1G55480,AT1G63940,AT1G67080,AT1G67090,AT1G68890,AT1G70410,AT1G74040,AT1G79040,AT2G05100,AT2G36830,AT2G43400,AT2G47490,AT2G47770,AT3G02450,AT3G07630,AT3G14440,AT3G16240,AT3G22840,AT3G26570,AT3G27020,AT3G48850,AT3G60590,AT3G61320,AT4G00290,AT4G09650,AT4G11910,AT4G13590,AT4G14070,AT4G14690,AT4G14870,AT4G16160,AT4G27030,AT4G27940,AT4G30950,AT4G32060…	0.0225888	63	1451
GO:CC	GO:0042807	central vacuole	AT2G36830,AT3G16240	0.0225888	2	6
GO:CC	GO:0005737	cytoplasm	AT1G01040,AT1G01050,AT1G01470,AT1G03780,AT1G04920,AT1G05260,AT1G05500,AT1G06130,AT1G06800,AT1G07030,AT1G07230,AT1G07750,AT1G08030,AT1G08250,AT1G08280,AT1G08510,AT1G08540,AT1G09070,AT1G09270,AT1G09390,AT1G09490,AT1G09870,AT1G10970,AT1G13900,AT1G16300,AT1G18100,AT1G19835,AT1G21250,AT1G22610,AT1G23010,AT1G23360,AT1G24020,AT1G24620,AT1G27510,AT1G31130,AT1G31812,AT1G32900,AT1G33780,AT1G36370,AT1G43710…	0.0225888	273	9524
GO:CC	GO:0031981	nuclear lumen	AT1G01040,AT1G01050	0.0225888	2	1054
GO:CC	GO:0009523	photosystem II	AT1G55480,AT1G79040,AT2G05100,AT3G22840,AT4G14690,ATCG00020,ATCG00280,ATCG00680	0.0225888	8	78
GO:CC	GO:0009521	photosystem	AT1G55480,AT1G79040,AT2G05100,AT3G22840,AT4G14690,ATCG00020,ATCG00280,ATCG00340,ATCG00680	0.0225888	9	97
GO:CC	GO:0070013	intracellular organelle lumen	AT1G01040,AT1G01050	0.02701	2	1245
GO:CC	GO:0070161	anchoring junction	AT1G02335,AT1G02520,AT1G05240,AT1G05500,AT1G07750,AT1G09560	0.02701	6	900
GO:CC	GO:0055044	symplast	AT1G02335,AT1G02520,AT1G05240,AT1G05500,AT1G07750,AT1G09560	0.02701	6	901
GO:CC	GO:0005911	cell-cell junction	AT1G02335,AT1G02520,AT1G05240,AT1G05500,AT1G07750,AT1G09560	0.02701	6	900
GO:CC	GO:0043233	organelle lumen	AT1G01040,AT1G01050	0.02701	2	1245
GO:CC	GO:0031974	membrane-enclosed lumen	AT1G01040,AT1G01050	0.02701	2	1245
GO:CC	GO:0030054	cell junction	AT1G02335,AT1G02520,AT1G05240,AT1G05500,AT1G07750,AT1G09560	0.02701	6	900
GO:CC	GO:0009506	plasmodesma	AT1G02335,AT1G02520,AT1G05240,AT1G05500,AT1G07750,AT1G09560	0.02701	6	900
GO:CC	GO:0009575	chromoplast stroma	AT1G55480	0.0271041	1	1
GO:CC	GO:0043657	host cell	AT1G09270	0.0271041	1	3
GO:CC	GO:0009706	chloroplast inner membrane	AT3G26570,AT3G60590,AT4G13590,AT4G30950,AT4G32400,AT4G32770,AT5G17520,AT5G62720	0.0271041	8	88
GO:CC	GO:0009501	amyloplast	AT1G32900,AT4G18240,AT5G03650	0.0271041	3	15
GO:CC	GO:0009528	plastid inner membrane	AT3G26570,AT3G60590,AT4G13590,AT4G30950,AT4G32400,AT4G32770,AT5G17520,AT5G62720	0.0302001	8	91
GO:CC	GO:0016604	nuclear body	AT1G01040	0.0318273	1	119
GO:CC	GO:0018995	host cellular component	AT1G09270	0.0329336	1	4
GO:CC	GO:1990457	pexophagosome	AT1G72100	0.0329336	1	1
GO:CC	GO:0012505	endomembrane system	AT1G04920,AT1G05260,AT1G05500,AT1G07230,AT1G07750,AT1G08030,AT1G08280,AT1G09070,AT1G09270,AT1G09870	0.0360793	10	2363
GO:CC	GO:0009897	external side of plasma membrane	AT1G17840	0.0447814	1	4
GO:MF	GO:0003824	catalytic activity	AT1G01040,AT1G01050,AT1G01280,AT1G01300,AT1G02520,AT1G02530,AT1G04920,AT1G05240,AT1G05260,AT1G06130,AT1G06800,AT1G07230,AT1G08030,AT1G08250,AT1G08280,AT1G08510,AT1G09390,AT1G09490,AT1G09870,AT1G11050,AT1G13900,AT1G16300,AT1G17840,AT1G21250,AT1G22610,AT1G23010,AT1G23360,AT1G26410,AT1G26560,AT1G31770,AT1G32300,AT1G32900,AT1G33290,AT1G36370,AT1G43710,AT1G50000,AT1G50240,AT1G51270,AT1G51410,AT1G51440…	4,10516552197554e-12	340	9210
GO:MF	GO:0022857	transmembrane transporter activity	AT1G02520,AT1G02530,AT1G07030,AT1G10970,AT1G12110,AT1G17840,AT1G22150,AT1G22710,AT1G29820,AT1G31770,AT1G55910,AT1G58340,AT1G64650,AT1G64780,AT1G66770,AT1G71090,AT1G73590,AT1G75500,AT2G07560,AT2G24220,AT2G28070,AT2G29940,AT2G32830,AT2G36830,AT2G38290,AT2G45960,AT2G47000,AT2G47490,AT3G01100,AT3G02850,AT3G07480,AT3G10960,AT3G13100,AT3G16240,AT3G17630,AT3G22910,AT3G23560,AT3G26570,AT3G27020,AT3G28860…	1,62355534932417e-10	74	1149
GO:MF	GO:0016491	oxidoreductase activity	AT1G01280,AT1G05240,AT1G05260,AT1G09490,AT1G16300,AT1G23010,AT1G26410,AT1G32300,AT1G51410,AT1G54870,AT1G55020,AT1G60980,AT1G63940,AT1G69500,AT1G71695,AT1G75280,AT1G76680,AT1G79440,AT1G79750,AT2G15620,AT2G22650,AT2G26230,AT2G30490,AT2G32440,AT2G35660,AT2G37770,AT2G37790,AT2G38380,AT2G39040,AT2G39800,AT2G43400,AT2G46210,AT2G46760,AT2G46890,AT3G01190,AT3G02630,AT3G06060,AT3G07480,AT3G11050,AT3G12120…	2,35353606066463e-10	88	1475
GO:MF	GO:0005215	transporter activity	AT1G02520,AT1G02530,AT1G07030,AT1G10970,AT1G12110,AT1G17840,AT1G22150,AT1G22710,AT1G29820,AT1G31770,AT1G55910,AT1G58340,AT1G64650,AT1G64780,AT1G66770,AT1G71090,AT1G73590,AT1G75500,AT2G07560,AT2G24220,AT2G28070,AT2G29940,AT2G32830,AT2G36830,AT2G38290,AT2G45960,AT2G47000,AT2G47490,AT3G01100,AT3G02850,AT3G07480,AT3G10960,AT3G13100,AT3G16240,AT3G17630,AT3G22910,AT3G23560,AT3G26570,AT3G27020,AT3G28860…	2,42877413615157e-10	74	1175
GO:MF	GO:0140825	lactoperoxidase activity	AT1G05240,AT1G05260,AT1G71695,AT2G38380,AT2G39040,AT3G01190,AT3G21770,AT4G08770,AT4G21960,AT4G36430,AT5G05340,AT5G06720,AT5G06730,AT5G14130,AT5G15180	1,42573682955993e-08	15	76
GO:MF	GO:0046906	tetrapyrrole binding	AT1G01280,AT1G05240,AT1G05260,AT1G69500,AT1G71695,AT2G05100,AT2G15620,AT2G16060,AT2G30490,AT2G32440,AT2G38380,AT2G39040,AT2G47770,AT3G01190,AT3G21770,AT4G08770,AT4G19230,AT4G21960,AT4G35090,AT4G36430,AT5G05340,AT5G05690,AT5G06720,AT5G06730,AT5G07990,AT5G14130,AT5G15180,AT5G24900,AT5G36110,AT5G42650,AT5G45340,AT5G66390,ATCG00020,ATCG00280,ATCG00340,ATCG00680	9,63392772117134e-08	36	418
GO:MF	GO:0015318	inorganic molecular entity transmembrane transporter activity	AT1G07030,AT1G10970,AT1G12110,AT1G22150,AT1G22710,AT1G29820,AT1G55910,AT1G58340,AT1G64650,AT1G64780,AT2G07560,AT2G32830,AT2G36830,AT2G38290,AT2G45960,AT3G02850,AT3G07480,AT3G16240,AT3G22910,AT3G26570,AT3G48850,AT3G61320,AT4G00900,AT4G09650,AT4G13420,AT4G13510,AT4G13590,AT4G30190,AT5G13750,AT5G26240,AT5G26340,AT5G26820,AT5G43350,AT5G43360,AT5G62670,AT5G62720,ATCG01050	2,03112751187458e-07	37	452
GO:MF	GO:0020037	heme binding	AT1G01280,AT1G05240,AT1G05260,AT1G69500,AT1G71695,AT2G15620,AT2G16060,AT2G30490,AT2G32440,AT2G38380,AT2G39040,AT2G47770,AT3G01190,AT3G21770,AT4G08770,AT4G19230,AT4G21960,AT4G35090,AT4G36430,AT5G05340,AT5G05690,AT5G06720,AT5G06730,AT5G07990,AT5G14130,AT5G15180,AT5G24900,AT5G36110,AT5G42650,AT5G45340	2,01247841267878e-06	30	382
GO:MF	GO:0022804	active transmembrane transporter activity	AT1G02520,AT1G02530,AT1G12110,AT1G17840,AT1G22150,AT1G22710,AT1G31770,AT1G58340,AT2G07560,AT2G28070,AT2G29940,AT2G32830,AT2G47000,AT2G47490,AT3G07480,AT3G13100,AT3G17630,AT3G22910,AT3G23560,AT3G26570,AT3G28860,AT3G47790,AT3G48850,AT4G00900,AT4G04770,AT4G13420,AT4G25750,AT4G25960,AT4G30190,AT5G13750,AT5G26340,AT5G41610,AT5G43350,AT5G43360,AT5G45380,AT5G52450,AT5G62670,ATCG01050	2,67373503802763e-06	38	527
GO:MF	GO:0004601	peroxidase activity	AT1G05240,AT1G05260,AT1G71695,AT2G38380,AT2G39040,AT3G01190,AT3G21770,AT4G08770,AT4G21960,AT4G35090,AT4G36430,AT5G05340,AT5G06720,AT5G06730,AT5G14130,AT5G15180	2,67373503802763e-06	16	131
GO:MF	GO:0016209	antioxidant activity	AT1G05240,AT1G05260,AT1G71695,AT2G38380,AT2G39040,AT3G01190,AT3G21770,AT4G08770,AT4G21960,AT4G27940,AT4G35090,AT4G36430,AT5G05340,AT5G06720,AT5G06730,AT5G14130,AT5G15180	3,49517600708797e-06	17	153
GO:MF	GO:0016684	oxidoreductase activity, acting on peroxide as acceptor	AT1G05240,AT1G05260,AT1G71695,AT2G38380,AT2G39040,AT3G01190,AT3G21770,AT4G08770,AT4G21960,AT4G35090,AT4G36430,AT5G05340,AT5G06720,AT5G06730,AT5G14130,AT5G15180	3,9236215065367e-06	16	137
GO:MF	GO:0042626	ATPase-coupled transmembrane transporter activity	AT1G02520,AT1G02530,AT1G17840,AT1G31770,AT2G07560,AT2G28070,AT2G29940,AT2G47000,AT3G13100,AT3G22910,AT3G28860,AT3G47790,AT4G00900,AT4G04770,AT4G25750,AT4G25960,AT4G30190	1,57251748360763e-05	17	199
GO:MF	GO:0140359	ABC-type transporter activity	AT1G02520,AT1G02530,AT1G17840,AT1G31770,AT2G28070,AT2G29940,AT2G47000,AT3G13100,AT3G28860,AT3G47790,AT4G25750,AT4G25960	3,2321499338803e-05	12	106
GO:MF	GO:0015399	primary active transmembrane transporter activity	AT1G02520,AT1G02530,AT1G17840,AT1G31770,AT2G07560,AT2G28070,AT2G29940,AT2G47000,AT3G07480,AT3G13100,AT3G22910,AT3G28860,AT3G47790,AT4G00900,AT4G04770,AT4G25750,AT4G25960,AT4G30190	5,01227796739462e-05	18	243
GO:MF	GO:0010329	auxin efflux transmembrane transporter activity	AT1G71090,AT1G73590,AT2G47000,AT3G28860	0.00048569	4	11
GO:MF	GO:0015103	inorganic anion transmembrane transporter activity	AT1G12110,AT1G22150,AT1G64650,AT2G32830,AT3G26570,AT3G48850,AT3G61320,AT5G26240,AT5G43350,AT5G43360,AT5G62720	0.00119541	11	93
GO:MF	GO:0016829	lyase activity	AT1G08250,AT1G43710,AT1G64660,AT1G67090,AT1G68890,AT1G70410,AT1G74040,AT1G79460,AT1G79750,AT1G80160,AT2G02990,AT2G42600,AT3G04520,AT3G04940,AT3G07630,AT3G57790,AT4G02610,AT4G02780,AT4G10750,AT4G11910,AT4G20050,AT4G38970,AT5G14740,AT5G42650,AT5G54960,AT5G57040,AT5G64300,ATCG00490	0.00119541	28	446
GO:MF	GO:0016717	oxidoreductase activity, acting on paired donors, with oxidation of a pair of donors resulting in the reduction of molecular oxygen to two molecules of water	AT2G46210,AT3G02630,AT3G12120,AT4G27030,AT4G30950,AT5G05580	0.00126186	6	30
GO:MF	GO:0080161	auxin transmembrane transporter activity	AT1G71090,AT1G73590,AT2G47000,AT3G28860	0.00153951	4	15
GO:MF	GO:0022890	inorganic cation transmembrane transporter activity	AT1G07030,AT1G10970,AT1G22710,AT1G29820,AT1G55910,AT1G58340,AT1G64780,AT2G07560,AT2G38290,AT3G02850,AT3G07480,AT3G22910,AT4G00900,AT4G09650,AT4G13420,AT4G13510,AT4G13590,AT4G30190,AT5G13750,AT5G26340,AT5G26820,AT5G62670,ATCG01050	0.00191987	23	342
GO:MF	GO:0003993	acid phosphatase activity	AT1G13900,AT2G16430,AT3G07130,AT3G10150,AT4G29270,AT5G50400,AT5G51260	0.00220379	7	41
GO:MF	GO:0008519	ammonium channel activity	AT1G64780,AT2G38290,AT4G13510	0.00311886	3	6
GO:MF	GO:0046872	metal ion binding	AT1G01040,AT1G01050,AT1G01280,AT1G01350,AT1G02335,AT1G04790,AT1G05240,AT1G05260,AT1G05500,AT1G06130,AT1G06330	0.00395235	11	3948
GO:MF	GO:0043169	cation binding	AT1G01040,AT1G01050,AT1G01280,AT1G01350,AT1G02335,AT1G04790,AT1G05240,AT1G05260,AT1G05500,AT1G06130,AT1G06330	0.00395235	11	3961
GO:MF	GO:0022803	passive transmembrane transporter activity	AT1G64780,AT2G36830,AT2G38290,AT2G45960,AT3G01100,AT3G02850,AT3G16240,AT3G61320,AT4G00290,AT4G09650,AT4G13510,AT4G16160	0.00395235	12	193
GO:MF	GO:0015267	channel activity	AT1G64780,AT2G36830,AT2G38290,AT2G45960,AT3G01100,AT3G02850,AT3G16240,AT3G61320,AT4G00290,AT4G09650,AT4G13510,AT4G16160	0.00395235	12	193
GO:MF	GO:0015075	monoatomic ion transmembrane transporter activity	AT1G07030,AT1G10970,AT1G22150,AT1G22710,AT1G29820,AT1G55910,AT1G58340,AT2G07560,AT3G01100,AT3G02850,AT3G07480,AT3G22910,AT3G61320,AT4G00290,AT4G00900,AT4G09650,AT4G13420,AT4G13590,AT4G30190,AT5G13750,AT5G26240,AT5G26340,AT5G26820	0.00395235	23	419
GO:MF	GO:0015293	symporter activity	AT1G12110,AT1G22150,AT1G22710,AT2G32830,AT3G26570,AT4G13420,AT5G26340,AT5G43350,AT5G43360,AT5G45380	0.00395235	10	97
GO:MF	GO:0015562	efflux transmembrane transporter activity	AT1G17840,AT1G31770,AT2G29940	0.00395235	3	13
GO:MF	GO:0052722	fatty acid in-chain hydroxylase activity	AT1G01280	0.00641242	1	2
GO:MF	GO:0016757	glycosyltransferase activity	AT1G04920,AT1G08280,AT1G22610,AT1G32900,AT1G71750,AT1G73160,AT2G15480,AT2G15490,AT2G16570,AT2G33570,AT2G36750,AT2G36770,AT2G36780,AT3G29320,AT3G54100,AT3G62720,AT4G01070,AT4G17430,AT4G18240,AT4G19460,AT4G26850,AT4G33590,AT4G37420,AT5G01220,AT5G03650,AT5G13870,AT5G16910,AT5G22470	0.00699363	28	598
GO:MF	GO:0015291	secondary active transmembrane transporter activity	AT1G12110,AT1G22150,AT1G22710,AT1G58340,AT2G32830,AT2G47490,AT3G17630,AT3G23560,AT3G26570,AT3G48850,AT4G13420,AT5G13750,AT5G26340,AT5G41610,AT5G43350,AT5G43360,AT5G45380,AT5G52450	0.00718907	18	283
GO:MF	GO:0050105	L-gulonolactone oxidase activity	AT1G32300,AT2G46760,AT5G11540	0.00718907	3	7
GO:MF	GO:0005315	phosphate transmembrane transporter activity	AT2G32830,AT3G26570,AT3G48850,AT5G43350,AT5G43360	0.00751706	5	26
GO:MF	GO:0070456	galactose-1-phosphate phosphatase activity	AT3G02870,AT4G39120	0.00830059	2	2
GO:MF	GO:0010347	L-galactose-1-phosphate phosphatase activity	AT3G02870,AT4G39120	0.00830059	2	2
GO:MF	GO:0016788	hydrolase activity, acting on ester bonds	AT1G01040,AT1G06130,AT1G06800,AT1G07230,AT1G08510,AT1G09390,AT1G09870,AT1G13900	0.00890091	8	1014
GO:MF	GO:0035251	UDP-glucosyltransferase activity	AT1G04920,AT1G32900,AT2G15480,AT2G15490,AT2G36750,AT2G36770,AT2G36780	0.00946636	7	153
GO:MF	GO:0004525	ribonuclease III activity	AT1G01040	0.00946636	1	12
GO:MF	GO:0003885	D-arabinono-1,4-lactone oxidase activity	AT1G32300,AT2G46760,AT5G11540	0.00946636	3	8
GO:MF	GO:0032296	double-stranded RNA-specific ribonuclease activity	AT1G01040	0.00946636	1	12
GO:MF	GO:0003725	double-stranded RNA binding	AT1G01040	0.0107872	1	14
GO:MF	GO:0016790	thiolester hydrolase activity	AT1G06130,AT1G08510	0.0129477	2	32
GO:MF	GO:0036094	small molecule binding	AT1G01040,AT1G01050,AT1G01280,AT1G01350,AT1G02335,AT1G02520,AT1G02530,AT1G04790,AT1G05240,AT1G05260,AT1G05500,AT1G06130,AT1G06330,AT1G07750,AT1G09560,AT1G11050,AT1G13900,AT1G16300,AT1G17840,AT1G21250,AT1G22610,AT1G23010,AT1G24020,AT1G24620,AT1G25440,AT1G26410,AT1G31770,AT1G31812,AT1G32300,AT1G33290,AT1G36370,AT1G43710,AT1G50240,AT1G55020,AT1G56145,AT1G60950,AT1G60980,AT1G63940,AT1G64660,AT1G66240…	0.0133966	216	6758
GO:MF	GO:0016661	oxidoreductase activity, acting on other nitrogenous compounds as donors	AT2G15620,AT2G26230	0.0141933	2	6
GO:MF	GO:0008324	monoatomic cation transmembrane transporter activity	AT1G07030,AT1G10970,AT1G22710,AT1G29820,AT1G55910,AT1G58340,AT2G07560,AT3G01100,AT3G02850,AT3G07480,AT3G22910,AT4G00900,AT4G09650,AT4G13420,AT4G13590,AT4G30190,AT5G13750,AT5G26340,AT5G26820,AT5G62670,ATCG01050	0.0141933	21	366
GO:MF	GO:0043167	ion binding	AT1G01040,AT1G01050,AT1G01280,AT1G01350,AT1G02335,AT1G02520,AT1G02530,AT1G04790,AT1G05240,AT1G05260,AT1G05500,AT1G06130,AT1G06330	0.0141933	13	6637
GO:MF	GO:0047714	galactolipase activity	AT1G06800,AT1G51440	0.0141933	2	12
GO:MF	GO:0016830	carbon-carbon lyase activity	AT1G43710,AT1G67090,AT1G79750,AT2G42600,AT3G04520,AT4G02610,AT4G38970,AT5G54960,AT5G64300,ATCG00490	0.0141933	10	114
GO:MF	GO:0016614	oxidoreductase activity, acting on CH-OH group of donors	AT1G09490,AT1G32300,AT1G51410,AT1G54870,AT1G79750,AT2G37770,AT2G46760,AT3G06060,AT3G25530	0.0141933	9	187
GO:MF	GO:0052833	inositol monophosphate 4-phosphatase activity	AT3G02870,AT4G39120	0.0154075	2	3
GO:MF	GO:0008934	inositol monophosphate 1-phosphatase activity	AT3G02870,AT4G39120	0.0154075	2	3
GO:MF	GO:0008476	protein-tyrosine sulfotransferase activity	AT1G08030	0.0154075	1	1
GO:MF	GO:0004553	hydrolase activity, hydrolyzing O-glycosyl compounds	AT1G26560,AT1G62660,AT1G68560,AT2G01630,AT2G32810,AT3G10740,AT3G12500,AT3G23640,AT3G23920,AT3G26380,AT3G26720,AT3G57790,AT4G20050,AT4G25000,AT5G03650,AT5G04885,AT5G11720,AT5G13870,AT5G24318,AT5G34940	0.0154075	20	392
GO:MF	GO:0046527	glucosyltransferase activity	AT1G04920,AT1G32900,AT2G15480,AT2G15490,AT2G36750,AT2G36770,AT2G36780,AT4G01070,AT4G18240,AT4G26850,AT5G13870,AT5G16910	0.0154075	12	190
GO:MF	GO:0052832	inositol monophosphate 3-phosphatase activity	AT3G02870,AT4G39120	0.0154075	2	3
GO:MF	GO:0016709	oxidoreductase activity, acting on paired donors, with incorporation or reduction of molecular oxygen, NAD(P)H as one donor, and incorporation of one atom of oxygen	AT1G01280,AT2G30490,AT4G19230,AT4G28720,AT5G07990,AT5G36110,AT5G45340	0.0154075	7	66
GO:MF	GO:0052834	inositol monophosphate phosphatase activity	AT3G02870,AT4G39120	0.0154075	2	3
GO:MF	GO:0004427	inorganic diphosphate phosphatase activity	AT1G01050	0.0154573	1	14
GO:MF	GO:0004806	triacylglycerol lipase activity	AT1G06800,AT1G51440	0.0160512	2	14
GO:MF	GO:0016787	hydrolase activity	AT1G01040,AT1G01050,AT1G01300,AT1G02520,AT1G02530,AT1G06130,AT1G06800,AT1G07230,AT1G08510,AT1G09390,AT1G09870,AT1G13900,AT1G17840,AT1G26560,AT1G31770,AT1G33290,AT1G51270,AT1G51440,AT1G62660,AT1G68560,AT1G71691,AT1G75460,AT1G76140,AT1G79320,AT2G01180,AT2G01630,AT2G02990,AT2G03200,AT2G04160,AT2G07560,AT2G14080,AT2G16430,AT2G28070,AT2G28620,AT2G29940,AT2G32810,AT2G38110,AT2G39960,AT2G41530,AT2G47000…	0.0161916	114	3314
GO:MF	GO:0045156	electron transporter, transferring electrons within the cyclic electron transport pathway of photosynthesis activity	ATCG00020,ATCG00280,ATCG00680	0.0169065	3	9
GO:MF	GO:0042887	amide transmembrane transporter activity	AT2G36830,AT3G27020,AT3G54140,AT4G10770,AT5G01180,AT5G45380	0.0172007	6	51
GO:MF	GO:0015662	P-type ion transporter activity	AT2G07560,AT3G22910,AT4G00900,AT4G30190,AT5G62670	0.0172007	5	33
GO:MF	GO:0018455	alcohol dehydrogenase [NAD(P)+] activity	AT1G09490,AT1G51410,AT2G37770	0.0173504	3	25
GO:MF	GO:0046915	transition metal ion transmembrane transporter activity	AT1G07030,AT1G10970,AT1G58340	0.0181391	3	55
GO:MF	GO:0050997	quaternary ammonium group binding	AT1G31812,AT1G68890	0.0181391	2	12
GO:MF	GO:0046873	metal ion transmembrane transporter activity	AT1G07030,AT1G10970,AT1G29820,AT1G55910,AT1G58340	0.0181639	5	204
GO:MF	GO:0140358	P-type transmembrane transporter activity	AT2G07560,AT3G22910,AT4G00900,AT4G30190,AT5G62670	0.0181639	5	34
GO:MF	GO:0008970	phospholipase A1 activity	AT1G06800,AT1G51440	0.0181639	2	16
GO:MF	GO:0030943	mitochondrion targeting sequence binding	AT1G13900	0.0190624	1	1
GO:MF	GO:0009055	electron transfer activity	AT1G60950,AT2G32300,AT2G43400,AT3G07480,AT5G43430,ATCG00020,ATCG00280,ATCG00340,ATCG00680,ATCG01050	0.0190624	10	124
GO:MF	GO:0004664	prephenate dehydratase activity	AT1G08250,AT3G07630	0.0192145	2	6
GO:MF	GO:0047769	arogenate dehydratase activity	AT1G08250,AT3G07630	0.0192145	2	6
GO:MF	GO:0016168	chlorophyll binding	AT2G05100,ATCG00020,ATCG00280,ATCG00340,ATCG00680	0.0193963	5	34
GO:MF	GO:0046556	alpha-L-arabinofuranosidase activity	AT1G68560,AT3G10740	0.0194266	2	6
GO:MF	GO:0005381	iron ion transmembrane transporter activity	AT1G07030,AT1G58340	0.0195564	2	16
GO:MF	GO:0140104	molecular carrier activity	AT1G08510,AT1G09270	0.0197062	2	48
GO:MF	GO:0005372	water transmembrane transporter activity	AT2G36830,AT2G45960,AT3G16240	0.02112	3	22
GO:MF	GO:0015250	water channel activity	AT2G36830,AT2G45960,AT3G16240	0.02112	3	22
GO:MF	GO:0051536	iron-sulfur cluster binding	AT1G60950,AT2G15620,AT2G16570,AT2G43400,AT3G07480,AT3G19630,AT4G04950,AT4G21990,AT5G03905	0.0215561	9	138
GO:MF	GO:0051540	metal cluster binding	AT1G60950,AT2G15620,AT2G16570,AT2G43400,AT3G07480,AT3G19630,AT4G04950,AT4G21990,AT5G03905	0.0215561	9	138
GO:MF	GO:0004022	alcohol dehydrogenase (NAD+) activity	AT1G09490,AT1G51410	0.0215561	2	19
GO:MF	GO:0046524	sucrose-phosphate synthase activity	AT1G04920	0.0215561	1	4
GO:MF	GO:0008553	P-type proton-exporting transporter activity	AT2G07560,AT4G30190,AT5G62670	0.0215561	3	11
GO:MF	GO:0016758	hexosyltransferase activity	AT1G04920,AT1G08280,AT1G32900,AT2G15480,AT2G15490,AT2G33570,AT2G36750,AT2G36770,AT2G36780,AT3G29320,AT4G01070,AT4G18240,AT4G26850,AT5G01220,AT5G03650,AT5G13870,AT5G16910	0.0228185	17	354
GO:MF	GO:0047893	flavonol 3-O-glucosyltransferase activity	AT2G15480,AT2G15490	0.0243135	2	11
GO:MF	GO:0030145	manganese ion binding	AT1G02335,AT1G09560	0.0251679	2	53
GO:MF	GO:0004373	alpha-1,4-glucan glucosyltransferase (UDP-glucose donor) activity	AT1G32900,AT4G18240	0.0251679	2	5
GO:MF	GO:0016462	pyrophosphatase activity	AT1G01050,AT1G02520,AT1G02530	0.0264346	3	817
GO:MF	GO:0050897	cobalt ion binding	AT1G79750,AT4G04955,AT4G34030,AT4G35090,AT5G10860	0.0264346	5	47
GO:MF	GO:0016798	hydrolase activity, acting on glycosyl bonds	AT1G26560,AT1G51270,AT1G62660,AT1G68560,AT2G01630,AT2G32810,AT3G10740,AT3G12500,AT3G23640,AT3G23920,AT3G26380,AT3G26720,AT3G57790,AT4G20050,AT4G25000,AT5G03650,AT5G04885,AT5G11720,AT5G13870,AT5G24318,AT5G34940	0.0264346	21	461
GO:MF	GO:0004416	hydroxyacylglutathione hydrolase activity	AT1G06130	0.0266956	1	4
GO:MF	GO:0016818	hydrolase activity, acting on acid anhydrides, in phosphorus-containing anhydrides	AT1G01050,AT1G02520,AT1G02530	0.0266956	3	826
GO:MF	GO:0010295	(+)-abscisic acid 8'-hydroxylase activity	AT4G19230,AT5G45340	0.0268542	2	4
GO:MF	GO:0016817	hydrolase activity, acting on acid anhydrides	AT1G01050,AT1G02520,AT1G02530	0.0268542	3	831
GO:MF	GO:0022853	active monoatomic ion transmembrane transporter activity	AT1G22710,AT2G07560,AT3G07480,AT3G22910,AT4G00900,AT4G13420,AT4G30190,AT5G13750,AT5G26340,AT5G62670,ATCG01050	0.0271082	11	158
GO:MF	GO:0102705	serine decarboxylase activity	AT1G43710	0.0271082	1	1
GO:MF	GO:0019894	kinesin binding	AT1G50240	0.0271598	1	1
GO:MF	GO:0140657	ATP-dependent activity	AT1G01040,AT1G02520,AT1G02530	0.0271598	3	858
GO:MF	GO:0008373	sialyltransferase activity	AT1G08280	0.0271598	1	3
GO:MF	GO:0016836	hydro-lyase activity	AT1G08250,AT1G68890,AT1G70410,AT3G07630,AT4G02610,AT5G14740,AT5G42650	0.0271598	7	82
GO:MF	GO:0008194	UDP-glycosyltransferase activity	AT1G04920,AT1G32900,AT2G15480,AT2G15490,AT2G33570,AT2G36750,AT2G36770,AT2G36780,AT3G62720,AT4G01070,AT4G18240,AT4G26850,AT5G01220,AT5G16910	0.0271598	14	275
GO:MF	GO:0016891	RNA endonuclease activity, producing 5'-phosphomonoesters	AT1G01040	0.027768	1	88
GO:MF	GO:0016893	endonuclease activity, active with either ribo- or deoxyribonucleic acids and producing 5'-phosphomonoesters	AT1G01040	0.0303191	1	97
GO:MF	GO:0033840	alpha-1,4-glucan glucosyltransferase (NDP-glucose donor) activity	AT1G32900,AT4G18240	0.0313845	2	6
GO:MF	GO:0018826	methionine gamma-lyase activity	AT1G64660	0.0319051	1	1
GO:MF	GO:0004521	RNA endonuclease activity	AT1G01040	0.0325119	1	111
GO:MF	GO:0045549	9-cis-epoxycarotenoid dioxygenase activity	AT3G14440,AT3G63520	0.0325119	2	7
GO:MF	GO:0016887	ATP hydrolysis activity	AT1G02520,AT1G02530,AT1G17840,AT1G31770,AT1G33290,AT2G07560,AT2G14080,AT2G28070,AT2G29940,AT2G47000,AT3G02450,AT3G13100,AT3G22910,AT3G28860,AT3G47790,AT4G00900,AT4G25750,AT4G25960,AT4G30190,AT4G30490	0.0325119	20	552
GO:MF	GO:0010436	carotenoid dioxygenase activity	AT3G14440,AT3G63520	0.0325119	2	7
GO:MF	GO:0052624	2-phytyl-1,4-naphthoquinone methyltransferase activity	AT1G23360	0.0325119	1	2
GO:MF	GO:0019842	vitamin binding	AT1G36370,AT1G43710,AT1G64660,AT1G68890	0.0325119	4	133
GO:MF	GO:0043748	O-succinylbenzoate synthase activity	AT1G68890	0.0325707	1	1
GO:MF	GO:0080176	xyloglucan 1,6-alpha-xylosidase activity	AT1G68560	0.0325707	1	1
GO:MF	GO:0070204	2-succinyl-5-enolpyruvyl-6-hydroxy-3-cyclohexene-1-carboxylic-acid synthase activity	AT1G68890	0.0325707	1	1
GO:MF	GO:0070205	2-succinyl-6-hydroxy-2,4-cyclohexadiene-1-carboxylate synthase activity	AT1G68890	0.0325707	1	1
GO:MF	GO:0035673	oligopeptide transmembrane transporter activity	AT3G27020,AT3G54140,AT4G10770,AT5G01180	0.0336176	4	35
GO:MF	GO:0071949	FAD binding	AT1G26410,AT1G32300,AT2G35660,AT2G46760,AT4G16760,AT5G11540	0.0344404	6	75
GO:MF	GO:0019825	oxygen binding	AT2G16060,AT5G42650	0.0344404	2	5
GO:MF	GO:0052657	guanine phosphoribosyltransferase activity	AT1G71750	0.0344791	1	1
GO:MF	GO:0004422	hypoxanthine phosphoribosyltransferase activity	AT1G71750	0.0344791	1	1
GO:MF	GO:0015204	urea transmembrane transporter activity	AT2G36830,AT5G45380	0.0345684	2	5
GO:MF	GO:0004372	glycine hydroxymethyltransferase activity	AT1G36370,AT4G13930	0.0354018	2	7
GO:MF	GO:0004585	ornithine carbamoyltransferase activity	AT1G75330	0.0362877	1	1
GO:MF	GO:0016157	sucrose synthase activity	AT1G04920	0.0364305	1	10
GO:MF	GO:0004777	succinate-semialdehyde dehydrogenase (NAD+) activity	AT1G79440	0.0373669	1	1
GO:MF	GO:0009013	succinate-semialdehyde dehydrogenase [NAD(P)+] activity	AT1G79440	0.0373669	1	1
GO:MF	GO:0008381	mechanosensitive monoatomic ion channel activity	AT3G01100,AT4G00290	0.0373669	2	8
GO:MF	GO:0009899	ent-kaurene synthase activity	AT1G79460	0.0373669	1	1
GO:MF	GO:0016705	oxidoreductase activity, acting on paired donors, with incorporation or reduction of molecular oxygen	AT1G01280,AT1G69500,AT2G30490,AT2G32440,AT2G46210,AT3G02630,AT3G12120,AT3G28480,AT4G19230,AT4G27030,AT4G28720,AT4G30950,AT5G05580,AT5G05690,AT5G07990,AT5G24900,AT5G36110,AT5G42650,AT5G45340	0.0373669	19	414
GO:MF	GO:0016831	carboxy-lyase activity	AT1G43710,AT1G67090,AT1G79750,AT2G42600	0.0373669	4	74
GO:MF	GO:0016722	oxidoreductase activity, acting on metal ions	AT3G11050,AT5G49730,AT5G49740	0.0382602	3	16
GO:MF	GO:0009669	sucrose:monoatomic cation symporter activity	AT1G22710	0.039375	1	3
GO:MF	GO:0008506	sucrose:proton symporter activity	AT1G22710	0.039375	1	3
GO:MF	GO:0016664	oxidoreductase activity, acting on other nitrogenous compounds as donors, iron-sulfur protein as acceptor	AT2G15620	0.0399954	1	1
GO:MF	GO:0016662	oxidoreductase activity, acting on other nitrogenous compounds as donors, cytochrome as acceptor	AT2G15620	0.0399954	1	1
GO:MF	GO:0048307	ferredoxin-nitrite reductase activity	AT2G15620	0.0399954	1	1
GO:MF	GO:0050421	nitrite reductase (NO-forming) activity	AT2G15620	0.0399954	1	1
GO:MF	GO:0030170	pyridoxal phosphate binding	AT1G36370,AT1G43710,AT1G64660	0.0404154	3	88
GO:MF	GO:0070279	vitamin B6 binding	AT1G36370,AT1G43710,AT1G64660	0.0404154	3	88
GO:MF	GO:1990136	linoleate 9S-lipoxygenase activity	AT1G55020	0.0405925	1	2
GO:MF	GO:0016663	oxidoreductase activity, acting on other nitrogenous compounds as donors, oxygen as acceptor	AT2G26230	0.0405925	1	1
GO:MF	GO:0050660	flavin adenine dinucleotide binding	AT1G26410,AT1G32300,AT1G63940,AT2G35660,AT2G46760,AT4G16760,AT4G28720,AT5G11540,AT5G13700	0.0405925	9	158
GO:MF	GO:0016987	sigma factor activity	AT1G08540	0.0405925	1	6
GO:MF	GO:0008169	C-methyltransferase activity	AT1G23360,AT5G40850	0.0405925	2	6
GO:MF	GO:0004540	RNA nuclease activity	AT1G01040	0.0405925	1	176
GO:MF	GO:0016620	oxidoreductase activity, acting on the aldehyde or oxo group of donors, NAD or NADP as acceptor	AT1G16300,AT1G79440,AT2G39800	0.0405925	3	42
GO:MF	GO:0004846	urate oxidase activity	AT2G26230	0.0405925	1	1
GO:MF	GO:0015245	fatty acid transmembrane transporter activity	AT1G17840	0.0405925	1	4
GO:MF	GO:0016832	aldehyde-lyase activity	AT3G04520,AT4G02610,AT4G38970	0.0409173	3	21
GO:MF	GO:0009044	xylan 1,4-beta-xylosidase activity	AT1G68560,AT3G10740	0.0410744	2	12
GO:MF	GO:0046820	4-amino-4-deoxychorismate synthase activity	AT2G28880	0.0410926	1	1
GO:MF	GO:0016710	trans-cinnamate 4-monooxygenase activity	AT2G30490	0.0412029	1	1
GO:MF	GO:0004519	endonuclease activity	AT1G01040	0.0412029	1	194
GO:MF	GO:0003831	beta-N-acetylglucosaminylglycopeptide beta-1,4-galactosyltransferase activity	AT2G33570	0.0422067	1	1
GO:MF	GO:0016297	fatty acyl-[ACP] hydrolase activity	AT1G08510	0.0424127	1	7
GO:MF	GO:0004386	helicase activity	AT1G01040	0.0445899	1	214
GO:MF	GO:0031210	phosphatidylcholine binding	AT1G31812	0.0445899	1	3
GO:MF	GO:0017084	delta1-pyrroline-5-carboxylate synthetase activity	AT2G39800	0.0454797	1	1
GO:MF	GO:0018738	S-formylglutathione hydrolase activity	AT2G41530	0.0462216	1	1
GO:MF	GO:1901681	sulfur compound binding	AT1G31812,AT1G68890	0.0464257	2	30
GO:MF	GO:0004174	electron-transferring-flavoprotein dehydrogenase activity	AT2G43400	0.0464257	1	1
GO:MF	GO:0061634	alpha-D-xyloside xylohydrolase	AT1G68560	0.0464257	1	2
GO:MF	GO:0120250	fatty acid omega-hydroxylase activity	AT1G69500	0.0467019	1	2
GO:MF	GO:0102033	long-chain fatty acid omega-hydroxylase activity	AT1G69500	0.0467019	1	2
GO:MF	GO:0016211	ammonia ligase activity	AT5G16570,AT5G37600	0.0489454	2	7
GO:MF	GO:0016702	oxidoreductase activity, acting on single donors with incorporation of molecular oxygen, incorporation of two atoms of oxygen	AT1G55020,AT3G14440,AT3G63520	0.0489454	3	30
GO:MF	GO:0140414	phosphopantetheine-dependent carrier activity	AT1G08510	0.0489454	1	9
GO:MF	GO:0016899	oxidoreductase activity, acting on the CH-OH group of donors, oxygen as acceptor	AT1G32300,AT2G46760,AT5G11540	0.0489454	3	22
GO:MF	GO:0000036	acyl carrier activity	AT1G08510	0.0489454	1	9
GO:MF	GO:0004356	glutamine synthetase activity	AT5G16570,AT5G37600	0.0489454	2	7
GO:MF	GO:0044620	ACP phosphopantetheine attachment site binding	AT1G08510	0.0489454	1	9
GO:MF	GO:0051192	prosthetic group binding	AT1G08510	0.0489454	1	9
GO:MF	GO:0008707	4-phytase activity	AT3G07130	0.0489454	1	1
GO:MF	GO:0004365	glyceraldehyde-3-phosphate dehydrogenase (NAD+) (phosphorylating) activity	AT1G16300	0.0498825	1	6
GO:MF	GO:0050184	acyl-lipid omega-6 desaturase (cytochrome b5) activity	AT3G12120	0.0498825	1	1
GO:MF	GO:0102985	delta12-fatty-acid desaturase activity	AT3G12120	0.0498825	1	1
GO:MF	GO:0045485	omega-6 fatty acid desaturase activity	AT3G12120	0.0498825	1	1
