# Supplementary material for: Epitranscriptomic and expression profiling in Riccia fluitans across diverse environmental conditions
Source: Comput Struct Biotechnol J. 2025 Oct 2;27:4232–45. doi: 10.1016/j.csbj.2025.10.002 (PMC12513226; doi:10.1016/j.csbj.2025.10.002)
Supplement: Supplementary file 2 — Supplementary material [file mmc2.zip › Supplementary materials/Table S34.xlsx]

## Sheet: Table S34.csv
Table S34. Expression analysis between land and water Riccia fluitans
arabidopsis_gene_id	gene_id	log2FoldChange	pvalue	padj	L1_counts	L2_counts	L3_counts	L4_counts	W1_counts	W2_counts	W3_counts	W4_counts	V1	entrezgene_id	description	Expression	Transcripts
AT1G01040	CL.864	-1.8845	4,22128283945088e-06	0.000141661	3707	2322.86	2414.06	778.502	482.545	512.912	1105.09	399.54	CL.864	839574	dicer-like 1 [Source:NCBI gene (formerly Entrezgene);Acc:839574]	Downregulated	DEGs
AT1G01050	CL.7746	2.55593	2,73700090761538e-18	6,26803284776974e-16	1505.92	556.909	1053.93	742.755	6912.96	6092.95	4489.85	5186.89	evm.model.group11.1106	839579	pyrophosphorylase 1 [Source:NCBI gene (formerly Entrezgene);Acc:839579]	Upregulated	DEGs
AT1G01280	CL.1318	1.03002	3,67969033932925e-08	2,0838246378158e-06	5589.4	5935.56	5011.68	5265.81	10760	12563.8	11925.3	9270.35	CL.1318	839470	cytochrome P450, family 703, subfamily A, polypeptide 2 [Source:NCBI gene (formerly Entrezgene);Acc:839470]	Upregulated	DEGs
AT1G01300	CL.6507	1.34656	2,67194209921798e-05	0.000754516	1558.76	3927.22	2067.26	2128.96	4280.39	7833.16	8633.62	3876.25	CL.6507	839375	Eukaryotic aspartyl protease family protein [Source:NCBI gene (formerly Entrezgene);Acc:839375]	Upregulated	DEGs
AT1G01350	CL.28861	-1.01633	0.000226637	0.00487926	5767.73	4632.74	2968.94	2583.75	2276.46	1642.79	2139.4	1826.1	evm.model.group7.1850	838964	Zinc finger (CCCH-type/C3HC4-type RING finger) family protein [Source:NCBI gene (formerly Entrezgene);Acc:838964]	Downregulated	DEGs
AT1G01470	CL.3110	-6.74078	5,26578411949819e-05	0.00137345	1025.41	1360.53	2858.14	436.914	0	0	44.5708	9.06573	evm.model.group1.2500	837071	Late embryosis abundant protein [Source:NCBI gene (formerly Entrezgene);Acc:837071]	Downregulated	DEGs
AT1G02335	CL.34406	1.12095	7,47993316139402e-05	0.00187358	2561.05	4592.34	3566.12	1670.2	5499.75	6543.87	8164.32	6737.78	CL.34406	3766642	germin-like protein subfamily 2 member 2 [Source:NCBI gene (formerly Entrezgene);Acc:3766642]	Upregulated	DEGs
AT1G02520	CL.413	-1.59042	0.000171546	0.00386071	610.954	1064.76	526.966	1022.78	148.908	400.735	157.309	362.629	evm.model.group1.295	839353	P-glycoprotein 11 [Source:NCBI gene (formerly Entrezgene);Acc:839353]	Downregulated	DEGs
AT1G02530	CL.8694	1.02883	0.00108079	0.0175145	435.924	395.319	678.374	427.978	1251.67	937.263	1040.86	728.496	CL.8694	839282	P-glycoprotein 12 [Source:NCBI gene (formerly Entrezgene);Acc:839282]	Upregulated	DEGs
AT1G03700	CL.33272	-1.64413	8,46757499124559e-19	2,12607545563323e-16	5785.89	5978.84	5643.53	5495.19	2058.02	1752.02	1784.14	1732.85	evm.model.utg166_7468119_7810239__.6	839428	Uncharacterized protein family (UPF0497) [Source:NCBI gene (formerly Entrezgene);Acc:839428]	Downregulated	DEGs
AT1G03780	CL.14217	1.12409	0.00259159	0.0350251	386.387	193.331	247.835	377.335	738.216	864.939	487.657	533.583	evm.model.group2.2464	839140	targeting protein for XKLP2 [Source:NCBI gene (formerly Entrezgene);Acc:839140]	Upregulated	DEGs
AT1G04560	CL.8087	-3.11878	6,04358948008278e-08	3,22118682263236e-06	5741.31	5818.69	15493.5	6445.48	641.988	426.565	1634.7	1154.59	evm.model.group12.181	839491	AWPM-19-like family protein [Source:NCBI gene (formerly Entrezgene);Acc:839491]	Downregulated	DEGs
AT1G04790	CL.13751	1.01693	1,66754686821818e-06	6,28262847055054e-05	2902.85	3402.05	3858.78	4563.77	7923.01	8253.82	7428.9	6205.49	CL.13751	839412	RING/U-box superfamily protein [Source:NCBI gene (formerly Entrezgene);Acc:839412]	Upregulated	DEGs
AT1G04920	CL.12764	1.60243	7,82049221442244e-10	5,73869921649872e-08	5373.09	2540.72	2452.13	3982.87	12889.6	10527.6	10286.7	9855.09	CL.12764	839382	sucrose phosphate synthase 3F [Source:NCBI gene (formerly Entrezgene);Acc:839382]	Upregulated	DEGs
AT1G05240	CL.5542	-7.68278	0.00359967	0.0448399	108.981	14.4277	0	0	0	0	0	0	CL.5542	839237	Peroxidase superfamily protein [Source:NCBI gene (formerly Entrezgene);Acc:839237]	Downregulated	DEGs
AT1G05260	CL.16648	-1.73373	0.00220571	0.030996	858.637	1134.02	1011.64	363.433	234.6	95.9403	618.747	66.0503	evm.model.group3.2076	837028	Peroxidase superfamily protein [Source:NCBI gene (formerly Entrezgene);Acc:837028]	Downregulated	DEGs
AT1G05260	CL.29672	1.33126	2,32124253583418e-12	2,45556824602966e-10	18824	15202.5	18536	19517.2	54356.2	37527.4	43170.7	46316.1	evm.model.group8.456	837028	Peroxidase superfamily protein [Source:NCBI gene (formerly Entrezgene);Acc:837028]	Upregulated	DEGs
AT1G05260	CL.19030	1.94741	5,38507722552033e-09	3,44248495030195e-07	620.861	582.879	702.058	274.064	1406.19	1926.19	3043.92	2030.72	evm.model.group4.914	837028	Peroxidase superfamily protein [Source:NCBI gene (formerly Entrezgene);Acc:837028]	Upregulated	DEGs
AT1G05500	CL.31088	-2.10529	2,67496467486602e-12	2.80132e-10	6386.94	3612.7	5653.68	4396.95	688.346	863.463	1385.63	1723.14	evm.model.group8.1503	837052	Calcium-dependent lipid-binding (CaLB domain) family protein [Source:NCBI gene (formerly Entrezgene);Acc:837052]	Downregulated	DEGs
AT1G05510	CL.22526	-1.23902	0.00217447	0.0306811	1192.18	1500.48	4783.3	2818.1	665.87	698.15	1359.41	1640.25	evm.model.group5.1139	837053	naphthalene 1,2-dioxygenase subunit alpha (DUF1264) [Source:NCBI gene (formerly Entrezgene);Acc:837053]	Downregulated	DEGs
AT1G06130	CL.10296	-7.68536	0.00303814	0.0393016	0	83.6807	0	39.7195	0	0	0	0	evm.model.group16.96	837122	glyoxalase 2-4 [Source:NCBI gene (formerly Entrezgene);Acc:837122]	Downregulated	DEGs
AT1G06330	CL.13072	-2.48568	0.000888798	0.0150345	4068.62	1187.4	803.56	438.9	205.099	180.073	529.606	246.07	CL.13072	837144	Heavy metal transport/detoxification superfamily protein [Source:NCBI gene (formerly Entrezgene);Acc:837144]	Downregulated	DEGs
AT1G06800	CL.20290	-3.45859	1,24845903245949e-15	2,06491160606792e-13	2486.75	1413.91	722.358	1197.54	181.218	165.313	47.1926	133.396	CL.20290	837191	alpha/beta-Hydrolases superfamily protein [Source:NCBI gene (formerly Entrezgene);Acc:837191]	Downregulated	DEGs
AT1G07030	CL.19181	-4.48342	6,06767166709654e-07	2,52900555084584e-05	231.172	255.37	215.692	162.85	1.40479	0	18.3527	19.4266	CL.19181	837214	Mitochondrial substrate carrier family protein [Source:NCBI gene (formerly Entrezgene);Acc:837214]	Downregulated	DEGs
AT1G07030	CL.34754	-1.06629	2,84594706768969e-07	1,30064773883011e-05	29041.8	26422.9	19799.7	29813.5	15784.2	11391.8	11237.1	11763.4	CL.34754	837214	Mitochondrial substrate carrier family protein [Source:NCBI gene (formerly Entrezgene);Acc:837214]	Downregulated	DEGs
AT1G07090	CL.8043	-1.37534	6,48573821528223e-07	2,67120127285537e-05	2691.5	2689.32	2175.53	1707.94	1032.52	659.774	1161.46	718.783	CL.8043	NA		Downregulated	DEGs
AT1G07230	CL.3395	1.98736	2,84293682485168e-11	2,57594797521344e-09	904.872	1613.02	2178.92	1298.83	3940.43	5189.63	8646.73	6013.17	CL.3395	837234	non-specific phospholipase C1 [Source:NCBI gene (formerly Entrezgene);Acc:837234]	Upregulated	DEGs
AT1G07750	CL.9060	-1.47388	0.00170447	0.0253542	756.261	522.283	588.714	436.914	355.411	67.8962	233.341	172.896	evm.model.group12.1168	837290	RmlC-like cupins superfamily protein [Source:NCBI gene (formerly Entrezgene);Acc:837290]	Downregulated	DEGs
AT1G08030	CL.26096	-1.40069	5,8348243297877e-06	0.000190294	2126.78	4134.98	2217.83	3369.21	1455.36	1078.96	631.856	1318.42	CL.26096	837318	tyrosylprotein sulfotransferase [Source:NCBI gene (formerly Entrezgene);Acc:837318]	Downregulated	DEGs
AT1G08250	CL.32231	-1.5635	1,77404325001147e-05	0.000520719	1423.36	548.253	837.394	1171.73	279.553	262.729	469.304	336.727	CL.32231	837345	arogenate dehydratase 6 [Source:NCBI gene (formerly Entrezgene);Acc:837345]	Downregulated	DEGs
AT1G08280	CL.33152	1.29947	5,89145952034449e-07	2,46675152107161e-05	1235.12	1178.74	937.205	996.959	1699.79	3112.89	2712.26	3171.71	evm.model.utg1338_2327123_2484087__.6	837348	Glycosyltransferase family 29 (sialyltransferase) family protein [Source:NCBI gene (formerly Entrezgene);Acc:837348]	Upregulated	DEGs
AT1G08510	CL.15521	-2.35955	1,59490710285946e-08	9,49653257816892e-07	726.539	1269.64	2113.79	1255.14	117.3	184.501	334.281	410.548	CL.15521	837372	fatty acyl-ACP thioesterases B [Source:NCBI gene (formerly Entrezgene);Acc:837372]	Downregulated	DEGs
AT1G08540	CL.1409	-1.17577	2,29756722690105e-06	8,32718278410745e-05	3249.61	2609.97	2043.58	3014.71	1022.69	1541.69	1057.9	1208.33	CL.1409	837376	RNApolymerase sigma subunit 2 [Source:NCBI gene (formerly Entrezgene);Acc:837376]	Downregulated	DEGs
AT1G09070	CL.20690	-2.30722	0.00206814	0.0295205	36378.2	23256	20225.2	3787.25	4864.78	1827.29	8851.23	1358.56	CL.20690	837428	soybean regulated by cold-2 [Source:NCBI gene (formerly Entrezgene);Acc:837428]	Downregulated	DEGs
AT1G09270	CL.797	-5.34648	0.000212966	0.00463278	495.368	412.632	160.712	253.212	0	0	10.4872	22.0168	evm.model.group1.577	837448	importin alpha [Source:NCBI gene (formerly Entrezgene);Acc:837448]	Downregulated	DEGs
AT1G09390	CL.27665	-5.20689	3,99176857419255e-06	0.000134609	1401.89	1732.77	1606.27	1194.56	28.0958	0	94.3852	38.8531	evm.model.group7.1006	837461	GDSL-like Lipase/Acylhydrolase superfamily protein [Source:NCBI gene (formerly Entrezgene);Acc:837461]	Downregulated	DEGs
AT1G09490	CL.12454	-2.7808	1,95568306099086e-06	7,23915363961803e-05	677.003	885.861	199.621	299.882	157.336	33.9481	62.9235	45.3286	CL.12454	837474	NAD(P)-binding Rossmann-fold superfamily protein [Source:NCBI gene (formerly Entrezgene);Acc:837474]	Downregulated	DEGs
AT1G09490	CL.8517	-3.93517	3,42791990326662e-14	4,82688180973489e-12	2169.71	2146.84	744.35	548.129	146.098	51.6602	141.578	28.4923	CL.8517	837474	NAD(P)-binding Rossmann-fold superfamily protein [Source:NCBI gene (formerly Entrezgene);Acc:837474]	Downregulated	DEGs
AT1G09560	CL.19878	-1.38004	0.000878448	0.0149322	1487.75	2216.1	750.271	766.586	265.505	428.041	841.601	472.065	CL.19878	837482	germin-like protein 5 [Source:NCBI gene (formerly Entrezgene);Acc:837482]	Downregulated	DEGs
AT1G09870	CL.32704	-1.14878	1,86761648769449e-07	8,92686412925533e-06	5785.89	5240.14	5140.25	4091.11	1815.69	2215.48	2838.11	2269.02	evm.model.group9.914	837519	histidine acid phosphatase family protein [Source:NCBI gene (formerly Entrezgene);Acc:837519]	Downregulated	DEGs
AT1G10970	CL.24633	1.19803	0.00262237	0.0352582	416.109	421.289	253.756	162.85	1066.23	656.084	589.907	558.19	evm.model.group6.641	837640	zinc transporter [Source:NCBI gene (formerly Entrezgene);Acc:837640]	Upregulated	DEGs
AT1G11050	CL.28014	1.16511	0.0023158	0.0321099	1370.52	337.608	433.077	754.67	1479.24	1434.68	2068.61	1506.21	CL.28014	837646	Protein kinase superfamily protein [Source:NCBI gene (formerly Entrezgene);Acc:837646]	Upregulated	DEGs
AT1G11925	CL.4716	-4.77014	2,21201494138182e-10	1,80071841321864e-08	231.172	652.132	324.807	498.48	0	11.808	39.3272	12.951	CL.4716	837743	Stigma-specific Stig1 family protein [Source:NCBI gene (formerly Entrezgene);Acc:837743]	Downregulated	DEGs
AT1G12110	CL.31713	1.4377	5,86722593473507e-06	0.000191052	1241.72	1033.02	1025.17	1021.78	3837.88	3335.03	3342.81	1190.2	evm.model.group9.192	837763	nitrate transporter 1.1 [Source:NCBI gene (formerly Entrezgene);Acc:837763]	Upregulated	DEGs
AT1G12650	CL.5755	-3.52324	3,96382842261599e-22	1,55860725145882e-19	1221.91	1028.7	1660.41	1225.35	103.954	61.2542	186.149	98.4279	evm.model.group10.878	837821	rRNA biosis RRP36-like protein [Source:NCBI gene (formerly Entrezgene);Acc:837821]	Downregulated	DEGs
AT1G12650	CL.5763	-3.57408	3,69367453467149e-08	2,08607526565187e-06	624.163	650.689	894.066	601.75	1.40479	62.7302	100.94	68.6405	CL.5763	837821	rRNA biosis RRP36-like protein [Source:NCBI gene (formerly Entrezgene);Acc:837821]	Downregulated	DEGs
AT1G13900	CL.25621	2.4416	1,44765184332551e-21	5,20156283015579e-19	1281.35	1103.72	1612.2	907.59	5451.98	6974.12	9043.94	5184.3	evm.model.group6.1306	837949	Purple acid phosphatases superfamily protein [Source:NCBI gene (formerly Entrezgene);Acc:837949]	Upregulated	DEGs
AT1G14870	CL.20430	1.6203	0.000333909	0.00671039	383.084	132.735	219.922	168.808	563.32	515.864	1258.47	441.63	CL.20430	838052	PLANT CADMIUM RESISTANCE 2 [Source:NCBI gene (formerly Entrezgene);Acc:838052]	Upregulated	DEGs
AT1G16250	CL.25503	-4.44697	2,14740232661009e-08	1,2465700414082e-06	6083.12	5824.46	2577.31	2226.28	168.575	97.4163	464.06	37.558	evm.model.group6.1122	838194	Galactose oxidase/kelch repeat superfamily protein [Source:NCBI gene (formerly Entrezgene);Acc:838194]	Downregulated	DEGs
AT1G16300	CL.11741	1.1855	3,94535023582648e-11	3,51372217583863e-09	10822.1	11418.1	13963.3	10216.8	25852.3	25267	27826.6	26640.9	CL.11741	838199	glyceraldehyde-3-phosphate dehydrogenase of plastid 2 [Source:NCBI gene (formerly Entrezgene);Acc:838199]	Upregulated	DEGs
AT1G17840	CL.18053	1.31881	1,07340964479157e-07	5,46940268886462e-06	3053.12	3327.03	2040.2	1882.7	5345.92	8075.22	6572.88	5696.51	evm.model.group4.184	838363	white-brown complex-like protein [Source:NCBI gene (formerly Entrezgene);Acc:838363]	Upregulated	DEGs
AT1G17840	CL.2499	1.1746	5,44765001490783e-06	0.000179068	4765.44	3905.58	2464.82	2243.16	7153.18	8136.47	8426.5	6471.63	CL.2499	838363	white-brown complex-like protein [Source:NCBI gene (formerly Entrezgene);Acc:838363]	Upregulated	DEGs
AT1G17840	CL.14872	1.70513	3,75290507532862e-10	2,90745508438098e-08	2939.18	2080.47	3122.04	1888.66	9114.27	5322.47	11640.8	6630.93	CL.14872	838363	white-brown complex-like protein [Source:NCBI gene (formerly Entrezgene);Acc:838363]	Upregulated	DEGs
AT1G18100	CL.22841	-1.47689	3,48730826479055e-09	2,32190109387333e-07	3474.18	4212.89	4746.93	3578.73	1243.24	1242.8	1190.3	2074.76	CL.22841	838390	PEBP (phosphatidylethanolamine-binding protein) family protein [Source:NCBI gene (formerly Entrezgene);Acc:838390]	Downregulated	DEGs
AT1G19835	CL.12192	-1.04481	0.000706064	0.0126412	15683.3	5546.01	5187.62	6747.35	4080.91	4204.4	3560.42	4225.92	evm.model.group2.1065	838571	filament-like protein (DUF869) [Source:NCBI gene (formerly Entrezgene);Acc:838571]	Downregulated	DEGs
AT1G21250	CL.23973	-3.12537	1,30946464171401e-08	7,90992554588982e-07	1301.17	490.542	493.132	184.696	120.109	64.9442	47.1926	49.8615	CL.23973	838721	cell wall-associated kinase [Source:NCBI gene (formerly Entrezgene);Acc:838721]	Downregulated	DEGs
AT1G21780	CL.18608	1.50451	0.000306981	0.00625366	221.264	230.843	231.764	152.92	366.65	352.765	852.088	802.964	evm.model.group4.559	838782	BTB/POZ domain-containing protein [Source:NCBI gene (formerly Entrezgene);Acc:838782]	Upregulated	DEGs
AT1G21790	CL.29924	1.02273	0.000308337	0.00626902	571.324	698.301	384.017	532.241	1033.92	1194.09	1131.31	1076.88	evm.model.group8.676	838783	TRAM, LAG1 and CLN8 (TLC) lipid-sensing domain containing protein [Source:NCBI gene (formerly Entrezgene);Acc:838783]	Upregulated	DEGs
AT1G22150	CL.30283	-1.86091	1,60382255621825e-05	0.00047353	505.275	536.711	591.251	688.14	65.3227	233.209	141.578	198.798	evm.model.group8.870	838820	sulfate transporter 1;3 [Source:NCBI gene (formerly Entrezgene);Acc:838820]	Downregulated	DEGs
AT1G22150	CL.30289	-1.49972	4,3608918182465e-08	2,4170474864962e-06	5353.27	6310.68	2684.74	4078.2	1439.91	1507	1507.54	2059.22	evm.model.group8.872	838820	sulfate transporter 1;3 [Source:NCBI gene (formerly Entrezgene);Acc:838820]	Downregulated	DEGs
AT1G22610	CL.7188	2.15183	6,84652414425801e-10	5,07763569986964e-08	1547.2	657.903	825.552	550.115	2306.66	3095.92	4533.11	5963.31	CL.7188	838867	C2 calcium/lipid-binding plant phosphoribosyltransferase family protein [Source:NCBI gene (formerly Entrezgene);Acc:838867]	Upregulated	DEGs
AT1G22710	CL.29392	1.05254	0.00100723	0.01658	1743.69	620.391	1461.63	1698.01	3579.4	2651.64	3278.57	1950.43	CL.29392	838877	sucrose-proton symporter 2 [Source:NCBI gene (formerly Entrezgene);Acc:838877]	Upregulated	DEGs
AT1G23010	CL.14851	-7.29641	9,77811798743116e-07	3,87722014164873e-05	1717.27	170.247	214.001	644.449	0	7.38002	10.4872	0	evm.model.group3.504	838909	Cupredoxin superfamily protein [Source:NCBI gene (formerly Entrezgene);Acc:838909]	Downregulated	DEGs
AT1G23360	CL.31422	-1.19217	0.00261927	0.0352392	386.387	946.457	1048.86	1062.5	226.171	395.569	338.214	547.829	CL.31422	838945	S-adenosyl-L-methionine-dependent methyltransferases superfamily protein [Source:NCBI gene (formerly Entrezgene);Acc:838945]	Downregulated	DEGs
AT1G24020	CL.31303	1.1901	0.000243365	0.00518051	2371.16	2175.7	2298.18	1611.62	5558.75	1918.07	7430.21	4389.75	evm.model.group9.27	839014	MLP-like protein 423 [Source:NCBI gene (formerly Entrezgene);Acc:839014]	Upregulated	DEGs
AT1G24020	CL.34814	-1.37769	0.00017476	0.00391612	1304.47	3429.47	2196.68	3319.56	1309.26	1239.84	409.002	984.279	evm.model.utg87_2701784_3545125__.8	839014	MLP-like protein 423 [Source:NCBI gene (formerly Entrezgene);Acc:839014]	Downregulated	DEGs
AT1G24020	CL.31307	2.37278	2,28276960032122e-16	4,10111366126674e-14	338.501	555.467	715.591	381.307	2525.11	2028.77	3003.28	2769.58	CL.31307	839014	MLP-like protein 423 [Source:NCBI gene (formerly Entrezgene);Acc:839014]	Upregulated	DEGs
AT1G24020	CL.31337	2.44723	4,04559626286155e-09	2,67651511485824e-07	262.545	204.873	293.511	141.004	405.281	1472.31	1702.87	1339.14	evm.model.group9.48	839014	MLP-like protein 423 [Source:NCBI gene (formerly Entrezgene);Acc:839014]	Upregulated	DEGs
AT1G24020	CL.23265	1.1799	5,21413339225822e-09	3,36416532181614e-07	10985.6	11635.9	10781.2	10838.5	32757.6	19114.3	24612.2	23747.7	evm.model.group5.1796	839014	MLP-like protein 423 [Source:NCBI gene (formerly Entrezgene);Acc:839014]	Upregulated	DEGs
AT1G24020	CL.30921	-1.70685	4,29178531947596e-14	5,84580431750843e-12	6368.78	8849.95	6368.43	10372.7	2888.25	2305.52	2278.35	2317.59	evm.model.group8.1405	839014	MLP-like protein 423 [Source:NCBI gene (formerly Entrezgene);Acc:839014]	Downregulated	DEGs
AT1G24620	CL.7409	-1.04254	0.00398633	0.0485535	22268.4	13111.9	11082.4	4072.24	7094.18	7504.01	6342.16	3591.32	CL.7409	839076	EF hand calcium-binding protein family [Source:NCBI gene (formerly Entrezgene);Acc:839076]	Downregulated	DEGs
AT1G25440	CL.3646	-1.18551	0.000153184	0.00351434	2225.85	7236.94	5520.04	4843.79	2060.82	2084.12	1615.04	2956.07	CL.3646	839130	B-box type zinc finger protein with CCT domain-containing protein [Source:NCBI gene (formerly Entrezgene);Acc:839130]	Downregulated	DEGs
AT1G26410	CL.17194	1.03155	0.00210891	0.0299561	2815.34	2063.16	976.96	2008.81	4256.51	6354.94	2492.03	2963.85	CL.17194	839183	FAD-binding Berberine family protein [Source:NCBI gene (formerly Entrezgene);Acc:839183]	Upregulated	DEGs
AT1G26560	CL.9076	-4.40992	1,3449190970216e-07	6,67336047188812e-06	30719.4	15014.9	13695.2	4470.43	319.589	318.817	2010.93	358.096	evm.model.group12.1174	839196	beta glucosidase 40 [Source:NCBI gene (formerly Entrezgene);Acc:839196]	Downregulated	DEGs
AT1G26760	CL.14505	-1.26084	0.00121241	0.0192141	5558.03	2960.56	2175.53	1334.57	1244.64	1042.06	2037.15	696.766	CL.14505	839217	SET domain protein 35 [Source:NCBI gene (formerly Entrezgene);Acc:839217]	Downregulated	DEGs
AT1G27340	CL.34596	1.73169	1,50143987943382e-05	0.000446631	208.054	427.06	487.211	276.05	1040.95	1561.61	1546.87	501.205	CL.34596	839623	Galactose oxidase/kelch repeat superfamily protein [Source:NCBI gene (formerly Entrezgene);Acc:839623]	Upregulated	DEGs
AT1G27510	CL.16907	-7.36924	0.00275817	0.0366507	0	72.1385	16.0712	10.9229	0	0	0	0	CL.16907	839642	UvrB/UvrC domain protein (DUF3506) [Source:NCBI gene (formerly Entrezgene);Acc:839642]	Downregulated	DEGs
AT1G27990	CL.17626	-1.87119	1,34438778924198e-17	2,83000419472755e-15	7617.1	11115.1	13229.1	11265.4	2815.9	2591.13	2929.87	3479.94	evm.model.group3.2647	839692	transmembrane protein [Source:NCBI gene (formerly Entrezgene);Acc:839692]	Downregulated	DEGs
AT1G28330	CL.5920	-2.12219	6,12441686078396e-24	2,90074653133495e-21	14451.5	22948.7	20498.4	21686.8	5449.88	4197.76	3949.76	4681.8	evm.model.group10.1136	839729	dormancy-associated protein-like 1 [Source:NCBI gene (formerly Entrezgene);Acc:839729]	Downregulated	DEGs
AT1G29820	CL.12641	-1.23469	0.000517714	0.00968506	435.924	784.867	796.793	701.049	382.102	208.117	277.912	287.513	CL.12641	839860	Magnesium transporter CorA-like family protein [Source:NCBI gene (formerly Entrezgene);Acc:839860]	Downregulated	DEGs
AT1G30440	CL.23845	1.84564	1,76694804544612e-07	8,48460766522977e-06	876.801	640.59	473.678	713.958	2537.05	4278.2	1562.6	1336.55	CL.23845	839923	Phototropic-responsive NPH3 family protein [Source:NCBI gene (formerly Entrezgene);Acc:839923]	Upregulated	DEGs
AT1G31130	CL.9349	-2.45096	7,55901131768073e-09	4,75920833415306e-07	924.686	747.355	658.074	639.484	120.812	72.3242	254.316	98.4279	CL.9349	839998	polyadenylate-binding protein 1-B-binding protein [Source:NCBI gene (formerly Entrezgene);Acc:839998]	Downregulated	DEGs
AT1G31350	CL.21622	-2.14395	2,60942574968924e-08	1,50222189567745e-06	1981.47	1301.38	2197.53	1602.68	160.146	271.585	637.1	536.173	CL.21622	840024	KAR-UP F-box 1 [Source:NCBI gene (formerly Entrezgene);Acc:840024]	Downregulated	DEGs
AT1G31770	CL.19662	1.19721	6,11410888548209e-10	4,59992885102696e-08	2825.25	2521.96	2402.22	3022.65	6059.56	6960.84	6176.99	5501.6	CL.19662	840064	ATP-binding cassette 14 [Source:NCBI gene (formerly Entrezgene);Acc:840064]	Upregulated	DEGs
AT1G31812	CL.8684	1.12032	3,07517235903701e-05	0.000852215	2057.43	2853.8	3520.44	1836.03	4065.46	4634.65	7090.69	6537.04	evm.model.group12.849	840069	acyl-CoA-binding protein 6 [Source:NCBI gene (formerly Entrezgene);Acc:840069]	Upregulated	DEGs
AT1G32300	CL.28969	-7.83287	0.000437314	0.00838419	69.3515	31.7409	0	35.7475	0	0	0	0	CL.28969	840122	D-arabinono-1,4-lactone oxidase family protein [Source:NCBI gene (formerly Entrezgene);Acc:840122]	Downregulated	DEGs
AT1G32900	CL.11980	1.13842	1,00530698125253e-05	0.00031084	20359.6	8046.33	15407.2	11503.8	25282.7	30831.5	31838	33819	evm.model.group2.923	840184	UDP-Glycosyltransferase superfamily protein [Source:NCBI gene (formerly Entrezgene);Acc:840184]	Upregulated	DEGs
AT1G33290	CL.15534	1.23287	9,76251207605926e-09	6,00149709926475e-07	5178.24	5589.29	4789.22	3372.18	9379.77	10604.4	12281.9	12217.4	CL.15534	840224	P-loop containing nucleoside triphosphate hydrolases superfamily protein [Source:NCBI gene (formerly Entrezgene);Acc:840224]	Upregulated	DEGs
AT1G33610	CL.755	1.3391	3,57627541836496e-05	0.000974243	781.03	799.295	515.97	1047.6	1407.6	3214	1799.87	1530.81	evm.model.group1.559	840255	Leucine-rich repeat (LRR) family protein [Source:NCBI gene (formerly Entrezgene);Acc:840255]	Upregulated	DEGs
AT1G33780	CL.17622	-1.94948	2,10474812208457e-06	7,72235050426803e-05	2437.21	1211.93	1119.06	2019.74	608.273	705.53	246.45	195.561	CL.17622	840269	electron transporter, putative (DUF179) [Source:NCBI gene (formerly Entrezgene);Acc:840269]	Downregulated	DEGs
AT1G34070	CL.14619	-1.18421	0.000869118	0.0148288	1030.36	519.397	926.209	848.011	219.147	426.565	359.188	457.819	CL.14619	840305	Copia-like polyprotein/retrotransposon [Source:NCBI gene (formerly Entrezgene);Acc:840305]	Downregulated	DEGs
AT1G36370	CL.14530	-1.24793	1,25930522599166e-09	8,80668486901548e-08	7090.36	8728.76	7009.58	5471.36	3018.89	2883.37	2810.58	3200.85	CL.14530	840543	serine hydroxymethyltransferase 7 [Source:NCBI gene (formerly Entrezgene);Acc:840543]	Downregulated	DEGs
AT1G43040	CL.28984	-1.65482	0.000306575	0.00625366	2861.57	1256.65	1028.56	510.395	556.296	255.349	701.334	284.275	evm.model.group7.1904	28717322	SAUR-like auxin-responsive protein family [Source:NCBI gene (formerly Entrezgene);Acc:28717322]	Downregulated	DEGs
AT1G43710	CL.21420	-5.27337	8,71841400454687e-97	9,08458739273784e-93	102430	119584	139896	177507	2936.71	5169.71	2450.08	3387.99	evm.model.group5.458	840958	Pyridoxal phosphate (PLP)-dependent transferases superfamily protein [Source:NCBI gene (formerly Entrezgene);Acc:840958]	Downregulated	DEGs
AT1G45249	CL.20449	-1.75217	6,91472076622209e-13	7,70603105711596e-11	10941	8027.57	9292.54	7070.07	2629.76	1806.63	2482.85	3567.36	evm.model.group4.1815	841095	abscisic acid responsive elements-binding factor 2 [Source:NCBI gene (formerly Entrezgene);Acc:841095]	Downregulated	DEGs
AT1G49330	CL.18456	-1.11724	0.000429893	0.00826262	3926.61	4100.35	3413.86	1392.17	1883.82	1136.52	1622.9	1271.79	CL.18456	841356	hydroxyproline-rich glycoprotein family protein [Source:NCBI gene (formerly Entrezgene);Acc:841356]	Downregulated	DEGs
AT1G50000	CL.31862	1.3429	0.00156902	0.0236944	132.098	187.56	194.546	196.611	358.221	267.157	697.402	484.369	evm.model.group9.359	841424	methyltransferase [Source:NCBI gene (formerly Entrezgene);Acc:841424]	Upregulated	DEGs
AT1G50240	CL.27751	1.17342	0.00255804	0.034708	237.776	210.644	262.214	407.125	915.922	601.472	378.852	626.183	CL.27751	841446	kinase family with ARM repeat domain-containing protein [Source:NCBI gene (formerly Entrezgene);Acc:841446]	Upregulated	DEGs
AT1G51270	CL.16989	1.90152	8,2870681132107e-05	0.00203899	66.049	66.3674	105.732	63.5512	212.123	239.851	344.768	334.137	evm.model.group3.2273	841550	vesicle-associated protein 1-4 [Source:NCBI gene (formerly Entrezgene);Acc:841550]	Upregulated	DEGs
AT1G51410	CL.3685	-1.51181	3,23654037917719e-10	2,55186138768558e-08	18350.1	16185	13844.9	11806.6	4308.49	3876.73	5660.49	7259.06	evm.model.group1.2889	841566	NAD(P)-binding Rossmann-fold superfamily protein [Source:NCBI gene (formerly Entrezgene);Acc:841566]	Downregulated	DEGs
AT1G51440	CL.7989	-2.11991	1,57805908741004e-19	4,32720412916123e-17	59822.3	54891.6	38076.1	40465.2	11361.9	15013.2	8233.8	9847.97	evm.model.group12.143	841569	alpha/beta-Hydrolases superfamily protein [Source:NCBI gene (formerly Entrezgene);Acc:841569]	Downregulated	DEGs
AT1G52720	CL.13128	-1.12296	0.0032486	0.0414176	4606.92	1780.38	2711.8	1322.66	945.423	721.766	2026.66	1093.07	CL.13128	NA		Downregulated	DEGs
AT1G52855	CL.6382	-2.09647	0.000964393	0.0160271	7882.95	2980.76	3457.85	909.576	1038.14	467.893	1140.49	914.991	CL.6382	2745824		Downregulated	DEGs
AT1G52855	CL.1271	1.27329	2,68749152465518e-05	0.000757368	594.441	1249.44	751.117	738.783	1484.86	1645.01	2595.59	2333.13	CL.1271	2745824		Upregulated	DEGs
AT1G54870	CL.15515	-3.71896	4,8466709940024e-06	0.000161092	1205.39	1102.28	5538.64	796.376	103.954	51.6602	180.905	319.891	evm.model.group3.1004	841926	NAD(P)-binding Rossmann-fold superfamily protein [Source:NCBI gene (formerly Entrezgene);Acc:841926]	Downregulated	DEGs
AT1G55020	CL.31383	-1.83312	1,38749587284867e-15	2,27680425119419e-13	17780.4	15890.7	13828.8	16404.2	4024.02	6000.7	3017.7	4888.37	evm.model.group9.58	841944	lipoxygenase 1 [Source:NCBI gene (formerly Entrezgene);Acc:841944]	Downregulated	DEGs
AT1G55020	CL.31381	-1.98199	9.66077e-20	2,75795057438181e-17	89039	114357	89993.7	107535	24989.1	32910.5	17334.1	26252.4	evm.model.group9.57	841944	lipoxygenase 1 [Source:NCBI gene (formerly Entrezgene);Acc:841944]	Downregulated	DEGs
AT1G55020	CL.31386	2.14404	3,3775152688053e-13	3,9992851251081e-11	211.357	236.614	280.823	294.917	1216.55	861.249	1314.84	1141.63	evm.model.group9.59	841944	lipoxygenase 1 [Source:NCBI gene (formerly Entrezgene);Acc:841944]	Upregulated	DEGs
AT1G55480	CL.34073	1.30577	1,13354244119487e-07	5,74769451934333e-06	2075.59	1197.5	1678.17	1233.29	3290.01	3899.6	3566.97	4527.04	evm.model.utg548_4040903_4386744__.17	841995	protein containing PDZ domain, a K-box domain, and a TPR region [Source:NCBI gene (formerly Entrezgene);Acc:841995]	Upregulated	DEGs
AT1G55910	CL.7131	-1.15781	1,38177217728192e-07	6,82372800344911e-06	8071.19	11573.9	11043.5	10497.9	5864.29	4962.33	3926.16	3705.94	CL.7131	842041	zinc transporter 11 [Source:NCBI gene (formerly Entrezgene);Acc:842041]	Downregulated	DEGs
AT1G56145	CL.15958	1.71874	3,01849254884869e-06	0.000106439	260.894	509.298	639.465	226.401	1752.47	1476	1013.33	1147.46	evm.model.group3.1400	842067	Leucine-rich repeat transmembrane protein kinase [Source:NCBI gene (formerly Entrezgene);Acc:842067]	Upregulated	DEGs
AT1G56145	CL.28288	-1.11252	0.000243191	0.00518051	888.359	963.771	957.505	881.773	358.221	311.437	568.933	470.77	CL.28288	842067	Leucine-rich repeat transmembrane protein kinase [Source:NCBI gene (formerly Entrezgene);Acc:842067]	Downregulated	DEGs
AT1G56145	CL.32921	3.98811	1,30408052257172e-06	5,04212209469289e-05	6.6049	11.5422	22.838	2.97896	351.197	141.696	56.3689	156.708	evm.model.group9.1255	842067	Leucine-rich repeat transmembrane protein kinase [Source:NCBI gene (formerly Entrezgene);Acc:842067]	Upregulated	DEGs
AT1G58340	CL.33248	-2.59797	1,8582835808417e-09	1,28233873591858e-07	5402.81	2135.3	1713.7	832.123	504.319	434.683	490.279	236.356	evm.model.utg166_5246104_5260942__.1	842203	MATE efflux family protein [Source:NCBI gene (formerly Entrezgene);Acc:842203]	Downregulated	DEGs
AT1G60950	CL.33219	2.19878	2,35682782860675e-12	2,48062080546286e-10	2278.69	3508.82	4471.18	1854.9	9993.67	16640.5	20507.8	8481.63	CL.33219	842386	2Fe-2S ferredoxin-like superfamily protein [Source:NCBI gene (formerly Entrezgene);Acc:842386]	Upregulated	DEGs
AT1G60980	CL.11961	-1.00089	8,73272463906043e-07	3,52011569589979e-05	4767.09	4287.91	3880.77	3954.08	2503.33	1909.95	2072.54	1952.37	CL.11961	842389	gibberellin 20-oxidase 4 [Source:NCBI gene (formerly Entrezgene);Acc:842389]	Downregulated	DEGs
AT1G61740	CL.6626	-2.31432	0.000272144	0.00563205	330.245	199.102	285.052	297.896	92.716	88.5603	28.8399	12.951	evm.model.group11.250	842471	Sulfite exporter TauE/SafE family protein [Source:NCBI gene (formerly Entrezgene);Acc:842471]	Downregulated	DEGs
AT1G62660	CL.12352	-2.51728	3,50935838688005e-14	4,90839119346177e-12	4075.22	6508.34	3313.21	3068.33	372.269	655.346	1145.73	792.604	evm.model.group2.1134	842563	Glycosyl hydrolases family 32 protein [Source:NCBI gene (formerly Entrezgene);Acc:842563]	Downregulated	DEGs
AT1G62660	CL.25915	-2.246	7,69555366002469e-22	2,96991367175768e-19	9139.53	12249.1	13921.9	11076.8	2085.41	1940.21	2359.63	3393.17	CL.25915	842563	Glycosyl hydrolases family 32 protein [Source:NCBI gene (formerly Entrezgene);Acc:842563]	Downregulated	DEGs
AT1G63820	CL.5563	1.09264	1,72249058937768e-08	1,01117475725721e-06	11875.6	7721.71	9911.7	9450.26	21668.9	22301	20633.6	18479.8	CL.5563	842685	CCT motif family protein [Source:NCBI gene (formerly Entrezgene);Acc:842685]	Upregulated	DEGs
AT1G63940	CL.33204	-1.16321	4,45729964747836e-07	1,9288702966146e-05	8267.69	9386.66	8720.74	6281.64	2961.29	2925.44	3948.45	4746.56	CL.33204	842697	monodehydroascorbate reductase 6 [Source:NCBI gene (formerly Entrezgene);Acc:842697]	Downregulated	DEGs
AT1G64650	CL.6042	1.09035	0.00024859	0.00525417	1132.74	1015.71	1306.84	1877.74	3789.42	3304.77	1656.98	2606.4	evm.model.group10.1261	842773	Major facilitator superfamily protein [Source:NCBI gene (formerly Entrezgene);Acc:842773]	Upregulated	DEGs
AT1G64660	CL.31626	-1.06095	2,5495886727281e-05	0.000726677	7985.33	10815	11484.1	8491.03	3974.85	3008.1	6411.64	5195.31	evm.model.group9.150	842774	methionine gamma-lyase [Source:NCBI gene (formerly Entrezgene);Acc:842774]	Downregulated	DEGs
AT1G64780	CL.5474	2.21665	6,60161072531323e-28	4,16901719744023e-25	10756.1	6791.12	10524.9	7722.46	39278.6	44130.3	41858.5	41111.1	evm.model.group10.640	842786	ammonium transporter 1;2 [Source:NCBI gene (formerly Entrezgene);Acc:842786]	Upregulated	DEGs
AT1G65820	CL.13356	-1.06754	2,64386174465444e-06	9,43082339780844e-05	4104.95	5609.49	5887.14	5486.25	2334.76	1912.16	2707.02	3109.54	evm.model.group2.1821	842893	microsomal glutathione s-transferase [Source:NCBI gene (formerly Entrezgene);Acc:842893]	Downregulated	DEGs
AT1G66240	CL.14970	1.31215	1,06953072023389e-05	0.000328747	4390.61	1820.78	3232	2242.17	6832.89	5113.62	6296.28	10768.1	evm.model.group3.594	842940	homolog of anti-oxidant 1 [Source:NCBI gene (formerly Entrezgene);Acc:842940]	Upregulated	DEGs
AT1G66410	CL.13481	1.78081	1,09205656909351e-13	1,37099149999451e-11	1542.24	1477.4	1182.5	1173.71	3540.07	3784.48	5541.2	5598.73	CL.13481	842959	calmodulin 4 [Source:NCBI gene (formerly Entrezgene);Acc:842959]	Upregulated	DEGs
AT1G66770	CL.27768	-9.68941	1,14198820637718e-12	1,25258074846844e-10	3200.08	6071.18	9889.71	4525.04	5.61915	0	0	22.6643	CL.27768	842995	Nodulin MtN3 family protein [Source:NCBI gene (formerly Entrezgene);Acc:842995]	Downregulated	DEGs
AT1G67080	CL.26540	-1.09772	5,5465898083181e-06	0.000181461	2055.78	2861.01	2439.44	2808.17	901.874	1274.53	1149.66	1423.32	CL.26540	843028	abscisic acid (aba)-deficient 4 [Source:NCBI gene (formerly Entrezgene);Acc:843028]	Downregulated	DEGs
AT1G67090	CL.3687	-2.26034	1,03624193505786e-19	2,9182813414332e-17	21216.6	16978.5	16308.9	15191.7	3571.67	3272.3	2347.83	5350.72	CL.3687	843029	ribulose bisphosphate carboxylase small chain 1A [Source:NCBI gene (formerly Entrezgene);Acc:843029]	Downregulated	DEGs
AT1G67090	CL.30197	-1.50923	1,13461432802469e-06	4,45298730622118e-05	16423.1	7818.37	5952.27	9923.92	5165.41	2414.01	2771.25	3739.61	evm.model.group8.846	843029	ribulose bisphosphate carboxylase small chain 1A [Source:NCBI gene (formerly Entrezgene);Acc:843029]	Downregulated	DEGs
AT1G67480	CL.17968	1.11844	0.000802616	0.013904	432.621	409.747	481.29	361.447	1332.44	997.779	579.42	747.275	evm.model.group4.155	843069	Galactose oxidase/kelch repeat superfamily protein [Source:NCBI gene (formerly Entrezgene);Acc:843069]	Upregulated	DEGs
AT1G67530	CL.27888	1.02812	1,49360507908642e-06	5,68006019127024e-05	2816.99	2778.78	2933.42	2325.58	4243.87	5377.82	5778.47	6735.83	evm.model.group7.1166	843074	ARM repeat superfamily protein [Source:NCBI gene (formerly Entrezgene);Acc:843074]	Upregulated	DEGs
AT1G67720	CL.18351	-9.25144	1,10797488404116e-09	7,85380836170675e-08	26.4196	40.3976	103.194	194.626	0	0	0	0	CL.18351	843097	Leucine-rich repeat protein kinase family protein [Source:NCBI gene (formerly Entrezgene);Acc:843097]	Downregulated	DEGs
AT1G68560	CL.31877	-3.56668	4,10571820886533e-33	3.31331e-30	3355.29	6315.01	5599.55	4156.64	297.815	272.323	498.144	572.436	CL.31877	843185	alpha-xylosidase 1 [Source:NCBI gene (formerly Entrezgene);Acc:843185]	Downregulated	DEGs
AT1G68890	CL.33381	2.60748	7,65342171966014e-14	9,90666513277747e-12	2410.79	2063.16	1369.44	2259.05	22024.3	14429.4	7882.47	5032.13	CL.33381	843222	2-oxoglutarate decarboxylase/hydro-lyase/magnesium ion-binding protein [Source:NCBI gene (formerly Entrezgene);Acc:843222]	Upregulated	DEGs
AT1G68920	CL.25420	-1.27796	2.18248e-05	0.000628216	14202.2	5232.93	5411.77	6247.88	3413.64	3741.67	2781.74	2882.9	CL.25420	843225	basic helix-loop-helix (bHLH) DNA-binding superfamily protein [Source:NCBI gene (formerly Entrezgene);Acc:843225]	Downregulated	DEGs
AT1G69500	CL.25499	1.23247	6,26218511841186e-05	0.00159931	686.91	516.512	585.33	620.617	1430.07	1694.45	770.812	1761.99	evm.model.group6.1119	843283	cytochrome P450, family 704, subfamily B, polypeptide 1 [Source:NCBI gene (formerly Entrezgene);Acc:843283]	Upregulated	DEGs
AT1G69530	CL.5450	-1.17979	0.000969058	0.016079	852.032	1096.51	754.501	653.386	532.415	413.281	319.861	214.987	evm.model.group10.612	843288	expansin A1 [Source:NCBI gene (formerly Entrezgene);Acc:843288]	Downregulated	DEGs
AT1G69750	CL.12835	-1.10949	0.00292372	0.0381769	2509.86	1399.49	1087.77	583.877	623.726	689.294	603.016	668.274	CL.12835	843311	cytochrome c oxidase 19-2 [Source:NCBI gene (formerly Entrezgene);Acc:843311]	Downregulated	DEGs
AT1G70410	CL.17316	-1.62573	3,71706309528333e-15	5,7808652914705e-13	72249.4	69701.7	54649.7	64265.1	21626	19784.4	16000.9	27116.2	CL.17316	843377	beta carbonic anhydrase 4 [Source:NCBI gene (formerly Entrezgene);Acc:843377]	Downregulated	DEGs
AT1G70780	CL.27595	-1.81617	5,32837145289177e-06	0.00017598	1461.33	627.605	885.608	483.585	290.791	166.789	222.854	300.464	evm.model.group7.976	843415		Downregulated	DEGs
AT1G71050	CL.781	-4.40047	0.000125465	0.00293128	587.836	914.716	678.374	772.544	0	60.5162	65.5453	14.2461	CL.781	843445	Heavy metal transport/detoxification superfamily protein [Source:NCBI gene (formerly Entrezgene);Acc:843445]	Downregulated	DEGs
AT1G71090	CL.10639	1.29033	6,87410407873011e-06	0.000220734	1647.92	721.385	1091.15	919.506	2584.81	2145.37	3397.87	2581.14	CL.10639	843449	Auxin efflux carrier family protein [Source:NCBI gene (formerly Entrezgene);Acc:843449]	Upregulated	DEGs
AT1G71240	CL.16983	-1.41526	2,37905209322418e-07	1,10926333289923e-05	2133.38	3436.68	3465.46	4177.5	823.908	1498.14	1291.24	1342.38	CL.16983	843465	chromosome-partitioning protein, putative (DUF639) [Source:NCBI gene (formerly Entrezgene);Acc:843465]	Downregulated	DEGs
AT1G71691	CL.19741	1.60506	0.000145395	0.00336297	250.986	220.744	458.452	187.675	1185.64	370.477	787.854	1060.69	evm.model.group4.1345	843496	GDSL-like Lipase/Acylhydrolase superfamily protein [Source:NCBI gene (formerly Entrezgene);Acc:843496]	Upregulated	DEGs
AT1G71695	CL.27283	-2.1527	4,12414499668283e-08	2,3104081110449e-06	2093.75	1839.53	1560.6	1669.21	733.3	301.843	138.956	433.86	evm.model.group7.841	843498	Peroxidase superfamily protein [Source:NCBI gene (formerly Entrezgene);Acc:843498]	Downregulated	DEGs
AT1G71695	CL.4392	1.40291	1,11974963984332e-05	0.00034317	1256.58	660.789	1139.36	1094.27	3441.73	1413.27	2383.23	3738.32	evm.model.group1.3294	843498	Peroxidase superfamily protein [Source:NCBI gene (formerly Entrezgene);Acc:843498]	Upregulated	DEGs
AT1G71750	CL.12898	1.23496	4,52199396349001e-05	0.00120355	921.384	453.03	561.646	575.933	1074.66	1542.42	1798.56	1493.25	evm.model.group2.1516	843505	Hypoxanthine-guanine phosphoribosyltransferase [Source:NCBI gene (formerly Entrezgene);Acc:843505]	Upregulated	DEGs
AT1G72100	CL.22190	-4.30815	0.00188386	0.027479	3746.63	946.457	2211.91	1777.45	0	28.0441	211.056	199.446	evm.model.group5.873	843541	late embryosis abundant domain-containing protein / LEA domain-containing protein [Source:NCBI gene (formerly Entrezgene);Acc:843541]	Downregulated	DEGs
AT1G72175	CL.23969	-3.3655	0.00336094	0.042527	188.24	40.3976	112.498	33.7616	0	25.0921	3.93272	7.12307	CL.23969	843549	E3 ubiquitin-protein ligase RNF170-like protein (DUF 1232) [Source:NCBI gene (formerly Entrezgene);Acc:843549]	Downregulated	DEGs
AT1G72610	CL.31525	2.02344	0.000596502	0.0109332	69.3515	40.3976	159.02	164.836	273.934	147.6	579.42	769.292	CL.31525	843593	germin-like protein 1 [Source:NCBI gene (formerly Entrezgene);Acc:843593]	Upregulated	DEGs
AT1G73066	CL.28323	1.09595	0.000620422	0.0113318	401.248	500.641	429.693	564.017	932.78	1486.34	684.293	948.016	evm.model.group7.1512	6240885	Leucine-rich repeat family protein [Source:NCBI gene (formerly Entrezgene);Acc:6240885]	Upregulated	DEGs
AT1G73160	CL.11492	1.2107	2,85969499397087e-06	0.00010101	1083.2	600.192	770.572	851.983	1659.76	2064.93	1882.46	2041.08	CL.11492	843647	UDP-Glycosyltransferase superfamily protein [Source:NCBI gene (formerly Entrezgene);Acc:843647]	Upregulated	DEGs
AT1G73590	CL.15392	-1.44243	5,1387185243637e-07	2,20351633843086e-05	25116.8	25515.4	28360.6	27288.3	8097.9	5049.41	16863.5	9100.69	CL.15392	843693	Auxin efflux carrier family protein [Source:NCBI gene (formerly Entrezgene);Acc:843693]	Downregulated	DEGs
AT1G73590	CL.881	1.07718	0.000385716	0.00754063	1350.7	823.822	2074.88	1924.41	3485.28	2538.73	2653.27	4355.43	CL.881	843693	Auxin efflux carrier family protein [Source:NCBI gene (formerly Entrezgene);Acc:843693]	Upregulated	DEGs
AT1G74040	CL.25509	-1.0166	0.000144002	0.00333445	4329.51	8346.43	6502.92	3668.1	2375.5	2708.47	3274.64	2935.35	evm.model.group6.1124	843742	2-isopropylmalate synthase 1 [Source:NCBI gene (formerly Entrezgene);Acc:843742]	Downregulated	DEGs
AT1G75040	CL.9877	-1.45994	1,40562600475832e-08	8,44185761935542e-07	16305.9	30563.6	26653.7	19514.2	9581.36	8448.65	5317.03	10469.6	evm.model.group13.465	843842	pathosis-related protein 5 [Source:NCBI gene (formerly Entrezgene);Acc:843842]	Downregulated	DEGs
AT1G75040	CL.19253	-1.23674	0.000290868	0.00596622	6954.96	6202.47	4365.45	1604.67	1623.94	2216.96	2325.55	1949.13	evm.model.group4.1025	843842	pathosis-related protein 5 [Source:NCBI gene (formerly Entrezgene);Acc:843842]	Downregulated	DEGs
AT1G75040	CL.11584	-1.71212	1,42827459911531e-07	7,03670038902199e-06	4395.56	10887.1	10636.6	5626.27	3006.25	3303.3	1394.8	1921.93	CL.11584	843842	pathosis-related protein 5 [Source:NCBI gene (formerly Entrezgene);Acc:843842]	Downregulated	DEGs
AT1G75280	CL.20351	-1.56124	1,90148129959741e-07	9,04723065835846e-06	20392.6	15437.6	25286.8	22148.6	4273.37	4043.51	10682.6	9219.84	CL.20351	843865	NmrA-like negative transcriptional regulator family protein [Source:NCBI gene (formerly Entrezgene);Acc:843865]	Downregulated	DEGs
AT1G75330	CL.4967	-2.00014	3,2858928535473e-21	1,16064418759196e-18	8462.53	13495.7	11272.7	11629.9	3319.52	2690.76	2393.71	2808.43	CL.4967	843869	ornithine carbamoyltransferase [Source:NCBI gene (formerly Entrezgene);Acc:843869]	Downregulated	DEGs
AT1G75460	CL.32944	-1.50118	8,1726952366108e-05	0.002018	3272.73	1757.29	1300.92	1247.19	1101.35	711.434	382.784	478.541	CL.32944	843882	ATP-dependent protease La (LON) domain protein [Source:NCBI gene (formerly Entrezgene);Acc:843882]	Downregulated	DEGs
AT1G75500	CL.33103	1.23985	5,81438542127955e-05	0.0014978	20893	6134.66	8526.2	8419.54	27171.4	30444.8	21850.2	24375.1	evm.model.utg1315_1011780_1779404__.23	843886	Walls Are Thin 1 [Source:NCBI gene (formerly Entrezgene);Acc:843886]	Upregulated	DEGs
AT1G76140	CL.23870	-8.69392	8,51126862019292e-06	0.000267534	178.332	0	59.2097	10.9229	0	0	0	0	CL.23870	843946	Prolyl oligopeptidase family protein [Source:NCBI gene (formerly Entrezgene);Acc:843946]	Downregulated	DEGs
AT1G76680	CL.2642	-2.19367	4,71921081241326e-16	8.06134e-14	41832.2	31264.8	40828.5	26251.6	5652.17	4695.17	9970.75	10325.9	evm.model.group1.2202	844001	12-oxophytodienoate reductase 1 [Source:NCBI gene (formerly Entrezgene);Acc:844001]	Downregulated	DEGs
AT1G77110	CL.17219	-1.81599	2,6327182074971e-07	1,21384618239468e-05	8769.66	6052.42	4368.83	2188.54	1764.41	1357.92	2050.26	900.097	CL.17219	844046	Auxin efflux carrier family protein [Source:NCBI gene (formerly Entrezgene);Acc:844046]	Downregulated	DEGs
AT1G78690	CL.18144	-1.68584	0.000820109	0.0141717	492.065	940.686	828.936	315.77	93.4184	314.389	301.508	93.2475	CL.18144	844205	Phospholipid/glycerol acyltransferase family protein [Source:NCBI gene (formerly Entrezgene);Acc:844205]	Downregulated	DEGs
AT1G78960	CL.31269	8.06974	5,76467946665442e-05	0.00149052	0	0	0	0	181.218	47.2321	0	6.47552	CL.31269	844236	lupeol synthase 2 [Source:NCBI gene (formerly Entrezgene);Acc:844236]	Upregulated	DEGs
AT1G79040	CL.26093	-1.79257	4,6699255630695e-09	3,06041662686693e-07	5809.01	17562.8	10974.1	15553.2	4794.54	3819.9	2398.96	3388.64	CL.26093	844245	photosystem II subunit R [Source:NCBI gene (formerly Entrezgene);Acc:844245]	Downregulated	DEGs
AT1G79320	CL.6785	-2.75134	3,01765247125876e-27	1,74688548613979e-24	3556.74	3899.81	2622.99	3063.37	616.702	474.535	509.942	350.973	evm.model.group11.334	844270	metacaspase 6 [Source:NCBI gene (formerly Entrezgene);Acc:844270]	Downregulated	DEGs
AT1G79440	CL.892	-2.70863	6,51468211606535e-13	7,29924598380655e-11	1391.98	2575.35	5452.37	2896.54	302.03	407.377	414.246	760.226	evm.model.group1.734	844282	aldehyde dehydrogenase 5F1 [Source:NCBI gene (formerly Entrezgene);Acc:844282]	Downregulated	DEGs
AT1G79440	CL.14008	1.0086	3,73719749977529e-06	0.000127887	4395.56	5515.71	5637.61	5768.26	12955.7	12653	9116.04	8167.57	CL.14008	844282	aldehyde dehydrogenase 5F1 [Source:NCBI gene (formerly Entrezgene);Acc:844282]	Upregulated	DEGs
AT1G79460	CL.16446	1.85046	6,00162228705467e-13	6,79748959033801e-11	1991.38	2781.66	3780.12	2250.11	9657.92	9443.48	12932.1	6940.46	evm.model.group3.1830	844284	Terpenoid cyclases/Protein prenyltransferases superfamily protein [Source:NCBI gene (formerly Entrezgene);Acc:844284]	Upregulated	DEGs
AT1G79620	CL.12161	-1.03069	7,87486074580631e-05	0.00195994	6185.49	6880.57	5335.64	3475.46	3632.78	2155.7	2632.3	2285.86	evm.model.group2.1050	844301	Leucine-rich repeat protein kinase family protein [Source:NCBI gene (formerly Entrezgene);Acc:844301]	Downregulated	DEGs
AT1G79750	CL.24814	-2.08745	4,40870584212553e-05	0.0011749	6165.68	9189	17094.7	9759.08	1314.18	1295.93	3376.89	3945.53	evm.model.group6.765	844314	NADP-malic enzyme 4 [Source:NCBI gene (formerly Entrezgene);Acc:844314]	Downregulated	DEGs
AT1G80090	CL.27850	-1.06977	0.000163037	0.00368914	1340.8	1353.32	1865.95	1181.65	584.392	633.206	938.608	582.797	evm.model.group7.1151	844349	Cystathionine beta-synthase (CBS) family protein [Source:NCBI gene (formerly Entrezgene);Acc:844349]	Downregulated	DEGs
AT1G80160	CL.33037	1.15121	0.000316461	0.00641542	392.992	643.476	384.017	720.909	1460.98	1353.5	985.801	955.787	evm.model.utg1109_987846_1220953__.3	844356	Lactoylglutathione lyase / glyoxalase I family protein [Source:NCBI gene (formerly Entrezgene);Acc:844356]	Upregulated	DEGs
AT2G01060	CL.21226	-1.06201	0.00303786	0.0393016	9813.23	4970.34	3931.52	1787.38	2709.84	2450.91	2375.36	2281.33	evm.model.group5.344	814630	myb-like HTH transcriptional regulator family protein [Source:NCBI gene (formerly Entrezgene);Acc:814630]	Downregulated	DEGs
AT2G01180	CL.2695	1.17578	2,91012241624991e-05	0.000809706	9073.49	5183.87	4311.31	3071.31	12232.2	11515	13913.9	11214.3	evm.model.group1.2227	814646	phosphatidic acid phosphatase 1 [Source:NCBI gene (formerly Entrezgene);Acc:814646]	Upregulated	DEGs
AT2G01300	CL.33141	-1.27236	6.35382e-10	4,76307864029022e-08	11581.7	17381.1	18103.8	19151.7	7198.14	6425.79	6499.47	7290.79	CL.33141	814658	mediator of RNA polymerase II transcription subunit [Source:NCBI gene (formerly Entrezgene);Acc:814658]	Downregulated	DEGs
AT2G01630	CL.7697	1.15729	1,21398123307958e-07	6,11095867086434e-06	3807.73	2874	2235.59	2849.87	6386.17	6702.54	7409.24	5738.6	CL.7697	814692	O-Glycosyl hydrolases family 17 protein [Source:NCBI gene (formerly Entrezgene);Acc:814692]	Upregulated	DEGs
AT2G02450	CL.22287	2.41648	0.00151266	0.0230438	36.327	37.512	119.265	3.97195	365.245	112.176	230.719	348.383	evm.model.group5.946	814775	NAC domain containing protein 35 [Source:NCBI gene (formerly Entrezgene);Acc:814775]	Upregulated	DEGs
AT2G02990	CL.29754	1.27169	2,8119776830499e-07	1,28794758054417e-05	1228.51	1662.07	1205.34	923.478	2997.12	3030.98	3581.39	2506.03	CL.29754	814828	ribonuclease 1 [Source:NCBI gene (formerly Entrezgene);Acc:814828]	Upregulated	DEGs
AT2G03200	CL.4667	-2.64771	1,56605598289527e-16	2,86286023539801e-14	33945.9	67772.7	64376.2	52151.7	3839.29	6429.48	11588.4	12971.1	CL.4667	814849	Eukaryotic aspartyl protease family protein [Source:NCBI gene (formerly Entrezgene);Acc:814849]	Downregulated	DEGs
AT2G03200	CL.2615	1.49124	0.00115543	0.0184127	122.191	427.06	174.246	139.018	725.573	758.666	558.446	379.465	CL.2615	814849	Eukaryotic aspartyl protease family protein [Source:NCBI gene (formerly Entrezgene);Acc:814849]	Upregulated	DEGs
AT2G04160	CL.18809	1.23682	0.000394136	0.00768362	1261.54	1432.67	743.505	2056.48	4522.01	4143.14	1550.8	2729.43	evm.model.group4.752	814953	Subtilisin-like serine endopeptidase family protein [Source:NCBI gene (formerly Entrezgene);Acc:814953]	Upregulated	DEGs
AT2G05100	CL.16790	-2.33589	0.000306841	0.00625366	297.221	346.265	94.7355	287.966	47.7628	53.1362	89.1416	14.2461	evm.model.group3.2173	815058	photosystem II light harvesting complex protein 2.1 [Source:NCBI gene (formerly Entrezgene);Acc:815058]	Downregulated	DEGs
AT2G07560	CL.18517	-1.43074	3,36988458308723e-05	0.000924058	13814.2	4651.49	3956.9	4063.3	2596.05	2460.5	2081.72	2683.46	CL.18517	815329	H[+]-ATPase 6 [Source:NCBI gene (formerly Entrezgene);Acc:815329]	Downregulated	DEGs
AT2G13790	CL.8666	1.10141	0.00129438	0.0202972	282.36	321.738	605.631	666.294	982.65	1018.44	1124.76	908.515	evm.model.group12.819	815862	somatic embryosis receptor-like kinase 4 [Source:NCBI gene (formerly Entrezgene);Acc:815862]	Upregulated	DEGs
AT2G14080	CL.14297	1.06292	8,81895518547168e-05	0.00215966	673.7	851.234	874.612	1051.57	1970.22	1619.18	2307.19	1320.36	evm.model.group2.2512	815893	Disease resistance protein (TIR-NBS-LRR class) family [Source:NCBI gene (formerly Entrezgene);Acc:815893]	Upregulated	DEGs
AT2G14440	CL.19255	1.11555	0.00348134	0.0436791	435.924	790.638	541.346	510.395	2052.4	1453.13	595.151	833.399	CL.19255	815932	Leucine-rich repeat protein kinase family protein [Source:NCBI gene (formerly Entrezgene);Acc:815932]	Upregulated	DEGs
AT2G15480	CL.15901	-4.56057	1,01717078345253e-15	1,7234015550529e-13	690.212	493.427	314.657	321.728	11.2383	33.9481	26.2181	6.47552	CL.15901	816040	UDP-glucosyl transferase 73B5 [Source:NCBI gene (formerly Entrezgene);Acc:816040]	Downregulated	DEGs
AT2G15490	CL.29681	1.29733	7,74445986765177e-09	4,83217196532524e-07	1377.12	946.457	1317.84	1388.2	2749.17	3422.85	3192.05	3000.76	CL.29681	816041	UDP-glycosyltransferase 73B4 [Source:NCBI gene (formerly Entrezgene);Acc:816041]	Upregulated	DEGs
AT2G15620	CL.11384	-1.13497	0.00237189	0.0326809	6273.01	3471.31	2096.87	1349.47	1280.46	1172.69	2034.53	1517.86	evm.model.group2.444	816055	nitrite reductase 1 [Source:NCBI gene (formerly Entrezgene);Acc:816055]	Downregulated	DEGs
AT2G16060	CL.15686	-1.80108	1,0730786191695e-07	5,46940268886462e-06	1486.1	2533.5	1405.81	2057.47	867.457	512.174	306.752	458.467	evm.model.group3.1163	816103	hemoglobin 1 [Source:NCBI gene (formerly Entrezgene);Acc:816103]	Downregulated	DEGs
AT2G16430	CL.5358	2.00743	1,42222098493777e-15	2,3155535411018e-13	2747.64	4149.41	4189.51	2017.75	11876.1	11318	15133.1	14364	CL.5358	816141	purple acid phosphatase 10 [Source:NCBI gene (formerly Entrezgene);Acc:816141]	Upregulated	DEGs
AT2G16570	CL.531	-1.04694	9,40147160125029e-06	0.000291992	3355.29	3713.69	3312.36	3888.54	1723.68	1281.17	2333.41	1572.26	CL.531	816156	GLN phosphoribosyl pyrophosphate amidotransferase 1 [Source:NCBI gene (formerly Entrezgene);Acc:816156]	Downregulated	DEGs
AT2G17230	CL.21349	-2.78539	0.00382289	0.046947	198.147	75.0241	133.645	127.102	32.3101	19.1881	26.2181	0	CL.21349	816228	EXORDIUM like 5 [Source:NCBI gene (formerly Entrezgene);Acc:816228]	Downregulated	DEGs
AT2G18340	CL.31794	-5.17713	4,46120673209328e-07	1,9288702966146e-05	138.703	406.861	2599.31	319.742	36.5245	8.85603	7.86543	42.0909	evm.model.group9.282	816349	late embryosis abundant domain-containing protein / LEA domain-containing protein [Source:NCBI gene (formerly Entrezgene);Acc:816349]	Downregulated	DEGs
AT2G21820	CL.20155	-2.48691	3,58394431674606e-11	3,21937067073224e-09	3637.65	1194.61	1920.09	1507.35	255.672	258.301	576.798	384.646	CL.20155	816718	seed maturation protein [Source:NCBI gene (formerly Entrezgene);Acc:816718]	Downregulated	DEGs
AT2G21950	CL.4711	-1.867	2,93896196216482e-10	2,33770867524866e-08	2050.82	5658.55	4126.07	4948.06	1392.15	1034.68	922.877	1250.42	CL.4711	816731	SKP1 interacting partner 6 [Source:NCBI gene (formerly Entrezgene);Acc:816731]	Downregulated	DEGs
AT2G22170	CL.20737	-3.15571	2,74495926323097e-41	3,57530944035833e-38	3858.91	4756.81	4016.11	3977.91	486.759	342.433	588.596	448.753	evm.model.group5.96	816751	Lipase/lipooxygenase, PLAT/LH2 family protein [Source:NCBI gene (formerly Entrezgene);Acc:816751]	Downregulated	DEGs
AT2G22650	CL.11254	-2.21739	0.00240409	0.0330657	345.106	103.879	86.277	89.3689	29.5006	54.6122	18.3527	31.0825	evm.model.group2.393	816796	FAD-dependent oxidoreductase family protein [Source:NCBI gene (formerly Entrezgene);Acc:816796]	Downregulated	DEGs
AT2G23060	CL.3517	-3.97391	7,94236607245282e-05	0.00196812	326.943	176.018	142.103	220.443	0	32.4721	0	22.0168	CL.3517	816836	Acyl-CoA N-acyltransferases (NAT) superfamily protein [Source:NCBI gene (formerly Entrezgene);Acc:816836]	Downregulated	DEGs
AT2G24220	CL.31532	-1.11781	2,18212365605452e-05	0.000628216	3167.05	4502.89	2615.38	2357.35	1170.89	1794.82	1497.05	1361.8	CL.31532	816956	purine permease 5 [Source:NCBI gene (formerly Entrezgene);Acc:816956]	Downregulated	DEGs
AT2G24450	CL.21907	1.18341	0.00171188	0.0254281	2912.76	3526.13	1693.4	2476.51	8983.62	9648.64	2474.99	2980.03	CL.21907	816981	FASCICLIN-like arabinogalactan protein 3 [Source:NCBI gene (formerly Entrezgene);Acc:816981]	Upregulated	DEGs
AT2G25270	CL.5346	-1.58828	8,47140620061141e-10	6,10879256819175e-08	3936.52	7343.7	7641.43	5674.92	1869.77	2033.93	1596.68	2678.27	evm.model.group10.555	817065	transmembrane protein [Source:NCBI gene (formerly Entrezgene);Acc:817065]	Downregulated	DEGs
AT2G25490	CL.27243	-1.54574	1,73054997374756e-11	1,6393027933136e-09	9174.21	6762.26	5300.96	6010.55	1961.08	2359.39	2766.01	2247.01	CL.27243	817087	EIN3-binding F box protein 1 [Source:NCBI gene (formerly Entrezgene);Acc:817087]	Downregulated	DEGs
AT2G25737	CL.34028	2.23966	5,21989212078809e-12	5,28070639792348e-10	614.256	328.952	382.325	383.293	1316.29	1456.82	2629.68	2660.14	CL.34028	817116	Sulfite exporter TauE/SafE family protein [Source:NCBI gene (formerly Entrezgene);Acc:817116]	Upregulated	DEGs
AT2G26230	CL.27286	1.44197	9,59354114804446e-08	4,92436939717356e-06	1114.58	1415.36	1268.78	1927.39	4124.46	4788.9	4242.09	2408.25	CL.27286	817163	uricase / urate oxidase / nodulin 35 [Source:NCBI gene (formerly Entrezgene);Acc:817163]	Upregulated	DEGs
AT2G27230	CL.4996	-1.86718	1,21974082288705e-07	6,12515632505206e-06	16616.3	5227.16	5269.66	5044.38	2536.35	2821.38	1913.92	1541.17	CL.4996	817265	transcription factor-like protein [Source:NCBI gene (formerly Entrezgene);Acc:817265]	Downregulated	DEGs
AT2G27310	CL.32527	1.0215	0.000100602	0.00240983	759.564	955.114	818.786	649.414	1208.12	1769.73	1908.68	1574.85	CL.32527	817274	F-box family protein [Source:NCBI gene (formerly Entrezgene);Acc:817274]	Upregulated	DEGs
AT2G28070	CL.14866	1.55436	0.00318485	0.0408193	82.5613	54.8253	82.8936	54.6143	148.908	194.833	232.03	231.824	evm.model.group3.510	817351	ABC-2 type transporter family protein [Source:NCBI gene (formerly Entrezgene);Acc:817351]	Upregulated	DEGs
AT2G28620	CL.16295	1.61753	0.0027068	0.0361601	92.4686	54.8253	65.9765	92.3478	252.16	255.349	114.049	314.71	CL.16295	817411	P-loop containing nucleoside triphosphate hydrolases superfamily protein [Source:NCBI gene (formerly Entrezgene);Acc:817411]	Upregulated	DEGs
AT2G28780	CL.4155	-2.67197	1,88487412465228e-07	8,98873610017244e-06	470.599	496.313	201.313	321.728	64.6203	70.8482	26.2181	70.5832	CL.4155	817427	P-hydroxybenzoic acid efflux pump subunit [Source:NCBI gene (formerly Entrezgene);Acc:817427]	Downregulated	DEGs
AT2G28880	CL.879	1.09151	1,22355253583403e-05	0.000369014	1112.93	839.692	821.323	856.948	1728.59	2204.41	2250.82	1550.89	CL.879	817437	para-aminobenzoate (PABA) synthase family protein [Source:NCBI gene (formerly Entrezgene);Acc:817437]	Upregulated	DEGs
AT2G29940	CL.15414	-1.21327	3,93818383280407e-05	0.00106173	3226.49	2265.15	4304.55	4294.67	1432.18	883.389	1992.58	1772.35	CL.15414	817544	pleiotropic drug resistance 3 [Source:NCBI gene (formerly Entrezgene);Acc:817544]	Downregulated	DEGs
AT2G30490	CL.23287	6.73466	3,65199527023557e-44	6,34229845264244e-41	356.665	262.584	485.52	291.938	43724.7	55190.8	38370.2	11532.3	CL.23287	817599	cinnamate-4-hydroxylase [Source:NCBI gene (formerly Entrezgene);Acc:817599]	Upregulated	DEGs
AT2G30490	CL.2420	5.71131	0.000489513	0.00924045	0	0	42.2926	23.8317	1170.19	1968.99	175.661	176.134	CL.2420	817599	cinnamate-4-hydroxylase [Source:NCBI gene (formerly Entrezgene);Acc:817599]	Upregulated	DEGs
AT2G32300	CL.20283	4.13285	3,38894423848488e-05	0.000928063	0	2.88554	5.07512	21.8457	96.9304	53.1362	267.425	120.445	evm.model.group4.1684	817791	uclacyanin 1 [Source:NCBI gene (formerly Entrezgene);Acc:817791]	Upregulated	DEGs
AT2G32440	CL.11651	1.22399	3,13163567033816e-10	2.48149e-08	7044.13	6733.41	6909.77	5048.35	15617	12646.4	16058.6	15790.6	evm.model.group2.624	817805	ent-kaurenoic acid hydroxylase 2 [Source:NCBI gene (formerly Entrezgene);Acc:817805]	Upregulated	DEGs
AT2G32440	CL.3480	1.45088	5,62239163216897e-07	2,38151710598376e-05	406.202	600.192	532.887	328.679	1132.26	1191.87	1355.48	1426.56	CL.3480	817805	ent-kaurenoic acid hydroxylase 2 [Source:NCBI gene (formerly Entrezgene);Acc:817805]	Upregulated	DEGs
AT2G32810	CL.9419	-1.36462	6,78467417295734e-06	0.000218536	1568.66	4384.58	4450.03	4516.11	1589.52	1493.72	1278.13	1433.03	CL.9419	817842	beta galactosidase 9 [Source:NCBI gene (formerly Entrezgene);Acc:817842]	Downregulated	DEGs
AT2G32830	CL.9476	6.99241	0.00342499	0.043154	0	0	0	0	0	16.236	70.7889	24.607	CL.9476	817844	phosphate transporter 1;5 [Source:NCBI gene (formerly Entrezgene);Acc:817844]	Upregulated	DEGs
AT2G32910	CL.31509	-1.51886	0.00358589	0.044695	812.403	314.524	270.673	202.569	207.909	143.172	91.7634	113.969	evm.model.group9.105	817853	DCD (Development and Cell Death) domain protein [Source:NCBI gene (formerly Entrezgene);Acc:817853]	Downregulated	DEGs
AT2G33550	CL.34614	1.14676	0.000420893	0.00812167	2480.14	1191.73	1226.49	2164.71	4210.85	5816.2	3500.12	2107.78	CL.34614	817920	Homeodomain-like superfamily protein [Source:NCBI gene (formerly Entrezgene);Acc:817920]	Upregulated	DEGs
AT2G33570	evm.TU.group1.1829	-6.13092	1,18095058088002e-05	0.000358239	75.9564	77.9096	33.8341	119.158	0	0	5.24362	0	evm.model.group1.1829	817922	glycosyltransferase family protein (DUF23) [Source:NCBI gene (formerly Entrezgene);Acc:817922]	Downregulated	DEGs
AT2G33570	CL.13496	3.1851	0.000130074	0.00303215	56.1417	2.88554	15.2254	7.9439	77.2634	174.169	256.937	229.233	evm.model.group2.1895	817922	glycosyltransferase family protein (DUF23) [Source:NCBI gene (formerly Entrezgene);Acc:817922]	Upregulated	DEGs
AT2G33830	CL.14072	-1.03338	3,18715189991682e-06	0.000111819	3853.96	4351.4	3474.76	4084.16	2267.33	2239.84	1613.72	1578.73	CL.14072	817950	Dormancy/auxin associated family protein [Source:NCBI gene (formerly Entrezgene);Acc:817950]	Downregulated	DEGs
AT2G35660	CL.2978	-1.12215	3,92557925264894e-07	1,71507487683866e-05	42413.4	46320.1	46151.4	49135	20205.8	13758.6	27947.2	22633.2	evm.model.group1.2373	818135	FAD/NAD(P)-binding oxidoreductase family protein [Source:NCBI gene (formerly Entrezgene);Acc:818135]	Downregulated	DEGs
AT2G35930	CL.6475	-2.94037	0.00197	0.0284312	30326.4	11966.3	9463.4	1225.35	2341.78	1211.8	2996.73	352.268	CL.6475	818166	plant U-box 23 [Source:NCBI gene (formerly Entrezgene);Acc:818166]	Downregulated	DEGs
AT2G36640	CL.23614	-2.58589	3,0538071149702e-15	4,82131365727114e-13	16722	21735.3	22908.2	13581.1	1546.67	1763.09	4422.99	4752.38	evm.model.group6.105	818236	embryonic cell protein 63 [Source:NCBI gene (formerly Entrezgene);Acc:818236]	Downregulated	DEGs
AT2G36640	CL.23618	-1.73946	3,71939669677834e-13	4,33029202015981e-11	41184.9	56298.3	67232.6	49074.4	14637.9	11700.3	14718.8	22968.7	CL.23618	818236	embryonic cell protein 63 [Source:NCBI gene (formerly Entrezgene);Acc:818236]	Downregulated	DEGs
AT2G36750	CL.29676	1.37897	0.000130399	0.00303408	254.289	395.319	379.788	545.15	1553.7	1031.73	630.545	881.966	evm.model.group8.457	818247	UDP-glucosyl transferase 73C1 [Source:NCBI gene (formerly Entrezgene);Acc:818247]	Upregulated	DEGs
AT2G36770	CL.31122	-2.58766	1,00633522159209e-09	7,16943082116122e-08	830.567	1082.08	584.484	955.254	71.6442	146.124	259.559	99.723	evm.model.group8.1521	818249	UDP-Glycosyltransferase superfamily protein [Source:NCBI gene (formerly Entrezgene);Acc:818249]	Downregulated	DEGs
AT2G36780	CL.31130	-4.36273	2,24778081916682e-15	3,60336555934127e-13	954.408	1252.32	959.197	1408.06	5.61915	82.6563	104.872	31.0825	CL.31130	818250	UDP-Glycosyltransferase superfamily protein [Source:NCBI gene (formerly Entrezgene);Acc:818250]	Downregulated	DEGs
AT2G36830	CL.12201	-1.45515	1,93456981509638e-09	1,32619851798055e-07	59766.1	67373	43114	59538.5	22053.1	27393.2	12668.6	21689.1	evm.model.group2.1068	818255	gamma tonoplast intrinsic protein [Source:NCBI gene (formerly Entrezgene);Acc:818255]	Downregulated	DEGs
AT2G37250	CL.10628	1.25368	0.00183083	0.0269073	254.289	219.301	336.649	433.935	405.984	680.438	1234.87	652.085	evm.model.group2.11	818302	adenosine kinase [Source:NCBI gene (formerly Entrezgene);Acc:818302]	Upregulated	DEGs
AT2G37770	CL.27853	-1.3748	2,29877373270052e-05	0.000658056	2523.07	7146.04	4765.53	2920.38	1186.34	1516.59	2387.16	1604.63	CL.27853	818354	NAD(P)-linked oxidoreductase superfamily protein [Source:NCBI gene (formerly Entrezgene);Acc:818354]	Downregulated	DEGs
AT2G37790	CL.848	1.56084	5,17357303266672e-09	3,3483621739371e-07	1993.03	2559.47	2085.87	2460.62	9020.85	8332.05	3855.37	5633.05	CL.848	818356	NAD(P)-linked oxidoreductase superfamily protein [Source:NCBI gene (formerly Entrezgene);Acc:818356]	Upregulated	DEGs
AT2G38110	CL.20273	7.66253	0.000229369	0.00492789	0	0	0	0	51.9772	49.4462	76.0325	0	CL.20273	818389	glycerol-3-phosphate acyltransferase 6 [Source:NCBI gene (formerly Entrezgene);Acc:818389]	Upregulated	DEGs
AT2G38290	CL.16885	-3.43948	2,28733510659442e-05	0.000655682	2159.8	2299.78	2639.06	1094.27	325.911	13.284	264.803	151.527	evm.model.group3.2219	818409	ammonium transporter 2 [Source:NCBI gene (formerly Entrezgene);Acc:818409]	Downregulated	DEGs
AT2G38380	evm.TU.group5.473	-7.019	0.00255113	0.0346807	13.2098	28.8554	11.8419	23.8317	0	0	0	0	evm.model.group5.473	818419	Peroxidase superfamily protein [Source:NCBI gene (formerly Entrezgene);Acc:818419]	Downregulated	DEGs
AT2G38860	CL.16494	-1.69272	1,02707959957138e-08	6,27693221556234e-07	13789.4	12609.8	15626.3	14505.6	2435.9	2867.88	7413.17	4775.7	evm.model.group3.1848	818470	Class I glutamine amidotransferase-like superfamily protein [Source:NCBI gene (formerly Entrezgene);Acc:818470]	Downregulated	DEGs
AT2G38905	CL.15606	-4.57534	7,44760572326756e-07	3,0373405728551e-05	4124.76	4957.36	7212.59	2176.63	32.3101	26.5681	335.592	380.761	CL.15606	818475	Low temperature and salt responsive protein family [Source:NCBI gene (formerly Entrezgene);Acc:818475]	Downregulated	DEGs
AT2G38905	CL.20287	-1.94132	3,1602245000501e-12	3,29295392905221e-10	16690.6	16831.4	29378.2	16541.2	3725.5	3502.56	7364.67	6096.05	CL.20287	818475	Low temperature and salt responsive protein family [Source:NCBI gene (formerly Entrezgene);Acc:818475]	Downregulated	DEGs
AT2G38905	CL.28820	1.54989	2,89049403890153e-11	2,60770111561506e-09	2075.59	1643.32	1847.34	1270.03	6259.74	4259.75	5003.73	4486.89	CL.28820	818475	Low temperature and salt responsive protein family [Source:NCBI gene (formerly Entrezgene);Acc:818475]	Upregulated	DEGs
AT2G38920	CL.2308	-1.07874	0.000252894	0.00532892	1367.21	2514.75	1882.87	1934.34	821.099	749.072	1356.79	722.02	evm.model.group1.1940	818477	SPX (SYG1/Pho81/XPR1) domain-containing protein / zinc finger (C3HC4-type RING finger) protein-like protein [Source:NCBI gene (formerly Entrezgene);Acc:818477]	Downregulated	DEGs
AT2G39040	CL.18500	2.63202	1,20174049968081e-16	2,23609571547752e-14	898.267	510.741	1639.26	643.456	6072.9	5218.41	6953.04	4663.02	CL.18500	818490	Peroxidase superfamily protein [Source:NCBI gene (formerly Entrezgene);Acc:818490]	Upregulated	DEGs
AT2G39050	CL.21237	-6.02486	1,54467161642591e-11	1,46990668887287e-09	3596.37	4709.2	21464.4	3225.22	115.193	19.1881	191.392	181.315	CL.21237	818491	hydroxyproline-rich glycoprotein family protein [Source:NCBI gene (formerly Entrezgene);Acc:818491]	Downregulated	DEGs
AT2G39700	CL.14202	3.39584	2,69402121936481e-06	9,56446374984031e-05	0	75.0241	20.3005	41.7055	400.365	371.953	335.592	335.432	evm.model.group2.2458	818553	expansin A4 [Source:NCBI gene (formerly Entrezgene);Acc:818553]	Upregulated	DEGs
AT2G39800	CL.15273	-4.62123	1,13064815501584e-31	8,41525269661791e-29	3726.82	1999.68	1593.59	2543.04	192.456	48.7081	89.1416	69.9356	evm.model.group3.819	818566	delta1-pyrroline-5-carboxylate synthase 1 [Source:NCBI gene (formerly Entrezgene);Acc:818566]	Downregulated	DEGs
AT2G39960	CL.29762	1.15037	1,08897424953628e-05	0.00033423	1175.67	2646.04	2535.87	1839.01	4523.42	4315.1	4967.02	4395.58	CL.29762	818583	Microsomal signal peptidase 25 kDa subunit (SPC25) [Source:NCBI gene (formerly Entrezgene);Acc:818583]	Upregulated	DEGs
AT2G40170	CL.26857	-2.45048	1,63237565615563e-07	7,91132759867053e-06	384.736	349.15	753.655	496.494	74.4538	143.91	47.1926	96.4852	evm.model.group7.600	818608	Stress induced protein [Source:NCBI gene (formerly Entrezgene);Acc:818608]	Downregulated	DEGs
AT2G40420	CL.11876	1.17821	0.000956776	0.0159132	257.591	216.416	257.139	212.499	358.221	656.822	545.337	575.026	CL.11876	818635	Transmembrane amino acid transporter family protein [Source:NCBI gene (formerly Entrezgene);Acc:818635]	Upregulated	DEGs
AT2G40950	CL.3296	-1.05611	0.00329356	0.0418725	15120.3	6612.22	4233.49	3327.5	4069.67	3305.51	3869.79	2840.81	CL.3296	818694	Basic-leucine zipper (bZIP) transcription factor family protein [Source:NCBI gene (formerly Entrezgene);Acc:818694]	Downregulated	DEGs
AT2G41530	CL.24913	1.85691	0.000381571	0.00747362	46.2343	126.964	80.356	53.6213	338.554	197.785	326.415	249.955	CL.24913	818751	S-formylglutathione hydrolase [Source:NCBI gene (formerly Entrezgene);Acc:818751]	Upregulated	DEGs
AT2G42040	CL.6800	-1.79385	2,9008690344876e-05	0.00080821	2210.99	731.485	897.45	732.825	455.151	390.403	152.065	318.596	evm.model.group11.339	818804	WRC protein [Source:NCBI gene (formerly Entrezgene);Acc:818804]	Downregulated	DEGs
AT2G42600	CL.32525	1.55713	1,37018097358317e-14	2,08427529120243e-12	33647	24895	26738.3	25742.2	61884.4	78116.1	94910.9	91787.2	evm.model.group9.839	818860	phosphoenolpyruvate carboxylase 2 [Source:NCBI gene (formerly Entrezgene);Acc:818860]	Upregulated	DEGs
AT2G43290	CL.34346	1.69894	4,72814615140101e-11	4,17519346589818e-09	1162.46	1425.46	969.347	1261.09	4062.65	4788.16	4362.69	2427.02	CL.34346	818931	Calcium-binding EF-hand family protein [Source:NCBI gene (formerly Entrezgene);Acc:818931]	Upregulated	DEGs
AT2G43400	CL.23331	-1.1481	1,88992705778645e-09	1,29987062324322e-07	4621.78	5815.81	5199.46	5048.35	2109.99	2476	2417.31	2331.19	evm.model.group5.1823	818941	electron-transfer flavoprotein:ubiquinone oxidoreductase [Source:NCBI gene (formerly Entrezgene);Acc:818941]	Downregulated	DEGs
AT2G43540	CL.21292	1.14433	9,48422497586446e-08	4,88027774066705e-06	1354.01	1229.24	1382.12	1730.78	2923.36	3115.85	3483.08	3074.58	CL.21292	818956	transmembrane protein [Source:NCBI gene (formerly Entrezgene);Acc:818956]	Upregulated	DEGs
AT2G43770	CL.18278	1.35839	2,32468241318551e-11	2,1531725107016e-09	1968.26	2604.2	2818.38	2457.64	7099.8	6567.48	5729.97	5860.99	CL.18278	818980	Transducin/WD40 repeat-like superfamily protein [Source:NCBI gene (formerly Entrezgene);Acc:818980]	Upregulated	DEGs
AT2G45960	CL.12906	-1.49028	6,10029489592375e-12	6,14155292903627e-10	119932	99437.2	86949.4	94118.3	38629.6	43520	23997.4	36380.8	evm.model.group2.1521	819204	plasma membrane intrinsic protein 1B [Source:NCBI gene (formerly Entrezgene);Acc:819204]	Downregulated	DEGs
AT2G46210	CL.14111	1.69023	4,7907850436536e-08	2,6204713992058e-06	39234.8	16065.2	57052.8	33029.7	87076.5	90389.8	160076	131632	evm.model.group2.2396	819228	Fatty acid/sphingolipid desaturase [Source:NCBI gene (formerly Entrezgene);Acc:819228]	Upregulated	DEGs
AT2G46210	CL.14105	1.7936	5.34838e-10	4,08278960976189e-08	127346	51068.3	159724	99673.1	286946	325154	470272	435435	evm.model.group2.2393	819228	Fatty acid/sphingolipid desaturase [Source:NCBI gene (formerly Entrezgene);Acc:819228]	Upregulated	DEGs
AT2G46210	CL.14095	-1.52116	1,95612195810892e-05	0.000568558	769.471	577.108	684.295	915.534	278.148	284.869	146.821	314.71	evm.model.group2.2390	819228	Fatty acid/sphingolipid desaturase [Source:NCBI gene (formerly Entrezgene);Acc:819228]	Downregulated	DEGs
AT2G46760	CL.28967	-8.24106	6,0237778182191e-05	0.001546	0	118.307	37.2175	25.8177	0	0	0	0	CL.28967	819289	D-arabinono-1,4-lactone oxidase family protein [Source:NCBI gene (formerly Entrezgene);Acc:819289]	Downregulated	DEGs
AT2G46890	CL.17034	-1.23261	0.000351696	0.00699365	972.572	939.243	705.441	850.99	412.305	492.985	372.297	198.151	evm.model.group3.2295	819302	3-oxo-5-alpha-steroid 4-dehydrogenase (DUF1295) [Source:NCBI gene (formerly Entrezgene);Acc:819302]	Downregulated	DEGs
AT2G47000	CL.9491	2.00738	9,55716396653814e-07	3,80154581767097e-05	541.602	268.355	448.302	802.334	2827.84	2949.79	702.645	1806.02	evm.model.group13.286	819314	ATP binding cassette subfamily B4 [Source:NCBI gene (formerly Entrezgene);Acc:819314]	Upregulated	DEGs
AT2G47490	CL.4393	-1.02341	0.00191313	0.0277644	12770.6	4259.06	4242.8	4209.27	3562.54	3219.9	3097.67	2653.02	CL.4393	819362	NAD+ transporter 1 [Source:NCBI gene (formerly Entrezgene);Acc:819362]	Downregulated	DEGs
AT2G47520	CL.15470	-1.14373	1,93707014103484e-07	9,19556759434308e-06	7063.94	5417.6	4697.87	5946.01	2272.25	3014.74	2967.89	2212.04	CL.15470	819365	Integrase-type DNA-binding superfamily protein [Source:NCBI gene (formerly Entrezgene);Acc:819365]	Downregulated	DEGs
AT2G47770	CL.17021	-1.69414	3,39090565182024e-14	4,80724311455333e-12	28848.6	39120.7	45203.2	29384.5	8690.02	9853.81	11667.1	13846	CL.17021	819389	TSPO(outer membrane tryptophan-rich sensory protein)-like protein [Source:NCBI gene (formerly Entrezgene);Acc:819389]	Downregulated	DEGs
AT3G01100	CL.10870	-1.23864	7,92908286374459e-09	4,93259960837126e-07	8622.7	10985.3	11666.8	13081.6	3840.69	4878.19	4260.44	5817.61	evm.model.group2.105	821205		Downregulated	DEGs
AT3G01190	CL.5395	2.43698	0.00073883	0.0130822	33.0245	43.2831	10.1502	49.6494	132.05	69.3722	332.97	201.389	evm.model.group10.576	821314	Peroxidase superfamily protein [Source:NCBI gene (formerly Entrezgene);Acc:821314]	Upregulated	DEGs
AT3G01190	CL.278	-7.75172	0.000635812	0.0115521	59.4441	20.1988	0	49.6494	0	0	0	0	CL.278	821314	Peroxidase superfamily protein [Source:NCBI gene (formerly Entrezgene);Acc:821314]	Downregulated	DEGs
AT3G01660	CL.13241	1.7572	4,88365415357955e-07	2,10279654050822e-05	571.324	187.56	368.792	315.77	1062.02	1108.48	1507.54	1197.97	CL.13241	821098	S-adenosyl-L-methionine-dependent methyltransferases superfamily protein [Source:NCBI gene (formerly Entrezgene);Acc:821098]	Upregulated	DEGs
AT3G01850	CL.10426	7.75501	0.000183848	0.00409336	0	0	0	0	63.9179	19.1881	106.183	0	evm.model.group16.180	821068	Aldolase-type TIM barrel family protein [Source:NCBI gene (formerly Entrezgene);Acc:821068]	Upregulated	DEGs
AT3G01930	CL.18379	1.60236	8,88803540030378e-07	3,56205111042944e-05	1685.9	839.692	1837.19	851.983	3103.88	2582.27	5899.07	4252.47	CL.18379	821218	Major facilitator superfamily protein [Source:NCBI gene (formerly Entrezgene);Acc:821218]	Upregulated	DEGs
AT3G02450	CL.33647	7.10997	0.00214536	0.0303525	0	0	0	0	0	41.3281	57.6798	22.0168	CL.33647	821139	cell division protein ftsH [Source:NCBI gene (formerly Entrezgene);Acc:821139]	Upregulated	DEGs
AT3G02630	CL.33361	1.77352	2,58576943474957e-09	1,73830435548971e-07	4849.65	2256.49	7211.74	5447.53	13640.5	13032.4	21539.5	19378	evm.model.utg2157_1174894_1545155__.11	820773	Plant stearoyl-acyl-carrier-protein desaturase family protein [Source:NCBI gene (formerly Entrezgene);Acc:820773]	Upregulated	DEGs
AT3G02730	CL.24255	2.04351	6,31205542423991e-14	8,37855000262164e-12	710.027	659.346	774.801	503.445	2041.86	2106.26	3344.12	3422.96	CL.24255	821260	thioredoxin F-type 1 [Source:NCBI gene (formerly Entrezgene);Acc:821260]	Upregulated	DEGs
AT3G02850	CL.20342	1.82625	8,13904552375084e-12	8,00083531674375e-10	3233.1	1514.91	1816.89	1833.05	7352.66	8866.36	8191.85	5357.84	CL.20342	821052	STELAR K+ outward rectifier [Source:NCBI gene (formerly Entrezgene);Acc:821052]	Upregulated	DEGs
AT3G02870	CL.18086	1.39237	4,33932584716622e-08	2,4170474864962e-06	2310.06	1724.11	3690.46	2263.02	6711.38	5407.34	7891.65	6221.03	evm.model.group4.194	821206	Inositol monophosphatase family protein [Source:NCBI gene (formerly Entrezgene);Acc:821206]	Upregulated	DEGs
AT3G03130	CL.2122	1.39191	7,18571776366248e-08	3,76257181393784e-06	544.904	676.659	979.498	802.334	1772.84	2039.84	1945.38	2134.33	evm.model.group1.1862	821080	lisH domain-like protein [Source:NCBI gene (formerly Entrezgene);Acc:821080]	Upregulated	DEGs
AT3G03341	CL.10669	-3.46877	3,24492930775757e-10	2,55186138768558e-08	6654.44	7897.72	10848.9	4958.98	293.601	277.489	954.339	1217.4	CL.10669	6240770	cold-regulated protein [Source:NCBI gene (formerly Entrezgene);Acc:6240770]	Downregulated	DEGs
AT3G03341	CL.10670	-3.17563	3,58052280938387e-16	6,27042818046721e-14	4666.36	3277.97	4038.1	1997.89	200.885	173.431	553.202	621.002	CL.10670	6240770	cold-regulated protein [Source:NCBI gene (formerly Entrezgene);Acc:6240770]	Downregulated	DEGs
AT3G03550	CL.11426	-1.10698	1,74432867853389e-07	8,39533710407535e-06	3536.93	2853.8	2755.79	2685.04	1427.27	1476	1324.01	1264.02	CL.11426	821237	RING/U-box superfamily protein [Source:NCBI gene (formerly Entrezgene);Acc:821237]	Downregulated	DEGs
AT3G04520	CL.9437	-1.11714	0.00083567	0.0144048	1335.84	985.412	1744.99	810.278	545.058	355.717	709.2	639.781	evm.model.group13.257	819608	threonine aldolase 2 [Source:NCBI gene (formerly Entrezgene);Acc:819608]	Downregulated	DEGs
AT3G04940	CL.7634	-2.0305	2,30485265267899e-06	8,33908494476217e-05	473.902	490.542	607.322	794.39	99.74	127.674	258.248	96.4852	CL.7634	819654	cysteine synthase D1 [Source:NCBI gene (formerly Entrezgene);Acc:819654]	Downregulated	DEGs
AT3G05180	CL.25567	-8.63885	1,64703887687875e-07	7,9638724348383e-06	112.283	23.0843	71.8975	31.7756	0	0	0	0	evm.model.group6.1145	819682	GDSL-like Lipase/Acylhydrolase superfamily protein [Source:NCBI gene (formerly Entrezgene);Acc:819682]	Downregulated	DEGs
AT3G05890	CL.12081	1.21593	1,60109097804747e-07	7,79596635105355e-06	2650.22	3321.26	3224.39	4049.4	10075.1	7945.33	5699.82	7049.9	CL.12081	819758	Low temperature and salt responsive protein family [Source:NCBI gene (formerly Entrezgene);Acc:819758]	Upregulated	DEGs
AT3G06060	CL.15740	1.53104	6,81310424590683e-10	5,07089616016779e-08	587.836	591.536	781.568	749.705	1595.84	2033.93	1921.79	2289.74	evm.model.group3.1226	819779	NAD(P)-binding Rossmann-fold superfamily protein [Source:NCBI gene (formerly Entrezgene);Acc:819779]	Upregulated	DEGs
AT3G06630	CL.25975	-1.63995	9,98617197333157e-17	1,89192567203845e-14	10997.2	13713.5	12736.9	13101.5	3620.14	4224.32	3424.08	4948.59	evm.model.group6.1530	819842	protein kinase family protein [Source:NCBI gene (formerly Entrezgene);Acc:819842]	Downregulated	DEGs
AT3G07130	CL.34844	2.35595	1,22416369906485e-18	2,9664618009897e-16	1766.81	1051.78	1602.89	904.611	7838.02	5236.13	8446.16	5741.2	evm.model.utg87_2701784_3545125__.21	819899	purple acid phosphatase 15 [Source:NCBI gene (formerly Entrezgene);Acc:819899]	Upregulated	DEGs
AT3G07480	CL.30869	-4.39228	3,48954038583584e-08	1,98694048198959e-06	204.752	125.521	336.649	383.293	0	19.1881	18.3527	12.951	CL.30869	819936	2Fe-2S ferredoxin-like superfamily protein [Source:NCBI gene (formerly Entrezgene);Acc:819936]	Downregulated	DEGs
AT3G07630	CL.10736	-3.11604	0.000873785	0.0148772	151.913	227.958	91.3521	92.3478	7.02394	33.9481	0	23.3119	CL.10736	819954	arogenate dehydratase 2 [Source:NCBI gene (formerly Entrezgene);Acc:819954]	Downregulated	DEGs
AT3G07680	CL.24400	-2.05463	0.000108927	0.00258546	492.065	810.837	296.048	196.611	64.6203	90.0363	188.77	90.0097	CL.24400	819959	emp24/gp25L/p24 family/GOLD family protein [Source:NCBI gene (formerly Entrezgene);Acc:819959]	Downregulated	DEGs
AT3G07880	CL.12613	-1.49551	2,31484688423401e-11	2,1531725107016e-09	3413.08	2628.73	2700.81	2527.15	851.302	1001.47	1029.06	1114.44	evm.model.group2.1313	819979	Immunoglobulin E-set superfamily protein [Source:NCBI gene (formerly Entrezgene);Acc:819979]	Downregulated	DEGs
AT3G10150	CL.31716	2.42593	3,83107328691922e-12	3,97211777608938e-10	812.403	1093.62	1591.9	461.739	5290.43	3150.53	8278.37	4569.13	CL.31716	820178	purple acid phosphatase 16 [Source:NCBI gene (formerly Entrezgene);Acc:820178]	Upregulated	DEGs
AT3G10710	CL.8738	1.23667	0.0016162	0.0243013	802.496	966.656	355.258	494.508	1598.65	2374.89	665.94	1523.04	CL.8738	820240	root hair specific 12 [Source:NCBI gene (formerly Entrezgene);Acc:820240]	Upregulated	DEGs
AT3G10740	CL.12966	-2.45691	1,60773198535863e-20	5,40405396368933e-18	7803.69	9898.85	4578.6	8792.9	1651.33	1684.12	1259.78	1063.28	CL.12966	820243	alpha-L-arabinofuranosidase 1 [Source:NCBI gene (formerly Entrezgene);Acc:820243]	Downregulated	DEGs
AT3G10960	CL.12180	3.48184	1,25872175740939e-39	1,45732007913398e-36	310.43	487.656	470.294	287.966	3513.38	5254.58	3628.59	4997.81	CL.12180	820267	AZA-guanine resistant1 [Source:NCBI gene (formerly Entrezgene);Acc:820267]	Upregulated	DEGs
AT3G11050	CL.4865	-1.48233	1,32663581608168e-10	1,11032491594949e-08	17714.3	22573.6	24232	15477.7	6502.06	5273.03	7553.44	9304.03	CL.4865	820276	ferritin 2 [Source:NCBI gene (formerly Entrezgene);Acc:820276]	Downregulated	DEGs
AT3G11930	CL.27030	1.06715	0.00102431	0.0167424	3059.72	1851.07	1788.13	2592.69	6200.03	6560.84	4738.92	1965.97	evm.model.group7.683	820366	Adenine nucleotide alpha hydrolases-like superfamily protein [Source:NCBI gene (formerly Entrezgene);Acc:820366]	Upregulated	DEGs
AT3G12120	CL.29195	2.48269	2,46847695468323e-23	1.09453e-20	6954.96	4302.34	5274.74	4216.22	28845.9	29933.4	38670.4	18510.9	CL.29195	820387	fatty acid desaturase 2 [Source:NCBI gene (formerly Entrezgene);Acc:820387]	Upregulated	DEGs
AT3G12500	CL.33350	-3.64639	3,03457619484249e-67	1,26481135801035e-63	40134.7	43239.8	43722.1	61484.8	3098.96	3657.54	4652.4	3654.78	evm.model.utg2157_1174894_1545155__.8	820429	basic chitinase [Source:NCBI gene (formerly Entrezgene);Acc:820429]	Downregulated	DEGs
AT3G12500	CL.18174	-1.79551	4,69319397261821e-10	3,60908348300234e-08	6740.3	5859.09	6505.45	8549.62	1069.75	1784.49	3163.21	1953.66	CL.18174	820429	basic chitinase [Source:NCBI gene (formerly Entrezgene);Acc:820429]	Downregulated	DEGs
AT3G13100	CL.22666	-1.35448	2,55243394658942e-05	0.000726677	10432.4	4458.16	4502.47	2959.1	2002.53	2141.68	1932.27	2662.09	CL.22666	820498	multidrug resistance-associated protein 7 [Source:NCBI gene (formerly Entrezgene);Acc:820498]	Downregulated	DEGs
AT3G14440	CL.9137	-1.97071	5,99797794720691e-11	5,23003600082812e-09	5709.94	12228.9	9671.48	5991.69	3327.94	1865.67	1455.1	1921.93	CL.9137	820667	nine-cis-epoxycarotenoid dioxygenase 3 [Source:NCBI gene (formerly Entrezgene);Acc:820667]	Downregulated	DEGs
AT3G15090	CL.27903	-1.11451	0.000911201	0.0153017	1441.52	3078.87	2688.12	2360.33	539.439	962.355	1341.06	1578.08	CL.27903	820739	GroES-like zinc-binding alcohol dehydrogenase family protein [Source:NCBI gene (formerly Entrezgene);Acc:820739]	Downregulated	DEGs
AT3G16240	CL.31904	2.17811	1,14532451990223e-10	9,74227061010717e-09	2992.02	1389.39	5471.82	2422.89	10805.6	9473.73	19411.9	15883.2	evm.model.group9.374	820870	delta tonoplast integral protein [Source:NCBI gene (formerly Entrezgene);Acc:820870]	Upregulated	DEGs
AT3G16240	CL.31908	-3.17341	8,47769435383171e-23	3,53350300667706e-20	4598.66	2168.48	1718.77	2528.15	411.603	278.965	256.937	271.972	evm.model.group9.375	820870	delta tonoplast integral protein [Source:NCBI gene (formerly Entrezgene);Acc:820870]	Downregulated	DEGs
AT3G16560	CL.19866	-2.36843	7,0886035570634e-12	7,10223548698083e-10	5336.76	2800.42	1784.75	2025.69	620.917	643.538	689.536	360.039	CL.19866	820905	Protein phosphatase 2C family protein [Source:NCBI gene (formerly Entrezgene);Acc:820905]	Downregulated	DEGs
AT3G17630	CL.4372	-1.18359	1,31357410329017e-08	7,91181627530845e-07	33807.2	35619.1	22814.3	31555.2	13892	10802.1	14039.8	15765.9	evm.model.group1.3282	821030	cation/H+ exchanger 19 [Source:NCBI gene (formerly Entrezgene);Acc:821030]	Downregulated	DEGs
AT3G17940	CL.12810	-1.6038	7,12246517698291e-07	2,92189319465204e-05	815.705	1136.9	1157.13	1173.71	225.469	487.081	317.239	379.465	CL.12810	820642	Galactose mutarotase-like superfamily protein [Source:NCBI gene (formerly Entrezgene);Acc:820642]	Downregulated	DEGs
AT3G18000	CL.33942	-1.8109	1,14978928572102e-13	1,43482686912731e-11	23647.2	29084.8	27679.7	40811.8	7616.06	11981.5	6180.92	8769.8	evm.model.utg535_4499152_4864212__.3	821324	S-adenosyl-L-methionine-dependent methyltransferases superfamily protein [Source:NCBI gene (formerly Entrezgene);Acc:821324]	Downregulated	DEGs
AT3G18215	CL.25159	-1.08059	0.000268882	0.00557562	1245.02	3249.12	3149.96	2131.94	1182.83	1130.62	1166.71	1143.58	CL.25159	821349	transmembrane protein, putative (Protein of unknown function, DUF599) [Source:NCBI gene (formerly Entrezgene);Acc:821349]	Downregulated	DEGs
AT3G19630	CL.30145	1.95061	1,61061964949201e-13	1,97443020561256e-11	1390.33	1558.19	2172.15	1377.27	6211.97	8892.93	5905.63	4115.84	CL.30145	821500	Radical SAM superfamily protein [Source:NCBI gene (formerly Entrezgene);Acc:821500]	Upregulated	DEGs
AT3G19830	CL.30341	-1.45545	2,58917895289707e-06	9.27122e-05	17015.9	7248.48	6584.96	5764.29	2916.34	3470.09	2794.85	4166.35	evm.model.group8.977	821520	Calcium-dependent lipid-binding (CaLB domain) family protein [Source:NCBI gene (formerly Entrezgene);Acc:821520]	Downregulated	DEGs
AT3G20980	CL.34312	-1.59713	7,41490190552899e-06	0.000236279	505.275	652.132	638.619	430.956	195.266	172.693	220.232	148.937	CL.34312	821649	Gag-Pol-related retrotransposon family protein [Source:NCBI gene (formerly Entrezgene);Acc:821649]	Downregulated	DEGs
AT3G21770	CL.22902	-7.60844	0.00107787	0.0174807	52.8392	20.1988	43.9843	0	0	0	0	0	CL.22902	821731	Peroxidase superfamily protein [Source:NCBI gene (formerly Entrezgene);Acc:821731]	Downregulated	DEGs
AT3G21820	CL.25938	-1.36432	3,13322697028465e-07	1,42568668254874e-05	2542.89	3047.13	3851.17	3183.52	1550.89	1149.07	766.88	1434.33	evm.model.group6.1506	821736	histone-lysine N-methyltransferase ATXR2 [Source:NCBI gene (formerly Entrezgene);Acc:821736]	Downregulated	DEGs
AT3G22210	CL.21134	-1.21649	4,76290631501823e-05	0.00125804	3705.35	6186.6	6134.12	2572.83	2079.09	1414.01	2638.85	1874.02	evm.model.group5.291	821785	transmembrane protein [Source:NCBI gene (formerly Entrezgene);Acc:821785]	Downregulated	DEGs
AT3G22840	CL.16561	-6.90771	7,95247777870903e-10	5,80991411358459e-08	104.027	34.6265	731.663	31.7756	2.80958	4.42801	0	0	evm.model.group3.1917	821855	Chlorophyll A-B binding family protein [Source:NCBI gene (formerly Entrezgene);Acc:821855]	Downregulated	DEGs
AT3G22910	CL.19958	1.21011	1,20943204295353e-05	0.000365814	391.34	504.97	394.167	486.564	865.35	1119.55	1136.55	990.754	CL.19958	821863	ATPase E1-E2 type family protein / haloacid dehalogenase-like hydrolase family protein [Source:NCBI gene (formerly Entrezgene);Acc:821863]	Upregulated	DEGs
AT3G22970	CL.7164	-2.23226	4,39779320552366e-18	9,75000110671417e-16	10837	10776.1	7411.36	8461.24	2560.23	2175.63	2086.96	1155.23	evm.model.group11.623	821871		Downregulated	DEGs
AT3G23560	CL.22271	-1.17696	0.00136024	0.0211706	794.24	474.671	464.373	672.252	267.612	296.677	174.35	323.128	CL.22271	821935	MATE efflux family protein [Source:NCBI gene (formerly Entrezgene);Acc:821935]	Downregulated	DEGs
AT3G23600	CL.17237	-1.62127	7,66625134100749e-07	3,12040386614445e-05	9953.59	11138.2	22603.7	10970.5	2569.36	2798.5	6410.33	5994.39	CL.17237	821939	alpha/beta-Hydrolases superfamily protein [Source:NCBI gene (formerly Entrezgene);Acc:821939]	Downregulated	DEGs
AT3G23600	CL.2738	-1.84882	3,68064834323365e-07	1,62509981934299e-05	1411.8	4693.33	3396.94	3614.47	1434.29	622.874	1035.62	549.772	evm.model.group1.2237	821939	alpha/beta-Hydrolases superfamily protein [Source:NCBI gene (formerly Entrezgene);Acc:821939]	Downregulated	DEGs
AT3G23640	CL.14718	-1.45531	3,4017355004958e-09	2,27218486635681e-07	5412.72	6550.18	9945.54	9127.54	3313.9	3143.89	2149.88	2710	CL.14718	821944	heteroglycan glucosidase 1 [Source:NCBI gene (formerly Entrezgene);Acc:821944]	Downregulated	DEGs
AT3G23810	CL.1923	1.25308	1,62507876155077e-05	0.000478342	8345.29	3494.39	3276.83	4521.07	12556.7	14631.6	8442.23	11162.5	evm.model.group1.1693	821964	S-adenosyl-l-homocysteine (SAH) hydrolase 2 [Source:NCBI gene (formerly Entrezgene);Acc:821964]	Upregulated	DEGs
AT3G23910	CL.291	1.75773	0.000874772	0.0148818	49.5368	51.9397	77.8185	67.5231	154.527	205.165	270.046	208.512	evm.model.group1.225	821974	reverse transcriptase-like protein [Source:NCBI gene (formerly Entrezgene);Acc:821974]	Upregulated	DEGs
AT3G23920	CL.702	-7.43095	0.000677126	0.0121544	3.30245	28.8554	13.5336	57.5933	0	0	0	0	CL.702	821975	beta-amylase 1 [Source:NCBI gene (formerly Entrezgene);Acc:821975]	Downregulated	DEGs
AT3G23920	CL.12205	-1.36097	7,49626486669952e-10	5,52021766155541e-08	13018.3	25477.9	18244.2	21691.8	7547.93	7197.74	7768.42	8021.87	CL.12205	821975	beta-amylase 1 [Source:NCBI gene (formerly Entrezgene);Acc:821975]	Downregulated	DEGs
AT3G23920	CL.2489	-2.51022	2,93698455684597e-27	1,74688548613979e-24	23246	19806.4	25383.2	18076.3	3644.02	2721.01	5331.45	3493.54	CL.2489	821975	beta-amylase 1 [Source:NCBI gene (formerly Entrezgene);Acc:821975]	Downregulated	DEGs
AT3G24255	CL.1835	7.09746	0.0025189	0.0343546	0	0	0	0	0	76.7522	31.4617	11.6559	CL.1835	822013	RNA-directed DNA polymerase (reverse transcriptase)-related family protein [Source:NCBI gene (formerly Entrezgene);Acc:822013]	Upregulated	DEGs
AT3G24500	CL.24618	-1.18499	6,26758047488584e-06	0.000203452	2139.99	2439.72	1946.31	1542.11	748.752	776.378	1175.88	849.588	evm.model.group6.635	822041	multiprotein bridging factor 1C [Source:NCBI gene (formerly Entrezgene);Acc:822041]	Downregulated	DEGs
AT3G24760	CL.26337	-1.76359	7,27868568977115e-14	9,48048811092692e-12	6363.82	8415.68	6607.8	5452.49	2683.85	1664.2	1658.3	1896.03	evm.model.group7.175	822074	Galactose oxidase/kelch repeat superfamily protein [Source:NCBI gene (formerly Entrezgene);Acc:822074]	Downregulated	DEGs
AT3G24760	CL.3431	-1.27769	7,84279435572229e-07	3,18603965639868e-05	26832.4	24227	17820.4	27829.5	15088.8	10349.7	7521.97	6924.92	CL.3431	822074	Galactose oxidase/kelch repeat superfamily protein [Source:NCBI gene (formerly Entrezgene);Acc:822074]	Downregulated	DEGs
AT3G25250	CL.5828	-1.54988	1,31509543853771e-06	5,07529424798629e-05	28932.8	12964.7	11995.9	8043.2	6119.26	3811.78	6336.92	4885.13	CL.5828	822119	AGC (cAMP-dependent, cGMP-dependent and protein kinase C) kinase family protein [Source:NCBI gene (formerly Entrezgene);Acc:822119]	Downregulated	DEGs
AT3G25270	CL.15675	-3.66008	4,31604024519106e-07	1,87779287494325e-05	383.084	157.262	146.333	69.5091	11.2383	20.6641	7.86543	19.4266	CL.15675	822121	Ribonuclease H-like superfamily protein [Source:NCBI gene (formerly Entrezgene);Acc:822121]	Downregulated	DEGs
AT3G25270	CL.17748	-1.01663	0.00262411	0.0352588	901.569	1064.76	801.868	645.442	296.41	320.293	496.833	573.731	CL.17748	822121	Ribonuclease H-like superfamily protein [Source:NCBI gene (formerly Entrezgene);Acc:822121]	Downregulated	DEGs
AT3G25530	CL.12166	1.27911	2,61896077868065e-07	1,21018054606884e-05	1872.49	1167.2	1548.76	1460.68	2593.94	3728.39	3785.89	4570.42	evm.model.group2.1053	822139	glyoxylate reductase 1 [Source:NCBI gene (formerly Entrezgene);Acc:822139]	Upregulated	DEGs
AT3G25550	CL.28981	-1.67592	4,40807688953965e-07	1,9138400495418e-05	6238.33	5195.42	4757.92	2832.99	1656.95	907.743	2471.06	921.466	evm.model.group7.1897	822142	F-box family protein [Source:NCBI gene (formerly Entrezgene);Acc:822142]	Downregulated	DEGs
AT3G26000	CL.5083	-1.71675	1,28963200073095e-09	8,98860565057962e-08	5409.42	2781.66	3706.53	3034.57	859.731	879.699	1470.84	1333.96	CL.5083	822197	Ribonuclease inhibitor [Source:NCBI gene (formerly Entrezgene);Acc:822197]	Downregulated	DEGs
AT3G26380	CL.34297	-1.12764	5,48606536199862e-06	0.000179764	4313	4045.53	2904.66	3761.44	1831.84	2285.59	1280.75	1474.48	evm.model.utg596_8117332_8245845__.2	822242	Melibiase family protein [Source:NCBI gene (formerly Entrezgene);Acc:822242]	Downregulated	DEGs
AT3G26570	CL.33135	2.09863	0.00237266	0.0326809	19.8147	50.497	21.9922	77.453	208.611	187.453	259.559	73.8209	CL.33135	822265	phosphate transporter 2;1 [Source:NCBI gene (formerly Entrezgene);Acc:822265]	Upregulated	DEGs
AT3G26570	CL.33806	-4.82508	2,23017900437592e-14	3.25013e-12	4871.12	2941.81	3917.99	1708.93	143.288	25.0921	207.123	99.723	evm.model.utg422_1_267896__.2	822265	phosphate transporter 2;1 [Source:NCBI gene (formerly Entrezgene);Acc:822265]	Downregulated	DEGs
AT3G26570	CL.188	-3.31756	0.00161181	0.0242744	84.2125	145.72	78.6643	104.264	23.179	14.022	3.93272	0	evm.model.group1.125	822265	phosphate transporter 2;1 [Source:NCBI gene (formerly Entrezgene);Acc:822265]	Downregulated	DEGs
AT3G26720	CL.8169	-1.09564	4,35983142769082e-08	2,4170474864962e-06	12704.5	16148.9	14484.4	16555.1	7864.01	7805.85	5394.38	6958.59	evm.model.group12.261	822284	Glycosyl hydrolase family 38 protein [Source:NCBI gene (formerly Entrezgene);Acc:822284]	Downregulated	DEGs
AT3G26750	CL.3391	-1.6135	8,81224633802776e-13	9,71678379283061e-11	35149.6	22960.2	22889.6	18922.4	7596.39	6850.87	9378.22	8829.37	CL.3391	822288	HECT-like ubiquitin-conjugating enzyme (E2)-binding protein [Source:NCBI gene (formerly Entrezgene);Acc:822288]	Downregulated	DEGs
AT3G27020	CL.23607	-1.30206	0.000674257	0.0121134	511.88	815.165	1089.46	667.287	450.235	175.645	330.348	295.284	evm.model.group6.102	822319	YELLOW STRIPE like 6 [Source:NCBI gene (formerly Entrezgene);Acc:822319]	Downregulated	DEGs
AT3G28480	CL.11879	2.42219	1,43996349889604e-16	2,65564949707907e-14	3067.98	2335.85	2012.28	1775.46	14653.3	15327.6	13705.5	5564.41	evm.model.group2.783	822478	Oxoglutarate/iron-dependent oxygenase [Source:NCBI gene (formerly Entrezgene);Acc:822478]	Upregulated	DEGs
AT3G28860	CL.8090	-1.06741	1,62921352038582e-05	0.000478883	18071	10360.5	9224.03	9098.74	5266.55	6185.93	4745.48	6107.71	evm.model.group12.184	822519	ATP binding cassette subfamily B19 [Source:NCBI gene (formerly Entrezgene);Acc:822519]	Downregulated	DEGs
AT3G29090	CL.26019	-1.57578	6,46886716275484e-05	0.00164605	601.046	725.713	420.389	906.597	124.324	288.559	229.408	248.012	CL.26019	822556	pectin methylesterase 31 [Source:NCBI gene (formerly Entrezgene);Acc:822556]	Downregulated	DEGs
AT3G29270	CL.4321	1.1584	2,57885826854765e-06	9,25015599251861e-05	785.983	582.879	634.39	705.021	1593.03	1356.45	1688.45	1406.48	evm.model.group1.3261	822584	RING/U-box superfamily protein [Source:NCBI gene (formerly Entrezgene);Acc:822584]	Upregulated	DEGs
AT3G29320	CL.20270	1.10099	1,07534330390793e-08	6,55267674077232e-07	10894.8	11822.1	11720.1	15080.5	24088.6	28579.1	30322.6	23234.2	evm.model.group4.1677	822590	Glycosyl transferase, family 35 [Source:NCBI gene (formerly Entrezgene);Acc:822590]	Upregulated	DEGs
AT3G30390	CL.22175	-1.56522	8,27719085157269e-07	3,34944965721893e-05	20369.5	8148.77	6628.1	7479.18	4680.76	3374.88	3366.4	2980.03	CL.22175	822740	Transmembrane amino acid transporter family protein [Source:NCBI gene (formerly Entrezgene);Acc:822740]	Downregulated	DEGs
AT3G43120	CL.21597	-3.39653	5,7144102060656e-07	2,40582441806883e-05	12433.7	4639.95	4166.67	3881.59	1135.07	446.491	626.613	177.429	CL.21597	823371	SAUR-like auxin-responsive protein family [Source:NCBI gene (formerly Entrezgene);Acc:823371]	Downregulated	DEGs
AT3G43790	CL.12778	1.38297	1,23506130491516e-08	7,4821737193116e-07	3999.27	2022.76	2452.97	2417.92	6399.51	7220.61	6456.21	8322.34	evm.model.group2.1465	823490	zinc induced facilitator-like 2 [Source:NCBI gene (formerly Entrezgene);Acc:823490]	Upregulated	DEGs
AT3G44190	evm.TU.group3.64	-7.91115	0.000255277	0.00536829	0	63.4819	27.0673	53.6213	0	0	0	0	evm.model.group3.64	823541	FAD/NAD(P)-binding oxidoreductase family protein [Source:NCBI gene (formerly Entrezgene);Acc:823541]	Downregulated	DEGs
AT3G44820	CL.24876	-1.05465	0.00138276	0.021457	1971.56	923.373	879.687	1402.1	800.729	587.45	464.06	637.191	evm.model.group6.792	823616	Phototropic-responsive NPH3 family protein [Source:NCBI gene (formerly Entrezgene);Acc:823616]	Downregulated	DEGs
AT3G46450	CL.16542	1.59182	2,44712511405995e-08	1,41268940102519e-06	4438.49	1558.19	2385.3	2367.28	8049.44	8897.36	9125.21	6320.75	evm.model.group3.1912	823795	SEC14 cytosolic factor family protein / phosphoglyceride transfer family protein [Source:NCBI gene (formerly Entrezgene);Acc:823795]	Upregulated	DEGs
AT3G46840	CL.28775	1.49777	1,88285419005432e-05	0.000550332	407.853	328.952	312.12	259.17	991.781	1309.95	521.74	864.482	CL.28775	823837	Subtilase family protein [Source:NCBI gene (formerly Entrezgene);Acc:823837]	Upregulated	DEGs
AT3G47420	CL.3619	1.43311	5,76256344773437e-09	3,67253279054386e-07	12156.3	8069.41	7165.22	5876.5	25895.2	23521.6	23918.8	16482.8	CL.3619	823896	putative glycerol-3-phosphate transporter 1 [Source:NCBI gene (formerly Entrezgene);Acc:823896]	Upregulated	DEGs
AT3G47430	CL.34804	-1.24483	3,80744557074792e-05	0.00103317	1172.37	2080.47	1595.28	1995.9	505.724	729.146	629.235	1023.13	CL.34804	823897	peroxin 11B [Source:NCBI gene (formerly Entrezgene);Acc:823897]	Downregulated	DEGs
AT3G47570	CL.3696	3.13856	4,68016065552434e-12	4,75778283225011e-10	33.0245	54.8253	93.0438	45.6774	425.651	552.026	637.1	397.597	evm.model.group1.2909	823911	Leucine-rich repeat protein kinase family protein [Source:NCBI gene (formerly Entrezgene);Acc:823911]	Upregulated	DEGs
AT3G47790	CL.8717	1.21961	2,55619825001459e-05	0.000726755	1363.91	802.18	1028.56	1154.84	1605.67	3145.37	2079.1	3296.04	evm.model.group12.865	823933	ABC2 homolog 7 [Source:NCBI gene (formerly Entrezgene);Acc:823933]	Upregulated	DEGs
AT3G48530	CL.22721	-1.29039	1,91515394495068e-06	7,10603369463951e-05	2724.52	2321.42	2230.51	1979.02	775.443	728.408	888.794	1389.65	evm.model.group5.1382	824012	SNF1-related protein kinase regulatory subunit gamma 1 [Source:NCBI gene (formerly Entrezgene);Acc:824012]	Downregulated	DEGs
AT3G48850	CL.30640	-2.71726	1,41711052071736e-21	5,18115495644734e-19	4101.64	3234.69	4660.65	2919.38	671.489	361.621	458.817	774.472	CL.30640	824046	phosphate transporter 3;2 [Source:NCBI gene (formerly Entrezgene);Acc:824046]	Downregulated	DEGs
AT3G49690	CL.31927	1.66281	2,79633306724239e-08	1,60097750333328e-06	3401.52	2337.29	2946.11	1095.26	7855.58	7983.71	9375.59	5746.38	CL.31927	824131	myb domain protein 84 [Source:NCBI gene (formerly Entrezgene);Acc:824131]	Upregulated	DEGs
AT3G49690	CL.26623	-2.28924	2,59350154469543e-05	0.000735355	249.335	479	354.412	178.738	47.7628	35.4241	107.494	68.6405	evm.model.group7.430	824131	myb domain protein 84 [Source:NCBI gene (formerly Entrezgene);Acc:824131]	Downregulated	DEGs
AT3G49950	CL.22369	-1.20629	4,29086342257391e-06	0.000143534	7234.02	5019.4	4085.47	4086.14	1736.32	2349.8	1806.43	2955.43	evm.model.group5.1042	824157	GRAS family transcription factor [Source:NCBI gene (formerly Entrezgene);Acc:824157]	Downregulated	DEGs
AT3G50830	CL.27053	-1.36767	8,09472176861425e-07	3,28198446805294e-05	22712.6	46128.3	65206.8	38593.4	14262.1	14262.6	16333.9	22044	CL.27053	824247	cold-regulated 413-plasma membrane 2 [Source:NCBI gene (formerly Entrezgene);Acc:824247]	Downregulated	DEGs
AT3G51680	CL.32940	-1.34805	3,62410667147988e-08	2,05793959219729e-06	4679.57	6296.25	4927.09	4124.87	2320.71	2467.88	1549.49	1526.93	evm.model.group9.1263	824331	NAD(P)-binding Rossmann-fold superfamily protein [Source:NCBI gene (formerly Entrezgene);Acc:824331]	Downregulated	DEGs
AT3G51990	CL.31891	-1.00517	9,23007783317719e-05	0.00224451	5006.52	5952.87	6201.79	6079.07	3070.87	3334.29	1580.95	3588.73	CL.31891	824362	Protein kinase superfamily protein [Source:NCBI gene (formerly Entrezgene);Acc:824362]	Downregulated	DEGs
AT3G52090	CL.5946	-3.12429	3,99214681490301e-12	4,11863067438509e-10	336.85	738.698	811.173	562.031	66.0251	35.4241	78.6543	101.018	evm.model.group10.1142	824372	DNA-directed RNA polymerase, RBP11-like protein [Source:NCBI gene (formerly Entrezgene);Acc:824372]	Downregulated	DEGs
AT3G52090	CL.4065	-2.53832	6,89741447166656e-11	5,93975692518724e-09	473.902	991.183	1251.02	962.205	210.718	97.4163	179.594	146.347	CL.4065	824372	DNA-directed RNA polymerase, RBP11-like protein [Source:NCBI gene (formerly Entrezgene);Acc:824372]	Downregulated	DEGs
AT3G52090	CL.3838	-3.61162	9,55858929203258e-07	3,80154581767097e-05	13490.5	3964.73	5283.2	3401.97	469.902	119.556	1057.9	492.139	CL.3838	824372	DNA-directed RNA polymerase, RBP11-like protein [Source:NCBI gene (formerly Entrezgene);Acc:824372]	Downregulated	DEGs
AT3G52190	CL.22686	1.3062	3,84579810247855e-07	1,68525926884713e-05	1657.83	2618.63	3540.74	1839.01	6059.56	5368.97	6825.88	5635	CL.22686	824384	phosphate transporter traffic facilitator1 [Source:NCBI gene (formerly Entrezgene);Acc:824384]	Upregulated	DEGs
AT3G53040	CL.21522	-4.13433	6,06017611345924e-06	0.000197027	345.106	225.072	209.772	107.243	0	10.332	3.93272	35.6154	evm.model.group5.530	824470	late embryosis abundant protein, putative / LEA protein [Source:NCBI gene (formerly Entrezgene);Acc:824470]	Downregulated	DEGs
AT3G53040	CL.34135	-3.54803	0.00144105	0.0221937	52.8392	152.934	368.792	136.039	0	21.4021	0	38.8531	evm.model.utg550_3389204_4302628__.5	824470	late embryosis abundant protein, putative / LEA protein [Source:NCBI gene (formerly Entrezgene);Acc:824470]	Downregulated	DEGs
AT3G54100	CL.25275	1.34465	2,20133398018396e-07	1,03791403047588e-05	2853.32	1318.69	1986.91	2013.78	3995.22	6323.94	5104.67	5328.06	CL.25275	824577	O-fucosyltransferase family protein [Source:NCBI gene (formerly Entrezgene);Acc:824577]	Upregulated	DEGs
AT3G54140	CL.12666	-2.19824	7,18045355994096e-09	4,53456521785362e-07	594.441	450.144	444.919	492.522	87.0969	123.984	91.7634	128.215	CL.12666	824581	peptide transporter 1 [Source:NCBI gene (formerly Entrezgene);Acc:824581]	Downregulated	DEGs
AT3G54970	CL.2488	-2.71712	2,08258044131301e-08	1,21231777645148e-06	1139.35	1102.28	1289.08	629.554	250.052	145.386	207.123	31.0825	CL.2488	824662	D-aminoacid aminotransferase-like PLP-dependent enzymes superfamily protein [Source:NCBI gene (formerly Entrezgene);Acc:824662]	Downregulated	DEGs
AT3G55500	CL.24589	-6.18433	5,54030707523757e-17	1,08924527781086e-14	1396.94	999.84	1756.84	2601.63	46.358	11.808	2.62181	31.0825	evm.model.group6.619	824715	expansin A16 [Source:NCBI gene (formerly Entrezgene);Acc:824715]	Downregulated	DEGs
AT3G55550	CL.15181	-1.9872	8,27045771093809e-05	0.00203731	280.708	499.199	446.61	504.438	158.741	54.6122	170.418	54.3944	CL.15181	824720	Concanavalin A-like lectin protein kinase family protein [Source:NCBI gene (formerly Entrezgene);Acc:824720]	Downregulated	DEGs
AT3G55550	CL.27609	-2.45802	2,21315422439301e-15	3,57535922762405e-13	9752.14	9807.95	7360.61	4867.62	1652.03	2252.38	896.659	981.689	CL.27609	824720	Concanavalin A-like lectin protein kinase family protein [Source:NCBI gene (formerly Entrezgene);Acc:824720]	Downregulated	DEGs
AT3G55970	CL.24760	-3.72227	7,30318513376312e-27	4,11346968074658e-24	3563.35	5214.17	4286.78	2696.95	133.455	233.209	332.97	494.73	CL.24760	824763	jasmonate-regulated 21 [Source:NCBI gene (formerly Entrezgene);Acc:824763]	Downregulated	DEGs
AT3G56330	CL.7975	1.53222	0.00101863	0.0166758	138.703	158.705	191.163	55.6073	314.673	429.517	465.371	364.572	CL.7975	824800	N2,N2-dimethylguanosine tRNA methyltransferase [Source:NCBI gene (formerly Entrezgene);Acc:824800]	Upregulated	DEGs
AT3G56360	CL.20286	-1.59645	0.00388613	0.0475555	9329.43	3550.66	3399.48	3858.75	2429.58	2339.47	1178.5	711.012	evm.model.group4.1685	824803		Downregulated	DEGs
AT3G56870	CL.7885	1.15029	2,12433252244559e-05	0.000613173	698.468	507.855	478.753	610.687	1012.15	1354.23	1321.39	1404.54	evm.model.group12.30	824854		Upregulated	DEGs
AT3G57550	CL.29859	1.14061	5,57253259346002e-07	2,36520527999403e-05	1654.53	1839.53	1646.03	1398.13	2876.3	4006.61	4408.57	3123.79	evm.model.group8.639	824922	guanylate kinase [Source:NCBI gene (formerly Entrezgene);Acc:824922]	Upregulated	DEGs
AT3G57790	CL.34628	-1.61671	1,50234364175862e-05	0.000446631	498.67	1084.96	739.275	807.299	220.552	367.525	170.418	260.963	CL.34628	824949	Pectin lyase-like superfamily protein [Source:NCBI gene (formerly Entrezgene);Acc:824949]	Downregulated	DEGs
AT3G60350	CL.6152	1.79591	2,05152319494517e-06	7,54034274826408e-05	538.3	160.148	336.649	215.478	928.565	1029.51	1292.55	1086.59	evm.model.group10.1329	825206	ARABIDILLO-2 [Source:NCBI gene (formerly Entrezgene);Acc:825206]	Upregulated	DEGs
AT3G60370	CL.20809	-1.22123	0.00208498	0.0297202	838.823	793.524	1056.47	759.635	323.101	448.705	141.578	563.37	evm.model.group5.133	825208	FKBP-like peptidyl-prolyl cis-trans isomerase family protein [Source:NCBI gene (formerly Entrezgene);Acc:825208]	Downregulated	DEGs
AT3G60590	CL.19194	-3.19898	6,44362153993863e-07	2,66438636691113e-05	2290.25	6654.06	7187.21	4091.11	214.933	275.275	571.555	1140.34	evm.model.group4.990	825230	cytochrome P450 family protein [Source:NCBI gene (formerly Entrezgene);Acc:825230]	Downregulated	DEGs
AT3G61080	CL.4835	-1.77575	7,66260045954127e-06	0.000243428	389.689	608.849	564.184	644.449	184.73	169.741	89.1416	199.446	evm.model.group10.117	825280	Protein kinase superfamily protein [Source:NCBI gene (formerly Entrezgene);Acc:825280]	Downregulated	DEGs
AT3G61250	CL.5636	-1.47305	1,03125662240264e-05	0.00031745	3731.77	1699.58	1329.68	1593.74	768.419	671.582	613.504	953.196	CL.5636	825297	myb domain protein 17 [Source:NCBI gene (formerly Entrezgene);Acc:825297]	Downregulated	DEGs
AT3G61320	CL.2958	1.08277	2,59803358941118e-07	1,2031782222962e-05	3097.7	3895.48	3846.94	3396.02	7698.24	8371.9	8518.26	5570.24	CL.2958	825304	Bestrophin-like protein [Source:NCBI gene (formerly Entrezgene);Acc:825304]	Upregulated	DEGs
AT3G62020	CL.24623	-1.13856	5.46634e-10	4,14249039021622e-08	13984.2	16984.3	15348.8	14978.2	6380.55	7118.03	6208.45	8131.96	CL.24623	825375	germin-like protein 10 [Source:NCBI gene (formerly Entrezgene);Acc:825375]	Downregulated	DEGs
AT3G62720	CL.27625	1.0236	2,98228807061395e-05	0.000828678	1829.56	1699.58	1957.3	2454.66	2729.5	4947.57	4575.06	3897.61	CL.27625	825446	xylosyltransferase 1 [Source:NCBI gene (formerly Entrezgene);Acc:825446]	Upregulated	DEGs
AT3G62860	CL.32521	1.08678	0.0017798	0.0262128	1525.73	1250.88	661.457	524.297	1364.75	2131.35	2775.19	2136.92	CL.32521	825461	alpha/beta-Hydrolases superfamily protein [Source:NCBI gene (formerly Entrezgene);Acc:825461]	Upregulated	DEGs
AT3G63520	CL.2477	1.83059	5,02011014298017e-07	2,15709475009705e-05	1654.53	2625.84	2713.5	744.74	4471.44	5256.05	11824.4	5976.26	evm.model.group1.2085	825527	carotenoid cleavage dioxygenase 1 [Source:NCBI gene (formerly Entrezgene);Acc:825527]	Upregulated	DEGs
AT4G00290	CL.6294	-1.00705	6,28882804853031e-05	0.00160415	6717.19	9555.47	6894.55	9917.96	4562.75	5383.73	2620.5	3891.79	evm.model.group11.51	828077	Mechanosensitive ion channel protein [Source:NCBI gene (formerly Entrezgene);Acc:828077]	Downregulated	DEGs
AT4G00340	CL.6585	-3.36649	2,77017147595259e-10	2,23761137825008e-08	657.188	767.554	568.413	568.982	37.9293	26.5681	154.687	32.3776	evm.model.group11.243	828079	receptor-like protein kinase 4 [Source:NCBI gene (formerly Entrezgene);Acc:828079]	Downregulated	DEGs
AT4G00900	CL.12877	-2.88268	1,64394379270531e-19	4,44932319999722e-17	6961.57	5118.95	13286.7	11977.4	1192.67	714.386	1764.48	1394.83	CL.12877	827984	ER-type Ca2+-ATPase 2 [Source:NCBI gene (formerly Entrezgene);Acc:827984]	Downregulated	DEGs
AT4G01070	CL.6930	-3.24847	0.000145927	0.00337152	307.128	610.292	238.53	268.107	126.431	4.42801	2.62181	15.5412	evm.model.group11.443	827912	UDP-Glycosyltransferase superfamily protein [Source:NCBI gene (formerly Entrezgene);Acc:827912]	Downregulated	DEGs
AT4G01070	CL.9440	-3.38595	1,18904582098707e-17	2,52854233769088e-15	1578.57	1230.68	1384.66	2072.36	81.4777	90.7743	294.954	135.986	evm.model.group13.259	827912	UDP-Glycosyltransferase superfamily protein [Source:NCBI gene (formerly Entrezgene);Acc:827912]	Downregulated	DEGs
AT4G01240	CL.21891	2.94959	1,27730500815034e-26	7.00501e-24	994.038	770.439	876.304	548.129	5689.39	7801.42	7427.59	3705.29	CL.21891	827909	S-adenosyl-L-methionine-dependent methyltransferases superfamily protein [Source:NCBI gene (formerly Entrezgene);Acc:827909]	Upregulated	DEGs
AT4G01320	CL.11521	-1.42518	3,24539637074621e-16	5,78068892020095e-14	23629	27154.4	24358.9	24463.2	10107.5	7937.95	9308.74	9735.94	evm.model.group2.575	828209	Peptidase family M48 family protein [Source:NCBI gene (formerly Entrezgene);Acc:828209]	Downregulated	DEGs
AT4G02340	CL.4839	-2.48833	3,98050489424122e-15	6,09953838205788e-13	3034.95	3481.4	5361.02	3519.15	518.367	411.805	673.805	1139.69	CL.4839	828063	alpha/beta-Hydrolases superfamily protein [Source:NCBI gene (formerly Entrezgene);Acc:828063]	Downregulated	DEGs
AT4G02410	CL.18527	-1.81893	1,60681709779626e-06	6,08837605783164e-05	4956.98	1731.32	1574.98	1878.73	370.864	825.087	838.979	839.227	CL.18527	828032	Concanavalin A-like lectin protein kinase family protein [Source:NCBI gene (formerly Entrezgene);Acc:828032]	Downregulated	DEGs
AT4G02600	CL.34167	3.50188	9,40073117348177e-05	0.00228335	23.1172	0	18.6088	9.92987	228.981	60.5162	149.443	146.347	evm.model.utg550_5482437_5603980__.2	828229	Seven transmembrane MLO family protein [Source:NCBI gene (formerly Entrezgene);Acc:828229]	Upregulated	DEGs
AT4G02610	CL.15697	-2.51752	1,76235127141682e-20	5,7449378304019e-18	24304.4	29734.1	26784.8	23983.6	5178.75	2732.08	7149.68	3248.12	CL.15697	828226	Aldolase-type TIM barrel family protein [Source:NCBI gene (formerly Entrezgene);Acc:828226]	Downregulated	DEGs
AT4G02780	CL.26205	2.09859	2,21099409840186e-12	2,36292907747152e-10	1756.9	1536.55	1016.72	1203.5	9521.66	5832.43	3518.47	4725.83	evm.model.group7.43	828182	Terpenoid cyclases/Protein prenyltransferases superfamily protein [Source:NCBI gene (formerly Entrezgene);Acc:828182]	Upregulated	DEGs
AT4G02860	CL.33146	-1.09886	3,70461827148832e-07	1,6322250481568e-05	3721.86	3142.35	4060.94	3111.03	1616.21	1371.21	1675.34	1890.85	CL.33146	828159	Phenazine biosynthesis PhzC/PhzF protein [Source:NCBI gene (formerly Entrezgene);Acc:828159]	Downregulated	DEGs
AT4G03010	CL.9211	1.10833	0.000574075	0.0105874	1344.1	479	609.014	734.811	1736.32	1529.14	1932.27	1624.06	CL.9211	828113	RNI-like superfamily protein [Source:NCBI gene (formerly Entrezgene);Acc:828113]	Upregulated	DEGs
AT4G04450	CL.32440	1.04076	0.00379824	0.0467269	2219.25	1119.59	1165.59	587.848	3867.38	2203.67	2689.98	1708.24	evm.model.group9.750	825775	WRKY family transcription factor [Source:NCBI gene (formerly Entrezgene);Acc:825775]	Upregulated	DEGs
AT4G04770	CL.10457	-7.33927	0.000661087	0.0118973	42.9319	15.8705	13.5336	24.8247	0	0	0	0	evm.model.group16.231	825814	ATP binding cassette protein 1 [Source:NCBI gene (formerly Entrezgene);Acc:825814]	Downregulated	DEGs
AT4G04770	CL.10456	-7.759	0.000903045	0.0152138	0	92.3373	35.5258	1.98597	0	0	0	0	evm.model.group16.230	825814	ATP binding cassette protein 1 [Source:NCBI gene (formerly Entrezgene);Acc:825814]	Downregulated	DEGs
AT4G04950	CL.18541	-1.24136	4,9805173869967e-09	3,2435619482816e-07	15491.8	12702.2	10891.2	12230.6	6348.24	6197.74	4147.7	5006.87	CL.18541	825835	thioredoxin family protein [Source:NCBI gene (formerly Entrezgene);Acc:825835]	Downregulated	DEGs
AT4G04955	CL.20816	1.54277	6,66104043090128e-09	4,23219763963362e-07	604.349	533.825	648.769	502.452	1285.38	1991.13	1434.13	1958.84	CL.20816	825836	allantoinase [Source:NCBI gene (formerly Entrezgene);Acc:825836]	Upregulated	DEGs
AT4G08500	CL.27874	-1.06385	3,35064423737543e-05	0.000919992	2963.95	5331.04	4719.86	4010.68	1699.79	1604.42	2683.42	2160.23	CL.27874	826409	MAPK/ERK kinase kinase 1 [Source:NCBI gene (formerly Entrezgene);Acc:826409]	Downregulated	DEGs
AT4G08500	CL.32472	2.44224	2,29127879390825e-12	2,43623724821674e-10	317.035	611.735	738.43	282.008	3913.74	1873.79	2734.55	2080.58	evm.model.group9.760	826409	MAPK/ERK kinase kinase 1 [Source:NCBI gene (formerly Entrezgene);Acc:826409]	Upregulated	DEGs
AT4G08770	CL.26745	-3.14403	8,30202004749798e-07	3,35298639127631e-05	518.485	701.186	355.258	105.257	84.2873	11.808	49.8144	44.0335	CL.26745	826447	Peroxidase superfamily protein [Source:NCBI gene (formerly Entrezgene);Acc:826447]	Downregulated	DEGs
AT4G08950	CL.11224	-1.10072	0.000350456	0.00698233	22823.2	9147.16	9762.83	6589.46	6061.66	5587.41	5484.83	5395.4	CL.11224	826473	Phosphate-responsive 1 family protein [Source:NCBI gene (formerly Entrezgene);Acc:826473]	Downregulated	DEGs
AT4G08950	CL.5897	-1.23078	5,3046975890962e-07	2,26536675731075e-05	4184.21	6824.3	4290.17	6118.79	2869.98	1760.87	2144.64	2349.32	CL.5897	826473	Phosphate-responsive 1 family protein [Source:NCBI gene (formerly Entrezgene);Acc:826473]	Downregulated	DEGs
AT4G09650	CL.16096	-1.07437	0.00030792	0.00626664	4808.37	3465.53	2588.31	3975.92	2150.73	1977.85	880.928	2032.02	evm.model.group3.1499	826551	F-type H+-transporting ATPase subunit delta [Source:NCBI gene (formerly Entrezgene);Acc:826551]	Downregulated	DEGs
AT4G09820	CL.21206	-1.1273	7,99042947639149e-09	4,95596875857139e-07	17476.6	23308	22778.8	24973.6	9048.24	11115.8	8948.24	11417	CL.21206	826571	basic helix-loop-helix (bHLH) DNA-binding superfamily protein [Source:NCBI gene (formerly Entrezgene);Acc:826571]	Downregulated	DEGs
AT4G09900	CL.17524	-1.42423	8,63837257462607e-12	8,45181617160598e-10	5891.57	7361.01	8328.27	7851.55	2366.37	2979.32	2429.11	3191.78	evm.model.group3.2605	826580	methyl esterase 12 [Source:NCBI gene (formerly Entrezgene);Acc:826580]	Downregulated	DEGs
AT4G10500	CL.6924	-1.27186	4,28866465197896e-05	0.00114438	2004.59	1523.57	1086.08	963.198	592.821	689.294	429.977	594.453	CL.6924	826642	2-oxoglutarate (2OG) and Fe(II)-dependent oxygenase superfamily protein [Source:NCBI gene (formerly Entrezgene);Acc:826642]	Downregulated	DEGs
AT4G10500	CL.22487	-1.83705	8,58393175933712e-05	0.00210954	307.128	649.247	602.247	371.377	133.455	157.932	191.392	58.9272	evm.model.group5.1087	826642	2-oxoglutarate (2OG) and Fe(II)-dependent oxygenase superfamily protein [Source:NCBI gene (formerly Entrezgene);Acc:826642]	Downregulated	DEGs
AT4G10750	CL.24745	-2.98253	5,56050110997688e-11	4,88948705197967e-09	1456.38	695.415	680.066	617.638	199.48	107.748	55.058	72.5258	evm.model.group6.695	826669	Phosphoenolpyruvate carboxylase family protein [Source:NCBI gene (formerly Entrezgene);Acc:826669]	Downregulated	DEGs
AT4G10750	CL.20571	1.41021	1,44940727635778e-05	0.000432746	23160.1	9973.87	17961.7	12862.2	18929.5	35082.4	50084.4	65886.5	evm.model.group4.1902	826669	Phosphoenolpyruvate carboxylase family protein [Source:NCBI gene (formerly Entrezgene);Acc:826669]	Upregulated	DEGs
AT4G10750	CL.24744	-3.60789	3,38934663080815e-06	0.000117723	6400.15	1797.69	2681.35	601.75	435.484	208.117	222.854	75.116	CL.24744	826669	Phosphoenolpyruvate carboxylase family protein [Source:NCBI gene (formerly Entrezgene);Acc:826669]	Downregulated	DEGs
AT4G10770	CL.24756	2.15004	8,18376232133986e-17	1,5791630257104e-14	936.245	1024.37	892.375	1345.5	5331.17	6189.62	3611.54	3504.55	evm.model.group6.698	826672	oligopeptide transporter 7 [Source:NCBI gene (formerly Entrezgene);Acc:826672]	Upregulated	DEGs
AT4G11650	CL.18326	-2.02835	7,18076590832923e-18	1,57523327925875e-15	8766.36	13064.3	10250	7060.14	2342.48	3008.1	2177.41	2065.69	evm.model.group4.416	826770	osmotin 34 [Source:NCBI gene (formerly Entrezgene);Acc:826770]	Downregulated	DEGs
AT4G11800	CL.15559	1.33815	3,73454915461386e-07	1,64194102072053e-05	1380.42	781.982	1013.33	1024.76	2921.96	3315.11	2343.9	2034.61	evm.model.group3.1022	826786	Calcineurin-like metallo-phosphoesterase superfamily protein [Source:NCBI gene (formerly Entrezgene);Acc:826786]	Upregulated	DEGs
AT4G11910	CL.29760	1.64712	5,14890918054552e-20	1,55511981626911e-17	10633.9	11731.2	12923.8	11592.1	38665.4	35309	41761.5	31109.7	CL.29760	826798	STAY-GREEN-like protein [Source:NCBI gene (formerly Entrezgene);Acc:826798]	Upregulated	DEGs
AT4G12760	CL.18957	1.62095	8,25777756603346e-20	2,39016783994635e-17	5908.09	5700.39	6791.35	5682.87	20634.9	16737.9	19213.9	17492.3	evm.model.group4.883	826888	RPA-interacting protein A [Source:NCBI gene (formerly Entrezgene);Acc:826888]	Upregulated	DEGs
AT4G12830	CL.12487	2.01941	5,3236050670645e-08	2,88388791611724e-06	247.684	106.765	268.981	200.583	705.906	1014.75	663.318	959.672	evm.model.group2.1260	826895	alpha/beta-Hydrolases superfamily protein [Source:NCBI gene (formerly Entrezgene);Acc:826895]	Upregulated	DEGs
AT4G13110	CL.16789	1.62611	0.00106757	0.0173678	99.0735	89.4518	93.0438	73.4811	217.04	450.181	235.963	191.675	CL.16789	826925	BSD domain-containing protein [Source:NCBI gene (formerly Entrezgene);Acc:826925]	Upregulated	DEGs
AT4G13420	CL.14304	-1.24088	0.00412339	0.0498003	287.313	320.295	391.63	451.809	102.55	129.15	158.62	224.053	CL.14304	826973	high affinity K+ transporter 5 [Source:NCBI gene (formerly Entrezgene);Acc:826973]	Downregulated	DEGs
AT4G13510	CL.6002	-1.40703	9,80339869442356e-05	0.00235916	1111.27	2752.81	1809.28	1096.26	459.366	571.214	1015.95	508.976	CL.6002	NA		Downregulated	DEGs
AT4G13590	CL.32255	-1.73314	6,83198344627562e-08	3,58636108363687e-06	1481.15	2269.48	3114.43	2415.94	614.595	640.586	441.775	1093.07	evm.model.group9.618	826992	Uncharacterized protein family (UPF0016) [Source:NCBI gene (formerly Entrezgene);Acc:826992]	Downregulated	DEGs
AT4G13870	CL.5934	1.7919	0.000390767	0.00763222	128.796	100.994	378.942	125.116	614.595	416.971	1140.49	378.818	evm.model.group10.1140	827021	Werner syndrome-like exonuclease [Source:NCBI gene (formerly Entrezgene);Acc:827021]	Upregulated	DEGs
AT4G13930	CL.4680	1.10071	3.80583e-06	0.000129809	2040.91	2190.13	1503.93	2454.66	5074.8	4726.17	3213.03	4543.87	evm.model.group1.3518	827027	serine hydroxymethyltransferase 4 [Source:NCBI gene (formerly Entrezgene);Acc:827027]	Upregulated	DEGs
AT4G14070	CL.25662	1.11919	2,87104011496199e-10	2,31013420833235e-08	5260.81	5290.64	6431.86	5636.2	11331.7	11992.5	12979.3	12839.7	CL.25662	827043	acyl-activating enzyme 15 [Source:NCBI gene (formerly Entrezgene);Acc:827043]	Upregulated	DEGs
AT4G14690	CL.14711	1.21476	0.00188303	0.027479	1274.75	302.982	592.943	434.928	1368.26	1230.25	1388.25	2054.03	CL.14711	827119	Chlorophyll A-B binding family protein [Source:NCBI gene (formerly Entrezgene);Acc:827119]	Upregulated	DEGs
AT4G14870	CL.8167	-1.09885	0.00129621	0.0203105	716.632	1676.5	1649.41	1225.35	427.056	659.774	511.253	861.244	CL.8167	827144	secE/sec61-gamma protein transport protein [Source:NCBI gene (formerly Entrezgene);Acc:827144]	Downregulated	DEGs
AT4G15560	CL.10197	-4.72932	0.0010487	0.0170875	95.7711	53.3825	16.9171	57.5933	7.02394	0	1.31091	0	CL.10197	827230	Deoxyxylulose-5-phosphate synthase [Source:NCBI gene (formerly Entrezgene);Acc:827230]	Downregulated	DEGs
AT4G16070	CL.2570	-1.97654	1,47433532906152e-10	1,22410949233634e-08	4791.86	8799.46	10969.9	8922.98	1398.47	1485.6	2221.98	3402.89	evm.model.group1.2168	827292	lipase class 3 family protein [Source:NCBI gene (formerly Entrezgene);Acc:827292]	Downregulated	DEGs
AT4G16160	CL.2593	-2.84035	2,64801521671715e-27	1,62307756224663e-24	11928.5	13749.6	18055.6	14231.5	1602.86	1426.56	1871.97	3191.14	CL.2593	827308	Mitochondrial import inner membrane translocase subunit Tim17/Tim22/Tim23 family protein [Source:NCBI gene (formerly Entrezgene);Acc:827308]	Downregulated	DEGs
AT4G16160	CL.12887	-5.26927	2,65486200206474e-52	6,91591551537865e-49	8586.37	14603.7	19258.4	14502.6	221.254	231.733	291.021	731.086	CL.12887	827308	Mitochondrial import inner membrane translocase subunit Tim17/Tim22/Tim23 family protein [Source:NCBI gene (formerly Entrezgene);Acc:827308]	Downregulated	DEGs
AT4G16535	CL.14746	-1.27345	0.000393159	0.00767175	703.422	1483.17	1220.57	1169.74	251.457	416.233	559.757	666.978	CL.14746	827352	leukocyte receptor cluster-like protein [Source:NCBI gene (formerly Entrezgene);Acc:827352]	Downregulated	DEGs
AT4G16760	CL.24806	-1.3813	7,58791769384402e-09	4,76301821505149e-07	27524.3	32698.9	22924.3	15890.8	10406	8719.5	11242.3	7650.83	evm.model.group6.718	827381	acyl-CoA oxidase 1 [Source:NCBI gene (formerly Entrezgene);Acc:827381]	Downregulated	DEGs
AT4G17430	CL.32388	1.1106	9,11840453888732e-05	0.00221995	548.207	365.021	533.733	573.947	1049.38	944.643	1308.28	1065.22	evm.model.group9.691	827454	O-fucosyltransferase family protein [Source:NCBI gene (formerly Entrezgene);Acc:827454]	Upregulated	DEGs
AT4G18240	CL.24405	1.31251	2,0949642988845e-09	1,42676653558016e-07	3513.81	2846.59	2457.2	2005.83	7079.43	6351.99	6377.55	7060.26	CL.24405	827550	starch synthase 4 [Source:NCBI gene (formerly Entrezgene);Acc:827550]	Upregulated	DEGs
AT4G19150	CL.649	1.41447	7,71340962331731e-05	0.00192512	921.384	493.427	458.452	317.756	1220.76	1095.2	2157.75	1359.86	CL.649	827653	Ankyrin repeat family protein [Source:NCBI gene (formerly Entrezgene);Acc:827653]	Upregulated	DEGs
AT4G19230	CL.14244	1.71626	0.000187998	0.00416508	515.182	473.229	299.432	500.466	3136.19	1174.9	374.919	1185.02	evm.model.group2.2473	827663	cytochrome P450, family 707, subfamily A, polypeptide 1 [Source:NCBI gene (formerly Entrezgene);Acc:827663]	Upregulated	DEGs
AT4G19230	CL.994	-1.0438	1,61344300826105e-05	0.000475589	5909.74	4963.13	4060.09	4861.67	3382.73	1853.86	2195.77	2166.71	evm.model.group1.806	827663	cytochrome P450, family 707, subfamily A, polypeptide 1 [Source:NCBI gene (formerly Entrezgene);Acc:827663]	Downregulated	DEGs
AT4G19460	CL.4745	1.19072	0.00122473	0.0193653	736.447	203.431	446.61	415.069	840.064	1127.67	1040.86	1100.84	evm.model.group1.3549	827687	UDP-Glycosyltransferase superfamily protein [Source:NCBI gene (formerly Entrezgene);Acc:827687]	Upregulated	DEGs
AT4G19880	CL.11683	-1.03953	3,33752195317513e-06	0.000116311	19141	14609.5	18585.1	16626.6	6509.79	6501.8	9737.4	10801.8	evm.model.group2.643	827734	Glutathione S-transferase family protein [Source:NCBI gene (formerly Entrezgene);Acc:827734]	Downregulated	DEGs
AT4G20050	CL.27375	-1.98016	0.00147585	0.0226152	333.548	500.641	236.839	307.826	15.4527	61.9922	91.7634	180.019	evm.model.group7.898	827750	Pectin lyase-like superfamily protein [Source:NCBI gene (formerly Entrezgene);Acc:827750]	Downregulated	DEGs
AT4G20140	CL.20795	1.39225	0.000724071	0.0129082	250.986	141.391	116.728	147.955	428.46	528.41	418.179	344.498	evm.model.group5.126	827760	Leucine-rich repeat transmembrane protein kinase [Source:NCBI gene (formerly Entrezgene);Acc:827760]	Upregulated	DEGs
AT4G21020	CL.14958	-3.90129	1,68177606640086e-13	2,04960311250257e-11	44528.6	45457.4	89289.1	40803.8	2022.19	1832.46	4320.74	6553.87	evm.model.group3.587	827849	Late embryosis abundant protein (LEA) family protein [Source:NCBI gene (formerly Entrezgene);Acc:827849]	Downregulated	DEGs
AT4G21960	CL.24075	-2.35168	2,17307794268311e-19	5,80601850327128e-17	3120.82	2946.14	2067.26	4170.55	539.439	571.214	597.773	701.946	CL.24075	828285	Peroxidase superfamily protein [Source:NCBI gene (formerly Entrezgene);Acc:828285]	Downregulated	DEGs
AT4G21990	CL.21856	-1.27441	1,17326630561252e-07	5,92030745979778e-06	6243.28	3958.96	4519.39	3185.5	1857.13	1723.97	1812.98	2006.76	CL.21856	828288	APS reductase 3 [Source:NCBI gene (formerly Entrezgene);Acc:828288]	Downregulated	DEGs
AT4G23100	CL.23176	-4.01185	2,06599105672754e-14	3,07537525872871e-12	827.264	668.003	1098.76	287.966	94.1208	26.5681	31.4617	25.9021	evm.model.group5.1754	828409	glutamate-cysteine ligase [Source:NCBI gene (formerly Entrezgene);Acc:828409]	Downregulated	DEGs
AT4G23160	CL.28998	2.61882	0.0034703	0.0435669	3.30245	11.5422	57.518	7.9439	178.408	94.4643	123.225	104.903	CL.28998	828415	cysteine-rich RECEPTOR-like kinase [Source:NCBI gene (formerly Entrezgene);Acc:828415]	Upregulated	DEGs
AT4G23160	CL.26594	1.10547	2,64732806512377e-06	9,43082339780844e-05	2579.21	2081.92	2080.8	2661.21	4672.33	5104.76	6765.58	3692.99	CL.26594	828415	cysteine-rich RECEPTOR-like kinase [Source:NCBI gene (formerly Entrezgene);Acc:828415]	Upregulated	DEGs
AT4G23160	CL.2255	-2.77432	1,17282898763294e-15	1,95534048818164e-13	2968.9	2285.35	2178.92	2172.66	174.194	473.797	222.854	530.993	CL.2255	828415	cysteine-rich RECEPTOR-like kinase [Source:NCBI gene (formerly Entrezgene);Acc:828415]	Downregulated	DEGs
AT4G23160	CL.25737	1.57247	0.000810317	0.0140257	69.3515	138.506	116.728	101.285	463.58	267.157	304.13	233.119	CL.25737	828415	cysteine-rich RECEPTOR-like kinase [Source:NCBI gene (formerly Entrezgene);Acc:828415]	Upregulated	DEGs
AT4G23160	CL.30190	-7.76845	0.00251766	0.0343546	112.283	0	18.6088	0	0	0	0	0	CL.30190	828415	cysteine-rich RECEPTOR-like kinase [Source:NCBI gene (formerly Entrezgene);Acc:828415]	Downregulated	DEGs
AT4G24210	CL.25119	-7.96521	2,01146363289558e-05	0.000582207	39.6294	25.9699	18.6088	65.5372	0	0	0	0	CL.25119	828522	F-box family protein [Source:NCBI gene (formerly Entrezgene);Acc:828522]	Downregulated	DEGs
AT4G24480	CL.21890	1.23729	2,40572022944707e-07	1.11909e-05	5122.1	3090.41	3382.57	4216.22	9849.67	11704	9091.13	6626.4	evm.model.group5.730	828550	Protein kinase superfamily protein [Source:NCBI gene (formerly Entrezgene);Acc:828550]	Upregulated	DEGs
AT4G24690	CL.15267	-5.29373	2,76716091078827e-08	1,58864003803933e-06	1697.46	1845.3	4136.22	3713.77	108.871	5.90402	15.7309	159.298	CL.15267	828571	ubiquitin-associated (UBA)/TS-N domain-containing protein / octicosapeptide/Phox/Bemp1 (PB1) domain-containing protein [Source:NCBI gene (formerly Entrezgene);Acc:828571]	Downregulated	DEGs
AT4G24690	CL.28053	1.0299	6,96558633615264e-05	0.00175742	1600.04	1289.84	1502.23	1184.63	4000.84	2935.77	2298.02	2149.22	evm.model.group7.1340	828571	ubiquitin-associated (UBA)/TS-N domain-containing protein / octicosapeptide/Phox/Bemp1 (PB1) domain-containing protein [Source:NCBI gene (formerly Entrezgene);Acc:828571]	Upregulated	DEGs
AT4G24715	CL.32854	-3.74931	1,75528745337214e-13	2,12675526327182e-11	2483.44	764.668	712.208	385.279	96.9304	66.4202	117.981	42.7384	CL.32854	28720181	high-affinity nitrate transporter-like protein [Source:NCBI gene (formerly Entrezgene);Acc:28720181]	Downregulated	DEGs
AT4G25000	CL.26909	-2.0647	2,42494946755777e-14	3,48523771751062e-12	55160.8	48540.6	56522.4	48610.7	8019.94	9444.95	11058.8	21393.8	evm.model.group7.624	828603	alpha-amylase-like protein [Source:NCBI gene (formerly Entrezgene);Acc:828603]	Downregulated	DEGs
AT4G25750	CL.11957	-2.00578	8,84168765467309e-06	0.000275839	746.354	712.729	693.599	697.077	206.504	78.2282	332.97	94.5426	CL.11957	828680	ABC-2 type transporter family protein [Source:NCBI gene (formerly Entrezgene);Acc:828680]	Downregulated	DEGs
AT4G25960	CL.8240	1.06059	6,31899614367415e-07	2,61804929690197e-05	13439.3	9799.3	13877.1	9969.59	19362.9	29965.1	22940.8	25940.3	CL.8240	828702	P-glycoprotein 2 [Source:NCBI gene (formerly Entrezgene);Acc:828702]	Upregulated	DEGs
AT4G25960	CL.8237	1.23592	2,14295648522048e-06	7,82122822276615e-05	713.329	539.596	646.232	925.464	1657.65	1867.88	1503.61	1626	CL.8237	828702	P-glycoprotein 2 [Source:NCBI gene (formerly Entrezgene);Acc:828702]	Upregulated	DEGs
AT4G26850	CL.22199	2.46433	3,60374021715354e-20	1,10444038419823e-17	1114.58	750.241	1676.48	988.022	7649.07	6942.39	5159.72	5262.01	CL.22199	828792	GDP-L-galactose phosphorylase 1 [Source:NCBI gene (formerly Entrezgene);Acc:828792]	Upregulated	DEGs
AT4G27030	CL.23919	2.50804	0.000523617	0.00978671	89.1662	31.7409	6.76682	29.7896	216.337	141.696	359.188	169.659	CL.23919	828811	fatty acid desaturase A [Source:NCBI gene (formerly Entrezgene);Acc:828811]	Upregulated	DEGs
AT4G27110	CL.11919	-3.55014	0.00299387	0.0389222	653.885	274.126	329.883	351.518	0	29.5201	91.7634	16.8363	evm.model.group2.858	828819	COBRA-like protein 11 [Source:NCBI gene (formerly Entrezgene);Acc:828819]	Downregulated	DEGs
AT4G27110	CL.25558	-1.24772	0.00062907	0.0114496	772.774	845.463	664.84	764.6	293.601	464.203	361.81	164.478	CL.25558	828819	COBRA-like protein 11 [Source:NCBI gene (formerly Entrezgene);Acc:828819]	Downregulated	DEGs
AT4G27670	CL.20943	-1.84775	0.000154834	0.00354197	848.73	282.783	226.689	493.515	99.74	103.32	165.174	146.347	evm.model.group5.196	828881	heat shock protein 21 [Source:NCBI gene (formerly Entrezgene);Acc:828881]	Downregulated	DEGs
AT4G27745	CL.33605	1.34172	1,77039921736592e-09	1,22575148471448e-07	1344.1	975.313	1417.65	1459.69	3648.24	3353.48	3201.23	2973.56	CL.33605	3770406	Yippee family putative zinc-binding protein [Source:NCBI gene (formerly Entrezgene);Acc:3770406]	Upregulated	DEGs
AT4G27940	CL.18697	-1.08617	3,4881721566719e-06	0.000120155	4344.37	5785.51	3990.73	4330.42	2831.35	1711.43	1928.34	2217.22	evm.model.group4.680	828907	manganese tracking factor for mitochondrial SOD2 [Source:NCBI gene (formerly Entrezgene);Acc:828907]	Downregulated	DEGs
AT4G28310	CL.16347	1.6665	0.00386704	0.0473774	42.9319	150.048	49.9053	186.682	410.198	432.469	162.552	358.744	CL.16347	828946	microtubule-associated protein [Source:NCBI gene (formerly Entrezgene);Acc:828946]	Upregulated	DEGs
AT4G28720	CL.27198	-1.35249	0.00260985	0.0351787	241.079	1069.09	521.045	645.442	202.29	334.315	251.694	181.962	evm.model.group7.799	828993	Flavin-binding monooxygenase family protein [Source:NCBI gene (formerly Entrezgene);Acc:828993]	Downregulated	DEGs
AT4G29270	CL.29715	-2.12952	6,18378001146255e-13	6,96594461831781e-11	1737.09	1677.94	1960.69	2177.62	507.129	549.074	242.517	424.794	CL.29715	829048	HAD superfamily, subfamily IIIB acid phosphatase [Source:NCBI gene (formerly Entrezgene);Acc:829048]	Downregulated	DEGs
AT4G29420	CL.13770	-1.1064	5,67052157605537e-08	3,03788353843172e-06	5052.75	6892.11	5849.92	5631.23	2243.45	2750.53	2851.22	3035.72	evm.model.group2.2085	829063	F-box/RNI-like superfamily protein [Source:NCBI gene (formerly Entrezgene);Acc:829063]	Downregulated	DEGs
AT4G29680	CL.32223	-3.49434	1,02862611727152e-28	6,69892758873075e-26	10031.2	3803.14	3806.34	3773.35	484.652	498.89	448.33	467.532	CL.32223	829089	Alkaline-phosphatase-like family protein [Source:NCBI gene (formerly Entrezgene);Acc:829089]	Downregulated	DEGs
AT4G30190	CL.28009	1.08429	4,03458758622931e-05	0.00108212	10254.1	6616.54	5729.81	5557.75	9332.01	14291.4	17018.2	19054.9	evm.model.group7.1321	829142	H[+]-ATPase 2 [Source:NCBI gene (formerly Entrezgene);Acc:829142]	Upregulated	DEGs
AT4G30380	CL.5085	-2.50104	1,91133863633029e-17	3,90512717461992e-15	6948.36	11321.4	12343.5	8423.51	1165.97	1157.19	1810.36	2762.46	CL.5085	829161	Barwin-related endoglucanase [Source:NCBI gene (formerly Entrezgene);Acc:829161]	Downregulated	DEGs
AT4G30490	CL.3857	-1.2598	7,22759562540543e-07	2,95919632285755e-05	12861.4	9295.77	9000.72	5948.99	4366.79	3580.79	4634.05	2914.63	evm.model.group1.2998	829172	AFG1-like ATPase family protein [Source:NCBI gene (formerly Entrezgene);Acc:829172]	Downregulated	DEGs
AT4G30950	CL.19598	-1.01053	3,99144834546298e-08	2,24209659082071e-06	34943.2	27529.5	36880	29680.4	13973.4	16183.7	16415.2	17476.1	CL.19598	829220	fatty acid desaturase 6 [Source:NCBI gene (formerly Entrezgene);Acc:829220]	Downregulated	DEGs
AT4G31390	CL.24151	1.17495	2,42128892258635e-06	8,74517524206231e-05	3454.36	1688.04	2305.79	1856.89	4912.55	5561.58	4952.6	5574.77	CL.24151	829266	Protein kinase superfamily protein [Source:NCBI gene (formerly Entrezgene);Acc:829266]	Upregulated	DEGs
AT4G31830	CL.17040	-3.61751	1,93629872646884e-13	2,33251245431275e-11	937.896	422.732	742.659	776.516	19.667	50.1842	115.36	51.8042	CL.17040	829312	transmembrane protein [Source:NCBI gene (formerly Entrezgene);Acc:829312]	Downregulated	DEGs
AT4G32060	CL.11910	-2.85993	8,15687631183825e-25	4,24973255846773e-22	3454.36	5192.53	2485.96	3700.86	532.415	671.582	426.044	411.843	CL.11910	829337	calcium-binding EF hand family protein [Source:NCBI gene (formerly Entrezgene);Acc:829337]	Downregulated	DEGs
AT4G32300	CL.6515	1.107	1,01383655738435e-05	0.00031255	4904.14	3067.33	3023.08	4597.53	8505.99	10737.2	8575.94	5762.56	CL.6515	829365	S-domain-2 5 [Source:NCBI gene (formerly Entrezgene);Acc:829365]	Upregulated	DEGs
AT4G32400	CL.27766	-4.22849	1,17182517221496e-06	4,56464235307658e-05	5972.48	4241.74	4374.75	5299.57	9.83352	258.301	361.81	431.27	evm.model.group7.1065	829375	Mitochondrial substrate carrier family protein [Source:NCBI gene (formerly Entrezgene);Acc:829375]	Downregulated	DEGs
AT4G32770	CL.27723	-1.34995	0.000371577	0.00732608	957.711	629.048	600.556	553.094	293.601	225.829	162.552	390.474	evm.model.group7.1034	829413	tocopherol cyclase, chloroplast / vitamin E deficient 1 (VTE1) / sucrose export defective 1 (SXD1) [Source:NCBI gene (formerly Entrezgene);Acc:829413]	Downregulated	DEGs
AT4G32870	CL.17039	-1.52149	0.000216827	0.00470695	383.084	1229.24	1075.92	1197.54	552.082	277.489	241.207	282.333	CL.17039	829423	Polyketide cyclase/dehydrase and lipid transport superfamily protein [Source:NCBI gene (formerly Entrezgene);Acc:829423]	Downregulated	DEGs
AT4G32870	CL.30934	6.03641	5,08302105517789e-14	6,83420379289724e-12	0	8.65662	10.1502	0	459.366	408.853	233.341	170.954	evm.model.group8.1414	829423	Polyketide cyclase/dehydrase and lipid transport superfamily protein [Source:NCBI gene (formerly Entrezgene);Acc:829423]	Upregulated	DEGs
AT4G32940	CL.28438	1.81207	1,48669192080588e-18	3,4811977111904e-16	13777.8	19852.5	25401	20074.2	68914	70734.6	67919.3	70228.9	CL.28438	829431	gamma vacuolar processing enzyme [Source:NCBI gene (formerly Entrezgene);Acc:829431]	Upregulated	DEGs
AT4G33540	CL.17076	-1.58227	5,42550835690249e-10	4,12655453130832e-08	6748.56	3129.37	4063.48	4464.47	1659.06	1568.99	1334.5	1581.97	evm.model.group3.2314	829493	metallo-beta-lactamase family protein [Source:NCBI gene (formerly Entrezgene);Acc:829493]	Downregulated	DEGs
AT4G33590	CL.18692	-3.68798	0.000152751	0.00350974	293.918	191.888	86.277	77.453	8.42873	0	7.86543	33.6727	evm.model.group4.683	829499	transmembrane protein [Source:NCBI gene (formerly Entrezgene);Acc:829499]	Downregulated	DEGs
AT4G33625	CL.13165	-1.42289	4,1620164510954e-08	2,32537326651014e-06	4871.12	6000.48	7782.69	4305.59	1541.05	1838.36	2489.41	2696.41	evm.model.group2.1678	829503	vacuole protein [Source:NCBI gene (formerly Entrezgene);Acc:829503]	Downregulated	DEGs
AT4G33720	CL.24474	-2.99303	2,82946325381802e-05	0.000792554	8292.46	16211	6151.04	14119.3	2298.94	411.805	2474.99	439.04	evm.model.group6.574	829514	CAP (Cysteine-rich secretory proteins, Antigen 5, and Pathosis-related 1 protein) superfamily protein [Source:NCBI gene (formerly Entrezgene);Acc:829514]	Downregulated	DEGs
AT4G34030	CL.10905	-1.16012	8,38390977681551e-09	5,18458990352627e-07	4398.87	4517.31	5548.79	4561.78	2194.28	2271.57	1788.07	2258.66	evm.model.group2.134	829549	3-methylcrotonyl-CoA carboxylase [Source:NCBI gene (formerly Entrezgene);Acc:829549]	Downregulated	DEGs
AT4G34310	CL.5656	1.02246	3,41615183156559e-06	0.000118106	2083.85	1815.01	1623.19	2171.66	4074.59	4343.88	4210.63	2998.81	evm.model.group10.826	829581	alpha/beta-Hydrolases superfamily protein [Source:NCBI gene (formerly Entrezgene);Acc:829581]	Upregulated	DEGs
AT4G34850	CL.730	-2.68667	0.000766651	0.0134494	102.376	144.277	142.103	72.4881	28.0958	25.0921	13.1091	5.18042	evm.model.group1.492	829637	Chalcone and stilbene synthase family protein [Source:NCBI gene (formerly Entrezgene);Acc:829637]	Downregulated	DEGs
AT4G34950	CL.25484	-1.14178	1,48634803438845e-06	5,66279580194794e-05	5947.71	5280.54	4385.75	5387.95	2428.88	2754.22	1544.25	2785.77	evm.model.group6.1113	829647	Major facilitator superfamily protein [Source:NCBI gene (formerly Entrezgene);Acc:829647]	Downregulated	DEGs
AT4G35090	CL.19211	-8.87778	4,48725365757101e-08	2,4673975256934e-06	49.5368	20.1988	175.937	35.7475	0	0	0	0	evm.model.group4.999	829661	catalase 2 [Source:NCBI gene (formerly Entrezgene);Acc:829661]	Downregulated	DEGs
AT4G35170	CL.25152	-2.3222	7,51034159837564e-08	3,91288797275371e-06	1342.45	1180.19	1587.67	947.31	391.936	73.8002	363.121	183.905	evm.model.group6.965	829670	Late embryosis abundant (LEA) hydroxyproline-rich glycoprotein family [Source:NCBI gene (formerly Entrezgene);Acc:829670]	Downregulated	DEGs
AT4G36430	CL.1941	-1.89944	1,45225358855365e-06	5,54303384349048e-05	1296.21	2855.24	2381.92	1230.31	794.408	366.787	690.847	230.528	evm.model.group1.1719	829795	Peroxidase superfamily protein [Source:NCBI gene (formerly Entrezgene);Acc:829795]	Downregulated	DEGs
AT4G36430	CL.28373	-1.25858	5,64265467508455e-08	3,0307454491949e-06	7681.5	8731.65	8143.03	8702.54	4321.13	3744.62	2157.75	3672.91	evm.model.group7.1649	829795	Peroxidase superfamily protein [Source:NCBI gene (formerly Entrezgene);Acc:829795]	Downregulated	DEGs
AT4G36430	CL.1939	1.03661	4,12622534701738e-05	0.00110386	14118	10849.6	9266.32	6647.06	18787.6	16545.3	28394.2	20129.8	evm.model.group1.1718	829795	Peroxidase superfamily protein [Source:NCBI gene (formerly Entrezgene);Acc:829795]	Upregulated	DEGs
AT4G36530	CL.27465	1.11335	1,81910662763281e-06	6,78178571017314e-05	3223.19	2775.89	2330.32	2127.97	4441.94	4954.95	5998.7	7220.85	CL.27465	829805	alpha/beta-Hydrolases superfamily protein [Source:NCBI gene (formerly Entrezgene);Acc:829805]	Upregulated	DEGs
AT4G37420	CL.30271	1.41491	3,87865836954715e-14	5,38874936142417e-12	18526.8	13739.5	14335.5	14723	41980	44300.8	43006.9	34223.8	CL.30271	829896	glycosyltransferase family protein (DUF23) [Source:NCBI gene (formerly Entrezgene);Acc:829896]	Upregulated	DEGs
AT4G37850	CL.25741	-1.11862	3,37177146207135e-07	1,52424549391685e-05	3180.26	2845.14	2463.97	2848.88	1274.14	1388.18	1074.94	1480.95	CL.25741	829941	basic helix-loop-helix (bHLH) DNA-binding superfamily protein [Source:NCBI gene (formerly Entrezgene);Acc:829941]	Downregulated	DEGs
AT4G37850	CL.18478	-1.40009	8,88695502595911e-08	4,59563629630243e-06	17432	8275.73	7784.38	10008.3	4293.03	4800.7	3730.84	3655.43	CL.18478	829941	basic helix-loop-helix (bHLH) DNA-binding superfamily protein [Source:NCBI gene (formerly Entrezgene);Acc:829941]	Downregulated	DEGs
AT4G38810	CL.24155	-1.65334	3,34707491027851e-05	0.000919992	2544.54	2253.61	3863.01	1558.99	615.297	286.345	1444.62	905.925	evm.model.group6.381	830036	Calcium-binding EF-hand family protein [Source:NCBI gene (formerly Entrezgene);Acc:830036]	Downregulated	DEGs
AT4G38970	CL.11766	1.33071	1,30223576254593e-10	1,09652613586187e-08	113370	69235.7	70501.8	68854.7	211145	203041	198400	197220	CL.11766	830052	fructose-bisphosphate aldolase 2 [Source:NCBI gene (formerly Entrezgene);Acc:830052]	Upregulated	DEGs
AT4G39120	CL.27722	2.33512	7,34177410160944e-31	4,9355668476626e-28	4095.04	3168.32	4620.89	3498.29	22135.3	18737.1	20720.2	16036.6	CL.27722	830067	inositol monophosphatase family protein [Source:NCBI gene (formerly Entrezgene);Acc:830067]	Upregulated	DEGs
AT4G40030	CL.21223	1.74416	6,33715135230459e-05	0.0016145	217.962	233.729	130.261	256.191	984.757	947.595	277.912	593.158	CL.21223	830164	Histone superfamily protein [Source:NCBI gene (formerly Entrezgene);Acc:830164]	Upregulated	DEGs
AT5G01180	CL.18204	2.66764	6,91030366573557e-14	9,05727851534147e-12	1403.54	1080.63	1896.4	793.397	2995.01	7072.28	12343.5	10470.9	evm.model.group4.360	831725	peptide transporter 5 [Source:NCBI gene (formerly Entrezgene);Acc:831725]	Upregulated	DEGs
AT5G01180	CL.18811	1.09774	4,81143235691016e-09	3,14326803504726e-07	2610.59	3259.22	3102.59	2978.96	5983.7	6050.14	6503.4	7044.07	CL.18811	831725	peptide transporter 5 [Source:NCBI gene (formerly Entrezgene);Acc:831725]	Upregulated	DEGs
AT5G01220	CL.8016	1.16705	1,62549283410876e-08	9,65107426291353e-07	7276.95	8735.97	10233.1	6616.27	18834.7	15884.8	21734.8	17346	evm.model.group12.159	831888	sulfoquinovosyldiacylglycerol 2 [Source:NCBI gene (formerly Entrezgene);Acc:831888]	Upregulated	DEGs
AT5G01300	CL.4969	-2.79289	3,04444759700675e-19	7,83287505205194e-17	18399.6	40018.1	45616	34128	4221.39	3319.53	3830.47	8563.23	CL.4969	830983	PEBP (phosphatidylethanolamine-binding protein) family protein [Source:NCBI gene (formerly Entrezgene);Acc:830983]	Downregulated	DEGs
AT5G01720	CL.14470	-1.83861	1,67513986111621e-12	1,80880387075968e-10	4048.81	2328.63	2532.48	2133.93	769.122	726.932	836.358	755.046	evm.model.group3.42	831688	RNI-like superfamily protein [Source:NCBI gene (formerly Entrezgene);Acc:831688]	Downregulated	DEGs
AT5G01750	CL.9934	-1.56106	0.000125143	0.00292704	1647.92	1993.91	1673.1	989.015	899.065	216.973	713.132	308.235	evm.model.group16.12	831684	LURP-one-like protein (DUF567) [Source:NCBI gene (formerly Entrezgene);Acc:831684]	Downregulated	DEGs
AT5G01750	CL.21339	-2.21668	1,27496898361653e-20	4,35579567517517e-18	15990.5	22077.3	28905.3	16457.8	4408.23	4904.76	3388.69	5245.17	evm.model.group5.420	831684	LURP-one-like protein (DUF567) [Source:NCBI gene (formerly Entrezgene);Acc:831684]	Downregulated	DEGs
AT5G01750	CL.9930	-1.70099	1,84265197266876e-10	1,51782083440383e-08	25610.5	38582.6	49322.5	36438.7	7449.59	10645.7	10651.1	17375.8	CL.9930	831684	LURP-one-like protein (DUF567) [Source:NCBI gene (formerly Entrezgene);Acc:831684]	Downregulated	DEGs
AT5G02070	CL.31679	1.51885	0.000426656	0.00821766	292.267	229.4	236.839	151.927	1104.16	717.338	326.415	456.524	evm.model.group9.184	831776	Protein kinase family protein [Source:NCBI gene (formerly Entrezgene);Acc:831776]	Upregulated	DEGs
AT5G02160	CL.20768	-1.4794	9.27291e-10	6,64080768055487e-08	3553.44	6144.76	5311.11	6290.57	2122.64	2221.39	1553.42	1740.62	evm.model.group5.113	831910	transmembrane protein [Source:NCBI gene (formerly Entrezgene);Acc:831910]	Downregulated	DEGs
AT5G02240	CL.16845	-1.70942	2,42995235466835e-11	2.22106e-09	4189.16	5134.82	6077.45	4374.11	1218.65	1859.77	1048.72	1917.4	evm.model.group3.2202	830851	NAD(P)-binding Rossmann-fold superfamily protein [Source:NCBI gene (formerly Entrezgene);Acc:830851]	Downregulated	DEGs
AT5G02500	CL.31030	-2.28923	4,10217369187946e-14	5,66154302905748e-12	11135.9	7788.07	8837.47	7931.98	1434.29	918.075	3028.19	1925.82	CL.31030	831020	heat shock cognate protein 70-1 [Source:NCBI gene (formerly Entrezgene);Acc:831020]	Downregulated	DEGs
AT5G02500	CL.1791	-1.34982	2,63732938082735e-05	0.000745752	37330.9	21595.4	14839.6	8841.56	9114.97	7266.37	7510.18	8515.95	evm.model.group1.1356	831020	heat shock cognate protein 70-1 [Source:NCBI gene (formerly Entrezgene);Acc:831020]	Downregulated	DEGs
AT5G02600	CL.13077	-5.34027	1,92887100597765e-05	0.00056142	66.049	51.9397	270.673	158.878	0	13.284	0	0	evm.model.group2.1629	831874	Heavy metal transport/detoxification superfamily protein [Source:NCBI gene (formerly Entrezgene);Acc:831874]	Downregulated	DEGs
AT5G03650	CL.9306	1.20684	9,05033628696748e-06	0.000281927	11168.9	4222.99	6633.18	7891.27	20152.4	20521.6	14388.5	13987.8	evm.model.group13.122	831769	starch branching enzyme 2.2 [Source:NCBI gene (formerly Entrezgene);Acc:831769]	Upregulated	DEGs
AT5G03860	CL.21878	-1.641	8,71976909682287e-06	0.000272853	1393.63	2142.51	1095.38	2663.19	776.848	417.709	831.114	315.358	evm.model.group5.725	831690	malate synthase [Source:NCBI gene (formerly Entrezgene);Acc:831690]	Downregulated	DEGs
AT5G03905	CL.11443	1.6952	0.00353889	0.0442737	62.7466	28.8554	145.487	67.5231	203.694	298.153	196.636	292.693	CL.11443	830270	Iron-sulfur cluster biosynthesis family protein [Source:NCBI gene (formerly Entrezgene);Acc:830270]	Upregulated	DEGs
AT5G04250	CL.11257	-1.07318	0.00146024	0.0224187	14154.3	8598.91	7689.65	4314.53	3357.44	3541.67	6943.87	2678.27	CL.11257	830304	Cysteine proteinases superfamily protein [Source:NCBI gene (formerly Entrezgene);Acc:830304]	Downregulated	DEGs
AT5G04885	CL.27671	-1.59778	1,16693099232079e-06	4,55409023969387e-05	1723.88	1787.59	1800.82	1581.83	496.593	267.895	831.114	684.462	CL.27671	830368	Glycosyl hydrolase family protein [Source:NCBI gene (formerly Entrezgene);Acc:830368]	Downregulated	DEGs
AT5G05340	CL.662	1.90542	0.00113046	0.018178	293.918	245.271	234.301	85.3969	1378.1	166.789	1403.98	266.791	CL.662	830416	Peroxidase superfamily protein [Source:NCBI gene (formerly Entrezgene);Acc:830416]	Upregulated	DEGs
AT5G05580	CL.11682	-1.30078	0.00021014	0.00458568	994.038	1387.95	1042.09	1074.41	639.881	455.347	207.123	520.632	CL.11682	830441	fatty acid desaturase 8 [Source:NCBI gene (formerly Entrezgene);Acc:830441]	Downregulated	DEGs
AT5G05690	CL.28419	-3.05005	0.0007651	0.0134494	35380.8	18549.7	16904.4	3874.64	2211.84	943.905	5592.32	273.267	evm.model.group7.1665	830453	Cytochrome P450 superfamily protein [Source:NCBI gene (formerly Entrezgene);Acc:830453]	Downregulated	DEGs
AT5G06720	CL.30343	1.61488	2.23271e-09	1,51562504000359e-07	3005.23	2309.88	1483.63	2252.1	6417.07	9504.73	4630.12	7154.8	evm.model.group8.978	830561	peroxidase 2 [Source:NCBI gene (formerly Entrezgene);Acc:830561]	Upregulated	DEGs
AT5G06730	CL.32369	-1.92139	0.00179118	0.0263617	541.602	797.852	495.67	127.102	213.528	39.8521	209.745	55.6895	evm.model.group9.688	830562	Peroxidase superfamily protein [Source:NCBI gene (formerly Entrezgene);Acc:830562]	Downregulated	DEGs
AT5G07330	CL.20907	4.11901	1,12357181511697e-36	1,23238087510725e-33	117.237	86.5662	117.574	65.5372	1252.37	2042.79	2117.11	1303.52	evm.model.group5.182	830624	NFU1 iron-sulfur cluster protein [Source:NCBI gene (formerly Entrezgene);Acc:830624]	Upregulated	DEGs
AT5G07990	CL.25068	8.15403	1,44981192149291e-06	5,54303384349048e-05	0	0	0	0	7.02394	38.3761	125.847	78.3538	evm.model.group6.916	830693	Cytochrome P450 superfamily protein [Source:NCBI gene (formerly Entrezgene);Acc:830693]	Upregulated	DEGs
AT5G07990	CL.16095	2.92174	1,2940017433689e-12	1,41188462470199e-10	66.049	119.75	265.598	114.194	1045.87	928.407	1456.42	881.318	CL.16095	830693	Cytochrome P450 superfamily protein [Source:NCBI gene (formerly Entrezgene);Acc:830693]	Upregulated	DEGs
AT5G07990	CL.27105	1.09815	5,7344053932984e-05	0.00148453	2009.54	1701.03	3169.41	2110.1	3337.08	4011.04	6618.76	5289.2	CL.27105	830693	Cytochrome P450 superfamily protein [Source:NCBI gene (formerly Entrezgene);Acc:830693]	Upregulated	DEGs
AT5G08030	CL.34192	1.92736	8,93130821387474e-14	1,14894113072315e-11	1898.91	2054.5	3010.39	1817.17	9243.51	6858.99	11397	5913.44	CL.34192	830697	PLC-like phosphodiesterases superfamily protein [Source:NCBI gene (formerly Entrezgene);Acc:830697]	Upregulated	DEGs
AT5G08100	CL.15049	2.18237	2,03667309644987e-06	7,51225970442748e-05	1048.53	128.407	294.357	274.064	2017.98	2073.79	1476.08	2338.96	evm.model.group3.635	830704	N-terminal nucleophile aminohydrolases (Ntn hydrolases) superfamily protein [Source:NCBI gene (formerly Entrezgene);Acc:830704]	Upregulated	DEGs
AT5G08570	CL.46	-1.86331	3,63972421078312e-07	1,61731028897058e-05	2529.68	2963.45	1634.19	742.755	529.605	552.026	663.318	418.319	CL.46	830758	Pyruvate kinase family protein [Source:NCBI gene (formerly Entrezgene);Acc:830758]	Downregulated	DEGs
AT5G09810	CL.28563	1.3867	2,24877131855439e-06	8,17877736102503e-05	3223.19	4879.45	3146.57	2903.49	12232.9	11106.9	4339.1	9319.57	CL.28563	830841	actin 7 [Source:NCBI gene (formerly Entrezgene);Acc:830841]	Upregulated	DEGs
AT5G10320	CL.30219	-2.4972	1,5275147608904e-08	9,12132023408477e-07	863.591	631.933	1091.15	795.383	127.836	48.7081	191.392	231.824	evm.model.group8.849	830896	ATP synthase subunit B [Source:NCBI gene (formerly Entrezgene);Acc:830896]	Downregulated	DEGs
AT5G10860	CL.17038	-1.04956	9,00850441104498e-05	0.00219576	11251.5	27510.7	24513.7	28231.6	10323.8	11545.3	8890.56	13449	CL.17038	830953	Cystathionine beta-synthase (CBS) family protein [Source:NCBI gene (formerly Entrezgene);Acc:830953]	Downregulated	DEGs
AT5G11540	CL.28968	1.59338	0.00107763	0.0174807	307.128	163.033	331.574	115.187	341.364	358.669	1177.19	891.031	CL.28968	831026	D-arabinono-1,4-lactone oxidase family protein [Source:NCBI gene (formerly Entrezgene);Acc:831026]	Upregulated	DEGs
AT5G11720	CL.32214	-2.75583	3,89933336022429e-06	0.000132134	8559.95	3050.02	1860.88	1807.24	748.752	529.886	676.427	306.94	evm.model.group9.604	831044	Glycosyl hydrolases family 31 protein [Source:NCBI gene (formerly Entrezgene);Acc:831044]	Downregulated	DEGs
AT5G12030	CL.9960	4.44003	0.000790765	0.0137559	0	0	18.6088	0	109.574	23.6161	102.251	186.495	CL.9960	831076	heat shock protein 17.6A [Source:NCBI gene (formerly Entrezgene);Acc:831076]	Upregulated	DEGs
AT5G13210	CL.7508	-1.41559	3,95148648378538e-09	2,62257892745501e-07	3939.82	5247.36	5176.62	4241.05	1427.97	2186.7	1308.28	2048.85	evm.model.group11.887	831161	Uncharacterized conserved protein UCP015417, vWA [Source:NCBI gene (formerly Entrezgene);Acc:831161]	Downregulated	DEGs
AT5G13330	CL.25218	-3.99652	0.00072515	0.0129163	4643.25	2174.25	1826.2	30.7826	148.908	44.2801	310.685	40.1482	evm.model.group6.982	831174	related to AP2 6l [Source:NCBI gene (formerly Entrezgene);Acc:831174]	Downregulated	DEGs
AT5G13650	CL.28656	1.64725	8,56664701512066e-13	9,49621935080397e-11	3005.23	2042.96	1732.31	1817.17	6059.56	6270.07	6888.81	7696.15	evm.model.group7.1771	831209	elongation factor family protein [Source:NCBI gene (formerly Entrezgene);Acc:831209]	Upregulated	DEGs
AT5G13700	CL.18208	-2.89026	1,11760528434216e-39	1,37005259562886e-36	17037.3	18471.8	18739	14188.8	1608.48	2349.8	2374.05	2898.44	evm.model.group4.362	831215	polyamine oxidase 1 [Source:NCBI gene (formerly Entrezgene);Acc:831215]	Downregulated	DEGs
AT5G13750	CL.13005	-1.28601	4,25630323229438e-07	1,85567697407981e-05	43376	23433.5	20616.8	19166.6	11771.4	11132	11102.1	9704.21	evm.model.group2.1560	831220	zinc induced facilitator-like 1 [Source:NCBI gene (formerly Entrezgene);Acc:831220]	Downregulated	DEGs
AT5G13870	CL.13449	-2.88644	0.00166947	0.0249225	217.962	230.843	192.854	162.85	0	16.236	18.3527	73.8209	evm.model.group2.1877	831233	xyloglucan endotransglucosylase/hydrolase 5 [Source:NCBI gene (formerly Entrezgene);Acc:831233]	Downregulated	DEGs
AT5G13930	CL.7020	2.36677	2,90353290737821e-10	2,31837646704068e-08	904.872	337.608	915.213	798.362	2427.47	1859.77	6145.52	4821.67	evm.model.group11.515	831241	Chalcone and stilbene synthase family protein [Source:NCBI gene (formerly Entrezgene);Acc:831241]	Upregulated	DEGs
AT5G13930	CL.2847	1.04877	1,64786965056702e-08	9,72849958011804e-07	39148.9	35076.6	51599.6	47524.4	89383.9	91956.6	84771	92517	evm.model.group1.2302	831241	Chalcone and stilbene synthase family protein [Source:NCBI gene (formerly Entrezgene);Acc:831241]	Upregulated	DEGs
AT5G13930	CL.7025	2.91684	0.00145628	0.0223812	36.327	0	28.759	35.7475	99.74	60.5162	133.712	468.828	evm.model.group11.519	831241	Chalcone and stilbene synthase family protein [Source:NCBI gene (formerly Entrezgene);Acc:831241]	Upregulated	DEGs
AT5G13930	CL.7029	3.48172	0.000616095	0.0112627	33.0245	0	40.6009	0	282.362	152.028	165.174	224.053	evm.model.group11.520	831241	Chalcone and stilbene synthase family protein [Source:NCBI gene (formerly Entrezgene);Acc:831241]	Upregulated	DEGs
AT5G13930	CL.14414	1.88796	8,71725237683548e-10	6,2643979149397e-08	4702.69	2957.68	3790.27	1402.1	11741.9	8047.18	14067.3	13704.1	evm.model.group2.2581	831241	Chalcone and stilbene synthase family protein [Source:NCBI gene (formerly Entrezgene);Acc:831241]	Upregulated	DEGs
AT5G13930	CL.9087	-1.54461	5,70055183747245e-07	2,40484818406732e-05	1897.26	1122.48	954.122	1061.5	507.129	383.761	454.884	379.465	evm.model.group12.1178	831241	Chalcone and stilbene synthase family protein [Source:NCBI gene (formerly Entrezgene);Acc:831241]	Downregulated	DEGs
AT5G14130	CL.19054	1.17027	1,60862476904674e-12	1,74602813473614e-10	59085.8	52216.7	50850.1	50124	126704	124581	110033	116409	evm.model.group4.935	831263	Peroxidase superfamily protein [Source:NCBI gene (formerly Entrezgene);Acc:831263]	Upregulated	DEGs
AT5G14740	CL.31915	-3.61619	1,66535256100765e-46	3,15508612467268e-43	18031.4	10555.3	11828.4	14910.7	1126.64	720.29	1431.51	1235.53	evm.model.group9.376	831326	carbonic anhydrase 2 [Source:NCBI gene (formerly Entrezgene);Acc:831326]	Downregulated	DEGs
AT5G15100	CL.13214	-6.89618	7,12650812288709e-05	0.00179585	5274.01	2135.3	4784.99	4371.13	113.788	25.0921	0	0	CL.13214	831362	Auxin efflux carrier family protein [Source:NCBI gene (formerly Entrezgene);Acc:831362]	Downregulated	DEGs
AT5G15180	CL.34896	2.73469	2,15991508278957e-17	4,37015828401308e-15	178.332	170.247	121.803	115.187	1017.07	1045.01	1061.83	758.931	evm.model.utg94_1988518_2128345__.6	831370	Peroxidase superfamily protein [Source:NCBI gene (formerly Entrezgene);Acc:831370]	Upregulated	DEGs
AT5G15710	CL.4093	-4.91813	5,70940710495769e-11	4,99932958266043e-09	3292.54	3520.36	722.358	1537.14	144.693	56.0882	83.8979	15.5412	CL.4093	831425	Galactose oxidase/kelch repeat superfamily protein [Source:NCBI gene (formerly Entrezgene);Acc:831425]	Downregulated	DEGs
AT5G16120	CL.17048	-1.05317	5,20321947622773e-07	2,22659330358493e-05	8411.34	8132.9	7094.17	5840.75	3138.3	3141.68	4238.16	3689.1	evm.model.group3.2300	831469	alpha/beta-Hydrolases superfamily protein [Source:NCBI gene (formerly Entrezgene);Acc:831469]	Downregulated	DEGs
AT5G16570	CL.4532	-2.38261	3,84924861790419e-07	1,68525926884713e-05	307.128	551.138	285.052	528.269	115.193	82.6563	76.0325	46.6237	evm.model.group1.3422	831519	glutamine synthetase 1;4 [Source:NCBI gene (formerly Entrezgene);Acc:831519]	Downregulated	DEGs
AT5G16570	CL.4526	3.25913	2,52366130318399e-35	2,50443340754069e-32	3033.3	2014.11	4734.24	2282.88	23369.4	26793.2	30879.7	34497.7	evm.model.group1.3421	831519	glutamine synthetase 1;4 [Source:NCBI gene (formerly Entrezgene);Acc:831519]	Upregulated	DEGs
AT5G16740	CL.1320	-1.99278	3,19651130797764e-06	0.000111958	1000.64	1136.9	734.2	1338.55	309.053	484.129	123.225	139.871	evm.model.group1.1090	831537	Transmembrane amino acid transporter family protein [Source:NCBI gene (formerly Entrezgene);Acc:831537]	Downregulated	DEGs
AT5G16910	CL.34308	-2.77216	3,57025421118518e-16	6,27042818046721e-14	1416.75	1200.38	1048.01	815.243	164.36	147.6	235.963	110.084	evm.model.utg602_4869710_4942748__.1	831554	cellulose-synthase like D2 [Source:NCBI gene (formerly Entrezgene);Acc:831554]	Downregulated	DEGs
AT5G16950	CL.7044	-1.58518	1,13667551061942e-08	6,90621505577514e-07	7428.86	15564.6	10805.8	13236.5	4271.96	4966.02	2241.65	4193.55	CL.7044	831558	krueppel-like factor [Source:NCBI gene (formerly Entrezgene);Acc:831558]	Downregulated	DEGs
AT5G17520	CL.10844	1.24534	1,34180159449018e-05	0.000402927	13791	6671.37	20420.6	10697.5	27960.9	23517.9	36722.4	34091.7	evm.model.group2.94	831618	root cap 1 (RCP1) [Source:NCBI gene (formerly Entrezgene);Acc:831618]	Upregulated	DEGs
AT5G18640	CL.5963	-2.61595	4,5312980092046e-06	0.000151092	211.357	378.006	290.128	289.952	71.6442	14.76	44.5708	59.5748	evm.model.group10.1200	831982	alpha/beta-Hydrolases superfamily protein [Source:NCBI gene (formerly Entrezgene);Acc:831982]	Downregulated	DEGs
AT5G19160	CL.20958	-1.70373	0.000768402	0.013468	236.125	302.982	254.602	268.107	103.954	95.9403	36.7053	88.0671	CL.20958	832036	TRICHOME BIREFRINGENCE-LIKE 11 [Source:NCBI gene (formerly Entrezgene);Acc:832036]	Downregulated	DEGs
AT5G19220	CL.13542	1.31586	7,54315352949902e-12	7,52149854328993e-10	8335.39	7047.93	6522.37	6384.91	15875.5	20827.9	18163.9	15554.2	CL.13542	832042	ADP glucose pyrophosphorylase large subunit 1 [Source:NCBI gene (formerly Entrezgene);Acc:832042]	Upregulated	DEGs
AT5G19330	CL.14733	2.56558	0.00344064	0.0432727	0	17.3132	126.878	55.6073	198.075	97.4163	571.555	325.719	evm.model.group3.390	832053	ARM repeat protein interacting with ABF2 [Source:NCBI gene (formerly Entrezgene);Acc:832053]	Upregulated	DEGs
AT5G19450	CL.6022	-1.1368	0.00277226	0.0367753	392.992	874.319	593.789	718.923	262.695	425.089	270.046	215.635	CL.6022	832065	calcium-dependent protein kinase 19 [Source:NCBI gene (formerly Entrezgene);Acc:832065]	Downregulated	DEGs
AT5G19730	CL.9932	-8.87807	8,6080019764263e-09	5,3074189700806e-07	39.6294	73.5813	64.2848	104.264	0	0	0	0	evm.model.group16.11	832093	Pectin lyase-like superfamily protein [Source:NCBI gene (formerly Entrezgene);Acc:832093]	Downregulated	DEGs
AT5G19730	CL.29710	2.58138	0.00323634	0.0413268	515.182	51.9397	64.2848	206.541	2269.44	1371.21	310.685	1057.45	CL.29710	832093	Pectin lyase-like superfamily protein [Source:NCBI gene (formerly Entrezgene);Acc:832093]	Upregulated	DEGs
AT5G19730	CL.20388	1.61156	4,13319043657948e-06	0.000139153	5505.19	10102.3	5545.41	13796.6	35836.9	36166.5	10332.6	24463.2	evm.model.group4.1754	832093	Pectin lyase-like superfamily protein [Source:NCBI gene (formerly Entrezgene);Acc:832093]	Upregulated	DEGs
AT5G19855	CL.7176	1.11333	0.00156589	0.0236815	1142.65	295.768	850.928	748.712	1283.27	1698.14	1799.87	1791.13	CL.7176	832106	Chaperonin-like RbcX protein [Source:NCBI gene (formerly Entrezgene);Acc:832106]	Upregulated	DEGs
AT5G20080	CL.20707	-1.92144	3,36533420873164e-14	4,80366882944983e-12	10637.2	13039.8	17845.8	13086.6	2702.81	2656.81	4067.74	4990.68	evm.model.group5.73	832130	FAD/NAD(P)-binding oxidoreductase [Source:NCBI gene (formerly Entrezgene);Acc:832130]	Downregulated	DEGs
AT5G20590	CL.23022	-1.07413	0.000205441	0.00450672	1747	1623.12	1395.66	1355.43	467.795	987.447	642.344	808.145	evm.model.group5.1679	832181	TRICHOME BIREFRINGENCE-LIKE 5 [Source:NCBI gene (formerly Entrezgene);Acc:832181]	Downregulated	DEGs
AT5G21950	CL.31219	1.11621	8,16748168457804e-06	0.000257894	762.866	1310.04	1393.97	1220.38	2799.74	2521.75	2577.24	2269.67	evm.model.group8.1587	832255	alpha/beta-Hydrolases superfamily protein [Source:NCBI gene (formerly Entrezgene);Acc:832255]	Upregulated	DEGs
AT5G21950	CL.7353	1.53324	6,75350716164551e-08	3,55411841537102e-06	472.251	525.168	529.504	357.475	1233.4	1111.43	1790.7	1319.71	CL.7353	832255	alpha/beta-Hydrolases superfamily protein [Source:NCBI gene (formerly Entrezgene);Acc:832255]	Upregulated	DEGs
AT5G22470	CL.26543	-2.42675	0.000408931	0.00791283	615.907	109.651	275.748	303.854	85.6921	8.85603	98.3179	50.509	evm.model.group7.384	832308	poly ADP-ribose polymerase 3 [Source:NCBI gene (formerly Entrezgene);Acc:832308]	Downregulated	DEGs
AT5G23530	CL.22846	2.03405	1,08577394384517e-10	9,27357745480871e-09	703.422	610.292	785.797	443.865	1397.76	2491.5	3834.4	2695.11	CL.22846	832418	carboxyesterase 18 [Source:NCBI gene (formerly Entrezgene);Acc:832418]	Upregulated	DEGs
AT5G24220	CL.4779	1.57538	2,56524722157185e-06	9,21719863750989e-05	300.523	790.638	803.56	632.533	1667.48	2389.65	2194.46	1288.63	evm.model.group10.67	832489	Lipase class 3-related protein [Source:NCBI gene (formerly Entrezgene);Acc:832489]	Upregulated	DEGs
AT5G24318	CL.28958	-3.86085	3,14625054991259e-07	1,42849371372938e-05	7503.17	9339.05	8088.04	7213.06	715.037	59.0402	1120.82	318.596	evm.model.group7.1894	3770717	O-Glycosyl hydrolases family 17 protein [Source:NCBI gene (formerly Entrezgene);Acc:3770717]	Downregulated	DEGs
AT5G24490	CL.10693	-1.27298	2,87664181159539e-05	0.000803609	9572.16	4588.01	3553.43	5127.79	2749.87	3022.86	1654.36	2021.01	evm.model.group2.26	832520	30S ribosomal protein [Source:NCBI gene (formerly Entrezgene);Acc:832520]	Downregulated	DEGs
AT5G24890	CL.13563	-1.54334	5,11484818176978e-10	3,91887632750302e-08	4289.88	5142.03	4523.62	5101.97	2001.82	2035.41	1044.79	1453.11	CL.13563	832558	stress response NST1-like protein [Source:NCBI gene (formerly Entrezgene);Acc:832558]	Downregulated	DEGs
AT5G24900	CL.33918	1.04068	0.00255813	0.034708	1254.93	3881.05	2831.92	1098.24	3540.07	4774.87	5733.9	4603.45	CL.33918	832559	cytochrome P450, family 714, subfamily A, polypeptide 2 [Source:NCBI gene (formerly Entrezgene);Acc:832559]	Upregulated	DEGs
AT5G25630	CL.27753	1.49088	1,37227120641254e-05	0.000410893	383.084	304.425	258.831	341.588	873.778	1338.74	571.555	830.809	evm.model.group7.1062	832639	Tetratricopeptide repeat (TPR)-like superfamily protein [Source:NCBI gene (formerly Entrezgene);Acc:832639]	Upregulated	DEGs
AT5G25830	CL.4557	-2.23331	0.000207701	0.00454674	640.676	784.867	549.804	367.405	94.1208	95.9403	293.643	16.8363	evm.model.group1.3435	832652	GATA transcription factor 12 [Source:NCBI gene (formerly Entrezgene);Acc:832652]	Downregulated	DEGs
AT5G26240	CL.17954	-4.53612	0.000152713	0.00350974	923.035	2188.68	864.462	1554.03	123.621	0	65.5453	49.2139	evm.model.group4.151	832693	chloride channel D [Source:NCBI gene (formerly Entrezgene);Acc:832693]	Downregulated	DEGs
AT5G26340	CL.20163	-1.1477	4,05891532895847e-05	0.00108725	14864.3	16355.2	16738.6	10852.4	3365.17	5955.68	7799.89	9423.82	CL.20163	832703	Major facilitator superfamily protein [Source:NCBI gene (formerly Entrezgene);Acc:832703]	Downregulated	DEGs
AT5G26340	CL.20158	-1.35473	2,43286450947561e-05	0.000694533	1028.71	1729.88	1181.66	999.938	653.929	543.908	390.65	341.907	CL.20158	832703	Major facilitator superfamily protein [Source:NCBI gene (formerly Entrezgene);Acc:832703]	Downregulated	DEGs
AT5G26570	CL.34387	-1.17009	6,29369826186284e-06	0.000203666	23903.1	10108	17696.9	25078.9	7324.57	9099.57	8918.09	8782.1	evm.model.utg622_4137541_4295289__.2	832706	chloroplastidic phosphoglucan, water dikinase (ATGWD3) [Source:NCBI gene (formerly Entrezgene);Acc:832706]	Downregulated	DEGs
AT5G26820	CL.15614	1.1237	6,24187383891158e-07	2,5912480239625e-05	1448.12	1056.11	1040.4	1168.75	2299.64	2450.91	2881.37	2634.89	evm.model.group3.1125	832740	iron-regulated protein 3 [Source:NCBI gene (formerly Entrezgene);Acc:832740]	Upregulated	DEGs
AT5G27660	CL.25755	1.20387	7,67964417306048e-06	0.000243598	878.452	857.006	1558.06	1134.98	2323.52	2149.8	3244.49	2495.67	evm.model.group6.1421	832828	Trypsin family protein with PDZ domain-containing protein [Source:NCBI gene (formerly Entrezgene);Acc:832828]	Upregulated	DEGs
AT5G28840	CL.4402	1.04465	2,2559508025734e-07	1,0564947129355e-05	4563.99	3870.95	6014.86	5144.67	10133.4	8941.64	10682.6	10673	evm.model.group1.3299	833002	GDP-D-mannose 3',5'-epimerase [Source:NCBI gene (formerly Entrezgene);Acc:833002]	Upregulated	DEGs
AT5G28840	CL.23107	2.05476	0.00136678	0.0212562	75.9564	11.5422	76.1268	75.467	325.911	342.433	137.645	189.085	CL.23107	833002	GDP-D-mannose 3',5'-epimerase [Source:NCBI gene (formerly Entrezgene);Acc:833002]	Upregulated	DEGs
AT5G32470	CL.9327	2.38416	2,70482732584234e-20	8,54069719250824e-18	1469.59	1468.74	1450.64	802.334	6523.14	6782.24	8776.51	5011.4	CL.9327	833206	heme oxygenase-like, multi-helical [Source:NCBI gene (formerly Entrezgene);Acc:833206]	Upregulated	DEGs
AT5G34940	CL.34553	1.7293	8,19155164655932e-10	5,92749778869084e-08	876.801	565.566	439.843	664.309	1770.74	1953.49	2021.42	2686.69	CL.34553	833437	glucuronidase 3 [Source:NCBI gene (formerly Entrezgene);Acc:833437]	Upregulated	DEGs
AT5G35460	CL.7764	1.59454	3,42184232268724e-15	5,36174391013549e-13	4075.22	5254.57	6448.78	4636.26	15527.1	13912.8	17229.2	14997.3	CL.7764	833509	membrane protein [Source:NCBI gene (formerly Entrezgene);Acc:833509]	Upregulated	DEGs
AT5G35735	CL.2826	1.30403	9,78607386999632e-07	3,87722014164873e-05	1552.15	1018.6	1114.83	1080.37	2060.82	2946.1	2705.71	4049.14	CL.2826	833550	Auxin-responsive family protein [Source:NCBI gene (formerly Entrezgene);Acc:833550]	Upregulated	DEGs
AT5G35930	CL.25703	3.22955	8,81363815706688e-07	3,54454335867416e-05	42.9319	83.6807	115.882	9.92987	1329.63	544.646	214.988	281.685	CL.25703	833582	AMP-dependent synthetase and ligase family protein [Source:NCBI gene (formerly Entrezgene);Acc:833582]	Upregulated	DEGs
AT5G36110	CL.2369	-1.62551	4,11094763458235e-16	7,08034286815671e-14	7334.74	9470.34	7328.47	7248.81	2209.73	2366.04	2752.9	2842.75	evm.model.group1.1968	833607	cytochrome P450, family 716, subfamily A, polypeptide 1 [Source:NCBI gene (formerly Entrezgene);Acc:833607]	Downregulated	DEGs
AT5G36110	CL.874	-1.29903	0.00050756	0.00952932	2024.4	3945.98	4703.79	3410.91	634.964	822.134	2060.74	2208.8	evm.model.group1.726	833607	cytochrome P450, family 716, subfamily A, polypeptide 1 [Source:NCBI gene (formerly Entrezgene);Acc:833607]	Downregulated	DEGs
AT5G37290	CL.17156	-3.34879	7,93642677837412e-05	0.00196812	244.381	138.506	37.2175	77.453	4.21437	14.76	15.7309	14.2461	CL.17156	833703	ARM repeat superfamily protein [Source:NCBI gene (formerly Entrezgene);Acc:833703]	Downregulated	DEGs
AT5G37600	CL.33560	-2.06712	6,14800115145704e-11	5,33851433318186e-09	2450.42	4033.99	3231.16	1449.76	692.561	515.126	875.685	582.797	CL.33560	833738		Downregulated	DEGs
AT5G40850	CL.18536	-1.33003	0.00314951	0.0404891	1915.42	1159.99	913.521	266.121	529.605	336.529	479.791	345.793	CL.18536	834085	urophorphyrin methylase 1 [Source:NCBI gene (formerly Entrezgene);Acc:834085]	Downregulated	DEGs
AT5G41080	CL.18621	1.75958	6,80829175587573e-19	1,73030244137134e-16	3655.81	4663.03	3711.6	4067.28	16074.3	13357.8	14156.5	10917.1	CL.18621	834110	PLC-like phosphodiesterases superfamily protein [Source:NCBI gene (formerly Entrezgene);Acc:834110]	Upregulated	DEGs
AT5G41610	CL.24207	2.29628	3,44072995656807e-07	1,54870004956541e-05	244.381	193.331	138.72	89.3689	1073.96	1180.07	672.494	333.489	evm.model.group6.404	834163	cation/H+ exchanger 18 [Source:NCBI gene (formerly Entrezgene);Acc:834163]	Upregulated	DEGs
AT5G42210	CL.22250	-3.84943	1,58201120898918e-17	3,29691135953345e-15	979.177	2540.72	2454.66	1726.8	57.5963	53.1362	234.652	191.028	evm.model.group5.930	834226	Major facilitator superfamily protein [Source:NCBI gene (formerly Entrezgene);Acc:834226]	Downregulated	DEGs
AT5G42500	CL.3354	-1.80876	1,22014234776367e-22	4,98583657399898e-20	9023.95	10866.9	11830.1	11503.8	2952.16	3244.26	2904.97	3236.46	CL.3354	834257	Disease resistance-responsive (dirigent-like protein) family protein [Source:NCBI gene (formerly Entrezgene);Acc:834257]	Downregulated	DEGs
AT5G42650	CL.786	1.26558	5,32254293205332e-07	2,26833935999982e-05	2262.18	1572.62	2106.17	1612.61	4701.83	3232.45	6208.45	4020	CL.786	834273	allene oxide synthase [Source:NCBI gene (formerly Entrezgene);Acc:834273]	Upregulated	DEGs
AT5G42650	CL.27724	-1.0752	9,37082599490479e-06	0.000291475	6776.63	9958	6968.98	9099.74	3981.17	4543.14	2490.72	4549.7	CL.27724	834273	allene oxide synthase [Source:NCBI gene (formerly Entrezgene);Acc:834273]	Downregulated	DEGs
AT5G42650	CL.27731	-1.1109	1,24631190154307e-07	6,22857075015768e-06	88467.7	114527	64279.7	78398.3	42583.4	37903.1	35331.5	44226.5	CL.27731	834273	allene oxide synthase [Source:NCBI gene (formerly Entrezgene);Acc:834273]	Downregulated	DEGs
AT5G42650	CL.8421	1.33779	8,82734166579602e-07	3,54454335867416e-05	3820.94	3088.97	2905.5	1608.64	6646.05	6543.13	9804.26	5876.53	CL.8421	834273	allene oxide synthase [Source:NCBI gene (formerly Entrezgene);Acc:834273]	Upregulated	DEGs
AT5G43350	CL.9448	3.76731	4,69936578067412e-43	6,52898552461658e-40	822.31	958	1353.36	587.848	12622	9986.65	17735.2	10358.9	CL.9448	834353	phosphate transporter 1;1 [Source:NCBI gene (formerly Entrezgene);Acc:834353]	Upregulated	DEGs
AT5G43350	CL.9463	2.78362	2,74241017492128e-31	1,97075269121929e-28	2892.95	3758.42	3066.22	2001.86	22225.9	22699.5	21795.1	13964.5	CL.9463	834353	phosphate transporter 1;1 [Source:NCBI gene (formerly Entrezgene);Acc:834353]	Upregulated	DEGs
AT5G43360	CL.2280	1.3638	1,22306273624115e-07	6,12707389982347e-06	17531.1	15801.2	20617.7	7970.71	45133.7	33464	41983.1	38778.6	evm.model.group1.1929	834354	phosphate transporter 1;3 [Source:NCBI gene (formerly Entrezgene);Acc:834354]	Upregulated	DEGs
AT5G43430	CL.15654	-1.0731	2,04207144673146e-06	7,51886377206423e-05	3426.29	3383.3	3563.58	2631.42	1608.48	1405.16	1886.39	1283.45	evm.model.group3.1146	834363	electron transfer flavoprotein beta [Source:NCBI gene (formerly Entrezgene);Acc:834363]	Downregulated	DEGs
AT5G43860	CL.26697	-1.29998	2,77560565075041e-07	1,27408858505812e-05	5637.28	12341.5	12044.9	11820.5	4165.2	4557.9	3601.06	4670.14	evm.model.group7.514	834408	chlorophyllase 2 [Source:NCBI gene (formerly Entrezgene);Acc:834408]	Downregulated	DEGs
AT5G44310	CL.14955	-5.26417	2,80747928001924e-19	7,31348352445012e-17	762.866	732.927	2111.25	250.233	26.691	7.38002	49.8144	18.1315	CL.14955	834454	Late embryosis abundant protein (LEA) family protein [Source:NCBI gene (formerly Entrezgene);Acc:834454]	Downregulated	DEGs
AT5G44700	CL.14888	-1.43527	0.001089	0.0176201	1717.27	558.352	570.951	717.93	265.505	552.026	201.879	296.579	evm.model.group3.526	834499	Leucine-rich repeat transmembrane protein kinase [Source:NCBI gene (formerly Entrezgene);Acc:834499]	Downregulated	DEGs
AT5G45340	CL.31282	2.3633	1,59336912012062e-07	7,77653687665426e-06	470.599	155.819	290.973	405.139	2542.67	2357.92	445.708	1455.05	CL.31282	834570	cytochrome P450, family 707, subfamily A, polypeptide 3 [Source:NCBI gene (formerly Entrezgene);Acc:834570]	Upregulated	DEGs
AT5G45380	CL.27948	1.37032	5,71923153609437e-08	3,05612269774889e-06	4430.24	3270.76	3440.08	2115.06	8434.35	9600.67	10000.9	6228.15	CL.27948	834574	urea-proton symporter DEGRADATION OF UREA 3 (DUR3) [Source:NCBI gene (formerly Entrezgene);Acc:834574]	Upregulated	DEGs
AT5G45380	CL.27936	-6.15246	0.000197235	0.00435884	155.215	23.0843	52.4429	4.96494	0	0	3.93272	0	CL.27936	834574	urea-proton symporter DEGRADATION OF UREA 3 (DUR3) [Source:NCBI gene (formerly Entrezgene);Acc:834574]	Downregulated	DEGs
AT5G45380	CL.27944	-8.05869	0.000848818	0.0145711	102.376	0	57.518	0	0	0	0	0	CL.27944	834574	urea-proton symporter DEGRADATION OF UREA 3 (DUR3) [Source:NCBI gene (formerly Entrezgene);Acc:834574]	Downregulated	DEGs
AT5G45650	CL.27280	1.59408	1,30488714824254e-10	1,09652613586187e-08	1775.07	1330.23	1969.99	1006.89	4172.22	4483.36	5293.44	4414.36	evm.model.group7.839	834605	subtilase family protein [Source:NCBI gene (formerly Entrezgene);Acc:834605]	Upregulated	DEGs
AT5G45690	CL.26230	-1.60842	0.000259154	0.00542791	716.632	1132.57	1747.53	669.273	132.05	270.109	452.262	545.886	evm.model.group7.62	834608	histone acetyltransferase (DUF1264) [Source:NCBI gene (formerly Entrezgene);Acc:834608]	Downregulated	DEGs
AT5G45700	CL.6705	-3.31148	9,81368433610097e-18	2,10842455220973e-15	468.948	1119.59	686.833	736.797	68.8346	75.2762	97.007	63.4601	CL.6705	834609	Haloacid dehalogenase-like hydrolase (HAD) superfamily protein [Source:NCBI gene (formerly Entrezgene);Acc:834609]	Downregulated	DEGs
AT5G46330	CL.7632	-1.18542	0.00103134	0.016831	1540.59	911.831	1158.82	1066.47	233.897	520.292	525.673	776.415	evm.model.group11.1045	834676	Leucine-rich receptor-like protein kinase family protein [Source:NCBI gene (formerly Entrezgene);Acc:834676]	Downregulated	DEGs
AT5G46330	CL.34183	-7.66044	5,23318091195416e-08	2,85496047657394e-06	551.509	340.494	365.408	272.079	0	7.38002	0	0	evm.model.utg550_7040347_7062877__.1	834676	Leucine-rich receptor-like protein kinase family protein [Source:NCBI gene (formerly Entrezgene);Acc:834676]	Downregulated	DEGs
AT5G46330	CL.21587	-2.18214	8,25980392025323e-11	7,0837166130896e-09	1565.36	1950.63	2035.97	1978.03	297.815	578.594	209.745	570.493	CL.21587	834676	Leucine-rich receptor-like protein kinase family protein [Source:NCBI gene (formerly Entrezgene);Acc:834676]	Downregulated	DEGs
AT5G47010	CL.663	1.22355	4,38232059244584e-08	2,42248172802576e-06	10392.8	6020.68	8401.86	7993.55	19027.2	17779.2	24325.2	15484.9	CL.663	834747	RNA helicase [Source:NCBI gene (formerly Entrezgene);Acc:834747]	Upregulated	DEGs
AT5G47560	CL.2253	-3.22611	9,62588688147291e-08	4,92883249655763e-06	1005.6	411.19	132.799	297.896	23.8814	41.3281	83.8979	49.2139	CL.2253	834806	tonoplast dicarboxylate transporter [Source:NCBI gene (formerly Entrezgene);Acc:834806]	Downregulated	DEGs
AT5G47560	CL.2251	-1.24378	0.0010002	0.0165037	967.618	682.43	423.772	544.157	199.48	243.541	306.752	354.858	evm.model.group1.1918	834806	tonoplast dicarboxylate transporter [Source:NCBI gene (formerly Entrezgene);Acc:834806]	Downregulated	DEGs
AT5G47810	CL.13817	-1.89739	1,12621488681935e-09	7,92916156801188e-08	1216.95	1321.58	1595.28	1714.89	226.171	388.927	436.531	519.337	evm.model.group2.2089	834832	phosphofructokinase 2 [Source:NCBI gene (formerly Entrezgene);Acc:834832]	Downregulated	DEGs
AT5G48130	CL.24305	-1.06967	5,35309078843614e-09	3,43256652403105e-07	10141.8	10549.5	8771.49	10928.8	4697.61	4952	4281.42	5309.93	evm.model.group6.451	834865	Phototropic-responsive NPH3 family protein [Source:NCBI gene (formerly Entrezgene);Acc:834865]	Downregulated	DEGs
AT5G48930	CL.27010	1.07071	0.000158714	0.00361092	1578.57	828.15	1789.82	1159.81	2757.6	2885.59	2081.72	3526.57	evm.model.group7.677	834951	hydroxycinnamoyl-CoA shikimate/quinate hydroxycinnamoyl transferase [Source:NCBI gene (formerly Entrezgene);Acc:834951]	Upregulated	DEGs
AT5G48930	CL.20662	1.32711	2,74337429505532e-09	1,83832541186344e-07	2067.33	1467.3	1600.35	1278.97	3705.83	4521	3878.97	3978.56	evm.model.group5.56	834951	hydroxycinnamoyl-CoA shikimate/quinate hydroxycinnamoyl transferase [Source:NCBI gene (formerly Entrezgene);Acc:834951]	Upregulated	DEGs
AT5G49350	CL.15053	2.51767	1,38026449571445e-24	7,01578343675344e-22	2995.32	6558.83	5424.45	3570.78	26219	24065.5	29220.1	26727.7	evm.model.group3.637	3771473	Glycine-rich protein family [Source:NCBI gene (formerly Entrezgene);Acc:3771473]	Upregulated	DEGs
AT5G49730	CL.23958	-7.35129	3,47842022237094e-07	1,55225433477967e-05	531.695	305.867	248.681	238.317	0	0	0	7.77062	evm.model.group6.291	835036	ferric reduction oxidase 6 [Source:NCBI gene (formerly Entrezgene);Acc:835036]	Downregulated	DEGs
AT5G49740	CL.26112	1.4737	3,66452849816315e-06	0.000125813	11662.6	2734.05	6536.75	4987.78	18503.9	17208	16459.7	19811.9	CL.26112	835037	ferric reduction oxidase 7 [Source:NCBI gene (formerly Entrezgene);Acc:835037]	Upregulated	DEGs
AT5G50100	CL.24477	2.03235	2,08743369359793e-11	1,95955487272887e-09	1268.14	885.861	767.189	1167.75	4366.08	5411.77	4934.25	2010	CL.24477	835074	Putative thiol-disulfide oxidoreductase DCC [Source:NCBI gene (formerly Entrezgene);Acc:835074]	Upregulated	DEGs
AT5G50400	CL.34640	1.53462	9,7331261748559e-17	1,86090228884401e-14	2651.87	3021.16	3315.74	2735.68	8336.72	7892.93	9262.86	8482.28	CL.34640	835108	purple acid phosphatase 27 [Source:NCBI gene (formerly Entrezgene);Acc:835108]	Upregulated	DEGs
AT5G50400	CL.1746	1.96374	1,94612018098083e-12	2.09057e-10	604.349	1220.58	779.876	657.358	4041.58	3135.77	2482.85	3059.68	CL.1746	835108	purple acid phosphatase 27 [Source:NCBI gene (formerly Entrezgene);Acc:835108]	Upregulated	DEGs
AT5G51260	CL.29713	-5.16878	9,92027414732058e-05	0.00238178	39.6294	57.7108	123.495	184.696	0	11.07	0	0	evm.model.group8.466	835200	HAD superfamily, subfamily IIIB acid phosphatase [Source:NCBI gene (formerly Entrezgene);Acc:835200]	Downregulated	DEGs
AT5G51800	evm.TU.group1.2553	-7.94331	0.000246278	0.0052354	46.2343	40.3976	60.9014	0	0	0	0	0	evm.model.group1.2553	835255	Protein kinase superfamily protein [Source:NCBI gene (formerly Entrezgene);Acc:835255]	Downregulated	DEGs
AT5G52450	CL.11641	-1.8679	1,59632405756499e-05	0.000472548	300.523	802.18	561.646	642.463	202.29	115.128	212.367	103.608	evm.model.group2.618	835321	MATE efflux family protein [Source:NCBI gene (formerly Entrezgene);Acc:835321]	Downregulated	DEGs
AT5G52450	CL.1270	1.02791	2,75197532145624e-06	9,7429392126281e-05	1588.48	1754.41	2299.87	1820.15	4268.45	3396.29	4215.87	3345.25	CL.1270	835321	MATE efflux family protein [Source:NCBI gene (formerly Entrezgene);Acc:835321]	Upregulated	DEGs
AT5G52450	CL.3255	-3.20623	1,00225882605116e-13	1,2814155788286e-11	1144.3	598.75	842.469	979.085	127.836	48.7081	155.998	55.6895	evm.model.group1.2634	835321	MATE efflux family protein [Source:NCBI gene (formerly Entrezgene);Acc:835321]	Downregulated	DEGs
AT5G53750	CL.90	-1.48641	7,76228299773077e-12	7,70314179393854e-10	2620.5	2371.91	2668.67	2895.55	860.433	1047.96	842.912	1015.36	evm.model.group1.79	835456	CBS domain-containing protein [Source:NCBI gene (formerly Entrezgene);Acc:835456]	Downregulated	DEGs
AT5G54510	CL.31597	-1.39787	6,26008858841175e-08	3,31959913950384e-06	20166.4	21563.6	19681.3	8980.58	6868.71	6421.36	7702.88	5720.47	CL.31597	835539	Auxin-responsive GH3 family protein [Source:NCBI gene (formerly Entrezgene);Acc:835539]	Downregulated	DEGs
AT5G54840	CL.5423	1.06002	1,19612563058902e-06	4,65060786221551e-05	9298.05	5547.45	7820.76	6256.81	12879.1	15998.4	17681.5	13743.6	evm.model.group10.597	835574	Ras-related small GTP-binding family protein [Source:NCBI gene (formerly Entrezgene);Acc:835574]	Upregulated	DEGs
AT5G54910	CL.18985	-3.31344	0.000628245	0.0114446	168.425	80.7951	113.344	57.5933	14.0479	19.1881	0	8.41817	CL.18985	835582	DEA(D/H)-box RNA helicase family protein [Source:NCBI gene (formerly Entrezgene);Acc:835582]	Downregulated	DEGs
AT5G54960	CL.28134	1.09451	1,17886307550047e-05	0.000358127	30597.2	17662.4	19529.9	14335.8	34646.3	47480.1	55065.9	38171.2	CL.28134	835587	pyruvate decarboxylase-2 [Source:NCBI gene (formerly Entrezgene);Acc:835587]	Upregulated	DEGs
AT5G55540	CL.401	-3.21244	0.00340523	0.042983	307.128	207.759	109.961	144.976	60.4059	22.1401	0	0	evm.model.group1.287	835648	tornado 1 [Source:NCBI gene (formerly Entrezgene);Acc:835648]	Downregulated	DEGs
AT5G55830	CL.8342	-2.79915	1,11252768900496e-09	7,85934814876722e-08	891.662	712.729	517.662	635.512	157.336	137.268	57.6798	42.7384	evm.model.group12.482	835677	Concanavalin A-like lectin protein kinase family protein [Source:NCBI gene (formerly Entrezgene);Acc:835677]	Downregulated	DEGs
AT5G56040	CL.21581	-1.16603	0.00246055	0.0337133	525.09	932.03	631.006	721.902	314.673	335.791	154.687	444.868	CL.21581	835702	Leucine-rich receptor-like protein kinase family protein [Source:NCBI gene (formerly Entrezgene);Acc:835702]	Downregulated	DEGs
AT5G56300	CL.17380	-1.97094	0.000186173	0.00414072	584.534	317.409	559.955	746.726	67.4298	109.224	319.861	69.9356	CL.17380	835729	gibberellic acid methyltransferase 2 [Source:NCBI gene (formerly Entrezgene);Acc:835729]	Downregulated	DEGs
AT5G56320	CL.19911	-1.47908	3,47308348749885e-07	1,55225433477967e-05	4322.91	4510.1	3733.59	5178.43	2077.68	2072.31	787.854	1423.97	evm.model.group4.1444	835731	expansin A14 [Source:NCBI gene (formerly Entrezgene);Acc:835731]	Downregulated	DEGs
AT5G57040	CL.34441	-2.48516	1,00096417747043e-21	3,72501668901496e-19	5964.23	8536.87	4132.84	5626.27	1073.26	1406.63	891.416	959.672	CL.34441	835808	Lactoylglutathione lyase / glyoxalase I family protein [Source:NCBI gene (formerly Entrezgene);Acc:835808]	Downregulated	DEGs
AT5G58770	CL.24761	-2.61551	0.00188631	0.027479	3883.68	711.286	578.563	389.251	94.1208	166.789	401.137	246.07	CL.24761	835991	Undecaprenyl pyrophosphate synthetase family protein [Source:NCBI gene (formerly Entrezgene);Acc:835991]	Downregulated	DEGs
AT5G58850	CL.11816	1.85005	8,34516888822839e-22	3,16206035692145e-19	2031.01	1875.6	1659.56	1560.98	6094.67	6918.03	6142.9	6525.38	evm.model.group2.746	836002	myb domain protein 119 [Source:NCBI gene (formerly Entrezgene);Acc:836002]	Upregulated	DEGs
AT5G59100	CL.26894	1.07906	1,3507825874444e-07	6,68653423333522e-06	6048.44	4355.72	4158.21	4084.16	9969.08	10627.2	10270.9	8517.9	evm.model.group7.617	836027	Subtilisin-like serine endopeptidase family protein [Source:NCBI gene (formerly Entrezgene);Acc:836027]	Upregulated	DEGs
AT5G59590	CL.21866	-1.17198	2,23441073757201e-05	0.000642278	4260.16	2672.01	4895.8	3087.2	1269.93	1240.58	2014.86	2096.13	evm.model.group5.718	836078	UDP-glucosyl transferase 76E2 [Source:NCBI gene (formerly Entrezgene);Acc:836078]	Downregulated	DEGs
AT5G62670	CL.16080	-1.249	1,75188691539126e-08	1,02554278979646e-06	35783.7	18835.4	26003.2	29286.2	10506.4	10155.6	13081.5	12500.3	evm.model.group3.1442	836388	H[+]-ATPase 11 [Source:NCBI gene (formerly Entrezgene);Acc:836388]	Downregulated	DEGs
AT5G62720	CL.24071	-1.26355	0.00169672	0.0252749	604.349	640.59	453.377	328.679	216.337	304.057	163.863	158.65	CL.24071	836393	Integral membrane HPP family protein [Source:NCBI gene (formerly Entrezgene);Acc:836393]	Downregulated	DEGs
AT5G62740	CL.20516	1.79209	1,61894862690551e-10	1,3388448168536e-08	554.812	571.337	548.113	335.63	1586.71	2229.5	1521.96	1616.29	CL.20516	836395	SPFH/Band 7/PHB domain-containing membrane-associated protein family [Source:NCBI gene (formerly Entrezgene);Acc:836395]	Upregulated	DEGs
AT5G62790	CL.5870	1.26177	5,4394975133689e-08	2,93676497872041e-06	5587.75	5290.64	4357.83	5651.09	13776.8	17016.9	10290.6	8996.44	CL.5870	836400	1-deoxy-D-xylulose 5-phosphate reductoisomerase [Source:NCBI gene (formerly Entrezgene);Acc:836400]	Upregulated	DEGs
AT5G63420	CL.10159	-7.71475	0.000374355	0.00736691	0	121.193	0	86.3899	0	0	1.31091	0	CL.10159	836461	RNA-metabolising metallo-beta-lactamase family protein [Source:NCBI gene (formerly Entrezgene);Acc:836461]	Downregulated	DEGs
AT5G63500	CL.3787	-1.50285	3,54508002134645e-06	0.000121913	8914.97	18092.3	27140.9	18492.4	3363.77	5718.78	6861.28	9689.32	evm.model.group1.2924	836469	transmembrane protein, putative (DUF 3339) [Source:NCBI gene (formerly Entrezgene);Acc:836469]	Downregulated	DEGs
AT5G63930	CL.31185	-1.2063	0.0002015	0.00443897	947.804	1191.73	1358.44	865.885	342.768	574.166	340.835	632.011	CL.31185	836514	Leucine-rich repeat protein kinase family protein [Source:NCBI gene (formerly Entrezgene);Acc:836514]	Downregulated	DEGs
AT5G64170	CL.1706	1.29169	7,47968973924142e-06	0.00023798	2399.23	1177.3	1338.14	1857.88	4139.91	5853.1	3762.3	2819.44	evm.model.group1.1309	836538	dentin sialophosphoprotein-like protein [Source:NCBI gene (formerly Entrezgene);Acc:836538]	Upregulated	DEGs
AT5G64250	CL.24049	-1.22085	7,82769350696684e-06	0.000247917	1122.83	1659.19	1512.38	1412.03	556.999	535.79	811.45	547.181	evm.model.group6.341	836546	Aldolase-type TIM barrel family protein [Source:NCBI gene (formerly Entrezgene);Acc:836546]	Downregulated	DEGs
AT5G64250	CL.24046	-1.48325	2,39430974710746e-09	1,6148030786317e-07	7101.92	6587.69	7066.25	4520.08	1955.47	1713.64	2232.47	3138.04	CL.24046	836546	Aldolase-type TIM barrel family protein [Source:NCBI gene (formerly Entrezgene);Acc:836546]	Downregulated	DEGs
AT5G64260	CL.23675	-2.44093	0.000171069	0.00385414	280.708	359.25	356.95	448.83	36.5245	10.332	159.93	61.5174	evm.model.group6.128	836547	EXORDIUM like 2 [Source:NCBI gene (formerly Entrezgene);Acc:836547]	Downregulated	DEGs
AT5G64260	CL.5898	-1.99366	2,25929810739027e-14	3,26970642763981e-12	3160.45	2530.62	2790.47	2369.27	467.795	833.943	597.773	823.686	CL.5898	836547	EXORDIUM like 2 [Source:NCBI gene (formerly Entrezgene);Acc:836547]	Downregulated	DEGs
AT5G64300	CL.34287	1.12738	2,99856954442928e-05	0.000832093	913.128	608.849	757.884	881.773	2025	1997.77	1645.19	1238.77	evm.model.utg578_8419012_8706389__.7	836551	GTP cyclohydrolase II [Source:NCBI gene (formerly Entrezgene);Acc:836551]	Upregulated	DEGs
AT5G64970	CL.29383	-1.95569	2,13061794487772e-14	3,14908354406041e-12	7417.31	7000.32	5342.41	3591.64	1840.27	1428.77	1334.5	1414.25	CL.29383	836621	Mitochondrial substrate carrier family protein [Source:NCBI gene (formerly Entrezgene);Acc:836621]	Downregulated	DEGs
AT5G66040	CL.34437	-1.23827	4,58001774316036e-05	0.00121461	2668.38	8264.19	6394.65	6436.54	3327.94	2615.48	1963.74	2165.41	CL.34437	836734	sulfurtransferase protein 16 [Source:NCBI gene (formerly Entrezgene);Acc:836734]	Downregulated	DEGs
AT5G66230	CL.33279	1.26209	0.000226408	0.00487926	350.06	577.108	383.171	626.575	1687.15	1267.89	747.216	942.836	evm.model.utg166_7468119_7810239__.9	836755	Chalcone-flavanone isomerase family protein [Source:NCBI gene (formerly Entrezgene);Acc:836755]	Upregulated	DEGs
AT5G66390	CL.1964	-1.45474	1,26567008163743e-06	4,90270715637992e-05	14715.7	26505.1	11957.8	16197.6	8868.43	7600.69	3363.78	5473.11	evm.model.group1.1770	836771	Peroxidase superfamily protein [Source:NCBI gene (formerly Entrezgene);Acc:836771]	Downregulated	DEGs
AT5G66390	CL.1962	-2.03771	0.0001175	0.00277584	7257.14	17453.2	6535.9	10123.5	4285.31	2685.59	920.256	2182.9	evm.model.group1.1767	836771	Peroxidase superfamily protein [Source:NCBI gene (formerly Entrezgene);Acc:836771]	Downregulated	DEGs
ATCG00020	CL.27137	-2.13963	0.00076482	0.0134494	22266.8	73701	30199.5	18412	2094.54	8408.06	12014.4	10294.1	CL.27137	NA		Downregulated	DEGs
ATCG00020	CL.31058	-1.18135	4,42271656117542e-08	2,43834426282793e-06	13693.6	22171.1	22631.6	17666.2	6951.6	9338.68	8063.38	9230.2	CL.31058	NA		Downregulated	DEGs
ATCG00020	CL.26611	-1.58045	0.000466448	0.00887743	1017.16	2327.19	1203.65	920.499	121.514	414.757	772.123	521.927	CL.26611	NA		Downregulated	DEGs
ATCG00280	CL.22988	-1.12142	0.000882693	0.0149434	2498.3	7241.26	3653.24	3034.57	1078.18	2420.65	1701.56	2349.32	CL.22988	NA		Downregulated	DEGs
ATCG00340	CL.27095	-1.64348	0.00101461	0.0166615	25572.5	72053.4	32603.4	23998.5	5588.95	13782.9	14628.4	15365.8	CL.27095	NA		Downregulated	DEGs
ATCG00340	CL.22986	-1.08218	0.000428528	0.0082461	4441.8	10265.3	5040.44	4292.68	1693.47	3349.05	3057.03	3254.6	CL.22986	NA		Downregulated	DEGs
ATCG00490	CL.12287	-1.12004	0.00114128	0.0182854	3302.45	9334.72	5258.67	4381.06	1135.07	3509.94	2726.68	2877.72	CL.12287	NA		Downregulated	DEGs
ATCG00680	CL.22896	-1.45126	0.000156255	0.00356276	2037.61	6550.18	3548.35	2481.48	563.32	1618.44	1161.46	2001.58	CL.22896	NA		Downregulated	DEGs
ATCG00680	CL.22999	-1.17936	4,78406234379294e-05	0.00126202	2737.73	7013.31	4537.15	4033.51	1443.42	2350.54	1836.58	2458.75	CL.22999	NA		Downregulated	DEGs
ATCG01050	CL.16553	1.71974	8,11964512407162e-05	0.00200728	508.578	349.15	833.165	298.889	1104.16	940.215	3483.08	1034.14	CL.16553	NA		Upregulated	DEGs
NA	CL.20428	5.49567	0.00174045	0.0257241	0	0	3.38341	0	64.6203	48.7081	2.62181	54.3944	NA	NA	NA	Upregulated	DEGs
NA	CL.25435	2.90603	0.000857974	0.0146799	3.30245	20.1988	20.3005	9.92987	81.4777	57.5642	175.661	91.9524	NA	NA	NA	Upregulated	DEGs
NA	CL.10256	-7.95038	0.00125568	0.0197945	0	54.8253	0	93.3408	0	0	0	0	NA	NA	NA	Downregulated	DEGs
NA	CL.2083	-7.28884	0.00345952	0.0434578	0	62.0391	11.8419	19.8597	0	0	0	0	NA	NA	NA	Downregulated	DEGs
NA	CL.10549	-1.00618	0.000654801	0.0118045	1071.65	859.891	874.612	714.951	541.546	399.259	437.842	373.637	NA	NA	NA	Downregulated	DEGs
NA	CL.30751	-1.12658	5,0539091564612e-06	0.000167446	2883.04	4732.29	2943.57	2629.43	1422.35	1722.5	1494.43	1400.01	NA	NA	NA	Downregulated	DEGs
NA	CL.20935	-4.1007	2,2201048124667e-07	1,0420491957614e-05	2100.36	2294	2762.56	1149.88	302.03	16.236	112.738	53.0993	NA	NA	NA	Downregulated	DEGs
NA	CL.21003	-1.45998	0.000988629	0.0163646	1486.1	738.698	658.074	317.756	179.813	315.865	388.028	279.742	NA	NA	NA	Downregulated	DEGs
NA	CL.15677	-1.3986	1,59103337059273e-07	7,77653687665426e-06	1671.04	1682.27	1230.72	1353.44	659.548	504.794	452.262	632.658	NA	NA	NA	Downregulated	DEGs
NA	CL.26017	-3.22427	1,35120503316547e-05	0.000405167	528.392	308.753	167.479	154.906	61.8107	5.16602	47.1926	10.3608	NA	NA	NA	Downregulated	DEGs
NA	CL.26067	2.55043	0.00187604	0.0274265	1842.77	216.416	739.275	198.597	3955.18	4631.7	7060.54	1904.45	NA	NA	NA	Upregulated	DEGs
NA	CL.4379	-7.63117	1,38610507043848e-43	2,06331640485271e-40	14796.6	21497.3	26086.1	6442.5	64.6203	38.3761	131.091	113.969	NA	NA	NA	Downregulated	DEGs
NA	CL.4382	-8.86452	4,05796768544403e-35	3,84400211657516e-32	11322.5	15434.8	26238.4	5475.33	11.2383	10.332	41.949	62.165	NA	NA	NA	Downregulated	DEGs
NA	CL.10790	-3.00273	6,73187200287759e-08	3,55170158329035e-06	3753.24	7825.59	12672.6	6059.21	613.893	339.481	1342.37	1486.78	NA	NA	NA	Downregulated	DEGs
NA	CL.1593	-7.91982	2,79345918741317e-05	0.000785637	46.2343	17.3132	21.9922	59.5792	0	0	0	0	NA	NA	NA	Downregulated	DEGs
NA	CL.10839	6.89237	0.00106848	0.017369	0	0	0	0	27.3934	8.85603	34.0835	33.6727	NA	NA	NA	Upregulated	DEGs
NA	CL.21259	7.46965	7,7598100287026e-05	0.00193438	0	0	0	0	35.1197	6.64202	73.4107	40.1482	NA	NA	NA	Upregulated	DEGs
NA	CL.15981	-1.84893	4,57705235280095e-09	3,00901485906536e-07	1760.21	2566.69	3478.15	3060.39	596.333	506.27	709.2	1204.45	NA	NA	NA	Downregulated	DEGs
NA	CL.10942	-5.30724	0.00132933	0.0207515	75.9564	17.3132	37.2175	51.6353	0	0	5.24362	0	NA	NA	NA	Downregulated	DEGs
NA	CL.10944	-4.57589	0.000748621	0.0132245	161.82	24.5271	85.4311	23.8317	0	0	10.4872	2.59021	NA	NA	NA	Downregulated	DEGs
NA	CL.16110	3.08103	7,63082534039792e-44	1,22328000072225e-40	736.447	758.897	702.904	785.453	4602.09	6591.84	6136.35	7916.32	NA	NA	NA	Upregulated	DEGs
NA	CL.16123	1.28243	0.000104606	0.00249426	779.379	415.518	954.968	677.217	1097.14	1529.14	2539.22	1717.96	NA	NA	NA	Upregulated	DEGs
NA	CL.162	-4.66365	0.000197532	0.00436077	336.85	106.765	55.8263	11.9158	16.8575	2.95201	0	0	NA	NA	NA	Downregulated	DEGs
NA	CL.16251	7.34499	0.000314614	0.00638418	0	0	0	0	35.1197	1.476	89.1416	16.8363	NA	NA	NA	Upregulated	DEGs
NA	CL.11189	-4.64957	0.000532033	0.00990846	369.875	141.391	466.911	666.294	0	17.7121	47.1926	1.2951	NA	NA	NA	Downregulated	DEGs
NA	CL.21605	1.8795	2,13451492757034e-16	3,86811226874487e-14	1907.17	1154.22	1563.14	1319.68	5992.83	4750.52	4887.05	6233.98	NA	NA	NA	Upregulated	DEGs
NA	CL.21606	1.75804	6,37243266274279e-14	8,40515801845315e-12	779.379	842.578	854.311	735.804	2891.05	2835.4	2001.75	3133.5	NA	NA	NA	Upregulated	DEGs
NA	CL.11259	-1.62804	0.000365679	0.0072303	264.196	601.635	397.551	534.227	226.171	92.9883	159.93	102.961	NA	NA	NA	Downregulated	DEGs
NA	CL.2166	6.95665	0.0015406	0.0233839	0	0	0	0	4.21437	2.95201	55.058	46.6237	NA	NA	NA	Upregulated	DEGs
NA	CL.26572	2.78772	1,91380730190356e-05	0.000558596	19.8147	124.078	96.4272	8.93689	535.927	484.867	338.214	363.277	NA	NA	NA	Upregulated	DEGs
NA	CL.1132	1.3336	7,23620606407977e-06	0.000230938	564.719	1037.35	884.762	716.937	1930.88	1434.68	2915.45	1798.9	NA	NA	NA	Upregulated	DEGs
NA	CL.4942	7.50854	0.00227073	0.0316323	0	0	0	0	109.574	0	49.8144	0	NA	NA	NA	Upregulated	DEGs
NA	CL.16570	-5.07348	1,47845119016301e-05	0.000440786	264.196	222.187	35.5258	103.271	1.40479	0	18.3527	0	NA	NA	NA	Downregulated	DEGs
NA	CL.16624	-7.93659	0.00144672	0.0222506	102.376	44.7259	0	0	0	0	0	0	NA	NA	NA	Downregulated	DEGs
NA	CL.11480	-2.85419	0.000236384	0.00506814	1165.77	251.042	125.186	95.3268	37.2269	29.5201	144.2	16.8363	NA	NA	NA	Downregulated	DEGs
NA	CL.11525	-3.9151	0.000683968	0.0122667	211.357	577.108	850.928	404.146	0	35.4241	70.7889	29.7874	NA	NA	NA	Downregulated	DEGs
NA	CL.11540	-8.14219	0.000847636	0.0145629	155.215	14.4277	0	0	0	0	0	0	NA	NA	NA	Downregulated	DEGs
NA	CL.26819	5.87044	0.00176166	0.0260006	0	0	1.69171	0	61.8107	25.0921	18.3527	22.0168	NA	NA	NA	Upregulated	DEGs
NA	CL.16817	-1.02336	0.00025408	0.00534852	1525.73	880.09	1087.77	1034.69	552.082	602.21	524.362	547.829	NA	NA	NA	Downregulated	DEGs
NA	CL.16879	1.32585	0.00130539	0.0204237	726.539	219.301	298.586	226.401	1236.21	899.625	844.223	699.356	NA	NA	NA	Upregulated	DEGs
NA	CL.16898	6.79334	0.00150502	0.0229946	0	0	0	0	23.8814	13.284	28.8399	31.0825	NA	NA	NA	Upregulated	DEGs
NA	CL.16954	-1.58015	0.000338071	0.00678291	1015.5	1301.38	647.077	498.48	302.03	143.172	517.808	196.856	NA	NA	NA	Downregulated	DEGs
NA	CL.17	1.90346	2,11399759238208e-07	9,98995687647223e-06	819.008	758.897	1072.54	482.592	2580.6	2194.82	5494	1456.99	NA	NA	NA	Upregulated	DEGs
NA	CL.11776	7.75044	8,75855298229409e-05	0.00214992	0	0	0	0	118.705	8.85603	60.3016	0.647552	NA	NA	NA	Upregulated	DEGs
NA	CL.11822	-8.22212	2,65518853607425e-06	9,44268414535621e-05	52.8392	49.0542	53.2887	23.8317	0	0	0	0	NA	NA	NA	Downregulated	DEGs
NA	CL.11824	1.50052	9,08559811629243e-12	8,84784414689412e-10	1268.14	1399.49	1746.69	1406.07	5034.06	3506.99	4100.51	3834.8	NA	NA	NA	Upregulated	DEGs
NA	CL.11852	-1.04499	0.00236284	0.0326535	3553.44	2410.87	2467.35	3801.16	2098.75	2092.97	620.058	1113.79	NA	NA	NA	Downregulated	DEGs
NA	CL.22220	-4.75936	9,40440957941432e-62	3,26646492724991e-58	4266.77	7512.51	6151.04	6589.46	138.372	309.961	175.661	279.742	NA	NA	NA	Downregulated	DEGs
NA	CL.17151	-1.36729	1,6041852772581e-05	0.00047353	4923.95	6491.02	5631.69	1913.49	2216.76	1486.34	1561.29	2083.17	NA	NA	NA	Downregulated	DEGs
NA	CL.11975	-1.21573	5,44269250522506e-07	2,31481044507939e-05	4572.24	3767.07	6915.69	4059.33	1864.15	1954.23	2448.77	2052.09	NA	NA	NA	Downregulated	DEGs
NA	CL.3217	3.54926	1,15692327852968e-06	4,5235049014181e-05	56.1417	0	30.4507	37.7335	408.793	364.573	512.564	168.363	NA	NA	NA	Upregulated	DEGs
NA	CL.12058	6.83802	0.00125843	0.0198079	0	0	0	0	37.9293	19.1881	15.7309	27.1972	NA	NA	NA	Upregulated	DEGs
NA	CL.22488	-5.88496	0.00172755	0.0255742	42.9319	82.2379	77.8185	0	0	0	3.93272	0	NA	NA	NA	Downregulated	DEGs
NA	CL.27425	-7.69629	0.000861222	0.0147234	19.8147	80.7951	0	23.8317	0	0	0	0	NA	NA	NA	Downregulated	DEGs
NA	CL.22586	-2.65678	0.0015507	0.0235201	2050.82	1099.39	1899.79	256.191	514.153	53.1362	154.687	119.15	NA	NA	NA	Downregulated	DEGs
NA	CL.12262	6.96481	0.0011424	0.0182854	0	0	0	0	43.5484	4.42801	52.4362	9.06573	NA	NA	NA	Upregulated	DEGs
NA	CL.22699	-1.14469	7,49095703999813e-05	0.00187409	1869.19	3396.28	2534.18	2609.57	1305.05	717.338	1583.57	1104.72	NA	NA	NA	Downregulated	DEGs
NA	CL.12302	-2.25866	5.40204e-20	1,60826435846761e-17	5151.82	5971.63	5635.92	4267.86	1160.36	1099.62	715.754	1414.25	NA	NA	NA	Downregulated	DEGs
NA	CL.12321	-3.17979	0.000435619	0.00835938	1354.01	1543.76	2967.25	1225.35	35.1197	28.0441	443.086	277.152	NA	NA	NA	Downregulated	DEGs
NA	CL.12357	-1.90053	2,68930897779835e-05	0.000757368	1664.44	2683.55	1510.69	2156.77	958.066	661.25	99.6288	425.442	NA	NA	NA	Downregulated	DEGs
NA	CL.12359	-1.09114	0.000748798	0.0132245	668.746	1048.89	1399.89	1042.64	338.554	504.794	516.497	594.453	NA	NA	NA	Downregulated	DEGs
NA	CL.1237	7.4204	0.000117613	0.00277584	0	0	0	0	61.8107	5.90402	62.9235	19.4266	NA	NA	NA	Upregulated	DEGs
NA	CL.12430	7.54074	0.00210512	0.0299254	0	0	0	0	123.621	0	39.3272	0	NA	NA	NA	Upregulated	DEGs
NA	CL.22802	-7.23012	0.00387117	0.0474003	0	43.2831	28.759	17.8738	0	0	0	0	NA	NA	NA	Downregulated	DEGs
NA	CL.17624	-2.60203	4,70474564646228e-08	2,58018155979668e-06	1208.7	608.849	532.887	258.177	146.098	70.8482	117.981	94.5426	NA	NA	NA	Downregulated	DEGs
NA	CL.22866	8.43508	3,91291385454326e-15	6,04037960953196e-13	0	34.6265	37.2175	5.95792	7741.09	8650.12	8915.47	1754.87	NA	NA	NA	Upregulated	DEGs
NA	CL.19410	1.21226	0.00144195	0.0221937	194.845	519.397	500.745	458.76	630.75	762.356	1145.73	1344.32	NA	NA	NA	Upregulated	DEGs
NA	CL.12567	-3.15049	1,86736420293755e-14	2,81999057892888e-12	1387.03	758.897	1432.87	996.959	95.5256	54.6122	165.174	200.741	NA	NA	NA	Downregulated	DEGs
NA	CL.17736	-1.40549	0.000932378	0.0155695	452.436	519.397	510.895	272.079	138.372	106.272	199.258	218.873	NA	NA	NA	Downregulated	DEGs
NA	CL.12586	-3.25288	1,12263278654039e-16	2,10771777220737e-14	564.719	1275.41	793.41	848.011	106.764	59.0402	128.469	72.5258	NA	NA	NA	Downregulated	DEGs
NA	CL.17758	1.35925	1,28448583805288e-07	6,3944120079412e-06	3028.35	2809.07	2430.98	1906.54	5814.42	5492.21	9750.51	5044.43	NA	NA	NA	Upregulated	DEGs
NA	CL.24610	-2.84529	3,57344212203076e-13	4,20737479226672e-11	2384.37	1341.78	2650.9	2810.15	293.601	202.213	157.309	622.945	NA	NA	NA	Downregulated	DEGs
NA	CL.12674	1.77383	0.00329484	0.0418725	128.796	34.6265	62.5931	125.116	505.724	377.119	124.536	191.675	NA	NA	NA	Upregulated	DEGs
NA	CL.12695	-3.92211	7,16070993025216e-05	0.00180228	1598.39	487.656	1092.84	532.241	9.83352	7.38002	162.552	66.0503	NA	NA	NA	Downregulated	DEGs
NA	CL.17831	-2.96067	0.00209242	0.0297652	115.586	406.861	219.076	73.4811	32.3101	0	62.9235	10.3608	NA	NA	NA	Downregulated	DEGs
NA	CL.23045	7.48087	0.00015398	0.0035263	0	0	0	0	81.4777	42.0661	31.4617	1.2951	NA	NA	NA	Upregulated	DEGs
NA	CL.19654	-1.64752	1,92616522887505e-05	0.000561417	587.836	656.461	567.567	450.816	125.729	182.287	141.578	271.324	NA	NA	NA	Downregulated	DEGs
NA	CL.1277	-2.38033	4,32671068612225e-10	3,33957965551066e-08	1271.44	1702.47	1153.74	929.436	210.016	150.552	445.708	168.363	NA	NA	NA	Downregulated	DEGs
NA	CL.17958	-1.26028	3,51339675894776e-05	0.000958366	1301.17	3213.05	2930.03	1956.18	886.422	957.927	820.627	1258.84	NA	NA	NA	Downregulated	DEGs
NA	CL.18049	1.73596	0.000357107	0.00707424	46.2343	137.063	143.795	174.766	398.96	417.709	587.286	274.562	NA	NA	NA	Upregulated	DEGs
NA	CL.1288	2.01488	1,54991041067427e-06	5,88344862631182e-05	733.144	240.943	213.155	178.738	951.744	1512.17	1646.5	1394.83	NA	NA	NA	Upregulated	DEGs
NA	CL.12902	-1.94235	3,70480353029993e-06	0.000126987	1291.26	1073.42	884.762	629.554	127.133	141.696	353.944	387.236	NA	NA	NA	Downregulated	DEGs
NA	CL.28200	1.81268	0.00277882	0.0368154	34183.7	5168	34158.9	43937.7	125032	70047.5	92911.7	124603	NA	NA	NA	Upregulated	DEGs
NA	CL.18227	-1.68747	0.00280743	0.0370419	132.098	248.156	328.191	202.569	59.0011	48.7081	55.058	119.797	NA	NA	NA	Downregulated	DEGs
NA	CL.23364	-3.94706	2,78935932826026e-24	1,3840535333558e-21	7445.38	2667.68	5234.98	1844.97	262.695	163.836	445.708	244.775	NA	NA	NA	Downregulated	DEGs
NA	CL.1308	7.81222	0.000882676	0.0149434	0	0	0	0	157.336	0	39.3272	0	NA	NA	NA	Upregulated	DEGs
NA	CL.23425	1.4844	5,5618734637078e-14	7,43009249895325e-12	2582.52	3715.13	3525.51	3498.29	10339.2	9470.78	8575.94	8894.13	NA	NA	NA	Upregulated	DEGs
NA	CL.29964	-2.17614	0.000866076	0.0147943	11353.8	11921.6	15932.5	6249.86	740.324	1073.06	5317.03	2929.52	NA	NA	NA	Downregulated	DEGs
NA	CL.13164	-3.48006	3,45255657145308e-07	1,55067411528194e-05	313.733	793.524	669.915	639.484	1.40479	42.8041	99.6288	73.8209	NA	NA	NA	Downregulated	DEGs
NA	CL.13178	7.37033	0.000785519	0.0136989	0	0	0	0	0	47.2321	34.0835	63.4601	NA	NA	NA	Upregulated	DEGs
NA	CL.13205	-1.02943	0.000155131	0.00354488	1680.95	1939.08	2820.92	2605.6	1264.31	786.71	1040.86	1341.08	NA	NA	NA	Downregulated	DEGs
NA	CL.23522	1.50128	5.90713e-10	4,46031295166012e-08	607.651	579.994	671.607	585.863	1748.96	1971.94	1809.05	1394.83	NA	NA	NA	Upregulated	DEGs
NA	CL.13215	-8.16475	0.000105254	0.00250684	112.283	34.6265	25.3756	0	0	0	0	0	NA	NA	NA	Downregulated	DEGs
NA	CL.6778	-1.71581	0.0013923	0.0215613	394.643	193.331	334.958	118.165	71.6442	69.3722	86.5197	89.3622	NA	NA	NA	Downregulated	DEGs
NA	CL.13239	-1.18395	0.00315131	0.0404891	5383	1396.6	1427.8	1235.28	995.995	1002.21	1195.55	960.967	NA	NA	NA	Downregulated	DEGs
NA	CL.13249	5.54047	0.00362311	0.0450242	0	0	0	3.97195	115.193	0	44.5708	34.9678	NA	NA	NA	Upregulated	DEGs
NA	CL.13351	-2.75426	0.00254744	0.0346532	145.308	354.922	235.147	59.5792	40.0365	14.76	0	62.165	NA	NA	NA	Downregulated	DEGs
NA	CL.23720	-1.64656	0.000207986	0.0045482	1083.2	1400.93	1108.91	1432.88	141.884	234.685	873.063	359.391	NA	NA	NA	Downregulated	DEGs
NA	CL.1860	2.21946	9,85082159153805e-05	0.00236783	318.687	28.8554	153.945	61.5652	611.083	475.273	956.961	573.083	NA	NA	NA	Upregulated	DEGs
NA	CL.6999	-6.46712	0.00194671	0.0281732	399.597	207.759	1624.04	305.84	0	0	0	28.4923	NA	NA	NA	Downregulated	DEGs
NA	CL.1861	2.33403	2.89563e-10	2,31837646704068e-08	538.3	177.461	381.48	192.64	1778.46	1672.31	1932.27	1113.79	NA	NA	NA	Upregulated	DEGs
NA	CL.13498	7.10109	0.00212399	0.030132	0	0	0	0	39.3341	0	49.8144	31.0825	NA	NA	NA	Upregulated	DEGs
NA	CL.187	-8.8008	1,13275103012519e-07	5,74769451934333e-06	138.703	49.0542	71.8975	7.9439	0	0	0	0	NA	NA	NA	Downregulated	DEGs
NA	CL.13585	7.01202	0.00330189	0.0419325	0	0	0	0	0	17.7121	77.3434	18.1315	NA	NA	NA	Upregulated	DEGs
NA	CL.18760	1.26341	5,5724410120435e-08	3,00076668452161e-06	3173.66	1771.72	2437.75	1870.79	5529.25	5307.71	6106.2	5267.19	NA	NA	NA	Upregulated	DEGs
NA	CL.7173	7.96982	1,69807070708882e-06	6,37617901544701e-05	0	0	0	0	74.4538	34.6861	83.8979	26.5496	NA	NA	NA	Upregulated	DEGs
NA	CL.20643	-8.20203	3,82488546648689e-06	0.000130034	57.7929	34.6265	18.6088	65.5372	0	0	0	0	NA	NA	NA	Downregulated	DEGs
NA	CL.3926	-3.08334	4,53003142675418e-06	0.000151092	409.504	164.476	187.779	552.101	42.1437	72.3242	34.0835	6.47552	NA	NA	NA	Downregulated	DEGs
NA	CL.137	-1.37003	0.000778539	0.0135886	4352.63	1864.06	902.525	2361.32	1521.39	888.555	728.863	527.107	NA	NA	NA	Downregulated	DEGs
NA	CL.13762	6.52409	8,05006404514838e-10	5,8454123589161e-08	19.8147	0	18.6088	3.97195	558.403	900.363	2172.17	271.972	NA	NA	NA	Upregulated	DEGs
NA	CL.13764	-3.49022	2,89216132118336e-24	1,4016893472898e-21	5449.04	4968.9	8905.14	3553.9	400.365	239.113	739.351	659.208	NA	NA	NA	Downregulated	DEGs
NA	CL.18938	-3.23949	3,46008609321194e-07	1,55071385338789e-05	4785.25	8385.38	12358.8	7015.46	389.126	284.869	1009.4	1762.64	NA	NA	NA	Downregulated	DEGs
NA	CL.2575	-3.22654	3,68469789450849e-13	4,31399461357062e-11	614.256	285.669	555.725	726.867	71.6442	50.1842	73.4107	38.8531	NA	NA	NA	Downregulated	DEGs
NA	CL.13838	1.34501	0.000347399	0.00693466	181.635	305.867	292.665	166.822	543.653	438.373	692.158	733.029	NA	NA	NA	Upregulated	DEGs
NA	CL.24189	1.15659	0.00216122	0.0305148	336.85	574.223	597.172	262.149	804.944	783.758	1591.44	770.587	NA	NA	NA	Upregulated	DEGs
NA	CL.33997	6.44524	0.00389844	0.0476781	0	0	0	0.992987	78.6682	5.16602	41.949	0	NA	NA	NA	Upregulated	DEGs
NA	CL.13873	-7.3893	0.00305178	0.0394291	79.2588	11.5422	0	9.92987	0	0	0	0	NA	NA	NA	Downregulated	DEGs
NA	CL.13875	1.77027	2,88590957372109e-05	0.000805119	359.967	470.343	925.363	258.177	840.064	1102.58	2409.44	2525.45	NA	NA	NA	Upregulated	DEGs
NA	CL.24370	1.70431	2,28953119499923e-10	1,85656926473867e-08	931.291	865.662	977.806	738.783	2150.73	2078.21	3867.17	3355.61	NA	NA	NA	Upregulated	DEGs
NA	CL.14059	-1.03227	0.000276264	0.00571165	6121.09	18242.4	14098.7	12844.3	7170.74	6154.94	4683.86	7075.15	NA	NA	NA	Downregulated	DEGs
NA	CL.29240	1.37856	0.00285731	0.0374976	204.752	186.117	96.4272	232.359	206.504	479.701	545.337	637.839	NA	NA	NA	Upregulated	DEGs
NA	CL.14092	-7.63054	0.000935764	0.0156135	42.9319	40.3976	35.5258	0	0	0	0	0	NA	NA	NA	Downregulated	DEGs
NA	CL.14104	7.18928	0.00164362	0.0246071	0	0	0	0	43.5484	0	65.5453	18.779	NA	NA	NA	Upregulated	DEGs
NA	CL.19305	7.34201	0.0037797	0.0466088	0	0	0	0	125.026	0	0	16.8363	NA	NA	NA	Upregulated	DEGs
NA	CL.14140	3.45756	1,54071255050157e-19	4,28112660699371e-17	132.098	300.096	214.847	276.05	949.637	2763.82	4004.82	2435.44	NA	NA	NA	Upregulated	DEGs
NA	CL.14158	2.31816	3,41232939236864e-07	1,53924122374378e-05	396.294	115.422	184.396	131.074	960.875	1266.41	1455.1	433.86	NA	NA	NA	Upregulated	DEGs
NA	CL.19361	-2.21777	0.00277798	0.0368154	1433.26	236.614	157.329	55.6073	126.431	154.98	83.8979	38.8531	NA	NA	NA	Downregulated	DEGs
NA	CL.34281	-7.85989	0.000486847	0.00920681	95.7711	0	5.92097	37.7335	0	0	0	0	NA	NA	NA	Downregulated	DEGs
NA	CL.14218	-1.8322	4,97198036830802e-13	5,6931907074472e-11	19504.3	8985.57	12500	16664.3	4391.37	4567.5	4221.12	3011.76	NA	NA	NA	Downregulated	DEGs
NA	CL.451	-1.8693	0.000913878	0.0153343	518.485	274.126	201.313	188.668	91.3113	115.866	83.8979	32.3776	NA	NA	NA	Downregulated	DEGs
NA	CL.1425	3.4967	7,69112389051851e-09	4,81330396031248e-07	59.4441	25.9699	25.3756	29.7896	324.506	776.378	364.432	110.084	NA	NA	NA	Upregulated	DEGs
NA	CL.19564	1.20084	0.00133759	0.0208493	287.313	1147	1168.97	1540.12	2794.12	2105.52	2548.4	2084.47	NA	NA	NA	Upregulated	DEGs
NA	CL.2299	-5.12479	4,1336932687665e-33	3.31331e-30	1496.01	1328.79	1758.53	1440.82	91.3113	38.3761	23.5963	18.1315	NA	NA	NA	Downregulated	DEGs
NA	CL.31142	2.22396	0.000107162	0.00254938	29.7221	77.9096	279.131	305.84	474.819	599.996	1457.73	717.487	NA	NA	NA	Upregulated	DEGs
NA	CL.29536	3.3048	2,67064760827694e-17	5,33511115674541e-15	198.147	279.897	325.653	107.243	1557.91	2462.71	3751.81	1235.53	NA	NA	NA	Upregulated	DEGs
NA	CL.19653	-1.85105	3,31228218125892e-13	3,94445489471062e-11	2077.24	2418.08	2505.42	2023.71	555.594	721.766	461.439	760.226	NA	NA	NA	Downregulated	DEGs
NA	CL.14362	5.11543	2,12058780326028e-22	8,49866342691237e-20	155.215	265.47	360.333	81.425	7774.8	9853.07	8682.13	3610.75	NA	NA	NA	Upregulated	DEGs
NA	CL.19692	-2.84894	1,36395778159662e-18	3,23010001914472e-16	7404.1	8682.59	18003.1	7525.85	895.553	1052.39	1794.63	2035.26	NA	NA	NA	Downregulated	DEGs
NA	CL.24805	-1.24109	4,73008225997274e-07	2,04088849477913e-05	2797.18	5587.85	3825.79	3617.45	1624.64	1718.81	1852.31	1501.67	NA	NA	NA	Downregulated	DEGs
NA	CL.14526	-2.35957	0.0016125	0.0242744	465.646	124.078	253.756	47.6634	82.8825	16.236	44.5708	29.7874	NA	NA	NA	Downregulated	DEGs
NA	CL.19794	-6.3212	3,73457131227719e-32	2,88253578325395e-29	27900.8	34525.5	30643.6	31031.8	113.788	456.085	761.636	222.758	NA	NA	NA	Downregulated	DEGs
NA	CL.34613	1.06799	0.00372248	0.0460122	828.915	450.144	527.812	899.646	1892.25	1986.7	1106.4	687.7	NA	NA	NA	Upregulated	DEGs
NA	CL.19834	3.23879	6,52650698981725e-05	0.00165869	0	77.9096	27.0673	21.8457	109.574	320.293	511.253	256.431	NA	NA	NA	Upregulated	DEGs
NA	CL.19835	-5.59831	0.00203951	0.0291719	1902.21	666.56	1109.76	293.924	0	0	76.0325	6.47552	NA	NA	NA	Downregulated	DEGs
NA	CL.14620	-1.52882	1,05310220304715e-06	4,16444969857736e-05	4481.43	2807.63	2466.51	2424.87	1532.62	588.926	1164.08	935.065	NA	NA	NA	Downregulated	DEGs
NA	CL.2497	3.51617	4,22940979500679e-11	3.75068e-09	42.9319	21.6416	27.0673	51.6353	379.293	349.075	705.267	207.864	NA	NA	NA	Upregulated	DEGs
NA	CL.2003	-1.04385	0.000182896	0.00407653	931.291	978.198	1123.29	1241.23	469.199	537.266	424.733	641.076	NA	NA	NA	Downregulated	DEGs
NA	CL.14784	1.2587	0.000129708	0.00302702	591.139	562.68	422.081	260.163	970.709	1096.67	1384.32	936.36	NA	NA	NA	Upregulated	DEGs
NA	CL.14794	-3.48594	1,02178952397996e-08	6.26297e-07	244.381	256.813	209.772	107.243	19.667	17.7121	13.1091	22.0168	NA	NA	NA	Downregulated	DEGs
NA	CL.14807	-9.37118	7,97329863956427e-10	5,80991411358459e-08	171.727	75.0241	140.412	9.92987	0	0	0	0	NA	NA	NA	Downregulated	DEGs
NA	CL.25102	-2.67804	0.000173528	0.00390111	488.763	666.56	602.247	192.64	2.80958	87.0843	57.6798	156.708	NA	NA	NA	Downregulated	DEGs
NA	CL.20195	-2.03215	3.41351e-10	2,67434611778886e-08	1109.62	1672.17	2796.39	1614.6	307.649	438.373	538.782	475.951	NA	NA	NA	Downregulated	DEGs
NA	CL.20207	7.23964	0.00150756	0.0230026	0	0	0	0	85.6921	17.7121	28.8399	0	NA	NA	NA	Upregulated	DEGs
NA	CL.25126	-1.68342	0.00297127	0.0387358	284.011	346.265	576.872	452.802	22.4766	141.696	201.879	152.175	NA	NA	NA	Downregulated	DEGs
NA	CL.30035	-2.08462	1,95789906108289e-07	9,27332191658349e-06	3383.36	3420.81	6166.27	2846.89	497.998	346.861	1659.61	1227.76	NA	NA	NA	Downregulated	DEGs
NA	CL.25169	-8.48968	3,41735926952744e-06	0.000118106	46.2343	124.078	1.69171	43.6914	0	0	0	0	NA	NA	NA	Downregulated	DEGs
NA	CL.20280	-1.10383	0.00155915	0.0235967	4243.65	4795.77	3021.39	2750.57	588.606	1880.43	1976.85	2445.16	NA	NA	NA	Downregulated	DEGs
NA	CL.14956	-10.2917	4,38415277488071e-14	5,93284050834506e-12	110.632	106.765	487.211	45.6774	0	0	0	0	NA	NA	NA	Downregulated	DEGs
NA	CL.20301	7.49965	3,87995297137852e-05	0.00104874	0	0	0	0	49.1676	58.3022	26.2181	24.607	NA	NA	NA	Upregulated	DEGs
NA	CL.2523	-7.54534	0.00190427	0.027655	66.049	0	43.9843	1.98597	0	0	0	0	NA	NA	NA	Downregulated	DEGs
NA	CL.20341	3.8793	1,25910707910827e-06	4,88636713754496e-05	0	18.756	81.2019	11.9158	331.53	141.696	553.202	644.962	NA	NA	NA	Upregulated	DEGs
NA	CL.31845	-1.77432	4,27891735366277e-13	4,92666506355426e-11	97192.8	144365	156713	168015	25657.1	51402.6	41987	46498.8	NA	NA	NA	Downregulated	DEGs
NA	CL.15081	1.08974	5,59436119701741e-05	0.00145008	4814.97	3005.29	3506.91	3203.38	5119.05	6294.42	11791.6	7721.41	NA	NA	NA	Upregulated	DEGs
NA	CL.25295	-1.35456	2,19488714785114e-08	1,27059578225605e-06	2869.83	4178.26	3841.02	3602.56	1043.76	1567.52	1287.31	1767.82	NA	NA	NA	Downregulated	DEGs
NA	CL.868	-2.94198	0.00222634	0.0311807	300.523	196.217	162.404	178.738	0	7.38002	18.3527	82.8866	NA	NA	NA	Downregulated	DEGs
NA	CL.15099	-7.62653	0.000262691	0.00549095	72.6539	25.9699	4.22926	15.8878	0	0	0	0	NA	NA	NA	Downregulated	DEGs
NA	CL.20413	6.65596	0.00291184	0.0380934	0	0	0	0	44.9532	13.284	13.1091	16.8363	NA	NA	NA	Upregulated	DEGs
NA	CL.30210	-4.14771	0.000464254	0.00884374	369.875	75.0241	32.1424	65.5372	15.4527	14.76	0	0	NA	NA	NA	Downregulated	DEGs
NA	CL.20444	6.51572	4,95224854200951e-05	0.00129981	0	0	0	1.98597	44.9532	31.7341	99.6288	37.558	NA	NA	NA	Upregulated	DEGs
NA	CL.15152	-1.45034	3,27383277830281e-06	0.000114474	1162.46	1310.04	861.924	882.766	528.2	299.629	348.701	365.219	NA	NA	NA	Downregulated	DEGs
NA	CL.25402	-1.12172	0.00404483	0.0490939	558.114	380.891	578.563	790.418	382.102	211.069	285.777	182.61	NA	NA	NA	Downregulated	DEGs
NA	CL.20485	-1.14659	0.00129212	0.0202769	1030.36	862.777	572.642	694.098	210.718	445.753	332.97	436.45	NA	NA	NA	Downregulated	DEGs
NA	CL.8780	1.27806	0.000816126	0.0141146	1344.1	1321.58	1072.54	424.999	1667.48	2270.09	4520	1637.01	NA	NA	NA	Upregulated	DEGs
NA	CL.3814	-1.23841	0.00380412	0.0467716	1979.82	678.102	593.789	677.217	477.628	507.746	458.817	220.168	NA	NA	NA	Downregulated	DEGs
NA	CL.15280	-1.44917	5,79972135069551e-06	0.000189445	1023.76	1168.64	1532.69	1664.25	316.077	439.111	713.132	508.976	NA	NA	NA	Downregulated	DEGs
NA	CL.25525	-3.32684	1,6819640519714e-07	8,11391917663983e-06	141061	244480	81494.5	105311	28403.4	8856.76	15024.3	4755.62	NA	NA	NA	Downregulated	DEGs
NA	CL.30440	-7.58616	0.00114437	0.018303	37.9782	51.9397	25.3756	0	0	0	0	0	NA	NA	NA	Downregulated	DEGs
NA	CL.17187	-1.68558	3,59675671556861e-20	1,10444038419823e-17	11631.2	12754.1	13711.3	11256.5	3746.57	3462.71	3746.57	4386.52	NA	NA	NA	Downregulated	DEGs
NA	CL.20730	-1.68779	3,98251633733842e-06	0.000134515	4560.69	4227.32	3684.53	3797.18	1205.31	1740.21	338.214	1762.64	NA	NA	NA	Downregulated	DEGs
NA	CL.3992	-8.47775	1.97729e-05	0.000573121	62.7466	115.422	0	35.7475	0	0	0	0	NA	NA	NA	Downregulated	DEGs
NA	CL.15468	-8.0266	0.000945204	0.0157584	0	80.7951	0	75.467	0	0	0	0	NA	NA	NA	Downregulated	DEGs
NA	CL.24061	1.30424	6,08641315148097e-08	3,23573597134856e-06	7212.55	6506.89	5668.91	3640.29	11213.7	15596.9	16977.5	13074.1	NA	NA	NA	Upregulated	DEGs
NA	CL.25681	6.98643	0.00324941	0.0414176	0	0	0	0	21.0718	0	53.7471	36.2629	NA	NA	NA	Upregulated	DEGs
NA	CL.25682	7.23331	0.000265319	0.00552925	0	0	0	0	16.8575	8.11802	47.1926	59.5748	NA	NA	NA	Upregulated	DEGs
NA	CL.24086	-1.79638	0.000269185	0.00557636	3011.84	758.897	750.271	419.041	533.82	340.957	254.316	291.398	NA	NA	NA	Downregulated	DEGs
NA	CL.25706	-7.61853	0.00379417	0.0467109	89.1662	0	28.759	0	0	0	0	0	NA	NA	NA	Downregulated	DEGs
NA	CL.30643	7.37708	0.000953443	0.0158704	0	0	0	0	81.4777	10.332	53.7471	0	NA	NA	NA	Upregulated	DEGs
NA	CL.30686	-3.43734	0.00229207	0.0318232	75.9564	5.77108	350.183	139.018	0	24.3541	20.9745	7.77062	NA	NA	NA	Downregulated	DEGs
NA	CL.4094	1.06457	0.000103671	0.00247765	766.169	796.409	661.457	659.344	1940.01	1695.93	1321.39	1069.76	NA	NA	NA	Upregulated	DEGs
NA	CL.25798	-2.7697	1,25685034610521e-13	1,54986752738654e-11	625.815	522.283	988.802	515.36	105.359	90.7743	93.0743	99.723	NA	NA	NA	Downregulated	DEGs
NA	CL.20878	1.82013	1,16318652494136e-05	0.00035388	231.172	158.705	289.282	272.079	911.708	597.782	1442	414.433	NA	NA	NA	Upregulated	DEGs
NA	CL.30781	-5.87019	2,6880358515272e-17	5,33511115674541e-15	3317.31	6120.23	12385	3993.79	47.7628	39.8521	152.065	202.036	NA	NA	NA	Downregulated	DEGs
NA	CL.25898	6.7881	0.00175445	0.0259127	0	0	0	0	26.691	41.3281	7.86543	20.7217	NA	NA	NA	Upregulated	DEGs
NA	CL.15676	-1.24126	6,9029806192962e-06	0.00022132	2521.42	1865.5	1323.76	1604.67	651.119	819.182	703.956	917.581	NA	NA	NA	Downregulated	DEGs
NA	CL.24300	-2.30353	2,17640852474169e-14	3,19410941236739e-12	2793.87	2788.88	3533.13	2682.06	575.261	309.961	613.504	891.031	NA	NA	NA	Downregulated	DEGs
NA	CL.22799	1.22249	4,93237782935138e-05	0.00129623	9844.61	3670.41	8502.51	7787.01	14764.3	11233.9	26045.1	17509.8	NA	NA	NA	Upregulated	DEGs
NA	CL.4378	-7.16705	2,83357215080324e-05	0.00079264	1055.13	1178.74	6754.13	581.891	0	23.6161	0	42.7384	NA	NA	NA	Downregulated	DEGs
NA	CL.32668	1.18426	0.00355561	0.0443972	564.719	245.271	263.906	196.611	1022.69	550.55	741.972	565.96	NA	NA	NA	Upregulated	DEGs
NA	CL.4381	-10.0466	1,63851881273739e-08	9,70077615268386e-07	2826.9	2881.21	6199.26	719.916	0	11.808	0	0	NA	NA	NA	Downregulated	DEGs
NA	CL.4385	-6.9211	2,35515839472451e-11	2,17174782947163e-09	6500.88	7094.1	11600	2848.88	49.1676	0.738002	99.6288	82.2391	NA	NA	NA	Downregulated	DEGs
NA	CL.31036	-5.98809	4,18672135104004e-21	1,45418788259457e-18	15841.9	21015.4	51915.9	17517.3	236.004	178.597	553.202	707.127	NA	NA	NA	Downregulated	DEGs
NA	CL.26116	6.71729	0.00223293	0.0312182	0	0	0	0	35.1197	29.5201	18.3527	9.06573	NA	NA	NA	Upregulated	DEGs
NA	CL.15988	-5.61861	0.000584694	0.0107452	122.191	83.6807	8.45853	9.92987	0	4.42801	0	0	NA	NA	NA	Downregulated	DEGs
NA	CL.31123	-3.62389	7,06742030699318e-06	0.000226244	155.215	317.409	194.546	254.205	39.3341	29.5201	2.62181	2.59021	NA	NA	NA	Downregulated	DEGs
NA	CL.16041	7.34934	0.00124583	0.0196541	0	0	0	0	51.9772	4.42801	86.5197	0	NA	NA	NA	Upregulated	DEGs
NA	CL.21355	4.71219	1,96400470363726e-09	1,34196255815739e-07	66.049	25.9699	162.404	19.8597	665.87	1431.72	2655.89	2458.75	NA	NA	NA	Upregulated	DEGs
NA	CL.31165	1.03432	0.00264951	0.0355086	378.131	434.274	508.358	265.128	1092.93	640.586	905.836	609.994	NA	NA	NA	Upregulated	DEGs
NA	CL.31213	7.30562	0.00119251	0.0189132	0	0	0	0	108.169	13.284	0	16.8363	NA	NA	NA	Upregulated	DEGs
NA	CL.16109	7.649	0.000250434	0.00528244	0	0	0	0	119.407	34.6861	0	21.3692	NA	NA	NA	Upregulated	DEGs
NA	CL.16111	6.21184	1,35992806595278e-18	3,23010001914472e-16	0	0	16.9171	5.95792	384.912	506.27	367.053	602.871	NA	NA	NA	Upregulated	DEGs
NA	CL.26316	-1.88814	9,73568559034655e-06	0.000301474	515.182	1185.96	1013.33	788.432	155.932	132.84	437.842	222.758	NA	NA	NA	Downregulated	DEGs
NA	CL.26380	1.17781	3,73050317246515e-10	2,90088381023037e-08	2410.79	2617.19	2547.71	2111.09	5421.08	5292.21	5885.96	5315.11	NA	NA	NA	Upregulated	DEGs
NA	CL.21490	-3.79372	4,28380010237765e-54	1,27534848762215e-50	8723.43	13873.7	12944.1	12822.4	573.154	1112.91	958.272	844.408	NA	NA	NA	Downregulated	DEGs
NA	CL.163	-5.67561	0.000590326	0.0108391	171.727	37.512	20.3005	5.95792	0	0	5.24362	0	NA	NA	NA	Downregulated	DEGs
NA	CL.26446	-1.95193	6,44860745745821e-10	4,81680929797237e-08	4735.72	5600.83	5548.79	2951.16	1307.86	627.302	1887.7	1049.03	NA	NA	NA	Downregulated	DEGs
NA	CL.33060	1.45929	5,32771999858511e-08	2,88388791611724e-06	10524.9	10927.5	14205.3	10603.1	37447.4	34870.6	15125.2	39761.6	NA	NA	NA	Upregulated	DEGs
NA	CL.4782	1.47251	1,20846727705517e-13	1,49907488415654e-11	13850.5	10186	10224.7	11736.1	34572.5	37318.6	29671	26074.3	NA	NA	NA	Upregulated	DEGs
NA	CL.16392	-5.26333	5,89463655227284e-07	2,46675152107161e-05	188.24	125.521	131.107	185.689	0	14.76	0	1.2951	NA	NA	NA	Downregulated	DEGs
NA	CL.16398	-5.92527	1,28563274056016e-07	6,3944120079412e-06	653.885	549.695	433.923	517.346	0	25.0921	9.17634	1.2951	NA	NA	NA	Downregulated	DEGs
NA	CL.16407	-6.25301	0.00253523	0.0345096	594.441	940.686	768.034	971.142	0	0	0	42.7384	NA	NA	NA	Downregulated	DEGs
NA	CL.16414	-2.27074	4,14267686602842e-05	0.00110684	270.801	383.777	189.471	430.956	22.4766	66.4202	89.1416	86.772	NA	NA	NA	Downregulated	DEGs
NA	CL.26549	-1.63592	0.000161964	0.00366883	505.275	562.68	676.682	526.283	304.839	150.552	78.6543	194.913	NA	NA	NA	Downregulated	DEGs
NA	CL.26573	2.38944	0.00057527	0.0106	21.4659	46.1687	23.6839	19.8597	134.157	243.541	108.805	93.895	NA	NA	NA	Upregulated	DEGs
NA	CL.26641	-2.02817	2,11599319181187e-06	7,74996451974681e-05	462.343	722.828	486.365	405.139	66.0251	118.818	170.418	154.765	NA	NA	NA	Downregulated	DEGs
NA	CL.26666	-1.95862	1,06057350196978e-06	4,18605147368373e-05	607.651	2084.8	1473.48	653.386	398.96	258.301	288.399	293.989	NA	NA	NA	Downregulated	DEGs
NA	evm.TU.group1.1769	-6.95158	1,76697881263274e-06	6,61110205660076e-05	24.7684	121.193	50.7512	93.3408	0	2.21401	0	0	NA	NA	NA	Downregulated	DEGs
NA	CL.31637	1.699	1,0099836759479e-05	0.000311823	112.283	301.539	259.677	228.387	512.748	857.559	858.643	704.536	NA	NA	NA	Upregulated	DEGs
NA	CL.1676	-1.92486	8,66957547536899e-08	4,49437693797736e-06	444.18	704.072	559.955	574.94	134.86	122.508	174.35	170.306	NA	NA	NA	Downregulated	DEGs
NA	CL.6827	6.82056	0.00188602	0.027479	0	0	0	0	50.5724	5.90402	34.0835	8.41817	NA	NA	NA	Upregulated	DEGs
NA	CL.26893	7.5991	1,97732268024797e-05	0.000573121	0	0	0	0	30.9053	60.5162	52.4362	25.9021	NA	NA	NA	Upregulated	DEGs
NA	CL.2365	-7.03874	0.00297837	0.038769	3.30245	40.3976	15.2254	19.8597	0	0	0	0	NA	NA	NA	Downregulated	DEGs
NA	CL.18516	-4.61514	0.0027298	0.0363276	584.534	121.193	177.629	69.5091	23.8814	14.76	0	0	NA	NA	NA	Downregulated	DEGs
NA	CL.18528	-1.93709	1,63404927482019e-06	6,16912805928494e-05	6469.5	3886.82	2958.79	969.156	936.994	566.786	1190.3	1036.08	NA	NA	NA	Downregulated	DEGs
NA	CL.25339	6.79435	0.00290811	0.0380685	0	0	0	0	12.6431	2.95201	76.0325	5.82797	NA	NA	NA	Upregulated	DEGs
NA	CL.22109	-3.61687	0.000900897	0.0151987	8061.28	1312.92	1576.67	861.913	184.027	82.6563	671.184	25.9021	NA	NA	NA	Downregulated	DEGs
NA	CL.1702	1.97843	4,67758429887669e-05	0.00123864	297.221	51.9397	130.261	129.088	643.393	711.434	650.209	387.236	NA	NA	NA	Upregulated	DEGs
NA	CL.5363	-7.22264	0.00153471	0.0233285	9.90735	5.77108	16.0712	57.5933	0	0	0	0	NA	NA	NA	Downregulated	DEGs
NA	CL.22224	-3.12399	0.000266624	0.00554191	137.052	331.837	257.985	281.015	0	20.6641	64.2344	31.73	NA	NA	NA	Downregulated	DEGs
NA	CL.22226	-4.06135	3,81903123641516e-47	7,9588610966892e-44	29424.8	40696.2	44775.2	34656.2	1017.77	2297.4	3016.39	2629.06	NA	NA	NA	Downregulated	DEGs
NA	CL.22227	-1.49265	1,52585840382495e-11	1,45866463925284e-09	6127.7	8988.46	8480.52	7836.66	2893.86	3125.44	2034.53	3113.43	NA	NA	NA	Downregulated	DEGs
NA	CL.32089	-1.94266	3,82856085837479e-05	0.00103754	1360.61	519.397	461.836	452.802	133.455	317.341	117.981	156.708	NA	NA	NA	Downregulated	DEGs
NA	CL.22273	2.09958	2,40443085280944e-11	2,20741581376867e-09	733.144	631.933	1378.74	788.432	3021.7	3363.08	6001.32	2770.87	NA	NA	NA	Upregulated	DEGs
NA	CL.27175	3.48316	0.00299819	0.0389541	0	0	45.6761	5.95792	238.814	20.6641	191.392	138.576	NA	NA	NA	Upregulated	DEGs
NA	CL.27181	-1.48506	8,85806367052798e-05	0.00216464	756.261	1561.08	960.889	1788.37	365.245	290.035	764.258	393.712	NA	NA	NA	Downregulated	DEGs
NA	CL.32111	-5.21147	0.000194422	0.00430122	125.493	49.0542	35.5258	91.3548	0	0	0	7.77062	NA	NA	NA	Downregulated	DEGs
NA	CL.32112	-7.58184	0.00131503	0.0205436	69.3515	15.8705	0	29.7896	0	0	0	0	NA	NA	NA	Downregulated	DEGs
NA	CL.30423	1.79131	6,8324370138388e-09	4,32790235162312e-07	290.616	406.861	686.833	585.863	1614.1	1716.59	1452.48	2050.15	NA	NA	NA	Upregulated	DEGs
NA	CL.28852	-2.54574	3,08352853517768e-18	6,98486246446769e-16	2120.17	4127.77	4089.7	4439.65	738.919	639.848	398.515	751.16	NA	NA	NA	Downregulated	DEGs
NA	CL.30434	5.98126	0.00130475	0.0204237	0	0	1.69171	0	27.3934	7.38002	55.058	47.9188	NA	NA	NA	Upregulated	DEGs
NA	CL.5527	-8.30611	5,59233979660875e-05	0.00145008	0	126.964	10.1502	52.6283	0	0	0	0	NA	NA	NA	Downregulated	DEGs
NA	CL.22368	-1.14212	0.00026345	0.0054958	632.419	634.819	685.987	741.762	306.946	257.563	272.668	383.351	NA	NA	NA	Downregulated	DEGs
NA	CL.22408	-1.17221	5,83002764713214e-05	0.00149997	1264.84	2507.53	1520.84	1743.69	1016.36	800.732	634.478	669.569	NA	NA	NA	Downregulated	DEGs
NA	CL.24040	4.38219	0.000130448	0.00303408	0	25.9699	1.69171	0	155.932	53.1362	125.847	230.528	NA	NA	NA	Upregulated	DEGs
NA	CL.5612	-4.01459	2,96099623133976e-07	1,35026611512299e-05	12007.7	4919.85	7839.36	7360.02	285.172	1381.54	154.687	165.773	NA	NA	NA	Downregulated	DEGs
NA	CL.2245	-8.3586	0.000266813	0.00554191	115.586	0	81.2019	0	0	0	0	0	NA	NA	NA	Downregulated	DEGs
NA	CL.27350	-1.95221	1,95865424001316e-10	1,60071977889703e-08	1699.11	4504.33	3028.15	3079.25	711.525	638.372	1116.89	717.487	NA	NA	NA	Downregulated	DEGs
NA	CL.22476	-6.80115	0.00367973	0.0455918	82.5613	25.9699	0	1.98597	0	0	1.31091	0	NA	NA	NA	Downregulated	DEGs
NA	CL.28983	-1.53242	0.00138095	0.0214449	2394.28	1206.16	1059.85	395.209	304.839	359.407	848.156	237.004	NA	NA	NA	Downregulated	DEGs
NA	CL.27428	-3.5171	1,63557600746357e-09	1,1361801331847e-07	964.316	455.915	592.943	780.488	80.0729	5.90402	107.494	51.8042	NA	NA	NA	Downregulated	DEGs
NA	CL.17351	4.28636	0.00223351	0.0312182	0	0	8.45853	5.95792	2.10718	53.1362	182.216	56.337	NA	NA	NA	Upregulated	DEGs
NA	CL.27433	-7.6923	0.00341195	0.0430418	112.283	0	0	11.9158	0	0	0	0	NA	NA	NA	Downregulated	DEGs
NA	CL.19010	6.86049	0.00127223	0.0199949	0	0	0	0	40.7389	8.85603	19.6636	32.3776	NA	NA	NA	Upregulated	DEGs
NA	CL.32433	3.35555	0.00251192	0.0343044	0	10.0994	47.3678	0	179.111	81.1802	152.065	185.2	NA	NA	NA	Upregulated	DEGs
NA	CL.3244	2.32409	0.000287658	0.00591786	66.049	31.7409	34.68	41.7055	118.705	164.574	454.884	132.748	NA	NA	NA	Upregulated	DEGs
NA	CL.22662	-1.1746	0.00141425	0.0218481	1836.16	1145.56	693.599	583.877	469.199	484.129	427.355	503.795	NA	NA	NA	Downregulated	DEGs
NA	CL.17485	7.1192	0.00215087	0.0304098	0	0	0	0	0	42.0661	62.9235	16.8363	NA	NA	NA	Upregulated	DEGs
NA	CL.22702	-2.89145	4,12427240980885e-18	9,24191795918457e-16	1862.58	2308.43	2403.91	1292.87	314.673	159.408	385.406	203.331	NA	NA	NA	Downregulated	DEGs
NA	CL.29186	1.9006	3,90047017035328e-16	6,7738165291802e-14	1136.04	2050.18	1396.5	1676.16	6396	6021.36	6106.2	4847.57	NA	NA	NA	Upregulated	DEGs
NA	CL.17527	-7.70179	0.00304201	0.0393272	75.9564	49.0542	0	0	0	0	0	0	NA	NA	NA	Downregulated	DEGs
NA	CL.22723	-2.8378	3,92830534834751e-06	0.000132899	14702.5	36017.3	56572.3	25660.8	1881.01	2259.76	6279.24	8177.29	NA	NA	NA	Downregulated	DEGs
NA	CL.5948	-2.83745	5,88657144406072e-13	6,70361469367352e-11	752.959	2579.67	2568.01	1799.29	318.185	143.172	230.719	384.646	NA	NA	NA	Downregulated	DEGs
NA	CL.5950	-5.45272	1,25799935776258e-68	6,55417665394302e-65	22299.8	30195.7	49774.2	33132	469.902	526.196	782.61	1312.59	NA	NA	NA	Downregulated	DEGs
NA	CL.32605	-2.41176	2,02551130720156e-14	3,03680975842306e-12	62792.8	102810	133628	78074.6	9485.13	12810.2	18107.5	30502.9	NA	NA	NA	Downregulated	DEGs
NA	CL.27661	1.37726	6,58401777137631e-17	1,28234514350918e-14	12002.8	14127.6	13935.4	12797.6	34020.5	34396.8	35520.3	33393	NA	NA	NA	Upregulated	DEGs
NA	CL.29301	-4.85386	6,65579206293695e-97	9,08458739273784e-93	15746.1	20631.6	17263	18636.4	412.305	817.706	705.267	565.96	NA	NA	NA	Downregulated	DEGs
NA	CL.24462	-7.93277	0.000444431	0.00850501	49.5368	93.7801	3.38341	0	0	0	0	0	NA	NA	NA	Downregulated	DEGs
NA	CL.2289	1.57329	1,24512504189143e-11	1,20131508671377e-09	3858.91	3735.33	4958.39	5244.96	9879.18	10811.7	15673.2	16610.4	NA	NA	NA	Upregulated	DEGs
NA	CL.22934	1.71367	2,4734176978686e-07	1,14801837023567e-05	700.12	559.795	759.576	410.104	1253.77	1665.67	3294.3	1758.1	NA	NA	NA	Upregulated	DEGs
NA	CL.31081	7.93484	0.000188068	0.00416508	0	0	0	0	0	1.476	157.309	55.6895	NA	NA	NA	Upregulated	DEGs
NA	CL.31089	-1.81043	8,77603014109035e-05	0.00215168	492.065	429.946	517.662	180.724	95.5256	101.844	112.738	151.527	NA	NA	NA	Downregulated	DEGs
NA	CL.24604	-4.9828	2,84826831723459e-34	2,58077877092038e-31	2499.96	3650.21	5668.91	1578.85	53.382	60.5162	159.93	151.527	NA	NA	NA	Downregulated	DEGs
NA	CL.24619	-5.0877	4.25274e-14	5,83072533913676e-12	10183.1	18054.8	35870.9	14578	132.05	349.813	732.796	1099.54	NA	NA	NA	Downregulated	DEGs
NA	CL.23	2.60331	1,00926708369485e-23	4,67402800537794e-21	5728.1	7089.77	6810.81	5399.86	37179.1	44226.3	50905.1	19787.9	NA	NA	NA	Upregulated	DEGs
NA	CL.27886	1.31517	1,98478562174915e-06	7,33385325483197e-05	610.954	761.783	1179.12	792.404	2215.35	1892.24	1672.72	2548.76	NA	NA	NA	Upregulated	DEGs
NA	CL.23033	8.62026	9,04350947063038e-07	3,61740378825215e-05	0	0	0	0	35.1197	1.476	291.021	17.4839	NA	NA	NA	Upregulated	DEGs
NA	CL.1963	-1.23377	0.00240894	0.0330713	954.408	3544.89	1509	1978.03	1125.24	847.227	330.348	1090.48	NA	NA	NA	Downregulated	DEGs
NA	CL.23046	9.42808	4,65705707388568e-12	4,75750340293028e-10	0	0	0	0	147.503	104.058	308.063	44.0335	NA	NA	NA	Upregulated	DEGs
NA	CL.23052	-2.83584	8,64898810626514e-06	0.000271045	412.806	761.783	457.606	158.878	99.74	26.5681	110.116	15.5412	NA	NA	NA	Downregulated	DEGs
NA	CL.8021	2.0227	1,55612075935738e-05	0.000461302	118.888	60.5964	209.772	77.453	556.999	419.923	545.337	380.761	NA	NA	NA	Upregulated	DEGs
NA	CL.6349	7.10303	0.000412893	0.00798208	0	0	0	0	32.3101	50.1842	10.4872	27.1972	NA	NA	NA	Upregulated	DEGs
NA	CL.23187	2.15819	9,90001604394003e-19	2,45614683756798e-16	1139.35	1399.49	1676.48	1755.6	5241.27	6397	5794.2	9232.79	NA	NA	NA	Upregulated	DEGs
NA	CL.24835	-4.11733	7,12276536844613e-06	0.000227666	20397.6	19033	33086.4	10287.3	110.978	314.389	2246.89	2099.36	NA	NA	NA	Downregulated	DEGs
NA	CL.33185	-3.55829	0.00039862	0.00775184	241.079	152.934	169.171	146.962	0	20.6641	39.3272	1.2951	NA	NA	NA	Downregulated	DEGs
NA	CL.29912	-2.27394	5,30899538821234e-08	2,88388791611724e-06	521.787	908.945	666.532	438.9	192.456	75.2762	144.2	112.674	NA	NA	NA	Downregulated	DEGs
NA	CL.28476	-2.39695	1,87271403130133e-08	1,09320337289411e-06	650.583	751.683	588.714	397.195	188.242	107.748	81.2761	75.116	NA	NA	NA	Downregulated	DEGs
NA	CL.33454	-1.58651	3,70604393419493e-05	0.00100696	5822.22	2115.1	3351.27	1364.36	1303.64	538.742	1198.17	1172.07	NA	NA	NA	Downregulated	DEGs
NA	CL.23603	-7.62859	0.00401427	0.0488367	95.7711	23.0843	0	0	0	0	0	0	NA	NA	NA	Downregulated	DEGs
NA	CL.23615	-3.13041	1,30458978210631e-05	0.000392318	9042.11	9533.83	26668.9	11377.6	590.714	414.757	2855.15	2606.4	NA	NA	NA	Downregulated	DEGs
NA	CL.6875	-6.25955	2,21553257738427e-07	1,0420491957614e-05	587.836	1122.48	3457.85	892.696	0	32.4721	39.3272	7.77062	NA	NA	NA	Downregulated	DEGs
NA	CL.23684	-6.35901	0.00049545	0.00933561	21.4659	54.8253	27.0673	31.7756	0	1.476	0	0	NA	NA	NA	Downregulated	DEGs
NA	CL.2537	3.25601	3,76408560429297e-13	4,35797466630364e-11	56.1417	181.789	365.408	111.215	1292.41	1295.93	1667.47	2599.27	NA	NA	NA	Upregulated	DEGs
NA	CL.1859	-1.47826	0.00159038	0.0239996	868.545	349.15	614.089	207.534	238.112	160.884	175.661	156.708	NA	NA	NA	Downregulated	DEGs
NA	CL.23839	1.21159	0.000338169	0.00678291	310.43	528.054	549.804	393.223	1347.19	667.154	1261.09	854.769	NA	NA	NA	Upregulated	DEGs
NA	CL.23868	-3.49081	0.00353822	0.0442737	128.796	46.1687	132.799	83.4109	0	16.236	0	18.1315	NA	NA	NA	Downregulated	DEGs
NA	CL.23888	-5.76566	2,44715560510394e-49	5,66652475670735e-46	3239.7	2882.66	10894.6	2830.01	88.5017	97.4163	115.36	64.7552	NA	NA	NA	Downregulated	DEGs
NA	CL.23895	-8.04679	1,91867929320727e-10	1,57422348308817e-08	601.046	126.964	76.1268	15.8878	0	2.95201	0	0	NA	NA	NA	Downregulated	DEGs
NA	CL.33747	-1.09363	0.00343486	0.0432522	634.071	1079.19	673.299	534.227	427.056	224.353	264.803	450.696	NA	NA	NA	Downregulated	DEGs
NA	CL.7152	-1.07894	3,40912749781311e-06	0.000118106	36381.5	47868.2	37109.3	34129	20672.2	24207.2	16628.8	12095	NA	NA	NA	Downregulated	DEGs
NA	CL.25553	1.96767	0.000567628	0.010487	26.4196	47.6114	121.803	101.285	278.148	208.117	414.246	270.677	NA	NA	NA	Upregulated	DEGs
NA	CL.3925	-7.37997	0.00272853	0.0363276	0	8.65662	71.0516	19.8597	0	0	0	0	NA	NA	NA	Downregulated	DEGs
NA	CL.18830	-1.66356	1.45184e-10	1,21025599200821e-08	10954.2	23463.8	13977.7	11717.3	4242.46	3791.86	5288.19	5653.13	NA	NA	NA	Downregulated	DEGs
NA	CL.7220	-2.38522	0.000743218	0.0131483	5977.44	2022.76	1850.73	466.704	601.249	271.585	647.587	454.581	NA	NA	NA	Downregulated	DEGs
NA	CL.24011	7.33557	0.000998489	0.0164885	0	0	0	0	0	42.8041	81.2761	17.4839	NA	NA	NA	Upregulated	DEGs
NA	CL.18881	-1.09491	0.00136778	0.0212562	703.422	1064.76	1019.25	748.712	295.708	369.739	641.033	352.268	NA	NA	NA	Downregulated	DEGs
NA	CL.18913	7.3239	0.00104213	0.0169938	0	0	0	0	53.382	0	72.0998	14.8937	NA	NA	NA	Upregulated	DEGs
NA	CL.28943	5.09017	0.0017194	0.0254885	6.6049	0	0	0	102.55	11.808	65.5453	24.607	NA	NA	NA	Upregulated	DEGs
NA	CL.28976	-1.33963	0.00257496	0.0349089	208.054	574.223	359.487	421.027	151.717	143.172	120.603	201.389	NA	NA	NA	Downregulated	DEGs
NA	CL.26291	2.02885	0.00268329	0.035869	237.776	43.2831	45.6761	21.8457	238.814	378.595	582.042	214.987	NA	NA	NA	Upregulated	DEGs
NA	CL.5687	-2.60766	0.000775365	0.0135628	168.425	171.69	119.265	55.6073	9.83352	20.6641	41.949	12.951	NA	NA	NA	Downregulated	DEGs
NA	CL.27426	-5.13207	6,28992321698624e-06	0.000203666	59.4441	90.8945	73.5892	264.135	0	6.64202	7.86543	0	NA	NA	NA	Downregulated	DEGs
NA	CL.25771	-7.54176	0.00214399	0.0303525	89.1662	2.88554	0	19.8597	0	0	0	0	NA	NA	NA	Downregulated	DEGs
NA	CL.18988	-1.70966	2,43483617196054e-06	8,77889028090964e-05	6753.51	4140.75	4840.82	1463.66	1598.65	833.943	1677.96	1148.11	NA	NA	NA	Downregulated	DEGs
NA	CL.30702	1.06243	0.00405767	0.0492064	241.079	453.03	428.847	397.195	559.106	757.19	1266.33	597.69	NA	NA	NA	Upregulated	DEGs
NA	CL.33988	-1.37354	5,42784226924957e-05	0.00141395	5046.15	4912.63	2126.47	1493.45	1236.92	1243.53	1385.63	1372.81	NA	NA	NA	Downregulated	DEGs
NA	CL.19118	1.69771	1,34583845539782e-06	5,17477369197242e-05	581.231	796.409	537.962	424.999	788.086	1986.7	2553.64	2261.25	NA	NA	NA	Upregulated	DEGs
NA	CL.19125	7.03049	0.00363109	0.0450965	0	0	0	0	87.0969	20.6641	6.55453	0	NA	NA	NA	Upregulated	DEGs
NA	CL.29182	2.49257	6,18995182112396e-07	2,57482227449547e-05	69.3515	275.569	429.693	81.425	1003.02	940.953	1979.47	906.573	NA	NA	NA	Upregulated	DEGs
NA	CL.5917	-2.10392	0.00260316	0.0351131	49.5368	274.126	123.495	172.78	25.2862	48.7081	39.3272	31.0825	NA	NA	NA	Downregulated	DEGs
NA	CL.7614	1.18803	0.00150886	0.0230026	297.221	533.825	348.491	180.724	578.773	871.581	831.114	815.268	NA	NA	NA	Upregulated	DEGs
NA	CL.24360	-1.52327	6,24497332514986e-05	0.00159687	726.539	936.358	1157.13	810.278	150.312	330.625	285.777	496.025	NA	NA	NA	Downregulated	DEGs
NA	CL.27645	-7.38758	0.000712571	0.0127358	23.1172	46.1687	3.38341	27.8036	0	0	0	0	NA	NA	NA	Downregulated	DEGs
NA	CL.29271	6.7932	0.00167337	0.0249627	0	0	0	0	33.0125	7.38002	28.8399	27.8447	NA	NA	NA	Upregulated	DEGs
NA	CL.34204	-7.0767	0.00284545	0.037404	39.6294	31.7409	6.76682	2.97896	0	0	0	0	NA	NA	NA	Downregulated	DEGs
NA	CL.29298	-1.09035	3,45559738393368e-06	0.00011923	49057.9	88006.1	83517	73729.3	26695.2	29497.9	37769.8	44261.5	NA	NA	NA	Downregulated	DEGs
NA	CL.30988	6.63708	0.0028624	0.0375408	0	0	0	0	14.0479	33.9481	20.9745	18.1315	NA	NA	NA	Upregulated	DEGs
NA	CL.19307	1.04879	0.0014896	0.0227925	4151.18	3044.25	2520.64	1257.12	4752.4	4448.68	9034.76	4460.99	NA	NA	NA	Upregulated	DEGs
NA	CL.31056	1.4193	0.00373905	0.0461622	247.684	141.391	224.997	67.5231	379.293	258.301	647.587	536.821	NA	NA	NA	Upregulated	DEGs
NA	CL.6143	-7.66216	0.00360398	0.0448667	0	109.651	11.8419	0	0	0	0	0	NA	NA	NA	Downregulated	DEGs
NA	evm.TU.group16.310	-7.24911	0.00187633	0.0274265	0	80.7951	0	69.5091	0.702394	0	0	0	NA	NA	NA	Downregulated	DEGs
NA	CL.29504	-8.7813	3,33333131105705e-06	0.000116311	155.215	46.1687	62.5931	0	0	0	0	0	NA	NA	NA	Downregulated	DEGs
NA	CL.34396	-7.71084	0.00077641	0.0135628	75.9564	34.6265	15.2254	0	0	0	0	0	NA	NA	NA	Downregulated	DEGs
NA	CL.2955	-8.19505	8,33070093301871e-06	0.00026265	52.8392	66.3674	51.597	4.96494	0	0	0	0	NA	NA	NA	Downregulated	DEGs
NA	CL.21419	-9.44993	1,83345616278503e-11	1,72892427296109e-09	79.2588	168.804	65.9765	105.257	0	0	0	0	NA	NA	NA	Downregulated	DEGs
NA	CL.24705	-1.76944	8,34412737641888e-06	0.000262676	5036.24	2126.64	2088.41	994.973	916.625	514.388	1009.4	565.313	NA	NA	NA	Downregulated	DEGs
NA	CL.24765	1.93882	1,01605855353672e-13	1,29113782046984e-11	1225.21	600.192	1128.37	1213.43	3738.84	3651.64	3906.5	4684.39	NA	NA	NA	Upregulated	DEGs
NA	CL.34565	-8.24979	0.000476067	0.00904398	151.913	0	0	30.7826	0	0	0	0	NA	NA	NA	Downregulated	DEGs
NA	CL.4753	1.39457	0.0038277	0.0469784	317.035	366.464	221.613	154.906	531.01	253.873	1392.18	608.699	NA	NA	NA	Upregulated	DEGs
NA	CL.2490	-6.72281	7,31388103831327e-18	1,58772167540051e-15	18719.9	35886	69222.1	25077.9	120.812	147.6	335.592	805.555	NA	NA	NA	Downregulated	DEGs
NA	CL.26551	-2.33218	1,25738598873691e-09	8,80668486901548e-08	1240.07	825.265	919.442	877.801	85.6921	221.401	176.972	282.333	NA	NA	NA	Downregulated	DEGs
NA	CL.26576	2.42715	1,04003343324554e-18	2,54991726456906e-16	1005.6	2167.04	1801.67	1281.95	10355.4	10209.5	6141.59	6945.64	NA	NA	NA	Upregulated	DEGs
NA	CL.8230	1.17355	0.000611984	0.0111973	34629.5	8633.54	33932.2	43696.4	68670.3	46529.6	74713.7	82782.4	NA	NA	NA	Upregulated	DEGs
NA	CL.26603	1.31268	3,6629151934528e-07	1,62070387752773e-05	1027.06	1308.59	1585.13	1194.56	2558.82	2431.72	4218.49	3506.49	NA	NA	NA	Upregulated	DEGs
NA	CL.33285	7.41077	0.000250113	0.005281	0	0	0	0	63.2155	1.476	73.4107	11.0084	NA	NA	NA	Upregulated	DEGs
NA	CL.21833	-4.48819	0.00161324	0.0242744	92.4686	46.1687	77.8185	11.9158	1.40479	0	0	8.41817	NA	NA	NA	Downregulated	DEGs
NA	CL.26817	1.87648	0.000372877	0.00734476	39.6294	89.4518	62.5931	67.5231	317.482	236.161	233.341	165.773	NA	NA	NA	Upregulated	DEGs
NA	CL.25173	6.01259	0.00130972	0.0204761	0	2.88554	0	0	0.702394	48.7081	57.6798	63.4601	NA	NA	NA	Upregulated	DEGs
NA	CL.20282	-3.45897	5.83616e-20	1.71304e-17	4157.79	4083.04	4430.58	3924.29	167.17	162.36	642.344	540.058	NA	NA	NA	Downregulated	DEGs
NA	CL.5684	-1.65928	0.00196218	0.028338	422.714	204.873	228.38	238.317	59.0011	100.368	138.956	49.2139	NA	NA	NA	Downregulated	DEGs
NA	CL.30080	6.03986	0.00313522	0.0403436	0	0	0.845853	0	35.1197	20.6641	26.2181	12.951	NA	NA	NA	Upregulated	DEGs
NA	CL.20300	6.70505	0.000163667	0.00369536	0	1.44277	0	0	17.5599	56.0882	44.5708	32.3776	NA	NA	NA	Upregulated	DEGs
NA	CL.30125	7.63396	0.00028028	0.00578893	0	0	0	0	75.8586	27.3061	70.7889	0	NA	NA	NA	Upregulated	DEGs
NA	CL.8680	6.77851	0.00412142	0.0498003	0	0	0	0	1.40479	1.476	70.7889	22.6643	NA	NA	NA	Upregulated	DEGs
NA	CL.20439	-1.88368	3,77694940420622e-06	0.000129035	581.231	1327.35	867.845	599.764	220.552	345.385	120.603	226.643	NA	NA	NA	Downregulated	DEGs
NA	CL.25375	-3.45516	1,05903383954724e-13	1,3375918312827e-11	3193.47	603.078	942.28	1074.41	146.098	66.4202	178.283	139.871	NA	NA	NA	Downregulated	DEGs
NA	CL.27054	-1.51224	3.32944e-05	0.000916584	2694.8	1159.99	1743.3	1188.61	611.083	287.821	656.764	823.038	NA	NA	NA	Downregulated	DEGs
NA	CL.25416	-2.30927	5,65127077731979e-07	2,38889417848569e-05	333.548	789.195	613.243	448.83	125.729	58.3022	175.661	82.8866	NA	NA	NA	Downregulated	DEGs
NA	CL.8778	1.99068	0.000517146	0.00968312	191.542	28.8554	246.989	91.3548	818.992	352.765	765.569	286.865	NA	NA	NA	Upregulated	DEGs
NA	CL.878	7.0595	0.000550409	0.0102051	0	0	0	0	50.5724	8.85603	19.6636	37.558	NA	NA	NA	Upregulated	DEGs
NA	CL.8784	2.58171	1,14271944678067e-06	4,47636715618594e-05	300.523	23.0843	223.305	115.187	1132.96	706.268	1392.18	731.086	NA	NA	NA	Upregulated	DEGs
NA	CL.22211	-2.54631	8,89997852128738e-05	0.00217184	122.191	201.988	284.207	224.415	12.6431	29.5201	68.1671	33.6727	NA	NA	NA	Downregulated	DEGs
NA	CL.5473	2.20699	4,00920629572964e-05	0.00107809	23.1172	118.307	115.036	92.3478	497.998	216.973	452.262	449.401	NA	NA	NA	Upregulated	DEGs
NA	CL.32120	4.29666	6,37892346025428e-08	3,37402956628678e-06	46.2343	17.3132	13.5336	0	167.17	216.973	736.729	366.514	NA	NA	NA	Upregulated	DEGs
NA	CL.25590	7.10949	0.000857518	0.0146799	0	0	0	0	18.9646	1.476	81.2761	19.4266	NA	NA	NA	Upregulated	DEGs
NA	CL.23972	-2.9841	2,10437234513132e-11	1,96659729473258e-09	1459.68	1829.43	2123.09	1256.13	334.34	101.844	64.2344	339.965	NA	NA	NA	Downregulated	DEGs
NA	CL.7231	-1.45991	0.000204316	0.00448676	2087.15	929.144	634.39	722.895	515.557	410.329	351.323	310.825	NA	NA	NA	Downregulated	DEGs
NA	CL.30520	5.33117	0.00219485	0.030885	0	0	3.38341	0	28.7982	53.1362	60.3016	10.3608	NA	NA	NA	Upregulated	DEGs
NA	CL.3979	-3.6587	5,42299242704595e-34	4,70896509081823e-31	16191.9	12086.1	13037.1	8609.2	479.033	1080.44	896.659	1495.84	NA	NA	NA	Downregulated	DEGs
NA	CL.3980	-8.43272	4,02946636778334e-05	0.00108212	165.123	28.8554	13.5336	0	0	0	0	0	NA	NA	NA	Downregulated	DEGs
NA	CL.9543	7.71582	0.00115653	0.0184127	0	0	0	0	125.026	0	58.9907	0	NA	NA	NA	Upregulated	DEGs
NA	CL.25692	6.96527	0.00360884	0.0448978	0	0	0	0	39.3341	17.7121	52.4362	0	NA	NA	NA	Upregulated	DEGs
NA	CL.30621	6.98738	0.00303743	0.0393016	0	0	0	0	63.2155	19.1881	0	28.4923	NA	NA	NA	Upregulated	DEGs
NA	CL.27381	1.78551	0.000290114	0.00595663	42.9319	323.181	500.745	254.205	890.636	888.555	1126.07	968.738	NA	NA	NA	Upregulated	DEGs
NA	CL.5726	-7.43639	3,46670709735112e-05	0.00094687	69.3515	69.253	27.9131	4.96494	0.702394	0	0	0	NA	NA	NA	Downregulated	DEGs
NA	CL.34119	6.83988	0.00171962	0.0254885	0	0	0	0	30.9053	2.95201	28.8399	37.558	NA	NA	NA	Upregulated	DEGs
NA	CL.5943	-7.78706	0.00235198	0.032525	112.283	0	20.3005	0	0	0	0	0	NA	NA	NA	Downregulated	DEGs
NA	CL.5945	-8.74769	7,78926373109893e-08	4,04808618843146e-06	138.703	20.1988	47.3678	51.6353	0	0	0	0	NA	NA	NA	Downregulated	DEGs
NA	CL.34162	6.67744	0.00274253	0.0364737	0	0	0	0	7.02394	20.6641	41.949	20.0741	NA	NA	NA	Upregulated	DEGs
NA	CL.32610	-2.28792	1,10942077845846e-15	1,86454266315115e-13	77123.8	122545	138500	80696.1	14103.4	13939.4	27601.1	30129.3	NA	NA	NA	Downregulated	DEGs
NA	CL.21130	-2.03108	0.001118	0.0180194	376.479	350.593	300.278	55.6073	98.3352	64.9442	41.949	58.9272	NA	NA	NA	Downregulated	DEGs
NA	CL.26062	-7.74417	0.00284912	0.0374138	105.678	23.0843	0	0	0	0	0	0	NA	NA	NA	Downregulated	DEGs
NA	CL.29308	-2.04113	1,62464844510482e-17	3,35224491049352e-15	3231.45	4766.91	4022.03	3444.67	682.025	1051.65	993.666	1030.9	NA	NA	NA	Downregulated	DEGs
NA	CL.4383	-7.86643	1,87788997988634e-06	6,98843342514844e-05	4144.58	5962.97	9525.15	2608.58	73.049	0	0	22.0168	NA	NA	NA	Downregulated	DEGs
NA	CL.4386	-9.57055	1,00798619510568e-09	7,16943082116122e-08	7975.42	7424.5	14384.6	1812.2	0	0	15.7309	25.9021	NA	NA	NA	Downregulated	DEGs
NA	CL.31034	-4.95875	4,11657120091494e-12	4,22607605059445e-10	15822	15625.2	38817.9	11733.1	318.887	126.936	975.314	1216.1	NA	NA	NA	Downregulated	DEGs
NA	CL.31041	-4.71278	2,70661564683951e-13	3,24171667127215e-11	17839.8	21570.9	33533.8	16497.5	236.004	465.679	880.928	1828.04	NA	NA	NA	Downregulated	DEGs
NA	CL.22931	-1.96431	2,49478154250262e-11	2,27036014610282e-09	3091.09	6227	4669.11	5151.62	1917.54	851.655	1143.11	992.05	NA	NA	NA	Downregulated	DEGs
NA	CL.7836	4.23209	0.00121859	0.0192974	0	0	20.3005	0	68.8346	84.8703	162.552	81.5915	NA	NA	NA	Upregulated	DEGs
NA	CL.26225	1.07093	0.000161215	0.00365585	544.904	438.602	642.848	448.83	1028.31	1052.39	1355.48	927.294	NA	NA	NA	Upregulated	DEGs
NA	CL.26336	-1.71997	5,34482528096167e-09	3,43256652403105e-07	3730.12	3087.53	2981.63	2594.68	1377.4	577.856	1123.45	684.462	NA	NA	NA	Downregulated	DEGs
NA	CL.26338	-2.24828	1,91631043012831e-06	7,10603369463951e-05	733.144	601.635	507.512	277.043	187.539	92.9883	57.6798	106.199	NA	NA	NA	Downregulated	DEGs
NA	CL.6350	3.87123	3,57252466164438e-10	2,7884424699876e-08	9.90735	14.4277	30.4507	13.9018	230.385	408.853	188.77	193.618	NA	NA	NA	Upregulated	DEGs
NA	CL.21493	-5.32448	1,96218227790212e-81	1,36306262238267e-77	41072.6	53368.1	48655.1	49854.9	556.296	1396.3	1753.99	1112.49	NA	NA	NA	Downregulated	DEGs
NA	CL.31308	3.43799	0.00240609	0.0330657	0	0	44.8302	3.97195	123.621	118.08	158.62	141.166	NA	NA	NA	Upregulated	DEGs
NA	CL.977	-1.20138	7,38948591911366e-07	3,01954679518292e-05	15531.4	24909.4	18243.4	14888.9	11059.9	6786.67	8007.01	6140.09	NA	NA	NA	Downregulated	DEGs
NA	CL.25908	2.78358	1,78945924254991e-06	6,68321337181724e-05	399.597	1426.9	1081	684.168	1956.87	5303.28	9291.7	8182.47	NA	NA	NA	Upregulated	DEGs
NA	CL.31439	5.40113	0.000119313	0.00280324	0	0	0	5.95792	71.6442	97.4163	44.5708	53.7468	NA	NA	NA	Upregulated	DEGs
NA	CL.6481	-2.07638	2,64520616674871e-06	9,43082339780844e-05	1233.47	2067.49	1157.13	349.532	308.351	276.013	386.717	169.659	NA	NA	NA	Downregulated	DEGs
NA	CL.31484	-3.44709	1,76428033179329e-20	5,7449378304019e-18	719.934	1183.07	766.343	917.52	53.382	109.224	62.9235	102.313	NA	NA	NA	Downregulated	DEGs
NA	CL.9876	7.22938	0.00156773	0.0236921	0	0	0	0	84.2873	0	34.0835	12.951	NA	NA	NA	Upregulated	DEGs
NA	CL.4322	2.33318	5,24182991400151e-31	3,64132451359305e-28	5612.52	5517.15	4939.78	4542.92	32189.3	25088.4	26696.6	19883.1	NA	NA	NA	Upregulated	DEGs
NA	CL.7685	-5.77352	2,73376110131407e-15	4,34897567567826e-13	5112.19	4497.12	11354.7	4111.96	66.0251	17.7121	245.139	130.805	NA	NA	NA	Downregulated	DEGs
NA	CL.4907	1.5278	0.00115571	0.0184127	224.567	178.904	110.807	77.453	324.506	392.617	654.142	330.251	NA	NA	NA	Upregulated	DEGs
NA	CL.33249	-2.74574	7,28824330575135e-05	0.00182996	1472.89	331.837	428.847	115.187	155.229	33.2101	138.956	23.3119	NA	NA	NA	Downregulated	DEGs
NA	CL.6621	-8.35698	5,43152320514025e-06	0.00017882	2960.65	4676.02	18047.1	1441.82	0	7.38002	0	75.116	NA	NA	NA	Downregulated	DEGs
NA	CL.29897	-2.5383	5,14366500293563e-09	3,3393762822797e-07	1050.18	836.807	617.473	705.021	272.529	87.0843	86.5197	104.903	NA	NA	NA	Downregulated	DEGs
NA	CL.26755	-7.78209	0.000773195	0.0135407	105.678	8.65662	0	17.8738	0	0	0	0	NA	NA	NA	Downregulated	DEGs
NA	CL.6706	-2.47468	0.0019461	0.0281732	181.635	164.476	49.0595	210.513	60.4059	19.1881	6.55453	22.0168	NA	NA	NA	Downregulated	DEGs
NA	evm.TU.group2.2422	6.73623	0.00250673	0.0342559	0	0	0	0	49.1676	8.85603	28.8399	6.47552	NA	NA	NA	Upregulated	DEGs
NA	CL.24094	-7.79599	6,07706398802705e-05	0.00155776	56.1417	14.4277	21.9922	40.7125	0	0	0	0	NA	NA	NA	Downregulated	DEGs
NA	CL.29537	1.59329	0.00026699	0.00554191	363.27	100.994	343.416	510.395	672.894	819.182	1541.62	949.311	NA	NA	NA	Upregulated	DEGs
NA	CL.31772	1.94762	0.000101482	0.00242812	69.3515	69.253	194.546	121.144	502.212	280.441	684.293	295.284	NA	NA	NA	Upregulated	DEGs
NA	CL.6857	-2.4596	8,10864350204805e-06	0.000256425	419.411	523.726	346.8	391.237	15.4527	121.032	87.8307	81.5915	NA	NA	NA	Downregulated	DEGs
NA	CL.28000	-7.46059	0.00164257	0.0246071	0	40.3976	31.2966	33.7616	0	0	0	0	NA	NA	NA	Downregulated	DEGs
NA	CL.5239	-2.4377	0.00011886	0.00279577	115.586	356.364	227.534	386.272	39.3341	15.498	89.1416	57.6321	NA	NA	NA	Downregulated	DEGs
NA	CL.25264	1.2341	3,86446609187955e-06	0.000131165	1114.58	897.403	864.462	633.526	1763.01	2430.98	2388.47	1669.39	NA	NA	NA	Upregulated	DEGs
NA	CL.31846	-2.19226	1,73535749556383e-18	4,01831668972779e-16	100801	162165	143096	175269	19606.6	42443.2	33884.3	31267	NA	NA	NA	Downregulated	DEGs
NA	CL.24277	-1.23413	0.00162298	0.0243857	472.251	1662.07	1343.21	1765.53	731.895	646.49	335.592	514.156	NA	NA	NA	Downregulated	DEGs
NA	CL.5396	7.07408	0.00232578	0.0322269	0	0	0	0	44.9532	0	39.3272	33.6727	NA	NA	NA	Upregulated	DEGs
NA	CL.23892	-5.04301	0.000108598	0.00258059	3005.23	1027.25	2644.14	661.33	49.1676	0	144.2	29.7874	NA	NA	NA	Downregulated	DEGs
NA	CL.6620	-7.11887	0.00194863	0.0281814	515.182	1092.18	3996.65	358.468	0	0	43.2599	0	NA	NA	NA	Downregulated	DEGs
NA	CL.5526	-5.18941	1,66147706901655e-08	9,78112489217655e-07	264.196	194.774	250.372	402.16	0	0	18.3527	12.951	NA	NA	NA	Downregulated	DEGs
NA	CL.28355	-2.21135	0.00142352	0.0219586	429.319	256.813	257.139	42.6985	98.3352	28.0441	40.6381	45.3286	NA	NA	NA	Downregulated	DEGs
NA	evm.TU.group10.1090	7.09899	0.00266826	0.0357139	0	0	0	0	89.9065	0	18.3527	11.6559	NA	NA	NA	Upregulated	DEGs
NA	CL.32230	-9.427	1,79498519090135e-35	1,87037456891921e-32	5222.83	8336.33	11712.5	10389.6	15.4527	25.0921	0	10.3608	NA	NA	NA	Downregulated	DEGs
NA	CL.8071	-9.00607	2,30001983435144e-09	1,55624718661961e-07	62.7466	46.1687	112.498	86.3899	0	0	0	0	NA	NA	NA	Downregulated	DEGs
NA	CL.31144	4.66116	0.00350083	0.0438973	0	0	8.45853	0	126.431	73.8002	20.9745	6.47552	NA	NA	NA	Upregulated	DEGs
NA	CL.29493	7.51702	0.000422722	0.00814941	0	0	0	0	36.5245	0	70.7889	53.0993	NA	NA	NA	Upregulated	DEGs
NA	CL.27877	-4.20445	5,78933955576401e-07	2,43245637786536e-05	267.499	242.385	419.543	158.878	14.0479	36.9001	7.86543	0	NA	NA	NA	Downregulated	DEGs
NA	CL.33935	-3.19244	0.00381102	0.0468288	42.9319	193.331	120.111	59.5792	0	2.95201	23.5963	19.4266	NA	NA	NA	Downregulated	DEGs
NA	CL.5721	-4.53355	0.0032363	0.0413268	135.401	46.1687	32.1424	29.7896	0	10.332	0	0	NA	NA	NA	Downregulated	DEGs
NA	CL.6874	-9.27606	1.17521e-10	9,9558591566579e-09	66.049	100.994	138.72	65.5372	0	0	0	0	NA	NA	NA	Downregulated	DEGs
NA	CL.80	-1.48887	1,49602405966141e-08	8,95894867912177e-07	3079.54	3365.98	2922.42	3246.08	892.743	1036.89	1709.42	859.949	NA	NA	NA	Downregulated	DEGs
NA	CL.9918	1.95731	2,30300820644363e-20	7,38379861881311e-18	1532.34	1640.43	1920.93	1583.81	5875.53	6806.59	7974.24	5285.97	NA	NA	NA	Upregulated	DEGs
NA	CL.8072	-7.56571	0.000202001	0.0044453	29.7221	20.1988	45.6761	17.8738	0	0	0	0	NA	NA	NA	Downregulated	DEGs
NA	CL.27018	7.37722	0.00337821	0.0426937	0	0	0	0	98.3352	0	47.1926	0	NA	NA	NA	Upregulated	DEGs
NA	CL.29167	7.38436	0.000733397	0.0130409	0	0	0	0	47.7628	0	65.5453	33.0251	NA	NA	NA	Upregulated	DEGs
NA	CL.5899	-1.61998	0.00188987	0.0275034	112.283	565.566	583.638	438.9	101.145	116.604	133.712	202.036	NA	NA	NA	Downregulated	DEGs
NA	CL.8143	-7.46275	0.000580108	0.0106703	62.7466	25.9699	3.38341	13.9018	0	0	0	0	NA	NA	NA	Downregulated	DEGs
NA	CL.30893	-1.7713	1,14759856478206e-07	5,80484322574227e-06	2532.98	5880.73	8553.26	4597.53	1334.55	1021.4	1654.36	2307.87	NA	NA	NA	Downregulated	DEGs
NA	CL.5365	7.05275	0.000449001	0.0085767	0	0	0	0	42.1437	30.9961	20.9745	22.0168	NA	NA	NA	Upregulated	DEGs
NA	CL.5947	-2.10152	1,51795644297192e-07	7,44334406389056e-06	789.286	1230.68	852.62	794.39	103.954	152.028	254.316	344.498	NA	NA	NA	Downregulated	DEGs
NA	CL.9303	-7.38564	0.00263393	0.0353679	39.6294	12.9849	0	47.6634	0	0	0	0	NA	NA	NA	Downregulated	DEGs
NA	CL.5952	-4.71513	0.000323052	0.00651102	148.61	181.789	76.1268	47.6634	0	0	0	16.8363	NA	NA	NA	Downregulated	DEGs
NA	CL.4375	-2.96248	1,58887843876515e-25	8,49031452919635e-23	2701.41	3361.65	4181.9	2019.74	344.173	476.749	301.508	449.401	NA	NA	NA	Downregulated	DEGs
NA	CL.4384	-6.45087	2,24711243528681e-23	1,01803963372559e-20	29249.8	33121.7	44888.6	12960.5	95.5256	157.932	443.086	677.987	NA	NA	NA	Downregulated	DEGs
NA	CL.34250	7.22792	0.00152844	0.0232672	0	0	0	0	40.7389	7.38002	0	82.8866	NA	NA	NA	Upregulated	DEGs
NA	CL.7156	-1.08392	3,14764174506706e-06	0.000110805	36407.9	47581.1	36939.2	34006.8	20504.3	24100.2	16501.7	11982.3	NA	NA	NA	Downregulated	DEGs
NA	CL.31043	-1.60793	1,78306429670245e-05	0.000522631	4887.63	3295.29	3074.68	994.973	1080.28	768.998	752.46	1415.55	NA	NA	NA	Downregulated	DEGs
NA	CL.29921	1.94764	0.000291156	0.00596627	75.9564	43.2831	64.2848	98.3057	179.111	304.795	426.044	180.019	NA	NA	NA	Upregulated	DEGs
NA	CL.6116	-1.94635	3,85849323340583e-11	3,45111583623079e-09	6007.16	5240.14	4748.62	5493.21	2233.61	729.146	1468.21	1144.87	NA	NA	NA	Downregulated	DEGs
NA	CL.3219	4.86288	6,97562837249649e-10	5,15503883981655e-08	297.221	85.1234	152.254	29.7896	3696.7	5352.73	6325.12	1023.13	NA	NA	NA	Upregulated	DEGs
NA	CL.31177	7.76189	0.000221426	0.00479181	0	0	0	0	139.074	37.6381	13.1091	0	NA	NA	NA	Upregulated	DEGs
NA	CL.6236	1.09242	1,6155057826563e-06	6,11018884039154e-05	6063.3	4357.17	4280.86	3331.47	9042.62	10584.4	10960.5	7856.75	NA	NA	NA	Upregulated	DEGs
NA	CL.9594	-7.73086	0.000738857	0.0130822	69.3515	14.4277	0	43.6914	0	0	0	0	NA	NA	NA	Downregulated	DEGs
NA	CL.25176	7.43075	0.000202278	0.0044467	0	0	0	0	115.193	4.42801	10.4872	20.7217	NA	NA	NA	Upregulated	DEGs
NA	CL.9149	-1.13707	0.000643006	0.0116322	3685.54	2618.63	5768.72	2881.65	1378.1	850.917	2178.72	2394	NA	NA	NA	Downregulated	DEGs
NA	CL.9664	-7.30613	0.00371103	0.0458978	0	25.9699	4.22926	64.5442	0	0	0	0	NA	NA	NA	Downregulated	DEGs
NA	CL.8719	7.89996	0.000227615	0.00489525	0	0	0	0	182.623	23.6161	2.62181	0	NA	NA	NA	Upregulated	DEGs
NA	CL.31976	-3.13896	4,41565616339161e-23	1,87800560092003e-20	1768.46	2797.53	1690.01	1711.91	234.6	301.105	127.158	238.947	NA	NA	NA	Downregulated	DEGs
NA	CL.6503	6.97719	0.00378723	0.0466741	0	0	0	0	0	50.1842	52.4362	7.77062	NA	NA	NA	Upregulated	DEGs
NA	CL.28722	-2.60488	5,09695602819953e-06	0.000168604	356.665	383.777	310.428	183.703	47.7628	53.1362	86.5197	16.8363	NA	NA	NA	Downregulated	DEGs
NA	CL.33358	1.77381	1,39224791091314e-05	0.000416276	455.738	339.051	1543.68	1086.33	1902.08	2048.69	3799	3977.26	NA	NA	NA	Upregulated	DEGs
NA	CL.3337	-1.8072	7,82999116679317e-12	7.73351e-10	2321.62	3373.2	2681.35	3693.91	1018.47	1071.58	660.696	696.766	NA	NA	NA	Downregulated	DEGs
NA	CL.4174	-4.01936	0.00279526	0.0369627	75.9564	124.078	22.838	33.7616	0	10.332	0	5.18042	NA	NA	NA	Downregulated	DEGs
NA	CL.33221	1.06878	0.000173794	0.00390287	970.921	946.457	615.781	778.502	1923.16	2174.15	1704.18	1139.69	NA	NA	NA	Upregulated	DEGs
NA	CL.6068	1.59721	1,07965258983539e-06	4,25330056184681e-05	419.411	207.759	346.8	379.321	737.514	1132.1	1206.03	1020.54	NA	NA	NA	Upregulated	DEGs
NA	evm.TU.group1.3112	-7.35652	0.00398407	0.0485535	85.8637	8.65662	0	3.97195	0	0	0	0	NA	NA	NA	Downregulated	DEGs
NA	CL.3334	-2.59319	0.000151216	0.00348216	118.888	536.711	226.689	229.38	47.7628	25.0921	13.1091	97.1328	NA	NA	NA	Downregulated	DEGs
NA	CL.2889	-7.71475	0.0007905	0.0137559	0	92.3373	23.6839	9.92987	0	0	0	0	NA	NA	NA	Downregulated	DEGs
NA	CL.34894	2.03166	1,31446389057711e-11	1,26236992993673e-09	359.967	444.373	302.815	291.938	1614.1	1833.94	1022.51	1240.71	NA	NA	NA	Upregulated	DEGs
NA	CL.29341	-1.57204	1,29743112036059e-05	0.000390729	1489.41	2695.09	1903.17	660.337	523.284	636.158	601.706	508.328	NA	NA	NA	Downregulated	DEGs
NA	CL.52	-2.62968	0.00279934	0.0369698	421.063	144.277	82.0477	85.3969	1.40479	58.3022	34.0835	24.607	NA	NA	NA	Downregulated	DEGs
NA	CL.32476	1.12881	0.00022473	0.00484821	376.479	450.144	376.405	285.98	663.763	960.141	786.543	843.113	NA	NA	NA	Upregulated	DEGs
NA	CL.376	-1.14058	4,81638572750709e-05	0.00126894	1628.11	1982.37	3388.49	2688.02	1317.69	875.271	1004.15	1197.97	NA	NA	NA	Downregulated	DEGs
NA	CL.6470	-1.62121	1,21935267731973e-11	1,18192138582992e-09	3134.03	3407.82	2583.23	3330.48	904.684	1313.64	799.652	1028.31	NA	NA	NA	Downregulated	DEGs
NA	CL.3365	2.36652	5,79202911307231e-05	0.00149574	66.049	40.3976	101.502	29.7896	377.888	129.888	474.548	247.365	NA	NA	NA	Upregulated	DEGs
NA	CL.6511	7.33507	0.00375746	0.046362	0	0	0	0	75.8586	0	65.5453	0	NA	NA	NA	Upregulated	DEGs
NA	CL.7246	1.30969	0.00297783	0.038769	374.828	256.813	226.689	111.215	649.715	470.107	904.525	375.58	NA	NA	NA	Upregulated	DEGs
NA	CL.24029	-1.65474	0.000380252	0.00745479	729.842	1018.6	1360.13	471.669	251.457	141.696	579.42	167.716	NA	NA	NA	Downregulated	DEGs
NA	CL.2551	-1.97732	4,28621727897978e-09	2,8267331675297e-07	1633.06	2824.94	3307.28	1350.46	439.699	417.709	660.696	797.784	NA	NA	NA	Downregulated	DEGs
NA	CL.4040	-1.4241	0.000543786	0.0101003	2047.52	2386.34	1046.32	509.402	513.45	425.089	818.005	475.951	NA	NA	NA	Downregulated	DEGs
NA	CL.7369	-1.6489	0.000626683	0.0114311	2559.4	1916	1524.23	444.858	467.795	301.105	1051.35	237.004	NA	NA	NA	Downregulated	DEGs
NA	CL.34812	-2.83267	1,1622647350228e-05	0.00035388	277.406	328.952	356.104	462.732	107.466	56.8262	27.529	7.77062	NA	NA	NA	Downregulated	DEGs
NA	CL.28858	7.30831	0.00187669	0.0274265	0	0	0	0	122.919	0	13.1091	2.59021	NA	NA	NA	Upregulated	DEGs
NA	CL.8779	2.60226	0.00237002	0.0326809	62.7466	0	47.3678	79.439	671.489	137.268	242.517	101.666	NA	NA	NA	Upregulated	DEGs
NA	CL.3417	-1.60738	0.000494177	0.00932005	488.763	756.012	279.131	695.091	85.6921	255.349	152.065	234.414	NA	NA	NA	Downregulated	DEGs
NA	CL.7837	4.02454	0.00392788	0.0479538	0	1.44277	0	17.8738	200.885	23.6161	15.7309	80.2964	NA	NA	NA	Upregulated	DEGs
NA	CL.802	-6.73995	0.000662383	0.0119103	69.3515	37.512	0	69.5091	0	1.476	0	0	NA	NA	NA	Downregulated	DEGs
NA	CL.9961	5.92575	0.00112834	0.018158	0	0	3.38341	0	95.5256	0	78.6543	54.3944	NA	NA	NA	Upregulated	DEGs
NA	CL.798	-7.2979	0.0034398	0.0432727	0	43.2831	43.9843	6.95091	0	0	0	0	NA	NA	NA	Downregulated	DEGs
NA	CL.4255	-11.5758	3,61219947721096e-23	1,56829660635576e-20	284.011	838.25	448.302	259.17	0	0	0	0	NA	NA	NA	Downregulated	DEGs
NA	evm.TU.group4.596	6.87494	0.00257629	0.0349089	0	0	0	0	68.1322	10.332	23.5963	0.647552	NA	NA	NA	Upregulated	DEGs
NA	CL.34760	3.27676	2,27934452780435e-19	6,01285315942313e-17	62.7466	95.2228	101.502	65.5372	577.368	768.998	831.114	980.394	NA	NA	NA	Upregulated	DEGs
NA	CL.3884	6.66481	0.00312174	0.0402581	0	0	0	0	40.0365	4.42801	26.2181	18.1315	NA	NA	NA	Upregulated	DEGs
NA	CL.32954	8.19644	6,48195608876394e-07	2,67120127285537e-05	0	0	0	0	131.348	44.2801	68.1671	12.951	NA	NA	NA	Upregulated	DEGs
NA	CL.5634	-8.15407	0.000637888	0.0115798	135.401	0	35.5258	0	0	0	0	0	NA	NA	NA	Downregulated	DEGs
NA	CL.7835	1.95957	6,23453670813955e-11	5,3911927384908e-09	264.196	216.416	373.867	311.798	1300.83	1118.81	1192.92	933.77	NA	NA	NA	Upregulated	DEGs
