# Supplementary material for: Epitranscriptomic and expression profiling in Riccia fluitans across diverse environmental conditions
Source: Comput Struct Biotechnol J. 2025 Oct 2;27:4232–45. doi: 10.1016/j.csbj.2025.10.002 (PMC12513226; doi:10.1016/j.csbj.2025.10.002)
Supplement: Supplementary file 2 — Supplementary material [file mmc2.zip › Supplementary materials/Table S6.xlsx]

## Sheet: Table S6
Table S6. Water mRNA length in significant Ψ transcripts
riccia_gene_id	riccia_transcript_id	transcript_width	group	log(width)
CL.30	evm.model.group1.21	74992	U WATER	16.1944
CL.30	CL.30.3	6246	U WATER	12.6087
CL.902	CL.902.2	1519	U WATER	10.5689
CL.1013	CL.1013.2	1668	U WATER	10.7039
CL.1013	evm.model.group1.812	1600	U WATER	10.6439
CL.1827	evm.model.group1.1376	1887	U WATER	10.8819
CL.1828	evm.model.group1.1377	2342	U WATER	11.1935
CL.1939	CL.1939.1	2629	U WATER	11.3603
CL.1939	evm.model.group1.1718	2323	U WATER	11.1818
CL.2285	evm.model.group1.1931	720	U WATER	9.49185
CL.2436	evm.model.group1.2002	949	U WATER	9.89026
CL.2516	CL.2516.3	2685	U WATER	11.3907
CL.2516	CL.2516.4	2683	U WATER	11.3896
CL.2978	evm.model.group1.2373	2827	U WATER	11.4651
CL.3491	evm.model.group1.2782	592	U WATER	9.20945
CL.3685	evm.model.group1.2889	2699	U WATER	11.3982
CL.3690	CL.3690.1	32080	U WATER	14.9694
CL.3690	CL.3690.2	41270	U WATER	15.3328
CL.3690	CL.3690.3	11740	U WATER	13.5191
CL.3690	CL.3690.4	11740	U WATER	13.5191
CL.3690	CL.3690.5	32058	U WATER	14.9684
CL.3690	CL.3690.6	32040	U WATER	14.9676
CL.3690	CL.3690.7	1147	U WATER	10.1636
CL.3690	evm.model.group1.2891	41135	U WATER	15.3281
CL.3690	CL.3690.9	1355	U WATER	10.4041
CL.3690	CL.3690.10	30885	U WATER	14.9146
CL.3690	CL.3690.11	21693	U WATER	14.4049
CL.3690	CL.3690.12	1338	U WATER	10.3859
CL.3690	CL.3690.14	10528	U WATER	13.3619
CL.3690	CL.3690.15	10526	U WATER	13.3617
CL.3690	CL.3690.16	1301	U WATER	10.3454
CL.3690	CL.3690.18	10444	U WATER	13.3504
CL.3690	CL.3690.19	8820	U WATER	13.1066
CL.4104	evm.model.group1.3139	1965	U WATER	10.9403
CL.4104	evm.model.group1.3140	1537	U WATER	10.5859
CL.4520	evm.model.group1.3418	1428	U WATER	10.4798
CL.5034	CL.5034.1	1415	U WATER	10.4666
CL.5073	CL.5073.2	5037	U WATER	12.2983
CL.5073	evm.model.group10.400	4122	U WATER	12.0091
CL.5086	CL.5086.2	2036	U WATER	10.9915
CL.5086	CL.5086.3	1740	U WATER	10.7649
CL.5086	evm.model.group10.406	1406	U WATER	10.4574
CL.5086	evm.model.group10.407	1310	U WATER	10.3554
CL.5159	evm.model.group10.455	2311	U WATER	11.1743
CL.5333	evm.model.group10.552	3034	U WATER	11.567
CL.5389	CL.5389.2	3210	U WATER	11.6484
CL.5389	evm.model.group10.572	1283	U WATER	10.3253
CL.5566	evm.model.group10.772	4975	U WATER	12.2805
CL.5654	evm.model.group10.827	2843	U WATER	11.4732
CL.6644	evm.model.group11.257	2440	U WATER	11.2527
CL.6799	CL.6799.1	3855	U WATER	11.9125
CL.6799	CL.6799.2	4035	U WATER	11.9784
CL.6799	CL.6799.5	2235	U WATER	11.1261
CL.6799	evm.model.group11.338	2287	U WATER	11.1592
CL.6966	evm.model.group11.467	1211	U WATER	10.242
CL.7086	CL.7086.2	939	U WATER	9.87498
CL.7591	evm.model.group11.1005	2823	U WATER	11.463
CL.7613	CL.7613.2	8724	U WATER	13.0908
CL.7613	evm.model.group11.1015	7068	U WATER	12.7871
CL.7950	CL.7950.2	2703	U WATER	11.4003
CL.7950	evm.model.group12.128	2106	U WATER	11.0403
CL.7957	CL.7957.1	2529	U WATER	11.3044
CL.8117	CL.8117.2	1518	U WATER	10.568
CL.8117	CL.8117.3	767	U WATER	9.58308
CL.8275	CL.8275.2	2519	U WATER	11.2986
CL.8736	CL.8736.1	4113	U WATER	12.006
CL.8736	evm.model.group12.876	3050	U WATER	11.5746
CL.9439	evm.model.group13.258	2478	U WATER	11.275
CL.9439	CL.9439.3	1961	U WATER	10.9374
CL.9877	evm.model.group13.465	1719	U WATER	10.7474
CL.10569	CL.10569.2	2242	U WATER	11.1306
CL.10569	evm.model.group16.370	1382	U WATER	10.4325
CL.11038	evm.model.group2.231	1548	U WATER	10.5962
CL.11136	CL.11136.2	6408	U WATER	12.6457
CL.11136	evm.model.group2.289	5991	U WATER	12.5486
CL.11464	CL.11464.1	4559	U WATER	12.1545
CL.11464	evm.model.group2.471	3195	U WATER	11.6416
CL.11741	evm.model.group2.673	4074	U WATER	11.9922
CL.12024	evm.model.group2.944	4750	U WATER	12.2137
CL.12024	CL.12024.3	4118	U WATER	12.0077
CL.12724	evm.model.group2.1448	3311	U WATER	11.6931
CL.12724	CL.12724.3	2954	U WATER	11.5285
CL.12724	CL.12724.4	2861	U WATER	11.4823
CL.13331	CL.13331.1	5306	U WATER	12.3734
CL.13331	evm.model.group2.1815	2129	U WATER	11.056
CL.13912	CL.13912.2	2427	U WATER	11.245
CL.14105	evm.model.group2.2393	38117	U WATER	15.2181
CL.14123	CL.14123.1	1876	U WATER	10.8734
CL.14123	CL.14123.2	1876	U WATER	10.8734
CL.14123	evm.model.group2.2398	1790	U WATER	10.8057
CL.15081	evm.model.group3.649	1632	U WATER	10.6724
CL.15697	CL.15697.2	3034	U WATER	11.567
CL.15697	CL.15697.3	3034	U WATER	11.567
CL.15697	evm.model.group3.1167	2771	U WATER	11.4362
CL.16178	CL.16178.2	91000	U WATER	16.4736
CL.16178	evm.model.group3.1494	135150	U WATER	17.0442
CL.16178	CL.16178.4	61068	U WATER	15.8981
CL.16178	CL.16178.5	60989	U WATER	15.8963
CL.16178	CL.16178.6	2334	U WATER	11.1886
CL.16178	CL.16178.7	2243	U WATER	11.1312
CL.16178	CL.16178.8	2683	U WATER	11.3896
CL.16574	evm.model.group3.1927	2017	U WATER	10.978
CL.16775	evm.model.group3.2166	49329	U WATER	15.5901
CL.16775	CL.16775.3	6041	U WATER	12.5606
CL.16775	CL.16775.4	1290	U WATER	10.3332
CL.16775	CL.16775.5	1050	U WATER	10.0362
CL.17335	evm.model.group3.2506	10014	U WATER	13.2897
CL.17335	CL.17335.3	7731	U WATER	12.9164
CL.17345	CL.17345.2	2131	U WATER	11.0573
CL.17345	evm.model.group3.2515	1103	U WATER	10.1072
CL.17387	evm.model.group3.2535	1228	U WATER	10.2621
CL.17418	evm.model.group3.2555	1937	U WATER	10.9196
CL.17977	evm.model.group4.159	955	U WATER	9.89936
CL.18225	CL.18225.1	2611	U WATER	11.3504
CL.18508	CL.18508.3	1780	U WATER	10.7977
CL.18508	evm.model.group4.521	1130	U WATER	10.1421
CL.18665	evm.model.group4.658	1981	U WATER	10.952
CL.18822	CL.18822.2	8531	U WATER	13.0585
CL.18824	CL.18824.1	36882	U WATER	15.1706
CL.19237	evm.model.group4.1012	2102	U WATER	11.0375
CL.19380	evm.model.group4.1190	2147	U WATER	11.0681
CL.20351	evm.model.group4.1738	2338	U WATER	11.1911
CL.20512	CL.20512.2	2384	U WATER	11.2192
CL.20512	CL.20512.3	186688	U WATER	17.5103
CL.20512	evm.model.group4.1832	134809	U WATER	17.0406
CL.20512	CL.20512.5	4249	U WATER	12.0529
CL.20512	CL.20512.6	53290	U WATER	15.7016
CL.20512	CL.20512.7	4249	U WATER	12.0529
CL.20512	CL.20512.8	4249	U WATER	12.0529
CL.20512	CL.20512.9	53290	U WATER	15.7016
CL.20512	CL.20512.10	53081	U WATER	15.6959
CL.20512	CL.20512.11	5298	U WATER	12.3712
CL.20512	evm.model.group4.1833	1904	U WATER	10.8948
CL.20565	evm.model.group4.1901	1803	U WATER	10.8162
CL.21165	evm.model.group5.311	11387	U WATER	13.4751
CL.21216	CL.21216.2	1478	U WATER	10.5294
CL.21236	evm.model.group5.350	1321	U WATER	10.3674
CL.21914	CL.21914.2	1618	U WATER	10.66
CL.22730	CL.22730.1	4212	U WATER	12.0403
CL.22730	evm.model.group5.1388	3375	U WATER	11.7207
CL.23726	evm.model.group6.152	1326	U WATER	10.3729
CL.23726	evm.model.group6.153	3081	U WATER	11.5892
CL.23854	CL.23854.2	1365	U WATER	10.4147
CL.24073	evm.model.group6.352	2001	U WATER	10.9665
CL.24113	CL.24113.2	3255	U WATER	11.6684
CL.24867	evm.model.group6.786	5213	U WATER	12.3479
CL.25194	evm.model.group6.967	1688	U WATER	10.7211
CL.25296	CL.25296.1	5305	U WATER	12.3731
CL.25296	CL.25296.2	5305	U WATER	12.3731
CL.25296	evm.model.group6.1016	7941	U WATER	12.9551
CL.25652	CL.25652.2	2925	U WATER	11.5142
CL.25652	evm.model.group6.1362	1483	U WATER	10.5343
CL.25653	evm.model.group6.1363	1368	U WATER	10.4179
CL.25665	evm.model.group6.1368	3345	U WATER	11.7078
CL.25802	evm.model.group6.1442	5270	U WATER	12.3636
CL.25802	CL.25802.2	5241	U WATER	12.3556
CL.26206	CL.26206.1	1944	U WATER	10.9248
CL.26206	evm.model.group7.45	1874	U WATER	10.8719
CL.26210	evm.model.group7.49	2535	U WATER	11.3078
CL.27170	evm.model.group7.769	4457	U WATER	12.1219
CL.27564	CL.27564.1	2459	U WATER	11.2639
CL.27564	CL.27564.2	2374	U WATER	11.2131
CL.27564	CL.27564.3	2374	U WATER	11.2131
CL.27564	CL.27564.4	2373	U WATER	11.2125
CL.27564	CL.27564.5	2341	U WATER	11.1929
CL.27564	evm.model.group7.964	144588	U WATER	17.1416
CL.27564	CL.27564.8	2108	U WATER	11.0417
CL.27579	evm.model.group7.965	1417	U WATER	10.4686
CL.27629	evm.model.group7.989	1908	U WATER	10.8978
CL.27660	evm.model.group7.1004	1001	U WATER	9.96723
CL.27948	CL.27948.2	4485	U WATER	12.1309
CL.27948	evm.model.group7.1245	4193	U WATER	12.0338
CL.27970	evm.model.group7.1255	3390	U WATER	11.7271
CL.27976	evm.model.group7.1256	1618	U WATER	10.66
CL.28360	evm.model.group7.1641	4707	U WATER	12.2006
CL.28465	evm.model.group7.1684	4018	U WATER	11.9723
CL.28634	evm.model.group7.1755	5058	U WATER	12.3044
CL.28634	CL.28634.3	4542	U WATER	12.1491
CL.28634	CL.28634.4	4176	U WATER	12.0279
CL.28684	CL.28684.2	3523	U WATER	11.7826
CL.28934	CL.28934.1	16986	U WATER	14.0521
CL.28934	evm.model.group7.1890	1084	U WATER	10.0821
CL.28959	CL.28959.3	10464	U WATER	13.3531
CL.28959	evm.model.group7.1888	855	U WATER	9.73978
CL.29160	evm.model.group8.126	3155	U WATER	11.6234
CL.29473	CL.29473.1	3413	U WATER	11.7368
CL.29473	CL.29473.2	3413	U WATER	11.7368
CL.29473	evm.model.group8.334	3219	U WATER	11.6524
CL.29760	evm.model.group8.492	2937	U WATER	11.5201
CL.29855	CL.29855.1	2657	U WATER	11.3756
CL.29855	CL.29855.2	2657	U WATER	11.3756
CL.29855	CL.29855.3	2657	U WATER	11.3756
CL.29855	CL.29855.5	1952	U WATER	10.9307
CL.29855	evm.model.group8.641	1038	U WATER	10.0196
CL.30062	evm.model.group8.789	9106	U WATER	13.1526
CL.30062	evm.model.group8.790	1237	U WATER	10.2726
CL.30152	evm.model.group8.824	1025	U WATER	10.0014
CL.30153	CL.30153.2	3867	U WATER	11.917
CL.30674	evm.model.group8.1285	2542	U WATER	11.3117
CL.30877	CL.30877.2	1288	U WATER	10.3309
CL.30892	evm.model.group8.1398	1926	U WATER	10.9114
CL.30892	CL.30892.3	1612	U WATER	10.6546
CL.31002	CL.31002.2	3519	U WATER	11.7809
CL.31002	evm.model.group8.1435	1713	U WATER	10.7423
CL.31285	evm.model.group9.17	2689	U WATER	11.3929
CL.31644	evm.model.group9.167	2693	U WATER	11.395
CL.32367	CL.32367.2	2950	U WATER	11.5265
CL.32367	evm.model.group9.687	1760	U WATER	10.7814
CL.32543	evm.model.group9.847	4599	U WATER	12.1671
CL.32569	CL.32569.2	3180	U WATER	11.6348
CL.32569	CL.32569.3	3180	U WATER	11.6348
CL.32569	evm.model.group9.857	2872	U WATER	11.4878
CL.32750	evm.model.group9.1030	3816	U WATER	11.8978
CL.32750	CL.32750.3	3190	U WATER	11.6393
CL.33060	evm.model.utg1315_1011780_1779404__.3	854	U WATER	9.73809
CL.33196	evm.model.utg1661_840873_1372191__.4	5598	U WATER	12.4507
CL.33196	evm.model.utg1661_840873_1372191__.5	1026	U WATER	10.0028
CL.33425	CL.33425.2	2234	U WATER	11.1254
CL.33437	CL.33437.1	8904	U WATER	13.1202
CL.33437	evm.model.utg2360_2359452_2408848__.2	5662	U WATER	12.4671
CL.33437	CL.33437.3	12324	U WATER	13.5892
CL.33437	CL.33437.4	6268	U WATER	12.6138
CL.33437	evm.model.utg2360_2359452_2408848__.3	5545	U WATER	12.437
CL.33449	CL.33449.1	2466	U WATER	11.268
CL.33639	evm.model.utg386_11027284_11496772__.7	3179	U WATER	11.6344
CL.33660	CL.33660.2	2924	U WATER	11.5137
CL.33843	evm.model.utg4551_431494_512601__.1	3497	U WATER	11.7719
CL.33844	evm.model.utg4551_431494_512601__.2	1347	U WATER	10.3955
CL.33951	CL.33951.1	2943	U WATER	11.5231
CL.33951	CL.33951.2	2920	U WATER	11.5118
CL.33951	evm.model.utg535_4499152_4864212__.5	2744	U WATER	11.4221
CL.34005	CL.34005.2	3725	U WATER	11.863
CL.34043	CL.34043.2	5147	U WATER	12.3295
CL.34043	evm.model.utg548_3458139_3498597__.4	4277	U WATER	12.0624
CL.34043	evm.model.utg548_3458139_3498597__.5	460	U WATER	8.84549
CL.34050	evm.model.utg548_4040903_4386744__.4	1577	U WATER	10.623
CL.34259	evm.model.utg578_4175522_4838346__.18	1913	U WATER	10.9016
CL.30	CL.30.1	6322	Ψ WATER	12.6262
CL.303	CL.303.1	1372	Ψ WATER	10.4221
CL.902	evm.model.group1.737	1626	Ψ WATER	10.6671
CL.925	evm.model.group1.750	2372	Ψ WATER	11.2119
CL.1013	CL.1013.1	2034	Ψ WATER	10.9901
CL.1383	CL.1383.1	2919	Ψ WATER	11.5113
CL.1827	CL.1827.1	2349	Ψ WATER	11.1978
CL.1828	CL.1828.1	2463	Ψ WATER	11.2662
CL.1939	CL.1939.2	2584	Ψ WATER	11.3354
CL.2285	CL.2285.1	3532	Ψ WATER	11.7863
CL.2285	CL.2285.2	3530	Ψ WATER	11.7855
CL.2436	CL.2436.1	1157	Ψ WATER	10.1762
CL.2516	CL.2516.1	2708	Ψ WATER	11.403
CL.2516	CL.2516.2	2708	Ψ WATER	11.403
CL.2516	evm.model.group1.2147	2419	Ψ WATER	11.2402
CL.2546	CL.2546.1	1686	Ψ WATER	10.7194
CL.2902	evm.model.group1.2338	1201	Ψ WATER	10.23
CL.2978	CL.2978.1	3359	Ψ WATER	11.7138
CL.2978	CL.2978.2	3224	Ψ WATER	11.6546
CL.3354	CL.3354.1	1132	Ψ WATER	10.1447
CL.3491	CL.3491.1	2065	Ψ WATER	11.0119
CL.3565	CL.3565.1	2992	Ψ WATER	11.5469
CL.3570	CL.3570.1	859	Ψ WATER	9.74651
CL.3685	CL.3685.1	3257	Ψ WATER	11.6693
CL.3690	CL.3690.13	19672	Ψ WATER	14.2639
CL.3690	CL.3690.17	10444	Ψ WATER	13.3504
CL.3690	CL.3690.20	1362	Ψ WATER	10.4115
CL.3690	evm.model.group1.2892	8743	Ψ WATER	13.0939
CL.3690	CL.3690.22	1157	Ψ WATER	10.1762
CL.3738	CL.3738.1	3044	Ψ WATER	11.5718
CL.3747	CL.3747.1	2099	Ψ WATER	11.0355
CL.3752	CL.3752.1	1969	Ψ WATER	10.9432
CL.3901	CL.3901.1	993	Ψ WATER	9.95565
CL.4053	evm.model.group1.3075	4932	Ψ WATER	12.268
CL.4104	CL.4104.1	4500	Ψ WATER	12.1357
CL.4268	CL.4268.1	2698	Ψ WATER	11.3977
CL.4268	evm.model.group1.3236	2482	Ψ WATER	11.2773
CL.4520	CL.4520.1	2260	Ψ WATER	11.1421
CL.5034	evm.model.group10.379	189559	Ψ WATER	17.5323
CL.5034	CL.5034.3	1439	Ψ WATER	10.4909
CL.5045	CL.5045.1	1463	Ψ WATER	10.5147
CL.5073	CL.5073.1	5863	Ψ WATER	12.5174
CL.5080	evm.model.group10.402	2173	Ψ WATER	11.0855
CL.5086	CL.5086.1	2163	Ψ WATER	11.0788
CL.5159	CL.5159.1	3099	Ψ WATER	11.5976
CL.5333	CL.5333.2	2167	Ψ WATER	11.0815
CL.5389	CL.5389.1	3373	Ψ WATER	11.7198
CL.5566	CL.5566.1	5782	Ψ WATER	12.4974
CL.5654	CL.5654.1	3106	Ψ WATER	11.6008
CL.5654	CL.5654.2	2941	Ψ WATER	11.5221
CL.5691	CL.5691.1	2138	Ψ WATER	11.062
CL.5691	evm.model.group10.858	1432	Ψ WATER	10.4838
CL.5878	evm.model.group10.1025	1310	Ψ WATER	10.3554
CL.6199	evm.model.group10.1360	1496	Ψ WATER	10.5469
CL.6342	CL.6342.1	3191	Ψ WATER	11.6398
CL.6369	CL.6369.1	1218	Ψ WATER	10.2503
CL.6644	CL.6644.1	2560	Ψ WATER	11.3219
CL.6799	CL.6799.3	3183	Ψ WATER	11.6362
CL.6799	CL.6799.4	3070	Ψ WATER	11.584
CL.6966	CL.6966.1	3062	Ψ WATER	11.5803
CL.6978	CL.6978.1	1713	Ψ WATER	10.7423
CL.6986	CL.6986.1	2302	Ψ WATER	11.1687
CL.7086	CL.7086.1	1779	Ψ WATER	10.7969
CL.7152	CL.7152.1	1225	Ψ WATER	10.2586
CL.7154	CL.7154.1	1459	Ψ WATER	10.5108
CL.7156	CL.7156.1	1239	Ψ WATER	10.275
CL.7158	CL.7158.1	1515	Ψ WATER	10.5651
CL.7389	CL.7389.1	3361	Ψ WATER	11.7147
CL.7509	CL.7509.1	1705	Ψ WATER	10.7356
CL.7591	CL.7591.1	4870	Ψ WATER	12.2497
CL.7613	CL.7613.1	8743	Ψ WATER	13.0939
CL.7880	CL.7880.1	2451	Ψ WATER	11.2592
CL.7950	CL.7950.1	2951	Ψ WATER	11.527
CL.7957	evm.model.group12.133	2322	Ψ WATER	11.1812
CL.8117	evm.model.group12.201	5788	Ψ WATER	12.4988
CL.8275	CL.8275.1	2519	Ψ WATER	11.2986
CL.8684	evm.model.group12.849	1388	Ψ WATER	10.4388
CL.8699	CL.8699.1	3152	Ψ WATER	11.6221
CL.8736	CL.8736.2	3317	Ψ WATER	11.6957
CL.9223	CL.9223.1	1021	Ψ WATER	9.99577
CL.9309	CL.9309.1	2306	Ψ WATER	11.1712
CL.9439	CL.9439.1	2749	Ψ WATER	11.4247
CL.9877	CL.9877.1	2688	Ψ WATER	11.3923
CL.10569	CL.10569.1	2242	Ψ WATER	11.1306
CL.11038	CL.11038.1	3268	Ψ WATER	11.6742
CL.11136	CL.11136.1	6408	Ψ WATER	12.6457
CL.11266	CL.11266.1	1957	Ψ WATER	10.9344
CL.11464	CL.11464.2	4548	Ψ WATER	12.151
CL.11667	CL.11667.1	3416	Ψ WATER	11.7381
CL.11741	CL.11741.1	4551	Ψ WATER	12.152
CL.11938	CL.11938.1	1043	Ψ WATER	10.0265
CL.11938	CL.11938.2	984	Ψ WATER	9.94251
CL.12024	CL.12024.2	4130	Ψ WATER	12.0119
CL.12039	CL.12039.1	1046	Ψ WATER	10.0307
CL.12067	evm.model.group2.1000	758	Ψ WATER	9.56605
CL.12081	CL.12081.1	1306	Ψ WATER	10.3509
CL.12533	CL.12533.1	3069	Ψ WATER	11.5836
CL.12636	CL.12636.1	2179	Ψ WATER	11.0895
CL.12724	CL.12724.2	3121	Ψ WATER	11.6078
CL.12951	CL.12951.1	2093	Ψ WATER	11.0314
CL.13277	CL.13277.1	2043	Ψ WATER	10.9965
CL.13300	CL.13300.1	3356	Ψ WATER	11.7125
CL.13331	CL.13331.2	5306	Ψ WATER	12.3734
CL.13510	CL.13510.1	1139	Ψ WATER	10.1536
CL.13912	evm.model.group2.2167	2637	Ψ WATER	11.3647
CL.13974	CL.13974.1	2489	Ψ WATER	11.2814
CL.14105	CL.14105.1	3168	Ψ WATER	11.6294
CL.14105	CL.14105.3	2227	Ψ WATER	11.1209
CL.14123	CL.14123.3	1875	Ψ WATER	10.8727
CL.14581	CL.14581.1	2161	Ψ WATER	11.0775
CL.15081	CL.15081.1	1895	Ψ WATER	10.888
CL.15697	CL.15697.1	3366	Ψ WATER	11.7168
CL.15723	CL.15723.1	3558	Ψ WATER	11.7969
CL.15883	CL.15883.1	3710	Ψ WATER	11.8572
CL.15883	evm.model.group3.1264	3596	Ψ WATER	11.8122
CL.15883	CL.15883.3	3560	Ψ WATER	11.7977
CL.16066	CL.16066.1	1057	Ψ WATER	10.0458
CL.16178	CL.16178.1	2630	Ψ WATER	11.3608
CL.16574	CL.16574.1	3068	Ψ WATER	11.5831
CL.16737	evm.model.group3.2136	2129	Ψ WATER	11.056
CL.16775	CL.16775.2	7794	Ψ WATER	12.9281
CL.16813	CL.16813.1	2573	Ψ WATER	11.3292
CL.16813	evm.model.group3.2181	1548	Ψ WATER	10.5962
CL.17316	CL.17316.1	1646	Ψ WATER	10.6847
CL.17335	CL.17335.1	10455	Ψ WATER	13.3519
CL.17345	CL.17345.1	2879	Ψ WATER	11.4914
CL.17387	CL.17387.1	1690	Ψ WATER	10.7228
CL.17418	CL.17418.1	2527	Ψ WATER	11.3032
CL.17977	CL.17977.1	2200	Ψ WATER	11.1033
CL.18147	CL.18147.1	1330	Ψ WATER	10.3772
CL.18225	evm.model.group4.373	2274	Ψ WATER	11.151
CL.18273	CL.18273.1	1061	Ψ WATER	10.0512
CL.18311	CL.18311.1	368	Ψ WATER	8.52356
CL.18508	CL.18508.1	1835	Ψ WATER	10.8416
CL.18508	CL.18508.2	1835	Ψ WATER	10.8416
CL.18508	CL.18508.4	1769	Ψ WATER	10.7887
CL.18550	CL.18550.1	3808	Ψ WATER	11.8948
CL.18550	CL.18550.2	3808	Ψ WATER	11.8948
CL.18663	CL.18663.1	2032	Ψ WATER	10.9887
CL.18665	CL.18665.1	2341	Ψ WATER	11.1929
CL.18822	CL.18822.1	8531	Ψ WATER	13.0585
CL.18824	CL.18824.2	36882	Ψ WATER	15.1706
CL.19207	evm.model.group4.998	1551	Ψ WATER	10.599
CL.19237	CL.19237.1	2518	Ψ WATER	11.2981
CL.19380	CL.19380.1	2596	Ψ WATER	11.3421
CL.19610	CL.19610.1	1679	Ψ WATER	10.7134
CL.19610	evm.model.group4.1250	1571	Ψ WATER	10.6175
CL.19636	CL.19636.1	2513	Ψ WATER	11.2952
CL.19855	CL.19855.1	1776	Ψ WATER	10.7944
CL.19878	CL.19878.1	1100	Ψ WATER	10.1033
CL.20351	CL.20351.1	2605	Ψ WATER	11.3471
CL.20512	CL.20512.1	2758	Ψ WATER	11.4294
CL.20536	CL.20536.1	1955	Ψ WATER	10.933
CL.20565	CL.20565.1	2010	Ψ WATER	10.973
CL.21165	CL.21165.1	12124	Ψ WATER	13.5656
CL.21216	CL.21216.1	1780	Ψ WATER	10.7977
CL.21236	CL.21236.1	2093	Ψ WATER	11.0314
CL.21483	CL.21483.1	1412	Ψ WATER	10.4635
CL.21490	evm.model.group5.525	5044	Ψ WATER	12.3004
CL.21493	CL.21493.1	1495	Ψ WATER	10.5459
CL.21914	CL.21914.1	1618	Ψ WATER	10.66
CL.22551	CL.22551.1	2244	Ψ WATER	11.1319
CL.22645	CL.22645.1	1627	Ψ WATER	10.668
CL.22730	CL.22730.2	4212	Ψ WATER	12.0403
CL.22857	CL.22857.1	1377	Ψ WATER	10.4273
CL.23288	CL.23288.1	3119	Ψ WATER	11.6069
CL.23293	CL.23293.1	3088	Ψ WATER	11.5925
CL.23468	CL.23468.1	3023	Ψ WATER	11.5618
CL.23726	CL.23726.2	3815	Ψ WATER	11.8975
CL.23854	CL.23854.1	1380	Ψ WATER	10.4305
CL.24073	CL.24073.1	4471	Ψ WATER	12.1264
CL.24111	CL.24111.1	629	Ψ WATER	9.29692
CL.24113	CL.24113.1	3742	Ψ WATER	11.8696
CL.24867	CL.24867.1	5865	Ψ WATER	12.5179
CL.25178	CL.25178.1	3504	Ψ WATER	11.7748
CL.25194	CL.25194.1	1584	Ψ WATER	10.6294
CL.25296	CL.25296.4	2338	Ψ WATER	11.1911
CL.25384	evm.model.group6.1050	4966	Ψ WATER	12.2779
CL.25525	CL.25525.1	1173	Ψ WATER	10.196
CL.25652	CL.25652.1	2925	Ψ WATER	11.5142
CL.25653	CL.25653.1	1913	Ψ WATER	10.9016
CL.25665	CL.25665.1	4040	Ψ WATER	11.9801
CL.25729	CL.25729.1	1504	Ψ WATER	10.5546
CL.25802	CL.25802.3	4610	Ψ WATER	12.1706
CL.26093	CL.26093.1	1602	Ψ WATER	10.6457
CL.26093	evm.model.group6.1707	1451	Ψ WATER	10.5028
CL.26206	CL.26206.2	1932	Ψ WATER	10.9159
CL.26210	CL.26210.1	2959	Ψ WATER	11.5309
CL.26210	CL.26210.3	2437	Ψ WATER	11.2509
CL.26267	CL.26267.1	982	Ψ WATER	9.93958
CL.26270	CL.26270.1	1718	Ψ WATER	10.7465
CL.26528	CL.26528.1	3589	Ψ WATER	11.8094
CL.26883	CL.26883.1	4055	Ψ WATER	11.9855
CL.27170	CL.27170.1	3527	Ψ WATER	11.7842
CL.27285	CL.27285.1	2017	Ψ WATER	10.978
CL.27385	evm.model.group7.901	2639	Ψ WATER	11.3658
CL.27492	CL.27492.1	5238	Ψ WATER	12.3548
CL.27495	CL.27495.1	1767	Ψ WATER	10.7871
CL.27564	CL.27564.7	2158	Ψ WATER	11.0755
CL.27579	CL.27579.1	2838	Ψ WATER	11.4707
CL.27629	CL.27629.1	1893	Ψ WATER	10.8865
CL.27660	CL.27660.1	1880	Ψ WATER	10.8765
CL.27731	CL.27731.1	3841	Ψ WATER	11.9073
CL.27948	CL.27948.1	4618	Ψ WATER	12.1731
CL.27970	CL.27970.2	2971	Ψ WATER	11.5367
CL.27976	CL.27976.1	3608	Ψ WATER	11.817
CL.28173	CL.28173.1	2717	Ψ WATER	11.4078
CL.28360	CL.28360.1	4984	Ψ WATER	12.2831
CL.28465	CL.28465.1	4247	Ψ WATER	12.0522
CL.28634	CL.28634.2	5052	Ψ WATER	12.3026
CL.28684	evm.model.group7.1783	4125	Ψ WATER	12.0102
CL.28820	CL.28820.1	1367	Ψ WATER	10.4168
CL.28917	CL.28917.1	3419	Ψ WATER	11.7394
CL.28934	CL.28934.2	1564	Ψ WATER	10.611
CL.28959	CL.28959.1	1222	Ψ WATER	10.255
CL.28959	evm.model.group7.1887	286032	Ψ WATER	18.1258
CL.28959	CL.28959.4	1346	Ψ WATER	10.3945
CL.29160	CL.29160.1	3768	Ψ WATER	11.8796
CL.29298	CL.29298.1	1431	Ψ WATER	10.4828
CL.29473	CL.29473.3	3525	Ψ WATER	11.7834
CL.29654	CL.29654.1	5393	Ψ WATER	12.3969
CL.29654	evm.model.group8.442	4768	Ψ WATER	12.2192
CL.29760	CL.29760.1	3687	Ψ WATER	11.8482
CL.29842	CL.29842.1	969	Ψ WATER	9.92035
CL.29855	CL.29855.4	2182	Ψ WATER	11.0914
CL.30058	CL.30058.1	3902	Ψ WATER	11.93
CL.30062	CL.30062.1	11566	Ψ WATER	13.4976
CL.30152	CL.30152.1	1901	Ψ WATER	10.8925
CL.30153	evm.model.group8.826	3397	Ψ WATER	11.73
CL.30272	CL.30272.1	224	Ψ WATER	7.80735
CL.30674	CL.30674.1	2209	Ψ WATER	11.1092
CL.30828	CL.30828.1	2212	Ψ WATER	11.1111
CL.30877	evm.model.group8.1393	2799	Ψ WATER	11.4507
CL.30877	CL.30877.3	1273	Ψ WATER	10.314
CL.30892	CL.30892.2	1612	Ψ WATER	10.6546
CL.31002	CL.31002.1	3519	Ψ WATER	11.7809
CL.31285	CL.31285.2	2940	Ψ WATER	11.5216
CL.31304	CL.31304.1	1071	Ψ WATER	10.0647
CL.31306	CL.31306.1	1180	Ψ WATER	10.2046
CL.31494	CL.31494.1	296	Ψ WATER	8.20945
CL.31583	CL.31583.1	3505	Ψ WATER	11.7752
CL.31644	CL.31644.2	2494	Ψ WATER	11.2842
CL.31668	evm.model.group9.178	1766	Ψ WATER	10.7863
CL.31715	evm.model.group9.194	1282	Ψ WATER	10.3242
CL.31846	CL.31846.1	1251	Ψ WATER	10.2889
CL.32367	CL.32367.1	3421	Ψ WATER	11.7402
CL.32448	CL.32448.1	2577	Ψ WATER	11.3315
CL.32543	CL.32543.1	5220	Ψ WATER	12.3498
CL.32569	CL.32569.1	3180	Ψ WATER	11.6348
CL.32750	CL.32750.1	6180	Ψ WATER	12.5934
CL.32973	CL.32973.1	1152	Ψ WATER	10.1699
CL.33060	CL.33060.1	981	Ψ WATER	9.93811
CL.33196	CL.33196.1	8462	Ψ WATER	13.0468
CL.33218	evm.model.utg1661_840873_1372191__.19	2217	Ψ WATER	11.1144
CL.33350	CL.33350.1	2298	Ψ WATER	11.1662
CL.33350	evm.model.utg2157_1174894_1545155__.8	2259	Ψ WATER	11.1415
CL.33425	CL.33425.1	2388	Ψ WATER	11.2216
CL.33425	evm.model.utg2360_2326162_2337252__.1	1784	Ψ WATER	10.8009
CL.33437	CL.33437.6	2553	Ψ WATER	11.318
CL.33449	CL.33449.2	1702	Ψ WATER	10.733
CL.33639	CL.33639.2	3108	Ψ WATER	11.6018
CL.33660	evm.model.utg386_11027284_11496772__.15	3353	Ψ WATER	11.7112
CL.33681	CL.33681.1	3822	Ψ WATER	11.9001
CL.33843	CL.33843.1	2205	Ψ WATER	11.1066
CL.33844	CL.33844.1	2787	Ψ WATER	11.4445
CL.33934	CL.33934.1	2250	Ψ WATER	11.1357
CL.33951	CL.33951.3	2918	Ψ WATER	11.5108
CL.34005	evm.model.utg548_230440_521065__.14	3957	Ψ WATER	11.9502
CL.34043	CL.34043.1	6285	Ψ WATER	12.6177
CL.34050	CL.34050.2	1454	Ψ WATER	10.5058
CL.34069	CL.34069.1	1294	Ψ WATER	10.3376
CL.34179	evm.model.utg550_5482437_5603980__.4	1306	Ψ WATER	10.3509
CL.34182	evm.model.utg550_5482437_5603980__.6	1341	Ψ WATER	10.3891
CL.34259	CL.34259.1	2897	Ψ WATER	11.5003
CL.34363	CL.34363.1	686	Ψ WATER	9.42206
