# Supplementary material for: Epitranscriptomic and expression profiling in Riccia fluitans across diverse environmental conditions
Source: Comput Struct Biotechnol J. 2025 Oct 2;27:4232–45. doi: 10.1016/j.csbj.2025.10.002 (PMC12513226; doi:10.1016/j.csbj.2025.10.002)
Supplement: Supplementary file 2 — Supplementary material [file mmc2.zip › Supplementary materials/Table S8.xlsx]

## Sheet: Table S8
Table S8. Polyadenylation analysis in water mRNA between transcripts with Ψ and U
riccia_gene_id	riccia_transcript_id	polya_length	GROUP
CL.902	CL.902.2	88	U WATER
CL.902	CL.902.2	44	U WATER
CL.902	CL.902.2	10	U WATER
CL.902	CL.902.2	65	U WATER
CL.902	CL.902.2	42	U WATER
CL.902	CL.902.2	56	U WATER
CL.902	CL.902.2	14	U WATER
CL.902	CL.902.2	80	U WATER
CL.902	CL.902.2	82	U WATER
CL.902	CL.902.2	64	U WATER
CL.902	CL.902.2	36	U WATER
CL.902	CL.902.2	139	U WATER
CL.902	CL.902.2	38	U WATER
CL.902	CL.902.2	93	U WATER
CL.902	CL.902.2	28	U WATER
CL.902	CL.902.2	65	U WATER
CL.902	CL.902.2	53	U WATER
CL.902	CL.902.2	13	U WATER
CL.902	CL.902.2	83	U WATER
CL.902	CL.902.2	51	U WATER
CL.902	CL.902.2	17	U WATER
CL.902	CL.902.2	114	U WATER
CL.902	CL.902.2	57	U WATER
CL.902	CL.902.2	68	U WATER
CL.902	CL.902.2	12	U WATER
CL.902	CL.902.2	118	U WATER
CL.902	CL.902.2	71	U WATER
CL.902	CL.902.2	17	U WATER
CL.902	CL.902.2	60	U WATER
CL.902	CL.902.2	45	U WATER
CL.902	CL.902.2	38	U WATER
CL.902	CL.902.2	89	U WATER
CL.902	CL.902.2	116	U WATER
CL.17345	CL.17345.2	79	U WATER
CL.33639	evm.model.utg386_11027284_11496772__.7	48	U WATER
CL.33639	evm.model.utg386_11027284_11496772__.7	35	U WATER
CL.33639	evm.model.utg386_11027284_11496772__.7	61	U WATER
CL.33639	evm.model.utg386_11027284_11496772__.7	48	U WATER
CL.33639	evm.model.utg386_11027284_11496772__.7	25	U WATER
CL.33639	evm.model.utg386_11027284_11496772__.7	94	U WATER
CL.33639	evm.model.utg386_11027284_11496772__.7	43	U WATER
CL.33639	evm.model.utg386_11027284_11496772__.7	34	U WATER
CL.5389	CL.5389.2	11	U WATER
CL.5389	CL.5389.2	27	U WATER
CL.5389	CL.5389.2	151	U WATER
CL.5389	CL.5389.2	95	U WATER
CL.5389	CL.5389.2	58	U WATER
CL.5389	CL.5389.2	136	U WATER
CL.5389	CL.5389.2	68	U WATER
CL.5389	CL.5389.2	56	U WATER
CL.5389	CL.5389.2	82	U WATER
CL.5389	CL.5389.2	15	U WATER
CL.5389	CL.5389.2	19	U WATER
CL.5389	CL.5389.2	97	U WATER
CL.7591	evm.model.group11.1005	59	U WATER
CL.7591	evm.model.group11.1005	60	U WATER
CL.7591	evm.model.group11.1005	52	U WATER
CL.7591	evm.model.group11.1005	15	U WATER
CL.7591	evm.model.group11.1005	65	U WATER
CL.7591	evm.model.group11.1005	31	U WATER
CL.7591	evm.model.group11.1005	89	U WATER
CL.7591	evm.model.group11.1005	50	U WATER
CL.7591	evm.model.group11.1005	72	U WATER
CL.7591	evm.model.group11.1005	16	U WATER
CL.7591	evm.model.group11.1005	50	U WATER
CL.7591	evm.model.group11.1005	51	U WATER
CL.7591	evm.model.group11.1005	90	U WATER
CL.7591	evm.model.group11.1005	78	U WATER
CL.7591	evm.model.group11.1005	23	U WATER
CL.7591	evm.model.group11.1005	33	U WATER
CL.7591	evm.model.group11.1005	69	U WATER
CL.7591	evm.model.group11.1005	86	U WATER
CL.7591	evm.model.group11.1005	34	U WATER
CL.7591	evm.model.group11.1005	48	U WATER
CL.7591	evm.model.group11.1005	44	U WATER
CL.7591	evm.model.group11.1005	43	U WATER
CL.7591	evm.model.group11.1005	93	U WATER
CL.7591	evm.model.group11.1005	57	U WATER
CL.7591	evm.model.group11.1005	11	U WATER
CL.7591	evm.model.group11.1005	65	U WATER
CL.7591	evm.model.group11.1005	24	U WATER
CL.7591	evm.model.group11.1005	44	U WATER
CL.7591	evm.model.group11.1005	41	U WATER
CL.7591	evm.model.group11.1005	37	U WATER
CL.7591	evm.model.group11.1005	59	U WATER
CL.7591	evm.model.group11.1005	14	U WATER
CL.7591	evm.model.group11.1005	66	U WATER
CL.24867	evm.model.group6.786	74	U WATER
CL.24867	evm.model.group6.786	79	U WATER
CL.24867	evm.model.group6.786	189	U WATER
CL.24867	evm.model.group6.786	77	U WATER
CL.24867	evm.model.group6.786	35	U WATER
CL.24867	evm.model.group6.786	81	U WATER
CL.24867	evm.model.group6.786	24	U WATER
CL.24867	evm.model.group6.786	39	U WATER
CL.24867	evm.model.group6.786	107	U WATER
CL.24867	evm.model.group6.786	129	U WATER
CL.24867	evm.model.group6.786	84	U WATER
CL.24867	evm.model.group6.786	40	U WATER
CL.24867	evm.model.group6.786	54	U WATER
CL.24867	evm.model.group6.786	16	U WATER
CL.24867	evm.model.group6.786	71	U WATER
CL.24867	evm.model.group6.786	131	U WATER
CL.24867	evm.model.group6.786	86	U WATER
CL.24867	evm.model.group6.786	56	U WATER
CL.24867	evm.model.group6.786	78	U WATER
CL.24867	evm.model.group6.786	98	U WATER
CL.24867	evm.model.group6.786	45	U WATER
CL.24867	evm.model.group6.786	31	U WATER
CL.24867	evm.model.group6.786	53	U WATER
CL.24867	evm.model.group6.786	67	U WATER
CL.24867	evm.model.group6.786	91	U WATER
CL.24867	evm.model.group6.786	89	U WATER
CL.24867	evm.model.group6.786	89	U WATER
CL.24867	evm.model.group6.786	76	U WATER
CL.24867	evm.model.group6.786	37	U WATER
CL.24867	evm.model.group6.786	47	U WATER
CL.24867	evm.model.group6.786	110	U WATER
CL.24867	evm.model.group6.786	52	U WATER
CL.24867	evm.model.group6.786	28	U WATER
CL.24867	evm.model.group6.786	25	U WATER
CL.24867	evm.model.group6.786	32	U WATER
CL.24867	evm.model.group6.786	31	U WATER
CL.24867	evm.model.group6.786	85	U WATER
CL.24867	evm.model.group6.786	43	U WATER
CL.24867	evm.model.group6.786	46	U WATER
CL.24867	evm.model.group6.786	131	U WATER
CL.24867	evm.model.group6.786	50	U WATER
CL.24867	evm.model.group6.786	242	U WATER
CL.24867	evm.model.group6.786	191	U WATER
CL.24867	evm.model.group6.786	73	U WATER
CL.24867	evm.model.group6.786	73	U WATER
CL.24867	evm.model.group6.786	124	U WATER
CL.24867	evm.model.group6.786	89	U WATER
CL.24867	evm.model.group6.786	50	U WATER
CL.24867	evm.model.group6.786	157	U WATER
CL.30674	evm.model.group8.1285	62	U WATER
CL.30674	evm.model.group8.1285	72	U WATER
CL.31002	CL.31002.2	76	U WATER
CL.33425	CL.33425.2	15	U WATER
CL.33425	CL.33425.2	15	U WATER
CL.33425	CL.33425.2	17	U WATER
CL.33425	CL.33425.2	31	U WATER
CL.33425	CL.33425.2	25	U WATER
CL.33425	CL.33425.2	121	U WATER
CL.33425	CL.33425.2	36	U WATER
CL.33425	CL.33425.2	11	U WATER
CL.33425	CL.33425.2	10	U WATER
CL.33425	CL.33425.2	47	U WATER
CL.33425	CL.33425.2	14	U WATER
CL.33425	CL.33425.2	14	U WATER
CL.33425	CL.33425.2	104	U WATER
CL.33425	CL.33425.2	111	U WATER
CL.33425	CL.33425.2	47	U WATER
CL.33425	CL.33425.2	57	U WATER
CL.33425	CL.33425.2	16	U WATER
CL.33425	CL.33425.2	111	U WATER
CL.33425	CL.33425.2	26	U WATER
CL.33425	CL.33425.2	72	U WATER
CL.33425	CL.33425.2	31	U WATER
CL.33425	CL.33425.2	50	U WATER
CL.33425	CL.33425.2	40	U WATER
CL.33425	CL.33425.2	19	U WATER
CL.33425	CL.33425.2	90	U WATER
CL.33425	CL.33425.2	82	U WATER
CL.33425	CL.33425.2	29	U WATER
CL.33425	CL.33425.2	47	U WATER
CL.33425	CL.33425.2	81	U WATER
CL.33425	CL.33425.2	118	U WATER
CL.33425	CL.33425.2	62	U WATER
CL.33425	CL.33425.2	102	U WATER
CL.33425	CL.33425.2	18	U WATER
CL.33425	CL.33425.2	21	U WATER
CL.33425	CL.33425.2	38	U WATER
CL.33425	CL.33425.2	189	U WATER
CL.33425	CL.33425.2	110	U WATER
CL.33425	CL.33425.2	41	U WATER
CL.33425	CL.33425.2	36	U WATER
CL.33425	CL.33425.2	47	U WATER
CL.33425	CL.33425.2	88	U WATER
CL.33425	CL.33425.2	26	U WATER
CL.33425	CL.33425.2	15	U WATER
CL.33425	CL.33425.2	62	U WATER
CL.33425	CL.33425.2	86	U WATER
CL.33425	CL.33425.2	94	U WATER
CL.33425	CL.33425.2	17	U WATER
CL.33425	CL.33425.2	42	U WATER
CL.33425	CL.33425.2	100	U WATER
CL.33425	CL.33425.2	21	U WATER
CL.33425	CL.33425.2	25	U WATER
CL.33425	CL.33425.2	48	U WATER
CL.33425	CL.33425.2	12	U WATER
CL.33425	CL.33425.2	51	U WATER
CL.33425	CL.33425.2	35	U WATER
CL.33425	CL.33425.2	50	U WATER
CL.33425	CL.33425.2	27	U WATER
CL.33425	CL.33425.2	55	U WATER
CL.33425	CL.33425.2	36	U WATER
CL.33425	CL.33425.2	21	U WATER
CL.33425	CL.33425.2	42	U WATER
CL.33425	CL.33425.2	56	U WATER
CL.33425	CL.33425.2	37	U WATER
CL.33425	CL.33425.2	51	U WATER
CL.33425	CL.33425.2	40	U WATER
CL.33425	CL.33425.2	16	U WATER
CL.33425	CL.33425.2	34	U WATER
CL.33425	CL.33425.2	30	U WATER
CL.33425	CL.33425.2	29	U WATER
CL.33425	CL.33425.2	36	U WATER
CL.33425	CL.33425.2	26	U WATER
CL.33425	CL.33425.2	22	U WATER
CL.33425	CL.33425.2	46	U WATER
CL.33425	CL.33425.2	35	U WATER
CL.33425	CL.33425.2	34	U WATER
CL.33425	CL.33425.2	21	U WATER
CL.33425	CL.33425.2	26	U WATER
CL.33425	CL.33425.2	53	U WATER
CL.33425	CL.33425.2	11	U WATER
CL.33425	CL.33425.2	89	U WATER
CL.33425	CL.33425.2	15	U WATER
CL.33425	CL.33425.2	55	U WATER
CL.33425	CL.33425.2	48	U WATER
CL.33425	CL.33425.2	76	U WATER
CL.33425	CL.33425.2	62	U WATER
CL.33425	CL.33425.2	71	U WATER
CL.33425	CL.33425.2	21	U WATER
CL.33425	CL.33425.2	16	U WATER
CL.33425	CL.33425.2	14	U WATER
CL.33425	CL.33425.2	26	U WATER
CL.33425	CL.33425.2	107	U WATER
CL.33425	CL.33425.2	153	U WATER
CL.33425	CL.33425.2	35	U WATER
CL.33425	CL.33425.2	121	U WATER
CL.33425	CL.33425.2	45	U WATER
CL.33425	CL.33425.2	27	U WATER
CL.33425	CL.33425.2	31	U WATER
CL.33425	CL.33425.2	115	U WATER
CL.33425	CL.33425.2	33	U WATER
CL.3690	CL.3690.7	16	U WATER
CL.3690	CL.3690.19	121	U WATER
CL.3690	CL.3690.1	33	U WATER
CL.3690	CL.3690.19	91	U WATER
CL.3690	CL.3690.18	20	U WATER
CL.3690	CL.3690.19	63	U WATER
CL.3690	CL.3690.19	34	U WATER
CL.3690	CL.3690.16	17	U WATER
CL.3690	CL.3690.19	40	U WATER
CL.3690	CL.3690.19	39	U WATER
CL.3690	CL.3690.7	61	U WATER
CL.3690	CL.3690.19	30	U WATER
CL.3690	CL.3690.19	52	U WATER
CL.3690	CL.3690.19	80	U WATER
CL.3690	CL.3690.19	70	U WATER
CL.3690	CL.3690.7	42	U WATER
CL.3690	CL.3690.18	11	U WATER
CL.3690	CL.3690.7	23	U WATER
CL.3690	CL.3690.19	11	U WATER
CL.3690	CL.3690.18	28	U WATER
CL.3690	CL.3690.19	73	U WATER
CL.3690	CL.3690.19	48	U WATER
CL.3690	CL.3690.18	42	U WATER
CL.3690	CL.3690.1	77	U WATER
CL.3690	CL.3690.19	36	U WATER
CL.3690	CL.3690.19	48	U WATER
CL.3690	CL.3690.19	47	U WATER
CL.3690	CL.3690.6	94	U WATER
CL.3690	CL.3690.9	27	U WATER
CL.3690	CL.3690.18	55	U WATER
CL.3690	CL.3690.19	80	U WATER
CL.3690	CL.3690.18	19	U WATER
CL.3690	CL.3690.7	69	U WATER
CL.3690	CL.3690.7	34	U WATER
CL.3690	CL.3690.19	25	U WATER
CL.3690	CL.3690.19	16	U WATER
CL.3690	CL.3690.19	33	U WATER
CL.3690	CL.3690.19	111	U WATER
CL.3690	CL.3690.7	43	U WATER
CL.3690	CL.3690.19	34	U WATER
CL.3690	CL.3690.18	26	U WATER
CL.3690	CL.3690.19	18	U WATER
CL.3690	CL.3690.19	54	U WATER
CL.3690	CL.3690.7	13	U WATER
CL.3690	evm.model.group1.2891	32	U WATER
CL.3690	CL.3690.1	42	U WATER
CL.3690	CL.3690.19	16	U WATER
CL.3690	CL.3690.19	12	U WATER
CL.3690	CL.3690.19	33	U WATER
CL.3690	CL.3690.19	21	U WATER
CL.3690	CL.3690.19	54	U WATER
CL.3690	CL.3690.19	19	U WATER
CL.3690	CL.3690.19	82	U WATER
CL.3690	CL.3690.3	51	U WATER
CL.3690	CL.3690.19	66	U WATER
CL.3690	CL.3690.18	70	U WATER
CL.3690	CL.3690.19	54	U WATER
CL.3690	CL.3690.19	47	U WATER
CL.3690	CL.3690.18	74	U WATER
CL.3690	CL.3690.19	18	U WATER
CL.3690	CL.3690.19	75	U WATER
CL.3690	CL.3690.15	49	U WATER
CL.3690	CL.3690.19	29	U WATER
CL.3690	CL.3690.7	35	U WATER
CL.3690	CL.3690.19	28	U WATER
CL.3690	CL.3690.19	54	U WATER
CL.3690	CL.3690.19	37	U WATER
CL.3690	CL.3690.19	158	U WATER
CL.3690	CL.3690.18	67	U WATER
CL.3690	CL.3690.19	19	U WATER
CL.3690	CL.3690.7	84	U WATER
CL.3690	CL.3690.19	56	U WATER
CL.3690	CL.3690.7	49	U WATER
CL.3690	CL.3690.19	24	U WATER
CL.3690	CL.3690.7	23	U WATER
CL.3690	CL.3690.11	10	U WATER
CL.3690	CL.3690.18	33	U WATER
CL.3690	CL.3690.7	48	U WATER
CL.3690	CL.3690.19	42	U WATER
CL.3690	CL.3690.19	69	U WATER
CL.3690	CL.3690.4	29	U WATER
CL.3690	CL.3690.19	31	U WATER
CL.3690	CL.3690.19	44	U WATER
CL.3690	CL.3690.19	34	U WATER
CL.3690	CL.3690.19	37	U WATER
CL.3690	CL.3690.10	17	U WATER
CL.3690	CL.3690.19	71	U WATER
CL.3690	CL.3690.7	86	U WATER
CL.3690	CL.3690.4	87	U WATER
CL.3690	CL.3690.19	56	U WATER
CL.3690	CL.3690.18	64	U WATER
CL.3690	CL.3690.19	20	U WATER
CL.3690	CL.3690.18	81	U WATER
CL.3690	CL.3690.19	43	U WATER
CL.3690	CL.3690.18	67	U WATER
CL.3690	CL.3690.19	63	U WATER
CL.3690	CL.3690.19	70	U WATER
CL.3690	CL.3690.7	42	U WATER
CL.3690	CL.3690.18	12	U WATER
CL.3690	CL.3690.18	15	U WATER
CL.3690	CL.3690.9	39	U WATER
CL.3690	CL.3690.12	29	U WATER
CL.3690	CL.3690.7	23	U WATER
CL.3690	CL.3690.18	45	U WATER
CL.3690	CL.3690.19	12	U WATER
CL.3690	CL.3690.12	30	U WATER
CL.3690	CL.3690.7	32	U WATER
CL.3690	CL.3690.19	59	U WATER
CL.3690	CL.3690.19	32	U WATER
CL.3690	CL.3690.18	34	U WATER
CL.3690	CL.3690.19	44	U WATER
CL.3690	CL.3690.7	18	U WATER
CL.3690	CL.3690.19	27	U WATER
CL.3690	CL.3690.1	55	U WATER
CL.3690	CL.3690.7	35	U WATER
CL.3690	CL.3690.7	23	U WATER
CL.3690	CL.3690.19	65	U WATER
CL.3690	CL.3690.19	61	U WATER
CL.3690	CL.3690.3	29	U WATER
CL.3690	CL.3690.19	31	U WATER
CL.3690	CL.3690.2	28	U WATER
CL.3690	CL.3690.7	64	U WATER
CL.3690	CL.3690.18	38	U WATER
CL.3690	CL.3690.14	114	U WATER
CL.3690	CL.3690.19	34	U WATER
CL.3690	CL.3690.19	30	U WATER
CL.3690	CL.3690.7	35	U WATER
CL.3690	CL.3690.19	19	U WATER
CL.3690	CL.3690.18	54	U WATER
CL.3690	CL.3690.1	73	U WATER
CL.3690	CL.3690.7	73	U WATER
CL.3690	CL.3690.19	33	U WATER
CL.3690	CL.3690.2	55	U WATER
CL.3690	CL.3690.19	76	U WATER
CL.3690	CL.3690.19	20	U WATER
CL.3690	CL.3690.7	57	U WATER
CL.3690	CL.3690.9	63	U WATER
CL.3690	CL.3690.19	24	U WATER
CL.3690	evm.model.group1.2891	53	U WATER
CL.3690	CL.3690.19	64	U WATER
CL.3690	CL.3690.19	53	U WATER
CL.3690	CL.3690.19	91	U WATER
CL.3690	CL.3690.18	71	U WATER
CL.3690	CL.3690.18	53	U WATER
CL.3690	CL.3690.18	48	U WATER
CL.3690	CL.3690.7	93	U WATER
CL.3690	CL.3690.18	99	U WATER
CL.3690	CL.3690.18	48	U WATER
CL.3690	CL.3690.11	24	U WATER
CL.3690	CL.3690.19	95	U WATER
CL.3690	CL.3690.7	21	U WATER
CL.3690	CL.3690.7	29	U WATER
CL.3690	CL.3690.19	30	U WATER
CL.3690	CL.3690.7	20	U WATER
CL.3690	CL.3690.19	35	U WATER
CL.3690	CL.3690.19	20	U WATER
CL.3690	CL.3690.7	83	U WATER
CL.3690	CL.3690.19	32	U WATER
CL.3690	CL.3690.7	38	U WATER
CL.3690	CL.3690.18	26	U WATER
CL.3690	CL.3690.19	14	U WATER
CL.3690	CL.3690.7	41	U WATER
CL.3690	CL.3690.7	39	U WATER
CL.20351	evm.model.group4.1738	68	U WATER
CL.29473	CL.29473.2	109	U WATER
CL.29473	CL.29473.2	75	U WATER
CL.29473	CL.29473.1	92	U WATER
CL.29473	CL.29473.1	62	U WATER
CL.29473	CL.29473.2	39	U WATER
CL.29473	CL.29473.1	40	U WATER
CL.29473	CL.29473.1	34	U WATER
CL.29473	CL.29473.2	53	U WATER
CL.29473	CL.29473.2	127	U WATER
CL.29473	CL.29473.2	93	U WATER
CL.29473	CL.29473.2	20	U WATER
CL.29473	CL.29473.2	131	U WATER
CL.29473	CL.29473.2	156	U WATER
CL.29473	CL.29473.1	48	U WATER
CL.29473	CL.29473.2	20	U WATER
CL.29473	CL.29473.1	21	U WATER
CL.29473	CL.29473.2	76	U WATER
CL.29473	CL.29473.2	116	U WATER
CL.29473	CL.29473.2	14	U WATER
CL.29473	CL.29473.1	39	U WATER
CL.29473	CL.29473.1	67	U WATER
CL.29473	CL.29473.2	18	U WATER
CL.29473	CL.29473.2	21	U WATER
CL.29473	CL.29473.2	63	U WATER
CL.29473	CL.29473.2	18	U WATER
CL.29473	CL.29473.1	41	U WATER
CL.29473	CL.29473.2	63	U WATER
CL.29473	CL.29473.2	33	U WATER
CL.29473	CL.29473.1	22	U WATER
CL.29473	CL.29473.2	133	U WATER
CL.29473	CL.29473.2	98	U WATER
CL.29473	CL.29473.1	51	U WATER
CL.29473	CL.29473.1	59	U WATER
CL.29473	CL.29473.1	45	U WATER
CL.29473	CL.29473.1	32	U WATER
CL.29473	CL.29473.1	57	U WATER
CL.29473	CL.29473.1	73	U WATER
CL.29473	CL.29473.1	22	U WATER
CL.29473	CL.29473.2	24	U WATER
CL.29473	CL.29473.1	154	U WATER
CL.29473	CL.29473.1	15	U WATER
CL.29473	CL.29473.1	24	U WATER
CL.29473	CL.29473.1	89	U WATER
CL.29473	CL.29473.1	122	U WATER
CL.29473	CL.29473.1	24	U WATER
CL.29473	CL.29473.1	20	U WATER
CL.29473	CL.29473.1	47	U WATER
CL.29473	CL.29473.1	23	U WATER
CL.29473	CL.29473.1	20	U WATER
CL.29473	CL.29473.1	45	U WATER
CL.29473	CL.29473.2	104	U WATER
CL.29473	CL.29473.1	33	U WATER
CL.29473	CL.29473.1	63	U WATER
CL.29473	CL.29473.1	29	U WATER
CL.29473	CL.29473.1	66	U WATER
CL.29473	CL.29473.2	63	U WATER
CL.29473	CL.29473.1	26	U WATER
CL.29473	CL.29473.1	45	U WATER
CL.29473	CL.29473.1	123	U WATER
CL.29473	CL.29473.1	91	U WATER
CL.29473	CL.29473.1	108	U WATER
CL.29473	CL.29473.2	27	U WATER
CL.29473	CL.29473.2	59	U WATER
CL.29473	CL.29473.2	82	U WATER
CL.29473	CL.29473.1	24	U WATER
CL.29473	CL.29473.1	25	U WATER
CL.29473	CL.29473.2	90	U WATER
CL.29473	CL.29473.1	41	U WATER
CL.29473	CL.29473.1	41	U WATER
CL.29473	CL.29473.1	156	U WATER
CL.5034	CL.5034.1	47	U WATER
CL.5034	CL.5034.1	40	U WATER
CL.5034	CL.5034.1	72	U WATER
CL.5034	CL.5034.1	82	U WATER
CL.5034	CL.5034.1	54	U WATER
CL.5034	CL.5034.1	51	U WATER
CL.5034	CL.5034.1	24	U WATER
CL.5034	CL.5034.1	30	U WATER
CL.5034	CL.5034.1	39	U WATER
CL.5034	CL.5034.1	19	U WATER
CL.5034	CL.5034.1	106	U WATER
CL.5034	CL.5034.1	80	U WATER
CL.5034	CL.5034.1	26	U WATER
CL.5034	CL.5034.1	37	U WATER
CL.5034	CL.5034.1	42	U WATER
CL.5034	CL.5034.1	35	U WATER
CL.5034	CL.5034.1	78	U WATER
CL.5034	CL.5034.1	43	U WATER
CL.5034	CL.5034.1	55	U WATER
CL.5034	CL.5034.1	72	U WATER
CL.5034	CL.5034.1	55	U WATER
CL.5034	CL.5034.1	87	U WATER
CL.5034	CL.5034.1	124	U WATER
CL.5034	CL.5034.1	31	U WATER
CL.5034	CL.5034.1	36	U WATER
CL.5034	CL.5034.1	61	U WATER
CL.5034	CL.5034.1	70	U WATER
CL.5034	CL.5034.1	85	U WATER
CL.5034	CL.5034.1	33	U WATER
CL.5034	CL.5034.1	24	U WATER
CL.5034	CL.5034.1	61	U WATER
CL.5034	CL.5034.1	18	U WATER
CL.5034	CL.5034.1	36	U WATER
CL.5034	CL.5034.1	43	U WATER
CL.5034	CL.5034.1	61	U WATER
CL.5034	CL.5034.1	23	U WATER
CL.5034	CL.5034.1	71	U WATER
CL.5034	CL.5034.1	47	U WATER
CL.5034	CL.5034.1	73	U WATER
CL.5034	CL.5034.1	38	U WATER
CL.5034	CL.5034.1	69	U WATER
CL.5034	CL.5034.1	45	U WATER
CL.5034	CL.5034.1	54	U WATER
CL.5034	CL.5034.1	15	U WATER
CL.5034	CL.5034.1	10	U WATER
CL.5034	CL.5034.1	28	U WATER
CL.5034	CL.5034.1	41	U WATER
CL.5034	CL.5034.1	25	U WATER
CL.5034	CL.5034.1	86	U WATER
CL.5034	CL.5034.1	40	U WATER
CL.5034	CL.5034.1	36	U WATER
CL.5034	CL.5034.1	76	U WATER
CL.5034	CL.5034.1	65	U WATER
CL.5034	CL.5034.1	30	U WATER
CL.5034	CL.5034.1	40	U WATER
CL.5034	CL.5034.1	35	U WATER
CL.5034	CL.5034.1	74	U WATER
CL.5034	CL.5034.1	59	U WATER
CL.5034	CL.5034.1	64	U WATER
CL.5034	CL.5034.1	28	U WATER
CL.5034	CL.5034.1	46	U WATER
CL.5034	CL.5034.1	95	U WATER
CL.5034	CL.5034.1	13	U WATER
CL.5034	CL.5034.1	25	U WATER
CL.5034	CL.5034.1	23	U WATER
CL.5034	CL.5034.1	28	U WATER
CL.5034	CL.5034.1	89	U WATER
CL.5034	CL.5034.1	46	U WATER
CL.5034	CL.5034.1	71	U WATER
CL.5034	CL.5034.1	18	U WATER
CL.5034	CL.5034.1	104	U WATER
CL.5034	CL.5034.1	59	U WATER
CL.5034	CL.5034.1	100	U WATER
CL.5034	CL.5034.1	32	U WATER
CL.5034	CL.5034.1	70	U WATER
CL.5034	CL.5034.1	31	U WATER
CL.5034	CL.5034.1	89	U WATER
CL.5034	CL.5034.1	85	U WATER
CL.5034	CL.5034.1	61	U WATER
CL.5034	CL.5034.1	22	U WATER
CL.5034	CL.5034.1	24	U WATER
CL.5034	CL.5034.1	119	U WATER
CL.5034	CL.5034.1	88	U WATER
CL.5034	CL.5034.1	14	U WATER
CL.5034	CL.5034.1	34	U WATER
CL.5034	CL.5034.1	34	U WATER
CL.5034	CL.5034.1	48	U WATER
CL.5034	CL.5034.1	22	U WATER
CL.5034	CL.5034.1	32	U WATER
CL.5034	CL.5034.1	27	U WATER
CL.5034	CL.5034.1	28	U WATER
CL.5034	CL.5034.1	18	U WATER
CL.5034	CL.5034.1	47	U WATER
CL.5034	CL.5034.1	39	U WATER
CL.5034	CL.5034.1	27	U WATER
CL.5034	CL.5034.1	59	U WATER
CL.5034	CL.5034.1	63	U WATER
CL.5034	CL.5034.1	74	U WATER
CL.5034	CL.5034.1	56	U WATER
CL.5034	CL.5034.1	39	U WATER
CL.5034	CL.5034.1	39	U WATER
CL.5034	CL.5034.1	54	U WATER
CL.5034	CL.5034.1	40	U WATER
CL.5034	CL.5034.1	68	U WATER
CL.5034	CL.5034.1	134	U WATER
CL.5034	CL.5034.1	96	U WATER
CL.5034	CL.5034.1	17	U WATER
CL.5034	CL.5034.1	62	U WATER
CL.5034	CL.5034.1	64	U WATER
CL.5034	CL.5034.1	79	U WATER
CL.5034	CL.5034.1	19	U WATER
CL.5034	CL.5034.1	12	U WATER
CL.5034	CL.5034.1	91	U WATER
CL.5034	CL.5034.1	36	U WATER
CL.5034	CL.5034.1	74	U WATER
CL.5034	CL.5034.1	13	U WATER
CL.5034	CL.5034.1	57	U WATER
CL.5034	CL.5034.1	26	U WATER
CL.5034	CL.5034.1	60	U WATER
CL.5034	CL.5034.1	67	U WATER
CL.5034	CL.5034.1	28	U WATER
CL.5034	CL.5034.1	43	U WATER
CL.5034	CL.5034.1	15	U WATER
CL.5034	CL.5034.1	48	U WATER
CL.5034	CL.5034.1	39	U WATER
CL.5034	CL.5034.1	31	U WATER
CL.5034	CL.5034.1	88	U WATER
CL.5034	CL.5034.1	130	U WATER
CL.5034	CL.5034.1	79	U WATER
CL.5034	CL.5034.1	47	U WATER
CL.5034	CL.5034.1	74	U WATER
CL.5034	CL.5034.1	51	U WATER
CL.5034	CL.5034.1	35	U WATER
CL.5034	CL.5034.1	57	U WATER
CL.5034	CL.5034.1	29	U WATER
CL.5034	CL.5034.1	19	U WATER
CL.5034	CL.5034.1	36	U WATER
CL.5034	CL.5034.1	84	U WATER
CL.5034	CL.5034.1	77	U WATER
CL.5034	CL.5034.1	37	U WATER
CL.5034	CL.5034.1	26	U WATER
CL.5034	CL.5034.1	75	U WATER
CL.5034	CL.5034.1	26	U WATER
CL.18822	CL.18822.2	36	U WATER
CL.18822	CL.18822.2	118	U WATER
CL.33437	CL.33437.1	85	U WATER
CL.1939	CL.1939.1	42	U WATER
CL.1939	CL.1939.1	107	U WATER
CL.1939	evm.model.group1.1718	11	U WATER
CL.1939	evm.model.group1.1718	27	U WATER
CL.1939	evm.model.group1.1718	78	U WATER
CL.1939	evm.model.group1.1718	77	U WATER
CL.1939	CL.1939.1	59	U WATER
CL.1939	CL.1939.1	35	U WATER
CL.1939	evm.model.group1.1718	17	U WATER
CL.1939	evm.model.group1.1718	55	U WATER
CL.1939	evm.model.group1.1718	79	U WATER
CL.1939	evm.model.group1.1718	30	U WATER
CL.1939	evm.model.group1.1718	58	U WATER
CL.1939	CL.1939.1	37	U WATER
CL.1939	evm.model.group1.1718	34	U WATER
CL.1939	CL.1939.1	54	U WATER
CL.1939	CL.1939.1	146	U WATER
CL.1939	evm.model.group1.1718	34	U WATER
CL.1939	evm.model.group1.1718	50	U WATER
CL.1939	evm.model.group1.1718	45	U WATER
CL.1939	CL.1939.1	55	U WATER
CL.1939	evm.model.group1.1718	67	U WATER
CL.1939	evm.model.group1.1718	92	U WATER
CL.1939	evm.model.group1.1718	168	U WATER
CL.1939	CL.1939.1	38	U WATER
CL.1939	CL.1939.1	21	U WATER
CL.1939	CL.1939.1	83	U WATER
CL.1939	evm.model.group1.1718	42	U WATER
CL.1939	evm.model.group1.1718	29	U WATER
CL.1939	CL.1939.1	90	U WATER
CL.1939	evm.model.group1.1718	87	U WATER
CL.1939	CL.1939.1	42	U WATER
CL.1939	CL.1939.1	114	U WATER
CL.1939	CL.1939.1	71	U WATER
CL.1939	evm.model.group1.1718	103	U WATER
CL.1939	CL.1939.1	87	U WATER
CL.25296	CL.25296.1	34	U WATER
CL.25296	CL.25296.1	128	U WATER
CL.25296	CL.25296.1	73	U WATER
CL.25296	CL.25296.1	94	U WATER
CL.25296	CL.25296.1	104	U WATER
CL.25296	CL.25296.1	92	U WATER
CL.25296	CL.25296.1	52	U WATER
CL.25296	CL.25296.1	71	U WATER
CL.25296	CL.25296.1	88	U WATER
CL.25296	CL.25296.1	244	U WATER
CL.25296	CL.25296.1	118	U WATER
CL.32367	CL.32367.2	27	U WATER
CL.32367	CL.32367.2	35	U WATER
CL.32367	CL.32367.2	58	U WATER
CL.32367	CL.32367.2	64	U WATER
CL.32367	CL.32367.2	89	U WATER
CL.32367	CL.32367.2	64	U WATER
CL.32367	CL.32367.2	26	U WATER
CL.32367	CL.32367.2	42	U WATER
CL.32367	CL.32367.2	24	U WATER
CL.32367	CL.32367.2	71	U WATER
CL.32367	CL.32367.2	75	U WATER
CL.32367	CL.32367.2	18	U WATER
CL.32367	CL.32367.2	41	U WATER
CL.32367	CL.32367.2	10	U WATER
CL.32367	CL.32367.2	28	U WATER
CL.32367	CL.32367.2	19	U WATER
CL.32367	CL.32367.2	55	U WATER
CL.32367	CL.32367.2	28	U WATER
CL.33449	CL.33449.1	10	U WATER
CL.33449	CL.33449.1	10	U WATER
CL.33449	CL.33449.1	71	U WATER
CL.33449	CL.33449.1	17	U WATER
CL.33449	CL.33449.1	22	U WATER
CL.33449	CL.33449.1	61	U WATER
CL.33449	CL.33449.1	16	U WATER
CL.33449	CL.33449.1	40	U WATER
CL.33449	CL.33449.1	48	U WATER
CL.33449	CL.33449.1	27	U WATER
CL.33449	CL.33449.1	58	U WATER
CL.33449	CL.33449.1	47	U WATER
CL.33449	CL.33449.1	102	U WATER
CL.33449	CL.33449.1	20	U WATER
CL.33449	CL.33449.1	27	U WATER
CL.33449	CL.33449.1	75	U WATER
CL.33449	CL.33449.1	26	U WATER
CL.33449	CL.33449.1	28	U WATER
CL.33449	CL.33449.1	31	U WATER
CL.33449	CL.33449.1	39	U WATER
CL.33449	CL.33449.1	39	U WATER
CL.33449	CL.33449.1	71	U WATER
CL.33449	CL.33449.1	86	U WATER
CL.33449	CL.33449.1	47	U WATER
CL.33449	CL.33449.1	60	U WATER
CL.33449	CL.33449.1	13	U WATER
CL.33449	CL.33449.1	25	U WATER
CL.33449	CL.33449.1	20	U WATER
CL.33449	CL.33449.1	12	U WATER
CL.33449	CL.33449.1	35	U WATER
CL.33449	CL.33449.1	48	U WATER
CL.33449	CL.33449.1	48	U WATER
CL.33449	CL.33449.1	47	U WATER
CL.33951	CL.33951.2	33	U WATER
CL.33951	evm.model.utg535_4499152_4864212__.5	74	U WATER
CL.33951	CL.33951.2	30	U WATER
CL.33951	CL.33951.2	27	U WATER
CL.33951	CL.33951.1	89	U WATER
CL.33951	CL.33951.2	9	U WATER
CL.33951	CL.33951.2	78	U WATER
CL.33951	CL.33951.1	33	U WATER
CL.33951	CL.33951.2	27	U WATER
CL.33951	CL.33951.1	12	U WATER
CL.33951	CL.33951.2	37	U WATER
CL.33951	CL.33951.2	110	U WATER
CL.33951	CL.33951.2	45	U WATER
CL.7957	CL.7957.1	79	U WATER
CL.7957	CL.7957.1	22	U WATER
CL.7957	CL.7957.1	29	U WATER
CL.7957	CL.7957.1	29	U WATER
CL.7957	CL.7957.1	34	U WATER
CL.7957	CL.7957.1	33	U WATER
CL.7957	CL.7957.1	48	U WATER
CL.7957	CL.7957.1	80	U WATER
CL.7957	CL.7957.1	67	U WATER
CL.7957	CL.7957.1	24	U WATER
CL.7957	CL.7957.1	43	U WATER
CL.7957	CL.7957.1	36	U WATER
CL.7957	CL.7957.1	66	U WATER
CL.7957	CL.7957.1	80	U WATER
CL.7957	CL.7957.1	16	U WATER
CL.7957	CL.7957.1	23	U WATER
CL.7957	CL.7957.1	111	U WATER
CL.32750	CL.32750.3	34	U WATER
CL.32750	CL.32750.3	80	U WATER
CL.32750	CL.32750.3	78	U WATER
CL.32750	CL.32750.3	9	U WATER
CL.32750	CL.32750.3	51	U WATER
CL.32750	CL.32750.3	39	U WATER
CL.32750	CL.32750.3	103	U WATER
CL.32750	CL.32750.3	23	U WATER
CL.32750	CL.32750.3	11	U WATER
CL.32750	CL.32750.3	96	U WATER
CL.32750	CL.32750.3	80	U WATER
CL.32750	CL.32750.3	58	U WATER
CL.6799	CL.6799.5	111	U WATER
CL.6799	CL.6799.5	84	U WATER
CL.6799	CL.6799.5	37	U WATER
CL.6799	CL.6799.5	85	U WATER
CL.6799	CL.6799.5	77	U WATER
CL.6799	CL.6799.5	48	U WATER
CL.6799	CL.6799.5	122	U WATER
CL.6799	CL.6799.5	51	U WATER
CL.6799	CL.6799.5	23	U WATER
CL.6799	CL.6799.5	65	U WATER
CL.6799	CL.6799.5	48	U WATER
CL.6799	CL.6799.5	22	U WATER
CL.6799	CL.6799.5	92	U WATER
CL.21236	evm.model.group5.350	40	U WATER
CL.21236	evm.model.group5.350	25	U WATER
CL.21236	evm.model.group5.350	26	U WATER
CL.21236	evm.model.group5.350	50	U WATER
CL.21236	evm.model.group5.350	19	U WATER
CL.13331	CL.13331.1	64	U WATER
CL.13331	CL.13331.1	73	U WATER
CL.13331	CL.13331.1	119	U WATER
CL.13331	CL.13331.1	28	U WATER
CL.13331	CL.13331.1	71	U WATER
CL.13331	CL.13331.1	31	U WATER
CL.13331	CL.13331.1	33	U WATER
CL.13331	CL.13331.1	108	U WATER
CL.13331	CL.13331.1	98	U WATER
CL.13331	CL.13331.1	64	U WATER
CL.13331	CL.13331.1	115	U WATER
CL.13331	CL.13331.1	128	U WATER
CL.13331	CL.13331.1	29	U WATER
CL.13331	CL.13331.1	104	U WATER
CL.13331	CL.13331.1	20	U WATER
CL.13331	CL.13331.1	54	U WATER
CL.13331	CL.13331.1	4	U WATER
CL.13331	CL.13331.1	38	U WATER
CL.13331	CL.13331.1	48	U WATER
CL.13331	CL.13331.1	105	U WATER
CL.13331	CL.13331.1	91	U WATER
CL.14105	evm.model.group2.2393	19	U WATER
CL.2516	CL.2516.3	18	U WATER
CL.2516	CL.2516.4	51	U WATER
CL.2516	CL.2516.4	39	U WATER
CL.2516	CL.2516.3	70	U WATER
CL.2516	CL.2516.4	93	U WATER
CL.2516	CL.2516.4	95	U WATER
CL.2516	CL.2516.3	60	U WATER
CL.2516	CL.2516.4	135	U WATER
CL.2516	CL.2516.4	37	U WATER
CL.2516	CL.2516.3	40	U WATER
CL.2516	CL.2516.4	11	U WATER
CL.2516	CL.2516.4	25	U WATER
CL.2516	CL.2516.3	52	U WATER
CL.2516	CL.2516.4	54	U WATER
CL.2516	CL.2516.4	71	U WATER
CL.2516	CL.2516.3	70	U WATER
CL.2516	CL.2516.3	120	U WATER
CL.2516	CL.2516.4	55	U WATER
CL.2516	CL.2516.4	49	U WATER
CL.2516	CL.2516.3	39	U WATER
CL.2516	CL.2516.3	81	U WATER
CL.2516	CL.2516.4	121	U WATER
CL.2516	CL.2516.3	19	U WATER
CL.2516	CL.2516.3	19	U WATER
CL.2516	CL.2516.3	59	U WATER
CL.2516	CL.2516.4	108	U WATER
CL.2516	CL.2516.3	40	U WATER
CL.2516	CL.2516.4	26	U WATER
CL.2516	CL.2516.4	71	U WATER
CL.2516	CL.2516.4	99	U WATER
CL.2516	CL.2516.4	12	U WATER
CL.2516	CL.2516.4	26	U WATER
CL.2516	CL.2516.3	29	U WATER
CL.2516	CL.2516.4	14	U WATER
CL.2516	CL.2516.4	19	U WATER
CL.2516	CL.2516.4	22	U WATER
CL.2516	CL.2516.4	13	U WATER
CL.2516	CL.2516.3	103	U WATER
CL.2516	CL.2516.4	15	U WATER
CL.2516	CL.2516.3	16	U WATER
CL.2516	CL.2516.4	120	U WATER
CL.2516	CL.2516.3	24	U WATER
CL.2516	CL.2516.3	12	U WATER
CL.2516	CL.2516.4	21	U WATER
CL.2516	CL.2516.4	91	U WATER
CL.2516	CL.2516.3	12	U WATER
CL.2516	CL.2516.4	66	U WATER
CL.2516	CL.2516.4	29	U WATER
CL.2516	CL.2516.4	12	U WATER
CL.2516	CL.2516.4	61	U WATER
CL.2516	CL.2516.3	21	U WATER
CL.2516	CL.2516.4	40	U WATER
CL.2516	CL.2516.3	18	U WATER
CL.2516	CL.2516.4	9	U WATER
CL.2516	CL.2516.4	79	U WATER
CL.2516	CL.2516.4	30	U WATER
CL.2516	CL.2516.3	21	U WATER
CL.2516	CL.2516.4	39	U WATER
CL.2516	CL.2516.4	53	U WATER
CL.2516	CL.2516.3	38	U WATER
CL.2516	CL.2516.4	16	U WATER
CL.2516	CL.2516.3	80	U WATER
CL.2516	CL.2516.4	91	U WATER
CL.2516	CL.2516.3	24	U WATER
CL.2516	CL.2516.3	30	U WATER
CL.2516	CL.2516.3	77	U WATER
CL.2516	CL.2516.4	11	U WATER
CL.2516	CL.2516.3	45	U WATER
CL.2516	CL.2516.4	57	U WATER
CL.4520	evm.model.group1.3418	58	U WATER
CL.13912	CL.13912.2	57	U WATER
CL.13912	CL.13912.2	60	U WATER
CL.13912	CL.13912.2	19	U WATER
CL.13912	CL.13912.2	50	U WATER
CL.13912	CL.13912.2	77	U WATER
CL.13912	CL.13912.2	122	U WATER
CL.13912	CL.13912.2	9	U WATER
CL.13912	CL.13912.2	81	U WATER
CL.13912	CL.13912.2	50	U WATER
CL.13912	CL.13912.2	54	U WATER
CL.13912	CL.13912.2	16	U WATER
CL.13912	CL.13912.2	77	U WATER
CL.13912	CL.13912.2	15	U WATER
CL.13912	CL.13912.2	41	U WATER
CL.13912	CL.13912.2	136	U WATER
CL.13912	CL.13912.2	32	U WATER
CL.13912	CL.13912.2	53	U WATER
CL.13912	CL.13912.2	38	U WATER
CL.13912	CL.13912.2	27	U WATER
CL.13912	CL.13912.2	50	U WATER
CL.13912	CL.13912.2	92	U WATER
CL.13912	CL.13912.2	14	U WATER
CL.13912	CL.13912.2	53	U WATER
CL.13912	CL.13912.2	9	U WATER
CL.13912	CL.13912.2	90	U WATER
CL.13912	CL.13912.2	82	U WATER
CL.13912	CL.13912.2	48	U WATER
CL.13912	CL.13912.2	72	U WATER
CL.13912	CL.13912.2	72	U WATER
CL.13912	CL.13912.2	77	U WATER
CL.13912	CL.13912.2	105	U WATER
CL.13912	CL.13912.2	43	U WATER
CL.13912	CL.13912.2	31	U WATER
CL.13912	CL.13912.2	111	U WATER
CL.13912	CL.13912.2	43	U WATER
CL.13912	CL.13912.2	56	U WATER
CL.13912	CL.13912.2	63	U WATER
CL.13912	CL.13912.2	34	U WATER
CL.13912	CL.13912.2	36	U WATER
CL.13912	CL.13912.2	144	U WATER
CL.13912	CL.13912.2	52	U WATER
CL.13912	CL.13912.2	22	U WATER
CL.13912	CL.13912.2	78	U WATER
CL.13912	CL.13912.2	39	U WATER
CL.13912	CL.13912.2	96	U WATER
CL.13912	CL.13912.2	38	U WATER
CL.21914	CL.21914.2	64	U WATER
CL.21914	CL.21914.2	132	U WATER
CL.21914	CL.21914.2	19	U WATER
CL.21914	CL.21914.2	45	U WATER
CL.21914	CL.21914.2	24	U WATER
CL.21914	CL.21914.2	28	U WATER
CL.21914	CL.21914.2	45	U WATER
CL.21914	CL.21914.2	29	U WATER
CL.21914	CL.21914.2	38	U WATER
CL.21914	CL.21914.2	49	U WATER
CL.21914	CL.21914.2	30	U WATER
CL.21914	CL.21914.2	21	U WATER
CL.21914	CL.21914.2	30	U WATER
CL.21914	CL.21914.2	8	U WATER
CL.21914	CL.21914.2	25	U WATER
CL.21914	CL.21914.2	40	U WATER
CL.21914	CL.21914.2	28	U WATER
CL.21914	CL.21914.2	47	U WATER
CL.21914	CL.21914.2	12	U WATER
CL.21914	CL.21914.2	58	U WATER
CL.21914	CL.21914.2	49	U WATER
CL.21914	CL.21914.2	11	U WATER
CL.21914	CL.21914.2	34	U WATER
CL.21914	CL.21914.2	53	U WATER
CL.21914	CL.21914.2	64	U WATER
CL.21914	CL.21914.2	49	U WATER
CL.21914	CL.21914.2	119	U WATER
CL.21914	CL.21914.2	23	U WATER
CL.26206	evm.model.group7.45	15	U WATER
CL.26206	CL.26206.1	49	U WATER
CL.26206	CL.26206.1	28	U WATER
CL.26206	CL.26206.1	41	U WATER
CL.26206	CL.26206.1	101	U WATER
CL.26206	CL.26206.1	70	U WATER
CL.26206	CL.26206.1	54	U WATER
CL.26206	evm.model.group7.45	101	U WATER
CL.26206	CL.26206.1	28	U WATER
CL.26206	evm.model.group7.45	29	U WATER
CL.26206	CL.26206.1	34	U WATER
CL.26206	evm.model.group7.45	29	U WATER
CL.26206	CL.26206.1	42	U WATER
CL.26206	CL.26206.1	23	U WATER
CL.26206	CL.26206.1	118	U WATER
CL.26206	CL.26206.1	42	U WATER
CL.26206	CL.26206.1	87	U WATER
CL.26206	CL.26206.1	127	U WATER
CL.26206	CL.26206.1	115	U WATER
CL.26206	CL.26206.1	34	U WATER
CL.26206	CL.26206.1	61	U WATER
CL.26206	CL.26206.1	103	U WATER
CL.26206	CL.26206.1	57	U WATER
CL.26206	CL.26206.1	101	U WATER
CL.25652	CL.25652.2	29	U WATER
CL.25652	CL.25652.2	19	U WATER
CL.25652	CL.25652.2	37	U WATER
CL.25652	CL.25652.2	34	U WATER
CL.25652	CL.25652.2	46	U WATER
CL.25652	CL.25652.2	15	U WATER
CL.25652	CL.25652.2	66	U WATER
CL.25652	CL.25652.2	11	U WATER
CL.25652	CL.25652.2	68	U WATER
CL.25652	CL.25652.2	21	U WATER
CL.28684	CL.28684.2	24	U WATER
CL.28684	CL.28684.2	60	U WATER
CL.28684	CL.28684.2	56	U WATER
CL.28684	CL.28684.2	12	U WATER
CL.28684	CL.28684.2	71	U WATER
CL.28684	CL.28684.2	77	U WATER
CL.28684	CL.28684.2	51	U WATER
CL.28684	CL.28684.2	45	U WATER
CL.28684	CL.28684.2	18	U WATER
CL.28684	CL.28684.2	96	U WATER
CL.28684	CL.28684.2	40	U WATER
CL.28684	CL.28684.2	56	U WATER
CL.28684	CL.28684.2	18	U WATER
CL.28684	CL.28684.2	111	U WATER
CL.28684	CL.28684.2	73	U WATER
CL.28684	CL.28684.2	14	U WATER
CL.28684	CL.28684.2	94	U WATER
CL.28684	CL.28684.2	45	U WATER
CL.28684	CL.28684.2	92	U WATER
CL.28684	CL.28684.2	37	U WATER
CL.28684	CL.28684.2	160	U WATER
CL.28684	CL.28684.2	61	U WATER
CL.28684	CL.28684.2	31	U WATER
CL.28684	CL.28684.2	10	U WATER
CL.28684	CL.28684.2	62	U WATER
CL.28684	CL.28684.2	93	U WATER
CL.28684	CL.28684.2	25	U WATER
CL.28684	CL.28684.2	22	U WATER
CL.28684	CL.28684.2	34	U WATER
CL.28684	CL.28684.2	35	U WATER
CL.28684	CL.28684.2	83	U WATER
CL.28684	CL.28684.2	78	U WATER
CL.28684	CL.28684.2	34	U WATER
CL.28684	CL.28684.2	29	U WATER
CL.28684	CL.28684.2	39	U WATER
CL.28684	CL.28684.2	49	U WATER
CL.28684	CL.28684.2	44	U WATER
CL.28684	CL.28684.2	30	U WATER
CL.28684	CL.28684.2	24	U WATER
CL.28684	CL.28684.2	79	U WATER
CL.28684	CL.28684.2	59	U WATER
CL.28684	CL.28684.2	38	U WATER
CL.28684	CL.28684.2	16	U WATER
CL.28684	CL.28684.2	46	U WATER
CL.28684	CL.28684.2	7	U WATER
CL.28684	CL.28684.2	38	U WATER
CL.28684	CL.28684.2	62	U WATER
CL.28684	CL.28684.2	53	U WATER
CL.18508	CL.18508.3	32	U WATER
CL.18508	CL.18508.3	78	U WATER
CL.18508	CL.18508.3	25	U WATER
CL.18508	CL.18508.3	29	U WATER
CL.30153	CL.30153.2	37	U WATER
CL.30153	CL.30153.2	98	U WATER
CL.30153	CL.30153.2	102	U WATER
CL.30153	CL.30153.2	54	U WATER
CL.30153	CL.30153.2	93	U WATER
CL.30153	CL.30153.2	75	U WATER
CL.30153	CL.30153.2	81	U WATER
CL.30153	CL.30153.2	52	U WATER
CL.30153	CL.30153.2	56	U WATER
CL.30153	CL.30153.2	47	U WATER
CL.30153	CL.30153.2	47	U WATER
CL.30153	CL.30153.2	71	U WATER
CL.30153	CL.30153.2	8	U WATER
CL.30153	CL.30153.2	141	U WATER
CL.30153	CL.30153.2	27	U WATER
CL.30153	CL.30153.2	22	U WATER
CL.30153	CL.30153.2	88	U WATER
CL.30153	CL.30153.2	61	U WATER
CL.30153	CL.30153.2	92	U WATER
CL.30153	CL.30153.2	54	U WATER
CL.30153	CL.30153.2	93	U WATER
CL.30153	CL.30153.2	42	U WATER
CL.30153	CL.30153.2	46	U WATER
CL.30153	CL.30153.2	31	U WATER
CL.30153	CL.30153.2	36	U WATER
CL.30153	CL.30153.2	110	U WATER
CL.30153	CL.30153.2	81	U WATER
CL.30153	CL.30153.2	41	U WATER
CL.30153	CL.30153.2	57	U WATER
CL.30153	CL.30153.2	21	U WATER
CL.30153	CL.30153.2	92	U WATER
CL.30153	CL.30153.2	31	U WATER
CL.30153	CL.30153.2	69	U WATER
CL.30153	CL.30153.2	125	U WATER
CL.30153	CL.30153.2	47	U WATER
CL.30153	CL.30153.2	54	U WATER
CL.30153	CL.30153.2	57	U WATER
CL.30153	CL.30153.2	48	U WATER
CL.30153	CL.30153.2	95	U WATER
CL.30153	CL.30153.2	176	U WATER
CL.30153	CL.30153.2	129	U WATER
CL.30153	CL.30153.2	117	U WATER
CL.30153	CL.30153.2	65	U WATER
CL.30153	CL.30153.2	34	U WATER
CL.30153	CL.30153.2	69	U WATER
CL.30153	CL.30153.2	40	U WATER
CL.30153	CL.30153.2	62	U WATER
CL.30153	CL.30153.2	58	U WATER
CL.30153	CL.30153.2	61	U WATER
CL.30153	CL.30153.2	24	U WATER
CL.30153	CL.30153.2	57	U WATER
CL.30153	CL.30153.2	79	U WATER
CL.30153	CL.30153.2	81	U WATER
CL.30153	CL.30153.2	33	U WATER
CL.11136	CL.11136.2	19	U WATER
CL.11136	CL.11136.2	22	U WATER
CL.11136	CL.11136.2	94	U WATER
CL.11136	CL.11136.2	60	U WATER
CL.11136	CL.11136.2	177	U WATER
CL.11136	CL.11136.2	77	U WATER
CL.11136	CL.11136.2	19	U WATER
CL.11136	CL.11136.2	88	U WATER
CL.11136	CL.11136.2	170	U WATER
CL.11136	CL.11136.2	55	U WATER
CL.11136	CL.11136.2	34	U WATER
CL.11136	CL.11136.2	78	U WATER
CL.11136	CL.11136.2	102	U WATER
CL.11136	CL.11136.2	21	U WATER
CL.11136	CL.11136.2	179	U WATER
CL.11136	CL.11136.2	59	U WATER
CL.11136	CL.11136.2	12	U WATER
CL.11136	CL.11136.2	49	U WATER
CL.11136	CL.11136.2	5	U WATER
CL.11136	CL.11136.2	22	U WATER
CL.11136	CL.11136.2	17	U WATER
CL.11136	CL.11136.2	60	U WATER
CL.11136	CL.11136.2	31	U WATER
CL.11136	CL.11136.2	41	U WATER
CL.11136	CL.11136.2	43	U WATER
CL.11136	CL.11136.2	41	U WATER
CL.22730	CL.22730.1	101	U WATER
CL.22730	CL.22730.1	114	U WATER
CL.22730	evm.model.group5.1388	26	U WATER
CL.22730	CL.22730.1	31	U WATER
CL.22730	CL.22730.1	30	U WATER
CL.22730	CL.22730.1	35	U WATER
CL.22730	CL.22730.1	27	U WATER
CL.22730	CL.22730.1	33	U WATER
CL.22730	CL.22730.1	92	U WATER
CL.22730	CL.22730.1	29	U WATER
CL.22730	CL.22730.1	71	U WATER
CL.22730	CL.22730.1	27	U WATER
CL.22730	CL.22730.1	66	U WATER
CL.22730	CL.22730.1	100	U WATER
CL.22730	CL.22730.1	61	U WATER
CL.22730	CL.22730.1	90	U WATER
CL.22730	CL.22730.1	42	U WATER
CL.22730	CL.22730.1	6	U WATER
CL.22730	CL.22730.1	8	U WATER
CL.22730	CL.22730.1	80	U WATER
CL.22730	CL.22730.1	51	U WATER
CL.22730	CL.22730.1	44	U WATER
CL.22730	CL.22730.1	11	U WATER
CL.22730	CL.22730.1	35	U WATER
CL.22730	CL.22730.1	74	U WATER
CL.22730	CL.22730.1	55	U WATER
CL.22730	CL.22730.1	124	U WATER
CL.22730	CL.22730.1	19	U WATER
CL.22730	CL.22730.1	61	U WATER
CL.22730	CL.22730.1	88	U WATER
CL.22730	CL.22730.1	62	U WATER
CL.22730	CL.22730.1	102	U WATER
CL.22730	CL.22730.1	19	U WATER
CL.22730	CL.22730.1	49	U WATER
CL.12024	CL.12024.3	99	U WATER
CL.12024	CL.12024.3	136	U WATER
CL.12024	evm.model.group2.944	72	U WATER
CL.12024	CL.12024.3	94	U WATER
CL.8736	CL.8736.1	15	U WATER
CL.8736	CL.8736.1	59	U WATER
CL.8736	CL.8736.1	62	U WATER
CL.8736	evm.model.group12.876	18	U WATER
CL.8736	CL.8736.1	58	U WATER
CL.8736	CL.8736.1	34	U WATER
CL.8736	CL.8736.1	87	U WATER
CL.8736	evm.model.group12.876	35	U WATER
CL.8736	evm.model.group12.876	113	U WATER
CL.8736	CL.8736.1	119	U WATER
CL.8736	evm.model.group12.876	22	U WATER
CL.8736	CL.8736.1	113	U WATER
CL.8736	CL.8736.1	17	U WATER
CL.8736	evm.model.group12.876	75	U WATER
CL.8736	evm.model.group12.876	32	U WATER
CL.8736	evm.model.group12.876	58	U WATER
CL.8736	evm.model.group12.876	64	U WATER
CL.8736	CL.8736.1	64	U WATER
CL.8736	evm.model.group12.876	33	U WATER
CL.8736	evm.model.group12.876	62	U WATER
CL.8736	CL.8736.1	83	U WATER
CL.8736	evm.model.group12.876	20	U WATER
CL.8736	evm.model.group12.876	81	U WATER
CL.8736	evm.model.group12.876	70	U WATER
CL.8736	evm.model.group12.876	34	U WATER
CL.8736	CL.8736.1	29	U WATER
CL.8736	evm.model.group12.876	126	U WATER
CL.8736	evm.model.group12.876	28	U WATER
CL.8736	evm.model.group12.876	40	U WATER
CL.8736	evm.model.group12.876	63	U WATER
CL.8736	evm.model.group12.876	41	U WATER
CL.8736	evm.model.group12.876	99	U WATER
CL.8736	evm.model.group12.876	118	U WATER
CL.8736	evm.model.group12.876	27	U WATER
CL.8736	evm.model.group12.876	28	U WATER
CL.8736	CL.8736.1	83	U WATER
CL.8736	CL.8736.1	92	U WATER
CL.8736	evm.model.group12.876	133	U WATER
CL.8736	CL.8736.1	46	U WATER
CL.8736	evm.model.group12.876	31	U WATER
CL.8736	evm.model.group12.876	46	U WATER
CL.27564	CL.27564.4	49	U WATER
CL.27564	CL.27564.8	40	U WATER
CL.27564	CL.27564.4	115	U WATER
CL.27564	CL.27564.1	15	U WATER
CL.27564	CL.27564.4	11	U WATER
CL.27564	CL.27564.8	52	U WATER
CL.27564	CL.27564.1	61	U WATER
CL.27564	CL.27564.8	60	U WATER
CL.27564	evm.model.group7.964	96	U WATER
CL.27564	evm.model.group7.964	57	U WATER
CL.27564	CL.27564.8	65	U WATER
CL.27564	CL.27564.2	82	U WATER
CL.27579	evm.model.group7.965	21	U WATER
CL.27564	CL.27564.3	37	U WATER
CL.27564	CL.27564.3	17	U WATER
CL.27564	CL.27564.8	23	U WATER
CL.27564	CL.27564.1	27	U WATER
CL.27564	CL.27564.3	72	U WATER
CL.27564	CL.27564.3	48	U WATER
CL.27564	CL.27564.8	23	U WATER
CL.27564	CL.27564.2	50	U WATER
CL.27564	CL.27564.2	77	U WATER
CL.27564	evm.model.group7.964	45	U WATER
CL.27564	CL.27564.8	33	U WATER
CL.27564	CL.27564.8	35	U WATER
CL.27579	evm.model.group7.965	137	U WATER
CL.27564	evm.model.group7.964	15	U WATER
CL.27564	CL.27564.2	14	U WATER
CL.27564	evm.model.group7.964	35	U WATER
CL.27579	evm.model.group7.965	41	U WATER
CL.27564	CL.27564.3	73	U WATER
CL.27579	evm.model.group7.965	26	U WATER
CL.27564	CL.27564.5	36	U WATER
CL.27564	CL.27564.8	13	U WATER
CL.27564	CL.27564.5	22	U WATER
CL.27564	CL.27564.8	24	U WATER
CL.27564	CL.27564.2	21	U WATER
CL.27564	CL.27564.5	85	U WATER
CL.27564	CL.27564.8	53	U WATER
CL.27564	CL.27564.1	35	U WATER
CL.27564	evm.model.group7.964	54	U WATER
CL.27564	CL.27564.5	20	U WATER
CL.27564	CL.27564.2	66	U WATER
CL.27564	CL.27564.5	17	U WATER
CL.27564	CL.27564.8	11	U WATER
CL.27564	evm.model.group7.964	61	U WATER
CL.27564	CL.27564.5	63	U WATER
CL.27564	CL.27564.1	36	U WATER
CL.27564	CL.27564.2	78	U WATER
CL.27564	CL.27564.5	60	U WATER
CL.27579	evm.model.group7.965	24	U WATER
CL.27564	CL.27564.8	81	U WATER
CL.27564	CL.27564.1	103	U WATER
CL.27564	CL.27564.5	44	U WATER
CL.27564	CL.27564.8	56	U WATER
CL.27564	CL.27564.4	29	U WATER
CL.27564	CL.27564.2	115	U WATER
CL.27564	evm.model.group7.964	43	U WATER
CL.27564	CL.27564.2	128	U WATER
CL.27564	CL.27564.4	37	U WATER
CL.27564	CL.27564.8	23	U WATER
CL.27564	CL.27564.1	47	U WATER
CL.27564	CL.27564.2	90	U WATER
CL.27564	CL.27564.5	33	U WATER
CL.27564	CL.27564.8	88	U WATER
CL.27564	CL.27564.5	32	U WATER
CL.27564	CL.27564.2	72	U WATER
CL.27564	CL.27564.3	83	U WATER
CL.27564	CL.27564.1	9	U WATER
CL.27564	CL.27564.8	20	U WATER
CL.27564	CL.27564.8	88	U WATER
CL.27564	CL.27564.8	37	U WATER
CL.27564	CL.27564.5	41	U WATER
CL.27564	CL.27564.4	25	U WATER
CL.27564	CL.27564.4	17	U WATER
CL.27564	CL.27564.3	30	U WATER
CL.27564	CL.27564.2	42	U WATER
CL.27564	CL.27564.4	44	U WATER
CL.27564	CL.27564.8	45	U WATER
CL.27564	CL.27564.1	81	U WATER
CL.27564	CL.27564.3	33	U WATER
CL.27564	evm.model.group7.964	45	U WATER
CL.27564	CL.27564.8	119	U WATER
CL.27564	CL.27564.8	32	U WATER
CL.27564	CL.27564.4	84	U WATER
CL.27564	CL.27564.2	25	U WATER
CL.27564	CL.27564.8	45	U WATER
CL.27564	CL.27564.1	85	U WATER
CL.27564	CL.27564.8	108	U WATER
CL.27564	CL.27564.8	6	U WATER
CL.27564	CL.27564.8	51	U WATER
CL.27564	evm.model.group7.964	42	U WATER
CL.27564	CL.27564.2	80	U WATER
CL.27564	evm.model.group7.964	66	U WATER
CL.27564	CL.27564.8	45	U WATER
CL.27579	evm.model.group7.965	142	U WATER
CL.27564	evm.model.group7.964	75	U WATER
CL.27564	CL.27564.8	18	U WATER
CL.27564	CL.27564.3	35	U WATER
CL.27564	CL.27564.8	33	U WATER
CL.27564	CL.27564.4	21	U WATER
CL.27564	CL.27564.2	21	U WATER
CL.27564	CL.27564.3	60	U WATER
CL.27564	evm.model.group7.964	39	U WATER
CL.27579	evm.model.group7.965	36	U WATER
CL.27564	CL.27564.2	40	U WATER
CL.27564	CL.27564.3	108	U WATER
CL.27564	evm.model.group7.964	124	U WATER
CL.27564	CL.27564.5	33	U WATER
CL.27564	evm.model.group7.964	47	U WATER
CL.27564	evm.model.group7.964	53	U WATER
CL.27564	CL.27564.5	20	U WATER
CL.27579	evm.model.group7.965	97	U WATER
CL.27564	CL.27564.1	94	U WATER
CL.27579	evm.model.group7.965	19	U WATER
CL.27564	evm.model.group7.964	125	U WATER
CL.27564	CL.27564.8	21	U WATER
CL.27579	evm.model.group7.965	32	U WATER
CL.27564	CL.27564.4	172	U WATER
CL.27579	evm.model.group7.965	41	U WATER
CL.27564	CL.27564.2	124	U WATER
CL.27564	CL.27564.8	62	U WATER
CL.27564	CL.27564.8	94	U WATER
CL.27564	CL.27564.1	53	U WATER
CL.27564	CL.27564.3	24	U WATER
CL.27564	CL.27564.8	94	U WATER
CL.27564	CL.27564.8	30	U WATER
CL.27579	evm.model.group7.965	25	U WATER
CL.27564	CL.27564.8	33	U WATER
CL.27564	CL.27564.3	30	U WATER
CL.15697	evm.model.group3.1167	17	U WATER
CL.27970	evm.model.group7.1255	9	U WATER
CL.27970	evm.model.group7.1255	80	U WATER
CL.27970	evm.model.group7.1255	54	U WATER
CL.27970	evm.model.group7.1255	60	U WATER
CL.27970	evm.model.group7.1255	97	U WATER
CL.27970	evm.model.group7.1255	63	U WATER
CL.27970	evm.model.group7.1255	33	U WATER
CL.27970	evm.model.group7.1255	32	U WATER
CL.27970	evm.model.group7.1255	52	U WATER
CL.27970	evm.model.group7.1255	45	U WATER
CL.27970	evm.model.group7.1255	28	U WATER
CL.27970	evm.model.group7.1255	102	U WATER
CL.27970	evm.model.group7.1255	32	U WATER
CL.27970	evm.model.group7.1255	61	U WATER
CL.27970	evm.model.group7.1255	18	U WATER
CL.27970	evm.model.group7.1255	76	U WATER
CL.27970	evm.model.group7.1255	23	U WATER
CL.27970	evm.model.group7.1255	25	U WATER
CL.27970	evm.model.group7.1255	18	U WATER
CL.27970	evm.model.group7.1255	114	U WATER
CL.27970	evm.model.group7.1255	20	U WATER
CL.27970	evm.model.group7.1255	53	U WATER
CL.27970	evm.model.group7.1255	26	U WATER
CL.27970	evm.model.group7.1255	73	U WATER
CL.27970	evm.model.group7.1255	26	U WATER
CL.27970	evm.model.group7.1255	61	U WATER
CL.27970	evm.model.group7.1255	27	U WATER
CL.27970	evm.model.group7.1255	60	U WATER
CL.27970	evm.model.group7.1255	20	U WATER
CL.27970	evm.model.group7.1255	36	U WATER
CL.27970	evm.model.group7.1255	15	U WATER
CL.27970	evm.model.group7.1255	104	U WATER
CL.27970	evm.model.group7.1255	64	U WATER
CL.27970	evm.model.group7.1255	61	U WATER
CL.27970	evm.model.group7.1255	74	U WATER
CL.27970	evm.model.group7.1255	15	U WATER
CL.27970	evm.model.group7.1255	10	U WATER
CL.27970	evm.model.group7.1255	33	U WATER
CL.27970	evm.model.group7.1255	17	U WATER
CL.27970	evm.model.group7.1255	54	U WATER
CL.27970	evm.model.group7.1255	11	U WATER
CL.27970	evm.model.group7.1255	14	U WATER
CL.27970	evm.model.group7.1255	15	U WATER
CL.27970	evm.model.group7.1255	25	U WATER
CL.27970	evm.model.group7.1255	31	U WATER
CL.27970	evm.model.group7.1255	32	U WATER
CL.27970	evm.model.group7.1255	20	U WATER
CL.27970	evm.model.group7.1255	24	U WATER
CL.27970	evm.model.group7.1255	69	U WATER
CL.27970	evm.model.group7.1255	51	U WATER
CL.27970	evm.model.group7.1255	66	U WATER
CL.27970	evm.model.group7.1255	34	U WATER
CL.27970	evm.model.group7.1255	38	U WATER
CL.27970	evm.model.group7.1255	54	U WATER
CL.27970	evm.model.group7.1255	30	U WATER
CL.27970	evm.model.group7.1255	45	U WATER
CL.27970	evm.model.group7.1255	83	U WATER
CL.27970	evm.model.group7.1255	33	U WATER
CL.27970	evm.model.group7.1255	54	U WATER
CL.27970	evm.model.group7.1255	79	U WATER
CL.27970	evm.model.group7.1255	16	U WATER
CL.27970	evm.model.group7.1255	43	U WATER
CL.27970	evm.model.group7.1255	35	U WATER
CL.27970	evm.model.group7.1255	34	U WATER
CL.27970	evm.model.group7.1255	21	U WATER
CL.27970	evm.model.group7.1255	56	U WATER
CL.27970	evm.model.group7.1255	49	U WATER
CL.27970	evm.model.group7.1255	35	U WATER
CL.27970	evm.model.group7.1255	50	U WATER
CL.27970	evm.model.group7.1255	57	U WATER
CL.27970	evm.model.group7.1255	39	U WATER
CL.27970	evm.model.group7.1255	102	U WATER
CL.27970	evm.model.group7.1255	15	U WATER
CL.27970	evm.model.group7.1255	20	U WATER
CL.27970	evm.model.group7.1255	50	U WATER
CL.27970	evm.model.group7.1255	45	U WATER
CL.27970	evm.model.group7.1255	11	U WATER
CL.27970	evm.model.group7.1255	54	U WATER
CL.27970	evm.model.group7.1255	107	U WATER
CL.27970	evm.model.group7.1255	35	U WATER
CL.27970	evm.model.group7.1255	62	U WATER
CL.27970	evm.model.group7.1255	51	U WATER
CL.27970	evm.model.group7.1255	83	U WATER
CL.27970	evm.model.group7.1255	26	U WATER
CL.27970	evm.model.group7.1255	82	U WATER
CL.27970	evm.model.group7.1255	49	U WATER
CL.27970	evm.model.group7.1255	21	U WATER
CL.27970	evm.model.group7.1255	26	U WATER
CL.27970	evm.model.group7.1255	7	U WATER
CL.27970	evm.model.group7.1255	25	U WATER
CL.27970	evm.model.group7.1255	35	U WATER
CL.27970	evm.model.group7.1255	22	U WATER
CL.27970	evm.model.group7.1255	27	U WATER
CL.27970	evm.model.group7.1255	105	U WATER
CL.27970	evm.model.group7.1255	110	U WATER
CL.27970	evm.model.group7.1255	23	U WATER
CL.27970	evm.model.group7.1255	74	U WATER
CL.27970	evm.model.group7.1255	15	U WATER
CL.27970	evm.model.group7.1255	38	U WATER
CL.27970	evm.model.group7.1255	45	U WATER
CL.27970	evm.model.group7.1255	60	U WATER
CL.27970	evm.model.group7.1255	52	U WATER
CL.27970	evm.model.group7.1255	33	U WATER
CL.27970	evm.model.group7.1255	34	U WATER
CL.27970	evm.model.group7.1255	38	U WATER
CL.27970	evm.model.group7.1255	34	U WATER
CL.27970	evm.model.group7.1255	31	U WATER
CL.27970	evm.model.group7.1255	23	U WATER
CL.27970	evm.model.group7.1255	162	U WATER
CL.27970	evm.model.group7.1255	16	U WATER
CL.27970	evm.model.group7.1255	55	U WATER
CL.27970	evm.model.group7.1255	102	U WATER
CL.27970	evm.model.group7.1255	42	U WATER
CL.27970	evm.model.group7.1255	43	U WATER
CL.27970	evm.model.group7.1255	26	U WATER
CL.27970	evm.model.group7.1255	10	U WATER
CL.27970	evm.model.group7.1255	138	U WATER
CL.27970	evm.model.group7.1255	88	U WATER
CL.27970	evm.model.group7.1255	22	U WATER
CL.27970	evm.model.group7.1255	35	U WATER
CL.27970	evm.model.group7.1255	106	U WATER
CL.27970	evm.model.group7.1255	23	U WATER
CL.27970	evm.model.group7.1255	39	U WATER
CL.27970	evm.model.group7.1255	16	U WATER
CL.27970	evm.model.group7.1255	34	U WATER
CL.27970	evm.model.group7.1255	29	U WATER
CL.27970	evm.model.group7.1255	48	U WATER
CL.27970	evm.model.group7.1255	11	U WATER
CL.27970	evm.model.group7.1255	39	U WATER
CL.27970	evm.model.group7.1255	21	U WATER
CL.27970	evm.model.group7.1255	11	U WATER
CL.27970	evm.model.group7.1255	34	U WATER
CL.27970	evm.model.group7.1255	62	U WATER
CL.27970	evm.model.group7.1255	31	U WATER
CL.27970	evm.model.group7.1255	97	U WATER
CL.27970	evm.model.group7.1255	48	U WATER
CL.27970	evm.model.group7.1255	31	U WATER
CL.27970	evm.model.group7.1255	41	U WATER
CL.27970	evm.model.group7.1255	14	U WATER
CL.27970	evm.model.group7.1255	50	U WATER
CL.27970	evm.model.group7.1255	19	U WATER
CL.27970	evm.model.group7.1255	21	U WATER
CL.27970	evm.model.group7.1255	63	U WATER
CL.27970	evm.model.group7.1255	23	U WATER
CL.27970	evm.model.group7.1255	36	U WATER
CL.27970	evm.model.group7.1255	20	U WATER
CL.27970	evm.model.group7.1255	21	U WATER
CL.27970	evm.model.group7.1255	11	U WATER
CL.27970	evm.model.group7.1255	35	U WATER
CL.27970	evm.model.group7.1255	9	U WATER
CL.27970	evm.model.group7.1255	75	U WATER
CL.27970	evm.model.group7.1255	77	U WATER
CL.27970	evm.model.group7.1255	23	U WATER
CL.27970	evm.model.group7.1255	65	U WATER
CL.27970	evm.model.group7.1255	15	U WATER
CL.27970	evm.model.group7.1255	72	U WATER
CL.27970	evm.model.group7.1255	14	U WATER
CL.27970	evm.model.group7.1255	11	U WATER
CL.27970	evm.model.group7.1255	15	U WATER
CL.27970	evm.model.group7.1255	76	U WATER
CL.27970	evm.model.group7.1255	105	U WATER
CL.27970	evm.model.group7.1255	20	U WATER
CL.27970	evm.model.group7.1255	17	U WATER
CL.27970	evm.model.group7.1255	38	U WATER
CL.27970	evm.model.group7.1255	115	U WATER
CL.27970	evm.model.group7.1255	23	U WATER
CL.27970	evm.model.group7.1255	12	U WATER
CL.27970	evm.model.group7.1255	68	U WATER
CL.27970	evm.model.group7.1255	31	U WATER
CL.27970	evm.model.group7.1255	20	U WATER
CL.27970	evm.model.group7.1255	9	U WATER
CL.27970	evm.model.group7.1255	34	U WATER
CL.27970	evm.model.group7.1255	10	U WATER
CL.27970	evm.model.group7.1255	33	U WATER
CL.27970	evm.model.group7.1255	5	U WATER
CL.27970	evm.model.group7.1255	24	U WATER
CL.27970	evm.model.group7.1255	20	U WATER
CL.27970	evm.model.group7.1255	23	U WATER
CL.27970	evm.model.group7.1255	47	U WATER
CL.27970	evm.model.group7.1255	21	U WATER
CL.27970	evm.model.group7.1255	12	U WATER
CL.27970	evm.model.group7.1255	31	U WATER
CL.27970	evm.model.group7.1255	16	U WATER
CL.27970	evm.model.group7.1255	31	U WATER
CL.27970	evm.model.group7.1255	30	U WATER
CL.27970	evm.model.group7.1255	55	U WATER
CL.27970	evm.model.group7.1255	68	U WATER
CL.27970	evm.model.group7.1255	18	U WATER
CL.27970	evm.model.group7.1255	46	U WATER
CL.27970	evm.model.group7.1255	36	U WATER
CL.27970	evm.model.group7.1255	27	U WATER
CL.27970	evm.model.group7.1255	16	U WATER
CL.27970	evm.model.group7.1255	9	U WATER
CL.27970	evm.model.group7.1255	12	U WATER
CL.27970	evm.model.group7.1255	50	U WATER
CL.27970	evm.model.group7.1255	40	U WATER
CL.27970	evm.model.group7.1255	78	U WATER
CL.27970	evm.model.group7.1255	20	U WATER
CL.27970	evm.model.group7.1255	21	U WATER
CL.27970	evm.model.group7.1255	35	U WATER
CL.27970	evm.model.group7.1255	23	U WATER
CL.27970	evm.model.group7.1255	48	U WATER
CL.27970	evm.model.group7.1255	48	U WATER
CL.27970	evm.model.group7.1255	16	U WATER
CL.27970	evm.model.group7.1255	23	U WATER
CL.27970	evm.model.group7.1255	9	U WATER
CL.27970	evm.model.group7.1255	20	U WATER
CL.27970	evm.model.group7.1255	15	U WATER
CL.27970	evm.model.group7.1255	14	U WATER
CL.27970	evm.model.group7.1255	13	U WATER
CL.27970	evm.model.group7.1255	28	U WATER
CL.27970	evm.model.group7.1255	18	U WATER
CL.27970	evm.model.group7.1255	40	U WATER
CL.27970	evm.model.group7.1255	23	U WATER
CL.27970	evm.model.group7.1255	62	U WATER
CL.27970	evm.model.group7.1255	21	U WATER
CL.27970	evm.model.group7.1255	59	U WATER
CL.27970	evm.model.group7.1255	22	U WATER
CL.27970	evm.model.group7.1255	15	U WATER
CL.27970	evm.model.group7.1255	43	U WATER
CL.27970	evm.model.group7.1255	38	U WATER
CL.27970	evm.model.group7.1255	34	U WATER
CL.27970	evm.model.group7.1255	54	U WATER
CL.27970	evm.model.group7.1255	22	U WATER
CL.27970	evm.model.group7.1255	16	U WATER
CL.27970	evm.model.group7.1255	53	U WATER
CL.27970	evm.model.group7.1255	33	U WATER
CL.27970	evm.model.group7.1255	42	U WATER
CL.27970	evm.model.group7.1255	229	U WATER
CL.27970	evm.model.group7.1255	29	U WATER
CL.27970	evm.model.group7.1255	93	U WATER
CL.27970	evm.model.group7.1255	79	U WATER
CL.27970	evm.model.group7.1255	69	U WATER
CL.27970	evm.model.group7.1255	21	U WATER
CL.27970	evm.model.group7.1255	42	U WATER
CL.27970	evm.model.group7.1255	103	U WATER
CL.27970	evm.model.group7.1255	50	U WATER
CL.27970	evm.model.group7.1255	30	U WATER
CL.27970	evm.model.group7.1255	18	U WATER
CL.27970	evm.model.group7.1255	28	U WATER
CL.27970	evm.model.group7.1255	51	U WATER
CL.27970	evm.model.group7.1255	50	U WATER
CL.27970	evm.model.group7.1255	35	U WATER
CL.27970	evm.model.group7.1255	123	U WATER
CL.27970	evm.model.group7.1255	30	U WATER
CL.27970	evm.model.group7.1255	165	U WATER
CL.27970	evm.model.group7.1255	25	U WATER
CL.27970	evm.model.group7.1255	69	U WATER
CL.27970	evm.model.group7.1255	75	U WATER
CL.27970	evm.model.group7.1255	43	U WATER
CL.27970	evm.model.group7.1255	18	U WATER
CL.27970	evm.model.group7.1255	21	U WATER
CL.27970	evm.model.group7.1255	27	U WATER
CL.27970	evm.model.group7.1255	22	U WATER
CL.27970	evm.model.group7.1255	12	U WATER
CL.27970	evm.model.group7.1255	16	U WATER
CL.27970	evm.model.group7.1255	27	U WATER
CL.27970	evm.model.group7.1255	48	U WATER
CL.27970	evm.model.group7.1255	46	U WATER
CL.27970	evm.model.group7.1255	10	U WATER
CL.27970	evm.model.group7.1255	20	U WATER
CL.27970	evm.model.group7.1255	42	U WATER
CL.27970	evm.model.group7.1255	87	U WATER
CL.27970	evm.model.group7.1255	25	U WATER
CL.27970	evm.model.group7.1255	55	U WATER
CL.27970	evm.model.group7.1255	87	U WATER
CL.27970	evm.model.group7.1255	70	U WATER
CL.27970	evm.model.group7.1255	93	U WATER
CL.27970	evm.model.group7.1255	37	U WATER
CL.27970	evm.model.group7.1255	60	U WATER
CL.27970	evm.model.group7.1255	92	U WATER
CL.27970	evm.model.group7.1255	29	U WATER
CL.27970	evm.model.group7.1255	9	U WATER
CL.27970	evm.model.group7.1255	35	U WATER
CL.27970	evm.model.group7.1255	55	U WATER
CL.27970	evm.model.group7.1255	175	U WATER
CL.27970	evm.model.group7.1255	27	U WATER
CL.27970	evm.model.group7.1255	25	U WATER
CL.27970	evm.model.group7.1255	14	U WATER
CL.27970	evm.model.group7.1255	31	U WATER
CL.27970	evm.model.group7.1255	34	U WATER
CL.27970	evm.model.group7.1255	74	U WATER
CL.27970	evm.model.group7.1255	86	U WATER
CL.27970	evm.model.group7.1255	22	U WATER
CL.27970	evm.model.group7.1255	51	U WATER
CL.27970	evm.model.group7.1255	18	U WATER
CL.27970	evm.model.group7.1255	94	U WATER
CL.27970	evm.model.group7.1255	66	U WATER
CL.27970	evm.model.group7.1255	38	U WATER
CL.27970	evm.model.group7.1255	13	U WATER
CL.27970	evm.model.group7.1255	47	U WATER
CL.27970	evm.model.group7.1255	16	U WATER
CL.27970	evm.model.group7.1255	63	U WATER
CL.27970	evm.model.group7.1255	15	U WATER
CL.27970	evm.model.group7.1255	62	U WATER
CL.27970	evm.model.group7.1255	21	U WATER
CL.27970	evm.model.group7.1255	68	U WATER
CL.27970	evm.model.group7.1255	25	U WATER
CL.27970	evm.model.group7.1255	46	U WATER
CL.27970	evm.model.group7.1255	39	U WATER
CL.27970	evm.model.group7.1255	108	U WATER
CL.20565	evm.model.group4.1901	80	U WATER
CL.20565	evm.model.group4.1901	73	U WATER
CL.20565	evm.model.group4.1901	32	U WATER
CL.20565	evm.model.group4.1901	16	U WATER
CL.20565	evm.model.group4.1901	27	U WATER
CL.20565	evm.model.group4.1901	97	U WATER
CL.20565	evm.model.group4.1901	88	U WATER
CL.20565	evm.model.group4.1901	54	U WATER
CL.20565	evm.model.group4.1901	151	U WATER
CL.20565	evm.model.group4.1901	121	U WATER
CL.20565	evm.model.group4.1901	39	U WATER
CL.20565	evm.model.group4.1901	105	U WATER
CL.20565	evm.model.group4.1901	48	U WATER
CL.20565	evm.model.group4.1901	72	U WATER
CL.20565	evm.model.group4.1901	46	U WATER
CL.20565	evm.model.group4.1901	38	U WATER
CL.20565	evm.model.group4.1901	64	U WATER
CL.20565	evm.model.group4.1901	59	U WATER
CL.20565	evm.model.group4.1901	43	U WATER
CL.20565	evm.model.group4.1901	102	U WATER
CL.20565	evm.model.group4.1901	39	U WATER
CL.20565	evm.model.group4.1901	65	U WATER
CL.20565	evm.model.group4.1901	58	U WATER
CL.20565	evm.model.group4.1901	69	U WATER
CL.20565	evm.model.group4.1901	95	U WATER
CL.20565	evm.model.group4.1901	100	U WATER
CL.20565	evm.model.group4.1901	44	U WATER
CL.20565	evm.model.group4.1901	14	U WATER
CL.20565	evm.model.group4.1901	29	U WATER
CL.20565	evm.model.group4.1901	58	U WATER
CL.20565	evm.model.group4.1901	65	U WATER
CL.20565	evm.model.group4.1901	32	U WATER
CL.20565	evm.model.group4.1901	62	U WATER
CL.20565	evm.model.group4.1901	23	U WATER
CL.20565	evm.model.group4.1901	103	U WATER
CL.20565	evm.model.group4.1901	72	U WATER
CL.20565	evm.model.group4.1901	111	U WATER
CL.20565	evm.model.group4.1901	39	U WATER
CL.20565	evm.model.group4.1901	106	U WATER
CL.20565	evm.model.group4.1901	46	U WATER
CL.20565	evm.model.group4.1901	10	U WATER
CL.20565	evm.model.group4.1901	14	U WATER
CL.20565	evm.model.group4.1901	24	U WATER
CL.20565	evm.model.group4.1901	20	U WATER
CL.20565	evm.model.group4.1901	77	U WATER
CL.32569	CL.32569.2	15	U WATER
CL.32569	CL.32569.3	69	U WATER
CL.32569	CL.32569.2	53	U WATER
CL.32569	CL.32569.3	15	U WATER
CL.32569	CL.32569.3	45	U WATER
CL.32569	CL.32569.2	61	U WATER
CL.32569	CL.32569.2	56	U WATER
CL.32569	CL.32569.2	18	U WATER
CL.28360	evm.model.group7.1641	27	U WATER
CL.28360	evm.model.group7.1641	56	U WATER
CL.28360	evm.model.group7.1641	24	U WATER
CL.28360	evm.model.group7.1641	54	U WATER
CL.28360	evm.model.group7.1641	40	U WATER
CL.28360	evm.model.group7.1641	29	U WATER
CL.28360	evm.model.group7.1641	55	U WATER
CL.28360	evm.model.group7.1641	29	U WATER
CL.28360	evm.model.group7.1641	94	U WATER
CL.28360	evm.model.group7.1641	83	U WATER
CL.28360	evm.model.group7.1641	42	U WATER
CL.28360	evm.model.group7.1641	37	U WATER
CL.28360	evm.model.group7.1641	31	U WATER
CL.28360	evm.model.group7.1641	42	U WATER
CL.28360	evm.model.group7.1641	47	U WATER
CL.28360	evm.model.group7.1641	73	U WATER
CL.28360	evm.model.group7.1641	56	U WATER
CL.28360	evm.model.group7.1641	26	U WATER
CL.28360	evm.model.group7.1641	63	U WATER
CL.28360	evm.model.group7.1641	59	U WATER
CL.28360	evm.model.group7.1641	41	U WATER
CL.28360	evm.model.group7.1641	48	U WATER
CL.28360	evm.model.group7.1641	67	U WATER
CL.28360	evm.model.group7.1641	98	U WATER
CL.28360	evm.model.group7.1641	57	U WATER
CL.28360	evm.model.group7.1641	34	U WATER
CL.28360	evm.model.group7.1641	39	U WATER
CL.28360	evm.model.group7.1641	58	U WATER
CL.28360	evm.model.group7.1641	179	U WATER
CL.28360	evm.model.group7.1641	16	U WATER
CL.28360	evm.model.group7.1641	91	U WATER
CL.28360	evm.model.group7.1641	94	U WATER
CL.28360	evm.model.group7.1641	33	U WATER
CL.28360	evm.model.group7.1641	49	U WATER
CL.28360	evm.model.group7.1641	12	U WATER
CL.28360	evm.model.group7.1641	17	U WATER
CL.28360	evm.model.group7.1641	109	U WATER
CL.28360	evm.model.group7.1641	99	U WATER
CL.28360	evm.model.group7.1641	55	U WATER
CL.28360	evm.model.group7.1641	65	U WATER
CL.28360	evm.model.group7.1641	73	U WATER
CL.28360	evm.model.group7.1641	73	U WATER
CL.28360	evm.model.group7.1641	61	U WATER
CL.28360	evm.model.group7.1641	87	U WATER
CL.28360	evm.model.group7.1641	34	U WATER
CL.28360	evm.model.group7.1641	107	U WATER
CL.28360	evm.model.group7.1641	60	U WATER
CL.28360	evm.model.group7.1641	46	U WATER
CL.28360	evm.model.group7.1641	70	U WATER
CL.11464	evm.model.group2.471	98	U WATER
CL.11464	CL.11464.1	39	U WATER
CL.11464	evm.model.group2.471	38	U WATER
CL.11464	CL.11464.1	42	U WATER
CL.11464	CL.11464.1	24	U WATER
CL.11464	evm.model.group2.471	41	U WATER
CL.11464	evm.model.group2.471	53	U WATER
CL.11464	evm.model.group2.471	50	U WATER
CL.11464	evm.model.group2.471	27	U WATER
CL.11464	CL.11464.1	65	U WATER
CL.11464	CL.11464.1	74	U WATER
CL.11464	evm.model.group2.471	34	U WATER
CL.11464	evm.model.group2.471	43	U WATER
CL.11464	evm.model.group2.471	46	U WATER
CL.11464	CL.11464.1	66	U WATER
CL.11464	evm.model.group2.471	47	U WATER
CL.11464	CL.11464.1	50	U WATER
CL.11464	CL.11464.1	52	U WATER
CL.11464	evm.model.group2.471	16	U WATER
CL.11464	CL.11464.1	37	U WATER
CL.11464	evm.model.group2.471	30	U WATER
CL.11464	evm.model.group2.471	30	U WATER
CL.11464	CL.11464.1	31	U WATER
CL.11464	evm.model.group2.471	58	U WATER
CL.11464	CL.11464.1	69	U WATER
CL.1013	CL.1013.2	33	U WATER
CL.5086	CL.5086.2	46	U WATER
CL.5086	CL.5086.2	89	U WATER
CL.5086	CL.5086.2	93	U WATER
CL.5086	CL.5086.2	58	U WATER
CL.5086	CL.5086.2	78	U WATER
CL.5086	CL.5086.2	22	U WATER
CL.5086	CL.5086.2	17	U WATER
CL.5086	CL.5086.2	73	U WATER
CL.5086	CL.5086.2	82	U WATER
CL.5086	CL.5086.2	33	U WATER
CL.5086	CL.5086.2	101	U WATER
CL.5086	CL.5086.2	60	U WATER
CL.5086	CL.5086.2	34	U WATER
CL.5086	CL.5086.2	82	U WATER
CL.28465	evm.model.group7.1684	108	U WATER
CL.28465	evm.model.group7.1684	43	U WATER
CL.28465	evm.model.group7.1684	69	U WATER
CL.28465	evm.model.group7.1684	81	U WATER
CL.28465	evm.model.group7.1684	48	U WATER
CL.28465	evm.model.group7.1684	17	U WATER
CL.28465	evm.model.group7.1684	77	U WATER
CL.28465	evm.model.group7.1684	49	U WATER
CL.28465	evm.model.group7.1684	66	U WATER
CL.28465	evm.model.group7.1684	62	U WATER
CL.28465	evm.model.group7.1684	110	U WATER
CL.28465	evm.model.group7.1684	12	U WATER
CL.28465	evm.model.group7.1684	72	U WATER
CL.5333	evm.model.group10.552	46	U WATER
CL.5333	evm.model.group10.552	24	U WATER
CL.5333	evm.model.group10.552	68	U WATER
CL.5333	evm.model.group10.552	71	U WATER
CL.5333	evm.model.group10.552	18	U WATER
CL.5333	evm.model.group10.552	87	U WATER
CL.5333	evm.model.group10.552	30	U WATER
CL.5333	evm.model.group10.552	61	U WATER
CL.5333	evm.model.group10.552	30	U WATER
CL.5333	evm.model.group10.552	15	U WATER
CL.5333	evm.model.group10.552	47	U WATER
CL.5333	evm.model.group10.552	61	U WATER
CL.5333	evm.model.group10.552	73	U WATER
CL.5333	evm.model.group10.552	70	U WATER
CL.5333	evm.model.group10.552	44	U WATER
CL.5333	evm.model.group10.552	110	U WATER
CL.5333	evm.model.group10.552	17	U WATER
CL.5333	evm.model.group10.552	89	U WATER
CL.5333	evm.model.group10.552	69	U WATER
CL.5333	evm.model.group10.552	97	U WATER
CL.5333	evm.model.group10.552	37	U WATER
CL.5333	evm.model.group10.552	41	U WATER
CL.5333	evm.model.group10.552	109	U WATER
CL.5333	evm.model.group10.552	86	U WATER
CL.5333	evm.model.group10.552	57	U WATER
CL.5333	evm.model.group10.552	45	U WATER
CL.5333	evm.model.group10.552	28	U WATER
CL.5333	evm.model.group10.552	53	U WATER
CL.5333	evm.model.group10.552	73	U WATER
CL.5333	evm.model.group10.552	43	U WATER
CL.5333	evm.model.group10.552	57	U WATER
CL.5333	evm.model.group10.552	66	U WATER
CL.5333	evm.model.group10.552	54	U WATER
CL.5333	evm.model.group10.552	56	U WATER
CL.5333	evm.model.group10.552	57	U WATER
CL.5333	evm.model.group10.552	81	U WATER
CL.5333	evm.model.group10.552	60	U WATER
CL.5333	evm.model.group10.552	101	U WATER
CL.5333	evm.model.group10.552	51	U WATER
CL.5333	evm.model.group10.552	57	U WATER
CL.5333	evm.model.group10.552	64	U WATER
CL.5333	evm.model.group10.552	52	U WATER
CL.5333	evm.model.group10.552	89	U WATER
CL.5333	evm.model.group10.552	42	U WATER
CL.5333	evm.model.group10.552	155	U WATER
CL.18225	CL.18225.1	81	U WATER
CL.18225	CL.18225.1	8	U WATER
CL.18225	CL.18225.1	78	U WATER
CL.18225	CL.18225.1	17	U WATER
CL.18225	CL.18225.1	104	U WATER
CL.18225	CL.18225.1	34	U WATER
CL.18225	CL.18225.1	40	U WATER
CL.18225	CL.18225.1	40	U WATER
CL.18225	CL.18225.1	58	U WATER
CL.18225	CL.18225.1	32	U WATER
CL.18225	CL.18225.1	137	U WATER
CL.18225	CL.18225.1	37	U WATER
CL.18225	CL.18225.1	26	U WATER
CL.18225	CL.18225.1	93	U WATER
CL.18225	CL.18225.1	18	U WATER
CL.18225	CL.18225.1	99	U WATER
CL.18225	CL.18225.1	35	U WATER
CL.18225	CL.18225.1	30	U WATER
CL.28634	CL.28634.4	26	U WATER
CL.28634	CL.28634.4	47	U WATER
CL.28634	CL.28634.3	264	U WATER
CL.28634	CL.28634.4	128	U WATER
CL.28634	CL.28634.4	54	U WATER
CL.28634	CL.28634.3	30	U WATER
CL.28634	CL.28634.3	47	U WATER
CL.28634	CL.28634.3	119	U WATER
CL.28634	CL.28634.4	42	U WATER
CL.28634	CL.28634.3	71	U WATER
CL.28634	CL.28634.3	58	U WATER
CL.28634	CL.28634.3	51	U WATER
CL.28634	CL.28634.3	68	U WATER
CL.28634	CL.28634.4	64	U WATER
CL.28634	CL.28634.4	26	U WATER
CL.28634	CL.28634.3	45	U WATER
CL.28634	CL.28634.3	90	U WATER
CL.28634	CL.28634.3	46	U WATER
CL.28634	CL.28634.4	81	U WATER
CL.28634	CL.28634.3	29	U WATER
CL.28634	CL.28634.4	48	U WATER
CL.28634	CL.28634.3	39	U WATER
CL.28634	CL.28634.3	22	U WATER
CL.28634	CL.28634.4	45	U WATER
CL.28634	CL.28634.3	91	U WATER
CL.28634	CL.28634.4	42	U WATER
CL.28634	CL.28634.3	26	U WATER
CL.10569	evm.model.group16.370	14	U WATER
CL.10569	evm.model.group16.370	33	U WATER
CL.10569	evm.model.group16.370	85	U WATER
CL.10569	evm.model.group16.370	16	U WATER
CL.10569	evm.model.group16.370	66	U WATER
CL.10569	evm.model.group16.370	19	U WATER
CL.10569	evm.model.group16.370	84	U WATER
CL.10569	evm.model.group16.370	30	U WATER
CL.10569	evm.model.group16.370	94	U WATER
CL.10569	CL.10569.2	78	U WATER
CL.10569	CL.10569.2	91	U WATER
CL.10569	evm.model.group16.370	48	U WATER
CL.10569	evm.model.group16.370	66	U WATER
CL.10569	CL.10569.2	84	U WATER
CL.10569	evm.model.group16.370	100	U WATER
CL.10569	evm.model.group16.370	38	U WATER
CL.10569	evm.model.group16.370	101	U WATER
CL.23854	CL.23854.2	78	U WATER
CL.23854	CL.23854.2	59	U WATER
CL.23854	CL.23854.2	34	U WATER
CL.23854	CL.23854.2	40	U WATER
CL.7613	CL.7613.2	57	U WATER
CL.7613	CL.7613.2	59	U WATER
CL.7613	CL.7613.2	58	U WATER
CL.7613	CL.7613.2	111	U WATER
CL.7613	CL.7613.2	23	U WATER
CL.7613	CL.7613.2	62	U WATER
CL.7613	CL.7613.2	89	U WATER
CL.7613	CL.7613.2	45	U WATER
CL.7613	CL.7613.2	51	U WATER
CL.7613	CL.7613.2	64	U WATER
CL.7613	CL.7613.2	44	U WATER
CL.7613	CL.7613.2	31	U WATER
CL.7613	CL.7613.2	36	U WATER
CL.7613	CL.7613.2	94	U WATER
CL.7613	CL.7613.2	60	U WATER
CL.7613	CL.7613.2	47	U WATER
CL.7613	CL.7613.2	36	U WATER
CL.7613	CL.7613.2	64	U WATER
CL.7613	CL.7613.2	119	U WATER
CL.7613	CL.7613.2	81	U WATER
CL.7613	CL.7613.2	63	U WATER
CL.7613	CL.7613.2	61	U WATER
CL.30892	CL.30892.3	45	U WATER
CL.30892	CL.30892.3	35	U WATER
CL.34005	CL.34005.2	143	U WATER
CL.34005	CL.34005.2	19	U WATER
CL.34005	CL.34005.2	54	U WATER
CL.34005	CL.34005.2	46	U WATER
CL.34005	CL.34005.2	58	U WATER
CL.34005	CL.34005.2	28	U WATER
CL.34005	CL.34005.2	13	U WATER
CL.34005	CL.34005.2	49	U WATER
CL.34005	CL.34005.2	45	U WATER
CL.34005	CL.34005.2	89	U WATER
CL.34005	CL.34005.2	35	U WATER
CL.34005	CL.34005.2	103	U WATER
CL.34005	CL.34005.2	46	U WATER
CL.34005	CL.34005.2	38	U WATER
CL.34005	CL.34005.2	64	U WATER
CL.34005	CL.34005.2	19	U WATER
CL.34005	CL.34005.2	88	U WATER
CL.34005	CL.34005.2	58	U WATER
CL.34005	CL.34005.2	62	U WATER
CL.34005	CL.34005.2	65	U WATER
CL.34005	CL.34005.2	28	U WATER
CL.34005	CL.34005.2	22	U WATER
CL.34005	CL.34005.2	65	U WATER
CL.34005	CL.34005.2	42	U WATER
CL.34005	CL.34005.2	42	U WATER
CL.34005	CL.34005.2	75	U WATER
CL.34005	CL.34005.2	42	U WATER
CL.34005	CL.34005.2	40	U WATER
CL.34005	CL.34005.2	96	U WATER
CL.34005	CL.34005.2	151	U WATER
CL.34005	CL.34005.2	28	U WATER
CL.34005	CL.34005.2	14	U WATER
CL.34005	CL.34005.2	96	U WATER
CL.34005	CL.34005.2	70	U WATER
CL.34005	CL.34005.2	12	U WATER
CL.34005	CL.34005.2	156	U WATER
CL.34005	CL.34005.2	60	U WATER
CL.34005	CL.34005.2	48	U WATER
CL.34005	CL.34005.2	65	U WATER
CL.34005	CL.34005.2	17	U WATER
CL.34005	CL.34005.2	53	U WATER
CL.34005	CL.34005.2	35	U WATER
CL.34005	CL.34005.2	46	U WATER
CL.34005	CL.34005.2	40	U WATER
CL.34005	CL.34005.2	16	U WATER
CL.34005	CL.34005.2	86	U WATER
CL.34005	CL.34005.2	26	U WATER
CL.34005	CL.34005.2	87	U WATER
CL.34005	CL.34005.2	25	U WATER
CL.34005	CL.34005.2	97	U WATER
CL.34005	CL.34005.2	80	U WATER
CL.34005	CL.34005.2	14	U WATER
CL.34005	CL.34005.2	63	U WATER
CL.34005	CL.34005.2	29	U WATER
CL.34005	CL.34005.2	90	U WATER
CL.34005	CL.34005.2	40	U WATER
CL.34005	CL.34005.2	32	U WATER
CL.34005	CL.34005.2	63	U WATER
CL.34005	CL.34005.2	42	U WATER
CL.34005	CL.34005.2	37	U WATER
CL.34005	CL.34005.2	116	U WATER
CL.34005	CL.34005.2	59	U WATER
CL.34005	CL.34005.2	58	U WATER
CL.34005	CL.34005.2	91	U WATER
CL.16178	evm.model.group3.1494	28	U WATER
CL.16178	CL.16178.8	12	U WATER
CL.16178	evm.model.group3.1494	13	U WATER
CL.16178	evm.model.group3.1494	75	U WATER
CL.16178	evm.model.group3.1494	77	U WATER
CL.16178	evm.model.group3.1494	62	U WATER
CL.16178	evm.model.group3.1494	185	U WATER
CL.16178	evm.model.group3.1494	21	U WATER
CL.16178	evm.model.group3.1494	92	U WATER
CL.16178	CL.16178.8	34	U WATER
CL.16178	CL.16178.8	35	U WATER
CL.16178	CL.16178.8	27	U WATER
CL.16178	CL.16178.8	42	U WATER
CL.16178	evm.model.group3.1494	87	U WATER
CL.16178	CL.16178.8	44	U WATER
CL.16178	evm.model.group3.1494	19	U WATER
CL.16178	evm.model.group3.1494	60	U WATER
CL.16178	CL.16178.8	56	U WATER
CL.16178	CL.16178.4	19	U WATER
CL.16178	CL.16178.8	30	U WATER
CL.16178	CL.16178.8	61	U WATER
CL.16178	evm.model.group3.1494	29	U WATER
CL.16178	evm.model.group3.1494	92	U WATER
CL.16178	CL.16178.4	134	U WATER
CL.16178	evm.model.group3.1494	64	U WATER
[truncated: 27,467 more rows]
