# Supplementary material for: Epitranscriptomic and expression profiling in Riccia fluitans across diverse environmental conditions
Source: Comput Struct Biotechnol J. 2025 Oct 2;27:4232–45. doi: 10.1016/j.csbj.2025.10.002 (PMC12513226; doi:10.1016/j.csbj.2025.10.002)
Supplement: Supplementary file 2 — Supplementary material [file mmc2.zip › Supplementary materials/Table S9.xlsx]

## Sheet: Table S9
Table S9. Alternative splicing quantification in Ψ and U transcripts
riccia_gene_id	event_id	alternative_transcripts	total_transcripts	GROUP
CL.2292	CL.2292;A3:group1:31228197-31228328:31228197-31228546:+	CL.2292.2	CL.2292.2,CL.2292.1	Ψ
CL.2292	CL.2292;A3:group1:31228197-31228328:31228197-31228334:+	CL.2292.2	CL.2292.2,CL.2292.3	Ψ
CL.1551	CL.1551;A3:group1:21008397-21008517:21008270-21008517:-	CL.1551.1	evm.model.group1.1239,CL.1551.1	Ψ
CL.2978	CL.2978;A3:group1:40252987-40253212:40252893-40253212:-	CL.2978.2	CL.2978.2,evm.model.group1.2373,CL.2978.1	Ψ
CL.6799	CL.6799;A3:group11:6119411-6119594:6119408-6119594:-	CL.6799.3	CL.6799.3,CL.6799.5	Ψ
CL.6799	CL.6799;A3:group11:6119411-6119647:6119408-6119647:-	CL.6799.4	CL.6799.4,CL.6799.2,CL.6799.1,evm.model.group11.338	Ψ
CL.7950	CL.7950;A3:group12:1554260-1554463:1554223-1554463:-	CL.7950.1	CL.7950.2,CL.7950.1,evm.model.group12.128	Ψ
CL.11938	CL.11938;A3:group2:18143860-18144020:18143860-18144108:+	CL.11938.2	CL.11938.2,CL.11938.1	Ψ
CL.12724	CL.12724;A3:group2:28830061-28830343:28830061-28830417:+	CL.12724.2	CL.12724.2,evm.model.group2.1448	Ψ
CL.14123	CL.14123;A3:group2:47725660-47725734:47725660-47725907:+	CL.14123.3	CL.14123.3,evm.model.group2.2398,CL.14123.1	Ψ
CL.14123	CL.14123;A3:group2:47725660-47725734:47725660-47725758:+	CL.14123.3	CL.14123.3,CL.14123.2	Ψ
CL.13331	CL.13331;A3:group2:37253813-37253955:37253776-37253955:-	CL.13331.2	CL.13331.1,CL.13331.2	Ψ
CL.15001	CL.15001;A3:group3:9519719-9519842:9519719-9519867:+	CL.15001.1	CL.15001.2,evm.model.group3.600,CL.15001.1	Ψ
CL.17335	CL.17335;A3:group3:39114057-39114458:39114045-39114458:-	CL.17335.1	CL.17335.3,CL.17335.1,evm.model.group3.2506	Ψ
CL.18508	CL.18508;A3:group4:9713249-9713436:9713213-9713436:-	CL.18508.4	CL.18508.2,CL.18508.1,CL.18508.3,CL.18508.4	Ψ
CL.18225	CL.18225;A3:group4:5799534-5799988:5799534-5799991:+	evm.model.group4.373	CL.18225.1,evm.model.group4.373	Ψ
CL.27629	CL.27629;A3:group7:18763404-18763576:18763401-18763576:-	CL.27629.1	evm.model.group7.989,CL.27629.1	Ψ
CL.27564	CL.27564;A3:group7:18061997-18062507:18061997-18062510:+	CL.27564.7	CL.27564.8,CL.27564.7	Ψ
CL.28465	CL.28465;A3:group7:29785207-29785415:29785207-29785495:+	CL.28465.1	evm.model.group7.1684,CL.28465.1	Ψ
CL.32750	CL.32750;A3:group9:19657608-19657734:19657608-19658085:+	CL.32750.1	CL.32750.1,CL.32750.3	Ψ
CL.33449	CL.33449;A3:utg2545_783869_1007504__:203448-203565:202927-203565:-	CL.33449.2	CL.33449.1,CL.33449.2	Ψ
CL.33843	CL.33843;A3:utg4551_431494_512601__:10986-11139:10986-11366:+	CL.33843.1	evm.model.utg4551_431494_512601__.1,CL.33843.1	Ψ
CL.33951	CL.33951;A3:utg535_4499152_4864212__:69658-69845:69658-71443:+	CL.33951.3	CL.33951.1,CL.33951.3	Ψ
CL.33951	CL.33951;A3:utg535_4499152_4864212__:69658-69845:69658-71435:+	CL.33951.3	evm.model.utg535_4499152_4864212__.5,CL.33951.2,CL.33951.3	Ψ
CL.5086	CL.5086;A5:group10:4375574-4375729:4375574-4375733:-	CL.5086.1	evm.model.group10.407,CL.5086.1,CL.5086.3	Ψ
CL.6799	CL.6799;A5:group11:6119411-6119594:6119411-6119647:-	CL.6799.3	CL.6799.4,CL.6799.3	Ψ
CL.15883	CL.15883;A5:group3:20636488-20636840:20636256-20636840:+	CL.15883.3	CL.15883.3,CL.15883.1	Ψ
CL.15697	CL.15697;A5:group3:18089611-18089798:18089611-18089819:-	CL.15697.1	CL.15697.1,evm.model.group3.1167	Ψ
CL.18550	CL.18550;A5:group4:10182250-10182503:10182250-10182627:-	CL.18550.2	CL.18550.1,CL.18550.2	Ψ
CL.25802	CL.25802;A5:group6:30580945-30581658:30580875-30581658:+	CL.25802.3	CL.25802.2,CL.25802.3,evm.model.group6.1442	Ψ
CL.26206	CL.26206;A5:group7:863518-863617:863514-863617:+	CL.26206.2	CL.26206.2,evm.model.group7.45,CL.26206.1	Ψ
CL.30877	CL.30877;A5:group8:26581619-26581745:26581524-26581745:+	CL.30877.3	CL.30877.3,CL.30877.2,evm.model.group8.1393	Ψ
CL.29934	CL.29934;A5:group8:13102121-13103161:13102121-13103378:-	CL.29934.2	evm.model.group8.680,CL.29934.2,CL.29934.1	Ψ
CL.34043	CL.34043;A5:utg548_3458139_3498597__:38250-38498:38250-38570:-	CL.34043.1	CL.34043.1,evm.model.utg548_3458139_3498597__.5,CL.34043.2	Ψ
CL.34605	CL.34605;A5:utg7582_1_416147__:244455-244550:244455-244720:-	CL.34605.1	evm.model.utg7582_1_416147__.10,CL.34605.1	Ψ
CL.902	CL.902;AF:group1:11562309:11562313-11562769:11562416:11562618-11562769:+	evm.model.group1.737	evm.model.group1.737,CL.902.2	Ψ
CL.2516	CL.2516;AF:group1:34588270:34588382-34588787:34588559:34588692-34588787:+	CL.2516.2	evm.model.group1.2147,CL.2516.2	Ψ
CL.3690	CL.3690;AF:group1:50281551:50281797-50291247:50290778:50291022-50291247:+	CL.3690.13	CL.3690.13,CL.3690.16	Ψ
CL.3690	CL.3690;AF:group1:50281551:50281797-50291247:50290779:50291022-50291247:+	CL.3690.13	CL.3690.18,CL.3690.13	Ψ
CL.3690	CL.3690;AF:group1:50290779:50291022-50300327:50299843:50300102-50300327:+	CL.3690.17	CL.3690.17,CL.3690.19	Ψ
CL.3690	CL.3690;AF:group1:50290779:50291022-50300327:50299861:50300102-50300327:+	CL.3690.17	CL.3690.17,CL.3690.20	Ψ
CL.3690	CL.3690;AF:group1:50299920:50300102-50307965:50307506:50307760-50307965:+	evm.model.group1.2892	evm.model.group1.2892,CL.3690.22	Ψ
CL.5034	CL.5034;AF:group10:3493090:3493232-3681716:3681210:3681466-3681716:+	evm.model.group10.379	evm.model.group10.379,CL.5034.3	Ψ
CL.14105	CL.14105;AF:group2:47473676-47474198:47475825:47473676-47510196:47511789:-	CL.14105.1	CL.14105.1,evm.model.group2.2393	Ψ
CL.3690	CL.3690;AL:group1:50300458-50300561:50301222:50300458-50308195:50308662:+	CL.3690.17	CL.3690.17,CL.3690.20,CL.3690.19	Ψ
CL.3690	CL.3690;AL:group1:50300458-50300561:50301222:50300458-50308195:50308662:+	CL.3690.20	CL.3690.17,CL.3690.20,CL.3690.19	Ψ
CL.25552	CL.25552;AL:group6:26719466-26719941:26720417:26719466-26730560:26731000:+	CL.25552.2	CL.25552.1,CL.25552.2	Ψ
CL.28959	CL.28959;AL:group7:35510877-35511007:35511445:35510877-35795757:35796376:+	CL.28959.1	evm.model.group7.1887,CL.28959.1	Ψ
CL.28959	CL.28959;AL:group7:35795634-35795757:35796376:35795634-35805187:35805445:+	CL.28959.4	CL.28959.4,CL.28959.3	Ψ
CL.1828	CL.1828;RI:group1:24461773:24461860-24462149:24462921:+	CL.1828.1	evm.model.group1.1377,CL.1828.1	Ψ
CL.1939	CL.1939;RI:group1:26270543:26270708-26270871:26272025:+	CL.1939.2	evm.model.group1.1718,CL.1939.2,CL.1939.1	Ψ
CL.2516	CL.2516;RI:group1:34588270:34588382-34588787:34588859:+	CL.2516.1	CL.2516.1,CL.2516.2	Ψ
CL.1827	CL.1827;RI:group1:24459613:24459682-24460001:24460003:-	CL.1827.1	CL.1827.1,evm.model.group1.1376	Ψ
CL.2436	CL.2436;RI:group1:33442525:33442610-33442721:33442945:-	CL.2436.1	evm.model.group1.2002,CL.2436.1	Ψ
CL.2978	CL.2978;RI:group1:40253786:40254086-40254371:40254407:-	CL.2978.1	evm.model.group1.2373,CL.2978.1	Ψ
CL.3685	CL.3685;RI:group1:50219138:50219329-50219459:50219631:-	CL.3685.1	CL.3685.1,evm.model.group1.2889	Ψ
CL.4104	CL.4104;RI:group1:54761635:54761680-54761996:54762278:-	CL.4104.1	evm.model.group1.3140,CL.4104.1	Ψ
CL.4520	CL.4520;RI:group1:59688938:59689028-59689374:59689550:-	CL.4520.1	evm.model.group1.3418,CL.4520.1	Ψ
CL.5159	CL.5159;RI:group10:5341429:5341724-5342241:5342944:-	CL.5159.1	evm.model.group10.455,CL.5159.1	Ψ
CL.5654	CL.5654;RI:group10:12279094:12279132-12279351:12281722:+	CL.5654.2	evm.model.group10.827,CL.5654.2	Ψ
CL.6644	CL.6644;RI:group11:4459899:4460009-4460132:4460199:-	CL.6644.1	evm.model.group11.257,CL.6644.1	Ψ
CL.6664	CL.6664;RI:group11:4632316:4632435-4633087:4633705:-	CL.6664.1	evm.model.group11.265,CL.6664.1	Ψ
CL.6999	CL.6999;RI:group11:8712266:8712427-8712546:8712792:-	CL.6999.1	evm.model.group11.485,CL.6999.1	Ψ
CL.7613	CL.7613;RI:group11:17408530:17408628-17408836:17410658:-	CL.7613.1	evm.model.group11.1015,CL.7613.1,CL.7613.2	Ψ
CL.8088	CL.8088;RI:group12:3415680:3415768-3415921:3416528:+	CL.8088.1	CL.8088.2,CL.8088.1	Ψ
CL.8088	CL.8088;RI:group12:3415680:3415768-3415938:3416528:+	CL.8088.1	evm.model.group12.182,CL.8088.1	Ψ
CL.9439	CL.9439;RI:group13:3440971:3441339-3441480:3442163:-	CL.9439.1	evm.model.group13.258,CL.9439.1	Ψ
CL.12024	CL.12024;RI:group2:19118091:19118233-19118951:19119075:+	CL.12024.2	evm.model.group2.944,CL.12024.2	Ψ
CL.14123	CL.14123;RI:group2:47725506:47725525-47725636:47725660:+	CL.14123.3	CL.14123.3,evm.model.group2.2398,CL.14123.2,CL.14123.1	Ψ
CL.11136	CL.11136;RI:group2:7410433:7410519-7411135:7411850:-	CL.11136.1	evm.model.group2.289,CL.11136.1	Ψ
CL.11136	CL.11136;RI:group2:7410433:7410519-7410840:7411850:-	CL.11136.1	CL.11136.2,CL.11136.1	Ψ
CL.11741	CL.11741;RI:group2:15382978:15382996-15383095:15383111:-	CL.11741.1	CL.11741.1,evm.model.group2.673	Ψ
CL.11741	CL.11741;RI:group2:15383798:15383863-15384035:15384136:-	CL.11741.1	CL.11741.1,evm.model.group2.673	Ψ
CL.11766	CL.11766;RI:group2:15564567:15564790-15564921:15565022:-	CL.11766.1	CL.11766.1,evm.model.group2.686	Ψ
CL.15883	CL.15883;RI:group3:20636840:20636872-20637009:20637138:+	CL.15883.1	CL.15883.3,evm.model.group3.1264,CL.15883.1	Ψ
CL.15883	CL.15883;RI:group3:20636840:20636872-20637009:20637138:+	CL.15883.3	CL.15883.3,evm.model.group3.1264,CL.15883.1	Ψ
CL.15697	CL.15697;RI:group3:18090341:18090488-18090619:18090863:-	CL.15697.1	CL.15697.3,CL.15697.1,evm.model.group3.1167	Ψ
CL.17387	CL.17387;RI:group3:39747088:39747152-39747340:39747345:-	CL.17387.1	CL.17387.1,evm.model.group3.2535	Ψ
CL.17414	CL.17414;RI:group3:40008622:40008636-40008724:40008745:-	CL.17414.1	CL.17414.1,evm.model.group3.2550	Ψ
CL.17418	CL.17418;RI:group3:40112578:40112673-40112986:40113189:-	CL.17418.1	CL.17418.1,evm.model.group3.2555	Ψ
CL.17977	CL.17977;RI:group4:2450807:2450891-2451030:2451251:-	CL.17977.1	CL.17977.1,evm.model.group4.159	Ψ
CL.18508	CL.18508;RI:group4:9713653:9713758-9714098:9714371:-	CL.18508.1	CL.18508.2,CL.18508.3,CL.18508.1,CL.18508.4,evm.model.group4.521	Ψ
CL.18508	CL.18508;RI:group4:9713653:9713758-9714098:9714371:-	CL.18508.4	CL.18508.2,CL.18508.3,CL.18508.1,CL.18508.4,evm.model.group4.521	Ψ
CL.19237	CL.19237;RI:group4:19403178:19403462-19403688:19404140:-	CL.19237.1	evm.model.group4.1012,CL.19237.1	Ψ
CL.20351	CL.20351;RI:group4:33650176:33650310-33650795:33651265:-	CL.20351.1	evm.model.group4.1738,CL.20351.1	Ψ
CL.18822	CL.18822;RI:group4:13436840:13437021-13438658:13440581:+	CL.18822.1	CL.18822.1,CL.18822.2	Ψ
CL.21236	CL.21236;RI:group5:8818695:8818857-8818937:8818959:+	CL.21236.1	evm.model.group5.350,CL.21236.1	Ψ
CL.22349	CL.22349;RI:group5:22320128:22320605-22320865:22320875:-	CL.22349.1	evm.model.group5.966,CL.22349.1	Ψ
CL.25665	CL.25665;RI:group6:28375217:28375530-28375946:28377402:-	CL.25665.1	evm.model.group6.1368,CL.25665.1	Ψ
CL.24867	CL.24867;RI:group6:18976139:18976187-18976370:18976767:+	CL.24867.1	CL.24867.1,evm.model.group6.786	Ψ
CL.25652	CL.25652;RI:group6:28199451:28200584-28201003:28202375:+	CL.25652.1	CL.25652.2,CL.25652.1	Ψ
CL.26093	CL.26093;RI:group6:34548158:34548210-34548331:34548741:+	CL.26093.1	CL.26093.1,evm.model.group6.1707	Ψ
CL.28934	CL.28934;RI:group7:35878945:35879076-35879264:35879663:-	CL.28934.2	CL.28934.1,CL.28934.2,evm.model.group7.1890	Ψ
CL.26206	CL.26206;RI:group7:864293:864404-864601:864864:+	CL.26206.2	CL.26206.2,CL.26206.1,evm.model.group7.45	Ψ
CL.27970	CL.27970;RI:group7:23049761:23049792-23049896:23050013:+	CL.27970.2	CL.27970.2,evm.model.group7.1255	Ψ
CL.28360	CL.28360;RI:group7:28304908:28305399-28305541:28306760:+	CL.28360.1	evm.model.group7.1641,CL.28360.1	Ψ
CL.28634	CL.28634;RI:group7:31796469:31796547-31796657:31797212:+	CL.28634.2	CL.28634.2,CL.28634.4,evm.model.group7.1755	Ψ
CL.29177	CL.29177;RI:group8:2656460:2656462-2656975:2657229:+	CL.29177.1	CL.29177.1,evm.model.group8.140	Ψ
CL.29160	CL.29160;RI:group8:2376477:2376527-2376652:2376757:-	CL.29160.1	evm.model.group8.126,CL.29160.1	Ψ
CL.29160	CL.29160;RI:group8:2377187:2377233-2377381:2377546:-	CL.29160.1	evm.model.group8.126,CL.29160.1	Ψ
CL.29473	CL.29473;RI:group8:7009743:7009933-7010028:7010050:-	CL.29473.3	CL.29473.2,CL.29473.3,CL.29473.1,evm.model.group8.334	Ψ
CL.29760	CL.29760;RI:group8:10954209:10954391-10955108:10956088:-	CL.29760.1	CL.29760.1,evm.model.group8.492	Ψ
CL.30892	CL.30892;RI:group8:26732371:26732550-26732821:26733006:-	CL.30892.2	CL.30892.2,CL.30892.3	Ψ
CL.31002	CL.31002;RI:group8:27888757:27889364-27889836:27891049:-	CL.31002.1	CL.31002.1,CL.31002.2	Ψ
CL.31915	CL.31915;RI:group9:9449859:9450213-9450356:9450650:-	CL.31915.1	CL.31915.1,evm.model.group9.376	Ψ
CL.32569	CL.32569;RI:group9:17373169:17373283-17373375:17374006:-	CL.32569.1	CL.32569.3,CL.32569.1	Ψ
CL.32569	CL.32569;RI:group9:17373169:17373273-17373375:17374006:-	CL.32569.1	CL.32569.1,CL.32569.2	Ψ
CL.32750	CL.32750;RI:group9:19656526:19656622-19656743:19656824:+	CL.32750.1	CL.32750.1,evm.model.group9.1030	Ψ
CL.33350	CL.33350;RI:utg2157_1174894_1545155__:152113:152227-152584:153339:+	CL.33350.1	evm.model.utg2157_1174894_1545155__.8,CL.33350.1	Ψ
CL.33437	CL.33437;RI:utg2360_2359452_2408848__:46451:46959-47067:47346:-	CL.33437.6	CL.33437.3,CL.33437.6,evm.model.utg2360_2359452_2408848__.3	Ψ
CL.33639	CL.33639;RI:utg386_11027284_11496772__:57237:57265-57439:57816:+	CL.33639.2	CL.33639.2,evm.model.utg386_11027284_11496772__.7	Ψ
CL.33844	CL.33844;RI:utg4551_431494_512601__:30122:30199-30360:30362:-	CL.33844.1	evm.model.utg4551_431494_512601__.2,CL.33844.1	Ψ
CL.34259	CL.34259;RI:utg578_4175522_4838346__:619867:619969-620288:620696:-	CL.34259.1	evm.model.utg578_4175522_4838346__.18,CL.34259.1	Ψ
CL.20512	CL.20512;SE:group4:35737477-35737771:35737891-35738125:-	CL.20512.1	CL.20512.1,CL.20512.2	Ψ
CL.2292	CL.2292;A3:group1:31228197-31228334:31228197-31228546:+	CL.2292.3	CL.2292.3,CL.2292.1	U
CL.2516	CL.2516;A3:group1:34588391-34588779:34588391-34588787:+	CL.2516.3	CL.2516.4,CL.2516.3	U
CL.5073	CL.5073;A3:group10:4206176-4206693:4205188-4206693:-	CL.5073.2	CL.5073.2,evm.model.group10.400,CL.5073.1	U
CL.5389	CL.5389;A3:group10:8503518-8503611:8503515-8503611:-	CL.5389.2	CL.5389.2,evm.model.group10.572,CL.5389.1	U
CL.8088	CL.8088;A3:group12:3415768-3415921:3415768-3415938:+	CL.8088.2	evm.model.group12.182,CL.8088.2	U
CL.8275	CL.8275;A3:group12:5661540-5663436:5661540-5663442:+	CL.8275.2	CL.8275.2,CL.8275.1	U
CL.13912	CL.13912;A3:group2:44730979-44731344:44730979-44731358:+	CL.13912.2	CL.13912.2,evm.model.group2.2167	U
CL.14123	CL.14123;A3:group2:47725660-47725758:47725660-47725907:+	CL.14123.2	evm.model.group2.2398,CL.14123.2,CL.14123.1	U
CL.16178	CL.16178;A3:group3:23436908-23437125:23436908-23437179:+	CL.16178.6	CL.16178.7,CL.16178.6	U
CL.17335	CL.17335;A3:group3:39114057-39114458:39114045-39114458:-	evm.model.group3.2506	CL.17335.3,CL.17335.1,evm.model.group3.2506	U
CL.18508	CL.18508;A3:group4:9713249-9713436:9713213-9713436:-	CL.18508.3	CL.18508.2,CL.18508.1,CL.18508.3,CL.18508.4	U
CL.18824	CL.18824;A3:group4:13538536-13538629:13538536-13538737:+	CL.18824.1	CL.18824.2,CL.18824.1	U
CL.21165	CL.21165;A3:group5:7878160-7878475:7878106-7878475:-	evm.model.group5.311	CL.21165.1,evm.model.group5.311	U
CL.27948	CL.27948;A3:group7:22830206-22830352:22830046-22830352:-	CL.27948.2	CL.27948.1,CL.27948.2,evm.model.group7.1245	U
CL.27948	CL.27948;A3:group7:22830206-22830352:22830046-22830352:-	evm.model.group7.1245	CL.27948.1,CL.27948.2,evm.model.group7.1245	U
CL.27564	CL.27564;A3:group7:17919230-17919736:17919230-17919739:+	CL.27564.1	CL.27564.1,CL.27564.2,evm.model.group7.964,CL.27564.3,CL.27564.5,CL.27564.4	U
CL.27564	CL.27564;A3:group7:17919230-17919736:17919230-17919739:+	CL.27564.3	CL.27564.1,CL.27564.2,evm.model.group7.964,CL.27564.3,CL.27564.5,CL.27564.4	U
CL.27564	CL.27564;A3:group7:17919230-17919736:17919230-17919739:+	CL.27564.5	CL.27564.1,CL.27564.2,evm.model.group7.964,CL.27564.3,CL.27564.5,CL.27564.4	U
CL.27564	CL.27564;A3:group7:17920499-17920622:17920499-17920633:+	CL.27564.2	CL.27564.2,CL.27564.1,CL.27564.3,CL.27564.4	U
CL.27564	CL.27564;A3:group7:17920499-17920622:17920499-17920633:+	CL.27564.3	CL.27564.2,CL.27564.1,CL.27564.3,CL.27564.4	U
CL.28634	CL.28634;A3:group7:31796009-31796466:31796009-31796469:+	CL.28634.3	CL.28634.3,CL.28634.2,CL.28634.4,evm.model.group7.1755	U
CL.29855	CL.29855;A3:group8:12330279-12330606:12329776-12330606:-	CL.29855.1	CL.29855.2,CL.29855.1	U
CL.29855	CL.29855;A3:group8:12330279-12330606:12330226-12330606:-	CL.29855.1	CL.29855.5,CL.29855.3,CL.29855.1	U
CL.29855	CL.29855;A3:group8:12330279-12330606:12330226-12330606:-	CL.29855.5	CL.29855.5,CL.29855.3,CL.29855.1	U
CL.29855	CL.29855;A3:group8:12330226-12330606:12329776-12330606:-	CL.29855.3	CL.29855.2,CL.29855.3	U
CL.32569	CL.32569;A3:group9:17373283-17373375:17373273-17373375:-	CL.32569.3	CL.32569.3,evm.model.group9.857,CL.32569.2	U
CL.33437	CL.33437;A3:utg2360_2359452_2408848__:42182-42470:41853-42470:-	CL.33437.4	CL.33437.3,CL.33437.4,evm.model.utg2360_2359452_2408848__.3	U
CL.33951	CL.33951;A3:utg535_4499152_4864212__:69658-71435:69658-71443:+	CL.33951.2	CL.33951.1,evm.model.utg535_4499152_4864212__.5,CL.33951.2	U
CL.33951	CL.33951;A3:utg535_4499152_4864212__:69658-71435:69658-71443:+	evm.model.utg535_4499152_4864212__.5	CL.33951.1,evm.model.utg535_4499152_4864212__.5,CL.33951.2	U
CL.2516	CL.2516;A5:group1:34588391-34588787:34588382-34588787:+	CL.2516.4	CL.2516.4,CL.2516.2	U
CL.5086	CL.5086;A5:group10:4375574-4375729:4375574-4375733:-	evm.model.group10.407	evm.model.group10.407,CL.5086.1,CL.5086.3	U
CL.5086	CL.5086;A5:group10:4375574-4375694:4375574-4375729:-	CL.5086.2	evm.model.group10.407,CL.5086.1,CL.5086.2	U
CL.5086	CL.5086;A5:group10:4375574-4375694:4375574-4375733:-	CL.5086.2	CL.5086.3,CL.5086.2	U
CL.6799	CL.6799;A5:group11:6119408-6119594:6119408-6119647:-	CL.6799.5	CL.6799.1,CL.6799.2,evm.model.group11.338,CL.6799.5	U
CL.11464	CL.11464;A5:group2:11877737-11878135:11877732-11878135:+	CL.11464.1	CL.11464.1,CL.11464.2	U
CL.12024	CL.12024;A5:group2:19119292-19119404:19119075-19119404:+	CL.12024.3	CL.12024.3,evm.model.group2.944,CL.12024.2	U
CL.12724	CL.12724;A5:group2:28830143-28830417:28830061-28830417:+	CL.12724.4	CL.12724.4,evm.model.group2.1448	U
CL.11136	CL.11136;A5:group2:7410519-7410840:7410519-7411135:-	CL.11136.2	CL.11136.2,evm.model.group2.289	U
CL.13939	CL.13939;A5:group2:45429690-45430134:45429690-45430258:-	CL.13939.3	evm.model.group2.2249,CL.13939.3,CL.13939.2	U
CL.19380	CL.19380;A5:group4:21887241-21887729:21887241-21887735:-	evm.model.group4.1190	evm.model.group4.1190,CL.19380.1	U
CL.20512	CL.20512;A5:group4:35920651-35920904:35920651-35920928:-	CL.20512.3	evm.model.group4.1833,CL.20512.3,CL.20512.11	U
CL.20512	CL.20512;A5:group4:35920651-35920904:35920651-35920928:-	CL.20512.11	evm.model.group4.1833,CL.20512.3,CL.20512.11	U
CL.20512	CL.20512;A5:group4:35921112-35922223:35921112-35922631:-	CL.20512.3	CL.20512.3,CL.20512.11	U
CL.20512	CL.20512;A5:group4:35871257-35872368:35871257-35872776:-	CL.20512.5	CL.20512.5,CL.20512.7,CL.20512.8	U
CL.20512	CL.20512;A5:group4:35871257-35872368:35871257-35872776:-	CL.20512.7	CL.20512.5,CL.20512.7,CL.20512.8	U
CL.21914	CL.21914;A5:group5:17405796-17406047:17405796-17406204:-	CL.21914.2	CL.21914.1,CL.21914.2	U
CL.26206	CL.26206;A5:group7:863518-863617:863514-863617:+	evm.model.group7.45	CL.26206.2,evm.model.group7.45,CL.26206.1	U
CL.28634	CL.28634;A5:group7:31795488-31795686:31794390-31795686:+	CL.28634.4	CL.28634.3,CL.28634.2,CL.28634.4,evm.model.group7.1755	U
CL.28684	CL.28684;A5:group7:32514717-32515618:32514559-32515618:+	CL.28684.2	CL.28684.2,evm.model.group7.1783	U
CL.29473	CL.29473;A5:group8:7011466-7011641:7011466-7011721:-	CL.29473.1	CL.29473.2,CL.29473.1	U
CL.33425	CL.33425;A5:utg2360_2326162_2337252__:1036-1159:858-1159:+	CL.33425.2	CL.33425.2,CL.33425.1	U
CL.34043	CL.34043;A5:utg548_3458139_3498597__:38250-38498:38250-38570:-	evm.model.utg548_3458139_3498597__.5	CL.34043.1,evm.model.utg548_3458139_3498597__.5,CL.34043.2	U
CL.2516	CL.2516;AF:group1:34588295:34588391-34588787:34588559:34588692-34588787:+	CL.2516.4	evm.model.group1.2147,CL.2516.4	U
CL.3690	CL.3690;AF:group1:50250809:50251126-50261662:50261194:50261437-50261662:+	CL.3690.4	CL.3690.4,CL.3690.9	U
CL.3690	CL.3690;AF:group1:50250831:50251126-50261662:50261194:50261437-50261662:+	CL.3690.5	CL.3690.9,CL.3690.5	U
CL.3690	CL.3690;AF:group1:50250849:50251126-50282022:50261196:50261437-50282022:+	CL.3690.6	CL.3690.6,CL.3690.11	U
CL.3690	CL.3690;AF:group1:50250849:50251126-50282022:50281551:50281797-50282022:+	CL.3690.6	CL.3690.6,CL.3690.12,CL.3690.14	U
CL.3690	CL.3690;AF:group1:50250944:50251126-50291247:50261194:50261437-50291247:+	evm.model.group1.2891	CL.3690.10,evm.model.group1.2891	U
CL.3690	CL.3690;AF:group1:50250944:50251126-50291247:50281551:50281797-50291247:+	evm.model.group1.2891	CL.3690.13,evm.model.group1.2891	U
CL.3690	CL.3690;AF:group1:50250944:50251126-50291247:50281553:50281797-50291247:+	evm.model.group1.2891	CL.3690.15,evm.model.group1.2891	U
CL.3690	CL.3690;AF:group1:50250944:50251126-50291247:50290778:50291022-50291247:+	evm.model.group1.2891	CL.3690.16,evm.model.group1.2891	U
CL.3690	CL.3690;AF:group1:50250944:50251126-50291247:50290779:50291022-50291247:+	evm.model.group1.2891	CL.3690.18,evm.model.group1.2891	U
CL.3690	CL.3690;AF:group1:50261194:50261437-50291247:50281551:50281797-50291247:+	CL.3690.10	CL.3690.10,CL.3690.13	U
CL.3690	CL.3690;AF:group1:50261194:50261437-50291247:50281553:50281797-50291247:+	CL.3690.10	CL.3690.15,CL.3690.10	U
CL.3690	CL.3690;AF:group1:50261194:50261437-50291247:50290778:50291022-50291247:+	CL.3690.10	CL.3690.10,CL.3690.16	U
CL.3690	CL.3690;AF:group1:50261194:50261437-50291247:50290779:50291022-50291247:+	CL.3690.10	CL.3690.10,CL.3690.18	U
CL.3690	CL.3690;AF:group1:50261196:50261437-50282022:50281551:50281797-50282022:+	CL.3690.11	CL.3690.12,CL.3690.11,CL.3690.14	U
CL.3690	CL.3690;AF:group1:50281553:50281797-50291247:50290778:50291022-50291247:+	CL.3690.15	CL.3690.15,CL.3690.16	U
CL.3690	CL.3690;AF:group1:50281553:50281797-50291247:50290779:50291022-50291247:+	CL.3690.15	CL.3690.15,CL.3690.18	U
CL.16178	CL.16178;AF:group3:23347636:23348276-23378048:23377568:23377832-23378048:+	CL.16178.2	CL.16178.2,CL.16178.4	U
CL.16178	CL.16178;AF:group3:23347636:23348276-23378048:23377647:23377832-23378048:+	CL.16178.2	CL.16178.5,CL.16178.2	U
CL.16178	CL.16178;AF:group3:23347935:23348276-23481058:23480402:23480922-23481058:+	evm.model.group3.1494	evm.model.group3.1494,CL.16178.8	U
CL.16775	CL.16775;AF:group3:32093702:32093985-32094318:32094064:32094128-32094318:+	CL.16775.3	CL.16775.3,CL.16775.4	U
CL.20512	CL.20512;AF:group4:35871257-35872368:35873769:35871257-35922223:35922810:-	CL.20512.5	CL.20512.5,CL.20512.9	U
CL.20512	CL.20512;AF:group4:35871257-35872776:35873769:35871257-35922223:35922810:-	CL.20512.8	CL.20512.8,CL.20512.9	U
CL.20512	CL.20512;AF:group4:35921112-35922223:35922630:35921112-35922631:35922810:-	CL.20512.10	CL.20512.10,CL.20512.11	U
CL.26210	CL.26210;AF:group7:914325:914347-914833:914423:914710-914833:+	evm.model.group7.49	CL.26210.3,evm.model.group7.49	U
CL.29473	CL.29473;AF:group8:7011466-7011641:7011898:7011466-7011907:7012010:-	CL.29473.1	CL.29473.3,CL.29473.1	U
CL.29473	CL.29473;AF:group8:7011466-7011721:7011898:7011466-7011907:7012010:-	CL.29473.2	CL.29473.2,CL.29473.3	U
CL.32367	CL.32367;AF:group9:14858862-14859283:14859459:14858862-14859466:14859532:-	CL.32367.2	CL.32367.2,CL.32367.1	U
CL.3690	CL.3690;AL:group1:50251416-50261896:50262548:50251416-50282256:50282888:+	CL.3690.3	CL.3690.1,CL.3690.3	U
CL.3690	CL.3690;AL:group1:50251416-50261896:50262548:50251416-50291481:50292078:+	CL.3690.3	CL.3690.3,CL.3690.2	U
CL.3690	CL.3690;AL:group1:50261793-50261896:50262548:50261793-50282256:50282888:+	CL.3690.4	CL.3690.4,CL.3690.9,CL.3690.5	U
CL.3690	CL.3690;AL:group1:50261793-50261896:50262548:50261793-50282256:50282888:+	CL.3690.9	CL.3690.4,CL.3690.9,CL.3690.5	U
CL.3690	CL.3690;AL:group1:50251416-50282256:50282888:50251416-50291481:50292078:+	CL.3690.1	CL.3690.1,CL.3690.2	U
CL.3690	CL.3690;AL:group1:50282153-50282256:50282888:50282153-50291481:50292078:+	CL.3690.6	CL.3690.6,CL.3690.12,CL.3690.11,CL.3690.14	U
CL.3690	CL.3690;AL:group1:50282153-50282256:50282888:50282153-50291481:50292078:+	CL.3690.11	CL.3690.6,CL.3690.12,CL.3690.11,CL.3690.14	U
CL.3690	CL.3690;AL:group1:50282153-50282256:50282888:50282153-50291481:50292078:+	CL.3690.12	CL.3690.6,CL.3690.12,CL.3690.11,CL.3690.14	U
CL.3690	CL.3690;AL:group1:50251416-50251519:50252090:50251416-50261896:50262548:+	CL.3690.7	CL.3690.7,CL.3690.3	U
CL.3690	CL.3690;AL:group1:50251416-50251519:50252090:50251416-50282256:50282888:+	CL.3690.7	CL.3690.7,CL.3690.1	U
CL.3690	CL.3690;AL:group1:50251416-50251519:50252090:50251416-50291481:50292078:+	CL.3690.7	CL.3690.7,CL.3690.2	U
CL.3690	CL.3690;AL:group1:50291378-50291481:50292078:50291378-50300561:50301222:+	evm.model.group1.2891	CL.3690.18,CL.3690.13,CL.3690.15,CL.3690.10,evm.model.group1.2891,CL.3690.16	U
CL.3690	CL.3690;AL:group1:50291378-50291481:50292078:50291378-50300561:50301222:+	CL.3690.10	CL.3690.18,CL.3690.13,CL.3690.15,CL.3690.10,evm.model.group1.2891,CL.3690.16	U
CL.3690	CL.3690;AL:group1:50291378-50291481:50292078:50291378-50300561:50301222:+	CL.3690.15	CL.3690.18,CL.3690.13,CL.3690.15,CL.3690.10,evm.model.group1.2891,CL.3690.16	U
CL.3690	CL.3690;AL:group1:50291378-50291481:50292078:50291378-50300561:50301222:+	CL.3690.16	CL.3690.18,CL.3690.13,CL.3690.15,CL.3690.10,evm.model.group1.2891,CL.3690.16	U
CL.5034	CL.5034;AL:group10:3493232-3493478:3494364:3493232-3681716:3682648:+	CL.5034.1	evm.model.group10.379,CL.5034.1	U
CL.8117	CL.8117;AL:group12:3732998-3733151:3733497:3732998-3733559:3733774:+	CL.8117.3	CL.8117.2,evm.model.group12.201,CL.8117.3	U
CL.14105	CL.14105;AL:group2:47473673:47473676-47510196:47509563:47509963-47510196:-	evm.model.group2.2393	CL.14105.3,evm.model.group2.2393	U
CL.20512	CL.20512;AL:group4:35736449:35736810-35869961:35869521:35869743-35869961:-	evm.model.group4.1832	CL.20512.9,CL.20512.5,CL.20512.8,CL.20512.6,evm.model.group4.1832,CL.20512.7	U
CL.20512	CL.20512;AL:group4:35736449:35736810-35869961:35869550:35869743-35869961:-	evm.model.group4.1832	CL.20512.10,evm.model.group4.1832	U
CL.25652	CL.25652;AL:group6:28200584-28200763:28201002:28200584-28201003:28202375:+	evm.model.group6.1362	evm.model.group6.1362,CL.25652.2	U
CL.28934	CL.28934;AL:group7:35862678:35862806-35878945:35878100:35878816-35878945:-	CL.28934.1	CL.28934.1,CL.28934.2	U
CL.28934	CL.28934;AL:group7:35862678:35862806-35878945:35878580:35878816-35878945:-	CL.28934.1	CL.28934.1,evm.model.group7.1890	U
CL.29855	CL.29855;AL:group8:12329104:12329776-12330606:12329809:12330279-12330606:-	CL.29855.2	CL.29855.2,CL.29855.5	U
CL.32750	CL.32750;AL:group9:19657608-19657734:19658084:19657608-19658085:19659496:+	evm.model.group9.1030	CL.32750.3,evm.model.group9.1030	U
CL.3690	CL.3690;MX:group1:50251126-50251285:50251416-50261896:50251126-50261662:50261793-50261896:+	CL.3690.3	CL.3690.4,CL.3690.3	U
CL.3690	CL.3690;MX:group1:50251126-50251285:50251416-50282256:50251126-50261662:50261793-50282256:+	CL.3690.1	CL.3690.1,CL.3690.5	U
CL.3690	CL.3690;MX:group1:50251126-50251285:50251416-50282256:50251126-50282022:50282153-50282256:+	CL.3690.1	CL.3690.6,CL.3690.1	U
CL.3690	CL.3690;MX:group1:50251126-50261662:50261793-50282256:50251126-50282022:50282153-50282256:+	CL.3690.5	CL.3690.6,CL.3690.5	U
CL.3690	CL.3690;MX:group1:50251126-50251285:50251416-50291481:50251126-50291247:50291378-50291481:+	CL.3690.2	evm.model.group1.2891,CL.3690.2	U
CL.3690	CL.3690;MX:group1:50281797-50282022:50282153-50291481:50281797-50291247:50291378-50291481:+	CL.3690.14	CL.3690.15,CL.3690.14	U
CL.3690	CL.3690;MX:group1:50291022-50291247:50291378-50300561:50291022-50300327:50300458-50300561:+	CL.3690.18	CL.3690.18,CL.3690.17	U
CL.3690	CL.3690;MX:group1:50300102-50300327:50300458-50308195:50300102-50307965:50308096-50308195:+	CL.3690.19	CL.3690.19,evm.model.group1.2892	U
CL.20512	CL.20512;MX:group4:35870814-35871049:35871257-35922223:35870814-35920904:35921112-35922223:-	CL.20512.9	CL.20512.10,CL.20512.9	U
CL.1939	CL.1939;RI:group1:26270543:26270708-26270871:26272025:+	CL.1939.1	evm.model.group1.1718,CL.1939.2,CL.1939.1	U
CL.1013	CL.1013;RI:group1:13179376:13179409-13179716:13180474:-	CL.1013.2	evm.model.group1.812,CL.1013.2	U
CL.7613	CL.7613;RI:group11:17408530:17408628-17408836:17410658:-	CL.7613.2	evm.model.group11.1015,CL.7613.1,CL.7613.2	U
CL.14123	CL.14123;RI:group2:47725506:47725525-47725636:47725660:+	CL.14123.1	CL.14123.3,evm.model.group2.2398,CL.14123.2,CL.14123.1	U
CL.14123	CL.14123;RI:group2:47725506:47725525-47725636:47725660:+	CL.14123.2	CL.14123.3,evm.model.group2.2398,CL.14123.2,CL.14123.1	U
CL.13939	CL.13939;RI:group2:45430258:45430289-45430565:45431443:-	CL.13939.2	evm.model.group2.2249,CL.13939.2	U
CL.16775	CL.16775;RI:group3:32098933:32099106-32099249:32099431:+	CL.16775.3	CL.16775.3,evm.model.group3.2166	U
CL.15697	CL.15697;RI:group3:18090341:18090488-18090619:18090863:-	CL.15697.3	CL.15697.3,CL.15697.1,evm.model.group3.1167	U
CL.15697	CL.15697;RI:group3:18089502:18089611-18089798:18089863:-	CL.15697.2	CL.15697.3,CL.15697.2,CL.15697.1	U
CL.15697	CL.15697;RI:group3:18089502:18089611-18089798:18089863:-	CL.15697.3	CL.15697.3,CL.15697.2,CL.15697.1	U
CL.15697	CL.15697;RI:group3:18089502:18089611-18089819:18089863:-	CL.15697.2	CL.15697.3,CL.15697.2,evm.model.group3.1167	U
CL.15697	CL.15697;RI:group3:18089502:18089611-18089819:18089863:-	CL.15697.3	CL.15697.3,CL.15697.2,evm.model.group3.1167	U
CL.15697	CL.15697;RI:group3:18089998:18090148-18090341:18090863:-	CL.15697.2	CL.15697.3,CL.15697.1,CL.15697.2	U
CL.20512	CL.20512;RI:group4:35872368:35872880-35873332:35873769:-	CL.20512.5	CL.20512.5,CL.20512.7	U
CL.21237	CL.21237;RI:group5:8827274:8827350-8827525:8827554:+	CL.21237.2	evm.model.group5.351,CL.21237.2	U
CL.22730	CL.22730;RI:group5:27011735:27012139-27012335:27013083:-	CL.22730.1	evm.model.group5.1388,CL.22730.1	U
CL.22730	CL.22730;RI:group5:27011735:27011902-27012034:27012139:-	evm.model.group5.1388	evm.model.group5.1388,CL.22730.2	U
CL.25296	CL.25296;RI:group6:23750014:23750282-23750542:23750612:-	CL.25296.1	CL.25296.2,CL.25296.1	U
CL.27948	CL.27948;RI:group7:22831223:22831330-22831576:22832597:-	CL.27948.2	CL.27948.1,CL.27948.2,evm.model.group7.1245	U
CL.26206	CL.26206;RI:group7:864293:864404-864601:864864:+	CL.26206.1	CL.26206.2,CL.26206.1,evm.model.group7.45	U
CL.27564	CL.27564;RI:group7:17920389:17920499-17920633:17921080:+	CL.27564.5	CL.27564.1,CL.27564.5,CL.27564.4	U
CL.27564	CL.27564;RI:group7:17920389:17920499-17920622:17921080:+	CL.27564.5	CL.27564.2,CL.27564.5,CL.27564.3	U
CL.28634	CL.28634;RI:group7:31796469:31796547-31796657:31797212:+	CL.28634.4	CL.28634.2,CL.28634.4,evm.model.group7.1755	U
CL.29473	CL.29473;RI:group8:7009743:7009933-7010028:7010050:-	CL.29473.1	CL.29473.2,CL.29473.3,CL.29473.1,evm.model.group8.334	U
CL.29473	CL.29473;RI:group8:7009743:7009933-7010028:7010050:-	CL.29473.2	CL.29473.2,CL.29473.3,CL.29473.1,evm.model.group8.334	U
CL.29855	CL.29855;RI:group8:12330606:12330797-12331014:12331760:-	CL.29855.1	CL.29855.2,CL.29855.5,CL.29855.3,CL.29855.1	U
CL.29855	CL.29855;RI:group8:12330606:12330797-12331014:12331760:-	CL.29855.2	CL.29855.2,CL.29855.5,CL.29855.3,CL.29855.1	U
CL.29934	CL.29934;RI:group8:13103378:13103488-13103653:13103897:-	CL.29934.1	evm.model.group8.680,CL.29934.1	U
CL.30892	CL.30892;RI:group8:26732821:26732874-26732965:26733006:-	CL.30892.3	evm.model.group8.1398,CL.30892.3	U
CL.31002	CL.31002;RI:group8:27889836:27889998-27890139:27891049:-	CL.31002.2	CL.31002.2,evm.model.group8.1435	U
CL.32569	CL.32569;RI:group9:17373375:17373414-17373759:17374006:-	CL.32569.2	CL.32569.3,evm.model.group9.857,CL.32569.2	U
CL.32569	CL.32569;RI:group9:17373375:17373414-17373759:17374006:-	CL.32569.3	CL.32569.3,evm.model.group9.857,CL.32569.2	U
CL.29473	CL.29473;SE:group8:7011466-7011641:7011716-7011907:-	evm.model.group8.334	evm.model.group8.334,CL.29473.3	U
