# Supplementary material for: Epitranscriptomic and expression profiling in Riccia fluitans across diverse environmental conditions
Source: Comput Struct Biotechnol J. 2025 Oct 2;27:4232–45. doi: 10.1016/j.csbj.2025.10.002 (PMC12513226; doi:10.1016/j.csbj.2025.10.002)
Supplement: Supplementary file 2 — Supplementary material [file mmc2.zip › Supplementary materials/Table S10.xlsx]

## Sheet: Table S10
Table S10. GC analysis in land transcripts with Ψ and U
riccia_transcript_id	GROUP	GC
CL.13939.2	U LAND	43.0424
CL.13939.3	U LAND	43.6546
CL.14105.1	U LAND	48.0922
CL.15001.2	U LAND	46.2803
CL.21237.2	U LAND	46.6788
CL.2285.2	U LAND	43.4278
CL.2292.1	U LAND	45.1448
CL.2292.3	U LAND	45.2734
CL.24113.2	U LAND	50.2547
CL.25552.1	U LAND	49.1785
CL.27970.2	U LAND	47.1676
CL.28934.1	U LAND	54.9168
CL.28959.3	U LAND	53.6552
CL.2978.2	U LAND	47.901
CL.29934.1	U LAND	48.8704
CL.3690.1	U LAND	50.3232
CL.3690.10	U LAND	50
CL.3690.11	U LAND	49.851
CL.3690.12	U LAND	49.8024
CL.3690.13	U LAND	49.952
CL.3690.14	U LAND	49.8465
CL.3690.15	U LAND	49.9487
CL.3690.16	U LAND	50.359
CL.3690.18	U LAND	50.3854
CL.3690.19	U LAND	51.3953
CL.3690.2	U LAND	50.3817
CL.3690.20	U LAND	49.9035
CL.3690.22	U LAND	52.7485
CL.3690.3	U LAND	50.2267
CL.3690.4	U LAND	50.0453
CL.3690.5	U LAND	50.2356
CL.3690.6	U LAND	50.4314
CL.3690.7	U LAND	50.3946
CL.3690.9	U LAND	49.757
CL.5034.1	U LAND	55.1282
CL.5691.1	U LAND	48.5676
CL.7086.2	U LAND	53.8248
CL.8088.2	U LAND	48.3556
evm.model.group1.1239	U LAND	52.536
evm.model.group1.1931	U LAND	50.1992
evm.model.group1.2002	U LAND	54.1985
evm.model.group1.2373	U LAND	50.6048
evm.model.group1.2891	U LAND	49.9452
evm.model.group1.2892	U LAND	51.7241
evm.model.group1.3418	U LAND	51.7045
evm.model.group10.379	U LAND	54.9257
evm.model.group10.455	U LAND	51.9429
evm.model.group11.265	U LAND	51.3449
evm.model.group11.485	U LAND	55.6805
evm.model.group12.133	U LAND	45.4008
evm.model.group12.182	U LAND	44.7887
evm.model.group13.465	U LAND	49.8765
evm.model.group2.2249	U LAND	49.6957
evm.model.group2.2393	U LAND	52.1277
evm.model.group2.686	U LAND	56.8116
evm.model.group3.2550	U LAND	52.5963
evm.model.group3.600	U LAND	46.2518
evm.model.group3.601	U LAND	46.198
evm.model.group4.159	U LAND	54.1667
evm.model.group4.699	U LAND	58.2803
evm.model.group5.966	U LAND	48.4848
evm.model.group6.1363	U LAND	50.6024
evm.model.group6.1707	U LAND	47.3548
evm.model.group7.1004	U LAND	52.354
evm.model.group7.1887	U LAND	51.7535
evm.model.group7.1888	U LAND	52.9617
evm.model.group7.1890	U LAND	54.6164
evm.model.group8.140	U LAND	45.3249
evm.model.group8.1476	U LAND	56.8113
evm.model.group8.680	U LAND	52.1401
evm.model.group8.824	U LAND	51.5513
evm.model.group9.376	U LAND	52.8256
evm.model.utg1315_1011780_1779404__.3	U LAND	46.6151
evm.model.utg1338_2327123_2484087__.5	U LAND	49.2139
evm.model.utg1661_840873_1372191__.4	U LAND	50.1907
evm.model.utg1661_840873_1372191__.5	U LAND	51.9231
evm.model.utg4551_431494_512601__.2	U LAND	51.2626
evm.model.utg548_4040903_4386744__.4	U LAND	49.5913
evm.model.utg7582_1_416147__.10	U LAND	49.7976
evm.model.utg87_2701784_3545125__.3	U LAND	52.0119
CL.11159.1	Ψ LAND	53.2203
CL.11266.1	Ψ LAND	46.2443
CL.11766.1	Ψ LAND	53.2346
CL.12533.1	Ψ LAND	46.3995
CL.13300.1	Ψ LAND	46.7819
CL.13939.1	Ψ LAND	42.6223
CL.13974.1	Ψ LAND	61.4303
CL.14059.1	Ψ LAND	46.6389
CL.14105.3	Ψ LAND	50.1754
CL.14581.1	Ψ LAND	43.5909
CL.15001.1	Ψ LAND	44.2241
CL.1551.1	Ψ LAND	49.5124
CL.15883.1	Ψ LAND	49.3835
CL.15883.3	Ψ LAND	48.0591
CL.16690.1	Ψ LAND	38.554
CL.17021.1	Ψ LAND	50.9615
CL.17352.1	Ψ LAND	48.4936
CL.17414.1	Ψ LAND	48.8043
CL.1744.1	Ψ LAND	47.6923
CL.17977.1	Ψ LAND	43.4022
CL.18147.1	Ψ LAND	49.8496
CL.18729.1	Ψ LAND	50.3169
CL.19794.1	Ψ LAND	46.8156
CL.19855.1	Ψ LAND	46.2838
CL.20565.1	Ψ LAND	45.4834
CL.21493.1	Ψ LAND	45.1036
CL.22349.1	Ψ LAND	46.2466
CL.22645.1	Ψ LAND	49.4776
CL.2285.1	Ψ LAND	44.7191
CL.22857.1	Ψ LAND	47.8577
CL.2292.2	Ψ LAND	45.2803
CL.24111.1	Ψ LAND	46.8998
CL.24113.1	Ψ LAND	42.0096
CL.2436.1	Ψ LAND	48.0167
CL.24582.1	Ψ LAND	51.0596
CL.25525.1	Ψ LAND	48.4985
CL.25552.2	Ψ LAND	48.3796
CL.25653.1	Ψ LAND	47.4326
CL.2593.1	Ψ LAND	46.8241
CL.26093.1	Ψ LAND	45.8891
CL.2612.1	Ψ LAND	48.0785
CL.27285.1	Ψ LAND	51.8233
CL.27660.1	Ψ LAND	45.0532
CL.28134.1	Ψ LAND	48.059
CL.28917.1	Ψ LAND	44.3112
CL.28934.2	Ψ LAND	47.7716
CL.28959.1	Ψ LAND	52.6674
CL.28959.4	Ψ LAND	51.0125
CL.29177.1	Ψ LAND	45.4068
CL.29298.1	Ψ LAND	45.7372
CL.29301.1	Ψ LAND	46.8202
CL.29340.1	Ψ LAND	47.066
CL.2978.1	Ψ LAND	47.526
CL.29934.2	Ψ LAND	48.4353
CL.29972.1	Ψ LAND	49.6644
CL.30152.1	Ψ LAND	43.4814
CL.30272.1	Ψ LAND	41.9643
CL.31034.1	Ψ LAND	49.4019
CL.31845.1	Ψ LAND	43.887
CL.31915.1	Ψ LAND	50.451
CL.32973.1	Ψ LAND	48.5955
CL.33060.1	Ψ LAND	46.4187
CL.33150.2	Ψ LAND	48.5864
CL.33196.1	Ψ LAND	48.5033
CL.33844.1	Ψ LAND	44.398
CL.33934.1	Ψ LAND	47.0667
CL.34050.2	Ψ LAND	44.5634
CL.34605.1	Ψ LAND	46.7974
CL.34806.1	Ψ LAND	47.1189
CL.3565.1	Ψ LAND	46.123
CL.3570.1	Ψ LAND	52.7357
CL.3690.17	Ψ LAND	50.3854
CL.3738.1	Ψ LAND	55.3219
CL.3747.1	Ψ LAND	54.121
CL.3752.1	Ψ LAND	54.8502
CL.4520.1	Ψ LAND	46.8622
CL.5034.3	Ψ LAND	55.2941
CL.5159.1	Ψ LAND	47.2515
CL.6664.1	Ψ LAND	45.5728
CL.6999.1	Ψ LAND	51.4073
CL.7086.1	Ψ LAND	47.0489
CL.7152.1	Ψ LAND	48.6787
CL.7957.1	Ψ LAND	45.2748
CL.8088.1	Ψ LAND	46.9116
CL.8166.1	Ψ LAND	46.0414
CL.9877.1	Ψ LAND	43.476
evm.model.group1.3135	Ψ LAND	58.2716
evm.model.group1.3286	Ψ LAND	61
evm.model.group1.750	Ψ LAND	49.5261
evm.model.group10.858	Ψ LAND	48.2964
evm.model.group2.999	Ψ LAND	58.4439
evm.model.group3.1264	Ψ LAND	48.763
evm.model.group4.1901	Ψ LAND	47.5423
evm.model.group4.349	Ψ LAND	60.0251
evm.model.group4.947	Ψ LAND	49.4565
evm.model.group5.1796	Ψ LAND	49.0323
evm.model.group5.351	Ψ LAND	46.3529
evm.model.group5.646	Ψ LAND	53.3333
evm.model.group6.547	Ψ LAND	53.799
evm.model.group7.1255	Ψ LAND	46.6794
evm.model.group9.1287	Ψ LAND	51.0703
evm.model.group9.178	Ψ LAND	52.8802
