# Supplementary material for: Epitranscriptomic and expression profiling in Riccia fluitans across diverse environmental conditions
Source: Comput Struct Biotechnol J. 2025 Oct 2;27:4232–45. doi: 10.1016/j.csbj.2025.10.002 (PMC12513226; doi:10.1016/j.csbj.2025.10.002)
Supplement: Supplementary file 2 — Supplementary material [file mmc2.zip › Supplementary materials/Table S11.xlsx]

## Sheet: Table S11
Table S11. GC analysis in water transcripts with Ψ and U
riccia_transcript_id	GROUP	GC
CL.1013.2	U WATER	50.8557
CL.10569.2	U WATER	44.177
CL.11136.2	U WATER	47.5828
CL.11464.1	U WATER	45.3001
CL.12024.3	U WATER	47.9457
CL.12724.3	U WATER	46.5352
CL.12724.4	U WATER	46.2914
CL.13331.1	U WATER	47.2862
CL.13912.2	U WATER	48.7943
CL.14123.1	U WATER	43.9716
CL.14123.2	U WATER	44.2172
CL.15697.2	U WATER	47.1113
CL.15697.3	U WATER	48.0724
CL.16178.2	U WATER	46.8619
CL.16178.4	U WATER	46.7833
CL.16178.5	U WATER	46.875
CL.16178.6	U WATER	46.2592
CL.16178.7	U WATER	46.3206
CL.16178.8	U WATER	45.6615
CL.16775.3	U WATER	48.949
CL.16775.4	U WATER	49.2891
CL.16775.5	U WATER	47.9381
CL.17335.3	U WATER	48.8929
CL.17345.2	U WATER	42.6654
CL.18225.1	U WATER	49.2477
CL.18508.3	U WATER	44.6831
CL.18822.2	U WATER	46.233
CL.18824.1	U WATER	49.0137
CL.1939.1	U WATER	44.4088
CL.20512.10	U WATER	46.4764
CL.20512.11	U WATER	45.9557
CL.20512.2	U WATER	45.4329
CL.20512.3	U WATER	46.0167
CL.20512.5	U WATER	45.709
CL.20512.6	U WATER	45.3279
CL.20512.7	U WATER	47.1353
CL.20512.8	U WATER	46.0829
CL.20512.9	U WATER	48.1203
CL.21216.2	U WATER	49.9489
CL.21914.2	U WATER	45.2116
CL.22730.1	U WATER	47.1977
CL.23854.2	U WATER	47.0233
CL.24113.2	U WATER	50.2547
CL.2516.3	U WATER	44.9412
CL.2516.4	U WATER	44.9012
CL.25296.1	U WATER	46.7144
CL.25296.2	U WATER	47.3759
CL.25652.2	U WATER	46.1907
CL.25802.2	U WATER	47.7402
CL.26206.1	U WATER	48.4305
CL.27564.1	U WATER	47.9641
CL.27564.2	U WATER	47.8863
CL.27564.3	U WATER	47.9273
CL.27564.4	U WATER	47.7941
CL.27564.5	U WATER	47.2678
CL.27564.8	U WATER	48.9683
CL.27948.2	U WATER	47.8027
CL.28634.3	U WATER	45.9482
CL.28634.4	U WATER	44.7829
CL.28684.2	U WATER	48.1863
CL.28934.1	U WATER	54.9168
CL.28959.3	U WATER	53.6552
CL.29473.1	U WATER	46.5649
CL.29473.2	U WATER	46.0163
CL.29855.1	U WATER	47.4903
CL.29855.2	U WATER	48.9606
CL.29855.3	U WATER	47.6722
CL.29855.5	U WATER	49.7163
CL.30.3	U WATER	48.7044
CL.30153.2	U WATER	46.1
CL.30877.2	U WATER	50.2809
CL.30892.3	U WATER	46.299
CL.31002.2	U WATER	48.7532
CL.32367.2	U WATER	40.4837
CL.32569.2	U WATER	49.3466
CL.32569.3	U WATER	49.227
CL.32750.3	U WATER	48.6061
CL.33425.2	U WATER	48.9575
CL.33437.1	U WATER	44.3206
CL.33437.3	U WATER	44.9847
CL.33437.4	U WATER	42.0816
CL.33449.1	U WATER	44.9426
CL.33660.2	U WATER	48.8033
CL.33951.1	U WATER	49.5255
CL.33951.2	U WATER	49.3881
CL.34005.2	U WATER	50.2168
CL.34043.2	U WATER	51.4628
CL.3690.1	U WATER	50.3232
CL.3690.10	U WATER	50
CL.3690.11	U WATER	49.851
CL.3690.12	U WATER	49.8024
CL.3690.14	U WATER	49.8465
CL.3690.15	U WATER	49.9487
CL.3690.16	U WATER	50.359
CL.3690.18	U WATER	50.3854
CL.3690.19	U WATER	51.3953
CL.3690.2	U WATER	50.3817
CL.3690.3	U WATER	50.2267
CL.3690.4	U WATER	50.0453
CL.3690.5	U WATER	50.2356
CL.3690.6	U WATER	50.4314
CL.3690.7	U WATER	50.3946
CL.3690.9	U WATER	49.757
CL.5034.1	U WATER	55.1282
CL.5073.2	U WATER	49.1312
CL.5086.2	U WATER	49.5477
CL.5086.3	U WATER	54.8485
CL.5389.2	U WATER	48.7441
CL.6799.1	U WATER	52.7655
CL.6799.2	U WATER	52.4379
CL.6799.5	U WATER	52.6829
CL.7086.2	U WATER	53.8248
CL.7613.2	U WATER	48.1846
CL.7950.2	U WATER	47.8802
CL.7957.1	U WATER	45.2748
CL.8117.2	U WATER	46.7641
CL.8117.3	U WATER	46.6667
CL.8275.2	U WATER	49.0385
CL.8736.1	U WATER	43.1576
CL.902.2	U WATER	47.9551
CL.9439.3	U WATER	46.8424
evm.model.group1.1376	U WATER	50.3401
evm.model.group1.1377	U WATER	47.2
evm.model.group1.1718	U WATER	45.0408
evm.model.group1.1931	U WATER	50.1992
evm.model.group1.2002	U WATER	54.1985
evm.model.group1.21	U WATER	50.2753
evm.model.group1.2373	U WATER	50.6048
evm.model.group1.2782	U WATER	49.1554
evm.model.group1.2889	U WATER	46.7056
evm.model.group1.2891	U WATER	49.9452
evm.model.group1.3139	U WATER	45.6669
evm.model.group1.3140	U WATER	49.0826
evm.model.group1.3418	U WATER	51.7045
evm.model.group1.812	U WATER	52.4033
evm.model.group10.400	U WATER	55.6956
evm.model.group10.406	U WATER	55.7851
evm.model.group10.407	U WATER	52
evm.model.group10.455	U WATER	51.9429
evm.model.group10.552	U WATER	50.6306
evm.model.group10.572	U WATER	50.0945
evm.model.group10.772	U WATER	49.5189
evm.model.group10.827	U WATER	48.7464
evm.model.group11.1005	U WATER	50.7657
evm.model.group11.1015	U WATER	50.032
evm.model.group11.257	U WATER	51.6461
evm.model.group11.338	U WATER	54.0946
evm.model.group11.467	U WATER	47.2941
evm.model.group12.128	U WATER	49.8527
evm.model.group12.876	U WATER	47.6858
evm.model.group13.258	U WATER	47.6744
evm.model.group13.465	U WATER	49.8765
evm.model.group16.370	U WATER	45.9248
evm.model.group2.1448	U WATER	46.3038
evm.model.group2.1815	U WATER	53.8809
evm.model.group2.231	U WATER	52.7132
evm.model.group2.2393	U WATER	52.1277
evm.model.group2.2398	U WATER	42.4977
evm.model.group2.289	U WATER	50.5913
evm.model.group2.471	U WATER	45.9967
evm.model.group2.673	U WATER	51.3978
evm.model.group2.944	U WATER	48.2658
evm.model.group3.1167	U WATER	49.9101
evm.model.group3.1494	U WATER	45.7887
evm.model.group3.1927	U WATER	54.039
evm.model.group3.2166	U WATER	48.74
evm.model.group3.2506	U WATER	49.4346
evm.model.group3.2515	U WATER	54.0816
evm.model.group3.2535	U WATER	51.2718
evm.model.group3.2555	U WATER	50.4
evm.model.group3.649	U WATER	44.1534
evm.model.group4.1012	U WATER	54.1953
evm.model.group4.1190	U WATER	49.2017
evm.model.group4.159	U WATER	54.1667
evm.model.group4.1738	U WATER	47.9835
evm.model.group4.1832	U WATER	49.3757
evm.model.group4.1833	U WATER	49.2415
evm.model.group4.1901	U WATER	47.5423
evm.model.group4.521	U WATER	46.3018
evm.model.group4.658	U WATER	52.085
evm.model.group5.1388	U WATER	48.4495
evm.model.group5.311	U WATER	51.4842
evm.model.group5.350	U WATER	46.6045
evm.model.group6.1016	U WATER	50.3466
evm.model.group6.1362	U WATER	49.0128
evm.model.group6.1363	U WATER	50.6024
evm.model.group6.1368	U WATER	52.6763
evm.model.group6.1442	U WATER	47.5161
evm.model.group6.152	U WATER	47.6522
evm.model.group6.153	U WATER	51.3143
evm.model.group6.352	U WATER	49.2138
evm.model.group6.786	U WATER	47.8723
evm.model.group6.967	U WATER	50
evm.model.group7.1004	U WATER	52.354
evm.model.group7.1245	U WATER	48.796
evm.model.group7.1255	U WATER	46.6794
evm.model.group7.1256	U WATER	50.9378
evm.model.group7.1641	U WATER	48.6537
evm.model.group7.1684	U WATER	44.6595
evm.model.group7.1755	U WATER	46.5318
evm.model.group7.1888	U WATER	52.9617
evm.model.group7.1890	U WATER	54.6164
evm.model.group7.45	U WATER	49.8242
evm.model.group7.49	U WATER	49.6097
evm.model.group7.769	U WATER	50
evm.model.group7.964	U WATER	48.5098
evm.model.group7.965	U WATER	52.0147
evm.model.group7.989	U WATER	46.1092
evm.model.group8.126	U WATER	50.614
evm.model.group8.1285	U WATER	51.4729
evm.model.group8.1398	U WATER	48.5663
evm.model.group8.1435	U WATER	51.9964
evm.model.group8.334	U WATER	49.3827
evm.model.group8.492	U WATER	48.3969
evm.model.group8.641	U WATER	54.2579
evm.model.group8.789	U WATER	47.6625
evm.model.group8.790	U WATER	51.8576
evm.model.group8.824	U WATER	51.5513
evm.model.group9.1030	U WATER	51.9778
evm.model.group9.167	U WATER	51.3339
evm.model.group9.17	U WATER	41.3466
evm.model.group9.687	U WATER	50.2242
evm.model.group9.847	U WATER	49.5409
evm.model.group9.857	U WATER	51.8653
evm.model.utg1315_1011780_1779404__.3	U WATER	46.6151
evm.model.utg1661_840873_1372191__.4	U WATER	50.1907
evm.model.utg1661_840873_1372191__.5	U WATER	51.9231
evm.model.utg2360_2359452_2408848__.2	U WATER	44.6174
evm.model.utg2360_2359452_2408848__.3	U WATER	50.7269
evm.model.utg386_11027284_11496772__.7	U WATER	49.0141
evm.model.utg4551_431494_512601__.1	U WATER	52.2807
evm.model.utg4551_431494_512601__.2	U WATER	51.2626
evm.model.utg535_4499152_4864212__.5	U WATER	47.7987
evm.model.utg548_3458139_3498597__.4	U WATER	52.5513
evm.model.utg548_3458139_3498597__.5	U WATER	53.5211
evm.model.utg548_4040903_4386744__.4	U WATER	49.5913
evm.model.utg578_4175522_4838346__.18	U WATER	50
CL.1013.1	Ψ WATER	47.4435
CL.10569.1	Ψ WATER	43.5772
CL.11038.1	Ψ WATER	46.0216
CL.11136.1	Ψ WATER	46.8677
CL.11266.1	Ψ WATER	46.2443
CL.11464.2	Ψ WATER	45.1603
CL.11667.1	Ψ WATER	46.9555
CL.11741.1	Ψ WATER	50.1168
CL.11938.1	Ψ WATER	47.2222
CL.11938.2	Ψ WATER	46.9719
CL.12024.2	Ψ WATER	47.0661
CL.12039.1	Ψ WATER	45.7935
CL.12081.1	Ψ WATER	47.5498
CL.12533.1	Ψ WATER	46.3995
CL.12636.1	Ψ WATER	44.5617
CL.12724.2	Ψ WATER	47.2191
CL.12951.1	Ψ WATER	48.3516
CL.13277.1	Ψ WATER	43.3186
CL.13300.1	Ψ WATER	46.7819
CL.13331.2	Ψ WATER	47.3813
CL.13510.1	Ψ WATER	45.3907
CL.1383.1	Ψ WATER	45.2552
CL.13974.1	Ψ WATER	61.4303
CL.14105.1	Ψ WATER	48.0922
CL.14105.3	Ψ WATER	50.1754
CL.14123.3	Ψ WATER	44.5524
CL.14581.1	Ψ WATER	43.5909
CL.15081.1	Ψ WATER	43.7859
CL.15697.1	Ψ WATER	48.3315
CL.15723.1	Ψ WATER	46.3463
CL.15883.1	Ψ WATER	49.3835
CL.15883.3	Ψ WATER	48.0591
CL.16066.1	Ψ WATER	45.6008
CL.16178.1	Ψ WATER	47.2445
CL.16574.1	Ψ WATER	49.0275
CL.16775.2	Ψ WATER	45.242
CL.16813.1	Ψ WATER	44.5911
CL.17316.1	Ψ WATER	50.3645
CL.17335.1	Ψ WATER	48.3863
CL.17345.1	Ψ WATER	41.7859
CL.17387.1	Ψ WATER	45.7736
CL.17418.1	Ψ WATER	45.1057
CL.17977.1	Ψ WATER	43.4022
CL.18147.1	Ψ WATER	49.8496
CL.1827.1	Ψ WATER	47.1721
CL.18273.1	Ψ WATER	48.2564
CL.1828.1	Ψ WATER	46.4135
CL.18311.1	Ψ WATER	44.0217
CL.18508.1	Ψ WATER	44.2203
CL.18508.2	Ψ WATER	44.2105
CL.18508.4	Ψ WATER	44.6386
CL.18550.1	Ψ WATER	47.9351
CL.18550.2	Ψ WATER	47.973
CL.18663.1	Ψ WATER	43.7008
CL.18665.1	Ψ WATER	47.3302
CL.18822.1	Ψ WATER	45.3008
CL.18824.2	Ψ WATER	49.0426
CL.19237.1	Ψ WATER	49.5465
CL.19380.1	Ψ WATER	47.2615
CL.1939.2	Ψ WATER	44.0795
CL.19610.1	Ψ WATER	47.4308
CL.19636.1	Ψ WATER	43.9713
CL.19855.1	Ψ WATER	46.2838
CL.19878.1	Ψ WATER	47.1818
CL.20351.1	Ψ WATER	45.3713
CL.20512.1	Ψ WATER	42.7594
CL.20536.1	Ψ WATER	50.8021
CL.20565.1	Ψ WATER	45.4834
CL.21165.1	Ψ WATER	50.5402
CL.21216.1	Ψ WATER	47.3849
CL.21236.1	Ψ WATER	45.7493
CL.21483.1	Ψ WATER	45.9632
CL.21493.1	Ψ WATER	45.1036
CL.21914.1	Ψ WATER	45.2092
CL.22551.1	Ψ WATER	44.1105
CL.22645.1	Ψ WATER	49.4776
CL.22730.2	Ψ WATER	47.413
CL.2285.1	Ψ WATER	44.7191
CL.2285.2	Ψ WATER	43.4278
CL.22857.1	Ψ WATER	47.8577
CL.23288.1	Ψ WATER	45.5595
CL.23293.1	Ψ WATER	47.0207
CL.23468.1	Ψ WATER	45.761
CL.23726.2	Ψ WATER	49.9779
CL.23854.1	Ψ WATER	47.029
CL.24073.1	Ψ WATER	46.8435
CL.24111.1	Ψ WATER	46.8998
CL.24113.1	Ψ WATER	42.0096
CL.2436.1	Ψ WATER	48.0167
CL.24867.1	Ψ WATER	48.255
CL.2516.1	Ψ WATER	45.0445
CL.2516.2	Ψ WATER	44.8087
CL.25178.1	Ψ WATER	47.8311
CL.25194.1	Ψ WATER	46.8028
CL.25296.4	Ψ WATER	46.4927
CL.2546.1	Ψ WATER	47.8648
CL.25525.1	Ψ WATER	48.4985
CL.25652.1	Ψ WATER	46.0855
CL.25653.1	Ψ WATER	47.4326
CL.25665.1	Ψ WATER	47.6328
CL.25729.1	Ψ WATER	47.8059
CL.25802.3	Ψ WATER	46.7779
CL.26093.1	Ψ WATER	45.8891
CL.26206.2	Ψ WATER	48.5095
CL.26210.1	Ψ WATER	49.6513
CL.26210.3	Ψ WATER	48.5896
CL.26267.1	Ψ WATER	51.833
CL.26270.1	Ψ WATER	44.0629
CL.26528.1	Ψ WATER	50.7681
CL.26883.1	Ψ WATER	47.2727
CL.27170.1	Ψ WATER	49.9084
CL.27285.1	Ψ WATER	51.8233
CL.27492.1	Ψ WATER	47.9909
CL.27495.1	Ψ WATER	45.52
CL.27564.7	Ψ WATER	49.2003
CL.27579.1	Ψ WATER	46.0361
CL.27629.1	Ψ WATER	44.6443
CL.27660.1	Ψ WATER	45.0532
CL.27731.1	Ψ WATER	44.2072
CL.27948.1	Ψ WATER	47.7419
CL.27970.2	Ψ WATER	47.1676
CL.27976.1	Ψ WATER	42.4477
CL.28173.1	Ψ WATER	49.0247
CL.28360.1	Ψ WATER	48.5887
CL.28465.1	Ψ WATER	45.6573
CL.28634.2	Ψ WATER	45.2514
CL.28820.1	Ψ WATER	44.2575
CL.28917.1	Ψ WATER	44.3112
CL.28934.2	Ψ WATER	47.7716
CL.28959.1	Ψ WATER	52.6674
CL.28959.4	Ψ WATER	51.0125
CL.29160.1	Ψ WATER	48.6166
CL.29298.1	Ψ WATER	45.7372
CL.29473.3	Ψ WATER	46.6263
CL.29654.1	Ψ WATER	49.9111
CL.29760.1	Ψ WATER	44.5014
CL.2978.1	Ψ WATER	47.526
CL.2978.2	Ψ WATER	47.901
CL.29842.1	Ψ WATER	44.8878
CL.29855.4	Ψ WATER	48.2585
CL.30.1	Ψ WATER	49.134
CL.30058.1	Ψ WATER	48.2317
CL.30062.1	Ψ WATER	47.1188
CL.30152.1	Ψ WATER	43.4814
CL.30272.1	Ψ WATER	41.9643
CL.303.1	Ψ WATER	45.8194
CL.30674.1	Ψ WATER	44.3972
CL.30828.1	Ψ WATER	42.6763
CL.30877.3	Ψ WATER	49.5645
CL.30892.2	Ψ WATER	45.464
CL.31002.1	Ψ WATER	47.5369
CL.31285.2	Ψ WATER	42.4328
CL.31304.1	Ψ WATER	45.3954
CL.31306.1	Ψ WATER	43.9689
CL.31494.1	Ψ WATER	43.5811
CL.31583.1	Ψ WATER	48.8445
CL.31644.2	Ψ WATER	47.9675
CL.31846.1	Ψ WATER	44.4444
CL.32367.1	Ψ WATER	40.7786
CL.32448.1	Ψ WATER	48.7658
CL.32543.1	Ψ WATER	48.4888
CL.32569.1	Ψ WATER	48.4778
CL.32750.1	Ψ WATER	50.2216
CL.32973.1	Ψ WATER	48.5955
CL.33060.1	Ψ WATER	46.4187
CL.33196.1	Ψ WATER	48.5033
CL.33350.1	Ψ WATER	46.4979
CL.33425.1	Ψ WATER	50.1277
CL.33437.6	Ψ WATER	48.5366
CL.33449.2	Ψ WATER	49.0542
CL.3354.1	Ψ WATER	45.8481
CL.33639.2	Ψ WATER	48.1409
CL.33681.1	Ψ WATER	49.7907
CL.33843.1	Ψ WATER	50.2311
CL.33844.1	Ψ WATER	44.398
CL.33934.1	Ψ WATER	47.0667
CL.33951.3	Ψ WATER	43.8141
CL.34043.1	Ψ WATER	47.9515
CL.34050.2	Ψ WATER	44.5634
CL.34069.1	Ψ WATER	45.0358
CL.34259.1	Ψ WATER	43.6114
CL.34363.1	Ψ WATER	49.5627
CL.3491.1	Ψ WATER	45.3324
CL.3565.1	Ψ WATER	46.123
CL.3570.1	Ψ WATER	52.7357
CL.3685.1	Ψ WATER	44.1145
CL.3690.13	Ψ WATER	49.952
CL.3690.17	Ψ WATER	50.3854
CL.3690.20	Ψ WATER	49.9035
CL.3690.22	Ψ WATER	52.7485
CL.3738.1	Ψ WATER	55.3219
CL.3747.1	Ψ WATER	54.121
CL.3752.1	Ψ WATER	54.8502
CL.3901.1	Ψ WATER	45.8207
CL.4104.1	Ψ WATER	44.2927
CL.4268.1	Ψ WATER	45.0113
CL.4520.1	Ψ WATER	46.8622
CL.5034.3	Ψ WATER	55.2941
CL.5045.1	Ψ WATER	54.1941
CL.5073.1	Ψ WATER	49.4454
CL.5086.1	Ψ WATER	47.0101
CL.5159.1	Ψ WATER	47.2515
CL.5333.2	Ψ WATER	48.1315
CL.5389.1	Ψ WATER	48.0098
CL.5566.1	Ψ WATER	47.8321
CL.5654.1	Ψ WATER	48.9375
CL.5654.2	Ψ WATER	48.6722
CL.5691.1	Ψ WATER	48.5676
CL.6342.1	Ψ WATER	47.9474
CL.6369.1	Ψ WATER	48.2853
CL.6644.1	Ψ WATER	46.9578
CL.6799.3	Ψ WATER	48.6838
CL.6799.4	Ψ WATER	49.0653
CL.6966.1	Ψ WATER	46.4252
CL.6978.1	Ψ WATER	49.4168
CL.6986.1	Ψ WATER	50.0869
CL.7086.1	Ψ WATER	47.0489
CL.7152.1	Ψ WATER	48.6787
CL.7154.1	Ψ WATER	48.666
CL.7156.1	Ψ WATER	48.8372
CL.7158.1	Ψ WATER	47.7
CL.7389.1	Ψ WATER	45.7007
CL.7509.1	Ψ WATER	44.1748
CL.7591.1	Ψ WATER	49.5467
CL.7613.1	Ψ WATER	47.7893
CL.7880.1	Ψ WATER	45.1299
CL.7950.1	Ψ WATER	47.1429
CL.8275.1	Ψ WATER	49.0291
CL.8699.1	Ψ WATER	48.5089
CL.8736.2	Ψ WATER	45.0285
CL.9223.1	Ψ WATER	50.3428
CL.9309.1	Ψ WATER	44.8729
CL.9439.1	Ψ WATER	47.4064
CL.9877.1	Ψ WATER	43.476
evm.model.group1.2147	Ψ WATER	45.6221
evm.model.group1.2338	Ψ WATER	50.1773
evm.model.group1.2892	Ψ WATER	51.7241
evm.model.group1.3075	Ψ WATER	47.2763
evm.model.group1.3236	Ψ WATER	45
evm.model.group1.737	Ψ WATER	46.6158
evm.model.group1.750	Ψ WATER	49.5261
evm.model.group10.1025	Ψ WATER	58.6466
evm.model.group10.1360	Ψ WATER	55.4745
evm.model.group10.379	Ψ WATER	54.9257
evm.model.group10.402	Ψ WATER	48.6532
evm.model.group10.858	Ψ WATER	48.2964
evm.model.group12.133	Ψ WATER	45.4008
evm.model.group12.201	Ψ WATER	50.1134
evm.model.group12.849	Ψ WATER	52.4904
evm.model.group2.1000	Ψ WATER	50.7389
evm.model.group2.2167	Ψ WATER	48.8825
evm.model.group3.1264	Ψ WATER	48.763
evm.model.group3.2136	Ψ WATER	53.2197
evm.model.group3.2181	Ψ WATER	44.4805
evm.model.group4.1250	Ψ WATER	46.8566
evm.model.group4.373	Ψ WATER	48.7179
evm.model.group4.998	Ψ WATER	52.1951
evm.model.group5.525	Ψ WATER	46.8959
evm.model.group6.1050	Ψ WATER	57.0039
evm.model.group6.1707	Ψ WATER	47.3548
evm.model.group7.1783	Ψ WATER	49.0491
evm.model.group7.1887	Ψ WATER	51.7535
evm.model.group7.901	Ψ WATER	51.938
evm.model.group8.1393	Ψ WATER	50.6126
evm.model.group8.442	Ψ WATER	49.4151
evm.model.group8.826	Ψ WATER	47.3945
evm.model.group9.178	Ψ WATER	52.8802
evm.model.group9.194	Ψ WATER	49.6914
evm.model.utg1661_840873_1372191__.19	Ψ WATER	55.9671
evm.model.utg2157_1174894_1545155__.8	Ψ WATER	49.7699
evm.model.utg2360_2326162_2337252__.1	Ψ WATER	48.1056
evm.model.utg386_11027284_11496772__.15	Ψ WATER	49.0235
evm.model.utg548_230440_521065__.14	Ψ WATER	50.7799
evm.model.utg550_5482437_5603980__.4	Ψ WATER	54.0171
evm.model.utg550_5482437_5603980__.6	Ψ WATER	53.5043
