# Supplementary material for: Epitranscriptomic and expression profiling in Riccia fluitans across diverse environmental conditions
Source: Comput Struct Biotechnol J. 2025 Oct 2;27:4232–45. doi: 10.1016/j.csbj.2025.10.002 (PMC12513226; doi:10.1016/j.csbj.2025.10.002)
Supplement: Supplementary file 2 — Supplementary material [file mmc2.zip › Supplementary materials/Table S12.xlsx]

## Sheet: Table S12
Table S12. Significant m5C sites in the land environment
arabidopsis_gene_id	riccia_gene_id	position	site	coverage	stoichiometry	probability	description
AT1G02335	CL.19881	785	CCCGCACTT	21	0.9333333333333333	0.987425	germin-like protein subfamily 2 member 2 [Source:NCBI gene (formerly Entrezgene);Acc:3766642]
AT1G02335	CL.19881	834	CTTCCAGGT	25	0.2857142857142857	0.793557	germin-like protein subfamily 2 member 2 [Source:NCBI gene (formerly Entrezgene);Acc:3766642]
AT1G02335	CL.19881	893	TAGGCACAC	25	0.875	0.981206	germin-like protein subfamily 2 member 2 [Source:NCBI gene (formerly Entrezgene);Acc:3766642]
AT1G02335	CL.19881	809	TTGACATTG	25	0.3125	0.658033	germin-like protein subfamily 2 member 2 [Source:NCBI gene (formerly Entrezgene);Acc:3766642]
AT1G02335	CL.19881	1009	TGTACGTAC	33	0.6818181818181818	0.873367	germin-like protein subfamily 2 member 2 [Source:NCBI gene (formerly Entrezgene);Acc:3766642]
AT1G02335	CL.19881	833	CCTTCCAGG	24	0.3333333333333333	0.988609	germin-like protein subfamily 2 member 2 [Source:NCBI gene (formerly Entrezgene);Acc:3766642]
AT1G02335	CL.19881	895	GGCACACTG	29	0.45	0.636615	germin-like protein subfamily 2 member 2 [Source:NCBI gene (formerly Entrezgene);Acc:3766642]
AT1G02335	CL.19881	1054	TAAGCTGGC	22	0.1875	0.709771	germin-like protein subfamily 2 member 2 [Source:NCBI gene (formerly Entrezgene);Acc:3766642]
AT1G02335	CL.19881	1042	TTAGCCTTG	36	0.5	0.834523	germin-like protein subfamily 2 member 2 [Source:NCBI gene (formerly Entrezgene);Acc:3766642]
AT1G02335	CL.19881	1013	CGTACGTGT	34	0.8148148148148148	0.98272	germin-like protein subfamily 2 member 2 [Source:NCBI gene (formerly Entrezgene);Acc:3766642]
AT1G02335	CL.19881	986	CATGCATGC	35	0.6428571428571429	0.979326	germin-like protein subfamily 2 member 2 [Source:NCBI gene (formerly Entrezgene);Acc:3766642]
AT1G03130	CL.3412	744	GCGGCGGGA	26	0.6666666666666666	0.657144	photosystem I subunit D-2 [Source:NCBI gene (formerly Entrezgene);Acc:838400]
AT1G03130	CL.3412	741	ACCGCGGCG	28	0.8888888888888888	0.902707	photosystem I subunit D-2 [Source:NCBI gene (formerly Entrezgene);Acc:838400]
AT1G03130	CL.3412	744	GCGGCGGGA	28	0.7058823529411765	0.802181	photosystem I subunit D-2 [Source:NCBI gene (formerly Entrezgene);Acc:838400]
AT1G03130	CL.3412	741	ACCGCGGCG	26	0.875	0.905251	photosystem I subunit D-2 [Source:NCBI gene (formerly Entrezgene);Acc:838400]
AT1G06680	evm.model.group6.547	721	TGTACATTT	40	0.84375	0.938931	photosystem II subunit P-1 [Source:NCBI gene (formerly Entrezgene);Acc:837178]
AT1G06680	evm.model.group6.547	631	ACTACAACT	25	1.0	0.761441	photosystem II subunit P-1 [Source:NCBI gene (formerly Entrezgene);Acc:837178]
AT1G06680	evm.model.group6.547	688	AATGCATCG	25	0.3333333333333333	0.636107	photosystem II subunit P-1 [Source:NCBI gene (formerly Entrezgene);Acc:837178]
AT1G06680	evm.model.group6.547	786	GGATCTGCT	40	0.9375	0.971379	photosystem II subunit P-1 [Source:NCBI gene (formerly Entrezgene);Acc:837178]
AT1G07890	CL.18550	1166	ACGGCTGAA	30	0.47368421052631576	0.614552	ascorbate peroxidase 1 [Source:NCBI gene (formerly Entrezgene);Acc:837304]
AT1G07890	CL.18550	1061	CCTACAAGT	33	0.9166666666666666	0.639812	ascorbate peroxidase 1 [Source:NCBI gene (formerly Entrezgene);Acc:837304]
AT1G07890	CL.18550	1175	CAGACATTT	28	0.6818181818181818	0.991682	ascorbate peroxidase 1 [Source:NCBI gene (formerly Entrezgene);Acc:837304]
AT1G07890	CL.18550	1233	TATACTTGA	29	1.0	0.777637	ascorbate peroxidase 1 [Source:NCBI gene (formerly Entrezgene);Acc:837304]
AT1G07890	CL.18550	1290	ACGGCTGAA	30	0.47368421052631576	0.614552	ascorbate peroxidase 1 [Source:NCBI gene (formerly Entrezgene);Acc:837304]
AT1G07890	CL.18550	1051	CAGACATTT	28	0.6818181818181818	0.991682	ascorbate peroxidase 1 [Source:NCBI gene (formerly Entrezgene);Acc:837304]
AT1G07890	CL.18550	1287	AGTACGGCT	30	0.9	0.949485	ascorbate peroxidase 1 [Source:NCBI gene (formerly Entrezgene);Acc:837304]
AT1G07890	CL.18550	1185	CCTACAAGT	33	0.9166666666666666	0.639812	ascorbate peroxidase 1 [Source:NCBI gene (formerly Entrezgene);Acc:837304]
AT1G07890	CL.18550	1109	TATACTTGA	29	1.0	0.777637	ascorbate peroxidase 1 [Source:NCBI gene (formerly Entrezgene);Acc:837304]
AT1G07890	CL.18550	1163	AGTACGGCT	30	0.9	0.949485	ascorbate peroxidase 1 [Source:NCBI gene (formerly Entrezgene);Acc:837304]
AT1G07920	CL.30803	1846	CAATCAAAA	28	0.6111111111111112	0.919225	GTP binding Elongation factor Tu family protein [Source:NCBI gene (formerly Entrezgene);Acc:837307]
AT1G07920	CL.30803	2055	CAATCAAAA	28	0.6111111111111112	0.919225	GTP binding Elongation factor Tu family protein [Source:NCBI gene (formerly Entrezgene);Acc:837307]
AT1G07920	evm.model.group8.1340	1715	CAATCAAAA	28	0.6111111111111112	0.919225	GTP binding Elongation factor Tu family protein [Source:NCBI gene (formerly Entrezgene);Acc:837307]
AT1G07920	CL.30803	1834	CAATCAAAA	28	0.6111111111111112	0.919225	GTP binding Elongation factor Tu family protein [Source:NCBI gene (formerly Entrezgene);Acc:837307]
AT1G07920	CL.30793	1674	ATAGCTGTA	28	0.5	0.802434	GTP binding Elongation factor Tu family protein [Source:NCBI gene (formerly Entrezgene);Acc:837307]
AT1G08360	CL.902	1022	GTCTCTCCA	20	0.38461538461538464	0.628559	Ribosomal protein L1p/L10e family [Source:NCBI gene (formerly Entrezgene);Acc:837356]
AT1G08360	CL.902	896	AATACGTGA	21	0.875	0.992336	Ribosomal protein L1p/L10e family [Source:NCBI gene (formerly Entrezgene);Acc:837356]
AT1G08360	CL.3491	1013	ACATCGAGT	21	0.8888888888888888	0.988827	Ribosomal protein L1p/L10e family [Source:NCBI gene (formerly Entrezgene);Acc:837356]
AT1G08360	CL.3491	1007	AATGCAACA	20	0.11764705882352941	0.833633	Ribosomal protein L1p/L10e family [Source:NCBI gene (formerly Entrezgene);Acc:837356]
AT1G08360	evm.model.group1.737	826	CTCTCCAGG	20	0.5	0.999501	Ribosomal protein L1p/L10e family [Source:NCBI gene (formerly Entrezgene);Acc:837356]
AT1G08360	CL.3491	1010	GCAACATCG	21	0.7222222222222222	0.997863	Ribosomal protein L1p/L10e family [Source:NCBI gene (formerly Entrezgene);Acc:837356]
AT1G08360	evm.model.group1.737	698	AATACGTGA	21	0.875	0.992336	Ribosomal protein L1p/L10e family [Source:NCBI gene (formerly Entrezgene);Acc:837356]
AT1G08360	evm.model.group1.737	827	TCTCCAGGT	21	0.5238095238095238	0.977183	Ribosomal protein L1p/L10e family [Source:NCBI gene (formerly Entrezgene);Acc:837356]
AT1G08360	evm.model.group1.737	813	AAGACTTTC	20	0.21052631578947367	0.677133	Ribosomal protein L1p/L10e family [Source:NCBI gene (formerly Entrezgene);Acc:837356]
AT1G08360	CL.902	1025	TCTCCAGGT	21	0.5238095238095238	0.977183	Ribosomal protein L1p/L10e family [Source:NCBI gene (formerly Entrezgene);Acc:837356]
AT1G08360	evm.model.group1.737	824	GTCTCTCCA	20	0.38461538461538464	0.628559	Ribosomal protein L1p/L10e family [Source:NCBI gene (formerly Entrezgene);Acc:837356]
AT1G08360	CL.902	1011	AAGACTTTC	20	0.21052631578947367	0.677133	Ribosomal protein L1p/L10e family [Source:NCBI gene (formerly Entrezgene);Acc:837356]
AT1G08360	CL.902	1024	CTCTCCAGG	20	0.5	0.999501	Ribosomal protein L1p/L10e family [Source:NCBI gene (formerly Entrezgene);Acc:837356]
AT1G09560	CL.19878	893	CATGCATGC	33	0.6538461538461539	0.991291	germin-like protein 5 [Source:NCBI gene (formerly Entrezgene);Acc:837482]
AT1G09560	CL.19878	932	ATAACGTCC	25	0.2777777777777778	0.916685	germin-like protein 5 [Source:NCBI gene (formerly Entrezgene);Acc:837482]
AT1G09560	CL.19878	740	CCTTCCAGG	24	0.38095238095238093	0.99017	germin-like protein 5 [Source:NCBI gene (formerly Entrezgene);Acc:837482]
AT1G09560	CL.19875	786	CCCGCACTT	21	0.9285714285714286	0.978947	germin-like protein 5 [Source:NCBI gene (formerly Entrezgene);Acc:837482]
AT1G09560	CL.19875	810	TTGACATTG	26	0.3125	0.633779	germin-like protein 5 [Source:NCBI gene (formerly Entrezgene);Acc:837482]
AT1G09560	CL.19878	741	CTTCCAGGT	25	0.3333333333333333	0.868837	germin-like protein 5 [Source:NCBI gene (formerly Entrezgene);Acc:837482]
AT1G09560	CL.19878	716	TTGACATTG	25	0.3125	0.65959	germin-like protein 5 [Source:NCBI gene (formerly Entrezgene);Acc:837482]
AT1G09560	CL.19878	807	ACTGCAGTG	30	0.6875	0.683416	germin-like protein 5 [Source:NCBI gene (formerly Entrezgene);Acc:837482]
AT1G09560	CL.19875	894	TAGGCACAC	27	0.8888888888888888	0.981831	germin-like protein 5 [Source:NCBI gene (formerly Entrezgene);Acc:837482]
AT1G09560	CL.19875	987	CATGCATGC	36	0.6551724137931034	0.989104	germin-like protein 5 [Source:NCBI gene (formerly Entrezgene);Acc:837482]
AT1G09560	CL.19878	920	CGTACGTGT	31	0.8	0.988707	germin-like protein 5 [Source:NCBI gene (formerly Entrezgene);Acc:837482]
AT1G09560	CL.19878	949	TTAGCCTTT	28	0.6	0.796415	germin-like protein 5 [Source:NCBI gene (formerly Entrezgene);Acc:837482]
AT1G09560	CL.19875	1010	TGTACGTAC	33	0.6818181818181818	0.873367	germin-like protein 5 [Source:NCBI gene (formerly Entrezgene);Acc:837482]
AT1G09560	CL.19875	1014	CGTACGTGT	34	0.8148148148148148	0.980326	germin-like protein 5 [Source:NCBI gene (formerly Entrezgene);Acc:837482]
AT1G09560	CL.19875	896	GGCACACTG	31	0.47619047619047616	0.663441	germin-like protein 5 [Source:NCBI gene (formerly Entrezgene);Acc:837482]
AT1G09560	CL.19878	916	TGTACGTAC	30	0.6842105263157895	0.855339	germin-like protein 5 [Source:NCBI gene (formerly Entrezgene);Acc:837482]
AT1G09560	CL.19875	1068	CCTACTCTG	26	0.3333333333333333	0.673347	germin-like protein 5 [Source:NCBI gene (formerly Entrezgene);Acc:837482]
AT1G09560	CL.19875	835	CTTCCAGGT	26	0.3181818181818182	0.848249	germin-like protein 5 [Source:NCBI gene (formerly Entrezgene);Acc:837482]
AT1G09560	CL.19875	1043	TTAGCCTTT	29	0.5714285714285714	0.789982	germin-like protein 5 [Source:NCBI gene (formerly Entrezgene);Acc:837482]
AT1G09560	CL.19875	834	CCTTCCAGG	25	0.36363636363636365	0.988045	germin-like protein 5 [Source:NCBI gene (formerly Entrezgene);Acc:837482]
AT1G09560	CL.19878	692	CCCGCACTT	21	0.9285714285714286	0.978947	germin-like protein 5 [Source:NCBI gene (formerly Entrezgene);Acc:837482]
AT1G09640	evm.model.group1.750	1162	TTGACATCA	38	0.5185185185185185	0.85636	Translation elongation factor EF1B, gamma chain [Source:NCBI gene (formerly Entrezgene);Acc:837491]
AT1G09640	evm.model.group1.750	1188	GCAACCGTA	34	0.48148148148148145	0.989135	Translation elongation factor EF1B, gamma chain [Source:NCBI gene (formerly Entrezgene);Acc:837491]
AT1G09640	evm.model.group1.750	1132	ACGACATGG	27	0.7	0.984166	Translation elongation factor EF1B, gamma chain [Source:NCBI gene (formerly Entrezgene);Acc:837491]
AT1G09640	evm.model.group1.750	1238	GCTTCTAGA	21	0.8	0.803299	Translation elongation factor EF1B, gamma chain [Source:NCBI gene (formerly Entrezgene);Acc:837491]
AT1G09640	evm.model.group1.750	1168	TCAGCGACG	35	0.8181818181818182	0.750344	Translation elongation factor EF1B, gamma chain [Source:NCBI gene (formerly Entrezgene);Acc:837491]
AT1G11910	CL.27629	1032	CCATCTTGC	23	0.5	0.990544	aspartic proteinase A1 [Source:NCBI gene (formerly Entrezgene);Acc:837740]
AT1G11910	CL.27629	809	GCAGCAGCA	21	0.6428571428571429	0.760401	aspartic proteinase A1 [Source:NCBI gene (formerly Entrezgene);Acc:837740]
AT1G11910	CL.27629	1016	GGATCAGTC	27	0.7058823529411765	0.863822	aspartic proteinase A1 [Source:NCBI gene (formerly Entrezgene);Acc:837740]
AT1G11910	CL.27629	971	AAGACACGC	27	0.6521739130434783	0.875519	aspartic proteinase A1 [Source:NCBI gene (formerly Entrezgene);Acc:837740]
AT1G11910	CL.27629	1009	TAGACTTGG	33	0.875	0.999998	aspartic proteinase A1 [Source:NCBI gene (formerly Entrezgene);Acc:837740]
AT1G11910	CL.27629	886	TGTACAATA	28	0.9	0.652293	aspartic proteinase A1 [Source:NCBI gene (formerly Entrezgene);Acc:837740]
AT1G13280	CL.1972	1372	AAGTCAAGA	22	0.6428571428571429	0.649745	allene oxide cyclase 4 [Source:NCBI gene (formerly Entrezgene);Acc:837888]
AT1G13280	CL.1972	1424	TCAGCTATT	21	0.8125	0.843414	allene oxide cyclase 4 [Source:NCBI gene (formerly Entrezgene);Acc:837888]
AT1G15250	evm.model.group4.1819	267	GCAGCGGCT	29	0.95	0.97794	Zinc-binding ribosomal protein family protein [Source:NCBI gene (formerly Entrezgene);Acc:838092]
AT1G15250	evm.model.group4.1819	139	ACAACTGGA	21	0.6	0.613048	Zinc-binding ribosomal protein family protein [Source:NCBI gene (formerly Entrezgene);Acc:838092]
AT1G15250	evm.model.group4.1819	264	CCTGCAGCG	27	0.4117647058823529	0.722893	Zinc-binding ribosomal protein family protein [Source:NCBI gene (formerly Entrezgene);Acc:838092]
AT1G15820	evm.model.group10.1025	709	AGCACGCTC	20	0.9166666666666666	0.864018	light harvesting complex photosystem II subunit 6 [Source:NCBI gene (formerly Entrezgene);Acc:838151]
AT1G17100	evm.model.group2.1483	726	GTAACATAG	23	0.6875	0.884848	SOUL heme-binding family protein [Source:NCBI gene (formerly Entrezgene);Acc:838280]
AT1G17100	evm.model.group2.1483	716	GAAGCAGCC	24	0.5882352941176471	0.616783	SOUL heme-binding family protein [Source:NCBI gene (formerly Entrezgene);Acc:838280]
AT1G17100	evm.model.group2.1483	814	CGAACTGGC	38	0.6666666666666666	0.658936	SOUL heme-binding family protein [Source:NCBI gene (formerly Entrezgene);Acc:838280]
AT1G23800	CL.33004	1867	GAAGCCGAC	20	0.5	0.816006	aldehyde dehydrogenase 2B7 [Source:NCBI gene (formerly Entrezgene);Acc:838991]
AT1G23800	CL.13856	1871	CCGACTGTG	22	0.5	0.656006	aldehyde dehydrogenase 2B7 [Source:NCBI gene (formerly Entrezgene);Acc:838991]
AT1G23800	CL.13856	1750	CCTGCTTGG	22	0.6666666666666666	0.847546	aldehyde dehydrogenase 2B7 [Source:NCBI gene (formerly Entrezgene);Acc:838991]
AT1G23800	CL.13856	1867	GAAGCCGAC	20	0.5	0.816006	aldehyde dehydrogenase 2B7 [Source:NCBI gene (formerly Entrezgene);Acc:838991]
AT1G23800	CL.33004	1779	TCCGCGAAA	24	0.5	0.880652	aldehyde dehydrogenase 2B7 [Source:NCBI gene (formerly Entrezgene);Acc:838991]
AT1G23800	CL.33004	1871	CCGACTGTG	22	0.5	0.656006	aldehyde dehydrogenase 2B7 [Source:NCBI gene (formerly Entrezgene);Acc:838991]
AT1G23800	CL.13856	1779	TCCGCGAAA	24	0.5	0.880652	aldehyde dehydrogenase 2B7 [Source:NCBI gene (formerly Entrezgene);Acc:838991]
AT1G23800	CL.33004	1750	CCTGCTTGG	22	0.6666666666666666	0.847546	aldehyde dehydrogenase 2B7 [Source:NCBI gene (formerly Entrezgene);Acc:838991]
AT1G24020	evm.model.group5.1796	361	AGGGCGGTT	64	0.8205128205128205	0.928399	MLP-like protein 423 [Source:NCBI gene (formerly Entrezgene);Acc:839014]
AT1G24020	CL.31306	1010	CAAGCTATT	29	0.391304347826087	0.730309	MLP-like protein 423 [Source:NCBI gene (formerly Entrezgene);Acc:839014]
AT1G24020	evm.model.group5.1796	382	TAGCCAAGT	73	0.2542372881355932	0.820711	MLP-like protein 423 [Source:NCBI gene (formerly Entrezgene);Acc:839014]
AT1G24020	evm.model.group5.1796	454	GTAACGCTT	52	0.525	0.744961	MLP-like protein 423 [Source:NCBI gene (formerly Entrezgene);Acc:839014]
AT1G24020	evm.model.group5.1796	445	ATGTCAAGA	71	0.6363636363636364	0.825346	MLP-like protein 423 [Source:NCBI gene (formerly Entrezgene);Acc:839014]
AT1G24020	CL.31306	603	CCAGCGCTG	51	0.4473684210526316	0.9555	MLP-like protein 423 [Source:NCBI gene (formerly Entrezgene);Acc:839014]
AT1G24020	evm.model.group5.1796	418	CCGGCACAT	57	0.6875	0.956185	MLP-like protein 423 [Source:NCBI gene (formerly Entrezgene);Acc:839014]
AT1G24020	evm.model.group5.1796	381	ATAGCCAAG	73	0.16129032258064516	0.605302	MLP-like protein 423 [Source:NCBI gene (formerly Entrezgene);Acc:839014]
AT1G24020	CL.31306	665	TAAGCAGTA	58	0.7142857142857143	0.932581	MLP-like protein 423 [Source:NCBI gene (formerly Entrezgene);Acc:839014]
AT1G24020	CL.31306	449	ACATCGAAG	23	0.8823529411764706	0.88448	MLP-like protein 423 [Source:NCBI gene (formerly Entrezgene);Acc:839014]
AT1G24020	evm.model.group5.1796	348	ACTGCGGAA	71	0.7142857142857143	0.867568	MLP-like protein 423 [Source:NCBI gene (formerly Entrezgene);Acc:839014]
AT1G24020	CL.31306	736	AAAACAAGC	50	0.7647058823529411	0.870697	MLP-like protein 423 [Source:NCBI gene (formerly Entrezgene);Acc:839014]
AT1G24020	evm.model.group5.1796	424	CATTCAAGG	69	0.5945945945945946	0.85379	MLP-like protein 423 [Source:NCBI gene (formerly Entrezgene);Acc:839014]
AT1G24020	CL.31306	630	AATACGTTT	51	0.875	0.88032	MLP-like protein 423 [Source:NCBI gene (formerly Entrezgene);Acc:839014]
AT1G24020	CL.31306	763	GAAACCGTT	88	0.6268656716417911	0.942678	MLP-like protein 423 [Source:NCBI gene (formerly Entrezgene);Acc:839014]
AT1G24020	evm.model.group5.1796	315	TCTACGGGA	55	0.43243243243243246	0.647866	MLP-like protein 423 [Source:NCBI gene (formerly Entrezgene);Acc:839014]
AT1G24020	evm.model.group5.1796	330	ACATCGAAA	62	0.9607843137254902	0.989336	MLP-like protein 423 [Source:NCBI gene (formerly Entrezgene);Acc:839014]
AT1G24020	CL.31306	962	TGTGCTGAA	58	0.9444444444444444	0.954442	MLP-like protein 423 [Source:NCBI gene (formerly Entrezgene);Acc:839014]
AT1G24020	CL.31306	605	AGCGCTGGA	54	0.6571428571428571	0.994932	MLP-like protein 423 [Source:NCBI gene (formerly Entrezgene);Acc:839014]
AT1G24020	CL.31306	867	AGTTCTAGA	56	0.6206896551724138	0.77738	MLP-like protein 423 [Source:NCBI gene (formerly Entrezgene);Acc:839014]
AT1G24020	CL.31306	1006	ACTTCAAGC	45	0.8214285714285714	0.680523	MLP-like protein 423 [Source:NCBI gene (formerly Entrezgene);Acc:839014]
AT1G27680	evm.model.group6.786	1922	GCATCGCAG	30	0.5625	0.685097	ADPGLC-PPase large subunit [Source:NCBI gene (formerly Entrezgene);Acc:839660]
AT1G27680	evm.model.group6.786	1928	CAGTCAGCA	21	0.5	0.657354	ADPGLC-PPase large subunit [Source:NCBI gene (formerly Entrezgene);Acc:839660]
AT1G27680	evm.model.group6.786	1859	CTCGCTGTG	28	0.8666666666666667	0.959798	ADPGLC-PPase large subunit [Source:NCBI gene (formerly Entrezgene);Acc:839660]
AT1G27680	CL.24867	2595	TAGACATAG	27	0.6	0.97035	ADPGLC-PPase large subunit [Source:NCBI gene (formerly Entrezgene);Acc:839660]
AT1G27680	evm.model.group6.786	1830	ATTGCAACG	31	0.7727272727272727	0.898792	ADPGLC-PPase large subunit [Source:NCBI gene (formerly Entrezgene);Acc:839660]
AT1G27680	CL.24867	2693	CTCGCTGTG	29	0.8125	0.958855	ADPGLC-PPase large subunit [Source:NCBI gene (formerly Entrezgene);Acc:839660]
AT1G27680	CL.24867	2756	GCATCGCAG	31	0.5294117647058824	0.682662	ADPGLC-PPase large subunit [Source:NCBI gene (formerly Entrezgene);Acc:839660]
AT1G27680	evm.model.group6.786	1924	ATCGCAGTC	28	0.5789473684210527	0.626615	ADPGLC-PPase large subunit [Source:NCBI gene (formerly Entrezgene);Acc:839660]
AT1G27680	evm.model.group6.786	1761	TAGACATAG	25	0.6111111111111112	0.976123	ADPGLC-PPase large subunit [Source:NCBI gene (formerly Entrezgene);Acc:839660]
AT1G27680	CL.24867	2664	ATTGCAACG	33	0.782608695652174	0.887573	ADPGLC-PPase large subunit [Source:NCBI gene (formerly Entrezgene);Acc:839660]
AT1G27680	CL.24867	2762	CAGTCAGCA	21	0.5	0.657354	ADPGLC-PPase large subunit [Source:NCBI gene (formerly Entrezgene);Acc:839660]
AT1G27680	CL.24867	2758	ATCGCAGTC	29	0.55	0.624123	ADPGLC-PPase large subunit [Source:NCBI gene (formerly Entrezgene);Acc:839660]
AT1G28330	CL.5920	1654	TCTACGGCG	23	0.75	0.783855	dormancy-associated protein-like 1 [Source:NCBI gene (formerly Entrezgene);Acc:839729]
AT1G28330	CL.5920	1932	TCTACGGCG	23	0.75	0.783855	dormancy-associated protein-like 1 [Source:NCBI gene (formerly Entrezgene);Acc:839729]
AT1G29965	CL.12002	1120	ATTGCTGTG	40	0.72	0.880213	Ribosomal protein L18ae/LX family protein [Source:NCBI gene (formerly Entrezgene);Acc:839875]
AT1G29965	CL.12002	1086	TGGACATTG	32	0.37037037037037035	0.857052	Ribosomal protein L18ae/LX family protein [Source:NCBI gene (formerly Entrezgene);Acc:839875]
AT1G29965	CL.12002	1039	AGGACATGT	31	0.4782608695652174	0.967045	Ribosomal protein L18ae/LX family protein [Source:NCBI gene (formerly Entrezgene);Acc:839875]
AT1G29965	CL.12002	1104	CAGACTGAG	33	0.9259259259259259	0.99981	Ribosomal protein L18ae/LX family protein [Source:NCBI gene (formerly Entrezgene);Acc:839875]
AT1G30380	evm.model.group6.660	306	CCAGCGGGC	35	0.56	0.855981	photosystem I subunit K [Source:NCBI gene (formerly Entrezgene);Acc:839918]
AT1G30380	evm.model.group6.660	287	GGGACTTCA	33	0.38095238095238093	0.719685	photosystem I subunit K [Source:NCBI gene (formerly Entrezgene);Acc:839918]
AT1G31330	CL.28629	1129	GCTGCTAGG	20	0.9444444444444444	0.994264	photosystem I subunit F [Source:NCBI gene (formerly Entrezgene);Acc:840021]
AT1G33140	evm.model.group4.1250	642	CCTGCTGAG	24	0.4	0.678134	Ribosomal protein L6 family [Source:NCBI gene (formerly Entrezgene);Acc:840211]
AT1G33140	evm.model.group4.1250	782	ATAACATTA	25	0.8125	0.912617	Ribosomal protein L6 family [Source:NCBI gene (formerly Entrezgene);Acc:840211]
AT1G33140	CL.19610	950	AGAGCATCA	21	0.3888888888888889	0.676411	Ribosomal protein L6 family [Source:NCBI gene (formerly Entrezgene);Acc:840211]
AT1G33140	CL.19610	1029	ATAACATTA	21	0.8333333333333334	0.875347	Ribosomal protein L6 family [Source:NCBI gene (formerly Entrezgene);Acc:840211]
AT1G44575	CL.22913	1283	AGATCTATC	52	0.6571428571428571	0.609083	Chlorophyll A-B binding family protein [Source:NCBI gene (formerly Entrezgene);Acc:841033]
AT1G44575	CL.22913	1355	ATGACATAA	45	0.696969696969697	0.966865	Chlorophyll A-B binding family protein [Source:NCBI gene (formerly Entrezgene);Acc:841033]
AT1G44575	CL.22913	1211	GTAGCATAC	40	0.5	0.857642	Chlorophyll A-B binding family protein [Source:NCBI gene (formerly Entrezgene);Acc:841033]
AT1G44575	CL.22913	1257	TTTACTTTC	56	0.7692307692307693	0.631837	Chlorophyll A-B binding family protein [Source:NCBI gene (formerly Entrezgene);Acc:841033]
AT1G44575	CL.22913	1325	TGTGCAATA	52	0.45161290322580644	0.847629	Chlorophyll A-B binding family protein [Source:NCBI gene (formerly Entrezgene);Acc:841033]
AT1G47128	CL.17352	1874	ATTGCGAGA	27	0.2608695652173913	0.742056	Granulin repeat cysteine protease family protein [Source:NCBI gene (formerly Entrezgene);Acc:841122]
AT1G47128	CL.17352	2031	AACTCGGGC	29	0.875	0.944783	Granulin repeat cysteine protease family protein [Source:NCBI gene (formerly Entrezgene);Acc:841122]
AT1G47128	CL.17352	2029	TGAACTCGG	30	0.9523809523809523	0.968676	Granulin repeat cysteine protease family protein [Source:NCBI gene (formerly Entrezgene);Acc:841122]
AT1G47128	CL.17352	1895	TAGGCTGAA	22	0.9333333333333333	0.913725	Granulin repeat cysteine protease family protein [Source:NCBI gene (formerly Entrezgene);Acc:841122]
AT1G48130	CL.31002	1228	CTTACGTCT	23	0.7368421052631579	0.992099	1-cysteine peroxiredoxin 1 [Source:NCBI gene (formerly Entrezgene);Acc:841231]
AT1G48130	CL.31002	1098	GCATCAAGT	22	0.5	0.96555	1-cysteine peroxiredoxin 1 [Source:NCBI gene (formerly Entrezgene);Acc:841231]
AT1G48130	CL.31002	1171	TGTCCAGTC	21	0.4666666666666667	0.908312	1-cysteine peroxiredoxin 1 [Source:NCBI gene (formerly Entrezgene);Acc:841231]
AT1G48130	CL.31002	1299	TTCACAGTA	27	0.5263157894736842	0.665477	1-cysteine peroxiredoxin 1 [Source:NCBI gene (formerly Entrezgene);Acc:841231]
AT1G48130	CL.31002	1170	CTGTCCAGT	24	0.42105263157894735	0.928645	1-cysteine peroxiredoxin 1 [Source:NCBI gene (formerly Entrezgene);Acc:841231]
AT1G48130	CL.31002	1122	GATCCCCCC	24	0.25	0.684893	1-cysteine peroxiredoxin 1 [Source:NCBI gene (formerly Entrezgene);Acc:841231]
AT1G48830	CL.34605	1144	TTCACTTTA	32	0.21739130434782608	0.612999	Ribosomal protein S7e family protein [Source:NCBI gene (formerly Entrezgene);Acc:841305]
AT1G49970	CL.3996	2079	GTGACTGAA	20	0.8461538461538461	0.920341	CLP protease proteolytic subunit 1 [Source:NCBI gene (formerly Entrezgene);Acc:841420]
AT1G50010	CL.30066	2049	ATCACTGTC	28	0.8571428571428571	0.903289	tubulin alpha-2 chain [Source:NCBI gene (formerly Entrezgene);Acc:841425]
AT1G50010	CL.30066	1975	CTTACTCGT	33	0.84	0.983592	tubulin alpha-2 chain [Source:NCBI gene (formerly Entrezgene);Acc:841425]
AT1G50010	evm.model.group8.792	1369	TACTCGTTC	35	0.8095238095238095	0.88785	tubulin alpha-2 chain [Source:NCBI gene (formerly Entrezgene);Acc:841425]
AT1G50010	CL.30066	2005	GAGACTTGT	35	0.37037037037037035	0.980232	tubulin alpha-2 chain [Source:NCBI gene (formerly Entrezgene);Acc:841425]
AT1G50010	evm.model.group8.792	1439	TTATCACTG	27	0.5	0.967348	tubulin alpha-2 chain [Source:NCBI gene (formerly Entrezgene);Acc:841425]
AT1G50010	evm.model.group8.792	1391	CTAGCTGAG	32	0.5238095238095238	0.754986	tubulin alpha-2 chain [Source:NCBI gene (formerly Entrezgene);Acc:841425]
AT1G50010	evm.model.group8.792	1397	GAGACTTGT	35	0.37037037037037035	0.980232	tubulin alpha-2 chain [Source:NCBI gene (formerly Entrezgene);Acc:841425]
AT1G50010	CL.30066	2047	TTATCACTG	27	0.5	0.967348	tubulin alpha-2 chain [Source:NCBI gene (formerly Entrezgene);Acc:841425]
AT1G50010	CL.30066	1986	CTGACTGTC	35	0.5238095238095238	0.650378	tubulin alpha-2 chain [Source:NCBI gene (formerly Entrezgene);Acc:841425]
AT1G50010	evm.model.group8.792	1378	CTGACTGTC	35	0.5238095238095238	0.650378	tubulin alpha-2 chain [Source:NCBI gene (formerly Entrezgene);Acc:841425]
AT1G50010	evm.model.group8.792	1367	CTTACTCGT	33	0.84	0.983592	tubulin alpha-2 chain [Source:NCBI gene (formerly Entrezgene);Acc:841425]
AT1G50010	CL.30066	1999	CTAGCTGAG	32	0.5238095238095238	0.754986	tubulin alpha-2 chain [Source:NCBI gene (formerly Entrezgene);Acc:841425]
AT1G50010	CL.30066	1977	TACTCGTTC	35	0.8095238095238095	0.88785	tubulin alpha-2 chain [Source:NCBI gene (formerly Entrezgene);Acc:841425]
AT1G50010	evm.model.group8.792	1441	ATCACTGTC	28	0.8571428571428571	0.903289	tubulin alpha-2 chain [Source:NCBI gene (formerly Entrezgene);Acc:841425]
AT1G51200	CL.11667	1522	CTTGCTTGA	21	0.42857142857142855	0.883721	A20/AN1-like zinc finger family protein [Source:NCBI gene (formerly Entrezgene);Acc:841543]
AT1G51200	CL.11667	1623	TCTACAACT	33	0.9473684210526315	0.72093	A20/AN1-like zinc finger family protein [Source:NCBI gene (formerly Entrezgene);Acc:841543]
AT1G51650	CL.25552	753	AGTACTTGT	21	0.9285714285714286	0.824935	ATP synthase epsilon chain [Source:NCBI gene (formerly Entrezgene);Acc:841590]
AT1G51650	CL.25552	549	AAGACTTGG	22	0.3157894736842105	0.986608	ATP synthase epsilon chain [Source:NCBI gene (formerly Entrezgene);Acc:841590]
AT1G51650	CL.25552	668	AGTACTTGT	27	0.9444444444444444	0.87106	ATP synthase epsilon chain [Source:NCBI gene (formerly Entrezgene);Acc:841590]
AT1G51650	CL.25552	795	ATGTCGACG	20	0.7857142857142857	0.663406	ATP synthase epsilon chain [Source:NCBI gene (formerly Entrezgene);Acc:841590]
AT1G51650	CL.25552	644	AAGTCAAGA	26	0.8666666666666667	0.880547	ATP synthase epsilon chain [Source:NCBI gene (formerly Entrezgene);Acc:841590]
AT1G51650	CL.25552	739	CTTGCACCA	28	0.6111111111111112	0.920367	ATP synthase epsilon chain [Source:NCBI gene (formerly Entrezgene);Acc:841590]
AT1G51650	CL.25552	663	GTGACAGTA	21	0.5384615384615384	0.806161	ATP synthase epsilon chain [Source:NCBI gene (formerly Entrezgene);Acc:841590]
AT1G51650	CL.25552	824	CTTGCACCA	21	0.6428571428571429	0.75481	ATP synthase epsilon chain [Source:NCBI gene (formerly Entrezgene);Acc:841590]
AT1G54290	CL.33425	1136	AAAACTGGT	85	0.9846153846153847	0.965408	Translation initiation factor SUI1 family protein [Source:NCBI gene (formerly Entrezgene);Acc:841870]
AT1G54290	evm.model.utg2360_2326162_2337252__.1	792	AGGGCGGCG	85	0.8367346938775511	0.804055	Translation initiation factor SUI1 family protein [Source:NCBI gene (formerly Entrezgene);Acc:841870]
AT1G54290	evm.model.utg2360_2326162_2337252__.1	629	TTGACTTTT	57	0.5238095238095238	0.987869	Translation initiation factor SUI1 family protein [Source:NCBI gene (formerly Entrezgene);Acc:841870]
AT1G54290	evm.model.utg2360_2326162_2337252__.1	547	TGTACGTGA	37	0.6923076923076923	0.930915	Translation initiation factor SUI1 family protein [Source:NCBI gene (formerly Entrezgene);Acc:841870]
AT1G54290	CL.33425	865	GACTCTGCA	35	0.15625	0.612797	Translation initiation factor SUI1 family protein [Source:NCBI gene (formerly Entrezgene);Acc:841870]
AT1G54290	CL.33425	1160	AAAACTGGT	85	0.9846153846153847	0.965408	Translation initiation factor SUI1 family protein [Source:NCBI gene (formerly Entrezgene);Acc:841870]
AT1G54290	CL.33425	972	GTCGCTAAT	66	0.2894736842105263	0.617488	Translation initiation factor SUI1 family protein [Source:NCBI gene (formerly Entrezgene);Acc:841870]
AT1G54290	evm.model.utg2360_2326162_2337252__.1	537	GACTCTGCA	35	0.15625	0.612797	Translation initiation factor SUI1 family protein [Source:NCBI gene (formerly Entrezgene);Acc:841870]
AT1G54290	CL.33425	1096	AGGGCGGCG	85	0.8367346938775511	0.804055	Translation initiation factor SUI1 family protein [Source:NCBI gene (formerly Entrezgene);Acc:841870]
AT1G54290	CL.33425	939	TTTACTATT	54	0.5833333333333334	0.713954	Translation initiation factor SUI1 family protein [Source:NCBI gene (formerly Entrezgene);Acc:841870]
AT1G54290	evm.model.utg2360_2326162_2337252__.1	635	TTTACTATT	54	0.5833333333333334	0.713954	Translation initiation factor SUI1 family protein [Source:NCBI gene (formerly Entrezgene);Acc:841870]
AT1G54290	CL.33425	825	GATGCTGGT	33	0.36666666666666664	0.986639	Translation initiation factor SUI1 family protein [Source:NCBI gene (formerly Entrezgene);Acc:841870]
AT1G54290	CL.33425	745	TTTACGCCT	24	0.3888888888888889	0.866281	Translation initiation factor SUI1 family protein [Source:NCBI gene (formerly Entrezgene);Acc:841870]
AT1G54290	CL.33425	996	GTCGCTAAT	67	0.2894736842105263	0.618648	Translation initiation factor SUI1 family protein [Source:NCBI gene (formerly Entrezgene);Acc:841870]
AT1G54290	CL.33425	851	TGTACGTGA	37	0.6923076923076923	0.930915	Translation initiation factor SUI1 family protein [Source:NCBI gene (formerly Entrezgene);Acc:841870]
AT1G54290	CL.33425	721	TTTACGCCT	24	0.3888888888888889	0.866281	Translation initiation factor SUI1 family protein [Source:NCBI gene (formerly Entrezgene);Acc:841870]
AT1G54290	CL.33425	933	TTGACTTTT	58	0.5116279069767442	0.986694	Translation initiation factor SUI1 family protein [Source:NCBI gene (formerly Entrezgene);Acc:841870]
AT1G54290	evm.model.utg2360_2326162_2337252__.1	497	GATGCTGGT	33	0.36666666666666664	0.985033	Translation initiation factor SUI1 family protein [Source:NCBI gene (formerly Entrezgene);Acc:841870]
AT1G54290	CL.33425	875	TGTACGTGA	37	0.6923076923076923	0.930915	Translation initiation factor SUI1 family protein [Source:NCBI gene (formerly Entrezgene);Acc:841870]
AT1G54290	CL.33425	801	GATGCTGGT	33	0.36666666666666664	0.986639	Translation initiation factor SUI1 family protein [Source:NCBI gene (formerly Entrezgene);Acc:841870]
AT1G54290	CL.33425	1120	AGGGCGGCG	85	0.8367346938775511	0.804055	Translation initiation factor SUI1 family protein [Source:NCBI gene (formerly Entrezgene);Acc:841870]
AT1G54290	CL.33425	957	TTGACTTTT	58	0.5116279069767442	0.987565	Translation initiation factor SUI1 family protein [Source:NCBI gene (formerly Entrezgene);Acc:841870]
AT1G54290	evm.model.utg2360_2326162_2337252__.1	832	AAAACTGGT	85	0.9846153846153847	0.965408	Translation initiation factor SUI1 family protein [Source:NCBI gene (formerly Entrezgene);Acc:841870]
AT1G54290	evm.model.utg2360_2326162_2337252__.1	668	GTCGCTAAT	66	0.2702702702702703	0.646273	Translation initiation factor SUI1 family protein [Source:NCBI gene (formerly Entrezgene);Acc:841870]
AT1G54290	CL.33425	963	TTTACTATT	54	0.5833333333333334	0.713954	Translation initiation factor SUI1 family protein [Source:NCBI gene (formerly Entrezgene);Acc:841870]
AT1G54290	evm.model.utg2360_2326162_2337252__.1	417	TTTACGCCT	24	0.3888888888888889	0.866281	Translation initiation factor SUI1 family protein [Source:NCBI gene (formerly Entrezgene);Acc:841870]
AT1G54290	CL.33425	841	GACTCTGCA	35	0.15625	0.612797	Translation initiation factor SUI1 family protein [Source:NCBI gene (formerly Entrezgene);Acc:841870]
AT1G54790	CL.32976	2389	TTTACGTGA	26	0.8125	0.951835	GDSL-like Lipase/Acylhydrolase superfamily protein [Source:NCBI gene (formerly Entrezgene);Acc:841920]
AT1G54790	CL.32976	2339	AGACCGACT	27	0.625	0.67991	GDSL-like Lipase/Acylhydrolase superfamily protein [Source:NCBI gene (formerly Entrezgene);Acc:841920]
AT1G54790	CL.32976	2270	TCAGCATTC	21	0.5882352941176471	0.948791	GDSL-like Lipase/Acylhydrolase superfamily protein [Source:NCBI gene (formerly Entrezgene);Acc:841920]
AT1G54790	CL.32976	2442	GATGCTGGA	20	1.0	0.997636	GDSL-like Lipase/Acylhydrolase superfamily protein [Source:NCBI gene (formerly Entrezgene);Acc:841920]
AT1G54790	CL.32976	2338	TAGACCGAC	27	0.84	0.999995	GDSL-like Lipase/Acylhydrolase superfamily protein [Source:NCBI gene (formerly Entrezgene);Acc:841920]
AT1G54790	CL.32976	2361	ATTACGTTG	31	0.6086956521739131	0.954638	GDSL-like Lipase/Acylhydrolase superfamily protein [Source:NCBI gene (formerly Entrezgene);Acc:841920]
AT1G54790	CL.32976	2313	GCATCTGGC	24	0.9285714285714286	0.739343	GDSL-like Lipase/Acylhydrolase superfamily protein [Source:NCBI gene (formerly Entrezgene);Acc:841920]
AT1G54870	evm.model.group3.1004	1534	CAGACTGAA	50	0.9090909090909091	0.993359	NAD(P)-binding Rossmann-fold superfamily protein [Source:NCBI gene (formerly Entrezgene);Acc:841926]
AT1G54870	CL.15515	1450	AAGTCAATT	52	0.2894736842105263	0.645232	NAD(P)-binding Rossmann-fold superfamily protein [Source:NCBI gene (formerly Entrezgene);Acc:841926]
AT1G54870	evm.model.group3.1004	1364	TTGGCTATT	39	0.6296296296296297	0.923497	NAD(P)-binding Rossmann-fold superfamily protein [Source:NCBI gene (formerly Entrezgene);Acc:841926]
AT1G54870	CL.15515	1429	AAAACACTT	57	0.8620689655172413	0.870514	NAD(P)-binding Rossmann-fold superfamily protein [Source:NCBI gene (formerly Entrezgene);Acc:841926]
AT1G54870	CL.15515	1491	AATTCTGTT	46	0.6428571428571429	0.634683	NAD(P)-binding Rossmann-fold superfamily protein [Source:NCBI gene (formerly Entrezgene);Acc:841926]
AT1G54870	CL.15515	1503	AAAGCGGCC	48	0.8571428571428571	0.694517	NAD(P)-binding Rossmann-fold superfamily protein [Source:NCBI gene (formerly Entrezgene);Acc:841926]
AT1G54870	CL.15515	1314	TTGGCTATT	39	0.6296296296296297	0.923497	NAD(P)-binding Rossmann-fold superfamily protein [Source:NCBI gene (formerly Entrezgene);Acc:841926]
AT1G54870	evm.model.group3.1004	1553	AAAGCGGCC	48	0.8571428571428571	0.694517	NAD(P)-binding Rossmann-fold superfamily protein [Source:NCBI gene (formerly Entrezgene);Acc:841926]
AT1G54870	evm.model.group3.1004	1479	AAAACACTT	57	0.8620689655172413	0.870514	NAD(P)-binding Rossmann-fold superfamily protein [Source:NCBI gene (formerly Entrezgene);Acc:841926]
AT1G54870	CL.15515	1484	CAGACTGAA	50	0.9090909090909091	0.993359	NAD(P)-binding Rossmann-fold superfamily protein [Source:NCBI gene (formerly Entrezgene);Acc:841926]
AT1G54870	evm.model.group3.1004	1500	AAGTCAATT	52	0.2894736842105263	0.645232	NAD(P)-binding Rossmann-fold superfamily protein [Source:NCBI gene (formerly Entrezgene);Acc:841926]
AT1G54870	evm.model.group3.1004	1541	AATTCTGTT	46	0.6428571428571429	0.634683	NAD(P)-binding Rossmann-fold superfamily protein [Source:NCBI gene (formerly Entrezgene);Acc:841926]
AT1G55670	CL.34212	790	GCTACAAAC	44	0.9722222222222222	0.984399	photosystem I subunit G [Source:NCBI gene (formerly Entrezgene);Acc:842016]
AT1G55670	CL.34212	674	CCTACGTTC	20	0.3333333333333333	0.71299	photosystem I subunit G [Source:NCBI gene (formerly Entrezgene);Acc:842016]
AT1G55670	CL.34212	907	CTGGCGGCA	31	0.7272727272727273	0.90986	photosystem I subunit G [Source:NCBI gene (formerly Entrezgene);Acc:842016]
AT1G55670	CL.34212	811	AGCGCTGTA	43	0.65	0.816737	photosystem I subunit G [Source:NCBI gene (formerly Entrezgene);Acc:842016]
AT1G55670	CL.34212	759	TCGGCTGAA	35	0.5714285714285714	0.604248	photosystem I subunit G [Source:NCBI gene (formerly Entrezgene);Acc:842016]
AT1G55670	CL.34212	875	GAATCAAAG	47	0.5172413793103449	0.721218	photosystem I subunit G [Source:NCBI gene (formerly Entrezgene);Acc:842016]
AT1G55670	CL.34212	915	AGATCGCCA	32	0.8	0.688842	photosystem I subunit G [Source:NCBI gene (formerly Entrezgene);Acc:842016]
AT1G56070	CL.2801	2941	AGCACAGTG	29	0.4166666666666667	0.921623	Ribosomal protein S5/Elongation factor G/III/V family protein [Source:NCBI gene (formerly Entrezgene);Acc:842058]
AT1G56070	CL.2801	2867	TTTACATCT	22	1.0	0.764339	Ribosomal protein S5/Elongation factor G/III/V family protein [Source:NCBI gene (formerly Entrezgene);Acc:842058]
AT1G56070	CL.2801	2878	CTTACTGGC	20	0.8571428571428571	0.806582	Ribosomal protein S5/Elongation factor G/III/V family protein [Source:NCBI gene (formerly Entrezgene);Acc:842058]
AT1G56070	CL.2801	2939	TCAGCACAG	29	0.42857142857142855	0.8893	Ribosomal protein S5/Elongation factor G/III/V family protein [Source:NCBI gene (formerly Entrezgene);Acc:842058]
AT1G59870	CL.8035	5456	TTTGCTGAT	20	0.8333333333333334	0.741432	ABC-2 and Plant PDR ABC-type transporter family protein [Source:NCBI gene (formerly Entrezgene);Acc:842281]
AT1G60160	CL.10873	3086	TGCACAATA	48	0.9473684210526315	0.993012	Potassium transporter family protein [Source:NCBI gene (formerly Entrezgene);Acc:842311]
AT1G60160	CL.10873	3336	TATACTGAA	55	0.875	0.611909	Potassium transporter family protein [Source:NCBI gene (formerly Entrezgene);Acc:842311]
AT1G60160	CL.10873	3685	TGTGCACAA	62	0.6511627906976745	0.758202	Potassium transporter family protein [Source:NCBI gene (formerly Entrezgene);Acc:842311]
AT1G60160	CL.10873	3513	TCAGCTGGA	47	0.2702702702702703	0.679652	Potassium transporter family protein [Source:NCBI gene (formerly Entrezgene);Acc:842311]
AT1G60160	CL.10873	3324	TCAGCGATA	28	0.5625	0.75695	Potassium transporter family protein [Source:NCBI gene (formerly Entrezgene);Acc:842311]
AT1G60160	CL.10873	3356	TCAGCTGGA	44	0.3055555555555556	0.780802	Potassium transporter family protein [Source:NCBI gene (formerly Entrezgene);Acc:842311]
AT1G60160	CL.10873	3294	AGAGCATCC	33	0.55	0.811795	Potassium transporter family protein [Source:NCBI gene (formerly Entrezgene);Acc:842311]
AT1G60160	CL.10873	3118	CACACTACC	46	0.13636363636363635	0.707826	Potassium transporter family protein [Source:NCBI gene (formerly Entrezgene);Acc:842311]
AT1G60160	CL.10873	3687	TGCACAATA	61	0.9245283018867925	0.997407	Potassium transporter family protein [Source:NCBI gene (formerly Entrezgene);Acc:842311]
AT1G60160	CL.10873	2885	TCAGCGATA	23	0.6153846153846154	0.746101	Potassium transporter family protein [Source:NCBI gene (formerly Entrezgene);Acc:842311]
AT1G60160	CL.10873	3083	TGTGCACAA	55	0.6857142857142857	0.878559	Potassium transporter family protein [Source:NCBI gene (formerly Entrezgene);Acc:842311]
AT1G60160	CL.10873	3018	TGCACAATA	55	0.9777777777777777	0.997304	Potassium transporter family protein [Source:NCBI gene (formerly Entrezgene);Acc:842311]
AT1G60160	CL.10873	2814	TCAGCGATA	27	0.45454545454545453	0.632852	Potassium transporter family protein [Source:NCBI gene (formerly Entrezgene);Acc:842311]
AT1G60160	CL.10873	2881	TCAGCGATA	26	0.5	0.649733	Potassium transporter family protein [Source:NCBI gene (formerly Entrezgene);Acc:842311]
AT1G60160	CL.10873	3016	TGTGCACAA	45	0.6129032258064516	0.796751	Potassium transporter family protein [Source:NCBI gene (formerly Entrezgene);Acc:842311]
AT1G60160	CL.10873	3089	TGCACAATA	41	0.9393939393939394	0.994734	Potassium transporter family protein [Source:NCBI gene (formerly Entrezgene);Acc:842311]
AT1G60160	CL.10873	3016	TGTGCACAA	56	0.675	0.901665	Potassium transporter family protein [Source:NCBI gene (formerly Entrezgene);Acc:842311]
AT1G60160	CL.10873	3369	TGTGCACAA	56	0.6578947368421053	0.870528	Potassium transporter family protein [Source:NCBI gene (formerly Entrezgene);Acc:842311]
AT1G60160	CL.10873	3084	TGTGCACAA	48	0.65625	0.873702	Potassium transporter family protein [Source:NCBI gene (formerly Entrezgene);Acc:842311]
AT1G60160	CL.10873	3483	TCAGCGATA	27	0.5	0.771055	Potassium transporter family protein [Source:NCBI gene (formerly Entrezgene);Acc:842311]
AT1G60160	CL.10873	3020	CTTTCCAGG	34	0.3448275862068966	0.989791	Potassium transporter family protein [Source:NCBI gene (formerly Entrezgene);Acc:842311]
AT1G60160	CL.10873	3610	AGAGCATCC	32	0.5	0.758232	Potassium transporter family protein [Source:NCBI gene (formerly Entrezgene);Acc:842311]
AT1G60160	CL.10873	2949	CTTTCCAGG	40	0.3235294117647059	0.97785	Potassium transporter family protein [Source:NCBI gene (formerly Entrezgene);Acc:842311]
AT1G60160	CL.10873	2950	CTTTCCAGG	44	0.3235294117647059	0.922789	Potassium transporter family protein [Source:NCBI gene (formerly Entrezgene);Acc:842311]
AT1G60160	CL.10873	3424	TATGCAATG	21	0.09523809523809523	0.607027	Potassium transporter family protein [Source:NCBI gene (formerly Entrezgene);Acc:842311]
AT1G60160	CL.10873	2941	AGAGCATCC	30	0.5555555555555556	0.800844	Potassium transporter family protein [Source:NCBI gene (formerly Entrezgene);Acc:842311]
AT1G60160	CL.10873	3459	CTTTCCAGG	49	0.23684210526315788	0.804603	Potassium transporter family protein [Source:NCBI gene (formerly Entrezgene);Acc:842311]
AT1G60160	CL.10873	3018	TGCACAATA	45	0.8974358974358975	0.998846	Potassium transporter family protein [Source:NCBI gene (formerly Entrezgene);Acc:842311]
AT1G60160	CL.10873	3493	TATACTGAA	56	0.896551724137931	0.629451	Potassium transporter family protein [Source:NCBI gene (formerly Entrezgene);Acc:842311]
AT1G60160	CL.10873	3016	CTTTCCAGG	44	0.3235294117647059	0.959569	Potassium transporter family protein [Source:NCBI gene (formerly Entrezgene);Acc:842311]
AT1G60160	CL.10873	3371	TGCACAATA	55	0.9583333333333334	0.998276	Potassium transporter family protein [Source:NCBI gene (formerly Entrezgene);Acc:842311]
AT1G60160	CL.10873	3618	CTTTCCAGG	49	0.3055555555555556	0.938571	Potassium transporter family protein [Source:NCBI gene (formerly Entrezgene);Acc:842311]
AT1G60160	CL.10873	3451	AGAGCATCC	35	0.6086956521739131	0.861444	Potassium transporter family protein [Source:NCBI gene (formerly Entrezgene);Acc:842311]
AT1G60160	CL.10873	3050	TATACTGAA	51	0.8928571428571429	0.666916	Potassium transporter family protein [Source:NCBI gene (formerly Entrezgene);Acc:842311]
AT1G60160	CL.10873	3528	TGCACAATA	58	0.9423076923076923	0.998119	Potassium transporter family protein [Source:NCBI gene (formerly Entrezgene);Acc:842311]
AT1G60160	CL.10873	3085	TGCACAATA	54	0.94	0.998905	Potassium transporter family protein [Source:NCBI gene (formerly Entrezgene);Acc:842311]
AT1G60160	CL.10873	3008	AGAGCATCC	35	0.6190476190476191	0.854708	Potassium transporter family protein [Source:NCBI gene (formerly Entrezgene);Acc:842311]
AT1G60160	CL.10873	3017	CTTTCCAGG	40	0.3125	0.93243	Potassium transporter family protein [Source:NCBI gene (formerly Entrezgene);Acc:842311]
AT1G60160	CL.10873	2755	TATGCAATG	22	0.18181818181818182	0.88697	Potassium transporter family protein [Source:NCBI gene (formerly Entrezgene);Acc:842311]
AT1G60160	CL.10873	3404	CACACTACC	49	0.14893617021276595	0.642135	Potassium transporter family protein [Source:NCBI gene (formerly Entrezgene);Acc:842311]
AT1G60160	CL.10873	3302	CTTTCCAGG	47	0.24324324324324326	0.941756	Potassium transporter family protein [Source:NCBI gene (formerly Entrezgene);Acc:842311]
AT1G60160	CL.10873	3167	TCAGCGATA	25	0.5384615384615384	0.831819	Potassium transporter family protein [Source:NCBI gene (formerly Entrezgene);Acc:842311]
AT1G60160	CL.10873	2949	CTTTCCAGG	48	0.2564102564102564	0.96084	Potassium transporter family protein [Source:NCBI gene (formerly Entrezgene);Acc:842311]
AT1G60160	CL.10873	3087	TGTGCACAA	41	0.6153846153846154	0.705854	Potassium transporter family protein [Source:NCBI gene (formerly Entrezgene);Acc:842311]
AT1G60160	CL.10873	2924	ATAGCAGTG	29	0.47619047619047616	0.738818	Potassium transporter family protein [Source:NCBI gene (formerly Entrezgene);Acc:842311]
AT1G60160	CL.10873	3070	TCAGCTGGA	45	0.29411764705882354	0.66812	Potassium transporter family protein [Source:NCBI gene (formerly Entrezgene);Acc:842311]
AT1G60160	CL.10873	3526	TGTGCACAA	59	0.725	0.884745	Potassium transporter family protein [Source:NCBI gene (formerly Entrezgene);Acc:842311]
AT1G60160	CL.10873	3019	TGCACAATA	51	0.9318181818181818	0.996256	Potassium transporter family protein [Source:NCBI gene (formerly Entrezgene);Acc:842311]
AT1G60710	CL.33606	1714	CGAGCTGCT	22	0.8333333333333334	0.663129	NAD(P)-linked oxidoreductase superfamily protein [Source:NCBI gene (formerly Entrezgene);Acc:842365]
AT1G60710	CL.33606	1449	CGAGCTGCT	23	0.8333333333333334	0.659708	NAD(P)-linked oxidoreductase superfamily protein [Source:NCBI gene (formerly Entrezgene);Acc:842365]
AT1G60710	CL.33606	1523	CCAACAAGC	21	0.8666666666666667	0.982388	NAD(P)-linked oxidoreductase superfamily protein [Source:NCBI gene (formerly Entrezgene);Acc:842365]
AT1G60710	CL.33606	1480	TAAACAGCT	26	0.8461538461538461	0.747044	NAD(P)-linked oxidoreductase superfamily protein [Source:NCBI gene (formerly Entrezgene);Acc:842365]
AT1G60710	CL.33606	1788	CCAACAAGC	20	0.8571428571428571	0.981589	NAD(P)-linked oxidoreductase superfamily protein [Source:NCBI gene (formerly Entrezgene);Acc:842365]
AT1G60710	CL.33606	1745	TAAACAGCT	26	0.8461538461538461	0.746736	NAD(P)-linked oxidoreductase superfamily protein [Source:NCBI gene (formerly Entrezgene);Acc:842365]
AT1G60950	CL.7195	712	TGAGCAAAT	34	0.8461538461538461	0.999605	2Fe-2S ferredoxin-like superfamily protein [Source:NCBI gene (formerly Entrezgene);Acc:842386]
AT1G60950	CL.7195	742	CAAGCTGGT	30	0.16666666666666666	0.761497	2Fe-2S ferredoxin-like superfamily protein [Source:NCBI gene (formerly Entrezgene);Acc:842386]
AT1G60950	CL.7195	926	CATGCTGGA	46	0.5769230769230769	0.687696	2Fe-2S ferredoxin-like superfamily protein [Source:NCBI gene (formerly Entrezgene);Acc:842386]
AT1G60950	CL.7195	785	ATGGCGGGT	55	0.4864864864864865	0.682673	2Fe-2S ferredoxin-like superfamily protein [Source:NCBI gene (formerly Entrezgene);Acc:842386]
AT1G60950	CL.7195	897	GTTACAGGT	54	0.7878787878787878	0.96259	2Fe-2S ferredoxin-like superfamily protein [Source:NCBI gene (formerly Entrezgene);Acc:842386]
AT1G60950	CL.7195	755	TTTGCATTT	55	0.9354838709677419	0.709859	2Fe-2S ferredoxin-like superfamily protein [Source:NCBI gene (formerly Entrezgene);Acc:842386]
AT1G60950	CL.7195	650	AGAGCGGTG	31	0.9285714285714286	0.912407	2Fe-2S ferredoxin-like superfamily protein [Source:NCBI gene (formerly Entrezgene);Acc:842386]
AT1G60950	CL.7195	810	TCGACATCG	57	0.2727272727272727	0.865784	2Fe-2S ferredoxin-like superfamily protein [Source:NCBI gene (formerly Entrezgene);Acc:842386]
AT1G60950	CL.7195	867	ACTGCAACT	60	0.9	0.736157	2Fe-2S ferredoxin-like superfamily protein [Source:NCBI gene (formerly Entrezgene);Acc:842386]
AT1G60950	CL.7195	822	TAGTCGTAT	51	0.6060606060606061	0.905029	2Fe-2S ferredoxin-like superfamily protein [Source:NCBI gene (formerly Entrezgene);Acc:842386]
AT1G61580	CL.6894	1466	CATTCCTAC	21	0.9411764705882353	0.999168	R-protein L3 B [Source:NCBI gene (formerly Entrezgene);Acc:842454]
AT1G61580	CL.6894	1467	ATTCCTACC	21	0.2857142857142857	0.620075	R-protein L3 B [Source:NCBI gene (formerly Entrezgene);Acc:842454]
AT1G65820	CL.18295	1023	TAAACTGAA	23	0.8823529411764706	0.830555	microsomal glutathione s-transferase [Source:NCBI gene (formerly Entrezgene);Acc:842893]
AT1G65910	evm.model.utg1338_2327123_2484087__.5	2887	CAGACATTA	30	0.32	0.71623	NAC domain containing protein 28 [Source:NCBI gene (formerly Entrezgene);Acc:842903]
AT1G65910	evm.model.utg1338_2327123_2484087__.5	2797	CCTGCTGCT	34	0.625	0.934201	NAC domain containing protein 28 [Source:NCBI gene (formerly Entrezgene);Acc:842903]
AT1G65910	evm.model.utg1338_2327123_2484087__.5	2836	GCTGCTGAA	39	0.46153846153846156	0.84318	NAC domain containing protein 28 [Source:NCBI gene (formerly Entrezgene);Acc:842903]
AT1G65910	evm.model.utg1338_2327123_2484087__.5	2800	GCTGCTGTA	32	0.6521739130434783	0.872583	NAC domain containing protein 28 [Source:NCBI gene (formerly Entrezgene);Acc:842903]
AT1G65910	evm.model.utg1338_2327123_2484087__.5	2855	AGTGCGTGA	35	0.45454545454545453	0.603042	NAC domain containing protein 28 [Source:NCBI gene (formerly Entrezgene);Acc:842903]
AT1G65910	CL.33150	3322	CAGACATTA	30	0.32	0.71623	NAC domain containing protein 28 [Source:NCBI gene (formerly Entrezgene);Acc:842903]
AT1G65910	CL.33150	3290	AGTGCGTGA	35	0.45454545454545453	0.603042	NAC domain containing protein 28 [Source:NCBI gene (formerly Entrezgene);Acc:842903]
AT1G65910	CL.33150	3271	GCTGCTGAA	39	0.46153846153846156	0.84318	NAC domain containing protein 28 [Source:NCBI gene (formerly Entrezgene);Acc:842903]
AT1G65910	CL.33150	3232	CCTGCTGCT	34	0.625	0.934201	NAC domain containing protein 28 [Source:NCBI gene (formerly Entrezgene);Acc:842903]
AT1G65910	CL.33150	3235	GCTGCTGTA	32	0.6521739130434783	0.872583	NAC domain containing protein 28 [Source:NCBI gene (formerly Entrezgene);Acc:842903]
AT1G65980	CL.32042	778	CTTGCTGAA	52	0.6666666666666666	0.83139	thioredoxin-dependent peroxidase 1 [Source:NCBI gene (formerly Entrezgene);Acc:842910]
AT1G65980	CL.32042	818	TTGACATGA	47	0.35294117647058826	0.806598	thioredoxin-dependent peroxidase 1 [Source:NCBI gene (formerly Entrezgene);Acc:842910]
AT1G65980	CL.32042	729	TAGTCGTTC	38	0.5416666666666666	0.737655	thioredoxin-dependent peroxidase 1 [Source:NCBI gene (formerly Entrezgene);Acc:842910]
AT1G65980	CL.32042	774	AGGACTTGC	50	0.32432432432432434	0.932959	thioredoxin-dependent peroxidase 1 [Source:NCBI gene (formerly Entrezgene);Acc:842910]
AT1G65980	CL.32042	689	AGAGCCGAT	31	0.5714285714285714	0.854768	thioredoxin-dependent peroxidase 1 [Source:NCBI gene (formerly Entrezgene);Acc:842910]
AT1G65980	CL.32042	669	TGAACGTTT	28	0.47368421052631576	0.916456	thioredoxin-dependent peroxidase 1 [Source:NCBI gene (formerly Entrezgene);Acc:842910]
AT1G65980	CL.32042	616	AAGGCGTTG	21	0.9285714285714286	0.76689	thioredoxin-dependent peroxidase 1 [Source:NCBI gene (formerly Entrezgene);Acc:842910]
AT1G65980	CL.32042	575	AGGGCGGTG	22	0.7333333333333333	0.683101	thioredoxin-dependent peroxidase 1 [Source:NCBI gene (formerly Entrezgene);Acc:842910]
AT1G66240	CL.7880	619	GTGACTGGA	34	0.8181818181818182	0.885391	homolog of anti-oxidant 1 [Source:NCBI gene (formerly Entrezgene);Acc:842940]
AT1G66240	CL.7880	608	GTAGCAGTC	29	0.42105263157894735	0.761231	homolog of anti-oxidant 1 [Source:NCBI gene (formerly Entrezgene);Acc:842940]
AT1G66240	CL.7880	624	TGGACGATT	31	0.28	0.810729	homolog of anti-oxidant 1 [Source:NCBI gene (formerly Entrezgene);Acc:842940]
AT1G66240	CL.7880	528	GGCGCTGTT	34	0.2857142857142857	0.638666	homolog of anti-oxidant 1 [Source:NCBI gene (formerly Entrezgene);Acc:842940]
AT1G66240	CL.7880	587	CTAGCTAAG	34	0.8260869565217391	0.995978	homolog of anti-oxidant 1 [Source:NCBI gene (formerly Entrezgene);Acc:842940]
AT1G66240	CL.7880	432	CCAACTGAG	21	1.0	0.816832	homolog of anti-oxidant 1 [Source:NCBI gene (formerly Entrezgene);Acc:842940]
AT1G66240	CL.7880	638	TGTACAACT	38	1.0	0.798102	homolog of anti-oxidant 1 [Source:NCBI gene (formerly Entrezgene);Acc:842940]
AT1G66240	CL.7880	651	GATACAGTA	34	0.5882352941176471	0.84318	homolog of anti-oxidant 1 [Source:NCBI gene (formerly Entrezgene);Acc:842940]
AT1G66240	CL.7880	439	AGTTCTGGC	20	0.6666666666666666	0.641097	homolog of anti-oxidant 1 [Source:NCBI gene (formerly Entrezgene);Acc:842940]
AT1G67090	CL.28959	382	CCAACAAGT	22	0.8181818181818182	0.67426	ribulose bisphosphate carboxylase small chain 1A [Source:NCBI gene (formerly Entrezgene);Acc:843029]
AT1G67090	CL.3690	709	TCTACGATG	21	0.42857142857142855	0.776737	ribulose bisphosphate carboxylase small chain 1A [Source:NCBI gene (formerly Entrezgene);Acc:843029]
AT1G67090	CL.28959	515	GTCTCAGGT	41	0.7407407407407407	0.941854	ribulose bisphosphate carboxylase small chain 1A [Source:NCBI gene (formerly Entrezgene);Acc:843029]
AT1G67090	CL.3690	626	TAAGCGGTT	83	0.7450980392156863	0.879699	ribulose bisphosphate carboxylase small chain 1A [Source:NCBI gene (formerly Entrezgene);Acc:843029]
AT1G67090	CL.3690	813	GTGACAGCC	42	0.8888888888888888	0.971328	ribulose bisphosphate carboxylase small chain 1A [Source:NCBI gene (formerly Entrezgene);Acc:843029]
AT1G67090	CL.3690	737	TTTACATTA	119	0.8983050847457628	0.659394	ribulose bisphosphate carboxylase small chain 1A [Source:NCBI gene (formerly Entrezgene);Acc:843029]
AT1G67090	CL.28959	651	TAAGCTGTC	61	0.7073170731707317	0.888936	ribulose bisphosphate carboxylase small chain 1A [Source:NCBI gene (formerly Entrezgene);Acc:843029]
AT1G67090	evm.model.group1.2892	469	ACATCAGGG	48	0.8709677419354839	0.906257	ribulose bisphosphate carboxylase small chain 1A [Source:NCBI gene (formerly Entrezgene);Acc:843029]
AT1G67090	evm.model.group1.2892	680	TGGACTGCT	101	0.3787878787878788	0.777395	ribulose bisphosphate carboxylase small chain 1A [Source:NCBI gene (formerly Entrezgene);Acc:843029]
AT1G67090	evm.model.group7.1887	417	CCGTCTCAG	35	0.6086956521739131	0.904548	ribulose bisphosphate carboxylase small chain 1A [Source:NCBI gene (formerly Entrezgene);Acc:843029]
AT1G67090	CL.3690	751	GATTCTAGT	33	0.36	0.79569	ribulose bisphosphate carboxylase small chain 1A [Source:NCBI gene (formerly Entrezgene);Acc:843029]
AT1G67090	CL.28959	596	ACATCAGGG	103	0.9466666666666667	0.946037	ribulose bisphosphate carboxylase small chain 1A [Source:NCBI gene (formerly Entrezgene);Acc:843029]
AT1G67090	evm.model.group1.2892	549	TAAGCGGTT	83	0.7450980392156863	0.879699	ribulose bisphosphate carboxylase small chain 1A [Source:NCBI gene (formerly Entrezgene);Acc:843029]
AT1G67090	CL.3690	712	TCTACGATG	21	0.42857142857142855	0.776737	ribulose bisphosphate carboxylase small chain 1A [Source:NCBI gene (formerly Entrezgene);Acc:843029]
AT1G67090	CL.28959	812	AGAGCAGTT	166	0.993006993006993	0.997828	ribulose bisphosphate carboxylase small chain 1A [Source:NCBI gene (formerly Entrezgene);Acc:843029]
AT1G67090	evm.model.group1.2892	466	GCTACATCA	49	0.9375	0.818496	ribulose bisphosphate carboxylase small chain 1A [Source:NCBI gene (formerly Entrezgene);Acc:843029]
AT1G67090	evm.model.group1.2892	487	TCGACAACA	55	0.8214285714285714	0.89963	ribulose bisphosphate carboxylase small chain 1A [Source:NCBI gene (formerly Entrezgene);Acc:843029]
AT1G67090	evm.model.group7.1887	472	GCTACATCA	45	1.0	0.802623	ribulose bisphosphate carboxylase small chain 1A [Source:NCBI gene (formerly Entrezgene);Acc:843029]
AT1G67090	CL.3690	815	GTGACAGCC	42	0.8888888888888888	0.971328	ribulose bisphosphate carboxylase small chain 1A [Source:NCBI gene (formerly Entrezgene);Acc:843029]
AT1G67090	CL.28934	1056	CCAGCGTCC	68	0.6923076923076923	0.960208	ribulose bisphosphate carboxylase small chain 1A [Source:NCBI gene (formerly Entrezgene);Acc:843029]
AT1G67090	evm.model.group7.1887	655	CCAGCCGCC	43	0.7272727272727273	0.698441	ribulose bisphosphate carboxylase small chain 1A [Source:NCBI gene (formerly Entrezgene);Acc:843029]
AT1G67090	CL.28959	397	CTTGCATTG	27	0.9333333333333333	0.776853	ribulose bisphosphate carboxylase small chain 1A [Source:NCBI gene (formerly Entrezgene);Acc:843029]
AT1G67090	CL.3690	757	TGGACTGCT	101	0.3787878787878788	0.789563	ribulose bisphosphate carboxylase small chain 1A [Source:NCBI gene (formerly Entrezgene);Acc:843029]
AT1G67090	CL.28934	983	ACAACGTCA	66	0.14035087719298245	0.811249	ribulose bisphosphate carboxylase small chain 1A [Source:NCBI gene (formerly Entrezgene);Acc:843029]
AT1G67090	CL.28934	787	GAAGCTGCC	20	0.5384615384615384	0.639328	ribulose bisphosphate carboxylase small chain 1A [Source:NCBI gene (formerly Entrezgene);Acc:843029]
AT1G67090	CL.28959	804	TCAGCAGGC	56	0.868421052631579	0.983417	ribulose bisphosphate carboxylase small chain 1A [Source:NCBI gene (formerly Entrezgene);Acc:843029]
AT1G67090	CL.3690	543	GCTACATCA	49	0.9354838709677419	0.81672	ribulose bisphosphate carboxylase small chain 1A [Source:NCBI gene (formerly Entrezgene);Acc:843029]
AT1G67090	CL.28959	407	CCAACAAGT	30	0.9	0.985595	ribulose bisphosphate carboxylase small chain 1A [Source:NCBI gene (formerly Entrezgene);Acc:843029]
AT1G67090	CL.3690	732	TTTACATTA	126	0.8870967741935484	0.657872	ribulose bisphosphate carboxylase small chain 1A [Source:NCBI gene (formerly Entrezgene);Acc:843029]
AT1G67090	CL.3690	901	CTTACGTGT	41	0.84375	0.975907	ribulose bisphosphate carboxylase small chain 1A [Source:NCBI gene (formerly Entrezgene);Acc:843029]
AT1G67090	CL.3690	709	TCTACGATG	21	0.42857142857142855	0.776737	ribulose bisphosphate carboxylase small chain 1A [Source:NCBI gene (formerly Entrezgene);Acc:843029]
AT1G67090	CL.28934	817	GTCTCAGGT	23	0.6923076923076923	0.816868	ribulose bisphosphate carboxylase small chain 1A [Source:NCBI gene (formerly Entrezgene);Acc:843029]
AT1G67090	CL.28959	682	ACGTCAAGA	57	0.47368421052631576	0.879915	ribulose bisphosphate carboxylase small chain 1A [Source:NCBI gene (formerly Entrezgene);Acc:843029]
AT1G67090	CL.28959	701	TAGACATCA	242	0.47191011235955055	0.915566	ribulose bisphosphate carboxylase small chain 1A [Source:NCBI gene (formerly Entrezgene);Acc:843029]
AT1G67090	CL.28934	815	CCGTCTCAG	25	0.6428571428571429	0.708015	ribulose bisphosphate carboxylase small chain 1A [Source:NCBI gene (formerly Entrezgene);Acc:843029]
AT1G67090	CL.3690	564	TCGACAACA	55	0.8214285714285714	0.897663	ribulose bisphosphate carboxylase small chain 1A [Source:NCBI gene (formerly Entrezgene);Acc:843029]
AT1G67090	CL.28959	422	CTTGCATTG	34	0.8	0.985973	ribulose bisphosphate carboxylase small chain 1A [Source:NCBI gene (formerly Entrezgene);Acc:843029]
AT1G67090	CL.28934	986	ACGTCAAGA	61	0.5428571428571428	0.782959	ribulose bisphosphate carboxylase small chain 1A [Source:NCBI gene (formerly Entrezgene);Acc:843029]
AT1G67090	CL.3690	753	GATTCTAGT	33	0.36	0.79569	ribulose bisphosphate carboxylase small chain 1A [Source:NCBI gene (formerly Entrezgene);Acc:843029]
AT1G67090	CL.28934	873	ACATCAGGG	32	0.9545454545454546	0.933002	ribulose bisphosphate carboxylase small chain 1A [Source:NCBI gene (formerly Entrezgene);Acc:843029]
AT1G67090	CL.3690	753	GATTCTAGT	33	0.36	0.79569	ribulose bisphosphate carboxylase small chain 1A [Source:NCBI gene (formerly Entrezgene);Acc:843029]
AT1G67090	CL.28959	593	GCTACATCA	108	0.9473684210526315	0.814369	ribulose bisphosphate carboxylase small chain 1A [Source:NCBI gene (formerly Entrezgene);Acc:843029]
AT1G67090	CL.28959	708	CAGTCGACT	203	0.6909090909090909	0.649759	ribulose bisphosphate carboxylase small chain 1A [Source:NCBI gene (formerly Entrezgene);Acc:843029]
AT1G67090	CL.3690	917	AATGCAATG	46	0.1951219512195122	0.641175	ribulose bisphosphate carboxylase small chain 1A [Source:NCBI gene (formerly Entrezgene);Acc:843029]
AT1G67090	CL.3690	546	ACATCAGGG	49	0.8709677419354839	0.896354	ribulose bisphosphate carboxylase small chain 1A [Source:NCBI gene (formerly Entrezgene);Acc:843029]
AT1G67090	evm.model.group7.1887	493	TCGACAACA	45	0.8518518518518519	0.961305	ribulose bisphosphate carboxylase small chain 1A [Source:NCBI gene (formerly Entrezgene);Acc:843029]
AT1G67090	evm.model.group7.1887	586	ACGTCAAGA	43	0.45161290322580644	0.954161	ribulose bisphosphate carboxylase small chain 1A [Source:NCBI gene (formerly Entrezgene);Acc:843029]
AT1G67090	CL.28959	676	TAAGCTGTC	199	0.7631578947368421	0.958318	ribulose bisphosphate carboxylase small chain 1A [Source:NCBI gene (formerly Entrezgene);Acc:843029]
AT1G67090	CL.3690	815	GTGACAGCC	42	0.8888888888888888	0.971328	ribulose bisphosphate carboxylase small chain 1A [Source:NCBI gene (formerly Entrezgene);Acc:843029]
AT1G67090	evm.model.group7.1887	419	GTCTCAGGT	34	0.6086956521739131	0.932898	ribulose bisphosphate carboxylase small chain 1A [Source:NCBI gene (formerly Entrezgene);Acc:843029]
AT1G67090	CL.3690	919	AATGCAATG	46	0.1951219512195122	0.641175	ribulose bisphosphate carboxylase small chain 1A [Source:NCBI gene (formerly Entrezgene);Acc:843029]
AT1G67090	CL.28959	434	TCGACATTA	31	0.391304347826087	0.764067	ribulose bisphosphate carboxylase small chain 1A [Source:NCBI gene (formerly Entrezgene);Acc:843029]
AT1G67090	CL.28959	326	ACAACAAGA	20	0.6153846153846154	0.857502	ribulose bisphosphate carboxylase small chain 1A [Source:NCBI gene (formerly Entrezgene);Acc:843029]
AT1G67090	CL.28934	1108	TCAGCAGGT	58	0.8409090909090909	0.989994	ribulose bisphosphate carboxylase small chain 1A [Source:NCBI gene (formerly Entrezgene);Acc:843029]
AT1G67090	evm.model.group1.2892	660	TTTACATTA	119	0.8983050847457628	0.677836	ribulose bisphosphate carboxylase small chain 1A [Source:NCBI gene (formerly Entrezgene);Acc:843029]
AT1G67090	CL.28959	737	AGTGCACCA	192	0.44274809160305345	0.627085	ribulose bisphosphate carboxylase small chain 1A [Source:NCBI gene (formerly Entrezgene);Acc:843029]
AT1G67090	evm.model.group7.1887	708	TCAGCAGGC	44	0.8333333333333334	0.985346	ribulose bisphosphate carboxylase small chain 1A [Source:NCBI gene (formerly Entrezgene);Acc:843029]
AT1G67090	CL.3690	752	TGGACTGCT	106	0.39436619718309857	0.837268	ribulose bisphosphate carboxylase small chain 1A [Source:NCBI gene (formerly Entrezgene);Acc:843029]
AT1G67090	CL.28934	870	GCTACATCA	34	1.0	0.807636	ribulose bisphosphate carboxylase small chain 1A [Source:NCBI gene (formerly Entrezgene);Acc:843029]
AT1G67090	CL.28959	513	CCGTCTCAG	41	0.8	0.930693	ribulose bisphosphate carboxylase small chain 1A [Source:NCBI gene (formerly Entrezgene);Acc:843029]
AT1G67090	evm.model.group7.1887	570	AATACTTCA	38	0.8947368421052632	0.912313	ribulose bisphosphate carboxylase small chain 1A [Source:NCBI gene (formerly Entrezgene);Acc:843029]
AT1G67090	CL.28959	510	GAAGCTGCC	57	0.4444444444444444	0.625166	ribulose bisphosphate carboxylase small chain 1A [Source:NCBI gene (formerly Entrezgene);Acc:843029]
AT1G67090	CL.3690	901	CTTACGTGT	41	0.84375	0.975907	ribulose bisphosphate carboxylase small chain 1A [Source:NCBI gene (formerly Entrezgene);Acc:843029]
AT1G67090	CL.28934	1094	TCGACATTA	65	0.3695652173913043	0.783053	ribulose bisphosphate carboxylase small chain 1A [Source:NCBI gene (formerly Entrezgene);Acc:843029]
AT1G67090	CL.28959	687	GTTACTTGG	197	0.9557522123893806	0.900666	ribulose bisphosphate carboxylase small chain 1A [Source:NCBI gene (formerly Entrezgene);Acc:843029]
AT1G67090	CL.28959	301	ACAACAAGA	20	0.7142857142857143	0.935093	ribulose bisphosphate carboxylase small chain 1A [Source:NCBI gene (formerly Entrezgene);Acc:843029]
AT1G67090	CL.28959	752	CAGCCGCCC	49	0.8275862068965517	0.831707	ribulose bisphosphate carboxylase small chain 1A [Source:NCBI gene (formerly Entrezgene);Acc:843029]
AT1G67090	CL.28959	360	CCCTCTGCC	23	0.35714285714285715	0.834352	ribulose bisphosphate carboxylase small chain 1A [Source:NCBI gene (formerly Entrezgene);Acc:843029]
AT1G67090	CL.3690	697	TATGCAGCG	20	0.2777777777777778	0.641175	ribulose bisphosphate carboxylase small chain 1A [Source:NCBI gene (formerly Entrezgene);Acc:843029]
AT1G67090	CL.3690	707	TCTACGATG	21	0.42857142857142855	0.776737	ribulose bisphosphate carboxylase small chain 1A [Source:NCBI gene (formerly Entrezgene);Acc:843029]
AT1G67090	CL.28959	750	TCTGCTGAT	256	0.9060773480662984	0.956092	ribulose bisphosphate carboxylase small chain 1A [Source:NCBI gene (formerly Entrezgene);Acc:843029]
AT1G67090	CL.3690	919	AATGCAATG	46	0.1951219512195122	0.641175	ribulose bisphosphate carboxylase small chain 1A [Source:NCBI gene (formerly Entrezgene);Acc:843029]
AT1G67090	CL.28959	568	GCTACATCA	53	0.96	0.842493	ribulose bisphosphate carboxylase small chain 1A [Source:NCBI gene (formerly Entrezgene);Acc:843029]
AT1G67090	CL.3690	694	TATGCAGCG	20	0.2777777777777778	0.641175	ribulose bisphosphate carboxylase small chain 1A [Source:NCBI gene (formerly Entrezgene);Acc:843029]
AT1G67090	CL.28959	666	AATACTTCA	46	0.9130434782608695	0.897992	ribulose bisphosphate carboxylase small chain 1A [Source:NCBI gene (formerly Entrezgene);Acc:843029]
AT1G67090	CL.3690	621	TAAGCGGTT	89	0.7222222222222222	0.845756	ribulose bisphosphate carboxylase small chain 1A [Source:NCBI gene (formerly Entrezgene);Acc:843029]
AT1G67090	CL.28959	325	CCTACTTGC	21	0.75	0.829723	ribulose bisphosphate carboxylase small chain 1A [Source:NCBI gene (formerly Entrezgene);Acc:843029]
AT1G67090	CL.3690	899	CTTACGTGT	41	0.84375	0.975907	ribulose bisphosphate carboxylase small chain 1A [Source:NCBI gene (formerly Entrezgene);Acc:843029]
AT1G67090	CL.3690	385	TCAGCGACA	24	0.47058823529411764	0.735243	ribulose bisphosphate carboxylase small chain 1A [Source:NCBI gene (formerly Entrezgene);Acc:843029]
AT1G67090	evm.model.group7.1887	694	TCGACATTA	55	0.29545454545454547	0.749285	ribulose bisphosphate carboxylase small chain 1A [Source:NCBI gene (formerly Entrezgene);Acc:843029]
AT1G67090	CL.3690	541	ACATCAGGG	56	0.8857142857142857	0.886276	ribulose bisphosphate carboxylase small chain 1A [Source:NCBI gene (formerly Entrezgene);Acc:843029]
AT1G67090	CL.3690	538	GCTACATCA	55	0.9444444444444444	0.815694	ribulose bisphosphate carboxylase small chain 1A [Source:NCBI gene (formerly Entrezgene);Acc:843029]
AT1G67090	CL.3690	922	AATGCAATG	46	0.1951219512195122	0.641175	ribulose bisphosphate carboxylase small chain 1A [Source:NCBI gene (formerly Entrezgene);Acc:843029]
AT1G67090	evm.model.group7.1887	555	TAAGCTGTC	55	0.5454545454545454	0.614923	ribulose bisphosphate carboxylase small chain 1A [Source:NCBI gene (formerly Entrezgene);Acc:843029]
AT1G67090	CL.28959	617	ACAACAACA	124	0.46511627906976744	0.882283	ribulose bisphosphate carboxylase small chain 1A [Source:NCBI gene (formerly Entrezgene);Acc:843029]
AT1G67090	CL.3690	559	TCGACAACA	61	0.8333333333333334	0.877315	ribulose bisphosphate carboxylase small chain 1A [Source:NCBI gene (formerly Entrezgene);Acc:843029]
AT1G67090	CL.28959	614	TCGACAACA	118	0.7704918032786885	0.827338	ribulose bisphosphate carboxylase small chain 1A [Source:NCBI gene (formerly Entrezgene);Acc:843029]
AT1G67090	CL.28959	790	TCGACATTA	69	0.25	0.715403	ribulose bisphosphate carboxylase small chain 1A [Source:NCBI gene (formerly Entrezgene);Acc:843029]
AT1G67090	CL.28959	751	CCAGCCGCC	51	0.7142857142857143	0.678724	ribulose bisphosphate carboxylase small chain 1A [Source:NCBI gene (formerly Entrezgene);Acc:843029]
AT1G67090	evm.model.group7.1887	656	CAGCCGCCC	41	0.875	0.81925	ribulose bisphosphate carboxylase small chain 1A [Source:NCBI gene (formerly Entrezgene);Acc:843029]
AT1G67090	CL.3690	818	GTGACAGCC	42	0.8888888888888888	0.971328	ribulose bisphosphate carboxylase small chain 1A [Source:NCBI gene (formerly Entrezgene);Acc:843029]
AT1G67090	CL.28934	891	TCGACAACA	39	0.7619047619047619	0.883002	ribulose bisphosphate carboxylase small chain 1A [Source:NCBI gene (formerly Entrezgene);Acc:843029]
AT1G67090	CL.28959	589	TCGACAACA	53	0.8787878787878788	0.946442	ribulose bisphosphate carboxylase small chain 1A [Source:NCBI gene (formerly Entrezgene);Acc:843029]
AT1G67090	CL.28959	571	ACATCAGGG	53	0.90625	0.940715	ribulose bisphosphate carboxylase small chain 1A [Source:NCBI gene (formerly Entrezgene);Acc:843029]
AT1G67090	CL.28959	696	TAAACTAGA	233	0.9666666666666667	0.7923	ribulose bisphosphate carboxylase small chain 1A [Source:NCBI gene (formerly Entrezgene);Acc:843029]
AT1G67090	CL.28934	953	TAAGCTGTC	57	0.7058823529411765	0.89678	ribulose bisphosphate carboxylase small chain 1A [Source:NCBI gene (formerly Entrezgene);Acc:843029]
AT1G67090	CL.28959	657	CAGGCCTGG	158	0.07534246575342465	0.724971	ribulose bisphosphate carboxylase small chain 1A [Source:NCBI gene (formerly Entrezgene);Acc:843029]
AT1G67090	CL.28934	1105	GCATCAGCA	66	0.20930232558139536	0.701972	ribulose bisphosphate carboxylase small chain 1A [Source:NCBI gene (formerly Entrezgene);Acc:843029]
AT1G67090	CL.3690	756	GATTCTAGT	33	0.36	0.79569	ribulose bisphosphate carboxylase small chain 1A [Source:NCBI gene (formerly Entrezgene);Acc:843029]
AT1G67090	CL.3690	904	CTTACGTGT	41	0.84375	0.975907	ribulose bisphosphate carboxylase small chain 1A [Source:NCBI gene (formerly Entrezgene);Acc:843029]
AT1G67090	evm.model.group7.1887	475	ACATCAGGG	45	0.8846153846153846	0.932357	ribulose bisphosphate carboxylase small chain 1A [Source:NCBI gene (formerly Entrezgene);Acc:843029]
AT1G70410	CL.17316	1575	AAAACCGAT	28	0.75	0.895694	beta carbonic anhydrase 4 [Source:NCBI gene (formerly Entrezgene);Acc:843377]
AT1G70410	CL.17316	1508	GGATCTGCT	30	1.0	0.964706	beta carbonic anhydrase 4 [Source:NCBI gene (formerly Entrezgene);Acc:843377]
AT1G70410	CL.17316	1484	GCGGCAATA	37	0.44	0.623999	beta carbonic anhydrase 4 [Source:NCBI gene (formerly Entrezgene);Acc:843377]
AT1G70600	CL.15644	453	CCCACTGTT	35	0.875	0.998738	Ribosomal protein L18e/L15 superfamily protein [Source:NCBI gene (formerly Entrezgene);Acc:843397]
AT1G70600	CL.15644	598	GCAGCGTAA	74	0.78	0.920906	Ribosomal protein L18e/L15 superfamily protein [Source:NCBI gene (formerly Entrezgene);Acc:843397]
AT1G70600	CL.15644	636	GTCGCTGAG	79	0.7419354838709677	0.788836	Ribosomal protein L18e/L15 superfamily protein [Source:NCBI gene (formerly Entrezgene);Acc:843397]
AT1G70600	CL.15644	532	AAGGCGAAG	53	0.7037037037037037	0.688048	Ribosomal protein L18e/L15 superfamily protein [Source:NCBI gene (formerly Entrezgene);Acc:843397]
AT1G70600	CL.15644	653	GCGGCATCT	75	0.2962962962962963	0.713462	Ribosomal protein L18e/L15 superfamily protein [Source:NCBI gene (formerly Entrezgene);Acc:843397]
AT1G70600	CL.15644	489	AGTGCTTGG	41	0.4827586206896552	0.727073	Ribosomal protein L18e/L15 superfamily protein [Source:NCBI gene (formerly Entrezgene);Acc:843397]
AT1G70600	CL.15644	595	CTAGCAGCG	78	0.5964912280701754	0.951912	Ribosomal protein L18e/L15 superfamily protein [Source:NCBI gene (formerly Entrezgene);Acc:843397]
AT1G70600	CL.15644	473	AGCACGGGT	29	0.6842105263157895	0.870096	Ribosomal protein L18e/L15 superfamily protein [Source:NCBI gene (formerly Entrezgene);Acc:843397]
AT1G70600	CL.15644	471	TCAGCACGG	34	0.5925925925925926	0.974148	Ribosomal protein L18e/L15 superfamily protein [Source:NCBI gene (formerly Entrezgene);Acc:843397]
AT1G70600	CL.15644	703	TTGACTCTA	52	0.8837209302325582	0.997869	Ribosomal protein L18e/L15 superfamily protein [Source:NCBI gene (formerly Entrezgene);Acc:843397]
AT1G70600	CL.15644	446	CGGCCGCCC	32	0.5	0.96031	Ribosomal protein L18e/L15 superfamily protein [Source:NCBI gene (formerly Entrezgene);Acc:843397]
AT1G71695	CL.27285	844	ACAGCACAA	20	0.375	0.775282	Peroxidase superfamily protein [Source:NCBI gene (formerly Entrezgene);Acc:843498]
AT1G71695	CL.27285	1278	ATCGCTATC	34	0.8888888888888888	0.73535	Peroxidase superfamily protein [Source:NCBI gene (formerly Entrezgene);Acc:843498]
AT1G71695	CL.27285	852	AAGGCGACG	21	0.2	0.661245	Peroxidase superfamily protein [Source:NCBI gene (formerly Entrezgene);Acc:843498]
AT1G71695	CL.27285	1254	TGATCGGCC	108	0.9122807017543859	0.673235	Peroxidase superfamily protein [Source:NCBI gene (formerly Entrezgene);Acc:843498]
AT1G71695	CL.27285	1108	GCAACAGTG	61	0.8888888888888888	0.894855	Peroxidase superfamily protein [Source:NCBI gene (formerly Entrezgene);Acc:843498]
AT1G71695	CL.27285	1210	CCAGCGTAT	99	0.42424242424242425	0.730567	Peroxidase superfamily protein [Source:NCBI gene (formerly Entrezgene);Acc:843498]
AT1G71695	CL.27285	846	AGCACAAAG	22	0.8333333333333334	0.997727	Peroxidase superfamily protein [Source:NCBI gene (formerly Entrezgene);Acc:843498]
AT1G71695	CL.27285	976	TCAACTTGG	39	0.8125	0.609131	Peroxidase superfamily protein [Source:NCBI gene (formerly Entrezgene);Acc:843498]
AT1G71695	CL.27285	1114	GTGGCAAAA	55	0.5	0.692815	Peroxidase superfamily protein [Source:NCBI gene (formerly Entrezgene);Acc:843498]
AT1G71695	CL.27285	1159	TGGTCGTCG	68	0.6	0.600571	Peroxidase superfamily protein [Source:NCBI gene (formerly Entrezgene);Acc:843498]
AT1G71695	CL.27285	1224	AGAGCGGTG	93	0.6363636363636364	0.615573	Peroxidase superfamily protein [Source:NCBI gene (formerly Entrezgene);Acc:843498]
AT1G71695	CL.27285	762	TTCTCCAAC	21	0.16666666666666666	0.758898	Peroxidase superfamily protein [Source:NCBI gene (formerly Entrezgene);Acc:843498]
AT1G71695	CL.27285	901	TTTACTACA	25	0.8666666666666667	0.986579	Peroxidase superfamily protein [Source:NCBI gene (formerly Entrezgene);Acc:843498]
AT1G71695	CL.27285	883	CGAACAAGT	21	0.6666666666666666	0.84071	Peroxidase superfamily protein [Source:NCBI gene (formerly Entrezgene);Acc:843498]
AT1G71695	CL.27285	876	TTCACTCCG	27	0.7692307692307693	0.787501	Peroxidase superfamily protein [Source:NCBI gene (formerly Entrezgene);Acc:843498]
AT1G71695	CL.27285	1069	TTGGCAACA	51	0.5454545454545454	0.775801	Peroxidase superfamily protein [Source:NCBI gene (formerly Entrezgene);Acc:843498]
AT1G71695	CL.27285	904	ACTACAAGA	20	1.0	0.95701	Peroxidase superfamily protein [Source:NCBI gene (formerly Entrezgene);Acc:843498]
AT1G71695	CL.27285	1230	GTGACAGTA	97	0.6	0.847684	Peroxidase superfamily protein [Source:NCBI gene (formerly Entrezgene);Acc:843498]
AT1G71950	CL.9312	673	CATGCGACT	39	0.43333333333333335	0.651628	Proteinase inhibitor, propeptide [Source:NCBI gene (formerly Entrezgene);Acc:843526]
AT1G71950	CL.18240	558	CAGGCGGTG	33	0.9545454545454546	0.927878	Proteinase inhibitor, propeptide [Source:NCBI gene (formerly Entrezgene);Acc:843526]
AT1G71950	evm.model.group4.377	422	TGAGCTACT	32	0.631578947368421	0.755293	Proteinase inhibitor, propeptide [Source:NCBI gene (formerly Entrezgene);Acc:843526]
AT1G71950	CL.9312	662	AGCTCAGGG	31	0.3684210526315789	0.635344	Proteinase inhibitor, propeptide [Source:NCBI gene (formerly Entrezgene);Acc:843526]
AT1G71950	CL.18240	622	CATGCGACT	35	0.42857142857142855	0.828501	Proteinase inhibitor, propeptide [Source:NCBI gene (formerly Entrezgene);Acc:843526]
AT1G71950	CL.9312	593	AGCTCAGGG	32	0.35	0.620787	Proteinase inhibitor, propeptide [Source:NCBI gene (formerly Entrezgene);Acc:843526]
AT1G71950	evm.model.group4.377	389	GCGACTGTG	31	0.6	0.985244	Proteinase inhibitor, propeptide [Source:NCBI gene (formerly Entrezgene);Acc:843526]
AT1G71950	evm.model.group1.2389	317	CATGCGACT	31	0.5217391304347826	0.791723	Proteinase inhibitor, propeptide [Source:NCBI gene (formerly Entrezgene);Acc:843526]
AT1G71950	evm.model.group4.377	322	CAGGCGGTG	28	1.0	0.86488	Proteinase inhibitor, propeptide [Source:NCBI gene (formerly Entrezgene);Acc:843526]
AT1G71950	CL.3044	712	GCTACTATA	36	0.85	0.756061	Proteinase inhibitor, propeptide [Source:NCBI gene (formerly Entrezgene);Acc:843526]
AT1G71950	CL.9312	660	TTAGCTCAG	34	0.3333333333333333	0.729832	Proteinase inhibitor, propeptide [Source:NCBI gene (formerly Entrezgene);Acc:843526]
AT1G71950	CL.9312	522	AAGGCGTGG	30	0.8823529411764706	0.799936	Proteinase inhibitor, propeptide [Source:NCBI gene (formerly Entrezgene);Acc:843526]
AT1G71950	CL.18240	540	AAGGCGTGG	28	0.7222222222222222	0.770582	Proteinase inhibitor, propeptide [Source:NCBI gene (formerly Entrezgene);Acc:843526]
AT1G71950	CL.18240	625	GCGACTGTG	37	0.7333333333333333	0.989121	Proteinase inhibitor, propeptide [Source:NCBI gene (formerly Entrezgene);Acc:843526]
AT1G71950	CL.9312	591	AAGGCGTGG	30	0.7368421052631579	0.800131	Proteinase inhibitor, propeptide [Source:NCBI gene (formerly Entrezgene);Acc:843526]
AT1G71950	evm.model.group4.377	304	AAGGCGTGG	21	0.8	0.685066	Proteinase inhibitor, propeptide [Source:NCBI gene (formerly Entrezgene);Acc:843526]
AT1G71950	CL.9312	640	TGAGCTACT	43	0.7391304347826086	0.810805	Proteinase inhibitor, propeptide [Source:NCBI gene (formerly Entrezgene);Acc:843526]
AT1G71950	CL.9312	604	CATGCGACT	38	0.39285714285714285	0.728554	Proteinase inhibitor, propeptide [Source:NCBI gene (formerly Entrezgene);Acc:843526]
AT1G71950	CL.18240	499	AGAGCTAGA	24	0.35294117647058826	0.858092	Proteinase inhibitor, propeptide [Source:NCBI gene (formerly Entrezgene);Acc:843526]
AT1G71950	CL.9312	550	AGAGCTAGA	25	0.3333333333333333	0.837157	Proteinase inhibitor, propeptide [Source:NCBI gene (formerly Entrezgene);Acc:843526]
AT1G71950	evm.model.group4.377	425	GCTACTATA	32	0.9375	0.709389	Proteinase inhibitor, propeptide [Source:NCBI gene (formerly Entrezgene);Acc:843526]
AT1G71950	CL.3044	540	CAGGCGGTG	32	0.9523809523809523	0.784903	Proteinase inhibitor, propeptide [Source:NCBI gene (formerly Entrezgene);Acc:843526]
AT1G71950	CL.9312	709	TGAGCTACT	42	0.6956521739130435	0.840504	Proteinase inhibitor, propeptide [Source:NCBI gene (formerly Entrezgene);Acc:843526]
AT1G71950	CL.9312	558	AAAGCAAGC	23	0.35	0.762457	Proteinase inhibitor, propeptide [Source:NCBI gene (formerly Entrezgene);Acc:843526]
AT1G71950	CL.3044	481	AGAGCTAGA	22	0.4375	0.929605	Proteinase inhibitor, propeptide [Source:NCBI gene (formerly Entrezgene);Acc:843526]
AT1G71950	evm.model.group1.2389	353	TGAGCTACT	36	0.6666666666666666	0.848698	Proteinase inhibitor, propeptide [Source:NCBI gene (formerly Entrezgene);Acc:843526]
AT1G71950	evm.model.group1.2389	426	CGATCGAAT	32	0.85	0.78269	Proteinase inhibitor, propeptide [Source:NCBI gene (formerly Entrezgene);Acc:843526]
AT1G71950	CL.9312	607	GCGACTGTG	40	0.7575757575757576	0.994339	Proteinase inhibitor, propeptide [Source:NCBI gene (formerly Entrezgene);Acc:843526]
AT1G71950	CL.3044	673	CATGCGACT	34	0.5	0.726284	Proteinase inhibitor, propeptide [Source:NCBI gene (formerly Entrezgene);Acc:843526]
AT1G71950	evm.model.group4.377	495	CGATCGAAT	29	0.875	0.678921	Proteinase inhibitor, propeptide [Source:NCBI gene (formerly Entrezgene);Acc:843526]
AT1G71950	CL.3044	591	AAGGCGTGG	28	0.75	0.799225	Proteinase inhibitor, propeptide [Source:NCBI gene (formerly Entrezgene);Acc:843526]
AT1G71950	CL.18240	731	CGATCGAAT	37	0.8888888888888888	0.69148	Proteinase inhibitor, propeptide [Source:NCBI gene (formerly Entrezgene);Acc:843526]
AT1G71950	CL.3044	609	CAGGCGGTG	28	0.95	0.846248	Proteinase inhibitor, propeptide [Source:NCBI gene (formerly Entrezgene);Acc:843526]
AT1G71950	CL.3044	676	GCGACTGTG	35	0.8214285714285714	0.992976	Proteinase inhibitor, propeptide [Source:NCBI gene (formerly Entrezgene);Acc:843526]
AT1G71950	CL.9312	481	AGAGCTAGA	26	0.3125	0.724441	Proteinase inhibitor, propeptide [Source:NCBI gene (formerly Entrezgene);Acc:843526]
AT1G71950	CL.3044	607	GCGACTGTG	35	0.6785714285714286	0.993815	Proteinase inhibitor, propeptide [Source:NCBI gene (formerly Entrezgene);Acc:843526]
AT1G71950	CL.3012	730	GCTACTATA	40	0.8695652173913043	0.816231	Proteinase inhibitor, propeptide [Source:NCBI gene (formerly Entrezgene);Acc:843526]
AT1G71950	evm.model.group1.2389	320	GCGACTGTG	33	0.75	0.994389	Proteinase inhibitor, propeptide [Source:NCBI gene (formerly Entrezgene);Acc:843526]
AT1G71950	evm.model.group1.2389	356	GCTACTATA	36	0.8947368421052632	0.656978	Proteinase inhibitor, propeptide [Source:NCBI gene (formerly Entrezgene);Acc:843526]
AT1G71950	CL.3012	627	CAGGCGGTG	34	0.9565217391304348	0.911987	Proteinase inhibitor, propeptide [Source:NCBI gene (formerly Entrezgene);Acc:843526]
AT1G71950	CL.3044	550	AGAGCTAGA	23	0.25	0.671759	Proteinase inhibitor, propeptide [Source:NCBI gene (formerly Entrezgene);Acc:843526]
AT1G71950	evm.model.group1.2389	194	AGAGCTAGA	21	0.46153846153846156	0.847193	Proteinase inhibitor, propeptide [Source:NCBI gene (formerly Entrezgene);Acc:843526]
AT1G71950	CL.3012	694	GCGACTGTG	36	0.7931034482758621	0.987497	Proteinase inhibitor, propeptide [Source:NCBI gene (formerly Entrezgene);Acc:843526]
AT1G71950	CL.3044	709	TGAGCTACT	35	0.75	0.838267	Proteinase inhibitor, propeptide [Source:NCBI gene (formerly Entrezgene);Acc:843526]
AT1G71950	CL.18240	658	TGAGCTACT	38	0.7272727272727273	0.782643	Proteinase inhibitor, propeptide [Source:NCBI gene (formerly Entrezgene);Acc:843526]
AT1G71950	CL.18240	661	GCTACTATA	39	0.9130434782608695	0.862899	Proteinase inhibitor, propeptide [Source:NCBI gene (formerly Entrezgene);Acc:843526]
AT1G71950	CL.9312	676	GCGACTGTG	41	0.7878787878787878	0.992951	Proteinase inhibitor, propeptide [Source:NCBI gene (formerly Entrezgene);Acc:843526]
AT1G71950	CL.9312	713	CGATCGAAT	39	0.8823529411764706	0.719086	Proteinase inhibitor, propeptide [Source:NCBI gene (formerly Entrezgene);Acc:843526]
AT1G71950	CL.3012	800	CGATCGAAT	37	0.8571428571428571	0.785	Proteinase inhibitor, propeptide [Source:NCBI gene (formerly Entrezgene);Acc:843526]
AT1G71950	evm.model.group1.2389	253	CAGGCGGTG	28	1.0	0.940836	Proteinase inhibitor, propeptide [Source:NCBI gene (formerly Entrezgene);Acc:843526]
AT1G71950	CL.9312	540	CAGGCGGTG	36	0.96	0.937705	Proteinase inhibitor, propeptide [Source:NCBI gene (formerly Entrezgene);Acc:843526]
AT1G71950	CL.3012	727	TGAGCTACT	40	0.6190476190476191	0.622832	Proteinase inhibitor, propeptide [Source:NCBI gene (formerly Entrezgene);Acc:843526]
AT1G71950	CL.3044	643	GCTACTATA	37	0.9090909090909091	0.801232	Proteinase inhibitor, propeptide [Source:NCBI gene (formerly Entrezgene);Acc:843526]
AT1G71950	CL.3044	782	CGATCGAAT	31	0.875	0.61989	Proteinase inhibitor, propeptide [Source:NCBI gene (formerly Entrezgene);Acc:843526]
AT1G71950	CL.3012	609	AAGGCGTGG	29	0.75	0.8605	Proteinase inhibitor, propeptide [Source:NCBI gene (formerly Entrezgene);Acc:843526]
AT1G71950	CL.3044	522	AAGGCGTGG	29	0.75	0.718697	Proteinase inhibitor, propeptide [Source:NCBI gene (formerly Entrezgene);Acc:843526]
AT1G71950	CL.9312	643	GCTACTATA	42	0.8846153846153846	0.798776	Proteinase inhibitor, propeptide [Source:NCBI gene (formerly Entrezgene);Acc:843526]
AT1G71950	evm.model.group1.2389	235	AAGGCGTGG	27	0.8125	0.687117	Proteinase inhibitor, propeptide [Source:NCBI gene (formerly Entrezgene);Acc:843526]
AT1G71950	CL.9312	782	CGATCGAAT	41	0.9166666666666666	0.774624	Proteinase inhibitor, propeptide [Source:NCBI gene (formerly Entrezgene);Acc:843526]
AT1G71950	CL.9312	609	CAGGCGGTG	36	0.9583333333333334	0.916342	Proteinase inhibitor, propeptide [Source:NCBI gene (formerly Entrezgene);Acc:843526]
AT1G71950	CL.9312	712	GCTACTATA	43	0.92	0.841406	Proteinase inhibitor, propeptide [Source:NCBI gene (formerly Entrezgene);Acc:843526]
AT1G71950	CL.3044	640	TGAGCTACT	38	0.7391304347826086	0.836627	Proteinase inhibitor, propeptide [Source:NCBI gene (formerly Entrezgene);Acc:843526]
AT1G71950	CL.3012	568	AGAGCTAGA	27	0.35294117647058826	0.722512	Proteinase inhibitor, propeptide [Source:NCBI gene (formerly Entrezgene);Acc:843526]
AT1G71950	CL.3044	713	CGATCGAAT	36	0.8888888888888888	0.736611	Proteinase inhibitor, propeptide [Source:NCBI gene (formerly Entrezgene);Acc:843526]
AT1G73230	CL.30696	919	TTGACATAG	24	0.7647058823529411	0.982336	Nascent polypeptide-associated complex NAC [Source:NCBI gene (formerly Entrezgene);Acc:843657]
AT1G73230	CL.30696	776	TTGACATAG	24	0.7647058823529411	0.982336	Nascent polypeptide-associated complex NAC [Source:NCBI gene (formerly Entrezgene);Acc:843657]
AT1G73230	CL.30696	725	GCAGCTGAC	21	0.3333333333333333	0.695637	Nascent polypeptide-associated complex NAC [Source:NCBI gene (formerly Entrezgene);Acc:843657]
AT1G73230	CL.30696	729	CTGACGTGT	21	0.4666666666666667	0.770351	Nascent polypeptide-associated complex NAC [Source:NCBI gene (formerly Entrezgene);Acc:843657]
AT1G73230	CL.30696	836	AGAGCATAA	33	0.4074074074074074	0.901784	Nascent polypeptide-associated complex NAC [Source:NCBI gene (formerly Entrezgene);Acc:843657]
AT1G73230	CL.30696	872	CTGACGTGT	21	0.4666666666666667	0.770351	Nascent polypeptide-associated complex NAC [Source:NCBI gene (formerly Entrezgene);Acc:843657]
AT1G73230	CL.30696	868	GCAGCTGAC	20	0.3333333333333333	0.728762	Nascent polypeptide-associated complex NAC [Source:NCBI gene (formerly Entrezgene);Acc:843657]
AT1G73230	CL.30696	979	AGAGCATAA	33	0.4074074074074074	0.901784	Nascent polypeptide-associated complex NAC [Source:NCBI gene (formerly Entrezgene);Acc:843657]
AT1G74060	evm.model.group10.1284	561	CCCGCAGAG	21	0.8333333333333334	0.867583	Ribosomal protein L6 family protein [Source:NCBI gene (formerly Entrezgene);Acc:843746]
AT1G74060	evm.model.group10.1284	666	AAGGCGGGT	23	0.8	0.885692	Ribosomal protein L6 family protein [Source:NCBI gene (formerly Entrezgene);Acc:843746]
AT1G74060	evm.model.group10.1284	686	TGAGCTAGT	22	0.8461538461538461	0.945672	Ribosomal protein L6 family protein [Source:NCBI gene (formerly Entrezgene);Acc:843746]
AT1G75040	CL.9877	1088	CTAGCTCTA	53	0.4722222222222222	0.781063	pathosis-related protein 5 [Source:NCBI gene (formerly Entrezgene);Acc:843842]
AT1G75040	CL.9877	1060	AAGGCGATC	54	0.7096774193548387	0.780883	pathosis-related protein 5 [Source:NCBI gene (formerly Entrezgene);Acc:843842]
AT1G75040	CL.9877	903	AAGTCGAAT	21	0.9166666666666666	0.90639	pathosis-related protein 5 [Source:NCBI gene (formerly Entrezgene);Acc:843842]
AT1G75040	CL.9877	1012	GTGACTGAA	35	0.4782608695652174	0.824886	pathosis-related protein 5 [Source:NCBI gene (formerly Entrezgene);Acc:843842]
AT1G75040	CL.9877	1021	ATAGCTCTA	47	0.45	0.791009	pathosis-related protein 5 [Source:NCBI gene (formerly Entrezgene);Acc:843842]
AT1G75040	CL.9877	1051	TTCGCGAAC	55	0.4375	0.667891	pathosis-related protein 5 [Source:NCBI gene (formerly Entrezgene);Acc:843842]
AT1G75040	CL.9877	992	GTTGCACCT	37	0.75	0.840685	pathosis-related protein 5 [Source:NCBI gene (formerly Entrezgene);Acc:843842]
AT1G75040	CL.9877	1068	CAAGCTGCA	54	0.5	0.748324	pathosis-related protein 5 [Source:NCBI gene (formerly Entrezgene);Acc:843842]
AT1G75040	CL.9877	966	AGATCTACG	25	0.8	0.913366	pathosis-related protein 5 [Source:NCBI gene (formerly Entrezgene);Acc:843842]
AT1G75040	CL.9877	936	ATGACGAAT	25	0.6842105263157895	0.978279	pathosis-related protein 5 [Source:NCBI gene (formerly Entrezgene);Acc:843842]
AT1G75220	CL.7586	2160	CGCACTGTA	20	0.75	0.649023	Major facilitator superfamily protein [Source:NCBI gene (formerly Entrezgene);Acc:843859]
AT1G75220	CL.7586	2035	CGCACTGTA	20	0.75	0.649023	Major facilitator superfamily protein [Source:NCBI gene (formerly Entrezgene);Acc:843859]
AT1G75280	CL.20351	1872	TGCACATAT	72	0.9318181818181818	0.937033	NmrA-like negative transcriptional regulator family protein [Source:NCBI gene (formerly Entrezgene);Acc:843865]
AT1G75280	CL.20351	1828	GTGACAGGC	65	0.723404255319149	0.975343	NmrA-like negative transcriptional regulator family protein [Source:NCBI gene (formerly Entrezgene);Acc:843865]
AT1G75280	CL.20351	1941	CTTGCACTT	47	0.34782608695652173	0.605294	NmrA-like negative transcriptional regulator family protein [Source:NCBI gene (formerly Entrezgene);Acc:843865]
AT1G75280	CL.20351	1660	TACACAACT	25	1.0	0.864979	NmrA-like negative transcriptional regulator family protein [Source:NCBI gene (formerly Entrezgene);Acc:843865]
AT1G75280	CL.20351	1638	AGAGCTGTA	22	0.6666666666666666	0.985545	NmrA-like negative transcriptional regulator family protein [Source:NCBI gene (formerly Entrezgene);Acc:843865]
AT1G75280	CL.20351	1934	AGAGCACCT	56	0.11538461538461539	0.802913	NmrA-like negative transcriptional regulator family protein [Source:NCBI gene (formerly Entrezgene);Acc:843865]
AT1G75280	CL.20351	1799	AGGACATCT	61	0.2765957446808511	0.684896	NmrA-like negative transcriptional regulator family protein [Source:NCBI gene (formerly Entrezgene);Acc:843865]
AT1G75280	CL.20351	1771	AGATCTGGA	37	0.5	0.69524	NmrA-like negative transcriptional regulator family protein [Source:NCBI gene (formerly Entrezgene);Acc:843865]
AT1G75280	CL.20351	1832	CAGGCAGCC	64	0.6944444444444444	0.710497	NmrA-like negative transcriptional regulator family protein [Source:NCBI gene (formerly Entrezgene);Acc:843865]
AT1G75280	CL.20351	1821	GGTACAGGT	63	0.6097560975609756	0.646211	NmrA-like negative transcriptional regulator family protein [Source:NCBI gene (formerly Entrezgene);Acc:843865]
AT1G75950	CL.29473	1200	CTAGCTGAC	34	0.5263157894736842	0.626653	S phase kinase-associated protein 1 [Source:NCBI gene (formerly Entrezgene);Acc:843928]
AT1G75950	CL.29473	1046	CTAGCTGAC	34	0.5263157894736842	0.626653	S phase kinase-associated protein 1 [Source:NCBI gene (formerly Entrezgene);Acc:843928]
AT1G75950	CL.29473	1120	CTAGCTGAC	34	0.5263157894736842	0.626653	S phase kinase-associated protein 1 [Source:NCBI gene (formerly Entrezgene);Acc:843928]
AT1G76100	CL.3570	772	GCAACGAAT	55	0.4888888888888889	0.964911	plastocyanin 1 [Source:NCBI gene (formerly Entrezgene);Acc:843942]
AT1G76100	CL.3570	831	TGAGCAATA	46	0.3333333333333333	0.828467	plastocyanin 1 [Source:NCBI gene (formerly Entrezgene);Acc:843942]
AT1G76100	CL.3570	674	GAGGCAGCG	32	0.8095238095238095	0.782849	plastocyanin 1 [Source:NCBI gene (formerly Entrezgene);Acc:843942]
AT1G76100	CL.3570	840	AAGACAGTT	44	0.7	0.979605	plastocyanin 1 [Source:NCBI gene (formerly Entrezgene);Acc:843942]
AT1G76680	CL.2642	2116	ATTGCGTAA	24	0.875	0.996201	12-oxophytodienoate reductase 1 [Source:NCBI gene (formerly Entrezgene);Acc:844001]
AT1G76680	evm.model.group1.2202	1451	CGTGCACGG	28	0.7142857142857143	0.651159	12-oxophytodienoate reductase 1 [Source:NCBI gene (formerly Entrezgene);Acc:844001]
AT1G76680	CL.2642	2223	CGTGCACGG	28	0.7142857142857143	0.651159	12-oxophytodienoate reductase 1 [Source:NCBI gene (formerly Entrezgene);Acc:844001]
AT1G76680	evm.model.group1.2202	1344	ATTGCGTAA	26	0.8333333333333334	0.99572	12-oxophytodienoate reductase 1 [Source:NCBI gene (formerly Entrezgene);Acc:844001]
AT1G76680	CL.2642	2179	CTTGCAATG	28	0.8823529411764706	0.876453	12-oxophytodienoate reductase 1 [Source:NCBI gene (formerly Entrezgene);Acc:844001]
AT1G76680	evm.model.group1.2202	1407	CTTGCAATG	29	0.8823529411764706	0.863363	12-oxophytodienoate reductase 1 [Source:NCBI gene (formerly Entrezgene);Acc:844001]
AT1G77510	CL.27847	2151	GCTGCTATG	22	0.75	0.948996	PDI-like 1-2 [Source:NCBI gene (formerly Entrezgene);Acc:844087]
AT1G77840	CL.6420	2521	TTATCAAGT	20	0.875	0.930963	Translation initiation factor IF2/IF5 [Source:NCBI gene (formerly Entrezgene);Acc:844119]
AT1G77840	CL.6420	2217	TTATCAAGT	20	0.875	0.930963	Translation initiation factor IF2/IF5 [Source:NCBI gene (formerly Entrezgene);Acc:844119]
AT1G77840	CL.6420	2408	TTATCAAGT	20	0.875	0.930963	Translation initiation factor IF2/IF5 [Source:NCBI gene (formerly Entrezgene);Acc:844119]
AT1G77840	evm.model.group11.102	1830	TTATCAAGT	20	0.875	0.930963	Translation initiation factor IF2/IF5 [Source:NCBI gene (formerly Entrezgene);Acc:844119]
AT1G78900	evm.model.group1.1381	2197	AGGACTCTT	23	0.5625	0.75821	vacuolar ATP synthase subunit A [Source:NCBI gene (formerly Entrezgene);Acc:844228]
AT1G78900	evm.model.group1.1381	2189	CTTGCAACA	23	0.7142857142857143	0.783597	vacuolar ATP synthase subunit A [Source:NCBI gene (formerly Entrezgene);Acc:844228]
AT1G78900	CL.1856	2785	AGGACTCTT	23	0.5625	0.75821	vacuolar ATP synthase subunit A [Source:NCBI gene (formerly Entrezgene);Acc:844228]
AT1G78900	CL.1856	2777	CTTGCAACA	23	0.7142857142857143	0.783597	vacuolar ATP synthase subunit A [Source:NCBI gene (formerly Entrezgene);Acc:844228]
AT1G79040	evm.model.group6.1707	621	CCAACTGAT	35	0.9259259259259259	0.770179	photosystem II subunit R [Source:NCBI gene (formerly Entrezgene);Acc:844245]
AT1G79040	evm.model.group6.1707	316	TCTACGCAC	21	0.75	0.869586	photosystem II subunit R [Source:NCBI gene (formerly Entrezgene);Acc:844245]
AT1G79040	evm.model.group6.1707	481	AAGACAACT	33	0.37037037037037035	0.92742	photosystem II subunit R [Source:NCBI gene (formerly Entrezgene);Acc:844245]
AT1G79040	evm.model.group6.1707	639	ACCACTTGA	25	1.0	0.822373	photosystem II subunit R [Source:NCBI gene (formerly Entrezgene);Acc:844245]
AT1G79040	evm.model.group6.1707	354	TACGCTGGA	24	0.6666666666666666	0.911482	photosystem II subunit R [Source:NCBI gene (formerly Entrezgene);Acc:844245]
AT1G79040	evm.model.group6.1707	352	CCTACGCTG	22	0.5384615384615384	0.909834	photosystem II subunit R [Source:NCBI gene (formerly Entrezgene);Acc:844245]
AT1G79040	CL.26093	892	CCAACTGAT	24	0.8947368421052632	0.831081	photosystem II subunit R [Source:NCBI gene (formerly Entrezgene);Acc:844245]
AT1G79040	CL.26093	752	AAGACAACT	21	0.375	0.879482	photosystem II subunit R [Source:NCBI gene (formerly Entrezgene);Acc:844245]
AT1G79040	evm.model.group6.1707	336	TCTACGTCT	20	0.42857142857142855	0.751958	photosystem II subunit R [Source:NCBI gene (formerly Entrezgene);Acc:844245]
AT1G79340	evm.model.group11.145	1519	ATTGCTGAA	20	0.9375	0.959707	metacaspase 4 [Source:NCBI gene (formerly Entrezgene);Acc:844272]
AT1G79340	CL.6483	2059	ATTGCTGAA	20	0.9375	0.959707	metacaspase 4 [Source:NCBI gene (formerly Entrezgene);Acc:844272]
AT1G79750	CL.27377	4472	GATTCTGTC	24	0.9230769230769231	0.748624	NADP-malic enzyme 4 [Source:NCBI gene (formerly Entrezgene);Acc:844314]
AT1G79750	CL.27377	4332	GATTCTGTC	24	0.9230769230769231	0.748624	NADP-malic enzyme 4 [Source:NCBI gene (formerly Entrezgene);Acc:844314]
AT2G01250	CL.33700	795	TCGGCGGTC	27	0.7058823529411765	0.640558	Ribosomal protein L30/L7 family protein [Source:NCBI gene (formerly Entrezgene);Acc:814652]
AT2G01250	CL.33700	911	ATCGCTTTT	20	0.5	0.609569	Ribosomal protein L30/L7 family protein [Source:NCBI gene (formerly Entrezgene);Acc:814652]
AT2G01250	CL.33700	856	AGCACACCG	38	0.4782608695652174	0.667984	Ribosomal protein L30/L7 family protein [Source:NCBI gene (formerly Entrezgene);Acc:814652]
AT2G01250	CL.33700	1082	AGCACACCG	38	0.52	0.754092	Ribosomal protein L30/L7 family protein [Source:NCBI gene (formerly Entrezgene);Acc:814652]
AT2G01250	CL.33700	854	TAAGCACAC	38	0.2962962962962963	0.64004	Ribosomal protein L30/L7 family protein [Source:NCBI gene (formerly Entrezgene);Acc:814652]
AT2G01250	CL.33700	742	CAAGCTGAG	24	0.4117647058823529	0.629713	Ribosomal protein L30/L7 family protein [Source:NCBI gene (formerly Entrezgene);Acc:814652]
AT2G01250	CL.33700	892	AGCACACCG	39	0.5833333333333334	0.815324	Ribosomal protein L30/L7 family protein [Source:NCBI gene (formerly Entrezgene);Acc:814652]
AT2G01250	CL.33700	1116	TAAGCACAC	31	0.4	0.906257	Ribosomal protein L30/L7 family protein [Source:NCBI gene (formerly Entrezgene);Acc:814652]
AT2G01250	CL.33700	780	TCGGCGGTC	30	0.7	0.660234	Ribosomal protein L30/L7 family protein [Source:NCBI gene (formerly Entrezgene);Acc:814652]
AT2G01250	CL.33700	875	TAAGCACAC	41	0.3103448275862069	0.818636	Ribosomal protein L30/L7 family protein [Source:NCBI gene (formerly Entrezgene);Acc:814652]
AT2G01250	CL.33700	1141	CGGACTTCT	23	0.7142857142857143	0.999857	Ribosomal protein L30/L7 family protein [Source:NCBI gene (formerly Entrezgene);Acc:814652]
AT2G01250	CL.33700	915	CGGACTTCT	30	0.6666666666666666	0.999868	Ribosomal protein L30/L7 family protein [Source:NCBI gene (formerly Entrezgene);Acc:814652]
AT2G01250	CL.33700	877	AGCACACCG	41	0.5185185185185185	0.80603	Ribosomal protein L30/L7 family protein [Source:NCBI gene (formerly Entrezgene);Acc:814652]
AT2G01250	CL.33700	900	CGGACTTCT	32	0.7241379310344828	0.999887	Ribosomal protein L30/L7 family protein [Source:NCBI gene (formerly Entrezgene);Acc:814652]
AT2G01250	CL.33700	1126	CGGACTTCT	28	0.7692307692307693	0.99992	Ribosomal protein L30/L7 family protein [Source:NCBI gene (formerly Entrezgene);Acc:814652]
AT2G01250	CL.33700	1105	CGGACTTCT	29	0.6666666666666666	0.99974	Ribosomal protein L30/L7 family protein [Source:NCBI gene (formerly Entrezgene);Acc:814652]
AT2G01250	CL.33700	753	CTCCCCTCG	30	0.06666666666666667	0.614874	Ribosomal protein L30/L7 family protein [Source:NCBI gene (formerly Entrezgene);Acc:814652]
AT2G01250	CL.33700	1135	GAATCGCTT	23	0.4117647058823529	0.60026	Ribosomal protein L30/L7 family protein [Source:NCBI gene (formerly Entrezgene);Acc:814652]
AT2G01250	CL.33700	897	CAAGCTGAG	20	0.42857142857142855	0.660009	Ribosomal protein L30/L7 family protein [Source:NCBI gene (formerly Entrezgene);Acc:814652]
AT2G01250	CL.33700	1009	TAAGCACAC	29	0.35	0.828396	Ribosomal protein L30/L7 family protein [Source:NCBI gene (formerly Entrezgene);Acc:814652]
AT2G01250	CL.33700	1103	AGCACACCG	36	0.5	0.711159	Ribosomal protein L30/L7 family protein [Source:NCBI gene (formerly Entrezgene);Acc:814652]
AT2G01250	CL.33700	759	TCGGCGGTC	27	0.6470588235294118	0.636942	Ribosomal protein L30/L7 family protein [Source:NCBI gene (formerly Entrezgene);Acc:814652]
AT2G01250	CL.33700	1006	TCGGCGGTC	26	0.7222222222222222	0.722444	Ribosomal protein L30/L7 family protein [Source:NCBI gene (formerly Entrezgene);Acc:814652]
AT2G01250	CL.33700	979	CTCCCCTCG	31	0.06451612903225806	0.664197	Ribosomal protein L30/L7 family protein [Source:NCBI gene (formerly Entrezgene);Acc:814652]
AT2G01250	CL.33700	1080	TAAGCACAC	38	0.23076923076923078	0.740712	Ribosomal protein L30/L7 family protein [Source:NCBI gene (formerly Entrezgene);Acc:814652]
AT2G01250	CL.33700	890	TAAGCACAC	39	0.2962962962962963	0.835059	Ribosomal protein L30/L7 family protein [Source:NCBI gene (formerly Entrezgene);Acc:814652]
AT2G01250	CL.33700	1118	AGCACACCG	31	0.6190476190476191	0.87724	Ribosomal protein L30/L7 family protein [Source:NCBI gene (formerly Entrezgene);Acc:814652]
AT2G01250	CL.33700	879	CGGACTTCT	29	0.6538461538461539	0.99977	Ribosomal protein L30/L7 family protein [Source:NCBI gene (formerly Entrezgene);Acc:814652]
AT2G01250	CL.33700	778	CAAGCTGAG	24	0.4117647058823529	0.614355	Ribosomal protein L30/L7 family protein [Source:NCBI gene (formerly Entrezgene);Acc:814652]
AT2G01250	CL.33700	1021	TCGGCGGTC	22	0.8571428571428571	0.644631	Ribosomal protein L30/L7 family protein [Source:NCBI gene (formerly Entrezgene);Acc:814652]
AT2G01250	CL.33700	985	TCGGCGGTC	27	0.7222222222222222	0.67795	Ribosomal protein L30/L7 family protein [Source:NCBI gene (formerly Entrezgene);Acc:814652]
AT2G01250	CL.33700	1034	CGGACTTCT	23	0.7272727272727273	0.999791	Ribosomal protein L30/L7 family protein [Source:NCBI gene (formerly Entrezgene);Acc:814652]
AT2G03200	CL.2612	2008	GCCGCGAGA	20	0.3333333333333333	0.609553	Eukaryotic aspartyl protease family protein [Source:NCBI gene (formerly Entrezgene);Acc:814849]
AT2G03200	CL.2612	2018	CATCCTCCT	20	0.10526315789473684	0.655755	Eukaryotic aspartyl protease family protein [Source:NCBI gene (formerly Entrezgene);Acc:814849]
AT2G04520	CL.8166	943	ACGGCGTTT	23	0.9411764705882353	0.967195	Nucleic acid-binding, OB-fold-like protein [Source:NCBI gene (formerly Entrezgene);Acc:814994]
AT2G04520	CL.8166	891	TTTACGTGA	20	0.9285714285714286	0.979189	Nucleic acid-binding, OB-fold-like protein [Source:NCBI gene (formerly Entrezgene);Acc:814994]
AT2G04520	CL.8166	984	CTTACAAAA	21	1.0	0.993011	Nucleic acid-binding, OB-fold-like protein [Source:NCBI gene (formerly Entrezgene);Acc:814994]
AT2G05100	CL.5034	356	AGGACTTTC	22	0.75	0.713006	photosystem II light harvesting complex protein 2.1 [Source:NCBI gene (formerly Entrezgene);Acc:815058]
AT2G05100	CL.5034	1048	GGCACATCA	167	0.6909090909090909	0.958014	photosystem II light harvesting complex protein 2.1 [Source:NCBI gene (formerly Entrezgene);Acc:815058]
AT2G05100	CL.5034	489	GAGGCTGTG	28	0.8333333333333334	0.62476	photosystem II light harvesting complex protein 2.1 [Source:NCBI gene (formerly Entrezgene);Acc:815058]
AT2G05100	evm.model.group10.379	634	AGCTCAAGA	25	0.16666666666666666	0.612316	photosystem II light harvesting complex protein 2.1 [Source:NCBI gene (formerly Entrezgene);Acc:815058]
AT2G05100	CL.5034	994	GTTTCATGT	67	0.4782608695652174	0.915549	photosystem II light harvesting complex protein 2.1 [Source:NCBI gene (formerly Entrezgene);Acc:815058]
AT2G05100	CL.5034	1008	TATACGCTG	159	0.35714285714285715	0.609234	photosystem II light harvesting complex protein 2.1 [Source:NCBI gene (formerly Entrezgene);Acc:815058]
AT2G05100	CL.5034	886	CCAACTTTA	113	0.4918032786885246	0.866301	photosystem II light harvesting complex protein 2.1 [Source:NCBI gene (formerly Entrezgene);Acc:815058]
AT2G05100	CL.5034	1035	GTAACTGGA	153	0.7282608695652174	0.731253	photosystem II light harvesting complex protein 2.1 [Source:NCBI gene (formerly Entrezgene);Acc:815058]
AT2G05100	evm.model.group10.379	979	AGCACAGAG	117	0.4175824175824176	0.923652	photosystem II light harvesting complex protein 2.1 [Source:NCBI gene (formerly Entrezgene);Acc:815058]
AT2G05100	CL.5034	829	AGAACTTGT	97	0.9347826086956522	0.677949	photosystem II light harvesting complex protein 2.1 [Source:NCBI gene (formerly Entrezgene);Acc:815058]
AT2G05100	CL.5034	901	GAAGCTAGA	72	0.2962962962962963	0.83636	photosystem II light harvesting complex protein 2.1 [Source:NCBI gene (formerly Entrezgene);Acc:815058]
AT2G05100	evm.model.group4.350	751	CCAACAACG	87	0.16	0.799305	photosystem II light harvesting complex protein 2.1 [Source:NCBI gene (formerly Entrezgene);Acc:815058]
AT2G05100	CL.5034	1074	GGCACATCA	86	0.8035714285714286	0.926865	photosystem II light harvesting complex protein 2.1 [Source:NCBI gene (formerly Entrezgene);Acc:815058]
AT2G05100	CL.5034	748	AGCTCAAGA	26	0.15789473684210525	0.601159	photosystem II light harvesting complex protein 2.1 [Source:NCBI gene (formerly Entrezgene);Acc:815058]
AT2G05100	CL.5034	455	GGAGCTGCT	26	0.6875	0.648427	photosystem II light harvesting complex protein 2.1 [Source:NCBI gene (formerly Entrezgene);Acc:815058]
AT2G05100	CL.5034	1125	GAGACGAGT	72	0.3	0.999623	photosystem II light harvesting complex protein 2.1 [Source:NCBI gene (formerly Entrezgene);Acc:815058]
AT2G05100	evm.model.group4.350	745	CCGTCGCCA	84	0.8048780487804879	0.832201	photosystem II light harvesting complex protein 2.1 [Source:NCBI gene (formerly Entrezgene);Acc:815058]
AT2G05100	evm.model.group10.379	934	GGCACATCA	167	0.6909090909090909	0.95996	photosystem II light harvesting complex protein 2.1 [Source:NCBI gene (formerly Entrezgene);Acc:815058]
AT2G05100	CL.5034	1034	TATACGCTG	82	0.4	0.64526	photosystem II light harvesting complex protein 2.1 [Source:NCBI gene (formerly Entrezgene);Acc:815058]
AT2G05100	CL.5034	1099	GAGACGAGT	144	0.3161764705882353	0.999342	photosystem II light harvesting complex protein 2.1 [Source:NCBI gene (formerly Entrezgene);Acc:815058]
AT2G05100	CL.5034	1117	TGAGCACAG	91	0.3974358974358974	0.928176	photosystem II light harvesting complex protein 2.1 [Source:NCBI gene (formerly Entrezgene);Acc:815058]
AT2G05100	evm.model.group10.379	715	AGAACTTGT	99	0.9361702127659575	0.674125	photosystem II light harvesting complex protein 2.1 [Source:NCBI gene (formerly Entrezgene);Acc:815058]
AT2G05100	CL.5034	556	CGAGCTTGA	28	0.6190476190476191	0.89242	photosystem II light harvesting complex protein 2.1 [Source:NCBI gene (formerly Entrezgene);Acc:815058]
AT2G05100	CL.5034	1061	GTAACTGGA	75	0.8095238095238095	0.667236	photosystem II light harvesting complex protein 2.1 [Source:NCBI gene (formerly Entrezgene);Acc:815058]
AT2G05100	evm.model.group10.379	928	GAAACTGGC	175	0.8172043010752689	0.627554	photosystem II light harvesting complex protein 2.1 [Source:NCBI gene (formerly Entrezgene);Acc:815058]
AT2G05100	evm.model.group4.350	778	ACTTCACCC	82	0.7037037037037037	0.865289	photosystem II light harvesting complex protein 2.1 [Source:NCBI gene (formerly Entrezgene);Acc:815058]
AT2G05100	evm.model.group10.379	801	ATCACTACA	121	0.6962025316455697	0.768093	photosystem II light harvesting complex protein 2.1 [Source:NCBI gene (formerly Entrezgene);Acc:815058]
AT2G05100	evm.model.group10.379	932	CTGGCACAT	148	0.4482758620689655	0.761567	photosystem II light harvesting complex protein 2.1 [Source:NCBI gene (formerly Entrezgene);Acc:815058]
AT2G05100	CL.5034	517	AGATCTTCA	31	0.6666666666666666	0.630727	photosystem II light harvesting complex protein 2.1 [Source:NCBI gene (formerly Entrezgene);Acc:815058]
AT2G05100	CL.5034	1068	GAAACTGGC	88	0.7222222222222222	0.619997	photosystem II light harvesting complex protein 2.1 [Source:NCBI gene (formerly Entrezgene);Acc:815058]
AT2G05100	evm.model.group10.379	403	AGATCTTCA	31	0.6666666666666666	0.630727	photosystem II light harvesting complex protein 2.1 [Source:NCBI gene (formerly Entrezgene);Acc:815058]
AT2G05100	CL.5034	1036	TACGCTGTT	80	0.4153846153846154	0.673015	photosystem II light harvesting complex protein 2.1 [Source:NCBI gene (formerly Entrezgene);Acc:815058]
AT2G05100	evm.model.group4.349	751	CCAACAACG	85	0.16	0.801567	photosystem II light harvesting complex protein 2.1 [Source:NCBI gene (formerly Entrezgene);Acc:815058]
AT2G05100	CL.5034	1119	AGCACAGAG	65	0.4166666666666667	0.883702	photosystem II light harvesting complex protein 2.1 [Source:NCBI gene (formerly Entrezgene);Acc:815058]
AT2G05100	evm.model.group4.349	745	CCGTCGCCA	82	0.8	0.835797	photosystem II light harvesting complex protein 2.1 [Source:NCBI gene (formerly Entrezgene);Acc:815058]
AT2G05100	evm.model.group4.349	778	ACTTCACCC	81	0.7307692307692307	0.868667	photosystem II light harvesting complex protein 2.1 [Source:NCBI gene (formerly Entrezgene);Acc:815058]
AT2G05100	evm.model.group10.379	442	CGAGCTTGA	28	0.6190476190476191	0.89242	photosystem II light harvesting complex protein 2.1 [Source:NCBI gene (formerly Entrezgene);Acc:815058]
AT2G05100	evm.model.group10.379	787	GAAGCTAGA	71	0.2962962962962963	0.842086	photosystem II light harvesting complex protein 2.1 [Source:NCBI gene (formerly Entrezgene);Acc:815058]
AT2G05100	evm.model.group4.350	589	TGAACTTGG	41	0.9444444444444444	0.606242	photosystem II light harvesting complex protein 2.1 [Source:NCBI gene (formerly Entrezgene);Acc:815058]
AT2G05100	CL.5034	1091	TGAGCACAG	169	0.4246575342465753	0.961573	photosystem II light harvesting complex protein 2.1 [Source:NCBI gene (formerly Entrezgene);Acc:815058]
AT2G05100	evm.model.group10.379	977	TGAGCACAG	169	0.4246575342465753	0.979566	photosystem II light harvesting complex protein 2.1 [Source:NCBI gene (formerly Entrezgene);Acc:815058]
AT2G05100	CL.5034	1042	GAAACTGGC	175	0.8172043010752689	0.641484	photosystem II light harvesting complex protein 2.1 [Source:NCBI gene (formerly Entrezgene);Acc:815058]
AT2G05100	CL.5034	912	CCAACTTTA	40	0.5769230769230769	0.770765	photosystem II light harvesting complex protein 2.1 [Source:NCBI gene (formerly Entrezgene);Acc:815058]
AT2G05100	evm.model.group10.379	242	AGGACTTTC	22	0.75	0.713006	photosystem II light harvesting complex protein 2.1 [Source:NCBI gene (formerly Entrezgene);Acc:815058]
AT2G05100	evm.model.group4.349	559	CGATCTACC	30	0.8571428571428571	0.854307	photosystem II light harvesting complex protein 2.1 [Source:NCBI gene (formerly Entrezgene);Acc:815058]
AT2G05100	evm.model.group10.379	921	GTAACTGGA	153	0.7282608695652174	0.800546	photosystem II light harvesting complex protein 2.1 [Source:NCBI gene (formerly Entrezgene);Acc:815058]
AT2G05100	evm.model.group10.379	985	GAGACGAGT	144	0.3161764705882353	0.999783	photosystem II light harvesting complex protein 2.1 [Source:NCBI gene (formerly Entrezgene);Acc:815058]
AT2G05100	evm.model.group4.349	589	TGAACTTAG	36	1.0	0.884574	photosystem II light harvesting complex protein 2.1 [Source:NCBI gene (formerly Entrezgene);Acc:815058]
AT2G05100	CL.5034	915	ATCACTACA	121	0.6962025316455697	0.79587	photosystem II light harvesting complex protein 2.1 [Source:NCBI gene (formerly Entrezgene);Acc:815058]
AT2G05100	evm.model.group10.379	375	GAGGCTGTG	28	0.8333333333333334	0.62476	photosystem II light harvesting complex protein 2.1 [Source:NCBI gene (formerly Entrezgene);Acc:815058]
AT2G05100	CL.5034	903	CCTACGCAA	23	0.375	0.60802	photosystem II light harvesting complex protein 2.1 [Source:NCBI gene (formerly Entrezgene);Acc:815058]
AT2G05100	CL.5034	1093	AGCACAGAG	117	0.4175824175824176	0.923627	photosystem II light harvesting complex protein 2.1 [Source:NCBI gene (formerly Entrezgene);Acc:815058]
AT2G05100	evm.model.group10.379	341	GGAGCTGCT	26	0.6875	0.648427	photosystem II light harvesting complex protein 2.1 [Source:NCBI gene (formerly Entrezgene);Acc:815058]
AT2G05100	CL.5034	1022	ATAGCTTAT	89	0.6710526315789473	0.998911	photosystem II light harvesting complex protein 2.1 [Source:NCBI gene (formerly Entrezgene);Acc:815058]
AT2G05100	CL.5034	1046	CTGGCACAT	148	0.4482758620689655	0.77786	photosystem II light harvesting complex protein 2.1 [Source:NCBI gene (formerly Entrezgene);Acc:815058]
AT2G05100	evm.model.group10.379	894	TATACGCTG	158	0.36036036036036034	0.646764	photosystem II light harvesting complex protein 2.1 [Source:NCBI gene (formerly Entrezgene);Acc:815058]
AT2G05100	evm.model.group10.379	772	CCAACTTTA	113	0.4918032786885246	0.864227	photosystem II light harvesting complex protein 2.1 [Source:NCBI gene (formerly Entrezgene);Acc:815058]
AT2G05100	evm.model.group4.350	559	CGATCTACC	30	0.8571428571428571	0.854311	photosystem II light harvesting complex protein 2.1 [Source:NCBI gene (formerly Entrezgene);Acc:815058]
AT2G05100	CL.5034	956	TGATCACAC	36	0.6363636363636364	0.929296	photosystem II light harvesting complex protein 2.1 [Source:NCBI gene (formerly Entrezgene);Acc:815058]
AT2G05760	CL.18822	2744	AGAACCTGC	20	0.3333333333333333	0.63823	Xanthine/uracil permease family protein [Source:NCBI gene (formerly Entrezgene);Acc:815127]
AT2G09990	CL.34806	741	TCTACAGGG	50	0.782608695652174	0.632615	Ribosomal protein S5 domain 2-like superfamily protein [Source:NCBI gene (formerly Entrezgene);Acc:815456]
AT2G09990	CL.34806	667	GGAGCATCA	36	0.4230769230769231	0.83743	Ribosomal protein S5 domain 2-like superfamily protein [Source:NCBI gene (formerly Entrezgene);Acc:815456]
AT2G09990	CL.34806	886	GGGTCTACT	30	0.42857142857142855	0.856194	Ribosomal protein S5 domain 2-like superfamily protein [Source:NCBI gene (formerly Entrezgene);Acc:815456]
AT2G09990	CL.34806	711	GCAGCTGCC	32	0.6521739130434783	0.780383	Ribosomal protein S5 domain 2-like superfamily protein [Source:NCBI gene (formerly Entrezgene);Acc:815456]
AT2G09990	CL.34806	695	TAATCTGGA	42	0.35714285714285715	0.779328	Ribosomal protein S5 domain 2-like superfamily protein [Source:NCBI gene (formerly Entrezgene);Acc:815456]
AT2G09990	CL.34806	843	TTAGCCACA	34	0.4166666666666667	0.663007	Ribosomal protein S5 domain 2-like superfamily protein [Source:NCBI gene (formerly Entrezgene);Acc:815456]
AT2G09990	CL.34806	571	AAGGCGACG	20	0.625	0.631803	Ribosomal protein S5 domain 2-like superfamily protein [Source:NCBI gene (formerly Entrezgene);Acc:815456]
AT2G09990	CL.34806	910	TACTCATTT	39	0.7142857142857143	0.78408	Ribosomal protein S5 domain 2-like superfamily protein [Source:NCBI gene (formerly Entrezgene);Acc:815456]
AT2G09990	CL.34806	908	TATACTCAT	39	0.7142857142857143	0.733956	Ribosomal protein S5 domain 2-like superfamily protein [Source:NCBI gene (formerly Entrezgene);Acc:815456]
AT2G13360	CL.19237	1951	TACACTTAT	20	1.0	0.698346	alanine:glyoxylate aminotransferase [Source:NCBI gene (formerly Entrezgene);Acc:815822]
AT2G13360	CL.19237	1929	CGAGCTATT	23	0.8125	0.759629	alanine:glyoxylate aminotransferase [Source:NCBI gene (formerly Entrezgene);Acc:815822]
AT2G13360	CL.19237	1878	CAAGCAAAA	20	0.26666666666666666	0.686875	alanine:glyoxylate aminotransferase [Source:NCBI gene (formerly Entrezgene);Acc:815822]
AT2G15490	evm.model.group12.876	1384	AGGGCGGTT	23	0.9375	0.952691	UDP-glycosyltransferase 73B4 [Source:NCBI gene (formerly Entrezgene);Acc:816041]
AT2G19740	CL.27013	548	CCCGCAGAG	22	0.9090909090909091	0.650627	Ribosomal protein L31e family protein [Source:NCBI gene (formerly Entrezgene);Acc:816493]
AT2G19750	CL.31835	487	ATAACATTT	32	0.42105263157894735	0.686161	Ribosomal protein S30 family protein [Source:NCBI gene (formerly Entrezgene);Acc:816494]
AT2G19750	CL.31835	328	GCAACATTA	24	0.6666666666666666	0.729738	Ribosomal protein S30 family protein [Source:NCBI gene (formerly Entrezgene);Acc:816494]
AT2G19750	CL.31835	322	CTCACTGCA	20	0.6428571428571429	0.927274	Ribosomal protein S30 family protein [Source:NCBI gene (formerly Entrezgene);Acc:816494]
AT2G19750	CL.31835	463	GCCACTGTG	29	0.35294117647058826	0.653439	Ribosomal protein S30 family protein [Source:NCBI gene (formerly Entrezgene);Acc:816494]
AT2G20420	CL.25296	1283	GTATCTGCC	22	0.46153846153846156	0.672144	ATP citrate lyase (ACL) family protein [Source:NCBI gene (formerly Entrezgene);Acc:816561]
AT2G20420	CL.25296	1208	GGGACTCAT	21	0.35294117647058826	0.983937	ATP citrate lyase (ACL) family protein [Source:NCBI gene (formerly Entrezgene);Acc:816561]
AT2G20515	evm.model.group2.999	1009	CGGGCTACC	22	0.47058823529411764	0.930716	pollen Ole e I family allergen protein [Source:NCBI gene (formerly Entrezgene);Acc:816573]
AT2G20515	evm.model.group2.999	1000	CGCACAAAT	22	1.0	0.774415	pollen Ole e I family allergen protein [Source:NCBI gene (formerly Entrezgene);Acc:816573]
AT2G20515	evm.model.group2.999	973	AGCACGCCT	23	0.6	0.842052	pollen Ole e I family allergen protein [Source:NCBI gene (formerly Entrezgene);Acc:816573]
AT2G20515	evm.model.group2.999	998	CTCGCACAA	25	0.5	0.795548	pollen Ole e I family allergen protein [Source:NCBI gene (formerly Entrezgene);Acc:816573]
AT2G20515	CL.24582	1864	AAAGCTGCT	22	0.5	0.719869	pollen Ole e I family allergen protein [Source:NCBI gene (formerly Entrezgene);Acc:816573]
AT2G20515	evm.model.group2.999	1117	GTTACAACT	23	1.0	0.924114	pollen Ole e I family allergen protein [Source:NCBI gene (formerly Entrezgene);Acc:816573]
AT2G20515	evm.model.group2.999	979	CCTGCGCAG	26	0.3888888888888889	0.970975	pollen Ole e I family allergen protein [Source:NCBI gene (formerly Entrezgene);Acc:816573]
AT2G20515	CL.24582	1867	GCTGCTGTG	25	0.5333333333333333	0.90721	pollen Ole e I family allergen protein [Source:NCBI gene (formerly Entrezgene);Acc:816573]
AT2G20515	evm.model.group2.999	1071	GATGCTGCT	23	0.5555555555555556	0.937045	pollen Ole e I family allergen protein [Source:NCBI gene (formerly Entrezgene);Acc:816573]
AT2G20515	CL.24582	1852	CCCGCGGAG	22	0.8	0.629609	pollen Ole e I family allergen protein [Source:NCBI gene (formerly Entrezgene);Acc:816573]
AT2G20515	CL.24582	1922	CTCTCTCCC	25	0.5882352941176471	0.832318	pollen Ole e I family allergen protein [Source:NCBI gene (formerly Entrezgene);Acc:816573]
AT2G20820	CL.19855	748	TGGACTGCA	20	0.7857142857142857	0.945735
AT2G21130	CL.32367	577	ACGTCGTCT	24	0.6428571428571429	0.707484	Cyclophilin-like peptidyl-prolyl cis-trans isomerase family protein [Source:NCBI gene (formerly Entrezgene);Acc:816648]
AT2G21130	CL.32367	552	GCTACGTCA	21	0.5454545454545454	0.849893	Cyclophilin-like peptidyl-prolyl cis-trans isomerase family protein [Source:NCBI gene (formerly Entrezgene);Acc:816648]
AT2G21130	CL.32367	655	TACACAATA	164	0.9113924050632911	0.706523	Cyclophilin-like peptidyl-prolyl cis-trans isomerase family protein [Source:NCBI gene (formerly Entrezgene);Acc:816648]
AT2G21130	CL.32367	462	CAAGCACGT	85	0.26666666666666666	0.867233	Cyclophilin-like peptidyl-prolyl cis-trans isomerase family protein [Source:NCBI gene (formerly Entrezgene);Acc:816648]
AT2G21130	CL.32367	498	ATGGCTAAC	23	0.6666666666666666	0.71428	Cyclophilin-like peptidyl-prolyl cis-trans isomerase family protein [Source:NCBI gene (formerly Entrezgene);Acc:816648]
AT2G21130	CL.32367	442	GCTACGTCA	68	0.6744186046511628	0.959024	Cyclophilin-like peptidyl-prolyl cis-trans isomerase family protein [Source:NCBI gene (formerly Entrezgene);Acc:816648]
AT2G21130	CL.32367	618	AAGGCGATC	26	0.8461538461538461	0.883272	Cyclophilin-like peptidyl-prolyl cis-trans isomerase family protein [Source:NCBI gene (formerly Entrezgene);Acc:816648]
AT2G21130	CL.32367	554	CTGTCGTCA	160	0.7191011235955056	0.668022	Cyclophilin-like peptidyl-prolyl cis-trans isomerase family protein [Source:NCBI gene (formerly Entrezgene);Acc:816648]
AT2G21130	CL.32367	464	AGCACGTCG	87	0.5396825396825397	0.956046	Cyclophilin-like peptidyl-prolyl cis-trans isomerase family protein [Source:NCBI gene (formerly Entrezgene);Acc:816648]
AT2G21130	CL.32367	524	TGGGCTCTC	142	0.45918367346938777	0.855978	Cyclophilin-like peptidyl-prolyl cis-trans isomerase family protein [Source:NCBI gene (formerly Entrezgene);Acc:816648]
AT2G21130	CL.32367	508	AAGGCGATC	114	0.927536231884058	0.847496	Cyclophilin-like peptidyl-prolyl cis-trans isomerase family protein [Source:NCBI gene (formerly Entrezgene);Acc:816648]
AT2G21130	CL.32367	549	GTGGCTACG	21	0.5	0.788677	Cyclophilin-like peptidyl-prolyl cis-trans isomerase family protein [Source:NCBI gene (formerly Entrezgene);Acc:816648]
AT2G21130	CL.32367	572	CAAGCACGT	24	0.2608695652173913	0.798226	Cyclophilin-like peptidyl-prolyl cis-trans isomerase family protein [Source:NCBI gene (formerly Entrezgene);Acc:816648]
AT2G21130	CL.32367	641	TTAACAAAT	164	0.8148148148148148	0.936496	Cyclophilin-like peptidyl-prolyl cis-trans isomerase family protein [Source:NCBI gene (formerly Entrezgene);Acc:816648]
AT2G21130	CL.32367	450	ATGGCTCGA	86	0.41818181818181815	0.804374	Cyclophilin-like peptidyl-prolyl cis-trans isomerase family protein [Source:NCBI gene (formerly Entrezgene);Acc:816648]
AT2G21130	CL.32367	364	CACACAGGG	27	0.9333333333333333	0.90652	Cyclophilin-like peptidyl-prolyl cis-trans isomerase family protein [Source:NCBI gene (formerly Entrezgene);Acc:816648]
AT2G21130	CL.32367	672	ATCGCCGAT	35	0.7142857142857143	0.791919	Cyclophilin-like peptidyl-prolyl cis-trans isomerase family protein [Source:NCBI gene (formerly Entrezgene);Acc:816648]
AT2G21130	CL.32367	587	TGGTCAAGT	24	0.9047619047619048	0.999491	Cyclophilin-like peptidyl-prolyl cis-trans isomerase family protein [Source:NCBI gene (formerly Entrezgene);Acc:816648]
AT2G21130	CL.32367	467	ACGTCGTCT	87	0.7241379310344828	0.765562	Cyclophilin-like peptidyl-prolyl cis-trans isomerase family protein [Source:NCBI gene (formerly Entrezgene);Acc:816648]
AT2G21130	CL.32367	562	ATCGCCGAT	168	0.7876106194690266	0.895236	Cyclophilin-like peptidyl-prolyl cis-trans isomerase family protein [Source:NCBI gene (formerly Entrezgene);Acc:816648]
AT2G21130	CL.32367	477	TGGTCAAGT	99	0.8625	0.996231	Cyclophilin-like peptidyl-prolyl cis-trans isomerase family protein [Source:NCBI gene (formerly Entrezgene);Acc:816648]
AT2G21130	CL.32367	362	AGCACACAG	36	0.9642857142857143	0.989379	Cyclophilin-like peptidyl-prolyl cis-trans isomerase family protein [Source:NCBI gene (formerly Entrezgene);Acc:816648]
AT2G21130	CL.32367	634	TGGGCTCTC	31	0.6190476190476191	0.945939	Cyclophilin-like peptidyl-prolyl cis-trans isomerase family protein [Source:NCBI gene (formerly Entrezgene);Acc:816648]
AT2G21130	CL.32367	574	AGCACGTCG	25	0.4117647058823529	0.950317	Cyclophilin-like peptidyl-prolyl cis-trans isomerase family protein [Source:NCBI gene (formerly Entrezgene);Acc:816648]
AT2G21660	CL.11266	622	GCGGCGGCG	25	0.875	0.880543	cold, circadian rhythm, and rna binding 2 [Source:NCBI gene (formerly Entrezgene);Acc:816705]
AT2G21660	CL.14581	1141	CATACGTCG	36	0.4583333333333333	0.698249	cold, circadian rhythm, and rna binding 2 [Source:NCBI gene (formerly Entrezgene);Acc:816705]
AT2G21660	CL.11266	979	GCCACTTTA	222	0.3132530120481928	0.676488	cold, circadian rhythm, and rna binding 2 [Source:NCBI gene (formerly Entrezgene);Acc:816705]
AT2G21660	CL.14581	1303	GCAGCAGCA	47	0.875	0.973739	cold, circadian rhythm, and rna binding 2 [Source:NCBI gene (formerly Entrezgene);Acc:816705]
AT2G21660	CL.14581	1300	ATAGCAGCA	57	0.625	0.633323	cold, circadian rhythm, and rna binding 2 [Source:NCBI gene (formerly Entrezgene);Acc:816705]
AT2G21660	CL.11266	787	CCGGCGGTG	68	0.875	0.732926	cold, circadian rhythm, and rna binding 2 [Source:NCBI gene (formerly Entrezgene);Acc:816705]
AT2G21660	CL.11266	709	GCCGCGGTA	41	0.5909090909090909	0.787656	cold, circadian rhythm, and rna binding 2 [Source:NCBI gene (formerly Entrezgene);Acc:816705]
AT2G21660	CL.14581	1171	TCTGCTCGG	41	0.5172413793103449	0.749013	cold, circadian rhythm, and rna binding 2 [Source:NCBI gene (formerly Entrezgene);Acc:816705]
AT2G21660	CL.11266	1134	CCAGCGACC	286	0.5511363636363636	0.751894	cold, circadian rhythm, and rna binding 2 [Source:NCBI gene (formerly Entrezgene);Acc:816705]
AT2G21660	CL.11266	601	GAAGCGGTG	23	0.7142857142857143	0.647067	cold, circadian rhythm, and rna binding 2 [Source:NCBI gene (formerly Entrezgene);Acc:816705]
AT2G21660	CL.14581	1306	GCAGCATCA	47	0.32432432432432434	0.819509	cold, circadian rhythm, and rna binding 2 [Source:NCBI gene (formerly Entrezgene);Acc:816705]
AT2G21660	CL.14581	1265	GCCACAAAC	50	0.8518518518518519	0.671886	cold, circadian rhythm, and rna binding 2 [Source:NCBI gene (formerly Entrezgene);Acc:816705]
AT2G21660	CL.14581	1262	TTAGCCACA	53	0.5384615384615384	0.870758	cold, circadian rhythm, and rna binding 2 [Source:NCBI gene (formerly Entrezgene);Acc:816705]
AT2G21660	CL.11266	1064	AAGTCGACT	229	0.8076923076923077	0.936751	cold, circadian rhythm, and rna binding 2 [Source:NCBI gene (formerly Entrezgene);Acc:816705]
AT2G21660	CL.11266	1113	TGCACAATT	256	0.7541899441340782	0.960742	cold, circadian rhythm, and rna binding 2 [Source:NCBI gene (formerly Entrezgene);Acc:816705]
AT2G21660	CL.14581	1161	GCCACTTGG	43	0.5172413793103449	0.728255	cold, circadian rhythm, and rna binding 2 [Source:NCBI gene (formerly Entrezgene);Acc:816705]
AT2G21660	CL.11266	619	GTGGCGGCG	23	0.6111111111111112	0.775712	cold, circadian rhythm, and rna binding 2 [Source:NCBI gene (formerly Entrezgene);Acc:816705]
AT2G21660	CL.11266	1255	TCAGCTGTT	88	0.6417910447761194	0.967026	cold, circadian rhythm, and rna binding 2 [Source:NCBI gene (formerly Entrezgene);Acc:816705]
AT2G21660	CL.11266	625	GCGGCGGCG	27	0.9375	0.939128	cold, circadian rhythm, and rna binding 2 [Source:NCBI gene (formerly Entrezgene);Acc:816705]
AT2G21660	CL.11266	1151	TGGTCTACG	80	0.15625	0.679697	cold, circadian rhythm, and rna binding 2 [Source:NCBI gene (formerly Entrezgene);Acc:816705]
AT2G21660	CL.14581	1168	GGATCTGCT	33	1.0	0.999245	cold, circadian rhythm, and rna binding 2 [Source:NCBI gene (formerly Entrezgene);Acc:816705]
AT2G21660	CL.11266	962	TCAGCGATG	194	0.7304347826086957	0.753174	cold, circadian rhythm, and rna binding 2 [Source:NCBI gene (formerly Entrezgene);Acc:816705]
AT2G21660	CL.11266	628	GCGGCGGCT	26	0.8333333333333334	0.955175	cold, circadian rhythm, and rna binding 2 [Source:NCBI gene (formerly Entrezgene);Acc:816705]
AT2G21660	CL.11266	814	GTGACCGAC	74	0.4186046511627907	0.753435	cold, circadian rhythm, and rna binding 2 [Source:NCBI gene (formerly Entrezgene);Acc:816705]
AT2G21660	CL.11266	634	GCTACAGCC	26	0.7692307692307693	0.862364	cold, circadian rhythm, and rna binding 2 [Source:NCBI gene (formerly Entrezgene);Acc:816705]
AT2G21660	CL.11266	1104	ATGACGGCC	193	0.29927007299270075	0.80123	cold, circadian rhythm, and rna binding 2 [Source:NCBI gene (formerly Entrezgene);Acc:816705]
AT2G21660	CL.11266	661	GTGGCGGCT	34	0.42105263157894735	0.619648	cold, circadian rhythm, and rna binding 2 [Source:NCBI gene (formerly Entrezgene);Acc:816705]
AT2G21660	CL.11266	736	GTGGCGGTG	50	0.625	0.861127	cold, circadian rhythm, and rna binding 2 [Source:NCBI gene (formerly Entrezgene);Acc:816705]
AT2G25060	CL.29541	669	GCAGCGTTA	25	0.7647058823529411	0.853343	early nodulin-like protein 14 [Source:NCBI gene (formerly Entrezgene);Acc:817044]
AT2G25060	CL.29541	611	CATGCTACT	26	0.47058823529411764	0.608483	early nodulin-like protein 14 [Source:NCBI gene (formerly Entrezgene);Acc:817044]
AT2G25060	CL.29541	664	CTTGCGCAG	31	0.6666666666666666	0.925254	early nodulin-like protein 14 [Source:NCBI gene (formerly Entrezgene);Acc:817044]
AT2G25060	CL.29541	666	TGCGCAGCG	29	0.6666666666666666	0.961528	early nodulin-like protein 14 [Source:NCBI gene (formerly Entrezgene);Acc:817044]
AT2G27730	evm.model.group2.2558	328	CCTACTGGC	20	0.8	0.71633	copper ion binding protein [Source:NCBI gene (formerly Entrezgene);Acc:817319]
AT2G30490	CL.23288	1862	ACAACATCG	20	0.3076923076923077	0.809304	cinnamate-4-hydroxylase [Source:NCBI gene (formerly Entrezgene);Acc:817599]
AT2G30490	CL.23288	2080	GAGGCATAA	47	0.5172413793103449	0.758487	cinnamate-4-hydroxylase [Source:NCBI gene (formerly Entrezgene);Acc:817599]
AT2G30490	CL.23293	2292	CACTCAAAA	27	0.8125	0.910301	cinnamate-4-hydroxylase [Source:NCBI gene (formerly Entrezgene);Acc:817599]
AT2G30490	CL.23293	2022	ATGTCGATT	36	0.8333333333333334	0.98757	cinnamate-4-hydroxylase [Source:NCBI gene (formerly Entrezgene);Acc:817599]
AT2G30490	CL.23288	2088	ATAACGCTT	52	0.3333333333333333	0.632345	cinnamate-4-hydroxylase [Source:NCBI gene (formerly Entrezgene);Acc:817599]
AT2G30490	CL.23288	2191	TTTACGCGT	31	0.5714285714285714	0.998098	cinnamate-4-hydroxylase [Source:NCBI gene (formerly Entrezgene);Acc:817599]
AT2G30490	CL.23288	2115	TCGGCTTGT	57	0.48484848484848486	0.714846	cinnamate-4-hydroxylase [Source:NCBI gene (formerly Entrezgene);Acc:817599]
AT2G30490	CL.23288	2237	CACTCAAAA	28	0.8235294117647058	0.93185	cinnamate-4-hydroxylase [Source:NCBI gene (formerly Entrezgene);Acc:817599]
AT2G30490	CL.23288	2032	CCAGCGGCT	48	0.972972972972973	0.989072	cinnamate-4-hydroxylase [Source:NCBI gene (formerly Entrezgene);Acc:817599]
AT2G30490	CL.23288	2235	TTCACTCAA	28	0.7777777777777778	0.862645	cinnamate-4-hydroxylase [Source:NCBI gene (formerly Entrezgene);Acc:817599]
AT2G30490	CL.23288	1967	ATGTCGATT	36	0.8333333333333334	0.98757	cinnamate-4-hydroxylase [Source:NCBI gene (formerly Entrezgene);Acc:817599]
AT2G30490	CL.23293	2290	TTCACTCAA	27	0.7647058823529411	0.834379	cinnamate-4-hydroxylase [Source:NCBI gene (formerly Entrezgene);Acc:817599]
AT2G30490	CL.23288	2064	TTAACGTTT	48	0.5	0.758622	cinnamate-4-hydroxylase [Source:NCBI gene (formerly Entrezgene);Acc:817599]
AT2G30490	CL.23293	2248	TACGCGTCT	31	0.52	0.998967	cinnamate-4-hydroxylase [Source:NCBI gene (formerly Entrezgene);Acc:817599]
AT2G30490	CL.23288	2057	CTTGCAATT	52	0.7837837837837838	0.852681	cinnamate-4-hydroxylase [Source:NCBI gene (formerly Entrezgene);Acc:817599]
AT2G30490	CL.23293	2246	TTTACGCGT	30	0.55	0.998251	cinnamate-4-hydroxylase [Source:NCBI gene (formerly Entrezgene);Acc:817599]
AT2G30490	CL.23293	1920	ACATCGTGG	20	0.625	0.968149	cinnamate-4-hydroxylase [Source:NCBI gene (formerly Entrezgene);Acc:817599]
AT2G30490	CL.23288	1976	TACACTGTA	39	0.28125	0.839002	cinnamate-4-hydroxylase [Source:NCBI gene (formerly Entrezgene);Acc:817599]
AT2G30490	CL.23293	2119	TTAACGTTT	47	0.5	0.776566	cinnamate-4-hydroxylase [Source:NCBI gene (formerly Entrezgene);Acc:817599]
AT2G30490	CL.23293	2031	TACACTGTA	39	0.28125	0.839002	cinnamate-4-hydroxylase [Source:NCBI gene (formerly Entrezgene);Acc:817599]
AT2G30490	CL.23293	2112	CTTGCAATT	53	0.7894736842105263	0.847284	cinnamate-4-hydroxylase [Source:NCBI gene (formerly Entrezgene);Acc:817599]
AT2G30490	CL.23293	2135	GAGGCATAA	46	0.5357142857142857	0.754151	cinnamate-4-hydroxylase [Source:NCBI gene (formerly Entrezgene);Acc:817599]
AT2G30490	CL.23293	1917	ACAACATCG	20	0.3076923076923077	0.809304	cinnamate-4-hydroxylase [Source:NCBI gene (formerly Entrezgene);Acc:817599]
AT2G30490	CL.23293	2143	ATAACGCTT	52	0.3333333333333333	0.632345	cinnamate-4-hydroxylase [Source:NCBI gene (formerly Entrezgene);Acc:817599]
AT2G30490	CL.23288	2193	TACGCGTCT	32	0.5	0.998797	cinnamate-4-hydroxylase [Source:NCBI gene (formerly Entrezgene);Acc:817599]
AT2G30490	CL.23293	2170	TCGGCTTGT	57	0.48484848484848486	0.714846	cinnamate-4-hydroxylase [Source:NCBI gene (formerly Entrezgene);Acc:817599]
AT2G30490	CL.23288	1865	ACATCGTGG	20	0.625	0.968149	cinnamate-4-hydroxylase [Source:NCBI gene (formerly Entrezgene);Acc:817599]
AT2G30490	CL.23293	2087	CCAGCGGCT	48	0.972972972972973	0.989124	cinnamate-4-hydroxylase [Source:NCBI gene (formerly Entrezgene);Acc:817599]
AT2G30570	evm.model.group1.3135	331	TGATCTGGT	22	0.6153846153846154	0.619557	photosystem II reaction center W [Source:NCBI gene (formerly Entrezgene);Acc:817606]
AT2G30570	evm.model.group1.3135	385	ACAGCGGTC	20	0.9230769230769231	0.958409	photosystem II reaction center W [Source:NCBI gene (formerly Entrezgene);Acc:817606]
AT2G30860	evm.model.group12.133	686	CTCACTCTC	36	0.28125	0.722338	glutathione S-transferase PHI 9 [Source:NCBI gene (formerly Entrezgene);Acc:817636]
AT2G30860	CL.7957	1634	ATAACATAC	37	0.4782608695652174	0.632979	glutathione S-transferase PHI 9 [Source:NCBI gene (formerly Entrezgene);Acc:817636]
AT2G30860	evm.model.group12.133	627	ATAACATAC	38	0.4583333333333333	0.634159	glutathione S-transferase PHI 9 [Source:NCBI gene (formerly Entrezgene);Acc:817636]
AT2G30860	CL.7957	1716	CACGCTTGA	24	0.9411764705882353	0.993169	glutathione S-transferase PHI 9 [Source:NCBI gene (formerly Entrezgene);Acc:817636]
AT2G30860	CL.7957	1693	CTCACTCTC	35	0.2903225806451613	0.720556	glutathione S-transferase PHI 9 [Source:NCBI gene (formerly Entrezgene);Acc:817636]
AT2G30860	evm.model.group12.133	709	CACGCTTGA	25	0.8888888888888888	0.99295	glutathione S-transferase PHI 9 [Source:NCBI gene (formerly Entrezgene);Acc:817636]
AT2G31050	evm.model.group8.402	642	CCTGCTAAG	21	0.5	0.612869	Cupredoxin superfamily protein [Source:NCBI gene (formerly Entrezgene);Acc:817657]
AT2G31050	evm.model.group8.402	740	GCAGCGTTA	28	0.7368421052631579	0.882491	Cupredoxin superfamily protein [Source:NCBI gene (formerly Entrezgene);Acc:817657]
AT2G31050	evm.model.group8.402	737	TGCGCAGCG	32	0.6086956521739131	0.949849	Cupredoxin superfamily protein [Source:NCBI gene (formerly Entrezgene);Acc:817657]
AT2G31050	evm.model.group8.402	735	CTTGCGCAG	34	0.6363636363636364	0.905621	Cupredoxin superfamily protein [Source:NCBI gene (formerly Entrezgene);Acc:817657]
AT2G32060	CL.17414	511	ATTACGTGA	23	0.5294117647058824	0.925343	Ribosomal protein L7Ae/L30e/S12e/Gadd45 family protein [Source:NCBI gene (formerly Entrezgene);Acc:817766]
AT2G32060	CL.17414	550	CGCACAAAT	21	1.0	0.70929	Ribosomal protein L7Ae/L30e/S12e/Gadd45 family protein [Source:NCBI gene (formerly Entrezgene);Acc:817766]
AT2G32520	CL.25177	906	CATGCGTTT	20	0.75	0.853169	alpha/beta-Hydrolases superfamily protein [Source:NCBI gene (formerly Entrezgene);Acc:817813]
AT2G32520	CL.25177	746	CATGCGTTT	20	0.75	0.853169	alpha/beta-Hydrolases superfamily protein [Source:NCBI gene (formerly Entrezgene);Acc:817813]
AT2G32520	CL.25177	846	GGTTCAACG	27	0.2857142857142857	0.993244	alpha/beta-Hydrolases superfamily protein [Source:NCBI gene (formerly Entrezgene);Acc:817813]
AT2G32520	CL.25177	1006	GGTTCAACG	28	0.2857142857142857	0.992136	alpha/beta-Hydrolases superfamily protein [Source:NCBI gene (formerly Entrezgene);Acc:817813]
AT2G33370	CL.25194	689	AACACTCTT	46	0.3157894736842105	0.677732	Ribosomal protein L14p/L23e family protein [Source:NCBI gene (formerly Entrezgene);Acc:817900]
AT2G33370	CL.25194	730	ACAGCATCG	31	0.6	0.675422	Ribosomal protein L14p/L23e family protein [Source:NCBI gene (formerly Entrezgene);Acc:817900]
AT2G33370	CL.25194	733	GCATCGTGT	27	0.5882352941176471	0.72691	Ribosomal protein L14p/L23e family protein [Source:NCBI gene (formerly Entrezgene);Acc:817900]
AT2G33370	CL.25194	702	AAGACGTTT	43	0.2777777777777778	0.78403	Ribosomal protein L14p/L23e family protein [Source:NCBI gene (formerly Entrezgene);Acc:817900]
AT2G33370	CL.25194	834	ATTACTGAT	20	0.9411764705882353	0.889276	Ribosomal protein L14p/L23e family protein [Source:NCBI gene (formerly Entrezgene);Acc:817900]
AT2G33370	CL.25194	727	GATACAGCA	32	1.0	0.969177	Ribosomal protein L14p/L23e family protein [Source:NCBI gene (formerly Entrezgene);Acc:817900]
AT2G33370	CL.25194	496	CCAACGCTA	21	0.3888888888888889	0.979885	Ribosomal protein L14p/L23e family protein [Source:NCBI gene (formerly Entrezgene);Acc:817900]
AT2G33370	CL.25194	672	CTCACTATT	50	0.38095238095238093	0.837811	Ribosomal protein L14p/L23e family protein [Source:NCBI gene (formerly Entrezgene);Acc:817900]
AT2G33370	CL.25194	604	TCGGCTGCA	32	0.8	0.962863	Ribosomal protein L14p/L23e family protein [Source:NCBI gene (formerly Entrezgene);Acc:817900]
AT2G33370	CL.25194	711	AAGGCAGTA	42	0.8823529411764706	0.957147	Ribosomal protein L14p/L23e family protein [Source:NCBI gene (formerly Entrezgene);Acc:817900]
AT2G33370	CL.25194	552	TGGGCTGTA	25	0.8461538461538461	0.781417	Ribosomal protein L14p/L23e family protein [Source:NCBI gene (formerly Entrezgene);Acc:817900]
AT2G33370	CL.25194	768	ATGTCTAGA	20	0.7333333333333333	0.893914	Ribosomal protein L14p/L23e family protein [Source:NCBI gene (formerly Entrezgene);Acc:817900]
AT2G33370	CL.25194	625	TCAACTTGG	40	0.9166666666666666	0.843674	Ribosomal protein L14p/L23e family protein [Source:NCBI gene (formerly Entrezgene);Acc:817900]
AT2G34480	evm.model.group2.930	652	TGGACATTG	32	0.37037037037037035	0.857052	Ribosomal protein L18ae/LX family protein [Source:NCBI gene (formerly Entrezgene);Acc:818011]
AT2G34480	evm.model.group2.930	670	CAGACTGAG	33	0.9259259259259259	0.99981	Ribosomal protein L18ae/LX family protein [Source:NCBI gene (formerly Entrezgene);Acc:818011]
AT2G34480	evm.model.group2.930	686	ATTGCTGTG	41	0.7307692307692307	0.857868	Ribosomal protein L18ae/LX family protein [Source:NCBI gene (formerly Entrezgene);Acc:818011]
AT2G34480	evm.model.group2.930	605	AGGACATGT	31	0.4782608695652174	0.967045	Ribosomal protein L18ae/LX family protein [Source:NCBI gene (formerly Entrezgene);Acc:818011]
AT2G35660	CL.2978	1957	CAGGCTAGC	22	0.8333333333333334	0.691458	FAD/NAD(P)-binding oxidoreductase family protein [Source:NCBI gene (formerly Entrezgene);Acc:818135]
AT2G35660	CL.2978	2023	CTGACTGTA	22	0.6923076923076923	0.808745	FAD/NAD(P)-binding oxidoreductase family protein [Source:NCBI gene (formerly Entrezgene);Acc:818135]
AT2G35660	CL.2978	2191	CGAGCATTC	32	0.3333333333333333	0.7904	FAD/NAD(P)-binding oxidoreductase family protein [Source:NCBI gene (formerly Entrezgene);Acc:818135]
AT2G35660	CL.2978	2134	CGAGCATTC	33	0.32142857142857145	0.776343	FAD/NAD(P)-binding oxidoreductase family protein [Source:NCBI gene (formerly Entrezgene);Acc:818135]
AT2G35660	CL.2978	2002	TGTGCTAGT	37	0.8695652173913043	0.961018	FAD/NAD(P)-binding oxidoreductase family protein [Source:NCBI gene (formerly Entrezgene);Acc:818135]
AT2G35660	CL.2978	1966	CTGACTGTA	23	0.7142857142857143	0.803949	FAD/NAD(P)-binding oxidoreductase family protein [Source:NCBI gene (formerly Entrezgene);Acc:818135]
AT2G35660	CL.2978	2112	TAAACTGTA	35	0.4	0.806925	FAD/NAD(P)-binding oxidoreductase family protein [Source:NCBI gene (formerly Entrezgene);Acc:818135]
AT2G35660	CL.2978	2059	TGTGCTAGT	36	0.8695652173913043	0.965366	FAD/NAD(P)-binding oxidoreductase family protein [Source:NCBI gene (formerly Entrezgene);Acc:818135]
AT2G35660	CL.2978	2005	CTGTCTAGA	20	0.8461538461538461	0.989571	FAD/NAD(P)-binding oxidoreductase family protein [Source:NCBI gene (formerly Entrezgene);Acc:818135]
AT2G35660	CL.2978	2055	TAAACTGTA	36	0.4	0.794279	FAD/NAD(P)-binding oxidoreductase family protein [Source:NCBI gene (formerly Entrezgene);Acc:818135]
AT2G35660	CL.2978	1948	CTGTCTAGA	22	0.8666666666666667	0.990997	FAD/NAD(P)-binding oxidoreductase family protein [Source:NCBI gene (formerly Entrezgene);Acc:818135]
AT2G35660	CL.2978	2014	CAGGCTAGC	21	0.8333333333333334	0.71179	FAD/NAD(P)-binding oxidoreductase family protein [Source:NCBI gene (formerly Entrezgene);Acc:818135]
AT2G36170	CL.3565	1330	TTCGCGGGA	25	0.7692307692307693	0.907537	60S ribosomal protein L40-1 [Source:NCBI gene (formerly Entrezgene);Acc:818189]
AT2G36170	CL.30155	657	TTTGCGAGA	22	0.7619047619047619	0.98057	60S ribosomal protein L40-1 [Source:NCBI gene (formerly Entrezgene);Acc:818189]
AT2G36170	CL.3565	1401	TTTACAGCA	28	0.875	0.900016	60S ribosomal protein L40-1 [Source:NCBI gene (formerly Entrezgene);Acc:818189]
AT2G36170	evm.model.group12.980	295	GCTACGCTC	20	0.5	0.61428	60S ribosomal protein L40-1 [Source:NCBI gene (formerly Entrezgene);Acc:818189]
AT2G36170	evm.model.group12.980	344	TGGACACTC	26	0.3181818181818182	0.743253	60S ribosomal protein L40-1 [Source:NCBI gene (formerly Entrezgene);Acc:818189]
AT2G36170	CL.3565	1298	TAGACACAC	28	0.5	0.872067	60S ribosomal protein L40-1 [Source:NCBI gene (formerly Entrezgene);Acc:818189]
AT2G36170	evm.model.group12.980	315	AGAGCTGTA	24	0.375	0.778156	60S ribosomal protein L40-1 [Source:NCBI gene (formerly Entrezgene);Acc:818189]
AT2G36170	CL.3565	1302	CACACTTGA	30	1.0	0.889574	60S ribosomal protein L40-1 [Source:NCBI gene (formerly Entrezgene);Acc:818189]
AT2G36170	CL.3565	1363	AGGTCGTAC	30	0.8947368421052632	0.897194	60S ribosomal protein L40-1 [Source:NCBI gene (formerly Entrezgene);Acc:818189]
AT2G36170	CL.3565	1367	CGTACTGTT	33	0.7894736842105263	0.937011	60S ribosomal protein L40-1 [Source:NCBI gene (formerly Entrezgene);Acc:818189]
AT2G36170	CL.3565	1328	AATTCGCGG	22	0.625	0.733693	60S ribosomal protein L40-1 [Source:NCBI gene (formerly Entrezgene);Acc:818189]
AT2G37040	CL.33681	2649	CACACTCAC	21	0.9285714285714286	0.779169	PHE ammonia lyase 1 [Source:NCBI gene (formerly Entrezgene);Acc:818280]
AT2G37040	CL.33681	2519	AGTACTAAT	23	0.9166666666666666	0.679741	PHE ammonia lyase 1 [Source:NCBI gene (formerly Entrezgene);Acc:818280]
AT2G37040	CL.33681	2544	GTTACGCTT	23	0.3333333333333333	0.688596	PHE ammonia lyase 1 [Source:NCBI gene (formerly Entrezgene);Acc:818280]
AT2G37040	CL.33681	2482	TGGTCGGGA	23	0.42857142857142855	0.611035	PHE ammonia lyase 1 [Source:NCBI gene (formerly Entrezgene);Acc:818280]
AT2G39050	CL.21237	832	ATGACATCA	23	0.3157894736842105	0.674015	hydroxyproline-rich glycoprotein family protein [Source:NCBI gene (formerly Entrezgene);Acc:818491]
AT2G39050	CL.21237	1065	CTTGCTGTT	58	0.5862068965517241	0.887262	hydroxyproline-rich glycoprotein family protein [Source:NCBI gene (formerly Entrezgene);Acc:818491]
AT2G39050	evm.model.group5.351	816	CTTGCTGTT	49	0.5833333333333334	0.841831	hydroxyproline-rich glycoprotein family protein [Source:NCBI gene (formerly Entrezgene);Acc:818491]
AT2G39050	CL.21237	861	TGGGCTGAA	37	0.5652173913043478	0.638247	hydroxyproline-rich glycoprotein family protein [Source:NCBI gene (formerly Entrezgene);Acc:818491]
AT2G39050	evm.model.group5.351	764	GATGCTGAG	57	0.35135135135135137	0.634063	hydroxyproline-rich glycoprotein family protein [Source:NCBI gene (formerly Entrezgene);Acc:818491]
AT2G39050	evm.model.group5.351	612	TGGGCTGAA	26	0.5555555555555556	0.747898	hydroxyproline-rich glycoprotein family protein [Source:NCBI gene (formerly Entrezgene);Acc:818491]
AT2G39050	evm.model.group5.351	806	ATTGCAAAC	56	0.48484848484848486	0.683683	hydroxyproline-rich glycoprotein family protein [Source:NCBI gene (formerly Entrezgene);Acc:818491]
AT2G39050	evm.model.group5.351	810	CAAACGCTT	44	0.15789473684210525	0.895689	hydroxyproline-rich glycoprotein family protein [Source:NCBI gene (formerly Entrezgene);Acc:818491]
AT2G39050	CL.21237	1013	GATGCTGAG	68	0.34782608695652173	0.739508	hydroxyproline-rich glycoprotein family protein [Source:NCBI gene (formerly Entrezgene);Acc:818491]
AT2G39050	evm.model.group5.351	812	AACGCTTGC	49	0.14634146341463414	0.605637	hydroxyproline-rich glycoprotein family protein [Source:NCBI gene (formerly Entrezgene);Acc:818491]
AT2G39050	CL.21237	1059	CAAACGCTT	55	0.14285714285714285	0.922908	hydroxyproline-rich glycoprotein family protein [Source:NCBI gene (formerly Entrezgene);Acc:818491]
AT2G39050	CL.21237	1061	AACGCTTGC	60	0.13725490196078433	0.698045	hydroxyproline-rich glycoprotein family protein [Source:NCBI gene (formerly Entrezgene);Acc:818491]
AT2G39730	CL.1551	1966	GTAACGTAG	75	0.475	0.725832	rubisco activase [Source:NCBI gene (formerly Entrezgene);Acc:818558]
AT2G39730	CL.1551	1954	TGGGCTTGA	82	0.5306122448979592	0.727064	rubisco activase [Source:NCBI gene (formerly Entrezgene);Acc:818558]
AT2G39730	CL.1551	1707	AATTCAAGA	25	0.6875	0.703504	rubisco activase [Source:NCBI gene (formerly Entrezgene);Acc:818558]
AT2G39730	CL.1551	1713	AGAGCACGT	23	0.5882352941176471	0.934758	rubisco activase [Source:NCBI gene (formerly Entrezgene);Acc:818558]
AT2G39730	CL.1551	2017	ATTGCTCTG	83	0.5344827586206896	0.888533	rubisco activase [Source:NCBI gene (formerly Entrezgene);Acc:818558]
AT2G39730	CL.1551	1715	AGCACGTAA	20	0.5714285714285714	0.672687	rubisco activase [Source:NCBI gene (formerly Entrezgene);Acc:818558]
AT2G39730	CL.1551	2038	AAGGCTATT	86	0.7659574468085106	0.638756	rubisco activase [Source:NCBI gene (formerly Entrezgene);Acc:818558]
AT2G39730	CL.1551	1695	GCTGCGTTT	28	0.47058823529411764	0.725867	rubisco activase [Source:NCBI gene (formerly Entrezgene);Acc:818558]
AT2G39730	CL.1551	1670	CCCACTGCT	24	0.6190476190476191	0.997494	rubisco activase [Source:NCBI gene (formerly Entrezgene);Acc:818558]
AT2G39730	CL.1551	1939	ACTACTGAT	88	0.8085106382978723	0.752611	rubisco activase [Source:NCBI gene (formerly Entrezgene);Acc:818558]
AT2G39730	CL.1551	1701	TTTACGAAT	26	0.6428571428571429	0.839914	rubisco activase [Source:NCBI gene (formerly Entrezgene);Acc:818558]
AT2G39730	CL.1551	2023	CTGACATTG	85	0.3230769230769231	0.796075	rubisco activase [Source:NCBI gene (formerly Entrezgene);Acc:818558]
AT2G39730	CL.1551	1757	CTCGCTTTG	46	0.6153846153846154	0.789704	rubisco activase [Source:NCBI gene (formerly Entrezgene);Acc:818558]
AT2G39730	CL.1551	1727	GGAGCTCAG	27	0.16666666666666666	0.691797	rubisco activase [Source:NCBI gene (formerly Entrezgene);Acc:818558]
AT2G40010	evm.model.group5.646	843	GTTGCTGCT	43	0.3448275862068966	0.617775	Ribosomal protein L10 family protein [Source:NCBI gene (formerly Entrezgene);Acc:818589]
AT2G40010	evm.model.group5.646	759	ATTGCGCTC	34	0.7894736842105263	0.880743	Ribosomal protein L10 family protein [Source:NCBI gene (formerly Entrezgene);Acc:818589]
AT2G40010	evm.model.group5.646	745	AGAACGTTG	30	0.2777777777777778	0.70337	Ribosomal protein L10 family protein [Source:NCBI gene (formerly Entrezgene);Acc:818589]
AT2G40010	evm.model.group5.646	654	GCGGCTGGA	21	0.9166666666666666	0.919326	Ribosomal protein L10 family protein [Source:NCBI gene (formerly Entrezgene);Acc:818589]
AT2G40010	evm.model.group5.646	928	ATGACGATA	46	0.3076923076923077	0.825257	Ribosomal protein L10 family protein [Source:NCBI gene (formerly Entrezgene);Acc:818589]
AT2G40010	evm.model.group5.646	879	CCTGCAGCC	50	0.5185185185185185	0.704667	Ribosomal protein L10 family protein [Source:NCBI gene (formerly Entrezgene);Acc:818589]
AT2G40010	evm.model.group5.646	864	ACGGCGACT	50	0.6857142857142857	0.947919	Ribosomal protein L10 family protein [Source:NCBI gene (formerly Entrezgene);Acc:818589]
AT2G40010	evm.model.group5.646	813	TTGGCAGAC	38	0.7619047619047619	0.672359	Ribosomal protein L10 family protein [Source:NCBI gene (formerly Entrezgene);Acc:818589]
AT2G40010	evm.model.group5.646	765	CTCGCGACA	37	0.9230769230769231	0.883612	Ribosomal protein L10 family protein [Source:NCBI gene (formerly Entrezgene);Acc:818589]
AT2G40010	evm.model.group5.646	714	GCGGCTCCT	32	0.76	0.883181	Ribosomal protein L10 family protein [Source:NCBI gene (formerly Entrezgene);Acc:818589]
AT2G40010	evm.model.group5.646	739	CCTACAAGA	29	0.9333333333333333	0.907354	Ribosomal protein L10 family protein [Source:NCBI gene (formerly Entrezgene);Acc:818589]
AT2G40010	evm.model.group5.646	651	TTCGCGGCT	20	0.7857142857142857	0.860928	Ribosomal protein L10 family protein [Source:NCBI gene (formerly Entrezgene);Acc:818589]
AT2G40010	evm.model.group5.646	823	CGAGCAAAT	23	0.6	0.989794	Ribosomal protein L10 family protein [Source:NCBI gene (formerly Entrezgene);Acc:818589]
AT2G40010	evm.model.group5.646	711	GCCGCGGCT	30	0.7368421052631579	0.671644	Ribosomal protein L10 family protein [Source:NCBI gene (formerly Entrezgene);Acc:818589]
AT2G40010	evm.model.group5.646	912	CCTGCGGAG	45	0.96875	0.971413	Ribosomal protein L10 family protein [Source:NCBI gene (formerly Entrezgene);Acc:818589]
AT2G40590	CL.17977	801	CTTGCTACA	36	0.8636363636363636	0.846268	Ribosomal protein S26e family protein [Source:NCBI gene (formerly Entrezgene);Acc:818654]
AT2G40590	CL.17977	621	CAGGCTGCC	29	0.9047619047619048	0.943064	Ribosomal protein S26e family protein [Source:NCBI gene (formerly Entrezgene);Acc:818654]
AT2G40590	CL.17977	600	GCTGCAGGC	24	0.6428571428571429	0.69151	Ribosomal protein S26e family protein [Source:NCBI gene (formerly Entrezgene);Acc:818654]
AT2G40590	CL.17977	806	TACACTGAT	37	0.7777777777777778	0.643643	Ribosomal protein S26e family protein [Source:NCBI gene (formerly Entrezgene);Acc:818654]
AT2G41430	CL.4333	1415	TGATCCGTC	24	0.42105263157894735	0.953935	dehydration-induced protein (ERD15) [Source:NCBI gene (formerly Entrezgene);Acc:818741]
AT2G41430	CL.4333	1514	AAGACATCA	24	0.21739130434782608	0.969983	dehydration-induced protein (ERD15) [Source:NCBI gene (formerly Entrezgene);Acc:818741]
AT2G43460	CL.24111	440	CGAGCACCT	23	0.3333333333333333	0.969721	Ribosomal L38e protein family [Source:NCBI gene (formerly Entrezgene);Acc:818947]
AT2G43460	CL.24111	578	AGGACCGAT	21	0.7857142857142857	0.984865	Ribosomal L38e protein family [Source:NCBI gene (formerly Entrezgene);Acc:818947]
AT2G43460	CL.24111	468	CAGTCTGTG	25	0.85	0.997515	Ribosomal L38e protein family [Source:NCBI gene (formerly Entrezgene);Acc:818947]
AT2G43460	CL.24111	476	GTATCTTGT	29	0.9	0.954361	Ribosomal L38e protein family [Source:NCBI gene (formerly Entrezgene);Acc:818947]
AT2G43460	CL.24111	528	CTGCCAGGT	26	0.7619047619047619	0.97419	Ribosomal L38e protein family [Source:NCBI gene (formerly Entrezgene);Acc:818947]
AT2G45960	evm.model.group2.1521	1649	TGTACTTAA	23	1.0	0.66029	plasma membrane intrinsic protein 1B [Source:NCBI gene (formerly Entrezgene);Acc:819204]
AT2G45960	CL.12906	1811	TGTACTTAA	23	1.0	0.66029	plasma membrane intrinsic protein 1B [Source:NCBI gene (formerly Entrezgene);Acc:819204]
AT2G45960	CL.12906	2297	TGTACTTAA	23	1.0	0.66029	plasma membrane intrinsic protein 1B [Source:NCBI gene (formerly Entrezgene);Acc:819204]
AT2G46210	CL.14105	1734	GTGGCTAAG	151	0.8787878787878788	0.839606	Fatty acid/sphingolipid desaturase [Source:NCBI gene (formerly Entrezgene);Acc:819228]
AT2G46210	CL.14105	1937	TGTTCCTAC	37	0.10810810810810811	0.858541	Fatty acid/sphingolipid desaturase [Source:NCBI gene (formerly Entrezgene);Acc:819228]
AT2G46210	CL.14121	1852	TACGCGCTC	20	0.42105263157894735	0.822493	Fatty acid/sphingolipid desaturase [Source:NCBI gene (formerly Entrezgene);Acc:819228]
AT2G46210	CL.14105	1787	AGGTCAGGT	133	0.6813186813186813	0.991522	Fatty acid/sphingolipid desaturase [Source:NCBI gene (formerly Entrezgene);Acc:819228]
AT2G46210	CL.14105	1672	CCATCAACT	100	0.8615384615384616	0.970994	Fatty acid/sphingolipid desaturase [Source:NCBI gene (formerly Entrezgene);Acc:819228]
AT2G46210	CL.14105	1326	TCGTCACGG	22	0.7272727272727273	0.687316	Fatty acid/sphingolipid desaturase [Source:NCBI gene (formerly Entrezgene);Acc:819228]
AT2G46210	CL.14105	1630	AGAGCAGCC	120	0.8571428571428571	0.980641	Fatty acid/sphingolipid desaturase [Source:NCBI gene (formerly Entrezgene);Acc:819228]
AT2G46210	CL.14121	1905	GTGGCTAAG	22	0.8235294117647058	0.937062	Fatty acid/sphingolipid desaturase [Source:NCBI gene (formerly Entrezgene);Acc:819228]
AT2G46210	CL.14105	1614	AGCACAGGT	21	0.35294117647058826	0.882005	Fatty acid/sphingolipid desaturase [Source:NCBI gene (formerly Entrezgene);Acc:819228]
AT2G46210	CL.14105	2107	TAAGCAAAA	60	0.2830188679245283	0.725893	Fatty acid/sphingolipid desaturase [Source:NCBI gene (formerly Entrezgene);Acc:819228]
AT2G46210	CL.14105	1706	TCTCCAATC	129	0.2815533980582524	0.885883	Fatty acid/sphingolipid desaturase [Source:NCBI gene (formerly Entrezgene);Acc:819228]
AT2G46210	CL.14105	1612	GTAGCACAG	23	0.47368421052631576	0.980765	Fatty acid/sphingolipid desaturase [Source:NCBI gene (formerly Entrezgene);Acc:819228]
AT2G46210	CL.14105	1832	GCGGCAAGT	112	0.24691358024691357	0.607041	Fatty acid/sphingolipid desaturase [Source:NCBI gene (formerly Entrezgene);Acc:819228]
AT2G46210	CL.14105	1759	AAAACCGTA	59	0.41304347826086957	0.965306	Fatty acid/sphingolipid desaturase [Source:NCBI gene (formerly Entrezgene);Acc:819228]
AT2G46210	CL.14105	1882	TGATCTACT	25	0.9411764705882353	0.779573	Fatty acid/sphingolipid desaturase [Source:NCBI gene (formerly Entrezgene);Acc:819228]
AT2G46210	CL.14105	2166	TCTGCTCGT	48	0.6129032258064516	0.683339	Fatty acid/sphingolipid desaturase [Source:NCBI gene (formerly Entrezgene);Acc:819228]
AT2G46210	evm.model.group2.2391	1282	CGCACGTCA	33	0.38461538461538464	0.810506	Fatty acid/sphingolipid desaturase [Source:NCBI gene (formerly Entrezgene);Acc:819228]
AT2G46210	CL.14105	2079	TTGGCCTTG	71	0.1935483870967742	0.992857	Fatty acid/sphingolipid desaturase [Source:NCBI gene (formerly Entrezgene);Acc:819228]
AT2G46210	CL.14105	2069	CCAGCTGGA	61	0.44680851063829785	0.703177	Fatty acid/sphingolipid desaturase [Source:NCBI gene (formerly Entrezgene);Acc:819228]
AT2G46210	evm.model.group2.2397	1491	GTGGCTAAG	21	0.8125	0.925748	Fatty acid/sphingolipid desaturase [Source:NCBI gene (formerly Entrezgene);Acc:819228]
AT2G46210	CL.14105	1455	AGATCGCGC	26	0.6956521739130435	0.94545	Fatty acid/sphingolipid desaturase [Source:NCBI gene (formerly Entrezgene);Acc:819228]
AT2G46210	evm.model.group2.2391	1386	ATTGCAAGA	44	0.8064516129032258	0.957047	Fatty acid/sphingolipid desaturase [Source:NCBI gene (formerly Entrezgene);Acc:819228]
AT2G46210	CL.14105	1464	CGCACGTCA	42	0.4	0.718134	Fatty acid/sphingolipid desaturase [Source:NCBI gene (formerly Entrezgene);Acc:819228]
AT2G46210	CL.14105	1912	ATGTCGTAC	32	0.7894736842105263	0.649731	Fatty acid/sphingolipid desaturase [Source:NCBI gene (formerly Entrezgene);Acc:819228]
AT2G46210	CL.14105	1568	ATTGCAAGA	77	0.75	0.972982	Fatty acid/sphingolipid desaturase [Source:NCBI gene (formerly Entrezgene);Acc:819228]
AT2G46210	CL.14105	1402	TTGGCAAAT	34	0.4074074074074074	0.858899	Fatty acid/sphingolipid desaturase [Source:NCBI gene (formerly Entrezgene);Acc:819228]
AT2G46210	CL.14105	1938	GTTCCTACG	36	0.08571428571428572	0.606734	Fatty acid/sphingolipid desaturase [Source:NCBI gene (formerly Entrezgene);Acc:819228]
AT2G46210	CL.14105	1847	GAATCTGTC	38	0.6086956521739131	0.803837	Fatty acid/sphingolipid desaturase [Source:NCBI gene (formerly Entrezgene);Acc:819228]
AT2G46210	CL.14105	2080	TGGCCTTGC	73	0.16901408450704225	0.999534	Fatty acid/sphingolipid desaturase [Source:NCBI gene (formerly Entrezgene);Acc:819228]
AT2G46210	CL.14105	1873	GAAACATAT	32	0.875	0.941452	Fatty acid/sphingolipid desaturase [Source:NCBI gene (formerly Entrezgene);Acc:819228]
AT2G46210	evm.model.group2.2391	1220	TTGGCAAAT	27	0.3181818181818182	0.802665	Fatty acid/sphingolipid desaturase [Source:NCBI gene (formerly Entrezgene);Acc:819228]
AT2G46210	CL.14105	1492	CAATCTGGA	39	0.48148148148148145	0.828724	Fatty acid/sphingolipid desaturase [Source:NCBI gene (formerly Entrezgene);Acc:819228]
AT2G46210	CL.14105	1703	TCTTCTCCA	107	0.5789473684210527	0.617199	Fatty acid/sphingolipid desaturase [Source:NCBI gene (formerly Entrezgene);Acc:819228]
AT2G46210	evm.model.group2.2391	1364	CCGGCTAGT	44	0.7142857142857143	0.684006	Fatty acid/sphingolipid desaturase [Source:NCBI gene (formerly Entrezgene);Acc:819228]
AT2G46210	evm.model.group2.2391	1310	CAATCTGGA	27	0.5714285714285714	0.903032	Fatty acid/sphingolipid desaturase [Source:NCBI gene (formerly Entrezgene);Acc:819228]
AT2G46210	CL.14105	1652	TTGACACTG	38	0.34375	0.97379	Fatty acid/sphingolipid desaturase [Source:NCBI gene (formerly Entrezgene);Acc:819228]
AT2G46210	CL.14105	2147	TTTGCAAAT	61	0.3888888888888889	0.665255	Fatty acid/sphingolipid desaturase [Source:NCBI gene (formerly Entrezgene);Acc:819228]
AT2G46210	CL.14105	1705	TTCTCCAAT	127	0.42452830188679247	0.97681	Fatty acid/sphingolipid desaturase [Source:NCBI gene (formerly Entrezgene);Acc:819228]
AT2G46210	CL.14105	1533	GTGCCGCCT	47	0.39285714285714285	0.76759	Fatty acid/sphingolipid desaturase [Source:NCBI gene (formerly Entrezgene);Acc:819228]
AT2G46210	CL.14105	1467	ACGTCAAGG	45	0.8	0.885635	Fatty acid/sphingolipid desaturase [Source:NCBI gene (formerly Entrezgene);Acc:819228]
AT2G46210	CL.14105	1449	TGGGCAAGA	40	0.4782608695652174	0.841643	Fatty acid/sphingolipid desaturase [Source:NCBI gene (formerly Entrezgene);Acc:819228]
AT2G46210	CL.14105	1488	AACACAATC	47	0.7391304347826086	0.670705	Fatty acid/sphingolipid desaturase [Source:NCBI gene (formerly Entrezgene);Acc:819228]
AT2G46210	CL.14105	2087	GCCACTTGT	76	0.9302325581395349	0.682921	Fatty acid/sphingolipid desaturase [Source:NCBI gene (formerly Entrezgene);Acc:819228]
AT2G46210	CL.14105	1743	AAGACAGGC	127	0.24074074074074073	0.820666	Fatty acid/sphingolipid desaturase [Source:NCBI gene (formerly Entrezgene);Acc:819228]
AT2G47110	CL.32973	180	TTGACAACG	29	0.3793103448275862	0.903108	ubiquitin 6 [Source:NCBI gene (formerly Entrezgene);Acc:819323]
AT2G47110	CL.32973	461	CCTGCGGAG	163	0.9859154929577465	0.994824	ubiquitin 6 [Source:NCBI gene (formerly Entrezgene);Acc:819323]
AT2G47110	CL.32973	549	TTGACATAT	216	0.7733333333333333	0.955366	ubiquitin 6 [Source:NCBI gene (formerly Entrezgene);Acc:819323]
AT2G47110	CL.32973	455	CCAGCGCCT	120	0.4235294117647059	0.9532	ubiquitin 6 [Source:NCBI gene (formerly Entrezgene);Acc:819323]
AT2G47110	CL.32973	467	GAGGCAGTG	42	0.8974358974358975	0.9989	ubiquitin 6 [Source:NCBI gene (formerly Entrezgene);Acc:819323]
AT2G47110	CL.32973	290	ACAACATTC	47	0.5806451612903226	0.710754	ubiquitin 6 [Source:NCBI gene (formerly Entrezgene);Acc:819323]
AT2G47110	CL.32973	664	TTGACAATG	209	0.40476190476190477	0.605507	ubiquitin 6 [Source:NCBI gene (formerly Entrezgene);Acc:819323]
AT2G47110	CL.32973	53	AAGTCTGGA	21	0.875	0.719438	ubiquitin 6 [Source:NCBI gene (formerly Entrezgene);Acc:819323]
AT2G47110	CL.32973	232	GCAACGATT	38	0.48148148148148145	0.851142	ubiquitin 6 [Source:NCBI gene (formerly Entrezgene);Acc:819323]
AT2G47110	CL.32973	386	TAAGCACAA	90	0.22972972972972974	0.842558	ubiquitin 6 [Source:NCBI gene (formerly Entrezgene);Acc:819323]
AT2G47110	CL.32973	388	AGCACAAGA	82	0.7719298245614035	0.980217	ubiquitin 6 [Source:NCBI gene (formerly Entrezgene);Acc:819323]
AT2G47110	CL.32973	270	TGGTCGCAC	43	0.75	0.91201	ubiquitin 6 [Source:NCBI gene (formerly Entrezgene);Acc:819323]
AT2G47110	CL.32973	407	CAAGCTAGC	121	0.43209876543209874	0.600501	ubiquitin 6 [Source:NCBI gene (formerly Entrezgene);Acc:819323]
AT2G47110	CL.32973	186	ACGTCAAAA	29	0.19047619047619047	0.682385	ubiquitin 6 [Source:NCBI gene (formerly Entrezgene);Acc:819323]
AT2G47110	CL.32973	229	CCGGCAACG	35	0.4090909090909091	0.855819	ubiquitin 6 [Source:NCBI gene (formerly Entrezgene);Acc:819323]
AT2G47110	CL.32973	694	CACGCGCAT	167	0.5700934579439252	0.81906	ubiquitin 6 [Source:NCBI gene (formerly Entrezgene);Acc:819323]
AT2G47110	CL.32973	280	CTTGCTGAC	55	0.6451612903225806	0.729582	ubiquitin 6 [Source:NCBI gene (formerly Entrezgene);Acc:819323]
AT2G47110	CL.32973	403	AAGTCAAGC	113	0.6029411764705882	0.804557	ubiquitin 6 [Source:NCBI gene (formerly Entrezgene);Acc:819323]
AT2G47470	evm.model.group4.947	930	CATGCGAAA	22	0.5333333333333333	0.726075	thioredoxin family protein [Source:NCBI gene (formerly Entrezgene);Acc:819360]
AT2G47470	evm.model.group4.947	984	TACGCGAAG	31	0.56	0.96322	thioredoxin family protein [Source:NCBI gene (formerly Entrezgene);Acc:819360]
AT2G47470	evm.model.group4.947	982	CCTACGCGA	29	0.7222222222222222	0.960324	thioredoxin family protein [Source:NCBI gene (formerly Entrezgene);Acc:819360]
AT2G47730	evm.model.group1.2147	947	TAGTCGTAG	35	0.8181818181818182	0.96669	glutathione S-transferase phi 8 [Source:NCBI gene (formerly Entrezgene);Acc:819386]
AT2G47730	CL.2516	1467	TGCACATAG	61	0.7804878048780488	0.961486	glutathione S-transferase phi 8 [Source:NCBI gene (formerly Entrezgene);Acc:819386]
AT2G47730	CL.2516	1063	TGCACATAG	61	0.7804878048780488	0.961486	glutathione S-transferase phi 8 [Source:NCBI gene (formerly Entrezgene);Acc:819386]
AT2G47730	CL.2516	1448	AGCGCTGTG	65	0.4634146341463415	0.888938	glutathione S-transferase phi 8 [Source:NCBI gene (formerly Entrezgene);Acc:819386]
AT2G47730	CL.2516	910	TAGTCGTAG	35	0.8181818181818182	0.96669	glutathione S-transferase phi 8 [Source:NCBI gene (formerly Entrezgene);Acc:819386]
AT2G47730	CL.2516	1163	AGAGCATCT	29	0.6363636363636364	0.971495	glutathione S-transferase phi 8 [Source:NCBI gene (formerly Entrezgene);Acc:819386]
AT2G47730	CL.2516	1036	ATAGCGCTG	63	0.3333333333333333	0.640726	glutathione S-transferase phi 8 [Source:NCBI gene (formerly Entrezgene);Acc:819386]
AT2G47730	CL.2516	1573	AGAGCATCT	29	0.6363636363636364	0.971495	glutathione S-transferase phi 8 [Source:NCBI gene (formerly Entrezgene);Acc:819386]
AT2G47730	CL.2516	1012	CGTGCTAAC	63	0.7380952380952381	0.890158	glutathione S-transferase phi 8 [Source:NCBI gene (formerly Entrezgene);Acc:819386]
AT2G47730	evm.model.group1.2147	1063	ATAGCGCTG	63	0.3333333333333333	0.640726	glutathione S-transferase phi 8 [Source:NCBI gene (formerly Entrezgene);Acc:819386]
AT2G47730	CL.2516	1038	AGCGCTGTG	65	0.4634146341463415	0.888938	glutathione S-transferase phi 8 [Source:NCBI gene (formerly Entrezgene);Acc:819386]
AT2G47730	evm.model.group1.2147	1084	TGCACATAG	61	0.7804878048780488	0.961486	glutathione S-transferase phi 8 [Source:NCBI gene (formerly Entrezgene);Acc:819386]
AT2G47730	CL.2516	1330	TAGTCGTAG	35	0.8181818181818182	0.96669	glutathione S-transferase phi 8 [Source:NCBI gene (formerly Entrezgene);Acc:819386]
AT2G47730	CL.2516	1082	TGTACTGGG	56	0.6578947368421053	0.614375	glutathione S-transferase phi 8 [Source:NCBI gene (formerly Entrezgene);Acc:819386]
AT2G47730	CL.2516	1446	ATAGCGCTG	63	0.3333333333333333	0.640726	glutathione S-transferase phi 8 [Source:NCBI gene (formerly Entrezgene);Acc:819386]
AT2G47730	CL.2516	1026	ATAGCGCTG	63	0.3333333333333333	0.640726	glutathione S-transferase phi 8 [Source:NCBI gene (formerly Entrezgene);Acc:819386]
AT2G47730	evm.model.group1.2147	1065	AGCGCTGTG	65	0.4634146341463415	0.888938	glutathione S-transferase phi 8 [Source:NCBI gene (formerly Entrezgene);Acc:819386]
AT2G47730	CL.2516	1042	ATAGCGCTG	63	0.3333333333333333	0.640726	glutathione S-transferase phi 8 [Source:NCBI gene (formerly Entrezgene);Acc:819386]
AT2G47730	evm.model.group1.2147	1049	CGTGCTAAC	63	0.7380952380952381	0.890158	glutathione S-transferase phi 8 [Source:NCBI gene (formerly Entrezgene);Acc:819386]
AT2G47730	CL.2516	1028	AGCGCTGTG	65	0.4634146341463415	0.888938	glutathione S-transferase phi 8 [Source:NCBI gene (formerly Entrezgene);Acc:819386]
AT2G47730	CL.2516	1044	AGCGCTGTG	65	0.4634146341463415	0.888938	glutathione S-transferase phi 8 [Source:NCBI gene (formerly Entrezgene);Acc:819386]
AT2G47730	CL.2516	926	TAGTCGTAG	35	0.8181818181818182	0.96669	glutathione S-transferase phi 8 [Source:NCBI gene (formerly Entrezgene);Acc:819386]
AT2G47730	CL.2516	1057	TGCACATAG	61	0.7804878048780488	0.961486	glutathione S-transferase phi 8 [Source:NCBI gene (formerly Entrezgene);Acc:819386]
AT2G47730	CL.2516	1066	TGTACTGGG	56	0.6578947368421053	0.614375	glutathione S-transferase phi 8 [Source:NCBI gene (formerly Entrezgene);Acc:819386]
AT2G47730	CL.2516	1028	CGTGCTAAC	63	0.7380952380952381	0.890158	glutathione S-transferase phi 8 [Source:NCBI gene (formerly Entrezgene);Acc:819386]
AT2G47730	CL.2516	1047	TGCACATAG	61	0.7804878048780488	0.961486	glutathione S-transferase phi 8 [Source:NCBI gene (formerly Entrezgene);Acc:819386]
AT2G47730	CL.2516	920	TAGTCGTAG	35	0.8181818181818182	0.96669	glutathione S-transferase phi 8 [Source:NCBI gene (formerly Entrezgene);Acc:819386]
AT2G47730	evm.model.group1.2147	1190	AGAGCATCT	29	0.6363636363636364	0.971495	glutathione S-transferase phi 8 [Source:NCBI gene (formerly Entrezgene);Acc:819386]
AT2G47730	evm.model.group1.2147	1103	TGTACTGGG	56	0.6578947368421053	0.614375	glutathione S-transferase phi 8 [Source:NCBI gene (formerly Entrezgene);Acc:819386]
AT2G47730	CL.2516	1153	AGAGCATCT	29	0.6363636363636364	0.971495	glutathione S-transferase phi 8 [Source:NCBI gene (formerly Entrezgene);Acc:819386]
AT2G47730	CL.2516	1076	TGTACTGGG	56	0.6578947368421053	0.614375	glutathione S-transferase phi 8 [Source:NCBI gene (formerly Entrezgene);Acc:819386]
AT2G47730	CL.2516	1432	CGTGCTAAC	63	0.7380952380952381	0.890158	glutathione S-transferase phi 8 [Source:NCBI gene (formerly Entrezgene);Acc:819386]
AT2G47730	CL.2516	1486	TGTACTGGG	56	0.6578947368421053	0.614375	glutathione S-transferase phi 8 [Source:NCBI gene (formerly Entrezgene);Acc:819386]
AT2G47730	CL.2516	1022	CGTGCTAAC	63	0.7380952380952381	0.890158	glutathione S-transferase phi 8 [Source:NCBI gene (formerly Entrezgene);Acc:819386]
AT2G47730	CL.2516	1169	AGAGCATCT	29	0.6363636363636364	0.971495	glutathione S-transferase phi 8 [Source:NCBI gene (formerly Entrezgene);Acc:819386]
AT3G02080	CL.4520	991	ATTGCGAGG	22	0.4444444444444444	0.685329	Ribosomal protein S19e family protein [Source:NCBI gene (formerly Entrezgene);Acc:821120]
AT3G02080	CL.4520	1204	GATGCTGAC	28	0.8571428571428571	0.989877	Ribosomal protein S19e family protein [Source:NCBI gene (formerly Entrezgene);Acc:821120]
AT3G02080	CL.4520	968	GAGGCGTAG	21	0.4666666666666667	0.691541	Ribosomal protein S19e family protein [Source:NCBI gene (formerly Entrezgene);Acc:821120]
AT3G02080	CL.4520	1249	TTTGCGCCA	36	0.6190476190476191	0.838752	Ribosomal protein S19e family protein [Source:NCBI gene (formerly Entrezgene);Acc:821120]
AT3G02080	CL.4520	1223	TTCGCGCCT	32	0.38095238095238093	0.705538	Ribosomal protein S19e family protein [Source:NCBI gene (formerly Entrezgene);Acc:821120]
AT3G02080	CL.4520	1155	TATGCTGAT	20	0.9333333333333333	0.980271	Ribosomal protein S19e family protein [Source:NCBI gene (formerly Entrezgene);Acc:821120]
AT3G02080	CL.4520	1208	CTGACTGAC	29	0.6666666666666666	0.887713	Ribosomal protein S19e family protein [Source:NCBI gene (formerly Entrezgene);Acc:821120]
AT3G02080	CL.4520	1344	AGAACATCT	32	0.6666666666666666	0.746508	Ribosomal protein S19e family protein [Source:NCBI gene (formerly Entrezgene);Acc:821120]
AT3G02080	CL.4520	1240	GCTTCTAGA	31	0.6190476190476191	0.737645	Ribosomal protein S19e family protein [Source:NCBI gene (formerly Entrezgene);Acc:821120]
AT3G02080	CL.4520	1198	TTTGCTGAT	25	0.625	0.713103	Ribosomal protein S19e family protein [Source:NCBI gene (formerly Entrezgene);Acc:821120]
AT3G02080	CL.4520	1339	ACGGCAGAA	28	0.9545454545454546	0.956086	Ribosomal protein S19e family protein [Source:NCBI gene (formerly Entrezgene);Acc:821120]
AT3G04770	CL.24236	1138	CATTCAAAC	35	0.47619047619047616	0.622913	40s ribosomal protein SA B [Source:NCBI gene (formerly Entrezgene);Acc:819637]
AT3G04770	CL.24236	1038	GGAGCCACT	31	0.4583333333333333	0.923259	40s ribosomal protein SA B [Source:NCBI gene (formerly Entrezgene);Acc:819637]
AT3G04770	CL.24236	1004	CGGGCTGGG	27	0.7058823529411765	0.749059	40s ribosomal protein SA B [Source:NCBI gene (formerly Entrezgene);Acc:819637]
AT3G04770	CL.24236	967	GCTGCACCA	23	0.35294117647058826	0.769102	40s ribosomal protein SA B [Source:NCBI gene (formerly Entrezgene);Acc:819637]
AT3G04770	CL.24236	974	CATACGTCG	27	0.3333333333333333	0.9013	40s ribosomal protein SA B [Source:NCBI gene (formerly Entrezgene);Acc:819637]
AT3G04770	CL.24236	1027	GTAACCGGA	26	0.6428571428571429	0.757035	40s ribosomal protein SA B [Source:NCBI gene (formerly Entrezgene);Acc:819637]
AT3G04770	CL.24236	1124	GATCCTTCC	32	0.3076923076923077	0.660558	40s ribosomal protein SA B [Source:NCBI gene (formerly Entrezgene);Acc:819637]
AT3G04770	CL.24236	1086	ACGACAGCA	29	0.8947368421052632	0.894555	40s ribosomal protein SA B [Source:NCBI gene (formerly Entrezgene);Acc:819637]
AT3G04770	CL.24236	1004	CGGGCTGGG	26	0.75	0.753195	40s ribosomal protein SA B [Source:NCBI gene (formerly Entrezgene);Acc:819637]
AT3G04770	CL.24236	974	CATACGTCG	28	0.3181818181818182	0.89462	40s ribosomal protein SA B [Source:NCBI gene (formerly Entrezgene);Acc:819637]
AT3G04770	CL.24236	910	CCTGCTGAA	22	1.0	0.998018	40s ribosomal protein SA B [Source:NCBI gene (formerly Entrezgene);Acc:819637]
AT3G04770	CL.24236	1038	GGAGCCACT	32	0.48	0.926372	40s ribosomal protein SA B [Source:NCBI gene (formerly Entrezgene);Acc:819637]
AT3G04770	CL.24236	1123	TGATCCTTC	31	0.5185185185185185	0.971203	40s ribosomal protein SA B [Source:NCBI gene (formerly Entrezgene);Acc:819637]
AT3G04770	CL.24236	967	GCTGCACCA	24	0.35294117647058826	0.746166	40s ribosomal protein SA B [Source:NCBI gene (formerly Entrezgene);Acc:819637]
AT3G04770	CL.24236	1124	GATCCTTCC	32	0.3076923076923077	0.660558	40s ribosomal protein SA B [Source:NCBI gene (formerly Entrezgene);Acc:819637]
AT3G04770	CL.24236	1138	CATTCAAAC	35	0.47619047619047616	0.622913	40s ribosomal protein SA B [Source:NCBI gene (formerly Entrezgene);Acc:819637]
AT3G04770	CL.24236	967	GCTGCACCA	24	0.35294117647058826	0.742485	40s ribosomal protein SA B [Source:NCBI gene (formerly Entrezgene);Acc:819637]
AT3G04770	CL.24236	977	ACGTCGCCC	30	0.4230769230769231	0.866234	40s ribosomal protein SA B [Source:NCBI gene (formerly Entrezgene);Acc:819637]
AT3G04770	CL.24236	1124	GATCCTTCC	33	0.3076923076923077	0.632478	40s ribosomal protein SA B [Source:NCBI gene (formerly Entrezgene);Acc:819637]
AT3G04770	CL.24236	1086	ACGACAGCA	30	0.8947368421052632	0.887466	40s ribosomal protein SA B [Source:NCBI gene (formerly Entrezgene);Acc:819637]
AT3G04770	CL.24236	1004	CGGGCTGGG	26	0.75	0.753195	40s ribosomal protein SA B [Source:NCBI gene (formerly Entrezgene);Acc:819637]
AT3G04770	CL.24236	977	ACGTCGCCC	29	0.4230769230769231	0.880054	40s ribosomal protein SA B [Source:NCBI gene (formerly Entrezgene);Acc:819637]
AT3G04770	CL.24236	1086	ACGACAGCA	29	0.8947368421052632	0.894555	40s ribosomal protein SA B [Source:NCBI gene (formerly Entrezgene);Acc:819637]
AT3G04770	CL.24236	977	ACGTCGCCC	29	0.4230769230769231	0.880054	40s ribosomal protein SA B [Source:NCBI gene (formerly Entrezgene);Acc:819637]
AT3G04770	CL.24236	1138	CATTCAAAC	36	0.45454545454545453	0.619288	40s ribosomal protein SA B [Source:NCBI gene (formerly Entrezgene);Acc:819637]
AT3G04770	CL.24236	1123	TGATCCTTC	31	0.5185185185185185	0.971203	40s ribosomal protein SA B [Source:NCBI gene (formerly Entrezgene);Acc:819637]
AT3G04770	CL.24236	1027	GTAACCGGA	26	0.6428571428571429	0.757035	40s ribosomal protein SA B [Source:NCBI gene (formerly Entrezgene);Acc:819637]
AT3G04770	CL.24236	910	CCTGCTGAA	21	1.0	0.996038	40s ribosomal protein SA B [Source:NCBI gene (formerly Entrezgene);Acc:819637]
AT3G04770	CL.24236	1038	GGAGCCACT	31	0.4583333333333333	0.923259	40s ribosomal protein SA B [Source:NCBI gene (formerly Entrezgene);Acc:819637]
AT3G04770	CL.24236	1027	GTAACCGGA	26	0.6428571428571429	0.757035	40s ribosomal protein SA B [Source:NCBI gene (formerly Entrezgene);Acc:819637]
AT3G04770	CL.24236	974	CATACGTCG	26	0.35	0.906644	40s ribosomal protein SA B [Source:NCBI gene (formerly Entrezgene);Acc:819637]
AT3G04770	CL.24236	1123	TGATCCTTC	32	0.5357142857142857	0.966563	40s ribosomal protein SA B [Source:NCBI gene (formerly Entrezgene);Acc:819637]
AT3G04840	CL.22349	1115	ATGGCATTG	23	0.7894736842105263	0.96617	Ribosomal protein S3Ae [Source:NCBI gene (formerly Entrezgene);Acc:819644]
AT3G04840	CL.22349	1492	CGGACACTG	21	0.5	0.96623	Ribosomal protein S3Ae [Source:NCBI gene (formerly Entrezgene);Acc:819644]
AT3G04840	CL.22349	1177	TTTGCATAC	23	0.7272727272727273	0.640608	Ribosomal protein S3Ae [Source:NCBI gene (formerly Entrezgene);Acc:819644]
AT3G04840	CL.22349	1153	CCGGCTCAG	20	0.7857142857142857	0.939882	Ribosomal protein S3Ae [Source:NCBI gene (formerly Entrezgene);Acc:819644]
AT3G04840	CL.22349	987	TGAGCGGCC	20	0.75	0.805925	Ribosomal protein S3Ae [Source:NCBI gene (formerly Entrezgene);Acc:819644]
AT3G04840	CL.22349	976	GGTGCGAAG	20	0.6428571428571429	0.854184	Ribosomal protein S3Ae [Source:NCBI gene (formerly Entrezgene);Acc:819644]
AT3G05020	evm.model.group2.2167	984	AACTCGATG	28	0.75	0.748912	acyl carrier protein 1 [Source:NCBI gene (formerly Entrezgene);Acc:819664]
AT3G05020	evm.model.group2.2167	946	AGAGCGTCG	40	0.625	0.821302	acyl carrier protein 1 [Source:NCBI gene (formerly Entrezgene);Acc:819664]
AT3G05020	CL.13912	1007	AACTCGATG	28	0.75	0.748912	acyl carrier protein 1 [Source:NCBI gene (formerly Entrezgene);Acc:819664]
AT3G05020	evm.model.group2.2167	982	AAAACTCGA	27	0.9230769230769231	0.863018	acyl carrier protein 1 [Source:NCBI gene (formerly Entrezgene);Acc:819664]
AT3G05020	CL.13912	865	TCGGCGGGC	28	0.8823529411764706	0.757935	acyl carrier protein 1 [Source:NCBI gene (formerly Entrezgene);Acc:819664]
AT3G05020	CL.13912	1005	AAAACTCGA	27	0.9230769230769231	0.863018	acyl carrier protein 1 [Source:NCBI gene (formerly Entrezgene);Acc:819664]
AT3G05020	evm.model.group2.2167	829	TTTACTGGA	31	1.0	0.899081	acyl carrier protein 1 [Source:NCBI gene (formerly Entrezgene);Acc:819664]
AT3G05020	evm.model.group2.2167	969	GTTACATCA	41	0.9285714285714286	0.775566	acyl carrier protein 1 [Source:NCBI gene (formerly Entrezgene);Acc:819664]
AT3G05020	CL.13912	969	AGAGCGTCG	40	0.625	0.821302	acyl carrier protein 1 [Source:NCBI gene (formerly Entrezgene);Acc:819664]
AT3G05020	evm.model.group2.2167	842	TCGGCGGGC	28	0.8823529411764706	0.757935	acyl carrier protein 1 [Source:NCBI gene (formerly Entrezgene);Acc:819664]
AT3G05020	CL.13912	992	GTTACATCA	41	0.9285714285714286	0.775566	acyl carrier protein 1 [Source:NCBI gene (formerly Entrezgene);Acc:819664]
AT3G05020	CL.13912	852	TTTACTGGA	31	1.0	0.899081	acyl carrier protein 1 [Source:NCBI gene (formerly Entrezgene);Acc:819664]
AT3G05500	CL.23622	1218	TCTACGTTG	20	1.0	0.963387	Rubber elongation factor protein (REF) [Source:NCBI gene (formerly Entrezgene);Acc:819715]
AT3G05500	CL.23622	1640	TCTACGTTG	20	1.0	0.938489	Rubber elongation factor protein (REF) [Source:NCBI gene (formerly Entrezgene);Acc:819715]
AT3G05500	evm.model.group6.109	918	TCTACGTTG	20	1.0	0.966752	Rubber elongation factor protein (REF) [Source:NCBI gene (formerly Entrezgene);Acc:819715]
AT3G05500	CL.23622	1173	TCTACGTTG	20	1.0	0.978026	Rubber elongation factor protein (REF) [Source:NCBI gene (formerly Entrezgene);Acc:819715]
AT3G05560	evm.model.group2.1487	354	ATTGCTGAG	21	0.7058823529411765	0.865528	Ribosomal L22e protein family [Source:NCBI gene (formerly Entrezgene);Acc:819722]
AT3G06680	CL.21914	527	CTTACAGCT	24	0.6363636363636364	0.655435	Ribosomal L29e protein family [Source:NCBI gene (formerly Entrezgene);Acc:819853]
AT3G06680	CL.21914	336	TCGCCAAGG	22	0.6875	0.888603	Ribosomal L29e protein family [Source:NCBI gene (formerly Entrezgene);Acc:819853]
AT3G06680	CL.21914	493	TCGCCAAGG	22	0.6875	0.888603	Ribosomal L29e protein family [Source:NCBI gene (formerly Entrezgene);Acc:819853]
AT3G06680	CL.21914	505	CCCACTTTC	30	0.875	0.788312	Ribosomal L29e protein family [Source:NCBI gene (formerly Entrezgene);Acc:819853]
AT3G06680	CL.21914	474	CAAACAGTG	31	0.6521739130434783	0.911748	Ribosomal L29e protein family [Source:NCBI gene (formerly Entrezgene);Acc:819853]
AT3G06680	CL.21914	335	ATCGCCAAG	21	0.5294117647058824	0.915529	Ribosomal L29e protein family [Source:NCBI gene (formerly Entrezgene);Acc:819853]
AT3G06680	CL.21914	684	CTTACAGCT	24	0.6363636363636364	0.655435	Ribosomal L29e protein family [Source:NCBI gene (formerly Entrezgene);Acc:819853]
AT3G06680	CL.21914	631	CAAACAGTG	31	0.6521739130434783	0.911748	Ribosomal L29e protein family [Source:NCBI gene (formerly Entrezgene);Acc:819853]
AT3G06680	CL.21914	492	ATCGCCAAG	21	0.5294117647058824	0.915529	Ribosomal L29e protein family [Source:NCBI gene (formerly Entrezgene);Acc:819853]
AT3G06680	CL.21914	662	CCCACTTTC	30	0.875	0.788312	Ribosomal L29e protein family [Source:NCBI gene (formerly Entrezgene);Acc:819853]
AT3G09630	CL.25652	1697	GGGACTTGC	22	0.6111111111111112	0.994045	Ribosomal protein L4/L1 family [Source:NCBI gene (formerly Entrezgene);Acc:820120]
AT3G10570	CL.28917	2072	GGCACGTTG	57	0.725	0.961531	cytochrome P450, family 77, subfamily A, polypeptide 6 [Source:NCBI gene (formerly Entrezgene);Acc:820222]
AT3G10570	CL.28917	2012	TCAGCAGGC	58	0.8857142857142857	0.960649	cytochrome P450, family 77, subfamily A, polypeptide 6 [Source:NCBI gene (formerly Entrezgene);Acc:820222]
AT3G10570	CL.28917	1851	GGATCTGCT	26	0.9545454545454546	0.995834	cytochrome P450, family 77, subfamily A, polypeptide 6 [Source:NCBI gene (formerly Entrezgene);Acc:820222]
AT3G10570	CL.28917	1979	GTTGCTAGT	53	0.8064516129032258	0.933787	cytochrome P450, family 77, subfamily A, polypeptide 6 [Source:NCBI gene (formerly Entrezgene);Acc:820222]
AT3G10570	CL.28917	1973	TAAGCTGTT	49	0.3783783783783784	0.731998	cytochrome P450, family 77, subfamily A, polypeptide 6 [Source:NCBI gene (formerly Entrezgene);Acc:820222]
AT3G10570	CL.28917	2070	TGGGCACGT	53	0.46153846153846156	0.962798	cytochrome P450, family 77, subfamily A, polypeptide 6 [Source:NCBI gene (formerly Entrezgene);Acc:820222]
AT3G11050	CL.4865	1252	CGGTCACAC	21	0.5	0.909431	ferritin 2 [Source:NCBI gene (formerly Entrezgene);Acc:820276]
AT3G11050	CL.4865	1267	TAAACAAGT	20	0.7142857142857143	0.648111	ferritin 2 [Source:NCBI gene (formerly Entrezgene);Acc:820276]
AT3G11050	CL.4865	1198	TGAGCACCG	23	0.3181818181818182	0.899489	ferritin 2 [Source:NCBI gene (formerly Entrezgene);Acc:820276]
AT3G11050	CL.4865	1267	TAAACAAGT	20	0.7142857142857143	0.648111	ferritin 2 [Source:NCBI gene (formerly Entrezgene);Acc:820276]
AT3G11050	CL.4865	1252	CGGTCACAC	21	0.5	0.909431	ferritin 2 [Source:NCBI gene (formerly Entrezgene);Acc:820276]
AT3G11050	CL.4865	1198	TGAGCACCG	24	0.30434782608695654	0.883539	ferritin 2 [Source:NCBI gene (formerly Entrezgene);Acc:820276]
AT3G11510	CL.33843	929	GCAGCCGAT	42	0.6363636363636364	0.878258	Ribosomal protein S11 family protein [Source:NCBI gene (formerly Entrezgene);Acc:820324]
AT3G11510	CL.33843	1026	TCCACTGTA	72	0.3448275862068966	0.665503	Ribosomal protein S11 family protein [Source:NCBI gene (formerly Entrezgene);Acc:820324]
AT3G11510	CL.33843	988	ACTGCTGTA	71	0.5348837209302325	0.865277	Ribosomal protein S11 family protein [Source:NCBI gene (formerly Entrezgene);Acc:820324]
AT3G11510	CL.33843	851	TGAGCTCCA	30	0.38095238095238093	0.612533	Ribosomal protein S11 family protein [Source:NCBI gene (formerly Entrezgene);Acc:820324]
AT3G11510	CL.33843	803	CCCACTGAC	21	0.5833333333333334	0.677819	Ribosomal protein S11 family protein [Source:NCBI gene (formerly Entrezgene);Acc:820324]
AT3G11510	CL.33843	966	GCAGCGATT	64	0.4146341463414634	0.715934	Ribosomal protein S11 family protein [Source:NCBI gene (formerly Entrezgene);Acc:820324]
AT3G11510	CL.33843	983	AGCACACTG	63	0.8333333333333334	0.995554	Ribosomal protein S11 family protein [Source:NCBI gene (formerly Entrezgene);Acc:820324]
AT3G11510	CL.33843	1059	CTCTCTAAG	65	0.3404255319148936	0.614893	Ribosomal protein S11 family protein [Source:NCBI gene (formerly Entrezgene);Acc:820324]
AT3G11510	CL.33843	981	CCAGCACAC	62	0.9591836734693877	0.999687	Ribosomal protein S11 family protein [Source:NCBI gene (formerly Entrezgene);Acc:820324]
AT3G11510	CL.33843	926	TTAGCAGCC	49	0.5666666666666667	0.776675	Ribosomal protein S11 family protein [Source:NCBI gene (formerly Entrezgene);Acc:820324]
AT3G12390	evm.model.group1.3236	763	TAAACATCC	20	0.4	0.626675	Nascent polypeptide-associated complex (NAC), alpha subunit family protein [Source:NCBI gene (formerly Entrezgene);Acc:820418]
AT3G12500	CL.18174	815	GCAACAAGG	30	0.75	0.995617	basic chitinase [Source:NCBI gene (formerly Entrezgene);Acc:820429]
AT3G12500	CL.18174	1176	GAAGCGGCT	109	0.7972972972972973	0.852002	basic chitinase [Source:NCBI gene (formerly Entrezgene);Acc:820429]
AT3G12500	evm.model.utg2157_1174894_1545155__.8	1037	ATCGCTTAT	101	0.8135593220338984	0.868082	basic chitinase [Source:NCBI gene (formerly Entrezgene);Acc:820429]
AT3G12500	CL.33350	1407	TGAGCTACC	76	0.3103448275862069	0.700431	basic chitinase [Source:NCBI gene (formerly Entrezgene);Acc:820429]
AT3G12500	evm.model.group4.339	1094	ACGACAAAC	96	0.84	0.997654	basic chitinase [Source:NCBI gene (formerly Entrezgene);Acc:820429]
AT3G12500	evm.model.group4.339	1069	TGAGCTCGA	106	0.39705882352941174	0.680247	basic chitinase [Source:NCBI gene (formerly Entrezgene);Acc:820429]
AT3G12500	CL.18174	1275	ATTGCTGTA	78	0.45098039215686275	0.815958	basic chitinase [Source:NCBI gene (formerly Entrezgene);Acc:820429]
AT3G12500	CL.18174	1265	TGAACGTTG	32	0.56	0.974447	basic chitinase [Source:NCBI gene (formerly Entrezgene);Acc:820429]
AT3G12500	evm.model.utg2157_1174894_1545155__.8	1052	TCTACGTTA	109	0.7619047619047619	0.891166	basic chitinase [Source:NCBI gene (formerly Entrezgene);Acc:820429]
AT3G12500	evm.model.group4.339	685	ACGGCGGCT	21	0.6470588235294118	0.847136	basic chitinase [Source:NCBI gene (formerly Entrezgene);Acc:820429]
AT3G12500	evm.model.group4.339	941	AACGCTTGT	34	0.9090909090909091	0.998574	basic chitinase [Source:NCBI gene (formerly Entrezgene);Acc:820429]
AT3G12500	CL.18174	1184	TGAGCTCGA	115	0.40540540540540543	0.638841	basic chitinase [Source:NCBI gene (formerly Entrezgene);Acc:820429]
AT3G12500	CL.18174	1137	ACATCTGTA	90	0.34285714285714286	0.965168	basic chitinase [Source:NCBI gene (formerly Entrezgene);Acc:820429]
AT3G12500	CL.18174	1071	TCTACGTTA	81	0.7962962962962963	0.923636	basic chitinase [Source:NCBI gene (formerly Entrezgene);Acc:820429]
AT3G12500	CL.33350	1532	CTATCAAGG	137	0.49382716049382713	0.623927	basic chitinase [Source:NCBI gene (formerly Entrezgene);Acc:820429]
AT3G12500	evm.model.group4.339	1041	CTATCAAGG	90	0.5490196078431373	0.601063	basic chitinase [Source:NCBI gene (formerly Entrezgene);Acc:820429]
AT3G12500	evm.model.utg2157_1174894_1545155__.8	1035	ATATCGCTT	103	0.65	0.628809	basic chitinase [Source:NCBI gene (formerly Entrezgene);Acc:820429]
AT3G12500	evm.model.group4.339	956	TCTACGTTA	72	0.803921568627451	0.951593	basic chitinase [Source:NCBI gene (formerly Entrezgene);Acc:820429]
AT3G12500	evm.model.group4.339	691	GCTACGAAT	20	0.4	0.689244	basic chitinase [Source:NCBI gene (formerly Entrezgene);Acc:820429]
AT3G12500	CL.18174	1209	ACGACAAAC	101	0.8354430379746836	0.998557	basic chitinase [Source:NCBI gene (formerly Entrezgene);Acc:820429]
AT3G12500	evm.model.group4.339	700	GCAACAAGG	22	0.8235294117647058	0.968404	basic chitinase [Source:NCBI gene (formerly Entrezgene);Acc:820429]
AT3G12500	CL.33350	1432	ATCGCTTAT	90	0.8181818181818182	0.884335	basic chitinase [Source:NCBI gene (formerly Entrezgene);Acc:820429]
AT3G12500	evm.model.group4.339	1150	TGAACGTTG	29	0.5454545454545454	0.957306	basic chitinase [Source:NCBI gene (formerly Entrezgene);Acc:820429]
AT3G12500	evm.model.utg2157_1174894_1545155__.8	1269	TCAGCAATA	81	0.3898305084745763	0.748791	basic chitinase [Source:NCBI gene (formerly Entrezgene);Acc:820429]
AT3G12500	evm.model.group4.339	1160	ATTGCTGTA	73	0.48936170212765956	0.833473	basic chitinase [Source:NCBI gene (formerly Entrezgene);Acc:820429]
AT3G12500	evm.model.utg2157_1174894_1545155__.8	1118	ACATCTGTA	129	0.3157894736842105	0.86682	basic chitinase [Source:NCBI gene (formerly Entrezgene);Acc:820429]
AT3G12500	evm.model.group4.339	721	CCAACAGGC	20	1.0	0.994048	basic chitinase [Source:NCBI gene (formerly Entrezgene);Acc:820429]
AT3G12500	CL.33350	1571	TTTGCTGTT	171	0.38235294117647056	0.682409	basic chitinase [Source:NCBI gene (formerly Entrezgene);Acc:820429]
AT3G12500	CL.33350	1664	TCAGCAATA	78	0.375	0.636064	basic chitinase [Source:NCBI gene (formerly Entrezgene);Acc:820429]
AT3G12500	evm.model.utg2157_1174894_1545155__.8	1190	ACGACAAAC	148	0.8333333333333334	0.997996	basic chitinase [Source:NCBI gene (formerly Entrezgene);Acc:820429]
AT3G12500	CL.18174	1031	TGAGCTACC	63	0.2857142857142857	0.727109	basic chitinase [Source:NCBI gene (formerly Entrezgene);Acc:820429]
AT3G12500	evm.model.group4.339	821	TAGACCGAT	34	0.3333333333333333	0.73199	basic chitinase [Source:NCBI gene (formerly Entrezgene);Acc:820429]
AT3G12500	CL.18174	806	GCTACGAAT	28	0.4444444444444444	0.829474	basic chitinase [Source:NCBI gene (formerly Entrezgene);Acc:820429]
AT3G12500	CL.33356	1463	CTTACGTAT	20	0.7692307692307693	0.661288	basic chitinase [Source:NCBI gene (formerly Entrezgene);Acc:820429]
AT3G12500	CL.18174	1076	GTTACGTAT	74	0.7551020408163265	0.962935	basic chitinase [Source:NCBI gene (formerly Entrezgene);Acc:820429]
AT3G12500	CL.33350	1651	ATTGCTGTA	132	0.5060240963855421	0.84121	basic chitinase [Source:NCBI gene (formerly Entrezgene);Acc:820429]
AT3G12500	CL.33350	1452	GTTACGTAT	93	0.7894736842105263	0.950274	basic chitinase [Source:NCBI gene (formerly Entrezgene);Acc:820429]
AT3G12500	evm.model.utg2157_1174894_1545155__.8	781	ACGGCGGCT	33	0.6190476190476191	0.725249	basic chitinase [Source:NCBI gene (formerly Entrezgene);Acc:820429]
AT3G12500	evm.model.group4.339	1061	GAAGCGGCT	102	0.8142857142857143	0.869427	basic chitinase [Source:NCBI gene (formerly Entrezgene);Acc:820429]
AT3G12500	evm.model.utg2157_1174894_1545155__.8	1176	TTTGCTGTT	181	0.36607142857142855	0.662772	basic chitinase [Source:NCBI gene (formerly Entrezgene);Acc:820429]
AT3G12500	CL.18174	740	CAGGCTCGG	23	0.6111111111111112	0.855849	basic chitinase [Source:NCBI gene (formerly Entrezgene);Acc:820429]
AT3G12500	CL.18174	1134	TCTACATCT	96	0.927536231884058	0.826101	basic chitinase [Source:NCBI gene (formerly Entrezgene);Acc:820429]
AT3G12500	CL.33350	1585	ACGACAAAC	141	0.8348623853211009	0.99836	basic chitinase [Source:NCBI gene (formerly Entrezgene);Acc:820429]
AT3G12500	evm.model.utg2157_1174894_1545155__.8	917	TAGACCGAT	52	0.38461538461538464	0.959684	basic chitinase [Source:NCBI gene (formerly Entrezgene);Acc:820429]
AT3G12500	evm.model.utg2157_1174894_1545155__.8	612	GTGTCGCAA	27	0.6428571428571429	0.625586	basic chitinase [Source:NCBI gene (formerly Entrezgene);Acc:820429]
AT3G12500	CL.33350	1513	ACATCTGTA	120	0.3258426966292135	0.934385	basic chitinase [Source:NCBI gene (formerly Entrezgene);Acc:820429]
AT3G12500	CL.33350	1528	AGTACTATC	129	0.85	0.787768	basic chitinase [Source:NCBI gene (formerly Entrezgene);Acc:820429]
AT3G12500	evm.model.group4.339	1022	ACATCTGTA	83	0.359375	0.971391	basic chitinase [Source:NCBI gene (formerly Entrezgene);Acc:820429]
AT3G12500	evm.model.utg2157_1174894_1545155__.8	721	CAGGCTCGG	25	0.7	0.879987	basic chitinase [Source:NCBI gene (formerly Entrezgene);Acc:820429]
AT3G12500	evm.model.utg2157_1174894_1545155__.8	787	GCTACGAAT	32	0.4090909090909091	0.802472	basic chitinase [Source:NCBI gene (formerly Entrezgene);Acc:820429]
AT3G12500	CL.33350	1510	TCTACATCT	126	0.974025974025974	0.822102	basic chitinase [Source:NCBI gene (formerly Entrezgene);Acc:820429]
AT3G12500	CL.33350	1552	GAAGCGGCT	149	0.8125	0.884661	basic chitinase [Source:NCBI gene (formerly Entrezgene);Acc:820429]
AT3G12500	CL.33350	1182	GCTACGAAT	22	0.3333333333333333	0.64963	basic chitinase [Source:NCBI gene (formerly Entrezgene);Acc:820429]
AT3G12500	CL.18174	836	CCAACAGGC	25	1.0	0.990418	basic chitinase [Source:NCBI gene (formerly Entrezgene);Acc:820429]
AT3G12500	CL.33350	1430	ATATCGCTT	92	0.6727272727272727	0.765164	basic chitinase [Source:NCBI gene (formerly Entrezgene);Acc:820429]
AT3G12500	evm.model.utg2157_1174894_1545155__.8	1115	TCTACATCT	137	0.9431818181818182	0.837884	basic chitinase [Source:NCBI gene (formerly Entrezgene);Acc:820429]
AT3G12500	CL.33350	1447	TCTACGTTA	98	0.7586206896551724	0.905547	basic chitinase [Source:NCBI gene (formerly Entrezgene);Acc:820429]
AT3G12500	CL.18174	800	ACGGCGGCT	30	0.6190476190476191	0.791449	basic chitinase [Source:NCBI gene (formerly Entrezgene);Acc:820429]
AT3G12500	CL.33350	1312	TAGACCGAT	45	0.37142857142857144	0.971784	basic chitinase [Source:NCBI gene (formerly Entrezgene);Acc:820429]
AT3G12500	CL.33350	1176	ACGGCGGCT	22	0.6	0.759735	basic chitinase [Source:NCBI gene (formerly Entrezgene);Acc:820429]
AT3G12500	evm.model.utg2157_1174894_1545155__.8	1057	GTTACGTAT	100	0.7619047619047619	0.943769	basic chitinase [Source:NCBI gene (formerly Entrezgene);Acc:820429]
AT3G12500	evm.model.utg2157_1174894_1545155__.8	1012	TGAGCTACC	87	0.26865671641791045	0.63473	basic chitinase [Source:NCBI gene (formerly Entrezgene);Acc:820429]
AT3G12500	evm.model.group4.339	939	ATAACGCTT	34	0.9666666666666667	0.999987	basic chitinase [Source:NCBI gene (formerly Entrezgene);Acc:820429]
AT3G12500	evm.model.utg2157_1174894_1545155__.8	1256	ATTGCTGTA	139	0.47191011235955055	0.884042	basic chitinase [Source:NCBI gene (formerly Entrezgene);Acc:820429]
AT3G12500	evm.model.group4.339	1019	TCTACATCT	87	0.9666666666666667	0.839617	basic chitinase [Source:NCBI gene (formerly Entrezgene);Acc:820429]
AT3G12500	evm.model.utg2157_1174894_1545155__.8	550	ACTACAACT	22	1.0	0.838949	basic chitinase [Source:NCBI gene (formerly Entrezgene);Acc:820429]
AT3G12500	evm.model.group4.339	961	GTTACGTAT	68	0.7727272727272727	0.965613	basic chitinase [Source:NCBI gene (formerly Entrezgene);Acc:820429]
AT3G12500	CL.18174	936	TAGACCGAT	39	0.3333333333333333	0.709713	basic chitinase [Source:NCBI gene (formerly Entrezgene);Acc:820429]
AT3G12500	evm.model.group4.339	916	TGAGCTACC	55	0.32558139534883723	0.808404	basic chitinase [Source:NCBI gene (formerly Entrezgene);Acc:820429]
AT3G12500	evm.model.utg2157_1174894_1545155__.8	1133	AGTACTATC	136	0.8488372093023255	0.821403	basic chitinase [Source:NCBI gene (formerly Entrezgene);Acc:820429]
AT3G12500	CL.18174	1056	AACGCTTGT	38	0.918918918918919	0.998174	basic chitinase [Source:NCBI gene (formerly Entrezgene);Acc:820429]
AT3G12500	evm.model.utg2157_1174894_1545155__.8	1157	GAAGCGGCT	161	0.8076923076923077	0.873206	basic chitinase [Source:NCBI gene (formerly Entrezgene);Acc:820429]
AT3G12500	CL.18174	1152	AGTACTATC	92	0.828125	0.825479	basic chitinase [Source:NCBI gene (formerly Entrezgene);Acc:820429]
AT3G12500	CL.18174	1054	ATAACGCTT	38	0.9705882352941176	0.999991	basic chitinase [Source:NCBI gene (formerly Entrezgene);Acc:820429]
AT3G12500	evm.model.group4.339	1037	AGTACTATC	85	0.8421052631578947	0.826739	basic chitinase [Source:NCBI gene (formerly Entrezgene);Acc:820429]
AT3G14360	CL.25802	2155	GAGTCGATT	38	0.8823529411764706	0.664304	alpha/beta-Hydrolases superfamily protein [Source:NCBI gene (formerly Entrezgene);Acc:820657]
AT3G14360	CL.25802	2122	ATGGCAGGC	32	0.5	0.675516	alpha/beta-Hydrolases superfamily protein [Source:NCBI gene (formerly Entrezgene);Acc:820657]
AT3G14360	CL.25802	2329	AGGGCACAC	110	0.5416666666666666	0.864691	alpha/beta-Hydrolases superfamily protein [Source:NCBI gene (formerly Entrezgene);Acc:820657]
AT3G14360	CL.25802	2346	AGCACGCAA	104	0.6216216216216216	0.871692	alpha/beta-Hydrolases superfamily protein [Source:NCBI gene (formerly Entrezgene);Acc:820657]
AT3G14360	CL.25802	2520	CTCACAGCA	32	0.88	0.972896	alpha/beta-Hydrolases superfamily protein [Source:NCBI gene (formerly Entrezgene);Acc:820657]
AT3G14360	CL.25802	2126	CAGGCGTAT	30	0.5714285714285714	0.62896	alpha/beta-Hydrolases superfamily protein [Source:NCBI gene (formerly Entrezgene);Acc:820657]
AT3G14360	CL.25802	2203	ATTACCGTA	36	0.84	0.976502	alpha/beta-Hydrolases superfamily protein [Source:NCBI gene (formerly Entrezgene);Acc:820657]
AT3G14360	CL.25802	2087	CCAGCATCG	24	0.7142857142857143	0.714575	alpha/beta-Hydrolases superfamily protein [Source:NCBI gene (formerly Entrezgene);Acc:820657]
AT3G14360	CL.25802	2344	AGAGCACGC	102	0.2727272727272727	0.803918	alpha/beta-Hydrolases superfamily protein [Source:NCBI gene (formerly Entrezgene);Acc:820657]
AT3G14360	CL.25802	2348	CACGCAATA	103	0.8192771084337349	0.999383	alpha/beta-Hydrolases superfamily protein [Source:NCBI gene (formerly Entrezgene);Acc:820657]
AT3G14360	CL.25802	2331	GGCACACTC	113	0.6144578313253012	0.933162	alpha/beta-Hydrolases superfamily protein [Source:NCBI gene (formerly Entrezgene);Acc:820657]
AT3G14360	CL.25802	2372	GTAACACTA	118	0.7741935483870968	0.845025	alpha/beta-Hydrolases superfamily protein [Source:NCBI gene (formerly Entrezgene);Acc:820657]
AT3G16140	evm.model.group4.992	399	GTTCCAGGC	24	0.7333333333333333	0.74172	photosystem I subunit H-1 [Source:NCBI gene (formerly Entrezgene);Acc:820859]
AT3G16140	evm.model.group4.992	398	AGTTCCAGG	24	0.7647058823529411	0.976413	photosystem I subunit H-1 [Source:NCBI gene (formerly Entrezgene);Acc:820859]
AT3G16140	evm.model.group4.992	412	GAGGCAGGC	25	0.8235294117647058	0.932425	photosystem I subunit H-1 [Source:NCBI gene (formerly Entrezgene);Acc:820859]
AT3G16640	CL.22857	1229	CTGACGCTA	28	0.42857142857142855	0.623772	translationally controlled tumor protein [Source:NCBI gene (formerly Entrezgene);Acc:820916]
AT3G16640	CL.22857	1035	TCTACCGTT	25	0.8333333333333334	0.943254	translationally controlled tumor protein [Source:NCBI gene (formerly Entrezgene);Acc:820916]
AT3G16640	CL.22857	1231	GACGCTAGT	29	0.8695652173913043	0.965845	translationally controlled tumor protein [Source:NCBI gene (formerly Entrezgene);Acc:820916]
AT3G16640	CL.22857	1052	GCAACATCT	28	0.7777777777777778	0.718424	translationally controlled tumor protein [Source:NCBI gene (formerly Entrezgene);Acc:820916]
AT3G16640	CL.22857	839	ACAACTGGT	30	0.6666666666666666	0.622268	translationally controlled tumor protein [Source:NCBI gene (formerly Entrezgene);Acc:820916]
AT3G16640	CL.22857	924	AGTACAGCT	24	1.0	0.917325	translationally controlled tumor protein [Source:NCBI gene (formerly Entrezgene);Acc:820916]
AT3G16640	CL.22857	1157	TATGCTAAG	32	0.6842105263157895	0.918286	translationally controlled tumor protein [Source:NCBI gene (formerly Entrezgene);Acc:820916]
AT3G16640	CL.22857	983	TGGACTTGC	24	0.47368421052631576	0.9089	translationally controlled tumor protein [Source:NCBI gene (formerly Entrezgene);Acc:820916]
AT3G16640	CL.22857	845	GGTGCAAGC	23	0.4666666666666667	0.853712	translationally controlled tumor protein [Source:NCBI gene (formerly Entrezgene);Acc:820916]
AT3G16640	CL.22857	1028	TTCACTGTC	23	0.6111111111111112	0.827159	translationally controlled tumor protein [Source:NCBI gene (formerly Entrezgene);Acc:820916]
AT3G18740	CL.18508	708	GAGACATGT	26	0.6666666666666666	0.947875	Ribosomal protein L7Ae/L30e/S12e/Gadd45 family protein [Source:NCBI gene (formerly Entrezgene);Acc:821405]
AT3G18740	CL.18508	536	GCATCACAG	25	1.0	0.98828	Ribosomal protein L7Ae/L30e/S12e/Gadd45 family protein [Source:NCBI gene (formerly Entrezgene);Acc:821405]
AT3G18740	CL.18508	557	CTGACATCA	21	0.2777777777777778	0.825881	Ribosomal protein L7Ae/L30e/S12e/Gadd45 family protein [Source:NCBI gene (formerly Entrezgene);Acc:821405]
AT3G18740	CL.18508	1064	TAGACCAAC	32	0.35714285714285715	0.650879	Ribosomal protein L7Ae/L30e/S12e/Gadd45 family protein [Source:NCBI gene (formerly Entrezgene);Acc:821405]
AT3G18740	CL.18508	533	TCAGCATCA	22	0.5384615384615384	0.865328	Ribosomal protein L7Ae/L30e/S12e/Gadd45 family protein [Source:NCBI gene (formerly Entrezgene);Acc:821405]
AT3G18740	CL.18508	872	TCAGCATCA	22	0.5384615384615384	0.865328	Ribosomal protein L7Ae/L30e/S12e/Gadd45 family protein [Source:NCBI gene (formerly Entrezgene);Acc:821405]
AT3G18740	CL.18508	725	TAGACCAAC	32	0.35714285714285715	0.650879	Ribosomal protein L7Ae/L30e/S12e/Gadd45 family protein [Source:NCBI gene (formerly Entrezgene);Acc:821405]
AT3G18740	CL.18508	512	AGTACTACC	23	0.8181818181818182	0.672066	Ribosomal protein L7Ae/L30e/S12e/Gadd45 family protein [Source:NCBI gene (formerly Entrezgene);Acc:821405]
AT3G18740	CL.18508	672	GAGACATGT	33	0.6666666666666666	0.981691	Ribosomal protein L7Ae/L30e/S12e/Gadd45 family protein [Source:NCBI gene (formerly Entrezgene);Acc:821405]
AT3G18740	CL.18508	851	AGTACTACC	23	0.8181818181818182	0.672066	Ribosomal protein L7Ae/L30e/S12e/Gadd45 family protein [Source:NCBI gene (formerly Entrezgene);Acc:821405]
AT3G18740	CL.18508	1047	GAGACATGT	28	0.6363636363636364	0.937136	Ribosomal protein L7Ae/L30e/S12e/Gadd45 family protein [Source:NCBI gene (formerly Entrezgene);Acc:821405]
AT3G18740	CL.18508	875	GCATCACAG	25	1.0	0.98828	Ribosomal protein L7Ae/L30e/S12e/Gadd45 family protein [Source:NCBI gene (formerly Entrezgene);Acc:821405]
AT3G18740	CL.18508	761	TAGACCAAC	27	0.3333333333333333	0.689974	Ribosomal protein L7Ae/L30e/S12e/Gadd45 family protein [Source:NCBI gene (formerly Entrezgene);Acc:821405]
AT3G18740	CL.18508	911	GCATCACAG	21	1.0	0.982368	Ribosomal protein L7Ae/L30e/S12e/Gadd45 family protein [Source:NCBI gene (formerly Entrezgene);Acc:821405]
AT3G18740	CL.18508	1011	GAGACATGT	33	0.6666666666666666	0.981691	Ribosomal protein L7Ae/L30e/S12e/Gadd45 family protein [Source:NCBI gene (formerly Entrezgene);Acc:821405]
AT3G18740	CL.18508	896	CTGACATCA	21	0.2777777777777778	0.825881	Ribosomal protein L7Ae/L30e/S12e/Gadd45 family protein [Source:NCBI gene (formerly Entrezgene);Acc:821405]
AT3G21055	evm.model.group12.851	210	TTCGCTCAG	22	0.42857142857142855	0.983036	photosystem II subunit T [Source:NCBI gene (formerly Entrezgene);Acc:821657]
AT3G21055	evm.model.group12.851	212	CGCTCAGCC	22	0.4666666666666667	0.627186	photosystem II subunit T [Source:NCBI gene (formerly Entrezgene);Acc:821657]
AT3G21055	evm.model.group12.851	201	GGAGCAGCG	23	0.5294117647058824	0.874753	photosystem II subunit T [Source:NCBI gene (formerly Entrezgene);Acc:821657]
AT3G21360	CL.8794	2290	GGGACATGA	41	0.7714285714285715	0.989119	2-oxoglutarate (2OG) and Fe(II)-dependent oxygenase superfamily protein [Source:NCBI gene (formerly Entrezgene);Acc:821690]
AT3G21360	CL.8794	2189	AGGTCGATT	24	0.8181818181818182	0.743368	2-oxoglutarate (2OG) and Fe(II)-dependent oxygenase superfamily protein [Source:NCBI gene (formerly Entrezgene);Acc:821690]
AT3G21360	CL.8794	2320	CAGACATGT	34	0.8095238095238095	0.952894	2-oxoglutarate (2OG) and Fe(II)-dependent oxygenase superfamily protein [Source:NCBI gene (formerly Entrezgene);Acc:821690]
AT3G21360	CL.8794	2249	TATACAGGT	37	0.6086956521739131	0.796912	2-oxoglutarate (2OG) and Fe(II)-dependent oxygenase superfamily protein [Source:NCBI gene (formerly Entrezgene);Acc:821690]
AT3G21360	CL.8794	2260	GCTACGTTA	34	0.47619047619047616	0.842371	2-oxoglutarate (2OG) and Fe(II)-dependent oxygenase superfamily protein [Source:NCBI gene (formerly Entrezgene);Acc:821690]
AT3G21360	CL.8794	2310	TGTGCTTAT	39	0.7692307692307693	0.792896	2-oxoglutarate (2OG) and Fe(II)-dependent oxygenase superfamily protein [Source:NCBI gene (formerly Entrezgene);Acc:821690]
AT3G22370	evm.model.group8.826	1495	ATGGCGTTT	41	0.8	0.6692	alternative oxidase 1A [Source:NCBI gene (formerly Entrezgene);Acc:821806]
AT3G22370	CL.30153	1360	TATACGCAC	24	0.35	0.812919	alternative oxidase 1A [Source:NCBI gene (formerly Entrezgene);Acc:821806]
AT3G22370	CL.30153	1381	TCGACAGTG	30	0.6842105263157895	0.737852	alternative oxidase 1A [Source:NCBI gene (formerly Entrezgene);Acc:821806]
AT3G22370	CL.30153	1541	AGAGCAAAA	64	0.24489795918367346	0.925302	alternative oxidase 1A [Source:NCBI gene (formerly Entrezgene);Acc:821806]
AT3G22370	CL.30153	1441	TAGACTTAG	60	0.4523809523809524	0.82216	alternative oxidase 1A [Source:NCBI gene (formerly Entrezgene);Acc:821806]
AT3G22370	evm.model.group8.826	1437	AGAGCAAAA	64	0.24489795918367346	0.925302	alternative oxidase 1A [Source:NCBI gene (formerly Entrezgene);Acc:821806]
AT3G22370	evm.model.group8.826	1456	AGAGCAAAA	71	0.43636363636363634	0.967898	alternative oxidase 1A [Source:NCBI gene (formerly Entrezgene);Acc:821806]
AT3G22370	CL.30153	1415	GTTACGAAT	42	0.7741935483870968	0.976735	alternative oxidase 1A [Source:NCBI gene (formerly Entrezgene);Acc:821806]
AT3G22370	CL.30153	1599	ATGGCGTTT	41	0.8	0.6692	alternative oxidase 1A [Source:NCBI gene (formerly Entrezgene);Acc:821806]
AT3G22370	evm.model.group8.826	1337	TAGACTTAG	59	0.4634146341463415	0.822512	alternative oxidase 1A [Source:NCBI gene (formerly Entrezgene);Acc:821806]
AT3G22370	evm.model.group8.826	1311	GTTACGAAT	42	0.7741935483870968	0.976735	alternative oxidase 1A [Source:NCBI gene (formerly Entrezgene);Acc:821806]
AT3G22370	CL.30153	1560	AGAGCAAAA	71	0.43636363636363634	0.967898	alternative oxidase 1A [Source:NCBI gene (formerly Entrezgene);Acc:821806]
AT3G22370	evm.model.group8.826	1256	TATACGCAC	25	0.3333333333333333	0.792274	alternative oxidase 1A [Source:NCBI gene (formerly Entrezgene);Acc:821806]
AT3G22370	evm.model.group8.826	1277	TCGACAGTG	30	0.6842105263157895	0.737852	alternative oxidase 1A [Source:NCBI gene (formerly Entrezgene);Acc:821806]
AT3G23390	evm.model.group8.140	377	TGGTCGAAT	22	0.75	0.64841	Zinc-binding ribosomal protein family protein [Source:NCBI gene (formerly Entrezgene);Acc:821920]
AT3G23390	CL.29177	907	GAGACATTT	25	0.7222222222222222	0.997348	Zinc-binding ribosomal protein family protein [Source:NCBI gene (formerly Entrezgene);Acc:821920]
AT3G23390	CL.29177	1003	CCAGCGTTT	50	0.75	0.693269	Zinc-binding ribosomal protein family protein [Source:NCBI gene (formerly Entrezgene);Acc:821920]
AT3G23390	evm.model.group8.140	491	CCAGCGTTT	49	0.75	0.702231	Zinc-binding ribosomal protein family protein [Source:NCBI gene (formerly Entrezgene);Acc:821920]
AT3G23390	CL.29177	889	TGGTCGAAT	22	0.75	0.64841	Zinc-binding ribosomal protein family protein [Source:NCBI gene (formerly Entrezgene);Acc:821920]
AT3G23390	evm.model.group8.140	571	AAGACTGAG	31	0.6428571428571429	0.999885	Zinc-binding ribosomal protein family protein [Source:NCBI gene (formerly Entrezgene);Acc:821920]
AT3G23390	evm.model.group8.140	518	CCGGCTGGG	54	0.5483870967741935	0.618	Zinc-binding ribosomal protein family protein [Source:NCBI gene (formerly Entrezgene);Acc:821920]
AT3G23390	CL.29177	1083	AAGACTGAG	31	0.6428571428571429	0.999885	Zinc-binding ribosomal protein family protein [Source:NCBI gene (formerly Entrezgene);Acc:821920]
AT3G23390	evm.model.group8.140	543	AAGACATTG	53	0.875	0.999995	Zinc-binding ribosomal protein family protein [Source:NCBI gene (formerly Entrezgene);Acc:821920]
AT3G23390	evm.model.group8.140	395	GAGACATTT	25	0.7222222222222222	0.997348	Zinc-binding ribosomal protein family protein [Source:NCBI gene (formerly Entrezgene);Acc:821920]
AT3G23390	CL.29177	920	ATCGCTTGT	29	0.9230769230769231	0.707968	Zinc-binding ribosomal protein family protein [Source:NCBI gene (formerly Entrezgene);Acc:821920]
AT3G23390	CL.29177	1030	CCGGCTGGG	54	0.5483870967741935	0.618	Zinc-binding ribosomal protein family protein [Source:NCBI gene (formerly Entrezgene);Acc:821920]
AT3G23390	evm.model.group8.140	465	CGGACCCGG	36	0.17142857142857143	0.911879	Zinc-binding ribosomal protein family protein [Source:NCBI gene (formerly Entrezgene);Acc:821920]
AT3G23390	CL.29177	1055	AAGACATTG	53	0.875	0.999995	Zinc-binding ribosomal protein family protein [Source:NCBI gene (formerly Entrezgene);Acc:821920]
AT3G23390	CL.29177	977	CGGACCCGG	36	0.17142857142857143	0.911879	Zinc-binding ribosomal protein family protein [Source:NCBI gene (formerly Entrezgene);Acc:821920]
AT3G23490	CL.11387	1428	AAGGCATAT	21	0.5625	0.912222	cyanase [Source:NCBI gene (formerly Entrezgene);Acc:821930]
AT3G23490	CL.11387	792	AAGGCATAT	25	0.5555555555555556	0.88309	cyanase [Source:NCBI gene (formerly Entrezgene);Acc:821930]
AT3G23490	CL.11387	1504	ATATCTTTC	24	0.8461538461538461	0.612998	cyanase [Source:NCBI gene (formerly Entrezgene);Acc:821930]
AT3G23490	CL.11387	1195	AAGGCATAT	25	0.5555555555555556	0.88309	cyanase [Source:NCBI gene (formerly Entrezgene);Acc:821930]
AT3G23920	CL.2489	1883	GTGGCTGTA	21	0.4166666666666667	0.617663	beta-amylase 1 [Source:NCBI gene (formerly Entrezgene);Acc:821975]
AT3G27300	CL.9341	2489	AAGACAGTA	28	0.6363636363636364	0.992364	glucose-6-phosphate dehydrogenase 5 [Source:NCBI gene (formerly Entrezgene);Acc:822349]
AT3G27300	CL.9341	2465	GTAACATAT	32	0.88	0.974078	glucose-6-phosphate dehydrogenase 5 [Source:NCBI gene (formerly Entrezgene);Acc:822349]
AT3G27300	CL.9341	2428	CCAGCGGAA	31	0.9583333333333334	0.986671	glucose-6-phosphate dehydrogenase 5 [Source:NCBI gene (formerly Entrezgene);Acc:822349]
AT3G27300	CL.9341	2444	AAAGCTGAA	30	0.7307692307692307	0.994822	glucose-6-phosphate dehydrogenase 5 [Source:NCBI gene (formerly Entrezgene);Acc:822349]
AT3G27300	evm.model.group13.138	1948	CCAGCGGAA	31	0.9583333333333334	0.986671	glucose-6-phosphate dehydrogenase 5 [Source:NCBI gene (formerly Entrezgene);Acc:822349]
AT3G27300	CL.9341	2375	AGAGCGTAG	20	0.6153846153846154	0.790748	glucose-6-phosphate dehydrogenase 5 [Source:NCBI gene (formerly Entrezgene);Acc:822349]
AT3G27300	CL.9341	2439	AAAGCTGAA	30	0.7307692307692307	0.994822	glucose-6-phosphate dehydrogenase 5 [Source:NCBI gene (formerly Entrezgene);Acc:822349]
AT3G27300	evm.model.group13.138	2004	AAGACAGTA	28	0.6363636363636364	0.992364	glucose-6-phosphate dehydrogenase 5 [Source:NCBI gene (formerly Entrezgene);Acc:822349]
AT3G27300	CL.9341	2460	GTAACATAT	32	0.88	0.974078	glucose-6-phosphate dehydrogenase 5 [Source:NCBI gene (formerly Entrezgene);Acc:822349]
AT3G27300	CL.9341	2370	AGAGCGTAG	20	0.6153846153846154	0.790748	glucose-6-phosphate dehydrogenase 5 [Source:NCBI gene (formerly Entrezgene);Acc:822349]
AT3G27300	evm.model.group13.138	1890	AGAGCGTAG	20	0.6153846153846154	0.790748	glucose-6-phosphate dehydrogenase 5 [Source:NCBI gene (formerly Entrezgene);Acc:822349]
AT3G27300	evm.model.group13.138	1980	GTAACATAT	32	0.88	0.974078	glucose-6-phosphate dehydrogenase 5 [Source:NCBI gene (formerly Entrezgene);Acc:822349]
AT3G27300	CL.9341	2484	AAGACAGTA	28	0.6363636363636364	0.992364	glucose-6-phosphate dehydrogenase 5 [Source:NCBI gene (formerly Entrezgene);Acc:822349]
AT3G27300	evm.model.group13.138	1959	AAAGCTGAA	30	0.7307692307692307	0.994822	glucose-6-phosphate dehydrogenase 5 [Source:NCBI gene (formerly Entrezgene);Acc:822349]
AT3G27300	CL.9341	2433	CCAGCGGAA	31	0.9583333333333334	0.986671	glucose-6-phosphate dehydrogenase 5 [Source:NCBI gene (formerly Entrezgene);Acc:822349]
AT3G43810	evm.model.group10.858	1064	CGTGCTAGC	118	0.9727272727272728	0.998529	calmodulin 7 [Source:NCBI gene (formerly Entrezgene);Acc:823492]
AT3G43810	evm.model.group10.858	1104	CGGGCGGTC	107	0.8805970149253731	0.807358	calmodulin 7 [Source:NCBI gene (formerly Entrezgene);Acc:823492]
AT3G43810	evm.model.group10.858	1026	CTGGCTAGT	109	0.8591549295774648	0.783675	calmodulin 7 [Source:NCBI gene (formerly Entrezgene);Acc:823492]
AT3G43810	CL.5691	1349	AGTACTGGC	108	0.84375	0.663357	calmodulin 7 [Source:NCBI gene (formerly Entrezgene);Acc:823492]
AT3G43810	CL.5691	1391	CGTGCTAGC	118	0.9727272727272728	0.998821	calmodulin 7 [Source:NCBI gene (formerly Entrezgene);Acc:823492]
AT3G43810	evm.model.group10.858	896	TTTGCTAAG	41	0.7272727272727273	0.897654	calmodulin 7 [Source:NCBI gene (formerly Entrezgene);Acc:823492]
AT3G43810	evm.model.group10.858	1085	ACGGCTAGG	117	0.582089552238806	0.713197	calmodulin 7 [Source:NCBI gene (formerly Entrezgene);Acc:823492]
AT3G43810	evm.model.group10.858	890	CCCACGTTT	41	0.7586206896551724	0.995497	calmodulin 7 [Source:NCBI gene (formerly Entrezgene);Acc:823492]
AT3G43810	evm.model.group10.858	837	TGGTCTGCC	24	0.5294117647058824	0.769197	calmodulin 7 [Source:NCBI gene (formerly Entrezgene);Acc:823492]
AT3G43810	CL.5691	1435	CGGTCAGTC	101	0.417910447761194	0.834582	calmodulin 7 [Source:NCBI gene (formerly Entrezgene);Acc:823492]
AT3G43810	CL.5691	1353	CTGGCTAGT	109	0.8591549295774648	0.79233	calmodulin 7 [Source:NCBI gene (formerly Entrezgene);Acc:823492]
AT3G43810	evm.model.group10.858	949	CCTGCAACT	54	0.5555555555555556	0.781942	calmodulin 7 [Source:NCBI gene (formerly Entrezgene);Acc:823492]
AT3G43810	CL.5691	1412	ACGGCTAGG	117	0.582089552238806	0.749029	calmodulin 7 [Source:NCBI gene (formerly Entrezgene);Acc:823492]
AT3G43810	evm.model.group10.858	1022	AGTACTGGC	110	0.8461538461538461	0.663198	calmodulin 7 [Source:NCBI gene (formerly Entrezgene);Acc:823492]
AT3G43810	CL.5691	1290	CATACTGTA	72	0.6046511627906976	0.699125	calmodulin 7 [Source:NCBI gene (formerly Entrezgene);Acc:823492]
AT3G43810	evm.model.group10.858	1068	CTAGCTGCA	123	0.3875	0.620314	calmodulin 7 [Source:NCBI gene (formerly Entrezgene);Acc:823492]
AT3G43810	CL.5691	1098	TCTACTTTT	27	0.9375	0.831229	calmodulin 7 [Source:NCBI gene (formerly Entrezgene);Acc:823492]
AT3G43810	evm.model.group10.858	905	CGCGCGTCG	33	0.6666666666666666	0.958947	calmodulin 7 [Source:NCBI gene (formerly Entrezgene);Acc:823492]
AT3G43810	CL.5691	1232	CGCGCGTCG	33	0.6666666666666666	0.958947	calmodulin 7 [Source:NCBI gene (formerly Entrezgene);Acc:823492]
AT3G43810	evm.model.group10.858	963	CATACTGTA	72	0.6046511627906976	0.699125	calmodulin 7 [Source:NCBI gene (formerly Entrezgene);Acc:823492]
AT3G43810	CL.5691	1217	CCCACGTTT	42	0.7666666666666667	0.995078	calmodulin 7 [Source:NCBI gene (formerly Entrezgene);Acc:823492]
AT3G43810	CL.5691	1431	CGGGCGGTC	107	0.8805970149253731	0.821029	calmodulin 7 [Source:NCBI gene (formerly Entrezgene);Acc:823492]
AT3G43810	CL.5691	1223	TTTGCTAAG	41	0.7272727272727273	0.897654	calmodulin 7 [Source:NCBI gene (formerly Entrezgene);Acc:823492]
AT3G43810	evm.model.group10.858	1082	AGCACGGCT	111	0.6470588235294118	0.747713	calmodulin 7 [Source:NCBI gene (formerly Entrezgene);Acc:823492]
AT3G43810	evm.model.group10.858	1108	CGGTCAGTC	101	0.417910447761194	0.771224	calmodulin 7 [Source:NCBI gene (formerly Entrezgene);Acc:823492]
AT3G43810	CL.5691	1164	TGGTCTGCC	24	0.5294117647058824	0.769197	calmodulin 7 [Source:NCBI gene (formerly Entrezgene);Acc:823492]
AT3G43810	evm.model.group10.858	771	TCTACTTTT	27	0.9375	0.831229	calmodulin 7 [Source:NCBI gene (formerly Entrezgene);Acc:823492]
AT3G43810	CL.5691	1276	CCTGCAACT	54	0.5555555555555556	0.781942	calmodulin 7 [Source:NCBI gene (formerly Entrezgene);Acc:823492]
AT3G43810	CL.5691	1409	AGCACGGCT	111	0.6470588235294118	0.702506	calmodulin 7 [Source:NCBI gene (formerly Entrezgene);Acc:823492]
AT3G44010	CL.303	352	TGAGCTGGG	32	0.36	0.63709	Ribosomal protein S14p/S29e family protein [Source:NCBI gene (formerly Entrezgene);Acc:823518]
AT3G44010	CL.303	252	AGTACCGGT	25	0.4666666666666667	0.688589	Ribosomal protein S14p/S29e family protein [Source:NCBI gene (formerly Entrezgene);Acc:823518]
AT3G44010	CL.303	460	CTTACATCT	32	1.0	0.682141	Ribosomal protein S14p/S29e family protein [Source:NCBI gene (formerly Entrezgene);Acc:823518]
AT3G44010	CL.303	369	AGAGCTAAT	42	0.5	0.863881	Ribosomal protein S14p/S29e family protein [Source:NCBI gene (formerly Entrezgene);Acc:823518]
AT3G44010	CL.303	495	CTAGCGTTT	25	0.7894736842105263	0.945834	Ribosomal protein S14p/S29e family protein [Source:NCBI gene (formerly Entrezgene);Acc:823518]
AT3G44010	CL.303	270	GGAGCAATA	30	0.625	0.951508	Ribosomal protein S14p/S29e family protein [Source:NCBI gene (formerly Entrezgene);Acc:823518]
AT3G44010	CL.303	401	CTTGCACCT	40	0.6923076923076923	0.821033	Ribosomal protein S14p/S29e family protein [Source:NCBI gene (formerly Entrezgene);Acc:823518]
AT3G44010	CL.303	225	TCTACGCCA	22	0.47058823529411764	0.81369	Ribosomal protein S14p/S29e family protein [Source:NCBI gene (formerly Entrezgene);Acc:823518]
AT3G44010	CL.303	313	CGGGCTGAT	32	0.6086956521739131	0.687132	Ribosomal protein S14p/S29e family protein [Source:NCBI gene (formerly Entrezgene);Acc:823518]
AT3G44010	CL.303	288	CATGCACCT	34	0.18518518518518517	0.652925	Ribosomal protein S14p/S29e family protein [Source:NCBI gene (formerly Entrezgene);Acc:823518]
AT3G44110	CL.7794	2293	AGACCCGCA	30	0.15384615384615385	0.624261	DNAJ homologue 3 [Source:NCBI gene (formerly Entrezgene);Acc:823531]
AT3G44110	CL.7794	2329	CGCACAAAT	26	0.7857142857142857	0.606895	DNAJ homologue 3 [Source:NCBI gene (formerly Entrezgene);Acc:823531]
AT3G44110	CL.7794	2200	CACTCGATA	28	0.8	0.688133	DNAJ homologue 3 [Source:NCBI gene (formerly Entrezgene);Acc:823531]
AT3G44110	CL.7794	2163	TGTACTGGA	20	0.8181818181818182	0.62333	DNAJ homologue 3 [Source:NCBI gene (formerly Entrezgene);Acc:823531]
AT3G44110	CL.7794	2307	GTTGCTGTA	33	0.9090909090909091	0.967296	DNAJ homologue 3 [Source:NCBI gene (formerly Entrezgene);Acc:823531]
AT3G44110	CL.7794	2322	CGAGCGGCG	32	0.8125	0.75869	DNAJ homologue 3 [Source:NCBI gene (formerly Entrezgene);Acc:823531]
AT3G44110	CL.7794	2300	CAGACTGGT	27	0.76	0.999133	DNAJ homologue 3 [Source:NCBI gene (formerly Entrezgene);Acc:823531]
AT3G44110	CL.7794	2261	TTCGCAAGT	32	0.5263157894736842	0.659986	DNAJ homologue 3 [Source:NCBI gene (formerly Entrezgene);Acc:823531]
AT3G44110	CL.7794	2234	TGAACAGAC	22	0.9166666666666666	0.670991	DNAJ homologue 3 [Source:NCBI gene (formerly Entrezgene);Acc:823531]
AT3G44110	CL.7794	2288	TCAACAGAC	29	1.0	0.846024	DNAJ homologue 3 [Source:NCBI gene (formerly Entrezgene);Acc:823531]
AT3G44190	CL.19049	1546	TCTTCTCAG	32	0.9285714285714286	0.700831	FAD/NAD(P)-binding oxidoreductase family protein [Source:NCBI gene (formerly Entrezgene);Acc:823541]
AT3G44190	CL.19049	1440	TGAACTTAG	22	1.0	0.660614	FAD/NAD(P)-binding oxidoreductase family protein [Source:NCBI gene (formerly Entrezgene);Acc:823541]
AT3G46550	CL.6986	1882	GTAGCGTCA	29	0.42105263157894735	0.805865	Fasciclin-like arabinogalactan family protein [Source:NCBI gene (formerly Entrezgene);Acc:823808]
AT3G46550	CL.6986	1949	GATGCTTGT	23	0.9523809523809523	0.999744	Fasciclin-like arabinogalactan family protein [Source:NCBI gene (formerly Entrezgene);Acc:823808]
AT3G46550	CL.6986	1925	AGAACGTTT	30	0.4166666666666667	0.888329	Fasciclin-like arabinogalactan family protein [Source:NCBI gene (formerly Entrezgene);Acc:823808]
AT3G48140	evm.model.group12.182	519	TACTCGGCG	69	0.75	0.766614	B12D protein [Source:NCBI gene (formerly Entrezgene);Acc:823969]
AT3G48140	CL.8088	1036	GAGACTCAT	60	0.7222222222222222	0.995469	B12D protein [Source:NCBI gene (formerly Entrezgene);Acc:823969]
AT3G48140	CL.8088	1103	TATACGTAA	47	0.7272727272727273	0.937582	B12D protein [Source:NCBI gene (formerly Entrezgene);Acc:823969]
AT3G48140	evm.model.group12.182	409	CTATCAAGA	49	0.6285714285714286	0.757188	B12D protein [Source:NCBI gene (formerly Entrezgene);Acc:823969]
AT3G48140	evm.model.group12.182	454	AAAACTGGA	55	0.98	0.995393	B12D protein [Source:NCBI gene (formerly Entrezgene);Acc:823969]
AT3G48140	CL.8088	882	GAGACTCAT	70	0.7142857142857143	0.996248	B12D protein [Source:NCBI gene (formerly Entrezgene);Acc:823969]
AT3G48140	CL.8088	1204	TTGACTTGT	31	0.6086956521739131	0.968817	B12D protein [Source:NCBI gene (formerly Entrezgene);Acc:823969]
AT3G48140	CL.8088	978	CTATCAAGA	42	0.5806451612903226	0.612862	B12D protein [Source:NCBI gene (formerly Entrezgene);Acc:823969]
AT3G48140	CL.8088	894	TGTGCACAT	62	0.6111111111111112	0.699729	B12D protein [Source:NCBI gene (formerly Entrezgene);Acc:823969]
AT3G48140	CL.8088	949	TATACGTAA	53	0.6756756756756757	0.895377	B12D protein [Source:NCBI gene (formerly Entrezgene);Acc:823969]
AT3G48140	evm.model.group12.182	635	TTGACTTGT	35	0.6538461538461539	0.983822	B12D protein [Source:NCBI gene (formerly Entrezgene);Acc:823969]
AT3G48140	evm.model.group12.182	510	ATTACAATA	70	0.8	0.858033	B12D protein [Source:NCBI gene (formerly Entrezgene);Acc:823969]
AT3G48140	CL.8088	1048	TGTGCACAT	54	0.625	0.786782	B12D protein [Source:NCBI gene (formerly Entrezgene);Acc:823969]
AT3G48140	evm.model.group12.182	479	TGTGCACAT	60	0.6	0.697717	B12D protein [Source:NCBI gene (formerly Entrezgene);Acc:823969]
AT3G48140	CL.8088	1091	TCGGCGTTT	60	0.9333333333333333	0.985117	B12D protein [Source:NCBI gene (formerly Entrezgene);Acc:823969]
AT3G48140	CL.8088	824	CTATCAAGA	51	0.6216216216216216	0.730494	B12D protein [Source:NCBI gene (formerly Entrezgene);Acc:823969]
AT3G48140	evm.model.group12.182	534	TATACGTAA	51	0.6944444444444444	0.90999	B12D protein [Source:NCBI gene (formerly Entrezgene);Acc:823969]
AT3G48140	CL.8088	1050	TTGACTTGT	36	0.6666666666666666	0.986693	B12D protein [Source:NCBI gene (formerly Entrezgene);Acc:823969]
AT3G48140	CL.8088	869	AAAACTGGA	57	0.9807692307692307	0.995511	B12D protein [Source:NCBI gene (formerly Entrezgene);Acc:823969]
AT3G48140	CL.8088	925	ATTACAATA	71	0.8	0.854477	B12D protein [Source:NCBI gene (formerly Entrezgene);Acc:823969]
AT3G48140	evm.model.group12.182	467	GAGACTCAT	67	0.7166666666666667	0.995728	B12D protein [Source:NCBI gene (formerly Entrezgene);Acc:823969]
AT3G48140	CL.8088	1023	AAAACTGGA	48	0.9767441860465116	0.993586	B12D protein [Source:NCBI gene (formerly Entrezgene);Acc:823969]
AT3G48140	CL.8088	1088	TACTCGGCG	62	0.7428571428571429	0.780277	B12D protein [Source:NCBI gene (formerly Entrezgene);Acc:823969]
AT3G48140	evm.model.group12.182	522	TCGGCGTTT	67	0.9375	0.978458	B12D protein [Source:NCBI gene (formerly Entrezgene);Acc:823969]
AT3G48140	CL.8088	937	TCGGCGTTT	69	0.9387755102040817	0.979477	B12D protein [Source:NCBI gene (formerly Entrezgene);Acc:823969]
AT3G48140	CL.8088	1079	ATTACAATA	62	0.8	0.863105	B12D protein [Source:NCBI gene (formerly Entrezgene);Acc:823969]
AT3G48140	CL.8088	934	TACTCGGCG	71	0.7560975609756098	0.773815	B12D protein [Source:NCBI gene (formerly Entrezgene);Acc:823969]
AT3G48930	CL.3887	923	TACACGGCT	20	0.6363636363636364	0.637675	Nucleic acid-binding, OB-fold-like protein [Source:NCBI gene (formerly Entrezgene);Acc:824054]
AT3G48930	CL.3887	885	CCTACAACA	21	0.7857142857142857	0.796834	Nucleic acid-binding, OB-fold-like protein [Source:NCBI gene (formerly Entrezgene);Acc:824054]
AT3G48930	CL.3887	755	CCTGCGGGT	23	0.5789473684210527	0.99451	Nucleic acid-binding, OB-fold-like protein [Source:NCBI gene (formerly Entrezgene);Acc:824054]
AT3G48930	evm.model.group1.3013	432	CCTGCGGGT	22	0.5789473684210527	0.995347	Nucleic acid-binding, OB-fold-like protein [Source:NCBI gene (formerly Entrezgene);Acc:824054]
AT3G48930	evm.model.group1.3013	562	CCTACAACA	21	0.7857142857142857	0.796834	Nucleic acid-binding, OB-fold-like protein [Source:NCBI gene (formerly Entrezgene);Acc:824054]
AT3G48930	evm.model.group1.3013	600	TACACGGCT	21	0.6363636363636364	0.623273	Nucleic acid-binding, OB-fold-like protein [Source:NCBI gene (formerly Entrezgene);Acc:824054]
AT3G48930	evm.model.group1.3013	603	ACGGCTCAG	21	0.42857142857142855	0.648149	Nucleic acid-binding, OB-fold-like protein [Source:NCBI gene (formerly Entrezgene);Acc:824054]
AT3G48930	CL.3887	926	ACGGCTCAG	20	0.46153846153846156	0.665687	Nucleic acid-binding, OB-fold-like protein [Source:NCBI gene (formerly Entrezgene);Acc:824054]
AT3G49010	evm.model.group7.18	531	TACGCGAAG	23	0.6111111111111112	0.993072	breast basic conserved 1 [Source:NCBI gene (formerly Entrezgene);Acc:824062]
AT3G49010	evm.model.group7.18	588	AAGGCTGCT	25	0.6428571428571429	0.641309	breast basic conserved 1 [Source:NCBI gene (formerly Entrezgene);Acc:824062]
AT3G49010	evm.model.group7.18	529	CGTACGCGA	23	0.5555555555555556	0.82305	breast basic conserved 1 [Source:NCBI gene (formerly Entrezgene);Acc:824062]
AT3G49910	CL.6638	307	CACGCGCGA	36	0.3548387096774194	0.895837	Translation protein SH3-like family protein [Source:NCBI gene (formerly Entrezgene);Acc:824153]
AT3G49910	CL.6638	298	CGAGCGAAT	34	0.43478260869565216	0.789925	Translation protein SH3-like family protein [Source:NCBI gene (formerly Entrezgene);Acc:824153]
AT3G49910	CL.6638	274	CAGGCGTAA	24	0.5294117647058824	0.719305	Translation protein SH3-like family protein [Source:NCBI gene (formerly Entrezgene);Acc:824153]
AT3G49910	CL.6638	270	TCTACAGGC	23	0.6666666666666666	0.765952	Translation protein SH3-like family protein [Source:NCBI gene (formerly Entrezgene);Acc:824153]
AT3G50830	CL.27053	721	GTTGCTCCT	21	0.3157894736842105	0.622473	cold-regulated 413-plasma membrane 2 [Source:NCBI gene (formerly Entrezgene);Acc:824247]
AT3G50830	CL.27053	692	CGATCAGCA	21	0.7272727272727273	0.682062	cold-regulated 413-plasma membrane 2 [Source:NCBI gene (formerly Entrezgene);Acc:824247]
AT3G51030	evm.model.group6.1050	1509	AAGACTTTG	20	0.21052631578947367	0.849897	thioredoxin H-type 1 [Source:NCBI gene (formerly Entrezgene);Acc:824267]
AT3G53420	CL.5159	2126	ATGTCTAGA	21	0.9375	0.995866	plasma membrane intrinsic protein 2A [Source:NCBI gene (formerly Entrezgene);Acc:824510]
AT3G53420	CL.5159	2424	TAAACCGTG	42	0.3448275862068966	0.626469	plasma membrane intrinsic protein 2A [Source:NCBI gene (formerly Entrezgene);Acc:824510]
AT3G53420	CL.5159	2443	ATCGCTGTA	38	0.65	0.6973	plasma membrane intrinsic protein 2A [Source:NCBI gene (formerly Entrezgene);Acc:824510]
AT3G53420	CL.5159	2292	GTGTCTGTA	28	0.631578947368421	0.860046	plasma membrane intrinsic protein 2A [Source:NCBI gene (formerly Entrezgene);Acc:824510]
AT3G53420	CL.5159	2219	CATTCTAGA	21	0.7647058823529411	0.930996	plasma membrane intrinsic protein 2A [Source:NCBI gene (formerly Entrezgene);Acc:824510]
AT3G53420	CL.5159	2333	CCAACTTGA	37	0.9	0.862688	plasma membrane intrinsic protein 2A [Source:NCBI gene (formerly Entrezgene);Acc:824510]
AT3G53730	CL.27660	682	CTAGCTGTG	22	0.42105263157894735	0.924924	Histone superfamily protein [Source:NCBI gene (formerly Entrezgene);Acc:824540]
AT3G53730	CL.27660	661	AGCACATCT	20	0.9166666666666666	0.906406	Histone superfamily protein [Source:NCBI gene (formerly Entrezgene);Acc:824540]
AT3G53730	CL.27660	645	GTCGCGTTG	22	0.6428571428571429	0.68213	Histone superfamily protein [Source:NCBI gene (formerly Entrezgene);Acc:824540]
AT3G54000	CL.20536	1404	GGCACAACC	22	0.6666666666666666	0.919726	TIP41-like protein [Source:NCBI gene (formerly Entrezgene);Acc:824567]
AT3G54000	CL.20536	1460	TTGGCATTC	23	0.4375	0.72488	TIP41-like protein [Source:NCBI gene (formerly Entrezgene);Acc:824567]
AT3G54000	CL.20536	1399	GTAGCGGCA	22	0.7857142857142857	0.832704	TIP41-like protein [Source:NCBI gene (formerly Entrezgene);Acc:824567]
AT3G54940	CL.6664	2003	CACACAATC	28	0.7142857142857143	0.603499	Papain family cysteine protease [Source:NCBI gene (formerly Entrezgene);Acc:824659]
AT3G54940	CL.6664	2062	AAGGCATCT	36	0.7368421052631579	0.648653	Papain family cysteine protease [Source:NCBI gene (formerly Entrezgene);Acc:824659]
AT3G54940	CL.6664	2114	AAGACTGGA	30	0.48148148148148145	0.988418	Papain family cysteine protease [Source:NCBI gene (formerly Entrezgene);Acc:824659]
AT3G54940	CL.6664	2184	CTAGCTAAT	24	0.875	0.902551	Papain family cysteine protease [Source:NCBI gene (formerly Entrezgene);Acc:824659]
AT3G54940	CL.6664	2048	TGAGCAGGA	33	0.3684210526315789	0.608734	Papain family cysteine protease [Source:NCBI gene (formerly Entrezgene);Acc:824659]
AT3G55280	evm.model.group6.849	432	TTGACATCT	22	0.47058823529411764	0.958158	ribosomal protein L23AB [Source:NCBI gene (formerly Entrezgene);Acc:824694]
AT3G55280	evm.model.group3.2181	364	ACGACATTC	20	0.5833333333333334	0.728744	ribosomal protein L23AB [Source:NCBI gene (formerly Entrezgene);Acc:824694]
AT3G55280	CL.24986	447	GATGCTTTA	20	0.5454545454545454	0.660807	ribosomal protein L23AB [Source:NCBI gene (formerly Entrezgene);Acc:824694]
AT3G55280	CL.24986	432	TTGACATCT	23	0.5	0.983946	ribosomal protein L23AB [Source:NCBI gene (formerly Entrezgene);Acc:824694]
AT3G55280	evm.model.group3.2181	492	AAATCCGTT	20	0.25	0.644625	ribosomal protein L23AB [Source:NCBI gene (formerly Entrezgene);Acc:824694]
AT3G55280	evm.model.group3.2181	493	AATCCGTTC	20	0.23529411764705882	0.796986	ribosomal protein L23AB [Source:NCBI gene (formerly Entrezgene);Acc:824694]
AT3G55280	evm.model.group3.2181	417	AAGGCATAT	20	0.5384615384615384	0.706241	ribosomal protein L23AB [Source:NCBI gene (formerly Entrezgene);Acc:824694]
AT3G55280	evm.model.group3.2181	432	TTGACATCG	23	0.375	0.881704	ribosomal protein L23AB [Source:NCBI gene (formerly Entrezgene);Acc:824694]
AT3G57490	CL.18147	1218	TAAGCAGTG	67	0.3	0.792332	Ribosomal protein S5 family protein [Source:NCBI gene (formerly Entrezgene);Acc:824916]
AT3G57490	CL.18147	958	CAATCAAGT	20	0.8461538461538461	0.762027	Ribosomal protein S5 family protein [Source:NCBI gene (formerly Entrezgene);Acc:824916]
AT3G57490	CL.18147	1109	CATTCTCAG	66	0.5789473684210527	0.898814	Ribosomal protein S5 family protein [Source:NCBI gene (formerly Entrezgene);Acc:824916]
AT3G57490	CL.18147	1195	CACGCCGGC	66	0.15789473684210525	0.799979	Ribosomal protein S5 family protein [Source:NCBI gene (formerly Entrezgene);Acc:824916]
AT3G57490	CL.18147	1213	AAGACTAAG	69	0.5	0.883861	Ribosomal protein S5 family protein [Source:NCBI gene (formerly Entrezgene);Acc:824916]
AT3G57490	CL.18147	1020	CCTGCTCTT	21	0.4166666666666667	0.622195	Ribosomal protein S5 family protein [Source:NCBI gene (formerly Entrezgene);Acc:824916]
AT3G57490	CL.18147	1191	CCTTCACGC	71	0.2459016393442623	0.69174	Ribosomal protein S5 family protein [Source:NCBI gene (formerly Entrezgene);Acc:824916]
AT3G57490	CL.18147	1196	ACGCCGGCC	64	0.16981132075471697	0.898779	Ribosomal protein S5 family protein [Source:NCBI gene (formerly Entrezgene);Acc:824916]
AT3G61470	CL.18729	1489	ACGACGGTG	22	1.0	0.99172	photosystem I light harvesting complex protein [Source:NCBI gene (formerly Entrezgene);Acc:825320]
AT3G61470	CL.18729	1515	TCGACATGT	24	0.6666666666666666	0.938135	photosystem I light harvesting complex protein [Source:NCBI gene (formerly Entrezgene);Acc:825320]
AT3G61470	CL.18729	1452	TCAGCCATG	25	0.5333333333333333	0.780383	photosystem I light harvesting complex protein [Source:NCBI gene (formerly Entrezgene);Acc:825320]
AT3G62870	evm.model.group2.2159	1063	AGTACATTC	24	0.8571428571428571	0.629857	Ribosomal protein L7Ae/L30e/S12e/Gadd45 family protein [Source:NCBI gene (formerly Entrezgene);Acc:825462]
AT3G62870	evm.model.group2.2159	869	AAGGCTGTT	22	1.0	0.967878	Ribosomal protein L7Ae/L30e/S12e/Gadd45 family protein [Source:NCBI gene (formerly Entrezgene);Acc:825462]
AT3G62870	evm.model.group2.2159	976	GTGACCGAC	23	0.6	0.773141	Ribosomal protein L7Ae/L30e/S12e/Gadd45 family protein [Source:NCBI gene (formerly Entrezgene);Acc:825462]
AT3G62870	evm.model.group4.1688	738	AAATCCCAG	24	0.3181818181818182	0.838326	Ribosomal protein L7Ae/L30e/S12e/Gadd45 family protein [Source:NCBI gene (formerly Entrezgene);Acc:825462]
AT3G62870	evm.model.group4.1688	795	AGAGCTGCT	22	0.4666666666666667	0.774445	Ribosomal protein L7Ae/L30e/S12e/Gadd45 family protein [Source:NCBI gene (formerly Entrezgene);Acc:825462]
AT3G62870	evm.model.group2.2159	962	GGAGCTAGA	25	0.47368421052631576	0.730779	Ribosomal protein L7Ae/L30e/S12e/Gadd45 family protein [Source:NCBI gene (formerly Entrezgene);Acc:825462]
AT3G62870	evm.model.group4.1688	788	CGCGCAAAG	24	0.7222222222222222	0.977981	Ribosomal protein L7Ae/L30e/S12e/Gadd45 family protein [Source:NCBI gene (formerly Entrezgene);Acc:825462]
AT3G62870	evm.model.group4.1688	707	CAAGCAATG	22	0.5	0.674378	Ribosomal protein L7Ae/L30e/S12e/Gadd45 family protein [Source:NCBI gene (formerly Entrezgene);Acc:825462]
AT3G62870	evm.model.group4.1688	786	GCCGCGCAA	25	0.7272727272727273	0.986413	Ribosomal protein L7Ae/L30e/S12e/Gadd45 family protein [Source:NCBI gene (formerly Entrezgene);Acc:825462]
AT3G62870	CL.13868	1212	AGTACATTC	24	0.8571428571428571	0.629857	Ribosomal protein L7Ae/L30e/S12e/Gadd45 family protein [Source:NCBI gene (formerly Entrezgene);Acc:825462]
AT3G62870	CL.13868	1111	GGAGCTAGA	25	0.47368421052631576	0.730779	Ribosomal protein L7Ae/L30e/S12e/Gadd45 family protein [Source:NCBI gene (formerly Entrezgene);Acc:825462]
AT3G62870	CL.13868	1018	AAGGCTGTT	22	1.0	0.967878	Ribosomal protein L7Ae/L30e/S12e/Gadd45 family protein [Source:NCBI gene (formerly Entrezgene);Acc:825462]
AT3G62870	evm.model.group4.1688	703	ACCGCAAGC	21	0.75	0.609861	Ribosomal protein L7Ae/L30e/S12e/Gadd45 family protein [Source:NCBI gene (formerly Entrezgene);Acc:825462]
AT3G62870	CL.13868	1125	GTGACCGAC	23	0.6	0.773141	Ribosomal protein L7Ae/L30e/S12e/Gadd45 family protein [Source:NCBI gene (formerly Entrezgene);Acc:825462]
AT4G00680	CL.13939	1317	CTTACTCTT	25	0.7692307692307693	0.78501	actin depolymerizing factor 8 [Source:NCBI gene (formerly Entrezgene);Acc:828037]
AT4G00680	CL.13939	1284	TCGGCGGCA	27	0.75	0.779355	actin depolymerizing factor 8 [Source:NCBI gene (formerly Entrezgene);Acc:828037]
AT4G00680	CL.13939	1246	TTGGCTGCG	26	0.8125	0.727268	actin depolymerizing factor 8 [Source:NCBI gene (formerly Entrezgene);Acc:828037]
AT4G00680	CL.13939	1274	TATACGAGT	21	0.42105263157894735	0.85126	actin depolymerizing factor 8 [Source:NCBI gene (formerly Entrezgene);Acc:828037]
AT4G01070	CL.8736	2203	GAAACAACG	20	0.7142857142857143	0.882354	UDP-Glycosyltransferase superfamily protein [Source:NCBI gene (formerly Entrezgene);Acc:827912]
AT4G01070	CL.8736	2232	AGGGCGGTT	23	0.9375	0.952691	UDP-Glycosyltransferase superfamily protein [Source:NCBI gene (formerly Entrezgene);Acc:827912]
AT4G01150	CL.27564	1066	ATTGCAACT	28	0.95	0.99546	CURVATURE THYLAKOID 1A-like protein [Source:NCBI gene (formerly Entrezgene);Acc:828181]
AT4G01150	CL.27564	1022	GTCGCGGCA	25	0.6666666666666666	0.882962	CURVATURE THYLAKOID 1A-like protein [Source:NCBI gene (formerly Entrezgene);Acc:828181]
AT4G01150	CL.27564	998	CTTGCTAGG	34	0.6521739130434783	0.92771	CURVATURE THYLAKOID 1A-like protein [Source:NCBI gene (formerly Entrezgene);Acc:828181]
AT4G01150	CL.27564	1013	ATTGCAACT	28	0.95	0.99546	CURVATURE THYLAKOID 1A-like protein [Source:NCBI gene (formerly Entrezgene);Acc:828181]
AT4G01150	evm.model.group7.964	733	CTGTCGCGG	23	0.5384615384615384	0.611301	CURVATURE THYLAKOID 1A-like protein [Source:NCBI gene (formerly Entrezgene);Acc:828181]
AT4G01150	evm.model.group7.964	726	ATTGCAACT	27	0.95	0.996193	CURVATURE THYLAKOID 1A-like protein [Source:NCBI gene (formerly Entrezgene);Acc:828181]
AT4G01150	CL.27564	1075	GTCGCGGCA	25	0.6666666666666666	0.882962	CURVATURE THYLAKOID 1A-like protein [Source:NCBI gene (formerly Entrezgene);Acc:828181]
AT4G01150	CL.27564	945	CTTGCTAGG	35	0.625	0.919446	CURVATURE THYLAKOID 1A-like protein [Source:NCBI gene (formerly Entrezgene);Acc:828181]
AT4G01150	evm.model.group7.964	735	GTCGCGGCA	22	0.6666666666666666	0.918122	CURVATURE THYLAKOID 1A-like protein [Source:NCBI gene (formerly Entrezgene);Acc:828181]
AT4G01150	evm.model.group7.964	658	CTTGCTAGG	28	0.6842105263157895	0.928637	CURVATURE THYLAKOID 1A-like protein [Source:NCBI gene (formerly Entrezgene);Acc:828181]
AT4G04040	CL.33783	2590	AAAACTGTG	20	1.0	0.987027	Phosphofructokinase family protein [Source:NCBI gene (formerly Entrezgene);Acc:825716]
AT4G04040	CL.33783	2365	AAAACTGTG	20	1.0	0.987027	Phosphofructokinase family protein [Source:NCBI gene (formerly Entrezgene);Acc:825716]
AT4G04040	CL.33783	2087	AAAACTGTG	20	1.0	0.987027	Phosphofructokinase family protein [Source:NCBI gene (formerly Entrezgene);Acc:825716]
AT4G05320	CL.33934	1403	CCAACTACA	119	0.9298245614035088	0.716784	polyubiquitin 10 [Source:NCBI gene (formerly Entrezgene);Acc:825880]
AT4G05320	CL.33934	1247	ATTACAATA	75	0.9183673469387755	0.939609	polyubiquitin 10 [Source:NCBI gene (formerly Entrezgene);Acc:825880]
AT4G05320	CL.33934	1240	CTTGCTGAT	77	0.967741935483871	0.998524	polyubiquitin 10 [Source:NCBI gene (formerly Entrezgene);Acc:825880]
AT4G05320	CL.33934	1406	ACTACATTA	123	0.9315068493150684	0.752823	polyubiquitin 10 [Source:NCBI gene (formerly Entrezgene);Acc:825880]
AT4G05320	CL.33934	1207	TTTGCCGGA	50	0.3939393939393939	0.812528	polyubiquitin 10 [Source:NCBI gene (formerly Entrezgene);Acc:825880]
AT4G05320	CL.33934	1384	CTTACGTTC	125	0.813953488372093	0.98007	polyubiquitin 10 [Source:NCBI gene (formerly Entrezgene);Acc:825880]
AT4G05320	CL.33934	1463	AGGGCAGAT	100	0.4807692307692308	0.901185	polyubiquitin 10 [Source:NCBI gene (formerly Entrezgene);Acc:825880]
AT4G05320	CL.33934	1096	CTTACGGGA	24	0.35294117647058826	0.729317	polyubiquitin 10 [Source:NCBI gene (formerly Entrezgene);Acc:825880]
AT4G05320	CL.9135	1195	TTTGCTGGG	28	0.8421052631578947	0.940887	polyubiquitin 10 [Source:NCBI gene (formerly Entrezgene);Acc:825880]
AT4G05320	CL.9135	1130	TCGACAACG	23	0.9411764705882353	0.944892	polyubiquitin 10 [Source:NCBI gene (formerly Entrezgene);Acc:825880]
AT4G08770	evm.model.group7.1255	985	ATGACGAAC	76	0.41379310344827586	0.665391	Peroxidase superfamily protein [Source:NCBI gene (formerly Entrezgene);Acc:826447]
AT4G08770	CL.27970	1006	ATAACGTTG	44	0.3142857142857143	0.650448	Peroxidase superfamily protein [Source:NCBI gene (formerly Entrezgene);Acc:826447]
AT4G08770	CL.27970	1323	CTTACGTGA	204	0.6291390728476821	0.981586	Peroxidase superfamily protein [Source:NCBI gene (formerly Entrezgene);Acc:826447]
AT4G08770	evm.model.group7.1255	821	GGATCTTAC	25	0.9411764705882353	0.974713	Peroxidase superfamily protein [Source:NCBI gene (formerly Entrezgene);Acc:826447]
AT4G08770	evm.model.group7.1255	772	CTCACTGCA	20	0.8461538461538461	0.72595	Peroxidase superfamily protein [Source:NCBI gene (formerly Entrezgene);Acc:826447]
AT4G08770	evm.model.group7.1255	1255	GAGACTTTC	207	0.06467661691542288	0.778543	Peroxidase superfamily protein [Source:NCBI gene (formerly Entrezgene);Acc:826447]
AT4G08770	evm.model.group7.1255	1249	TGTACAGAG	163	0.89	0.743869	Peroxidase superfamily protein [Source:NCBI gene (formerly Entrezgene);Acc:826447]
AT4G08770	evm.model.group7.1255	1212	CTTACGTGA	204	0.6291390728476821	0.987784	Peroxidase superfamily protein [Source:NCBI gene (formerly Entrezgene);Acc:826447]
AT4G08770	evm.model.group7.1255	802	ACAACTACA	22	0.8666666666666667	0.848041	Peroxidase superfamily protein [Source:NCBI gene (formerly Entrezgene);Acc:826447]
AT4G08770	CL.27970	1218	CTAGCACCA	127	0.21621621621621623	0.915064	Peroxidase superfamily protein [Source:NCBI gene (formerly Entrezgene);Acc:826447]
AT4G08770	evm.model.group7.1255	1188	ATAGCTCCA	216	0.54421768707483	0.838964	Peroxidase superfamily protein [Source:NCBI gene (formerly Entrezgene);Acc:826447]
AT4G08770	CL.27970	1096	ATGACGAAC	76	0.41379310344827586	0.665391	Peroxidase superfamily protein [Source:NCBI gene (formerly Entrezgene);Acc:826447]
AT4G08770	evm.model.group7.1255	1160	CCCACCGAA	205	0.17010309278350516	0.931433	Peroxidase superfamily protein [Source:NCBI gene (formerly Entrezgene);Acc:826447]
AT4G08770	evm.model.group7.1255	895	ATAACGTTG	44	0.3142857142857143	0.650448	Peroxidase superfamily protein [Source:NCBI gene (formerly Entrezgene);Acc:826447]
AT4G08770	CL.27970	913	ACAACTACA	22	0.8666666666666667	0.848041	Peroxidase superfamily protein [Source:NCBI gene (formerly Entrezgene);Acc:826447]
AT4G08770	evm.model.group7.1255	1107	CTAGCACCA	129	0.22321428571428573	0.881573	Peroxidase superfamily protein [Source:NCBI gene (formerly Entrezgene);Acc:826447]
AT4G08770	CL.27970	904	CCAACTTAT	25	0.9285714285714286	0.755271	Peroxidase superfamily protein [Source:NCBI gene (formerly Entrezgene);Acc:826447]
AT4G08770	evm.model.group7.1255	784	GAATCGGCC	24	1.0	0.962889	Peroxidase superfamily protein [Source:NCBI gene (formerly Entrezgene);Acc:826447]
AT4G08770	CL.27970	895	GAATCGGCC	24	1.0	0.962889	Peroxidase superfamily protein [Source:NCBI gene (formerly Entrezgene);Acc:826447]
AT4G08770	evm.model.group7.1255	793	CCAACTTAT	25	0.9285714285714286	0.755271	Peroxidase superfamily protein [Source:NCBI gene (formerly Entrezgene);Acc:826447]
AT4G08770	CL.27970	1271	CCCACCGAA	205	0.17010309278350516	0.924559	Peroxidase superfamily protein [Source:NCBI gene (formerly Entrezgene);Acc:826447]
AT4G08770	CL.27970	1198	TGAGCAAGC	138	0.4895833333333333	0.934841	Peroxidase superfamily protein [Source:NCBI gene (formerly Entrezgene);Acc:826447]
AT4G08770	evm.model.group7.1255	1087	TGAGCAAGC	139	0.4845360824742268	0.894492	Peroxidase superfamily protein [Source:NCBI gene (formerly Entrezgene);Acc:826447]
AT4G08770	CL.27970	1366	GAGACTTTC	207	0.06467661691542288	0.778543	Peroxidase superfamily protein [Source:NCBI gene (formerly Entrezgene);Acc:826447]
AT4G08770	CL.27970	932	GGATCTTAC	26	0.9411764705882353	0.971737	Peroxidase superfamily protein [Source:NCBI gene (formerly Entrezgene);Acc:826447]
AT4G08770	CL.27970	1360	TGTACAGAG	163	0.89	0.754203	Peroxidase superfamily protein [Source:NCBI gene (formerly Entrezgene);Acc:826447]
AT4G08770	CL.27970	1299	ATAGCTCCA	216	0.54421768707483	0.83734	Peroxidase superfamily protein [Source:NCBI gene (formerly Entrezgene);Acc:826447]
AT4G10750	CL.18788	1299	CATGCGAGT	22	0.4	0.697646	Phosphoenolpyruvate carboxylase family protein [Source:NCBI gene (formerly Entrezgene);Acc:826669]
AT4G10750	CL.20565	1774	TAAACAAAT	36	0.6538461538461539	0.6768	Phosphoenolpyruvate carboxylase family protein [Source:NCBI gene (formerly Entrezgene);Acc:826669]
AT4G10750	CL.18788	1423	AGAGCTCCC	23	0.3888888888888889	0.891921	Phosphoenolpyruvate carboxylase family protein [Source:NCBI gene (formerly Entrezgene);Acc:826669]
AT4G10750	evm.model.group4.1901	1122	TAAACAAAT	37	0.6538461538461539	0.666698	Phosphoenolpyruvate carboxylase family protein [Source:NCBI gene (formerly Entrezgene);Acc:826669]
AT4G10750	evm.model.group4.1901	1032	TTAACATTG	22	0.5714285714285714	0.613697	Phosphoenolpyruvate carboxylase family protein [Source:NCBI gene (formerly Entrezgene);Acc:826669]
AT4G10750	evm.model.group4.1901	1230	GTTACTCAG	20	0.6923076923076923	0.73065	Phosphoenolpyruvate carboxylase family protein [Source:NCBI gene (formerly Entrezgene);Acc:826669]
AT4G10750	CL.18788	1333	TAAACAAAT	29	0.56	0.911091	Phosphoenolpyruvate carboxylase family protein [Source:NCBI gene (formerly Entrezgene);Acc:826669]
AT4G10750	CL.20565	1864	AGAGCTCCC	31	0.46153846153846156	0.91657	Phosphoenolpyruvate carboxylase family protein [Source:NCBI gene (formerly Entrezgene);Acc:826669]
AT4G10750	evm.model.group4.1901	1212	AGAGCTCCC	31	0.46153846153846156	0.91657	Phosphoenolpyruvate carboxylase family protein [Source:NCBI gene (formerly Entrezgene);Acc:826669]
AT4G10750	CL.20565	1858	TAAACAAGA	23	0.5555555555555556	0.712944	Phosphoenolpyruvate carboxylase family protein [Source:NCBI gene (formerly Entrezgene);Acc:826669]
AT4G10750	CL.20565	1684	TTAACATTG	21	0.5714285714285714	0.65222	Phosphoenolpyruvate carboxylase family protein [Source:NCBI gene (formerly Entrezgene);Acc:826669]
AT4G10750	CL.20565	1882	GTTACTCAG	20	0.6923076923076923	0.73065	Phosphoenolpyruvate carboxylase family protein [Source:NCBI gene (formerly Entrezgene);Acc:826669]
AT4G10750	evm.model.group4.1901	1206	TAAACAAGA	23	0.5555555555555556	0.712944	Phosphoenolpyruvate carboxylase family protein [Source:NCBI gene (formerly Entrezgene);Acc:826669]
AT4G10750	CL.18788	1314	CTTTCAAGA	29	0.7647058823529411	0.640267	Phosphoenolpyruvate carboxylase family protein [Source:NCBI gene (formerly Entrezgene);Acc:826669]
AT4G11010	evm.model.group7.377	925	ATGACTGAT	21	0.8461538461538461	0.960102	nucleoside diphosphate kinase 3 [Source:NCBI gene (formerly Entrezgene);Acc:826702]
AT4G11010	CL.26509	1523	ATGACTGAT	21	0.8461538461538461	0.960102	nucleoside diphosphate kinase 3 [Source:NCBI gene (formerly Entrezgene);Acc:826702]
AT4G11220	CL.2633	2021	CCAGCAATA	24	0.5	0.937858	VIRB2-interacting protein 2 [Source:NCBI gene (formerly Entrezgene);Acc:826724]
AT4G11220	CL.2633	1916	CTAGCGGCT	20	0.8125	0.932052	VIRB2-interacting protein 2 [Source:NCBI gene (formerly Entrezgene);Acc:826724]
AT4G11220	CL.2633	1588	TCCACTGTT	28	0.3333333333333333	0.692643	VIRB2-interacting protein 2 [Source:NCBI gene (formerly Entrezgene);Acc:826724]
AT4G11220	CL.2633	1528	AAGACAAGA	22	0.3157894736842105	0.942872	VIRB2-interacting protein 2 [Source:NCBI gene (formerly Entrezgene);Acc:826724]
AT4G11220	CL.2633	1861	ATTACGATT	23	0.375	0.645782	VIRB2-interacting protein 2 [Source:NCBI gene (formerly Entrezgene);Acc:826724]
AT4G13170	evm.model.group1.1377	637	GAAACTGTA	24	0.8666666666666667	0.85668	Ribosomal protein L13 family protein [Source:NCBI gene (formerly Entrezgene);Acc:826931]
AT4G13170	evm.model.group1.1377	579	CTTGCTGAT	22	1.0	0.936245	Ribosomal protein L13 family protein [Source:NCBI gene (formerly Entrezgene);Acc:826931]
AT4G14680	CL.17788	3453	ATAACAGTT	21	0.5	0.697918	Pseudouridine synthase/archaeosine transglycosylase-like family protein [Source:NCBI gene (formerly Entrezgene);Acc:827118]
AT4G14680	CL.17788	3466	AAGACTTCT	25	0.3181818181818182	0.892253	Pseudouridine synthase/archaeosine transglycosylase-like family protein [Source:NCBI gene (formerly Entrezgene);Acc:827118]
AT4G14680	CL.17788	3413	GTGGCGTAG	22	1.0	0.809335	Pseudouridine synthase/archaeosine transglycosylase-like family protein [Source:NCBI gene (formerly Entrezgene);Acc:827118]
AT4G16160	CL.2593	1000	TCAACAGCC	34	0.8	0.839677	Mitochondrial import inner membrane translocase subunit Tim17/Tim22/Tim23 family protein [Source:NCBI gene (formerly Entrezgene);Acc:827308]
AT4G16160	CL.2593	944	ACTACAGCG	34	0.5	0.823633	Mitochondrial import inner membrane translocase subunit Tim17/Tim22/Tim23 family protein [Source:NCBI gene (formerly Entrezgene);Acc:827308]
AT4G16160	CL.2593	1056	CATGCATCA	49	0.975	0.998746	Mitochondrial import inner membrane translocase subunit Tim17/Tim22/Tim23 family protein [Source:NCBI gene (formerly Entrezgene);Acc:827308]
AT4G16160	CL.2593	873	ACGGCGGCG	24	0.8421052631578947	0.982046	Mitochondrial import inner membrane translocase subunit Tim17/Tim22/Tim23 family protein [Source:NCBI gene (formerly Entrezgene);Acc:827308]
AT4G16160	CL.2593	892	GCAACATCA	26	0.5	0.889712	Mitochondrial import inner membrane translocase subunit Tim17/Tim22/Tim23 family protein [Source:NCBI gene (formerly Entrezgene);Acc:827308]
AT4G16160	CL.2593	1085	ATGACTCAC	50	0.7631578947368421	0.948017	Mitochondrial import inner membrane translocase subunit Tim17/Tim22/Tim23 family protein [Source:NCBI gene (formerly Entrezgene);Acc:827308]
AT4G16160	CL.2593	1089	CTCACTATT	50	0.5555555555555556	0.892906	Mitochondrial import inner membrane translocase subunit Tim17/Tim22/Tim23 family protein [Source:NCBI gene (formerly Entrezgene);Acc:827308]
AT4G16720	evm.model.group6.955	567	GCGACGTGG	53	0.2972972972972973	0.631759	Ribosomal protein L23/L15e family protein [Source:NCBI gene (formerly Entrezgene);Acc:827375]
AT4G16720	evm.model.group6.955	564	CACGCGACG	52	0.375	0.874045	Ribosomal protein L23/L15e family protein [Source:NCBI gene (formerly Entrezgene);Acc:827375]
AT4G16720	evm.model.group6.955	693	TATACTTTC	55	0.75	0.71251	Ribosomal protein L23/L15e family protein [Source:NCBI gene (formerly Entrezgene);Acc:827375]
AT4G16720	evm.model.group6.955	612	TGAGCAGTT	45	0.4117647058823529	0.801954	Ribosomal protein L23/L15e family protein [Source:NCBI gene (formerly Entrezgene);Acc:827375]
AT4G16720	evm.model.group6.955	688	CCGACTATA	53	0.625	0.796627	Ribosomal protein L23/L15e family protein [Source:NCBI gene (formerly Entrezgene);Acc:827375]
AT4G16720	evm.model.group6.955	630	TTTGCATTT	55	0.8611111111111112	0.855271	Ribosomal protein L23/L15e family protein [Source:NCBI gene (formerly Entrezgene);Acc:827375]
AT4G16720	CL.25136	831	TGCACAAGC	21	0.9	0.677701	Ribosomal protein L23/L15e family protein [Source:NCBI gene (formerly Entrezgene);Acc:827375]
AT4G16720	CL.25136	898	TGGACACTT	35	0.27586206896551724	0.919869	Ribosomal protein L23/L15e family protein [Source:NCBI gene (formerly Entrezgene);Acc:827375]
AT4G16720	CL.25136	980	TGAGCAGTT	40	0.3870967741935484	0.679325	Ribosomal protein L23/L15e family protein [Source:NCBI gene (formerly Entrezgene);Acc:827375]
AT4G16720	evm.model.group6.955	442	TCAACTGGA	24	0.5625	0.647553	Ribosomal protein L23/L15e family protein [Source:NCBI gene (formerly Entrezgene);Acc:827375]
AT4G16720	CL.25136	1056	CCGACTATA	47	0.6428571428571429	0.792384	Ribosomal protein L23/L15e family protein [Source:NCBI gene (formerly Entrezgene);Acc:827375]
AT4G16720	evm.model.group6.955	648	CGGACTGGG	49	0.22727272727272727	0.891688	Ribosomal protein L23/L15e family protein [Source:NCBI gene (formerly Entrezgene);Acc:827375]
AT4G16720	CL.25136	1061	TATACTTTC	49	0.7586206896551724	0.70038	Ribosomal protein L23/L15e family protein [Source:NCBI gene (formerly Entrezgene);Acc:827375]
AT4G16720	CL.25136	932	CACGCGACG	47	0.40540540540540543	0.890908	Ribosomal protein L23/L15e family protein [Source:NCBI gene (formerly Entrezgene);Acc:827375]
AT4G16720	evm.model.group6.955	463	TGCACAAGC	25	0.7857142857142857	0.748005	Ribosomal protein L23/L15e family protein [Source:NCBI gene (formerly Entrezgene);Acc:827375]
AT4G16720	evm.model.group6.955	530	TGGACACTT	39	0.30303030303030304	0.920221	Ribosomal protein L23/L15e family protein [Source:NCBI gene (formerly Entrezgene);Acc:827375]
AT4G16720	CL.25136	1016	CGGACTGGG	43	0.21052631578947367	0.793676	Ribosomal protein L23/L15e family protein [Source:NCBI gene (formerly Entrezgene);Acc:827375]
AT4G16720	CL.25136	998	TTTGCATTT	49	0.8387096774193549	0.8905	Ribosomal protein L23/L15e family protein [Source:NCBI gene (formerly Entrezgene);Acc:827375]
AT4G16720	CL.25136	935	GCGACGTGG	48	0.34375	0.65357	Ribosomal protein L23/L15e family protein [Source:NCBI gene (formerly Entrezgene);Acc:827375]
AT4G17340	evm.model.group8.1393	1075	ATATCACAC	21	0.75	0.965925	tonoplast intrinsic protein 2;2 [Source:NCBI gene (formerly Entrezgene);Acc:827446]
AT4G17340	evm.model.group8.1393	1151	GATGCTGAT	56	0.631578947368421	0.983912	tonoplast intrinsic protein 2;2 [Source:NCBI gene (formerly Entrezgene);Acc:827446]
AT4G17340	evm.model.group8.1393	1114	GTAGCTGTA	47	0.3055555555555556	0.75356	tonoplast intrinsic protein 2;2 [Source:NCBI gene (formerly Entrezgene);Acc:827446]
AT4G18100	CL.30152	369	TCTACAGCG	31	0.8333333333333334	0.863876	Ribosomal protein L32e [Source:NCBI gene (formerly Entrezgene);Acc:827535]
AT4G18100	CL.30152	413	AAGGCAATT	33	0.34615384615384615	0.708302	Ribosomal protein L32e [Source:NCBI gene (formerly Entrezgene);Acc:827535]
AT4G18100	CL.30152	357	TGCACAACA	22	0.9411764705882353	0.981113	Ribosomal protein L32e [Source:NCBI gene (formerly Entrezgene);Acc:827535]
AT4G18100	CL.30152	360	ACAACAGGG	24	0.6153846153846154	0.638976	Ribosomal protein L32e [Source:NCBI gene (formerly Entrezgene);Acc:827535]
AT4G18100	CL.30152	428	CGCGCAGCT	41	0.4444444444444444	0.604979	Ribosomal protein L32e [Source:NCBI gene (formerly Entrezgene);Acc:827535]
AT4G18100	CL.30152	375	GCGGCGAGA	32	0.9166666666666666	0.956171	Ribosomal protein L32e [Source:NCBI gene (formerly Entrezgene);Acc:827535]
AT4G18100	CL.30152	372	ACAGCGGCG	31	0.7272727272727273	0.945247	Ribosomal protein L32e [Source:NCBI gene (formerly Entrezgene);Acc:827535]
AT4G18100	CL.30152	387	CCCACAACG	34	0.5294117647058824	0.631659	Ribosomal protein L32e [Source:NCBI gene (formerly Entrezgene);Acc:827535]
AT4G18100	CL.30152	390	ACAACGTCT	33	0.37037037037037035	0.851765	Ribosomal protein L32e [Source:NCBI gene (formerly Entrezgene);Acc:827535]
AT4G19880	CL.11683	1776	TCAACAAGT	23	0.6875	0.759083	Glutathione S-transferase family protein [Source:NCBI gene (formerly Entrezgene);Acc:827734]
AT4G19880	CL.11683	1895	ACAACAGTG	24	0.25	0.864645	Glutathione S-transferase family protein [Source:NCBI gene (formerly Entrezgene);Acc:827734]
AT4G21020	evm.model.group3.587	656	AGGGCTGGA	25	0.8333333333333334	0.889415	Late embryosis abundant protein (LEA) family protein [Source:NCBI gene (formerly Entrezgene);Acc:827849]
AT4G21105	CL.22551	663	GGGACTCGA	22	0.8095238095238095	0.999409	cytochrome-c oxidase/ electron carrier [Source:NCBI gene (formerly Entrezgene);Acc:827858]
AT4G24690	evm.model.group7.1641	2902	CAAACTGAT	24	1.0	0.939472	ubiquitin-associated (UBA)/TS-N domain-containing protein / octicosapeptide/Phox/Bemp1 (PB1) domain-containing protein [Source:NCBI gene (formerly Entrezgene);Acc:828571]
AT4G24690	CL.28360	3333	ATTACCGTT	20	0.8666666666666667	0.929778	ubiquitin-associated (UBA)/TS-N domain-containing protein / octicosapeptide/Phox/Bemp1 (PB1) domain-containing protein [Source:NCBI gene (formerly Entrezgene);Acc:828571]
AT4G24690	CL.28360	3303	TCGGCTAAA	30	0.7272727272727273	0.921786	ubiquitin-associated (UBA)/TS-N domain-containing protein / octicosapeptide/Phox/Bemp1 (PB1) domain-containing protein [Source:NCBI gene (formerly Entrezgene);Acc:828571]
AT4G24690	CL.28360	3320	CAAACTGAT	24	1.0	0.939472	ubiquitin-associated (UBA)/TS-N domain-containing protein / octicosapeptide/Phox/Bemp1 (PB1) domain-containing protein [Source:NCBI gene (formerly Entrezgene);Acc:828571]
AT4G24690	evm.model.group7.1641	2780	GTAGCTCCA	23	0.5555555555555556	0.740558	ubiquitin-associated (UBA)/TS-N domain-containing protein / octicosapeptide/Phox/Bemp1 (PB1) domain-containing protein [Source:NCBI gene (formerly Entrezgene);Acc:828571]
AT4G24690	evm.model.group7.1641	2800	ATAGCAGGC	26	0.42857142857142855	0.627342	ubiquitin-associated (UBA)/TS-N domain-containing protein / octicosapeptide/Phox/Bemp1 (PB1) domain-containing protein [Source:NCBI gene (formerly Entrezgene);Acc:828571]
AT4G24690	evm.model.group7.1641	2864	TAGACTTGG	27	0.8076923076923077	0.99997	ubiquitin-associated (UBA)/TS-N domain-containing protein / octicosapeptide/Phox/Bemp1 (PB1) domain-containing protein [Source:NCBI gene (formerly Entrezgene);Acc:828571]
AT4G24690	evm.model.group7.1641	2898	TCGACAAAC	23	0.6	0.804115	ubiquitin-associated (UBA)/TS-N domain-containing protein / octicosapeptide/Phox/Bemp1 (PB1) domain-containing protein [Source:NCBI gene (formerly Entrezgene);Acc:828571]
AT4G24690	CL.28360	3282	TAGACTTGG	27	0.8076923076923077	0.99997	ubiquitin-associated (UBA)/TS-N domain-containing protein / octicosapeptide/Phox/Bemp1 (PB1) domain-containing protein [Source:NCBI gene (formerly Entrezgene);Acc:828571]
AT4G24690	evm.model.group7.1641	2915	ATTACCGTT	20	0.8666666666666667	0.929778	ubiquitin-associated (UBA)/TS-N domain-containing protein / octicosapeptide/Phox/Bemp1 (PB1) domain-containing protein [Source:NCBI gene (formerly Entrezgene);Acc:828571]
AT4G24690	evm.model.group7.1641	2885	TCGGCTAAA	30	0.7272727272727273	0.921786	ubiquitin-associated (UBA)/TS-N domain-containing protein / octicosapeptide/Phox/Bemp1 (PB1) domain-containing protein [Source:NCBI gene (formerly Entrezgene);Acc:828571]
AT4G24690	CL.28360	3198	GTAGCTCCA	25	0.5263157894736842	0.720969	ubiquitin-associated (UBA)/TS-N domain-containing protein / octicosapeptide/Phox/Bemp1 (PB1) domain-containing protein [Source:NCBI gene (formerly Entrezgene);Acc:828571]
AT4G24690	CL.28360	3316	TCGACAAAC	23	0.6	0.804115	ubiquitin-associated (UBA)/TS-N domain-containing protein / octicosapeptide/Phox/Bemp1 (PB1) domain-containing protein [Source:NCBI gene (formerly Entrezgene);Acc:828571]
AT4G24690	CL.28360	3218	ATAGCAGGC	26	0.42857142857142855	0.627342	ubiquitin-associated (UBA)/TS-N domain-containing protein / octicosapeptide/Phox/Bemp1 (PB1) domain-containing protein [Source:NCBI gene (formerly Entrezgene);Acc:828571]
AT4G25740	CL.25006	879	CAGTCGCAG	21	0.7	0.788898	RNA binding Plectin/S10 domain-containing protein [Source:NCBI gene (formerly Entrezgene);Acc:828679]
AT4G25740	CL.25006	847	TGAGCTAAG	20	0.6666666666666666	0.811578	RNA binding Plectin/S10 domain-containing protein [Source:NCBI gene (formerly Entrezgene);Acc:828679]
AT4G25740	CL.25006	881	GTCGCAGTT	20	0.5714285714285714	0.646636	RNA binding Plectin/S10 domain-containing protein [Source:NCBI gene (formerly Entrezgene);Acc:828679]
AT4G25890	CL.7305	657	CTTGCTTGG	27	0.6363636363636364	0.630754	60S acidic ribosomal protein family [Source:NCBI gene (formerly Entrezgene);Acc:828695]
AT4G27090	CL.19155	715	AGCACATAT	22	0.7857142857142857	0.693202	Ribosomal protein L14 [Source:NCBI gene (formerly Entrezgene);Acc:828817]
AT4G28390	CL.29934	1626	TCAGCTGCA	34	0.7619047619047619	0.71787	ADP/ATP carrier 3 [Source:NCBI gene (formerly Entrezgene);Acc:828955]
AT4G28390	CL.29934	1616	CGTGCTGTG	34	0.7	0.900324	ADP/ATP carrier 3 [Source:NCBI gene (formerly Entrezgene);Acc:828955]
AT4G28390	CL.29934	1588	CGTGCTGTG	34	0.7	0.900324	ADP/ATP carrier 3 [Source:NCBI gene (formerly Entrezgene);Acc:828955]
AT4G28390	CL.29934	1628	GGTGCTGGT	41	0.6785714285714286	0.875383	ADP/ATP carrier 3 [Source:NCBI gene (formerly Entrezgene);Acc:828955]
AT4G28390	CL.29934	1601	GGCGCAAAT	23	0.5	0.941361	ADP/ATP carrier 3 [Source:NCBI gene (formerly Entrezgene);Acc:828955]
AT4G28390	CL.29934	1812	AGTACTAGT	47	0.9714285714285714	0.930758	ADP/ATP carrier 3 [Source:NCBI gene (formerly Entrezgene);Acc:828955]
AT4G28390	CL.29934	1807	CATACGGAT	41	0.9032258064516129	0.862377	ADP/ATP carrier 3 [Source:NCBI gene (formerly Entrezgene);Acc:828955]
AT4G28390	CL.29934	1718	TAGACTTGC	48	0.8636363636363636	0.999973	ADP/ATP carrier 3 [Source:NCBI gene (formerly Entrezgene);Acc:828955]
AT4G28390	CL.29934	1664	GTGGCGGTG	45	0.8387096774193549	0.905793	ADP/ATP carrier 3 [Source:NCBI gene (formerly Entrezgene);Acc:828955]
AT4G28390	CL.29934	1654	TCAGCTGCA	34	0.7619047619047619	0.71787	ADP/ATP carrier 3 [Source:NCBI gene (formerly Entrezgene);Acc:828955]
AT4G28390	CL.29934	1746	TAGACTTGC	48	0.8863636363636364	0.99997	ADP/ATP carrier 3 [Source:NCBI gene (formerly Entrezgene);Acc:828955]
AT4G28390	CL.29934	1573	GGCGCAAAT	23	0.5	0.941361	ADP/ATP carrier 3 [Source:NCBI gene (formerly Entrezgene);Acc:828955]
AT4G28390	CL.29934	1779	CATACGGAT	41	0.9032258064516129	0.862377	ADP/ATP carrier 3 [Source:NCBI gene (formerly Entrezgene);Acc:828955]
AT4G28390	CL.29934	1600	GGTGCTGGT	41	0.6785714285714286	0.875383	ADP/ATP carrier 3 [Source:NCBI gene (formerly Entrezgene);Acc:828955]
AT4G28390	CL.29934	1840	AGTACTAGT	47	0.9714285714285714	0.930758	ADP/ATP carrier 3 [Source:NCBI gene (formerly Entrezgene);Acc:828955]
AT4G28390	CL.29934	1692	GTGGCGGTG	45	0.8387096774193549	0.905793	ADP/ATP carrier 3 [Source:NCBI gene (formerly Entrezgene);Acc:828955]
AT4G29130	CL.24358	2956	AGAACTAAA	20	0.9333333333333333	0.633437	hexokinase 1 [Source:NCBI gene (formerly Entrezgene);Acc:829034]
AT4G29130	CL.24358	2675	AGAACTAAA	20	0.9333333333333333	0.633437	hexokinase 1 [Source:NCBI gene (formerly Entrezgene);Acc:829034]
AT4G29130	CL.24358	2606	AGAACTAAA	20	0.9333333333333333	0.633437	hexokinase 1 [Source:NCBI gene (formerly Entrezgene);Acc:829034]
AT4G29130	CL.24358	2602	AGAACTAAA	20	0.9333333333333333	0.633437	hexokinase 1 [Source:NCBI gene (formerly Entrezgene);Acc:829034]
AT4G29130	CL.24358	2679	AGAACTAAA	20	0.9333333333333333	0.633437	hexokinase 1 [Source:NCBI gene (formerly Entrezgene);Acc:829034]
AT4G29130	CL.24358	2716	AGAACTAAA	20	0.9333333333333333	0.633437	hexokinase 1 [Source:NCBI gene (formerly Entrezgene);Acc:829034]
AT4G30380	CL.5086	778	AAAACATAT	31	0.5	0.715208	Barwin-related endoglucanase [Source:NCBI gene (formerly Entrezgene);Acc:829161]
AT4G30380	CL.5086	855	GTAACGAAT	30	0.375	0.896457	Barwin-related endoglucanase [Source:NCBI gene (formerly Entrezgene);Acc:829161]
AT4G30380	CL.5086	812	AGGACCGCT	34	0.25806451612903225	0.66451	Barwin-related endoglucanase [Source:NCBI gene (formerly Entrezgene);Acc:829161]
AT4G30380	CL.5086	710	GGCACGATT	26	0.5625	0.78838	Barwin-related endoglucanase [Source:NCBI gene (formerly Entrezgene);Acc:829161]
AT4G30380	CL.5086	683	GGCACGATT	26	0.5625	0.78838	Barwin-related endoglucanase [Source:NCBI gene (formerly Entrezgene);Acc:829161]
AT4G30380	CL.5086	688	TCTACAGTT	22	0.8666666666666667	0.742947	Barwin-related endoglucanase [Source:NCBI gene (formerly Entrezgene);Acc:829161]
AT4G30380	CL.5086	734	GTAGCCTTT	33	0.26666666666666666	0.790757	Barwin-related endoglucanase [Source:NCBI gene (formerly Entrezgene);Acc:829161]
AT4G30380	CL.5086	681	CCGGCACGA	27	0.7222222222222222	0.83009	Barwin-related endoglucanase [Source:NCBI gene (formerly Entrezgene);Acc:829161]
AT4G30380	CL.5086	839	AGGACCGCT	34	0.25806451612903225	0.66451	Barwin-related endoglucanase [Source:NCBI gene (formerly Entrezgene);Acc:829161]
AT4G30380	CL.5086	708	CCGGCACGA	27	0.7222222222222222	0.83009	Barwin-related endoglucanase [Source:NCBI gene (formerly Entrezgene);Acc:829161]
AT4G30380	CL.5086	661	TCTACAGTT	22	0.8666666666666667	0.742947	Barwin-related endoglucanase [Source:NCBI gene (formerly Entrezgene);Acc:829161]
AT4G30380	CL.5086	761	GTAGCCTTT	33	0.26666666666666666	0.790757	Barwin-related endoglucanase [Source:NCBI gene (formerly Entrezgene);Acc:829161]
AT4G30380	CL.5086	751	AAAACATAT	31	0.5	0.715208	Barwin-related endoglucanase [Source:NCBI gene (formerly Entrezgene);Acc:829161]
AT4G30380	CL.5086	882	GTAACGAAT	30	0.375	0.896457	Barwin-related endoglucanase [Source:NCBI gene (formerly Entrezgene);Acc:829161]
AT4G34120	evm.model.group6.380	950	CGGACTCTG	25	1.0	0.984759	Cystathionine beta-synthase (CBS) family protein [Source:NCBI gene (formerly Entrezgene);Acc:829558]
AT4G34120	CL.24152	1887	CCCGCAAGT	22	0.9411764705882353	0.991215	Cystathionine beta-synthase (CBS) family protein [Source:NCBI gene (formerly Entrezgene);Acc:829558]
AT4G34120	evm.model.group6.380	970	CTTGCAAAA	25	0.6818181818181818	0.998955	Cystathionine beta-synthase (CBS) family protein [Source:NCBI gene (formerly Entrezgene);Acc:829558]
AT4G34120	CL.24152	1874	CTTGCAAAA	25	0.6818181818181818	0.998955	Cystathionine beta-synthase (CBS) family protein [Source:NCBI gene (formerly Entrezgene);Acc:829558]
AT4G34120	CL.24152	1854	CGGACTCTG	25	1.0	0.984759	Cystathionine beta-synthase (CBS) family protein [Source:NCBI gene (formerly Entrezgene);Acc:829558]
AT4G34120	CL.24152	1850	TCTGCGGAC	25	0.35294117647058826	0.65835	Cystathionine beta-synthase (CBS) family protein [Source:NCBI gene (formerly Entrezgene);Acc:829558]
AT4G34120	evm.model.group6.380	946	TCTGCGGAC	25	0.35294117647058826	0.65835	Cystathionine beta-synthase (CBS) family protein [Source:NCBI gene (formerly Entrezgene);Acc:829558]
AT4G34120	evm.model.group6.380	983	CCCGCAAGT	22	0.9411764705882353	0.991215	Cystathionine beta-synthase (CBS) family protein [Source:NCBI gene (formerly Entrezgene);Acc:829558]
AT4G36430	evm.model.group3.2136	1045	CTGACGCTT	26	0.38095238095238093	0.608632	Peroxidase superfamily protein [Source:NCBI gene (formerly Entrezgene);Acc:829795]
AT4G37930	CL.7221	1993	TGAACTTAA	33	0.7333333333333333	0.701385	serine transhydroxymethyltransferase 1 [Source:NCBI gene (formerly Entrezgene);Acc:829949]
AT4G37930	CL.7221	1987	AGGACTTGA	27	0.25	0.74845	serine transhydroxymethyltransferase 1 [Source:NCBI gene (formerly Entrezgene);Acc:829949]
AT4G38510	CL.12951	1996	TCCACTATT	20	0.5555555555555556	0.80867	ATPase, V1 complex, subunit B protein [Source:NCBI gene (formerly Entrezgene);Acc:830008]
AT4G38970	CL.11766	1715	TCTGCTGTT	97	0.7101449275362319	0.960701	fructose-bisphosphate aldolase 2 [Source:NCBI gene (formerly Entrezgene);Acc:830052]
AT4G38970	CL.11766	1519	CTCACAGGT	34	0.5263157894736842	0.710788	fructose-bisphosphate aldolase 2 [Source:NCBI gene (formerly Entrezgene);Acc:830052]
AT4G38970	CL.11766	1380	AGGGCTAAC	21	0.7692307692307693	0.642754	fructose-bisphosphate aldolase 2 [Source:NCBI gene (formerly Entrezgene);Acc:830052]
AT4G38970	CL.11766	1730	GATGCTTGA	97	0.12790697674418605	0.725217	fructose-bisphosphate aldolase 2 [Source:NCBI gene (formerly Entrezgene);Acc:830052]
AT4G38970	CL.11766	1774	GCATCGAAG	92	0.6379310344827587	0.666764	fructose-bisphosphate aldolase 2 [Source:NCBI gene (formerly Entrezgene);Acc:830052]
AT4G38970	CL.11766	1669	TTGACAACG	82	0.3050847457627119	0.7448	fructose-bisphosphate aldolase 2 [Source:NCBI gene (formerly Entrezgene);Acc:830052]
AT4G38970	CL.11766	1806	TAGACAATT	46	0.35135135135135137	0.949595	fructose-bisphosphate aldolase 2 [Source:NCBI gene (formerly Entrezgene);Acc:830052]
AT4G38970	CL.11766	1761	CATACTGTA	100	0.7192982456140351	0.658143	fructose-bisphosphate aldolase 2 [Source:NCBI gene (formerly Entrezgene);Acc:830052]
AT4G38970	CL.11766	1629	GGCACGTGG	67	0.6	0.626299	fructose-bisphosphate aldolase 2 [Source:NCBI gene (formerly Entrezgene);Acc:830052]
AT4G38970	CL.11766	1771	ATGGCATCG	92	0.36363636363636365	0.675846	fructose-bisphosphate aldolase 2 [Source:NCBI gene (formerly Entrezgene);Acc:830052]
AT5G01300	evm.model.group10.354	636	ATTACGAAT	20	0.8	0.993112	PEBP (phosphatidylethanolamine-binding protein) family protein [Source:NCBI gene (formerly Entrezgene);Acc:830983]
AT5G01750	CL.9930	1184	GATGCTTGT	22	0.29411764705882354	0.610919	LURP-one-like protein (DUF567) [Source:NCBI gene (formerly Entrezgene);Acc:831684]
AT5G01750	CL.9930	1131	GATGCTTGT	22	0.29411764705882354	0.610919	LURP-one-like protein (DUF567) [Source:NCBI gene (formerly Entrezgene);Acc:831684]
AT5G02500	CL.19005	2237	CCTACATCA	24	1.0	0.927638	heat shock cognate protein 70-1 [Source:NCBI gene (formerly Entrezgene);Acc:831020]
AT5G02500	CL.19005	2194	CACGCTAGA	20	0.8823529411764706	0.987574	heat shock cognate protein 70-1 [Source:NCBI gene (formerly Entrezgene);Acc:831020]
AT5G02500	CL.19005	2240	ACATCAGGG	20	0.9090909090909091	0.750937	heat shock cognate protein 70-1 [Source:NCBI gene (formerly Entrezgene);Acc:831020]
AT5G03240	CL.23854	1294	TTTACATAT	22	1.0	0.722127	polyubiquitin 3 [Source:NCBI gene (formerly Entrezgene);Acc:831899]
AT5G03850	CL.20135	607	GTTGCTGGT	67	0.7884615384615384	0.989642	Nucleic acid-binding, OB-fold-like protein [Source:NCBI gene (formerly Entrezgene);Acc:831692]
AT5G03850	CL.20135	621	CCAGCAGTG	56	0.3888888888888889	0.638606	Nucleic acid-binding, OB-fold-like protein [Source:NCBI gene (formerly Entrezgene);Acc:831692]
AT5G03850	CL.20135	592	CTTGCAGAA	65	0.85	0.748561	Nucleic acid-binding, OB-fold-like protein [Source:NCBI gene (formerly Entrezgene);Acc:831692]
AT5G03850	CL.20135	466	AAAGCTGGC	22	0.6470588235294118	0.956908	Nucleic acid-binding, OB-fold-like protein [Source:NCBI gene (formerly Entrezgene);Acc:831692]
AT5G03850	CL.20135	476	TCTGCTGAA	25	0.9375	0.975764	Nucleic acid-binding, OB-fold-like protein [Source:NCBI gene (formerly Entrezgene);Acc:831692]
AT5G04800	evm.model.utg168_1_371413__.5	353	TCAGCAGGC	21	0.5384615384615384	0.696389	Ribosomal S17 family protein [Source:NCBI gene (formerly Entrezgene);Acc:830359]
AT5G05170	CL.33196	5866	TGATCAAGT	22	0.5625	0.832321	Cellulose synthase family protein [Source:NCBI gene (formerly Entrezgene);Acc:830399]
AT5G05170	CL.33196	5836	ACTACTAAC	24	0.8	0.734738	Cellulose synthase family protein [Source:NCBI gene (formerly Entrezgene);Acc:830399]
AT5G07340	CL.34005	2019	GAGGCATTG	25	0.6153846153846154	0.666635	Calreticulin family protein [Source:NCBI gene (formerly Entrezgene);Acc:830625]
AT5G07340	evm.model.utg548_230440_521065__.14	2031	GGAACTTAT	30	0.9473684210526315	0.739459	Calreticulin family protein [Source:NCBI gene (formerly Entrezgene);Acc:830625]
AT5G07340	evm.model.utg548_230440_521065__.14	2137	AGCACAATT	30	0.9523809523809523	0.997426	Calreticulin family protein [Source:NCBI gene (formerly Entrezgene);Acc:830625]
AT5G07340	evm.model.utg548_230440_521065__.14	2058	GCAGCAGCC	34	0.6666666666666666	0.932407	Calreticulin family protein [Source:NCBI gene (formerly Entrezgene);Acc:830625]
AT5G07340	CL.34005	2056	GCAGCAGCC	34	0.6666666666666666	0.928843	Calreticulin family protein [Source:NCBI gene (formerly Entrezgene);Acc:830625]
AT5G07340	evm.model.utg548_230440_521065__.14	2061	GCAGCCTTC	34	0.32	0.713043	Calreticulin family protein [Source:NCBI gene (formerly Entrezgene);Acc:830625]
AT5G07340	evm.model.utg548_230440_521065__.14	2021	GAGGCATTG	25	0.6153846153846154	0.620556	Calreticulin family protein [Source:NCBI gene (formerly Entrezgene);Acc:830625]
AT5G07340	evm.model.utg548_230440_521065__.14	2135	ACAGCACAA	31	0.4782608695652174	0.9047	Calreticulin family protein [Source:NCBI gene (formerly Entrezgene);Acc:830625]
AT5G07340	CL.34005	2133	ACAGCACAA	31	0.4782608695652174	0.9047	Calreticulin family protein [Source:NCBI gene (formerly Entrezgene);Acc:830625]
AT5G07340	CL.34005	2059	GCAGCCTTC	34	0.32	0.713043	Calreticulin family protein [Source:NCBI gene (formerly Entrezgene);Acc:830625]
AT5G07340	CL.34005	2029	GGAACTTAT	31	0.95	0.737904	Calreticulin family protein [Source:NCBI gene (formerly Entrezgene);Acc:830625]
AT5G07340	evm.model.utg548_230440_521065__.14	2097	GGGACTGTA	31	0.5416666666666666	0.999548	Calreticulin family protein [Source:NCBI gene (formerly Entrezgene);Acc:830625]
AT5G07340	CL.34005	2135	AGCACAATT	30	0.9523809523809523	0.997426	Calreticulin family protein [Source:NCBI gene (formerly Entrezgene);Acc:830625]
AT5G07340	CL.34005	2095	GGGACTGTA	31	0.5416666666666666	0.999548	Calreticulin family protein [Source:NCBI gene (formerly Entrezgene);Acc:830625]
AT5G08680	CL.18935	2718	ATATCGTCA	20	0.6153846153846154	0.650493	ATP synthase alpha/beta family protein [Source:NCBI gene (formerly Entrezgene);Acc:830769]
AT5G08680	CL.18935	2596	AATACGTGG	22	0.6428571428571429	0.915972	ATP synthase alpha/beta family protein [Source:NCBI gene (formerly Entrezgene);Acc:830769]
AT5G10240	CL.7123	2346	TGAGCGGTG	22	0.7142857142857143	0.9177	asparagine synthetase 3 [Source:NCBI gene (formerly Entrezgene);Acc:830888]
AT5G10240	CL.10551	2518	AGTACACAA	21	0.6923076923076923	0.74323	asparagine synthetase 3 [Source:NCBI gene (formerly Entrezgene);Acc:830888]
AT5G10240	evm.model.group11.583	2401	TGAGCGGTG	21	0.7272727272727273	0.897787	asparagine synthetase 3 [Source:NCBI gene (formerly Entrezgene);Acc:830888]
AT5G10240	CL.7123	2593	TGAGCGGTG	25	0.8	0.938682	asparagine synthetase 3 [Source:NCBI gene (formerly Entrezgene);Acc:830888]
AT5G10240	evm.model.group16.364	2269	TGAGCGGTG	22	0.7692307692307693	0.887187	asparagine synthetase 3 [Source:NCBI gene (formerly Entrezgene);Acc:830888]
AT5G10240	CL.10551	3287	TGAGCGGTG	24	0.6428571428571429	0.918838	asparagine synthetase 3 [Source:NCBI gene (formerly Entrezgene);Acc:830888]
AT5G10240	CL.10551	2593	TGAGCGGTG	28	0.7058823529411765	0.915672	asparagine synthetase 3 [Source:NCBI gene (formerly Entrezgene);Acc:830888]
AT5G10860	evm.model.group3.2296	1190	GAGACTTGG	20	0.8333333333333334	0.999993	Cystathionine beta-synthase (CBS) family protein [Source:NCBI gene (formerly Entrezgene);Acc:830953]
AT5G10860	CL.17038	1727	GAGACTTGG	20	0.8333333333333334	0.999993	Cystathionine beta-synthase (CBS) family protein [Source:NCBI gene (formerly Entrezgene);Acc:830953]
AT5G10860	CL.17038	1866	GAGACTTGG	20	0.8333333333333334	0.999993	Cystathionine beta-synthase (CBS) family protein [Source:NCBI gene (formerly Entrezgene);Acc:830953]
AT5G10860	CL.17038	1713	GAGACTTGG	20	0.8333333333333334	0.999993	Cystathionine beta-synthase (CBS) family protein [Source:NCBI gene (formerly Entrezgene);Acc:830953]
AT5G14740	CL.31915	1531	GCGTCTAGA	54	0.7714285714285715	0.989057	carbonic anhydrase 2 [Source:NCBI gene (formerly Entrezgene);Acc:831326]
AT5G14740	CL.31915	1417	ATAGCATCT	35	0.2962962962962963	0.72668	carbonic anhydrase 2 [Source:NCBI gene (formerly Entrezgene);Acc:831326]
AT5G14740	CL.31915	1528	CTAGCGTCT	57	0.7857142857142857	0.9948	carbonic anhydrase 2 [Source:NCBI gene (formerly Entrezgene);Acc:831326]
AT5G14740	CL.31915	1420	GCATCTTGG	35	0.7619047619047619	0.618681	carbonic anhydrase 2 [Source:NCBI gene (formerly Entrezgene);Acc:831326]
AT5G14740	CL.31915	1593	TACACTAAT	61	0.2777777777777778	0.743742	carbonic anhydrase 2 [Source:NCBI gene (formerly Entrezgene);Acc:831326]
AT5G14740	CL.31915	1452	GCAACGGTA	46	0.16666666666666666	0.620418	carbonic anhydrase 2 [Source:NCBI gene (formerly Entrezgene);Acc:831326]
AT5G14740	CL.31915	1354	TCGGCGTAG	24	0.8181818181818182	0.780554	carbonic anhydrase 2 [Source:NCBI gene (formerly Entrezgene);Acc:831326]
AT5G14740	CL.31915	1524	TCTGCTAGC	62	0.5853658536585366	0.902008	carbonic anhydrase 2 [Source:NCBI gene (formerly Entrezgene);Acc:831326]
AT5G14740	CL.31915	1536	TAGACGGCC	52	0.2857142857142857	0.78997	carbonic anhydrase 2 [Source:NCBI gene (formerly Entrezgene);Acc:831326]
AT5G14740	CL.31915	1591	TGTACACTA	55	0.7931034482758621	0.643276	carbonic anhydrase 2 [Source:NCBI gene (formerly Entrezgene);Acc:831326]
AT5G15320	CL.21216	903	GGAGCAGCT	28	0.42857142857142855	0.962444	ATP synthase E chain [Source:NCBI gene (formerly Entrezgene);Acc:831384]
AT5G15320	CL.21216	786	ACCGCAAGC	32	0.8947368421052632	0.91872	ATP synthase E chain [Source:NCBI gene (formerly Entrezgene);Acc:831384]
AT5G15320	CL.21216	786	ACCGCAAGC	32	0.8947368421052632	0.91872	ATP synthase E chain [Source:NCBI gene (formerly Entrezgene);Acc:831384]
AT5G15320	CL.21216	903	GGAGCAGCT	29	0.4090909090909091	0.955771	ATP synthase E chain [Source:NCBI gene (formerly Entrezgene);Acc:831384]
AT5G15320	CL.21216	794	CATGCTAGA	24	1.0	0.999508	ATP synthase E chain [Source:NCBI gene (formerly Entrezgene);Acc:831384]
AT5G15320	CL.21216	774	GCAGCGGTT	36	0.5833333333333334	0.613211	ATP synthase E chain [Source:NCBI gene (formerly Entrezgene);Acc:831384]
AT5G15320	CL.21216	794	CATGCTAGA	24	1.0	0.999508	ATP synthase E chain [Source:NCBI gene (formerly Entrezgene);Acc:831384]
AT5G15320	CL.21216	774	GCAGCGGTT	35	0.5652173913043478	0.619807	ATP synthase E chain [Source:NCBI gene (formerly Entrezgene);Acc:831384]
AT5G15450	evm.model.group11.646	3365	ATCGCAATT	20	0.7142857142857143	0.981821	casein lytic proteinase B3 [Source:NCBI gene (formerly Entrezgene);Acc:831398]
AT5G15450	CL.7207	3028	ATCGCAATT	20	0.7142857142857143	0.981821	casein lytic proteinase B3 [Source:NCBI gene (formerly Entrezgene);Acc:831398]
AT5G16720	CL.13396	4526	ATGTCGAGC	20	0.9285714285714286	0.687843	caldesmon-like protein (Protein of unknown function, DUF593) [Source:NCBI gene (formerly Entrezgene);Acc:831534]
AT5G16720	CL.13396	4526	ATGTCGAGC	20	0.9285714285714286	0.687843	caldesmon-like protein (Protein of unknown function, DUF593) [Source:NCBI gene (formerly Entrezgene);Acc:831534]
AT5G16990	evm.model.group6.1471	1117	AAAGCGTAA	23	0.6923076923076923	0.608524	Zinc-binding dehydrogenase family protein [Source:NCBI gene (formerly Entrezgene);Acc:831562]
AT5G16990	evm.model.group6.1471	1102	AGAACATTG	35	0.6666666666666666	0.665142	Zinc-binding dehydrogenase family protein [Source:NCBI gene (formerly Entrezgene);Acc:831562]
AT5G16990	evm.model.group6.1471	1260	CTATCTTGT	24	0.45	0.974275	Zinc-binding dehydrogenase family protein [Source:NCBI gene (formerly Entrezgene);Acc:831562]
AT5G16990	CL.25873	1355	AAAGCGTAA	23	0.6923076923076923	0.608524	Zinc-binding dehydrogenase family protein [Source:NCBI gene (formerly Entrezgene);Acc:831562]
AT5G16990	CL.25873	1132	AGAACATTG	35	0.6666666666666666	0.665142	Zinc-binding dehydrogenase family protein [Source:NCBI gene (formerly Entrezgene);Acc:831562]
AT5G16990	CL.25873	1260	CCTGCTGCC	29	0.7619047619047619	0.84029	Zinc-binding dehydrogenase family protein [Source:NCBI gene (formerly Entrezgene);Acc:831562]
AT5G16990	CL.25873	1306	AAAGCGTAA	23	0.6923076923076923	0.608524	Zinc-binding dehydrogenase family protein [Source:NCBI gene (formerly Entrezgene);Acc:831562]
AT5G16990	CL.25873	1291	AGAACATTG	36	0.6666666666666666	0.650015	Zinc-binding dehydrogenase family protein [Source:NCBI gene (formerly Entrezgene);Acc:831562]
AT5G16990	CL.25873	1498	CTATCTTGT	24	0.45	0.974275	Zinc-binding dehydrogenase family protein [Source:NCBI gene (formerly Entrezgene);Acc:831562]
AT5G16990	evm.model.group6.1471	1071	CCTGCTGCC	29	0.7619047619047619	0.84029	Zinc-binding dehydrogenase family protein [Source:NCBI gene (formerly Entrezgene);Acc:831562]
AT5G16990	CL.25873	1290	CTATCTTGT	24	0.45	0.974275	Zinc-binding dehydrogenase family protein [Source:NCBI gene (formerly Entrezgene);Acc:831562]
AT5G16990	CL.25873	1201	CTATCTTGT	24	0.45	0.974275	Zinc-binding dehydrogenase family protein [Source:NCBI gene (formerly Entrezgene);Acc:831562]
AT5G16990	CL.25873	1147	AAAGCGTAA	23	0.6923076923076923	0.608524	Zinc-binding dehydrogenase family protein [Source:NCBI gene (formerly Entrezgene);Acc:831562]
AT5G16990	CL.25873	1118	GATGCTTGA	31	0.42857142857142855	0.748217	Zinc-binding dehydrogenase family protein [Source:NCBI gene (formerly Entrezgene);Acc:831562]
AT5G16990	evm.model.group6.1471	1088	GATGCTTGA	30	0.45	0.760256	Zinc-binding dehydrogenase family protein [Source:NCBI gene (formerly Entrezgene);Acc:831562]
AT5G16990	CL.25873	1340	AGAACATTG	37	0.6842105263157895	0.643435	Zinc-binding dehydrogenase family protein [Source:NCBI gene (formerly Entrezgene);Acc:831562]
AT5G16990	CL.25873	1029	GATGCTTGA	29	0.45	0.78054	Zinc-binding dehydrogenase family protein [Source:NCBI gene (formerly Entrezgene);Acc:831562]
AT5G16990	CL.25873	1043	AGAACATTG	35	0.6666666666666666	0.665142	Zinc-binding dehydrogenase family protein [Source:NCBI gene (formerly Entrezgene);Acc:831562]
AT5G16990	CL.25873	1309	CCTGCTGCC	29	0.7619047619047619	0.84029	Zinc-binding dehydrogenase family protein [Source:NCBI gene (formerly Entrezgene);Acc:831562]
AT5G16990	CL.25873	1012	CCTGCTGCC	29	0.7619047619047619	0.84029	Zinc-binding dehydrogenase family protein [Source:NCBI gene (formerly Entrezgene);Acc:831562]
AT5G16990	CL.25873	1058	AAAGCGTAA	23	0.6923076923076923	0.608524	Zinc-binding dehydrogenase family protein [Source:NCBI gene (formerly Entrezgene);Acc:831562]
AT5G16990	CL.25873	1277	GATGCTTGA	30	0.42857142857142855	0.771917	Zinc-binding dehydrogenase family protein [Source:NCBI gene (formerly Entrezgene);Acc:831562]
AT5G16990	CL.25873	1449	CTATCTTGT	24	0.45	0.974275	Zinc-binding dehydrogenase family protein [Source:NCBI gene (formerly Entrezgene);Acc:831562]
AT5G16990	CL.25873	1326	GATGCTTGA	30	0.45	0.760256	Zinc-binding dehydrogenase family protein [Source:NCBI gene (formerly Entrezgene);Acc:831562]
AT5G16990	CL.25873	1101	CCTGCTGCC	29	0.7619047619047619	0.84029	Zinc-binding dehydrogenase family protein [Source:NCBI gene (formerly Entrezgene);Acc:831562]
AT5G24510	CL.14123	414	TCGACTAAT	30	0.5263157894736842	0.652696	60S acidic ribosomal protein family [Source:NCBI gene (formerly Entrezgene);Acc:832522]
AT5G24510	CL.14123	550	TCCACTGTA	28	0.38461538461538464	0.750491	60S acidic ribosomal protein family [Source:NCBI gene (formerly Entrezgene);Acc:832522]
AT5G24510	CL.14123	413	TCGACTAAT	30	0.5263157894736842	0.716164	60S acidic ribosomal protein family [Source:NCBI gene (formerly Entrezgene);Acc:832522]
AT5G24510	CL.14123	293	GTCGCTGTA	25	1.0	0.979936	60S acidic ribosomal protein family [Source:NCBI gene (formerly Entrezgene);Acc:832522]
AT5G24510	CL.14123	292	GTCGCTGTA	25	1.0	0.979936	60S acidic ribosomal protein family [Source:NCBI gene (formerly Entrezgene);Acc:832522]
AT5G24510	CL.14123	580	TTATCAACT	29	0.3157894736842105	0.758997	60S acidic ribosomal protein family [Source:NCBI gene (formerly Entrezgene);Acc:832522]
AT5G24510	CL.14123	293	GTCGCTGTA	24	1.0	0.982874	60S acidic ribosomal protein family [Source:NCBI gene (formerly Entrezgene);Acc:832522]
AT5G24510	CL.14123	583	TCAACTTAG	25	0.7222222222222222	0.86509	60S acidic ribosomal protein family [Source:NCBI gene (formerly Entrezgene);Acc:832522]
AT5G24510	CL.14123	519	AGGACTATA	28	0.2727272727272727	0.651205	60S acidic ribosomal protein family [Source:NCBI gene (formerly Entrezgene);Acc:832522]
AT5G27700	CL.34050	530	TTTGCAAAC	39	0.75	0.740888	Ribosomal protein S21e [Source:NCBI gene (formerly Entrezgene);Acc:832832]
AT5G27700	CL.34050	334	ACAGCGCCT	40	0.5185185185185185	0.83551	Ribosomal protein S21e [Source:NCBI gene (formerly Entrezgene);Acc:832832]
AT5G27700	CL.34050	537	ACAACAGTA	24	0.6666666666666666	0.62457	Ribosomal protein S21e [Source:NCBI gene (formerly Entrezgene);Acc:832832]
AT5G27700	CL.34050	268	GGATCTACA	27	0.8421052631578947	0.868506	Ribosomal protein S21e [Source:NCBI gene (formerly Entrezgene);Acc:832832]
AT5G27700	CL.34050	373	AGCTCGGTC	45	0.52	0.758398	Ribosomal protein S21e [Source:NCBI gene (formerly Entrezgene);Acc:832832]
AT5G27700	CL.34050	408	TATACTGTC	44	0.625	0.852911	Ribosomal protein S21e [Source:NCBI gene (formerly Entrezgene);Acc:832832]
AT5G27700	CL.34050	499	AAGGCTTGA	44	0.8	0.60178	Ribosomal protein S21e [Source:NCBI gene (formerly Entrezgene);Acc:832832]
AT5G27700	CL.34050	347	TCGGCTATG	42	0.42857142857142855	0.633942	Ribosomal protein S21e [Source:NCBI gene (formerly Entrezgene);Acc:832832]
AT5G27700	CL.34050	463	TGTACACTT	45	0.7727272727272727	0.667394	Ribosomal protein S21e [Source:NCBI gene (formerly Entrezgene);Acc:832832]
AT5G27700	CL.34050	563	TTGACTTAG	26	0.5333333333333333	0.764159	Ribosomal protein S21e [Source:NCBI gene (formerly Entrezgene);Acc:832832]
AT5G27700	CL.34050	554	CTCGCAATT	33	0.7083333333333334	0.952033	Ribosomal protein S21e [Source:NCBI gene (formerly Entrezgene);Acc:832832]
AT5G27700	CL.34050	371	AGAGCTCGG	46	0.6206896551724138	0.978349	Ribosomal protein S21e [Source:NCBI gene (formerly Entrezgene);Acc:832832]
AT5G27700	CL.34050	524	CTTACATTT	44	1.0	0.83918	Ribosomal protein S21e [Source:NCBI gene (formerly Entrezgene);Acc:832832]
AT5G27700	CL.34050	583	CGGACACTA	29	0.21739130434782608	0.734262	Ribosomal protein S21e [Source:NCBI gene (formerly Entrezgene);Acc:832832]
AT5G27700	CL.34050	545	ACCGCGACT	35	0.6842105263157895	0.724267	Ribosomal protein S21e [Source:NCBI gene (formerly Entrezgene);Acc:832832]
AT5G27700	CL.34050	331	CCGACAGCG	41	0.6521739130434783	0.767381	Ribosomal protein S21e [Source:NCBI gene (formerly Entrezgene);Acc:832832]
AT5G27700	CL.34050	613	CAGACAGGG	20	0.42857142857142855	0.72741	Ribosomal protein S21e [Source:NCBI gene (formerly Entrezgene);Acc:832832]
AT5G35530	evm.model.group13.25	499	ACATCGACT	21	0.9444444444444444	0.966642	Ribosomal protein S3 family protein [Source:NCBI gene (formerly Entrezgene);Acc:833518]
AT5G35530	evm.model.group13.25	524	GTTGCTACG	25	0.5789473684210527	0.915529	Ribosomal protein S3 family protein [Source:NCBI gene (formerly Entrezgene);Acc:833518]
AT5G35530	evm.model.group13.25	527	GCTACGACA	25	0.4	0.720074	Ribosomal protein S3 family protein [Source:NCBI gene (formerly Entrezgene);Acc:833518]
AT5G35735	CL.8077	2138	AGGACTGTC	21	0.5294117647058824	0.978143	Auxin-responsive family protein [Source:NCBI gene (formerly Entrezgene);Acc:833550]
AT5G35735	evm.model.group12.177	1391	TCTGCGAAG	25	0.42857142857142855	0.83695	Auxin-responsive family protein [Source:NCBI gene (formerly Entrezgene);Acc:833550]
AT5G35735	CL.8077	3526	TTGGCTAAA	27	0.7142857142857143	0.669503	Auxin-responsive family protein [Source:NCBI gene (formerly Entrezgene);Acc:833550]
AT5G35735	CL.8077	2145	TCTGCGAAG	25	0.42857142857142855	0.83695	Auxin-responsive family protein [Source:NCBI gene (formerly Entrezgene);Acc:833550]
AT5G35735	evm.model.group12.179	1359	TGTACACTA	26	0.8461538461538461	0.630935	Auxin-responsive family protein [Source:NCBI gene (formerly Entrezgene);Acc:833550]
AT5G35735	CL.8077	1830	GTAGCTAGC	24	0.47058823529411764	0.634798	Auxin-responsive family protein [Source:NCBI gene (formerly Entrezgene);Acc:833550]
AT5G35735	CL.8077	2113	TGTACACTA	26	0.8333333333333334	0.629084	Auxin-responsive family protein [Source:NCBI gene (formerly Entrezgene);Acc:833550]
AT5G35735	evm.model.group12.177	1359	TGTACACTA	26	0.8333333333333334	0.629084	Auxin-responsive family protein [Source:NCBI gene (formerly Entrezgene);Acc:833550]
AT5G35735	CL.8077	2088	GTAGCTAGC	25	0.4444444444444444	0.617953	Auxin-responsive family protein [Source:NCBI gene (formerly Entrezgene);Acc:833550]
AT5G35735	CL.8077	1887	TCTGCGAAG	25	0.42857142857142855	0.83695	Auxin-responsive family protein [Source:NCBI gene (formerly Entrezgene);Acc:833550]
AT5G35735	CL.8077	1855	TGTACACTA	26	0.8333333333333334	0.629084	Auxin-responsive family protein [Source:NCBI gene (formerly Entrezgene);Acc:833550]
AT5G35735	evm.model.group12.177	1384	AGGACTGTC	21	0.5294117647058824	0.978143	Auxin-responsive family protein [Source:NCBI gene (formerly Entrezgene);Acc:833550]
AT5G35735	CL.8077	1872	TTGGCTAAA	27	0.7142857142857143	0.669503	Auxin-responsive family protein [Source:NCBI gene (formerly Entrezgene);Acc:833550]
AT5G35735	CL.8077	1855	TGTACACTA	25	0.8333333333333334	0.647531	Auxin-responsive family protein [Source:NCBI gene (formerly Entrezgene);Acc:833550]
AT5G35735	evm.model.group12.177	1334	GTAGCTAGC	25	0.4444444444444444	0.617953	Auxin-responsive family protein [Source:NCBI gene (formerly Entrezgene);Acc:833550]
AT5G35735	evm.model.group12.177	1376	TTGGCTAAA	27	0.7142857142857143	0.669503	Auxin-responsive family protein [Source:NCBI gene (formerly Entrezgene);Acc:833550]
AT5G35735	CL.8077	1830	GTAGCTAGC	25	0.4444444444444444	0.617953	Auxin-responsive family protein [Source:NCBI gene (formerly Entrezgene);Acc:833550]
AT5G35735	CL.8077	1880	AGGACTGTC	21	0.5294117647058824	0.978143	Auxin-responsive family protein [Source:NCBI gene (formerly Entrezgene);Acc:833550]
AT5G35735	CL.8077	3534	AGGACTGTC	21	0.5294117647058824	0.978143	Auxin-responsive family protein [Source:NCBI gene (formerly Entrezgene);Acc:833550]
AT5G35735	CL.8077	1887	TCTGCGAAG	25	0.42857142857142855	0.83695	Auxin-responsive family protein [Source:NCBI gene (formerly Entrezgene);Acc:833550]
AT5G35735	CL.8077	3484	GTAGCTAGC	25	0.4444444444444444	0.617953	Auxin-responsive family protein [Source:NCBI gene (formerly Entrezgene);Acc:833550]
AT5G35735	evm.model.group12.179	1376	TTGGCTAAA	27	0.7142857142857143	0.669503	Auxin-responsive family protein [Source:NCBI gene (formerly Entrezgene);Acc:833550]
AT5G35735	evm.model.group12.179	1384	AGGACTGTC	21	0.5294117647058824	0.978143	Auxin-responsive family protein [Source:NCBI gene (formerly Entrezgene);Acc:833550]
AT5G35735	CL.8077	1872	TTGGCTAAA	27	0.7142857142857143	0.669503	Auxin-responsive family protein [Source:NCBI gene (formerly Entrezgene);Acc:833550]
AT5G35735	evm.model.group12.179	1334	GTAGCTAGC	24	0.47058823529411764	0.634798	Auxin-responsive family protein [Source:NCBI gene (formerly Entrezgene);Acc:833550]
AT5G35735	CL.8077	1880	AGGACTGTC	21	0.5294117647058824	0.978143	Auxin-responsive family protein [Source:NCBI gene (formerly Entrezgene);Acc:833550]
AT5G35735	CL.8077	3509	TGTACACTA	26	0.8333333333333334	0.629084	Auxin-responsive family protein [Source:NCBI gene (formerly Entrezgene);Acc:833550]
AT5G35735	CL.8077	3541	TCTGCGAAG	25	0.42857142857142855	0.83695	Auxin-responsive family protein [Source:NCBI gene (formerly Entrezgene);Acc:833550]
AT5G35735	evm.model.group12.179	1391	TCTGCGAAG	25	0.42857142857142855	0.83695	Auxin-responsive family protein [Source:NCBI gene (formerly Entrezgene);Acc:833550]
AT5G35735	CL.8077	2130	TTGGCTAAA	27	0.7142857142857143	0.669503	Auxin-responsive family protein [Source:NCBI gene (formerly Entrezgene);Acc:833550]
AT5G36230	CL.5566	1688	TAAACTGGT	21	0.8461538461538461	0.848774	ARM repeat superfamily protein [Source:NCBI gene (formerly Entrezgene);Acc:833620]
AT5G37830	CL.14253	887	ATTACGACG	33	0.45	0.70361	oxoprolinase 1 [Source:NCBI gene (formerly Entrezgene);Acc:833761]
AT5G37830	CL.14253	1229	ATTACGACG	32	0.45	0.727764	oxoprolinase 1 [Source:NCBI gene (formerly Entrezgene);Acc:833761]
AT5G37830	CL.14253	1072	CATGCTATA	26	0.9	0.987422	oxoprolinase 1 [Source:NCBI gene (formerly Entrezgene);Acc:833761]
AT5G37830	CL.14253	5250	ATTACGACG	32	0.45	0.727764	oxoprolinase 1 [Source:NCBI gene (formerly Entrezgene);Acc:833761]
AT5G37830	CL.14253	970	GCAGCGGAG	38	0.9375	0.775344	oxoprolinase 1 [Source:NCBI gene (formerly Entrezgene);Acc:833761]
AT5G37830	CL.14253	1251	CCTGCAGCG	32	0.7857142857142857	0.846125	oxoprolinase 1 [Source:NCBI gene (formerly Entrezgene);Acc:833761]
AT5G37830	CL.14253	1428	CATGCTGTG	28	0.5294117647058824	0.91978	oxoprolinase 1 [Source:NCBI gene (formerly Entrezgene);Acc:833761]
AT5G37830	CL.14253	1144	CATGCTGTG	28	0.5294117647058824	0.91978	oxoprolinase 1 [Source:NCBI gene (formerly Entrezgene);Acc:833761]
AT5G37830	CL.14253	1057	TAAACTGTG	46	0.4	0.613449	oxoprolinase 1 [Source:NCBI gene (formerly Entrezgene);Acc:833761]
AT5G37830	CL.14253	1341	TAAACTGTG	46	0.4	0.613449	oxoprolinase 1 [Source:NCBI gene (formerly Entrezgene);Acc:833761]
AT5G37830	CL.14253	1020	TAAACTGTG	46	0.4	0.613449	oxoprolinase 1 [Source:NCBI gene (formerly Entrezgene);Acc:833761]
AT5G37830	CL.14253	1275	GCAGCGGAG	38	0.9375	0.775344	oxoprolinase 1 [Source:NCBI gene (formerly Entrezgene);Acc:833761]
AT5G37830	CL.14253	5296	GCAGCGGAG	38	0.9375	0.775344	oxoprolinase 1 [Source:NCBI gene (formerly Entrezgene);Acc:833761]
AT5G37830	CL.14253	1039	GCAGCGGAG	38	0.9375	0.775344	oxoprolinase 1 [Source:NCBI gene (formerly Entrezgene);Acc:833761]
AT5G37830	CL.14253	1107	CATGCTGTG	28	0.5294117647058824	0.91978	oxoprolinase 1 [Source:NCBI gene (formerly Entrezgene);Acc:833761]
AT5G37830	CL.14253	1449	CATGCTGTG	28	0.5294117647058824	0.91978	oxoprolinase 1 [Source:NCBI gene (formerly Entrezgene);Acc:833761]
AT5G37830	CL.14253	1036	CCTGCAGCG	32	0.7857142857142857	0.848085	oxoprolinase 1 [Source:NCBI gene (formerly Entrezgene);Acc:833761]
AT5G37830	CL.14253	1272	CCTGCAGCG	32	0.7857142857142857	0.846125	oxoprolinase 1 [Source:NCBI gene (formerly Entrezgene);Acc:833761]
AT5G37830	CL.14253	1126	TAAACTGTG	46	0.4	0.613449	oxoprolinase 1 [Source:NCBI gene (formerly Entrezgene);Acc:833761]
AT5G37830	CL.14253	993	ATTACGACG	34	0.47619047619047616	0.70808	oxoprolinase 1 [Source:NCBI gene (formerly Entrezgene);Acc:833761]
AT5G37830	CL.14253	1208	ATTACGACG	34	0.47619047619047616	0.710057	oxoprolinase 1 [Source:NCBI gene (formerly Entrezgene);Acc:833761]
AT5G37830	CL.14253	5383	TAAACTGTG	46	0.4	0.613449	oxoprolinase 1 [Source:NCBI gene (formerly Entrezgene);Acc:833761]
AT5G37830	CL.14253	5470	CATGCTGTG	28	0.5294117647058824	0.91978	oxoprolinase 1 [Source:NCBI gene (formerly Entrezgene);Acc:833761]
AT5G37830	CL.14253	930	CCTGCAGCG	32	0.7857142857142857	0.850186	oxoprolinase 1 [Source:NCBI gene (formerly Entrezgene);Acc:833761]
AT5G37830	CL.14253	1414	CATGCTATA	26	0.9	0.987422	oxoprolinase 1 [Source:NCBI gene (formerly Entrezgene);Acc:833761]
AT5G37830	CL.14253	1109	CATGCTATA	26	0.9	0.987422	oxoprolinase 1 [Source:NCBI gene (formerly Entrezgene);Acc:833761]
AT5G37830	CL.14253	1178	CATGCTATA	25	0.8947368421052632	0.987715	oxoprolinase 1 [Source:NCBI gene (formerly Entrezgene);Acc:833761]
AT5G37830	CL.14253	5293	CCTGCAGCG	32	0.7857142857142857	0.848085	oxoprolinase 1 [Source:NCBI gene (formerly Entrezgene);Acc:833761]
AT5G37830	CL.14253	1362	TAAACTGTG	46	0.4	0.613449	oxoprolinase 1 [Source:NCBI gene (formerly Entrezgene);Acc:833761]
AT5G37830	CL.14253	1213	CATGCTGTG	26	0.4666666666666667	0.757036	oxoprolinase 1 [Source:NCBI gene (formerly Entrezgene);Acc:833761]
AT5G37830	CL.14253	1254	GCAGCGGAG	38	0.9375	0.775344	oxoprolinase 1 [Source:NCBI gene (formerly Entrezgene);Acc:833761]
AT5G37830	CL.14253	933	GCAGCGGAG	38	0.9375	0.775344	oxoprolinase 1 [Source:NCBI gene (formerly Entrezgene);Acc:833761]
AT5G37830	CL.14253	1393	CATGCTATA	26	0.9	0.987422	oxoprolinase 1 [Source:NCBI gene (formerly Entrezgene);Acc:833761]
AT5G37830	CL.14253	5435	CATGCTATA	26	0.9	0.987422	oxoprolinase 1 [Source:NCBI gene (formerly Entrezgene);Acc:833761]
AT5G37830	CL.14253	967	CCTGCAGCG	32	0.7857142857142857	0.842181	oxoprolinase 1 [Source:NCBI gene (formerly Entrezgene);Acc:833761]
AT5G38630	CL.31644	1384	TTAGCAGTT	26	0.6111111111111112	0.957597	cytochrome B561-1 [Source:NCBI gene (formerly Entrezgene);Acc:833853]
AT5G38630	CL.31644	1393	GCTACGCAG	24	0.45454545454545453	0.945134	cytochrome B561-1 [Source:NCBI gene (formerly Entrezgene);Acc:833853]
AT5G38630	CL.31644	1390	GTTGCTACG	23	0.5333333333333333	0.714076	cytochrome B561-1 [Source:NCBI gene (formerly Entrezgene);Acc:833853]
AT5G38630	CL.31644	1395	TACGCAGTT	22	0.4	0.87841	cytochrome B561-1 [Source:NCBI gene (formerly Entrezgene);Acc:833853]
AT5G38630	CL.31644	1346	ACAGCAGTA	22	0.625	0.866712	cytochrome B561-1 [Source:NCBI gene (formerly Entrezgene);Acc:833853]
AT5G38630	CL.31644	1428	GCATCAAGT	23	0.8461538461538461	0.67414	cytochrome B561-1 [Source:NCBI gene (formerly Entrezgene);Acc:833853]
AT5G38960	CL.19879	693	CCCGCACTT	22	0.9333333333333333	0.984831	RmlC-like cupins superfamily protein [Source:NCBI gene (formerly Entrezgene);Acc:833888]
AT5G38960	CL.19879	917	TGTACGTAC	33	0.6818181818181818	0.873367	RmlC-like cupins superfamily protein [Source:NCBI gene (formerly Entrezgene);Acc:833888]
AT5G38960	CL.19879	962	TAAGCTGGC	22	0.1875	0.709771	RmlC-like cupins superfamily protein [Source:NCBI gene (formerly Entrezgene);Acc:833888]
AT5G38960	CL.19879	803	GGCACACTG	31	0.47619047619047616	0.663441	RmlC-like cupins superfamily protein [Source:NCBI gene (formerly Entrezgene);Acc:833888]
AT5G38960	CL.19879	742	CTTCCAGGT	26	0.3181818181818182	0.848249	RmlC-like cupins superfamily protein [Source:NCBI gene (formerly Entrezgene);Acc:833888]
AT5G38960	CL.19879	741	CCTTCCAGG	25	0.36363636363636365	0.988045	RmlC-like cupins superfamily protein [Source:NCBI gene (formerly Entrezgene);Acc:833888]
AT5G38960	CL.19879	717	TTGACATTG	26	0.3125	0.633779	RmlC-like cupins superfamily protein [Source:NCBI gene (formerly Entrezgene);Acc:833888]
AT5G38960	CL.19879	921	CGTACGTGT	35	0.8214285714285714	0.98155	RmlC-like cupins superfamily protein [Source:NCBI gene (formerly Entrezgene);Acc:833888]
AT5G38960	CL.19879	801	TAGGCACAC	27	0.8888888888888888	0.981831	RmlC-like cupins superfamily protein [Source:NCBI gene (formerly Entrezgene);Acc:833888]
AT5G38960	CL.19879	894	CATGCATGC	36	0.6551724137931034	0.989104	RmlC-like cupins superfamily protein [Source:NCBI gene (formerly Entrezgene);Acc:833888]
AT5G38960	CL.19879	950	TTAGCCTTG	37	0.5	0.811922	RmlC-like cupins superfamily protein [Source:NCBI gene (formerly Entrezgene);Acc:833888]
AT5G39740	CL.1827	1384	GCCGCGGCG	28	0.7222222222222222	0.767123	ribosomal protein L5 B [Source:NCBI gene (formerly Entrezgene);Acc:833970]
AT5G39740	CL.1827	1387	GCGGCGTAG	26	0.7894736842105263	0.897059	ribosomal protein L5 B [Source:NCBI gene (formerly Entrezgene);Acc:833970]
AT5G39740	CL.1827	1073	CAAGCACAC	21	0.375	0.890995	ribosomal protein L5 B [Source:NCBI gene (formerly Entrezgene);Acc:833970]
AT5G39740	CL.1827	1095	CCTGCTGAG	31	0.5238095238095238	0.619305	ribosomal protein L5 B [Source:NCBI gene (formerly Entrezgene);Acc:833970]
AT5G39740	CL.1827	1129	TGAGCTATG	32	0.5	0.600434	ribosomal protein L5 B [Source:NCBI gene (formerly Entrezgene);Acc:833970]
AT5G39740	CL.1827	1069	CGATCAAGC	27	0.6666666666666666	0.782467	ribosomal protein L5 B [Source:NCBI gene (formerly Entrezgene);Acc:833970]
AT5G39740	CL.1827	1291	TTGACGAAC	32	0.18518518518518517	0.843846	ribosomal protein L5 B [Source:NCBI gene (formerly Entrezgene);Acc:833970]
AT5G39740	CL.1827	1146	AAGGCTAAC	35	1.0	0.799622	ribosomal protein L5 B [Source:NCBI gene (formerly Entrezgene);Acc:833970]
AT5G39740	CL.1827	1075	AGCACACTG	24	0.7142857142857143	0.726327	ribosomal protein L5 B [Source:NCBI gene (formerly Entrezgene);Acc:833970]
AT5G39740	CL.1827	1198	AGGGCGTAT	38	0.6363636363636364	0.74227	ribosomal protein L5 B [Source:NCBI gene (formerly Entrezgene);Acc:833970]
AT5G39740	CL.1827	1434	TGTGCTGGA	31	0.6666666666666666	0.879743	ribosomal protein L5 B [Source:NCBI gene (formerly Entrezgene);Acc:833970]
AT5G39740	CL.1827	1208	TCTACGTCG	36	0.18181818181818182	0.644362	ribosomal protein L5 B [Source:NCBI gene (formerly Entrezgene);Acc:833970]
AT5G39740	CL.1827	1268	GCTTCGATT	35	0.41379310344827586	0.891482	ribosomal protein L5 B [Source:NCBI gene (formerly Entrezgene);Acc:833970]
AT5G39740	CL.1827	1056	CGTGCTGAT	22	0.9473684210526315	0.9811	ribosomal protein L5 B [Source:NCBI gene (formerly Entrezgene);Acc:833970]
AT5G39740	CL.1827	1163	CAGACTGAA	37	0.625	0.639759	ribosomal protein L5 B [Source:NCBI gene (formerly Entrezgene);Acc:833970]
AT5G39740	CL.1827	1405	TTTACGAGA	29	0.5714285714285714	0.904586	ribosomal protein L5 B [Source:NCBI gene (formerly Entrezgene);Acc:833970]
AT5G40370	evm.model.group2.459	628	GTTGCTTAT	20	1.0	0.943683	Glutaredoxin family protein [Source:NCBI gene (formerly Entrezgene);Acc:834035]
AT5G40370	CL.11435	809	CTGACTTGT	20	0.3333333333333333	0.662967	Glutaredoxin family protein [Source:NCBI gene (formerly Entrezgene);Acc:834035]
AT5G40370	evm.model.group2.459	521	AGAGCTGCT	23	0.8	0.933289	Glutaredoxin family protein [Source:NCBI gene (formerly Entrezgene);Acc:834035]
AT5G40370	CL.11435	508	AGAGCTGCT	22	0.7857142857142857	0.896792	Glutaredoxin family protein [Source:NCBI gene (formerly Entrezgene);Acc:834035]
AT5G40370	CL.11435	1143	AGAGCTGCT	23	0.8	0.933289	Glutaredoxin family protein [Source:NCBI gene (formerly Entrezgene);Acc:834035]
AT5G40370	CL.11435	749	CTGACTTGT	22	0.3333333333333333	0.621829	Glutaredoxin family protein [Source:NCBI gene (formerly Entrezgene);Acc:834035]
AT5G40370	CL.11435	842	GTTGCTTAT	20	1.0	0.943683	Glutaredoxin family protein [Source:NCBI gene (formerly Entrezgene);Acc:834035]
AT5G40370	CL.11435	735	AGAGCTGCT	22	0.7857142857142857	0.911106	Glutaredoxin family protein [Source:NCBI gene (formerly Entrezgene);Acc:834035]
AT5G40370	CL.11435	615	GTTGCTTAT	20	1.0	0.943683	Glutaredoxin family protein [Source:NCBI gene (formerly Entrezgene);Acc:834035]
AT5G40370	CL.11435	1250	GTTGCTTAT	20	1.0	0.943683	Glutaredoxin family protein [Source:NCBI gene (formerly Entrezgene);Acc:834035]
AT5G41010	CL.18577	939	ATAACAAAC	21	1.0	0.718978	DNA directed RNA polymerase, 7 kDa subunit [Source:NCBI gene (formerly Entrezgene);Acc:834103]
AT5G41700	evm.model.group3.1264	1095	AGAGCTATA	66	0.673469387755102	0.96319	ubiquitin conjugating enzyme 8 [Source:NCBI gene (formerly Entrezgene);Acc:834173]
AT5G41700	evm.model.group3.1264	926	TGGCCTGCT	31	0.23076923076923078	0.672395	ubiquitin conjugating enzyme 8 [Source:NCBI gene (formerly Entrezgene);Acc:834173]
AT5G41700	evm.model.group3.1264	915	AAGGCTCAG	20	0.23529411764705882	0.607924	ubiquitin conjugating enzyme 8 [Source:NCBI gene (formerly Entrezgene);Acc:834173]
AT5G41700	evm.model.group3.1264	1167	GGTACTGGC	62	0.6764705882352942	0.659209	ubiquitin conjugating enzyme 8 [Source:NCBI gene (formerly Entrezgene);Acc:834173]
AT5G41700	evm.model.group3.1264	1171	CTGGCGAAG	69	0.2857142857142857	0.600364	ubiquitin conjugating enzyme 8 [Source:NCBI gene (formerly Entrezgene);Acc:834173]
AT5G41700	CL.15883	1433	AGAACTGTT	67	0.96	0.610967	ubiquitin conjugating enzyme 8 [Source:NCBI gene (formerly Entrezgene);Acc:834173]
AT5G41700	evm.model.group3.1264	1012	TTTGCACGT	48	0.5925925925925926	0.617918	ubiquitin conjugating enzyme 8 [Source:NCBI gene (formerly Entrezgene);Acc:834173]
AT5G41700	CL.15883	1214	TGGCCTGCT	33	0.25	0.930144	ubiquitin conjugating enzyme 8 [Source:NCBI gene (formerly Entrezgene);Acc:834173]
AT5G41700	CL.15883	1270	TAGACAGGT	33	0.4642857142857143	0.958056	ubiquitin conjugating enzyme 8 [Source:NCBI gene (formerly Entrezgene);Acc:834173]
AT5G41700	evm.model.group3.1264	1014	TGCACGTTG	45	0.6842105263157895	0.823461	ubiquitin conjugating enzyme 8 [Source:NCBI gene (formerly Entrezgene);Acc:834173]
AT5G41700	CL.15883	1300	TTTGCACGT	48	0.5925925925925926	0.617918	ubiquitin conjugating enzyme 8 [Source:NCBI gene (formerly Entrezgene);Acc:834173]
AT5G41700	CL.15883	1465	AGAGCTATA	67	0.68	0.96234	ubiquitin conjugating enzyme 8 [Source:NCBI gene (formerly Entrezgene);Acc:834173]
AT5G41700	CL.15883	1302	TGCACGTTG	45	0.6842105263157895	0.823461	ubiquitin conjugating enzyme 8 [Source:NCBI gene (formerly Entrezgene);Acc:834173]
AT5G41700	evm.model.group3.1264	1145	AGAACTGTT	67	0.96	0.610967	ubiquitin conjugating enzyme 8 [Source:NCBI gene (formerly Entrezgene);Acc:834173]
AT5G41700	evm.model.group3.1264	982	TAGACAGGT	34	0.4827586206896552	0.960642	ubiquitin conjugating enzyme 8 [Source:NCBI gene (formerly Entrezgene);Acc:834173]
AT5G41700	CL.15883	1352	TAGACAGGT	33	0.4642857142857143	0.958056	ubiquitin conjugating enzyme 8 [Source:NCBI gene (formerly Entrezgene);Acc:834173]
AT5G41700	CL.15883	1296	TGGCCTGCT	32	0.2222222222222222	0.672395	ubiquitin conjugating enzyme 8 [Source:NCBI gene (formerly Entrezgene);Acc:834173]
AT5G41700	CL.15883	1537	GGTACTGGC	62	0.6764705882352942	0.659209	ubiquitin conjugating enzyme 8 [Source:NCBI gene (formerly Entrezgene);Acc:834173]
AT5G41700	CL.15883	1541	CTGGCGAAG	69	0.2857142857142857	0.600364	ubiquitin conjugating enzyme 8 [Source:NCBI gene (formerly Entrezgene);Acc:834173]
AT5G41700	CL.15883	1383	AGAGCTATA	67	0.68	0.96234	ubiquitin conjugating enzyme 8 [Source:NCBI gene (formerly Entrezgene);Acc:834173]
AT5G41700	CL.15883	1382	TTTGCACGT	48	0.5925925925925926	0.617918	ubiquitin conjugating enzyme 8 [Source:NCBI gene (formerly Entrezgene);Acc:834173]
AT5G41700	CL.15883	1515	AGAACTGTT	67	0.96	0.610967	ubiquitin conjugating enzyme 8 [Source:NCBI gene (formerly Entrezgene);Acc:834173]
AT5G41700	CL.15883	1455	GGTACTGGC	62	0.6764705882352942	0.659209	ubiquitin conjugating enzyme 8 [Source:NCBI gene (formerly Entrezgene);Acc:834173]
AT5G41700	CL.15883	1459	CTGGCGAAG	69	0.2857142857142857	0.600364	ubiquitin conjugating enzyme 8 [Source:NCBI gene (formerly Entrezgene);Acc:834173]
AT5G41700	CL.15883	1384	TGCACGTTG	45	0.6842105263157895	0.823461	ubiquitin conjugating enzyme 8 [Source:NCBI gene (formerly Entrezgene);Acc:834173]
AT5G42500	CL.3354	674	ACCGCGCTC	33	0.64	0.916962	Disease resistance-responsive (dirigent-like protein) family protein [Source:NCBI gene (formerly Entrezgene);Acc:834257]
AT5G42500	CL.3354	806	ACAACAGAA	29	1.0	0.701673	Disease resistance-responsive (dirigent-like protein) family protein [Source:NCBI gene (formerly Entrezgene);Acc:834257]
AT5G42500	CL.3354	803	CCTACAACA	34	1.0	0.606648	Disease resistance-responsive (dirigent-like protein) family protein [Source:NCBI gene (formerly Entrezgene);Acc:834257]
AT5G42500	CL.3354	720	CATTCTCAG	30	0.3684210526315789	0.655402	Disease resistance-responsive (dirigent-like protein) family protein [Source:NCBI gene (formerly Entrezgene);Acc:834257]
AT5G42500	CL.3354	579	GTTACGTCT	24	0.5555555555555556	0.918688	Disease resistance-responsive (dirigent-like protein) family protein [Source:NCBI gene (formerly Entrezgene);Acc:834257]
AT5G42500	CL.3354	668	TAAACAACC	33	0.38095238095238093	0.604649	Disease resistance-responsive (dirigent-like protein) family protein [Source:NCBI gene (formerly Entrezgene);Acc:834257]
AT5G44310	CL.14955	1223	TTGGCAGCT	21	0.9230769230769231	0.609345	Late embryosis abundant protein (LEA) family protein [Source:NCBI gene (formerly Entrezgene);Acc:834454]
AT5G47030	evm.model.utg94_3545525_3904003__.2	678	AGGACTGGG	23	0.625	0.962505	ATPase, F1 complex, delta/epsilon subunit [Source:NCBI gene (formerly Entrezgene);Acc:834749]
AT5G47030	CL.34898	1184	GTTACGGGA	28	0.3	0.671359	ATPase, F1 complex, delta/epsilon subunit [Source:NCBI gene (formerly Entrezgene);Acc:834749]
AT5G47030	CL.34898	1170	GAAACGACT	30	0.64	0.93655	ATPase, F1 complex, delta/epsilon subunit [Source:NCBI gene (formerly Entrezgene);Acc:834749]
AT5G47030	CL.34898	1209	AGGACTGGG	25	0.6111111111111112	0.956366	ATPase, F1 complex, delta/epsilon subunit [Source:NCBI gene (formerly Entrezgene);Acc:834749]
AT5G47030	evm.model.utg94_3545525_3904003__.2	653	GTTACGGGA	25	0.35294117647058826	0.706413	ATPase, F1 complex, delta/epsilon subunit [Source:NCBI gene (formerly Entrezgene);Acc:834749]
AT5G47030	evm.model.utg94_3545525_3904003__.2	639	GAAACGACT	27	0.6521739130434783	0.953781	ATPase, F1 complex, delta/epsilon subunit [Source:NCBI gene (formerly Entrezgene);Acc:834749]
AT5G47030	CL.34898	1173	ACGACTTCC	31	0.52	0.870862	ATPase, F1 complex, delta/epsilon subunit [Source:NCBI gene (formerly Entrezgene);Acc:834749]
AT5G47030	CL.34898	1163	GTTGCAAGA	33	0.5769230769230769	0.976388	ATPase, F1 complex, delta/epsilon subunit [Source:NCBI gene (formerly Entrezgene);Acc:834749]
AT5G47030	evm.model.utg94_3545525_3904003__.2	632	GTTGCAAGA	30	0.56	0.970907	ATPase, F1 complex, delta/epsilon subunit [Source:NCBI gene (formerly Entrezgene);Acc:834749]
AT5G47030	evm.model.utg94_3545525_3904003__.2	642	ACGACTTCC	29	0.4782608695652174	0.833837	ATPase, F1 complex, delta/epsilon subunit [Source:NCBI gene (formerly Entrezgene);Acc:834749]
AT5G47120	evm.model.group2.623	999	ATTGCTAAC	26	0.8947368421052632	0.940346	BAX inhibitor 1 [Source:NCBI gene (formerly Entrezgene);Acc:834758]
AT5G47120	CL.11648	1392	AGGGCGTAT	27	0.7647058823529411	0.748718	BAX inhibitor 1 [Source:NCBI gene (formerly Entrezgene);Acc:834758]
AT5G47120	CL.11648	1423	ATGACTTAA	21	0.6666666666666666	0.751788	BAX inhibitor 1 [Source:NCBI gene (formerly Entrezgene);Acc:834758]
AT5G47120	evm.model.group2.623	1077	AGGGCGTAT	27	0.7647058823529411	0.748718	BAX inhibitor 1 [Source:NCBI gene (formerly Entrezgene);Acc:834758]
AT5G47120	evm.model.group2.623	1054	TCTACTTGC	20	0.9	0.712452	BAX inhibitor 1 [Source:NCBI gene (formerly Entrezgene);Acc:834758]
AT5G47120	evm.model.group2.623	1108	ATGACTTAA	21	0.6666666666666666	0.751788	BAX inhibitor 1 [Source:NCBI gene (formerly Entrezgene);Acc:834758]
AT5G47120	evm.model.group2.623	978	TCAACAAAA	24	0.8	0.94275	BAX inhibitor 1 [Source:NCBI gene (formerly Entrezgene);Acc:834758]
AT5G47120	CL.11648	1293	TCAACAAAA	24	0.8	0.94275	BAX inhibitor 1 [Source:NCBI gene (formerly Entrezgene);Acc:834758]
AT5G47120	CL.11648	1369	TCTACTTGC	20	0.9	0.712452	BAX inhibitor 1 [Source:NCBI gene (formerly Entrezgene);Acc:834758]
AT5G47120	CL.11648	1314	ATTGCTAAC	26	0.8947368421052632	0.940346	BAX inhibitor 1 [Source:NCBI gene (formerly Entrezgene);Acc:834758]
AT5G47450	CL.30877	837	ATATCACAC	21	0.75	0.965925	tonoplast intrinsic protein 2;3 [Source:NCBI gene (formerly Entrezgene);Acc:834794]
AT5G47450	CL.30877	867	GCTGCTACG	47	0.46875	0.611099	tonoplast intrinsic protein 2;3 [Source:NCBI gene (formerly Entrezgene);Acc:834794]
AT5G47450	CL.7086	1038	GTAGCTGTA	49	0.2972972972972973	0.719227	tonoplast intrinsic protein 2;3 [Source:NCBI gene (formerly Entrezgene);Acc:834794]
AT5G47450	CL.30877	993	GATGCTGAT	54	0.6486486486486487	0.983942	tonoplast intrinsic protein 2;3 [Source:NCBI gene (formerly Entrezgene);Acc:834794]
AT5G47450	CL.30877	917	ATATCACAC	21	0.75	0.965925	tonoplast intrinsic protein 2;3 [Source:NCBI gene (formerly Entrezgene);Acc:834794]
AT5G47450	CL.31792	396	CATGCCAGG	27	0.3333333333333333	0.615595	tonoplast intrinsic protein 2;3 [Source:NCBI gene (formerly Entrezgene);Acc:834794]
AT5G47450	CL.7086	889	TGGTCACAC	20	0.42857142857142855	0.855178	tonoplast intrinsic protein 2;3 [Source:NCBI gene (formerly Entrezgene);Acc:834794]
AT5G47450	CL.30877	913	GATGCTGAT	52	0.6285714285714286	0.983245	tonoplast intrinsic protein 2;3 [Source:NCBI gene (formerly Entrezgene);Acc:834794]
AT5G47450	CL.31792	419	GTAGCTGTA	38	0.3793103448275862	0.830271	tonoplast intrinsic protein 2;3 [Source:NCBI gene (formerly Entrezgene);Acc:834794]
AT5G47450	CL.7086	1075	GATGCTGAT	60	0.65	0.981063	tonoplast intrinsic protein 2;3 [Source:NCBI gene (formerly Entrezgene);Acc:834794]
AT5G47450	CL.7086	999	ATATCACAC	23	0.7058823529411765	0.963985	tonoplast intrinsic protein 2;3 [Source:NCBI gene (formerly Entrezgene);Acc:834794]
AT5G47450	CL.30877	956	GTAGCTGTA	47	0.3055555555555556	0.75356	tonoplast intrinsic protein 2;3 [Source:NCBI gene (formerly Entrezgene);Acc:834794]
AT5G47450	CL.30877	876	GTAGCTGTA	47	0.3055555555555556	0.75356	tonoplast intrinsic protein 2;3 [Source:NCBI gene (formerly Entrezgene);Acc:834794]
AT5G47450	CL.31792	456	GATGCTGAT	40	0.6666666666666666	0.989286	tonoplast intrinsic protein 2;3 [Source:NCBI gene (formerly Entrezgene);Acc:834794]
AT5G47450	CL.30877	853	CATGCCAGG	34	0.32142857142857145	0.755596	tonoplast intrinsic protein 2;3 [Source:NCBI gene (formerly Entrezgene);Acc:834794]
AT5G47450	CL.7086	922	TACTCACTC	22	0.47058823529411764	0.772646	tonoplast intrinsic protein 2;3 [Source:NCBI gene (formerly Entrezgene);Acc:834794]
AT5G47450	CL.31792	410	GCTGCTACG	39	0.4583333333333333	0.636121	tonoplast intrinsic protein 2;3 [Source:NCBI gene (formerly Entrezgene);Acc:834794]
AT5G47450	CL.7086	1015	CATGCCAGG	37	0.3548387096774194	0.785012	tonoplast intrinsic protein 2;3 [Source:NCBI gene (formerly Entrezgene);Acc:834794]
AT5G47450	CL.7086	1225	CCTTCAAAC	78	0.2916666666666667	0.873753	tonoplast intrinsic protein 2;3 [Source:NCBI gene (formerly Entrezgene);Acc:834794]
AT5G54270	CL.11159	1047	TGGACTGGC	30	0.5	0.911712	light-harvesting chlorophyll B-binding protein 3 [Source:NCBI gene (formerly Entrezgene);Acc:835515]
AT5G54270	CL.11159	988	CAGTCGTAT	38	0.6190476190476191	0.777829	light-harvesting chlorophyll B-binding protein 3 [Source:NCBI gene (formerly Entrezgene);Acc:835515]
AT5G54270	CL.11159	1063	CGTACTGTC	24	0.7222222222222222	0.979479	light-harvesting chlorophyll B-binding protein 3 [Source:NCBI gene (formerly Entrezgene);Acc:835515]
AT5G54270	CL.11159	1018	CGATCTAAC	36	0.9545454545454546	0.929879	light-harvesting chlorophyll B-binding protein 3 [Source:NCBI gene (formerly Entrezgene);Acc:835515]
AT5G54270	CL.11159	981	TCAACATCA	44	0.48	0.724278	light-harvesting chlorophyll B-binding protein 3 [Source:NCBI gene (formerly Entrezgene);Acc:835515]
AT5G54270	CL.11159	1030	CGGACTTGT	37	0.36	0.757245	light-harvesting chlorophyll B-binding protein 3 [Source:NCBI gene (formerly Entrezgene);Acc:835515]
AT5G54500	CL.26210	1296	TTTGCTGAG	20	0.5384615384615384	0.78902	flavodoxin-like quinone reductase 1 [Source:NCBI gene (formerly Entrezgene);Acc:835538]
AT5G54500	CL.26210	1155	CCGACTGTT	20	0.6153846153846154	0.73376	flavodoxin-like quinone reductase 1 [Source:NCBI gene (formerly Entrezgene);Acc:835538]
AT5G54500	CL.26210	1280	TTTGCTGAG	20	0.5384615384615384	0.78902	flavodoxin-like quinone reductase 1 [Source:NCBI gene (formerly Entrezgene);Acc:835538]
AT5G54500	evm.model.group7.49	874	CCGACTGTT	20	0.6153846153846154	0.73376	flavodoxin-like quinone reductase 1 [Source:NCBI gene (formerly Entrezgene);Acc:835538]
AT5G54500	CL.26210	1139	CCGACTGTT	20	0.6153846153846154	0.73376	flavodoxin-like quinone reductase 1 [Source:NCBI gene (formerly Entrezgene);Acc:835538]
AT5G54500	evm.model.group7.49	1015	TTTGCTGAG	20	0.5384615384615384	0.78902	flavodoxin-like quinone reductase 1 [Source:NCBI gene (formerly Entrezgene);Acc:835538]
AT5G54960	CL.28134	2598	GGCGCGCTA	23	0.5	0.915884	pyruvate decarboxylase-2 [Source:NCBI gene (formerly Entrezgene);Acc:835587]
AT5G54960	CL.28134	2654	GATTCGGAC	31	0.85	0.854569	pyruvate decarboxylase-2 [Source:NCBI gene (formerly Entrezgene);Acc:835587]
AT5G54960	CL.28134	2666	GAGACTTAC	31	0.20689655172413793	0.768172	pyruvate decarboxylase-2 [Source:NCBI gene (formerly Entrezgene);Acc:835587]
AT5G55180	evm.model.group4.1830	2127	AGGACGATT	26	0.16666666666666666	0.798498	O-Glycosyl hydrolases family 17 protein [Source:NCBI gene (formerly Entrezgene);Acc:835611]
AT5G55180	CL.20486	2460	AGGACGATT	26	0.16666666666666666	0.798498	O-Glycosyl hydrolases family 17 protein [Source:NCBI gene (formerly Entrezgene);Acc:835611]
AT5G55190	CL.12724	1481	CTGACTGAG	24	0.8947368421052632	0.995142	RAN GTPase 3 [Source:NCBI gene (formerly Entrezgene);Acc:835612]
AT5G55190	CL.12724	1367	TAGACTTGT	37	0.9444444444444444	0.999971	RAN GTPase 3 [Source:NCBI gene (formerly Entrezgene);Acc:835612]
AT5G55190	CL.12724	1208	TGTGCACCC	21	0.4666666666666667	0.706256	RAN GTPase 3 [Source:NCBI gene (formerly Entrezgene);Acc:835612]
AT5G55190	CL.12724	1841	CTTACGTAA	20	0.7142857142857143	0.886402	RAN GTPase 3 [Source:NCBI gene (formerly Entrezgene);Acc:835612]
AT5G55190	CL.12724	1689	TTGACTGCC	29	0.8	0.882555	RAN GTPase 3 [Source:NCBI gene (formerly Entrezgene);Acc:835612]
AT5G55190	CL.12724	1595	CTGACTGAG	24	0.8947368421052632	0.995142	RAN GTPase 3 [Source:NCBI gene (formerly Entrezgene);Acc:835612]
AT5G55190	CL.12724	1779	GAAACATTC	25	0.45	0.625007	RAN GTPase 3 [Source:NCBI gene (formerly Entrezgene);Acc:835612]
AT5G55190	CL.12724	1515	GTGTCAAGC	20	0.7857142857142857	0.856521	RAN GTPase 3 [Source:NCBI gene (formerly Entrezgene);Acc:835612]
AT5G55190	CL.12724	1619	TAGACTTGT	37	0.9444444444444444	0.999971	RAN GTPase 3 [Source:NCBI gene (formerly Entrezgene);Acc:835612]
AT5G55190	CL.12724	1733	TAGACTTGT	37	0.9444444444444444	0.999971	RAN GTPase 3 [Source:NCBI gene (formerly Entrezgene);Acc:835612]
AT5G55190	CL.12724	1345	TAGACAACA	35	0.4	0.650892	RAN GTPase 3 [Source:NCBI gene (formerly Entrezgene);Acc:835612]
AT5G55190	CL.12724	1475	CTTACGTAA	20	0.7142857142857143	0.886402	RAN GTPase 3 [Source:NCBI gene (formerly Entrezgene);Acc:835612]
AT5G55190	CL.12724	1711	TAGACAACA	35	0.4	0.650892	RAN GTPase 3 [Source:NCBI gene (formerly Entrezgene);Acc:835612]
AT5G55190	CL.12724	1597	TAGACAACA	35	0.4	0.650892	RAN GTPase 3 [Source:NCBI gene (formerly Entrezgene);Acc:835612]
AT5G55190	CL.12724	1229	CTGACTGAG	24	0.8947368421052632	0.995142	RAN GTPase 3 [Source:NCBI gene (formerly Entrezgene);Acc:835612]
AT5G55190	CL.12724	1665	GAAACATTC	25	0.45	0.625007	RAN GTPase 3 [Source:NCBI gene (formerly Entrezgene);Acc:835612]
AT5G55190	evm.model.group2.1448	1391	GAAACATTC	25	0.45	0.625007	RAN GTPase 3 [Source:NCBI gene (formerly Entrezgene);Acc:835612]
AT5G55190	CL.12724	1727	CTTACGTAA	20	0.7142857142857143	0.886402	RAN GTPase 3 [Source:NCBI gene (formerly Entrezgene);Acc:835612]
AT5G55190	CL.12724	1575	TTGACTGCC	29	0.8	0.882555	RAN GTPase 3 [Source:NCBI gene (formerly Entrezgene);Acc:835612]
AT5G55190	CL.12724	1460	TGTGCACCC	21	0.4666666666666667	0.706256	RAN GTPase 3 [Source:NCBI gene (formerly Entrezgene);Acc:835612]
AT5G55190	evm.model.group2.1448	1453	CTTACGTAA	20	0.7142857142857143	0.886402	RAN GTPase 3 [Source:NCBI gene (formerly Entrezgene);Acc:835612]
AT5G55190	CL.12724	1413	GAAACATTC	25	0.45	0.625007	RAN GTPase 3 [Source:NCBI gene (formerly Entrezgene);Acc:835612]
AT5G55190	CL.12724	1323	TTGACTGCC	29	0.8	0.882555	RAN GTPase 3 [Source:NCBI gene (formerly Entrezgene);Acc:835612]
AT5G55190	evm.model.group2.1448	1186	TGTGCACCC	21	0.4666666666666667	0.706256	RAN GTPase 3 [Source:NCBI gene (formerly Entrezgene);Acc:835612]
AT5G55190	evm.model.group2.1448	1207	CTGACTGAG	24	0.8947368421052632	0.995142	RAN GTPase 3 [Source:NCBI gene (formerly Entrezgene);Acc:835612]
AT5G55190	evm.model.group2.1448	1301	TTGACTGCC	29	0.8	0.882555	RAN GTPase 3 [Source:NCBI gene (formerly Entrezgene);Acc:835612]
AT5G55190	evm.model.group2.1448	1323	TAGACAACA	35	0.4	0.650892	RAN GTPase 3 [Source:NCBI gene (formerly Entrezgene);Acc:835612]
[truncated: 1,130 more rows]
