# Supplementary material for: Epitranscriptomic and expression profiling in Riccia fluitans across diverse environmental conditions
Source: Comput Struct Biotechnol J. 2025 Oct 2;27:4232–45. doi: 10.1016/j.csbj.2025.10.002 (PMC12513226; doi:10.1016/j.csbj.2025.10.002)
Supplement: Supplementary file 2 — Supplementary material [file mmc2.zip › Supplementary materials/Table S13.xlsx]

## Sheet: Table S13
Table S13. Significant 5-methylcytosine sites in the water environmental
arabidopsis_gene_id	riccia_gene_id	position	site	coverage	stoichiometry	probability	description
AT1G01280	CL.1318	1859	CTCGCTCGA	20	0.8181818181818182	0.648369	cytochrome P450, family 703, subfamily A, polypeptide 2 [Source:NCBI gene (formerly Entrezgene);Acc:839470]
AT1G01280	CL.1318	2036	CCCACTGTA	33	0.9230769230769231	0.975472	cytochrome P450, family 703, subfamily A, polypeptide 2 [Source:NCBI gene (formerly Entrezgene);Acc:839470]
AT1G01280	CL.1318	2393	TAGGCACAA	36	0.8333333333333334	0.81068	cytochrome P450, family 703, subfamily A, polypeptide 2 [Source:NCBI gene (formerly Entrezgene);Acc:839470]
AT1G01280	CL.1318	2296	CCCACTGTA	33	0.9230769230769231	0.975472	cytochrome P450, family 703, subfamily A, polypeptide 2 [Source:NCBI gene (formerly Entrezgene);Acc:839470]
AT1G01280	CL.1318	2080	ATATCGTGG	37	1.0	0.609886	cytochrome P450, family 703, subfamily A, polypeptide 2 [Source:NCBI gene (formerly Entrezgene);Acc:839470]
AT1G01280	CL.1318	2119	CTCGCTCGA	20	0.8181818181818182	0.648369	cytochrome P450, family 703, subfamily A, polypeptide 2 [Source:NCBI gene (formerly Entrezgene);Acc:839470]
AT1G01280	CL.1318	2340	ATATCGTGG	37	1.0	0.609886	cytochrome P450, family 703, subfamily A, polypeptide 2 [Source:NCBI gene (formerly Entrezgene);Acc:839470]
AT1G01280	CL.1318	2395	GGCACAAAA	29	0.9583333333333334	0.973154	cytochrome P450, family 703, subfamily A, polypeptide 2 [Source:NCBI gene (formerly Entrezgene);Acc:839470]
AT1G01280	CL.1318	2133	TAGGCACAA	36	0.8333333333333334	0.81068	cytochrome P450, family 703, subfamily A, polypeptide 2 [Source:NCBI gene (formerly Entrezgene);Acc:839470]
AT1G01280	CL.1318	2185	ATGACTGAA	25	0.75	0.803005	cytochrome P450, family 703, subfamily A, polypeptide 2 [Source:NCBI gene (formerly Entrezgene);Acc:839470]
AT1G01280	CL.1318	1925	ATGACTGAA	25	0.75	0.803005	cytochrome P450, family 703, subfamily A, polypeptide 2 [Source:NCBI gene (formerly Entrezgene);Acc:839470]
AT1G01280	CL.1318	2135	GGCACAAAA	29	0.9583333333333334	0.973154	cytochrome P450, family 703, subfamily A, polypeptide 2 [Source:NCBI gene (formerly Entrezgene);Acc:839470]
AT1G01750	CL.8200	1510	CTTACGAAT	25	0.75	0.945126	actin depolymerizing factor 11 [Source:NCBI gene (formerly Entrezgene);Acc:839281]
AT1G01750	CL.8200	1535	ATGACTGTC	26	0.3333333333333333	0.615304	actin depolymerizing factor 11 [Source:NCBI gene (formerly Entrezgene);Acc:839281]
AT1G01750	evm.model.group12.266	813	CGAACCGAT	29	0.875	0.988188	actin depolymerizing factor 11 [Source:NCBI gene (formerly Entrezgene);Acc:839281]
AT1G01750	evm.model.group12.266	1020	TTATCAAGA	27	0.7692307692307693	0.77111	actin depolymerizing factor 11 [Source:NCBI gene (formerly Entrezgene);Acc:839281]
AT1G01750	CL.8200	1679	TTATCAAGA	27	0.7692307692307693	0.77111	actin depolymerizing factor 11 [Source:NCBI gene (formerly Entrezgene);Acc:839281]
AT1G01750	evm.model.group12.266	1007	TTATCAAGT	29	0.5263157894736842	0.632053	actin depolymerizing factor 11 [Source:NCBI gene (formerly Entrezgene);Acc:839281]
AT1G01750	evm.model.group12.266	876	ATGACTGTC	26	0.3333333333333333	0.615304	actin depolymerizing factor 11 [Source:NCBI gene (formerly Entrezgene);Acc:839281]
AT1G01750	CL.8200	1666	TTATCAAGT	29	0.5263157894736842	0.632053	actin depolymerizing factor 11 [Source:NCBI gene (formerly Entrezgene);Acc:839281]
AT1G01750	CL.8200	1472	CGAACCGAT	29	0.875	0.988188	actin depolymerizing factor 11 [Source:NCBI gene (formerly Entrezgene);Acc:839281]
AT1G01750	evm.model.group12.266	851	CTTACGAAT	25	0.75	0.945126	actin depolymerizing factor 11 [Source:NCBI gene (formerly Entrezgene);Acc:839281]
AT1G02335	CL.34401	1210	CTTACGTGA	25	0.75	0.959458	germin-like protein subfamily 2 member 2 [Source:NCBI gene (formerly Entrezgene);Acc:3766642]
AT1G02335	CL.34401	1107	ACATCGTGT	39	0.6153846153846154	0.922246	germin-like protein subfamily 2 member 2 [Source:NCBI gene (formerly Entrezgene);Acc:3766642]
AT1G02335	CL.34406	1522	CAAACATCG	38	0.8076923076923077	0.879001	germin-like protein subfamily 2 member 2 [Source:NCBI gene (formerly Entrezgene);Acc:3766642]
AT1G02335	CL.34401	1104	CAAACATCG	37	0.8148148148148148	0.935729	germin-like protein subfamily 2 member 2 [Source:NCBI gene (formerly Entrezgene);Acc:3766642]
AT1G02335	CL.34406	1496	TAGACACTC	40	0.5357142857142857	0.98037	germin-like protein subfamily 2 member 2 [Source:NCBI gene (formerly Entrezgene);Acc:3766642]
AT1G02335	CL.34406	1525	ACATCGTGT	39	0.5555555555555556	0.932867	germin-like protein subfamily 2 member 2 [Source:NCBI gene (formerly Entrezgene);Acc:3766642]
AT1G02335	CL.19881	1009	TGTACGTAC	51	0.5277777777777778	0.842766	germin-like protein subfamily 2 member 2 [Source:NCBI gene (formerly Entrezgene);Acc:3766642]
AT1G02335	CL.34406	1628	CTTACGTGA	20	0.7272727272727273	0.80804	germin-like protein subfamily 2 member 2 [Source:NCBI gene (formerly Entrezgene);Acc:3766642]
AT1G02335	CL.19881	978	CCAGCTACC	48	0.4117647058823529	0.797468	germin-like protein subfamily 2 member 2 [Source:NCBI gene (formerly Entrezgene);Acc:3766642]
AT1G02335	CL.34406	1610	GCAACAGAA	36	0.9545454545454546	0.608665	germin-like protein subfamily 2 member 2 [Source:NCBI gene (formerly Entrezgene);Acc:3766642]
AT1G02335	CL.19881	986	CATGCATGC	59	0.5238095238095238	0.993579	germin-like protein subfamily 2 member 2 [Source:NCBI gene (formerly Entrezgene);Acc:3766642]
AT1G02335	CL.19881	939	CAAACATTT	52	0.56	0.646163	germin-like protein subfamily 2 member 2 [Source:NCBI gene (formerly Entrezgene);Acc:3766642]
AT1G02335	CL.19881	897	CACACTGCA	50	0.7027027027027027	0.63886	germin-like protein subfamily 2 member 2 [Source:NCBI gene (formerly Entrezgene);Acc:3766642]
AT1G02335	CL.19881	704	ATTTCCAGA	28	0.391304347826087	0.921543	germin-like protein subfamily 2 member 2 [Source:NCBI gene (formerly Entrezgene);Acc:3766642]
AT1G02335	CL.19881	1013	CGTACGTGT	50	0.78125	0.825447	germin-like protein subfamily 2 member 2 [Source:NCBI gene (formerly Entrezgene);Acc:3766642]
AT1G02335	CL.19881	893	TAGGCACAC	46	0.8484848484848485	0.949825	germin-like protein subfamily 2 member 2 [Source:NCBI gene (formerly Entrezgene);Acc:3766642]
AT1G02335	CL.19881	895	GGCACACTG	49	0.5454545454545454	0.906901	germin-like protein subfamily 2 member 2 [Source:NCBI gene (formerly Entrezgene);Acc:3766642]
AT1G02335	CL.19881	1042	TTAGCCTTG	56	0.6052631578947368	0.980496	germin-like protein subfamily 2 member 2 [Source:NCBI gene (formerly Entrezgene);Acc:3766642]
AT1G02335	CL.19881	833	CCTTCCAGG	41	0.3103448275862069	0.679583	germin-like protein subfamily 2 member 2 [Source:NCBI gene (formerly Entrezgene);Acc:3766642]
AT1G02335	CL.19881	1121	ATTACTGCT	35	0.8888888888888888	0.604096	germin-like protein subfamily 2 member 2 [Source:NCBI gene (formerly Entrezgene);Acc:3766642]
AT1G02335	CL.34401	1192	GCAACAGAA	36	1.0	0.603455	germin-like protein subfamily 2 member 2 [Source:NCBI gene (formerly Entrezgene);Acc:3766642]
AT1G02335	CL.19881	713	TCAACAAGA	28	0.8823529411764706	0.88014	germin-like protein subfamily 2 member 2 [Source:NCBI gene (formerly Entrezgene);Acc:3766642]
AT1G02335	CL.19881	1086	AGAACTGAT	42	1.0	0.780192	germin-like protein subfamily 2 member 2 [Source:NCBI gene (formerly Entrezgene);Acc:3766642]
AT1G02335	CL.34401	1078	TAGACACTC	40	0.5	0.920313	germin-like protein subfamily 2 member 2 [Source:NCBI gene (formerly Entrezgene);Acc:3766642]
AT1G02335	CL.19881	1001	CGTGCGAAT	56	0.6176470588235294	0.694651	germin-like protein subfamily 2 member 2 [Source:NCBI gene (formerly Entrezgene);Acc:3766642]
AT1G02335	CL.19881	785	CCCGCACTT	39	0.9565217391304348	0.905909	germin-like protein subfamily 2 member 2 [Source:NCBI gene (formerly Entrezgene);Acc:3766642]
AT1G02360	evm.model.group12.201	961	TCTACAAGA	100	0.6530612244897959	0.737398	Chitinase family protein [Source:NCBI gene (formerly Entrezgene);Acc:837724]
AT1G02360	evm.model.group12.201	651	GGAGCTTTC	39	0.4482758620689655	0.608535	Chitinase family protein [Source:NCBI gene (formerly Entrezgene);Acc:837724]
AT1G02360	evm.model.group12.201	610	ACAACTACC	31	0.6	0.777524	Chitinase family protein [Source:NCBI gene (formerly Entrezgene);Acc:837724]
AT1G02360	evm.model.group12.201	727	CTGGCTTGA	39	0.5384615384615384	0.629511	Chitinase family protein [Source:NCBI gene (formerly Entrezgene);Acc:837724]
AT1G02360	evm.model.group12.201	742	GCAACAGTA	46	0.3076923076923077	0.65575	Chitinase family protein [Source:NCBI gene (formerly Entrezgene);Acc:837724]
AT1G02360	evm.model.group12.201	664	TCTACTGGA	44	0.9310344827586207	0.801818	Chitinase family protein [Source:NCBI gene (formerly Entrezgene);Acc:837724]
AT1G02360	evm.model.group12.201	747	AGTACACTG	49	0.7777777777777778	0.677873	Chitinase family protein [Source:NCBI gene (formerly Entrezgene);Acc:837724]
AT1G02360	evm.model.group12.201	634	TGAGCTACC	36	0.3333333333333333	0.72171	Chitinase family protein [Source:NCBI gene (formerly Entrezgene);Acc:837724]
AT1G02360	evm.model.group12.201	562	GCTACTACC	25	0.875	0.747021	Chitinase family protein [Source:NCBI gene (formerly Entrezgene);Acc:837724]
AT1G02360	evm.model.group12.201	749	TACACTGGC	47	0.59375	0.653167	Chitinase family protein [Source:NCBI gene (formerly Entrezgene);Acc:837724]
AT1G02360	evm.model.group12.201	619	CCTGCGTTG	33	0.9583333333333334	0.971429	Chitinase family protein [Source:NCBI gene (formerly Entrezgene);Acc:837724]
AT1G02360	evm.model.group12.201	607	ACTACAACT	29	1.0	0.832002	Chitinase family protein [Source:NCBI gene (formerly Entrezgene);Acc:837724]
AT1G02560	CL.20331	1091	CCTGCTTAA	35	0.34615384615384615	0.881454	nuclear encoded CLP protease 5 [Source:NCBI gene (formerly Entrezgene);Acc:839433]
AT1G02560	CL.20331	1187	CCTGCTTAA	35	0.34615384615384615	0.881454	nuclear encoded CLP protease 5 [Source:NCBI gene (formerly Entrezgene);Acc:839433]
AT1G02560	CL.20331	1157	AAGGCGCTT	27	0.6	0.675009	nuclear encoded CLP protease 5 [Source:NCBI gene (formerly Entrezgene);Acc:839433]
AT1G02560	CL.20331	1061	AAGGCGCTT	27	0.6	0.675009	nuclear encoded CLP protease 5 [Source:NCBI gene (formerly Entrezgene);Acc:839433]
AT1G03130	CL.3412	894	GTAGCTCCA	28	0.5	0.875793	photosystem I subunit D-2 [Source:NCBI gene (formerly Entrezgene);Acc:838400]
AT1G03130	CL.3412	637	AGTTCAAGA	26	0.5714285714285714	0.694063	photosystem I subunit D-2 [Source:NCBI gene (formerly Entrezgene);Acc:838400]
AT1G03130	CL.3412	618	GGAACCGCT	31	0.7222222222222222	0.91798	photosystem I subunit D-2 [Source:NCBI gene (formerly Entrezgene);Acc:838400]
AT1G03130	CL.3412	655	AGTTCTACC	31	1.0	0.99006	photosystem I subunit D-2 [Source:NCBI gene (formerly Entrezgene);Acc:838400]
AT1G03130	CL.3412	896	AGCTCCAGG	25	0.35	0.990916	photosystem I subunit D-2 [Source:NCBI gene (formerly Entrezgene);Acc:838400]
AT1G03130	CL.3412	618	GGAACCGCT	31	0.7222222222222222	0.91798	photosystem I subunit D-2 [Source:NCBI gene (formerly Entrezgene);Acc:838400]
AT1G03130	CL.3412	744	GCGGCGGGA	55	0.5277777777777778	0.881301	photosystem I subunit D-2 [Source:NCBI gene (formerly Entrezgene);Acc:838400]
AT1G03130	CL.3412	873	CTCTCGGTC	21	0.7142857142857143	0.722832	photosystem I subunit D-2 [Source:NCBI gene (formerly Entrezgene);Acc:838400]
AT1G03130	CL.3412	692	CCTGCACCC	41	0.5833333333333334	0.914518	photosystem I subunit D-2 [Source:NCBI gene (formerly Entrezgene);Acc:838400]
AT1G03130	CL.3412	839	GTGGCTGGC	63	0.475	0.719241	photosystem I subunit D-2 [Source:NCBI gene (formerly Entrezgene);Acc:838400]
AT1G03130	CL.3412	763	GGAGCATCG	60	0.4444444444444444	0.91808	photosystem I subunit D-2 [Source:NCBI gene (formerly Entrezgene);Acc:838400]
AT1G03130	CL.3412	625	CTCTCAGGA	30	0.6666666666666666	0.831514	photosystem I subunit D-2 [Source:NCBI gene (formerly Entrezgene);Acc:838400]
AT1G03130	CL.3412	655	AGTTCTACC	31	1.0	0.99006	photosystem I subunit D-2 [Source:NCBI gene (formerly Entrezgene);Acc:838400]
AT1G03130	CL.3412	741	ACCGCGGCG	52	0.8125	0.823895	photosystem I subunit D-2 [Source:NCBI gene (formerly Entrezgene);Acc:838400]
AT1G03130	CL.3412	692	CCTGCACCC	40	0.6086956521739131	0.919116	photosystem I subunit D-2 [Source:NCBI gene (formerly Entrezgene);Acc:838400]
AT1G03130	CL.3412	744	GCGGCGGGA	59	0.5526315789473685	0.850264	photosystem I subunit D-2 [Source:NCBI gene (formerly Entrezgene);Acc:838400]
AT1G03130	CL.3412	763	GGAGCATCG	56	0.42857142857142855	0.883637	photosystem I subunit D-2 [Source:NCBI gene (formerly Entrezgene);Acc:838400]
AT1G03130	CL.3412	637	AGTTCAAGA	26	0.5714285714285714	0.694063	photosystem I subunit D-2 [Source:NCBI gene (formerly Entrezgene);Acc:838400]
AT1G03130	CL.3412	741	ACCGCGGCG	56	0.8285714285714286	0.819877	photosystem I subunit D-2 [Source:NCBI gene (formerly Entrezgene);Acc:838400]
AT1G03130	CL.3412	802	TCGGCAAGC	42	0.53125	0.915345	photosystem I subunit D-2 [Source:NCBI gene (formerly Entrezgene);Acc:838400]
AT1G03130	CL.3412	802	TCGGCAAGC	45	0.5714285714285714	0.941129	photosystem I subunit D-2 [Source:NCBI gene (formerly Entrezgene);Acc:838400]
AT1G03130	CL.3412	625	CTCTCAGGA	30	0.6666666666666666	0.831514	photosystem I subunit D-2 [Source:NCBI gene (formerly Entrezgene);Acc:838400]
AT1G03130	CL.3412	839	GTGGCTGGC	58	0.4864864864864865	0.738912	photosystem I subunit D-2 [Source:NCBI gene (formerly Entrezgene);Acc:838400]
AT1G04540	CL.18397	1391	TCTGCTAGA	20	0.13333333333333333	0.640775	Calcium-dependent lipid-binding (CaLB domain) family protein [Source:NCBI gene (formerly Entrezgene);Acc:839498]
AT1G05260	evm.model.group8.456	875	AAAGCACAA	49	0.3902439024390244	0.991266	Peroxidase superfamily protein [Source:NCBI gene (formerly Entrezgene);Acc:837028]
AT1G05260	evm.model.group8.456	849	AAGTCGATT	47	0.9142857142857143	0.940244	Peroxidase superfamily protein [Source:NCBI gene (formerly Entrezgene);Acc:837028]
AT1G05260	evm.model.group8.456	688	GCTACGCTG	33	0.631578947368421	0.893862	Peroxidase superfamily protein [Source:NCBI gene (formerly Entrezgene);Acc:837028]
AT1G05260	evm.model.group8.456	740	TAAGCTGGA	41	0.3870967741935484	0.811426	Peroxidase superfamily protein [Source:NCBI gene (formerly Entrezgene);Acc:837028]
AT1G05260	evm.model.group8.456	640	TCTACAACT	28	1.0	0.88593	Peroxidase superfamily protein [Source:NCBI gene (formerly Entrezgene);Acc:837028]
AT1G05260	evm.model.group8.456	803	GGGACTGTT	43	0.5	0.742271	Peroxidase superfamily protein [Source:NCBI gene (formerly Entrezgene);Acc:837028]
AT1G05260	evm.model.group8.456	750	GGAACCCAG	30	0.48	0.905425	Peroxidase superfamily protein [Source:NCBI gene (formerly Entrezgene);Acc:837028]
AT1G05260	evm.model.group8.456	778	ACTACAAGA	38	0.9	0.882344	Peroxidase superfamily protein [Source:NCBI gene (formerly Entrezgene);Acc:837028]
AT1G05260	evm.model.group8.456	663	CAAACGGAC	32	0.782608695652174	0.817127	Peroxidase superfamily protein [Source:NCBI gene (formerly Entrezgene);Acc:837028]
AT1G05260	evm.model.group8.456	652	GCGGCACAG	25	0.3684210526315789	0.807424	Peroxidase superfamily protein [Source:NCBI gene (formerly Entrezgene);Acc:837028]
AT1G05260	evm.model.group8.456	649	TCAGCGGCA	25	0.8125	0.943828	Peroxidase superfamily protein [Source:NCBI gene (formerly Entrezgene);Acc:837028]
AT1G05260	evm.model.group8.456	877	AGCACAACT	51	0.8461538461538461	0.997859	Peroxidase superfamily protein [Source:NCBI gene (formerly Entrezgene);Acc:837028]
AT1G06040	CL.16574	2273	AGAGCAGGA	24	0.4375	0.685364	B-box zinc finger family protein [Source:NCBI gene (formerly Entrezgene);Acc:837113]
AT1G06230	CL.12082	3439	AAAGCGGAA	27	0.6428571428571429	0.667458	global transcription factor group E4 [Source:NCBI gene (formerly Entrezgene);Acc:837133]
AT1G06230	CL.12082	3502	TAGACTTGT	30	0.48	0.999076	global transcription factor group E4 [Source:NCBI gene (formerly Entrezgene);Acc:837133]
AT1G06230	evm.model.group2.1017	3016	ATTACGTTG	22	0.6666666666666666	0.745125	global transcription factor group E4 [Source:NCBI gene (formerly Entrezgene);Acc:837133]
AT1G06230	CL.12082	3443	TAGACTTGT	30	0.48	0.999076	global transcription factor group E4 [Source:NCBI gene (formerly Entrezgene);Acc:837133]
AT1G06230	CL.12082	3425	ATTACGTTG	22	0.6666666666666666	0.745125	global transcription factor group E4 [Source:NCBI gene (formerly Entrezgene);Acc:837133]
AT1G06230	CL.12082	3366	ATTACGTTG	22	0.6666666666666666	0.745125	global transcription factor group E4 [Source:NCBI gene (formerly Entrezgene);Acc:837133]
AT1G06230	CL.12082	3330	ATTACGTTG	22	0.6666666666666666	0.745125	global transcription factor group E4 [Source:NCBI gene (formerly Entrezgene);Acc:837133]
AT1G06230	evm.model.group2.1017	3125	AAAGCGGAA	27	0.6428571428571429	0.667458	global transcription factor group E4 [Source:NCBI gene (formerly Entrezgene);Acc:837133]
AT1G06230	CL.12082	3474	GTGTCTGGG	22	0.5263157894736842	0.922219	global transcription factor group E4 [Source:NCBI gene (formerly Entrezgene);Acc:837133]
AT1G06230	evm.model.group2.1017	3093	TAGACTTGT	30	0.48	0.999076	global transcription factor group E4 [Source:NCBI gene (formerly Entrezgene);Acc:837133]
AT1G06230	CL.12082	3407	TAGACTTGT	30	0.48	0.999076	global transcription factor group E4 [Source:NCBI gene (formerly Entrezgene);Acc:837133]
AT1G06230	CL.12082	3415	GTGTCTGGG	22	0.5263157894736842	0.922219	global transcription factor group E4 [Source:NCBI gene (formerly Entrezgene);Acc:837133]
AT1G06230	CL.12082	3379	GTGTCTGGG	22	0.5263157894736842	0.922219	global transcription factor group E4 [Source:NCBI gene (formerly Entrezgene);Acc:837133]
AT1G06230	evm.model.group2.1017	3065	GTGTCTGGG	22	0.5263157894736842	0.922219	global transcription factor group E4 [Source:NCBI gene (formerly Entrezgene);Acc:837133]
AT1G06230	CL.12082	3475	AAAGCGGAA	27	0.6428571428571429	0.667458	global transcription factor group E4 [Source:NCBI gene (formerly Entrezgene);Acc:837133]
AT1G06230	CL.12082	3534	AAAGCGGAA	27	0.6428571428571429	0.667458	global transcription factor group E4 [Source:NCBI gene (formerly Entrezgene);Acc:837133]
AT1G06290	evm.model.group1.1245	2385	TTTGCAATT	20	0.6	0.986675	acyl-CoA oxidase 3 [Source:NCBI gene (formerly Entrezgene);Acc:837140]
AT1G06290	evm.model.group1.1245	2337	CTTGCATTG	20	0.9333333333333333	0.739288	acyl-CoA oxidase 3 [Source:NCBI gene (formerly Entrezgene);Acc:837140]
AT1G06290	CL.1561	3072	CTTGCATTG	20	0.9333333333333333	0.739288	acyl-CoA oxidase 3 [Source:NCBI gene (formerly Entrezgene);Acc:837140]
AT1G06290	CL.1561	3120	TTTGCAATT	20	0.6	0.986675	acyl-CoA oxidase 3 [Source:NCBI gene (formerly Entrezgene);Acc:837140]
AT1G06460	CL.12888	1374	ATAGCCTTT	22	0.7058823529411765	0.900253	alpha-crystallin domain 32.1 [Source:NCBI gene (formerly Entrezgene);Acc:837158]
AT1G06460	CL.12888	1237	TTTGCTAGG	22	0.8125	0.971022	alpha-crystallin domain 32.1 [Source:NCBI gene (formerly Entrezgene);Acc:837158]
AT1G06460	CL.12888	1365	CCTGCTAAA	27	0.6666666666666666	0.913097	alpha-crystallin domain 32.1 [Source:NCBI gene (formerly Entrezgene);Acc:837158]
AT1G06460	CL.12888	1310	AGTACATAA	21	0.9375	0.846442	alpha-crystallin domain 32.1 [Source:NCBI gene (formerly Entrezgene);Acc:837158]
AT1G06460	CL.12888	1298	CGGACTCAT	21	0.6428571428571429	0.968045	alpha-crystallin domain 32.1 [Source:NCBI gene (formerly Entrezgene);Acc:837158]
AT1G06460	CL.12888	1356	ATTACAACT	27	0.9166666666666666	0.610909	alpha-crystallin domain 32.1 [Source:NCBI gene (formerly Entrezgene);Acc:837158]
AT1G06680	evm.model.group6.547	508	CGTACTTGC	31	0.9047619047619048	0.956825	photosystem II subunit P-1 [Source:NCBI gene (formerly Entrezgene);Acc:837178]
AT1G06680	evm.model.group6.547	597	ACCGCGGAG	54	0.8571428571428571	0.734886	photosystem II subunit P-1 [Source:NCBI gene (formerly Entrezgene);Acc:837178]
AT1G06680	evm.model.group6.547	512	CTTGCTGGG	33	0.5238095238095238	0.753291	photosystem II subunit P-1 [Source:NCBI gene (formerly Entrezgene);Acc:837178]
AT1G06680	evm.model.group6.547	803	CAAGCTAGC	60	0.45161290322580644	0.708076	photosystem II subunit P-1 [Source:NCBI gene (formerly Entrezgene);Acc:837178]
AT1G06680	evm.model.group6.547	628	CGTACTACA	52	0.5769230769230769	0.603137	photosystem II subunit P-1 [Source:NCBI gene (formerly Entrezgene);Acc:837178]
AT1G06680	evm.model.group6.547	721	TGTACATTT	83	0.86	0.70867	photosystem II subunit P-1 [Source:NCBI gene (formerly Entrezgene);Acc:837178]
AT1G06680	evm.model.group6.547	472	ACTACGGCT	28	0.9333333333333333	0.888938	photosystem II subunit P-1 [Source:NCBI gene (formerly Entrezgene);Acc:837178]
AT1G06680	evm.model.group6.547	631	ACTACAACT	65	1.0	0.797411	photosystem II subunit P-1 [Source:NCBI gene (formerly Entrezgene);Acc:837178]
AT1G06680	evm.model.group6.547	688	AATGCATCG	69	0.5454545454545454	0.719084	photosystem II subunit P-1 [Source:NCBI gene (formerly Entrezgene);Acc:837178]
AT1G06680	evm.model.group6.547	786	GGATCTGCT	79	0.967741935483871	0.988417	photosystem II subunit P-1 [Source:NCBI gene (formerly Entrezgene);Acc:837178]
AT1G06700	evm.model.group3.2134	1579	AGTGCGGGG	20	0.46153846153846156	0.775879	Protein kinase superfamily protein [Source:NCBI gene (formerly Entrezgene);Acc:837180]
AT1G07530	CL.30058	2517	ACGGCGCGT	21	0.8888888888888888	0.996313	SCARECROW-like 14 [Source:NCBI gene (formerly Entrezgene);Acc:837267]
AT1G07530	CL.30058	2519	GGCGCGTGG	21	0.8461538461538461	0.953659	SCARECROW-like 14 [Source:NCBI gene (formerly Entrezgene);Acc:837267]
AT1G07530	CL.30058	2567	ACATCGTGG	20	0.6	0.733206	SCARECROW-like 14 [Source:NCBI gene (formerly Entrezgene);Acc:837267]
AT1G07890	CL.18550	549	CTCGCTGGT	21	0.5454545454545454	0.802424	ascorbate peroxidase 1 [Source:NCBI gene (formerly Entrezgene);Acc:837304]
AT1G07890	CL.18550	952	ACTACGCTG	76	0.8846153846153846	0.992568	ascorbate peroxidase 1 [Source:NCBI gene (formerly Entrezgene);Acc:837304]
AT1G07890	CL.18550	1019	CACTCTCGG	90	0.5666666666666667	0.880461	ascorbate peroxidase 1 [Source:NCBI gene (formerly Entrezgene);Acc:837304]
AT1G07890	CL.18550	1287	AGTACGGCT	142	0.9230769230769231	0.764504	ascorbate peroxidase 1 [Source:NCBI gene (formerly Entrezgene);Acc:837304]
AT1G07890	CL.18550	830	TACGCTGAA	76	0.6875	0.947867	ascorbate peroxidase 1 [Source:NCBI gene (formerly Entrezgene);Acc:837304]
AT1G07890	CL.18550	1132	ATAACACTT	174	0.7377049180327869	0.944499	ascorbate peroxidase 1 [Source:NCBI gene (formerly Entrezgene);Acc:837304]
AT1G07890	CL.18550	830	GTTGCTGTC	43	0.46153846153846156	0.606465	ascorbate peroxidase 1 [Source:NCBI gene (formerly Entrezgene);Acc:837304]
AT1G07890	CL.18550	996	GAAGCTTAG	82	0.26229508196721313	0.761881	ascorbate peroxidase 1 [Source:NCBI gene (formerly Entrezgene);Acc:837304]
AT1G07890	CL.18550	901	CGGACAGTA	75	0.45098039215686275	0.666152	ascorbate peroxidase 1 [Source:NCBI gene (formerly Entrezgene);Acc:837304]
AT1G07890	CL.18550	1256	ATAACACTT	175	0.7398373983739838	0.941927	ascorbate peroxidase 1 [Source:NCBI gene (formerly Entrezgene);Acc:837304]
AT1G07890	CL.18550	425	CTCGCTGGT	21	0.5454545454545454	0.802424	ascorbate peroxidase 1 [Source:NCBI gene (formerly Entrezgene);Acc:837304]
AT1G07890	CL.18550	1021	CTCTCGGAC	81	0.8867924528301887	0.874906	ascorbate peroxidase 1 [Source:NCBI gene (formerly Entrezgene);Acc:837304]
AT1G07890	CL.18550	1052	CTCACGTTT	104	0.3088235294117647	0.689641	ascorbate peroxidase 1 [Source:NCBI gene (formerly Entrezgene);Acc:837304]
AT1G07890	CL.18550	564	TTTACGCAT	29	0.391304347826087	0.912888	ascorbate peroxidase 1 [Source:NCBI gene (formerly Entrezgene);Acc:837304]
AT1G07890	CL.18550	954	TACGCTGAA	76	0.6875	0.947867	ascorbate peroxidase 1 [Source:NCBI gene (formerly Entrezgene);Acc:837304]
AT1G07890	CL.18550	1051	CAGACATTT	138	0.6145833333333334	0.971871	ascorbate peroxidase 1 [Source:NCBI gene (formerly Entrezgene);Acc:837304]
AT1G07890	CL.18550	883	ATAGCTAGG	76	0.4878048780487805	0.735481	ascorbate peroxidase 1 [Source:NCBI gene (formerly Entrezgene);Acc:837304]
AT1G07890	CL.18550	1233	TATACTTGA	136	0.989010989010989	0.848768	ascorbate peroxidase 1 [Source:NCBI gene (formerly Entrezgene);Acc:837304]
AT1G07890	CL.18550	1007	ATAGCTAGG	75	0.5	0.743292	ascorbate peroxidase 1 [Source:NCBI gene (formerly Entrezgene);Acc:837304]
AT1G07890	CL.18550	1025	CGGACAGTA	75	0.45098039215686275	0.666152	ascorbate peroxidase 1 [Source:NCBI gene (formerly Entrezgene);Acc:837304]
AT1G07890	CL.18550	668	GGATCATCT	26	0.8	0.838269	ascorbate peroxidase 1 [Source:NCBI gene (formerly Entrezgene);Acc:837304]
AT1G07890	CL.18550	828	ACTACGCTG	76	0.8846153846153846	0.992568	ascorbate peroxidase 1 [Source:NCBI gene (formerly Entrezgene);Acc:837304]
AT1G07890	CL.18550	688	TTTACGCAT	29	0.391304347826087	0.912888	ascorbate peroxidase 1 [Source:NCBI gene (formerly Entrezgene);Acc:837304]
AT1G07890	CL.18550	566	TACGCATAC	30	0.30434782608695654	0.78279	ascorbate peroxidase 1 [Source:NCBI gene (formerly Entrezgene);Acc:837304]
AT1G07890	CL.18550	928	CTCACGTTT	104	0.3088235294117647	0.698981	ascorbate peroxidase 1 [Source:NCBI gene (formerly Entrezgene);Acc:837304]
AT1G07890	CL.18550	895	CACTCTCGG	90	0.5666666666666667	0.880461	ascorbate peroxidase 1 [Source:NCBI gene (formerly Entrezgene);Acc:837304]
AT1G07890	CL.18550	544	GGATCATCT	26	0.8	0.838269	ascorbate peroxidase 1 [Source:NCBI gene (formerly Entrezgene);Acc:837304]
AT1G07890	CL.18550	1163	AGTACGGCT	142	0.9230769230769231	0.762658	ascorbate peroxidase 1 [Source:NCBI gene (formerly Entrezgene);Acc:837304]
AT1G07890	CL.18550	1061	CCTACAAGT	154	0.8857142857142857	0.717636	ascorbate peroxidase 1 [Source:NCBI gene (formerly Entrezgene);Acc:837304]
AT1G07890	CL.18550	1185	CCTACAAGT	154	0.8857142857142857	0.692082	ascorbate peroxidase 1 [Source:NCBI gene (formerly Entrezgene);Acc:837304]
AT1G07890	CL.18550	1109	TATACTTGA	136	0.989010989010989	0.844432	ascorbate peroxidase 1 [Source:NCBI gene (formerly Entrezgene);Acc:837304]
AT1G07890	CL.18550	690	TACGCATAC	31	0.30434782608695654	0.787355	ascorbate peroxidase 1 [Source:NCBI gene (formerly Entrezgene);Acc:837304]
AT1G07890	CL.18550	897	CTCTCGGAC	82	0.8867924528301887	0.871133	ascorbate peroxidase 1 [Source:NCBI gene (formerly Entrezgene);Acc:837304]
AT1G07890	CL.18550	1175	CAGACATTT	138	0.6145833333333334	0.976965	ascorbate peroxidase 1 [Source:NCBI gene (formerly Entrezgene);Acc:837304]
AT1G07890	CL.18550	872	GAAGCTTAG	82	0.26229508196721313	0.761881	ascorbate peroxidase 1 [Source:NCBI gene (formerly Entrezgene);Acc:837304]
AT1G07920	CL.30803	1867	TCAGCAAAC	22	0.5294117647058824	0.965311	GTP binding Elongation factor Tu family protein [Source:NCBI gene (formerly Entrezgene);Acc:837307]
AT1G07920	CL.30803	2128	TTGACATGG	35	0.3225806451612903	0.836767	GTP binding Elongation factor Tu family protein [Source:NCBI gene (formerly Entrezgene);Acc:837307]
AT1G07920	CL.30803	1796	GTCACTGGT	44	0.6896551724137931	0.602252	GTP binding Elongation factor Tu family protein [Source:NCBI gene (formerly Entrezgene);Acc:837307]
AT1G07920	CL.30803	1907	TTGACATGG	35	0.3225806451612903	0.836767	GTP binding Elongation factor Tu family protein [Source:NCBI gene (formerly Entrezgene);Acc:837307]
AT1G07920	evm.model.group8.1340	1802	TGTGCAATC	30	0.43478260869565216	0.763841	GTP binding Elongation factor Tu family protein [Source:NCBI gene (formerly Entrezgene);Acc:837307]
AT1G07920	CL.30803	2055	CAATCAAAA	49	0.46875	0.650429	GTP binding Elongation factor Tu family protein [Source:NCBI gene (formerly Entrezgene);Acc:837307]
AT1G07920	evm.model.group8.1340	1793	ATGGCTACT	34	0.75	0.810183	GTP binding Elongation factor Tu family protein [Source:NCBI gene (formerly Entrezgene);Acc:837307]
AT1G07920	evm.model.group8.1340	1788	TTGACATGG	35	0.3225806451612903	0.836767	GTP binding Elongation factor Tu family protein [Source:NCBI gene (formerly Entrezgene);Acc:837307]
AT1G07920	evm.model.group8.1340	1715	CAATCAAAA	49	0.46875	0.650429	GTP binding Elongation factor Tu family protein [Source:NCBI gene (formerly Entrezgene);Acc:837307]
AT1G07920	evm.model.group8.1340	1462	AAAGCTGCG	22	0.631578947368421	0.849907	GTP binding Elongation factor Tu family protein [Source:NCBI gene (formerly Entrezgene);Acc:837307]
AT1G07920	CL.30803	1784	GTCACTGGT	44	0.6896551724137931	0.602252	GTP binding Elongation factor Tu family protein [Source:NCBI gene (formerly Entrezgene);Acc:837307]
AT1G07920	evm.model.group8.1344	1122	GTTGCTGTA	23	0.6666666666666666	0.675984	GTP binding Elongation factor Tu family protein [Source:NCBI gene (formerly Entrezgene);Acc:837307]
AT1G07920	evm.model.group8.1344	1281	ATTGCTGTG	37	0.782608695652174	0.972632	GTP binding Elongation factor Tu family protein [Source:NCBI gene (formerly Entrezgene);Acc:837307]
AT1G07920	evm.model.group8.1340	1665	GTCACTGGT	43	0.6896551724137931	0.624125	GTP binding Elongation factor Tu family protein [Source:NCBI gene (formerly Entrezgene);Acc:837307]
AT1G07920	CL.30793	1161	CACACTTCC	23	0.9375	0.805567	GTP binding Elongation factor Tu family protein [Source:NCBI gene (formerly Entrezgene);Acc:837307]
AT1G07920	CL.30803	2142	TGTGCAATC	30	0.43478260869565216	0.763841	GTP binding Elongation factor Tu family protein [Source:NCBI gene (formerly Entrezgene);Acc:837307]
AT1G07920	CL.30803	1834	CAATCAAAA	49	0.46875	0.650429	GTP binding Elongation factor Tu family protein [Source:NCBI gene (formerly Entrezgene);Acc:837307]
AT1G07920	evm.model.group8.1344	1536	AAGGCTGCC	70	0.8888888888888888	0.789043	GTP binding Elongation factor Tu family protein [Source:NCBI gene (formerly Entrezgene);Acc:837307]
AT1G07920	evm.model.group8.1340	1527	TCAGCAAAC	22	0.5294117647058824	0.965311	GTP binding Elongation factor Tu family protein [Source:NCBI gene (formerly Entrezgene);Acc:837307]
AT1G07920	evm.model.group8.1344	1407	ATGACAGTT	34	0.8695652173913043	0.982317	GTP binding Elongation factor Tu family protein [Source:NCBI gene (formerly Entrezgene);Acc:837307]
AT1G07920	evm.model.group8.1344	1489	TCATCAAGG	68	0.875	0.999767	GTP binding Elongation factor Tu family protein [Source:NCBI gene (formerly Entrezgene);Acc:837307]
AT1G07920	CL.30803	1822	TATACGTCA	24	0.35294117647058826	0.793744	GTP binding Elongation factor Tu family protein [Source:NCBI gene (formerly Entrezgene);Acc:837307]
AT1G07920	CL.30793	1407	CCAACTGGA	55	0.6	0.657897	GTP binding Elongation factor Tu family protein [Source:NCBI gene (formerly Entrezgene);Acc:837307]
AT1G07920	CL.30803	1593	AAAGCTGCG	22	0.631578947368421	0.849907	GTP binding Elongation factor Tu family protein [Source:NCBI gene (formerly Entrezgene);Acc:837307]
AT1G07920	evm.model.group8.1344	1276	CCCACATTG	38	0.7368421052631579	0.779878	GTP binding Elongation factor Tu family protein [Source:NCBI gene (formerly Entrezgene);Acc:837307]
AT1G07920	evm.model.group8.1344	1269	CACACTTCC	34	0.9629629629629629	0.897857	GTP binding Elongation factor Tu family protein [Source:NCBI gene (formerly Entrezgene);Acc:837307]
AT1G07920	CL.30803	2133	ATGGCTACT	34	0.75	0.810183	GTP binding Elongation factor Tu family protein [Source:NCBI gene (formerly Entrezgene);Acc:837307]
AT1G07920	CL.30793	1428	AAGGCTGCC	56	0.9318181818181818	0.881807	GTP binding Elongation factor Tu family protein [Source:NCBI gene (formerly Entrezgene);Acc:837307]
AT1G07920	CL.30803	1646	TCAGCAAAC	22	0.5294117647058824	0.965311	GTP binding Elongation factor Tu family protein [Source:NCBI gene (formerly Entrezgene);Acc:837307]
AT1G07920	CL.30803	1613	TATACGTCA	24	0.35294117647058826	0.793744	GTP binding Elongation factor Tu family protein [Source:NCBI gene (formerly Entrezgene);Acc:837307]
AT1G07920	CL.30803	1802	AAAGCTGCG	22	0.631578947368421	0.849907	GTP binding Elongation factor Tu family protein [Source:NCBI gene (formerly Entrezgene);Acc:837307]
AT1G07920	CL.30803	1846	CAATCAAAA	49	0.46875	0.650429	GTP binding Elongation factor Tu family protein [Source:NCBI gene (formerly Entrezgene);Acc:837307]
AT1G07920	CL.30803	1933	TGTGCAATC	30	0.43478260869565216	0.763841	GTP binding Elongation factor Tu family protein [Source:NCBI gene (formerly Entrezgene);Acc:837307]
AT1G07920	CL.30793	1674	ATAGCTGTA	62	0.4222222222222222	0.767785	GTP binding Elongation factor Tu family protein [Source:NCBI gene (formerly Entrezgene);Acc:837307]
AT1G07920	CL.30803	1912	ATGGCTACT	34	0.75	0.810183	GTP binding Elongation factor Tu family protein [Source:NCBI gene (formerly Entrezgene);Acc:837307]
AT1G07920	evm.model.group8.1344	1459	GTGACATGA	49	0.7575757575757576	0.927559	GTP binding Elongation factor Tu family protein [Source:NCBI gene (formerly Entrezgene);Acc:837307]
AT1G07920	CL.30803	1581	AAAGCTGCG	22	0.631578947368421	0.849907	GTP binding Elongation factor Tu family protein [Source:NCBI gene (formerly Entrezgene);Acc:837307]
AT1G07920	CL.30803	1921	TGTGCAATC	30	0.43478260869565216	0.763841	GTP binding Elongation factor Tu family protein [Source:NCBI gene (formerly Entrezgene);Acc:837307]
AT1G07920	CL.30793	1299	ATGACAGTA	33	0.9615384615384616	0.997526	GTP binding Elongation factor Tu family protein [Source:NCBI gene (formerly Entrezgene);Acc:837307]
AT1G07920	CL.30803	1601	TATACGTCA	24	0.35294117647058826	0.793744	GTP binding Elongation factor Tu family protein [Source:NCBI gene (formerly Entrezgene);Acc:837307]
AT1G07920	evm.model.group8.1340	1482	TATACGTCA	24	0.35294117647058826	0.793744	GTP binding Elongation factor Tu family protein [Source:NCBI gene (formerly Entrezgene);Acc:837307]
AT1G07920	CL.30793	1351	GTGACATGA	39	0.7575757575757576	0.998818	GTP binding Elongation factor Tu family protein [Source:NCBI gene (formerly Entrezgene);Acc:837307]
AT1G07920	CL.30803	2005	GTCACTGGT	44	0.6896551724137931	0.602252	GTP binding Elongation factor Tu family protein [Source:NCBI gene (formerly Entrezgene);Acc:837307]
AT1G07920	CL.30803	1658	TCAGCAAAC	22	0.5294117647058824	0.965311	GTP binding Elongation factor Tu family protein [Source:NCBI gene (formerly Entrezgene);Acc:837307]
AT1G07920	CL.30793	1386	AAGGCTGTT	48	0.9705882352941176	0.963249	GTP binding Elongation factor Tu family protein [Source:NCBI gene (formerly Entrezgene);Acc:837307]
AT1G07920	CL.30803	1919	TTGACATGG	35	0.3225806451612903	0.836767	GTP binding Elongation factor Tu family protein [Source:NCBI gene (formerly Entrezgene);Acc:837307]
AT1G07920	CL.30803	1924	ATGGCTACT	34	0.75	0.810183	GTP binding Elongation factor Tu family protein [Source:NCBI gene (formerly Entrezgene);Acc:837307]
AT1G07920	CL.30793	1173	ATTGCTGTG	22	0.8	0.941815	GTP binding Elongation factor Tu family protein [Source:NCBI gene (formerly Entrezgene);Acc:837307]
AT1G08360	CL.3491	1171	AGCTCGGAA	44	0.9333333333333333	0.936048	Ribosomal protein L1p/L10e family [Source:NCBI gene (formerly Entrezgene);Acc:837356]
AT1G08360	evm.model.group1.737	572	CCTGCTTAA	27	0.7619047619047619	0.894576	Ribosomal protein L1p/L10e family [Source:NCBI gene (formerly Entrezgene);Acc:837356]
AT1G08360	CL.902	1047	TAGTCGTCT	23	1.0	0.967372	Ribosomal protein L1p/L10e family [Source:NCBI gene (formerly Entrezgene);Acc:837356]
AT1G08360	CL.3491	1013	ACATCGAGT	25	0.8421052631578947	0.992963	Ribosomal protein L1p/L10e family [Source:NCBI gene (formerly Entrezgene);Acc:837356]
AT1G08360	CL.3491	1169	CGAGCTCGG	37	0.7857142857142857	0.990449	Ribosomal protein L1p/L10e family [Source:NCBI gene (formerly Entrezgene);Acc:837356]
AT1G08360	evm.model.group1.737	849	TAGTCGTCT	23	1.0	0.967372	Ribosomal protein L1p/L10e family [Source:NCBI gene (formerly Entrezgene);Acc:837356]
AT1G08360	CL.902	770	CCTGCTTAA	27	0.7619047619047619	0.894576	Ribosomal protein L1p/L10e family [Source:NCBI gene (formerly Entrezgene);Acc:837356]
AT1G08360	CL.3491	1010	GCAACATCG	25	0.7142857142857143	0.959001	Ribosomal protein L1p/L10e family [Source:NCBI gene (formerly Entrezgene);Acc:837356]
AT1G08360	CL.902	1025	TCTCCAGGT	45	0.1951219512195122	0.741823	Ribosomal protein L1p/L10e family [Source:NCBI gene (formerly Entrezgene);Acc:837356]
AT1G08360	CL.3491	922	AGGGCGATA	20	0.7857142857142857	0.716185	Ribosomal protein L1p/L10e family [Source:NCBI gene (formerly Entrezgene);Acc:837356]
AT1G08360	CL.902	896	AATACGTGA	42	0.8125	0.981074	Ribosomal protein L1p/L10e family [Source:NCBI gene (formerly Entrezgene);Acc:837356]
AT1G08360	CL.902	1169	GGGACATTC	28	0.52	0.966263	Ribosomal protein L1p/L10e family [Source:NCBI gene (formerly Entrezgene);Acc:837356]
AT1G08360	CL.3491	1084	CACACAACT	29	1.0	0.647207	Ribosomal protein L1p/L10e family [Source:NCBI gene (formerly Entrezgene);Acc:837356]
AT1G08360	CL.3491	1026	TTGGCTATT	27	0.75	0.69434	Ribosomal protein L1p/L10e family [Source:NCBI gene (formerly Entrezgene);Acc:837356]
AT1G08360	CL.902	1024	CTCTCCAGG	42	0.2	0.966255	Ribosomal protein L1p/L10e family [Source:NCBI gene (formerly Entrezgene);Acc:837356]
AT1G08360	evm.model.group1.737	827	TCTCCAGGT	45	0.1951219512195122	0.741823	Ribosomal protein L1p/L10e family [Source:NCBI gene (formerly Entrezgene);Acc:837356]
AT1G08360	evm.model.group1.737	826	CTCTCCAGG	42	0.2	0.966255	Ribosomal protein L1p/L10e family [Source:NCBI gene (formerly Entrezgene);Acc:837356]
AT1G08360	evm.model.group1.737	698	AATACGTGA	42	0.8125	0.981074	Ribosomal protein L1p/L10e family [Source:NCBI gene (formerly Entrezgene);Acc:837356]
AT1G08360	CL.3491	970	AGGACATAT	21	0.2857142857142857	0.604206	Ribosomal protein L1p/L10e family [Source:NCBI gene (formerly Entrezgene);Acc:837356]
AT1G08360	evm.model.group1.737	971	GGGACATTC	28	0.52	0.966263	Ribosomal protein L1p/L10e family [Source:NCBI gene (formerly Entrezgene);Acc:837356]
AT1G08360	CL.902	1011	AAGACTTTC	51	0.2391304347826087	0.992322	Ribosomal protein L1p/L10e family [Source:NCBI gene (formerly Entrezgene);Acc:837356]
AT1G08360	evm.model.group1.737	813	AAGACTTTC	51	0.2391304347826087	0.992322	Ribosomal protein L1p/L10e family [Source:NCBI gene (formerly Entrezgene);Acc:837356]
AT1G08380	CL.17345	709	TCGGCTTTA	31	0.5	0.679566	photosystem I subunit O [Source:NCBI gene (formerly Entrezgene);Acc:837358]
AT1G08380	CL.17345	620	GGCACTTGG	32	0.7727272727272727	0.814312	photosystem I subunit O [Source:NCBI gene (formerly Entrezgene);Acc:837358]
AT1G08380	CL.17345	468	CGGGCTGAT	20	0.8181818181818182	0.740242	photosystem I subunit O [Source:NCBI gene (formerly Entrezgene);Acc:837358]
AT1G08380	CL.17345	818	CTTGCTGCT	23	0.7333333333333333	0.881517	photosystem I subunit O [Source:NCBI gene (formerly Entrezgene);Acc:837358]
AT1G08380	CL.17345	718	CACACAATC	34	1.0	0.770478	photosystem I subunit O [Source:NCBI gene (formerly Entrezgene);Acc:837358]
AT1G09130	CL.29316	1742	GAAACAAGC	25	0.8666666666666667	0.859867	ATP-dependent caseinolytic (Clp) protease/crotonase family protein [Source:NCBI gene (formerly Entrezgene);Acc:837432]
AT1G09130	CL.29316	1811	AGTACGTTG	34	0.6666666666666666	0.865594	ATP-dependent caseinolytic (Clp) protease/crotonase family protein [Source:NCBI gene (formerly Entrezgene);Acc:837432]
AT1G09130	CL.29316	1848	CACTCTGGC	34	0.5	0.645556	ATP-dependent caseinolytic (Clp) protease/crotonase family protein [Source:NCBI gene (formerly Entrezgene);Acc:837432]
AT1G09560	CL.19875	1043	TTAGCCTTT	50	0.6	0.962003	germin-like protein 5 [Source:NCBI gene (formerly Entrezgene);Acc:837482]
AT1G09560	CL.19875	896	GGCACACTG	49	0.5294117647058824	0.91678	germin-like protein 5 [Source:NCBI gene (formerly Entrezgene);Acc:837482]
AT1G09560	CL.19875	898	CACACTGCA	50	0.6756756756756757	0.6305	germin-like protein 5 [Source:NCBI gene (formerly Entrezgene);Acc:837482]
AT1G09560	CL.19875	894	TAGGCACAC	46	0.8235294117647058	0.952867	germin-like protein 5 [Source:NCBI gene (formerly Entrezgene);Acc:837482]
AT1G09560	CL.19875	940	CAAACATTT	52	0.52	0.640623	germin-like protein 5 [Source:NCBI gene (formerly Entrezgene);Acc:837482]
AT1G09560	CL.19875	626	ACAACTGCA	20	0.6428571428571429	0.617903	germin-like protein 5 [Source:NCBI gene (formerly Entrezgene);Acc:837482]
AT1G09560	CL.19878	578	ATGACATCT	20	0.45454545454545453	0.704191	germin-like protein 5 [Source:NCBI gene (formerly Entrezgene);Acc:837482]
AT1G09560	CL.19875	1014	CGTACGTGT	48	0.7741935483870968	0.81244	germin-like protein 5 [Source:NCBI gene (formerly Entrezgene);Acc:837482]
AT1G09560	CL.19875	786	CCCGCACTT	39	0.9565217391304348	0.905551	germin-like protein 5 [Source:NCBI gene (formerly Entrezgene);Acc:837482]
AT1G09560	CL.19878	908	CGTGCGAAT	58	0.6470588235294118	0.674961	germin-like protein 5 [Source:NCBI gene (formerly Entrezgene);Acc:837482]
AT1G09560	CL.19875	1002	CGTGCGAAT	56	0.6060606060606061	0.695816	germin-like protein 5 [Source:NCBI gene (formerly Entrezgene);Acc:837482]
AT1G09560	CL.19875	987	CATGCATGC	58	0.5238095238095238	0.995721	germin-like protein 5 [Source:NCBI gene (formerly Entrezgene);Acc:837482]
AT1G09560	CL.19875	705	ATTTCCAGA	29	0.391304347826087	0.914035	germin-like protein 5 [Source:NCBI gene (formerly Entrezgene);Acc:837482]
AT1G09560	CL.19878	920	CGTACGTGT	51	0.7941176470588235	0.829379	germin-like protein 5 [Source:NCBI gene (formerly Entrezgene);Acc:837482]
AT1G09560	CL.19875	834	CCTTCCAGG	41	0.3	0.698577	germin-like protein 5 [Source:NCBI gene (formerly Entrezgene);Acc:837482]
AT1G09560	CL.19875	979	CCAGCTACC	48	0.4117647058823529	0.797468	germin-like protein 5 [Source:NCBI gene (formerly Entrezgene);Acc:837482]
AT1G09560	CL.19875	1087	AGAACTGAT	40	1.0	0.779359	germin-like protein 5 [Source:NCBI gene (formerly Entrezgene);Acc:837482]
AT1G09560	CL.19878	885	CCAGCTACC	49	0.42857142857142855	0.798989	germin-like protein 5 [Source:NCBI gene (formerly Entrezgene);Acc:837482]
AT1G09560	CL.19878	620	TCAACAAGA	29	0.8823529411764706	0.870727	germin-like protein 5 [Source:NCBI gene (formerly Entrezgene);Acc:837482]
AT1G09560	CL.19878	740	CCTTCCAGG	42	0.26666666666666666	0.640056	germin-like protein 5 [Source:NCBI gene (formerly Entrezgene);Acc:837482]
AT1G09560	CL.19878	993	AGAACTGAT	43	1.0	0.836403	germin-like protein 5 [Source:NCBI gene (formerly Entrezgene);Acc:837482]
AT1G09560	CL.19878	804	CTCACTGCA	51	0.6285714285714286	0.711004	germin-like protein 5 [Source:NCBI gene (formerly Entrezgene);Acc:837482]
AT1G09560	CL.19878	1007	GATTCAAGA	40	0.8333333333333334	0.604759	germin-like protein 5 [Source:NCBI gene (formerly Entrezgene);Acc:837482]
AT1G09560	CL.19878	949	TTAGCCTTT	53	0.59375	0.960895	germin-like protein 5 [Source:NCBI gene (formerly Entrezgene);Acc:837482]
AT1G09560	CL.19875	714	TCAACAAGA	29	0.8823529411764706	0.870727	germin-like protein 5 [Source:NCBI gene (formerly Entrezgene);Acc:837482]
AT1G09560	CL.19878	692	CCCGCACTT	40	0.9583333333333334	0.899082	germin-like protein 5 [Source:NCBI gene (formerly Entrezgene);Acc:837482]
AT1G09560	CL.19875	1010	TGTACGTAC	49	0.5142857142857142	0.860006	germin-like protein 5 [Source:NCBI gene (formerly Entrezgene);Acc:837482]
AT1G09560	CL.19878	1028	ATTACTGCT	34	0.8888888888888888	0.619213	germin-like protein 5 [Source:NCBI gene (formerly Entrezgene);Acc:837482]
AT1G09560	CL.19878	916	TGTACGTAC	51	0.5428571428571428	0.785981	germin-like protein 5 [Source:NCBI gene (formerly Entrezgene);Acc:837482]
AT1G09560	CL.19878	846	CAAACATTT	55	0.5384615384615384	0.636672	germin-like protein 5 [Source:NCBI gene (formerly Entrezgene);Acc:837482]
AT1G09560	CL.19878	611	ATTTCCAGA	29	0.391304347826087	0.914035	germin-like protein 5 [Source:NCBI gene (formerly Entrezgene);Acc:837482]
AT1G09560	CL.19878	532	ACAACTGCA	20	0.6428571428571429	0.617903	germin-like protein 5 [Source:NCBI gene (formerly Entrezgene);Acc:837482]
AT1G09560	CL.19878	893	CATGCATGC	61	0.5333333333333333	0.994654	germin-like protein 5 [Source:NCBI gene (formerly Entrezgene);Acc:837482]
AT1G09590	evm.model.group3.2072	287	GCAACCGTC	30	0.5217391304347826	0.850444	Translation protein SH3-like family protein [Source:NCBI gene (formerly Entrezgene);Acc:837486]
AT1G09590	evm.model.group3.2072	351	GAGGCGAAG	42	0.53125	0.854316	Translation protein SH3-like family protein [Source:NCBI gene (formerly Entrezgene);Acc:837486]
AT1G09590	evm.model.group3.2072	334	ACGGCAAGC	29	0.5454545454545454	0.865738	Translation protein SH3-like family protein [Source:NCBI gene (formerly Entrezgene);Acc:837486]
AT1G09590	evm.model.group3.2072	293	GTCGCGATG	29	0.48	0.884052	Translation protein SH3-like family protein [Source:NCBI gene (formerly Entrezgene);Acc:837486]
AT1G09590	evm.model.group3.2072	284	CGTGCAACC	29	0.6842105263157895	0.877255	Translation protein SH3-like family protein [Source:NCBI gene (formerly Entrezgene);Acc:837486]
AT1G09590	evm.model.group3.2072	315	AATGCTAGG	37	0.6	0.769555	Translation protein SH3-like family protein [Source:NCBI gene (formerly Entrezgene);Acc:837486]
AT1G09590	evm.model.group3.2072	226	TGAACAAGC	22	0.6923076923076923	0.812272	Translation protein SH3-like family protein [Source:NCBI gene (formerly Entrezgene);Acc:837486]
AT1G09640	evm.model.group1.750	1188	GCAACCGTA	83	0.640625	0.989255	Translation elongation factor EF1B, gamma chain [Source:NCBI gene (formerly Entrezgene);Acc:837491]
AT1G09640	evm.model.group1.750	1168	TCAGCGACG	80	0.7708333333333334	0.942132	Translation elongation factor EF1B, gamma chain [Source:NCBI gene (formerly Entrezgene);Acc:837491]
AT1G09640	evm.model.group1.750	1063	CCTTCAAGA	49	0.6875	0.703506	Translation elongation factor EF1B, gamma chain [Source:NCBI gene (formerly Entrezgene);Acc:837491]
AT1G09640	evm.model.group1.750	1238	GCTTCTAGA	54	0.8636363636363636	0.881872	Translation elongation factor EF1B, gamma chain [Source:NCBI gene (formerly Entrezgene);Acc:837491]
AT1G09640	evm.model.group1.750	998	GCAGCGTAT	28	0.6470588235294118	0.83983	Translation elongation factor EF1B, gamma chain [Source:NCBI gene (formerly Entrezgene);Acc:837491]
AT1G09640	evm.model.group1.750	1162	TTGACATCA	84	0.6271186440677966	0.929894	Translation elongation factor EF1B, gamma chain [Source:NCBI gene (formerly Entrezgene);Acc:837491]
AT1G09640	evm.model.group1.750	1132	ACGACATGG	67	0.7954545454545454	0.989666	Translation elongation factor EF1B, gamma chain [Source:NCBI gene (formerly Entrezgene);Acc:837491]
AT1G09780	CL.16949	2464	AGCACATCG	26	0.8823529411764706	0.73506	Phosphoglycerate mutase, 2,3-bisphosphoglycerate-independent [Source:NCBI gene (formerly Entrezgene);Acc:837507]
AT1G09780	CL.16949	2467	ACATCGTGT	28	0.8	0.923071	Phosphoglycerate mutase, 2,3-bisphosphoglycerate-independent [Source:NCBI gene (formerly Entrezgene);Acc:837507]
AT1G09780	CL.16949	2416	TCAGCAGCA	22	0.75	0.862883	Phosphoglycerate mutase, 2,3-bisphosphoglycerate-independent [Source:NCBI gene (formerly Entrezgene);Acc:837507]
AT1G10200	evm.model.group5.355	1577	TTGTCGCCT	25	0.75	0.807631	GATA type zinc finger transcription factor family protein [Source:NCBI gene (formerly Entrezgene);Acc:837558]
AT1G10200	evm.model.group5.355	1543	TCATCAATT	23	0.38095238095238093	0.706899	GATA type zinc finger transcription factor family protein [Source:NCBI gene (formerly Entrezgene);Acc:837558]
AT1G10200	evm.model.group5.355	1586	TGCACAACA	22	0.5333333333333333	0.657076	GATA type zinc finger transcription factor family protein [Source:NCBI gene (formerly Entrezgene);Acc:837558]
AT1G10430	CL.21654	2375	AGTACTAGA	20	1.0	0.946079	protein phosphatase 2A-2 [Source:NCBI gene (formerly Entrezgene);Acc:837583]
AT1G10430	CL.21654	2953	AGTACTAGA	20	1.0	0.946079	protein phosphatase 2A-2 [Source:NCBI gene (formerly Entrezgene);Acc:837583]
AT1G10430	evm.model.group5.622	1717	AGTACTAGA	20	1.0	0.946079	protein phosphatase 2A-2 [Source:NCBI gene (formerly Entrezgene);Acc:837583]
AT1G10430	CL.21654	2212	AGTACTAGA	20	1.0	0.946079	protein phosphatase 2A-2 [Source:NCBI gene (formerly Entrezgene);Acc:837583]
AT1G10500	CL.31341	1211	ATGACTGTA	23	1.0	0.999852	chloroplast-localized ISCA-like protein [Source:NCBI gene (formerly Entrezgene);Acc:837590]
AT1G10500	CL.31341	1424	ATGACTGTA	22	1.0	0.999908	chloroplast-localized ISCA-like protein [Source:NCBI gene (formerly Entrezgene);Acc:837590]
AT1G10500	CL.31341	807	GCATCGAGG	24	0.75	0.7268	chloroplast-localized ISCA-like protein [Source:NCBI gene (formerly Entrezgene);Acc:837590]
AT1G10500	CL.31341	1375	GCATCGAGG	22	0.7857142857142857	0.721877	chloroplast-localized ISCA-like protein [Source:NCBI gene (formerly Entrezgene);Acc:837590]
AT1G10500	CL.31341	856	ATGACTGTA	24	1.0	0.999911	chloroplast-localized ISCA-like protein [Source:NCBI gene (formerly Entrezgene);Acc:837590]
AT1G10500	CL.31341	776	ATGACTGTA	24	1.0	0.999911	chloroplast-localized ISCA-like protein [Source:NCBI gene (formerly Entrezgene);Acc:837590]
AT1G10500	CL.31341	727	GCATCGAGG	24	0.75	0.7268	chloroplast-localized ISCA-like protein [Source:NCBI gene (formerly Entrezgene);Acc:837590]
AT1G10500	CL.31341	1162	GCATCGAGG	24	0.75	0.7268	chloroplast-localized ISCA-like protein [Source:NCBI gene (formerly Entrezgene);Acc:837590]
AT1G10670	CL.15656	1798	GACGCATCT	35	0.4827586206896552	0.743338	ATP-citrate lyase A-1 [Source:NCBI gene (formerly Entrezgene);Acc:837610]
AT1G10670	CL.15656	1770	TGTACCGGT	33	0.47619047619047616	0.773691	ATP-citrate lyase A-1 [Source:NCBI gene (formerly Entrezgene);Acc:837610]
AT1G10670	CL.15656	1852	AGGGCGGTT	46	0.5862068965517241	0.835675	ATP-citrate lyase A-1 [Source:NCBI gene (formerly Entrezgene);Acc:837610]
AT1G10670	CL.15656	1690	ATGACATAT	21	0.7647058823529411	0.97515	ATP-citrate lyase A-1 [Source:NCBI gene (formerly Entrezgene);Acc:837610]
AT1G10670	CL.15656	1923	AAATCAATT	39	0.48	0.672903	ATP-citrate lyase A-1 [Source:NCBI gene (formerly Entrezgene);Acc:837610]
AT1G10670	CL.15656	1858	GTTACAGCA	41	0.78125	0.990769	ATP-citrate lyase A-1 [Source:NCBI gene (formerly Entrezgene);Acc:837610]
AT1G11360	CL.9894	1481	GTAACATAT	21	1.0	0.643411	Adenine nucleotide alpha hydrolases-like superfamily protein [Source:NCBI gene (formerly Entrezgene);Acc:837678]
AT1G11360	evm.model.group13.471	1167	TCAACTGAG	22	0.8571428571428571	0.805128	Adenine nucleotide alpha hydrolases-like superfamily protein [Source:NCBI gene (formerly Entrezgene);Acc:837678]
AT1G11360	CL.9894	1402	TCAACTGAG	22	0.8571428571428571	0.805128	Adenine nucleotide alpha hydrolases-like superfamily protein [Source:NCBI gene (formerly Entrezgene);Acc:837678]
AT1G11360	evm.model.group13.471	1246	GTAACATAT	21	1.0	0.643411	Adenine nucleotide alpha hydrolases-like superfamily protein [Source:NCBI gene (formerly Entrezgene);Acc:837678]
AT1G11360	CL.9894	2039	TCAACTGAG	22	0.8571428571428571	0.805128	Adenine nucleotide alpha hydrolases-like superfamily protein [Source:NCBI gene (formerly Entrezgene);Acc:837678]
AT1G11360	CL.9894	1432	TCAACTGAG	22	0.8571428571428571	0.805128	Adenine nucleotide alpha hydrolases-like superfamily protein [Source:NCBI gene (formerly Entrezgene);Acc:837678]
AT1G11360	CL.9894	2118	GTAACATAT	21	1.0	0.643411	Adenine nucleotide alpha hydrolases-like superfamily protein [Source:NCBI gene (formerly Entrezgene);Acc:837678]
AT1G11360	CL.9894	1511	GTAACATAT	21	1.0	0.643411	Adenine nucleotide alpha hydrolases-like superfamily protein [Source:NCBI gene (formerly Entrezgene);Acc:837678]
AT1G11910	CL.27629	751	GTGACTATC	28	0.5294117647058824	0.896861	aspartic proteinase A1 [Source:NCBI gene (formerly Entrezgene);Acc:837740]
AT1G11910	CL.27629	886	TGTACAATA	44	0.8333333333333334	0.609178	aspartic proteinase A1 [Source:NCBI gene (formerly Entrezgene);Acc:837740]
AT1G11910	CL.27629	815	GCAGCTCTC	32	0.42857142857142855	0.64378	aspartic proteinase A1 [Source:NCBI gene (formerly Entrezgene);Acc:837740]
AT1G11910	CL.27629	995	CACGCGTGA	42	0.4782608695652174	0.771467	aspartic proteinase A1 [Source:NCBI gene (formerly Entrezgene);Acc:837740]
AT1G11910	CL.27629	912	TAGACAAGT	24	0.35	0.977921	aspartic proteinase A1 [Source:NCBI gene (formerly Entrezgene);Acc:837740]
AT1G11910	CL.27629	806	AAAGCAGCA	29	0.5555555555555556	0.922952	aspartic proteinase A1 [Source:NCBI gene (formerly Entrezgene);Acc:837740]
AT1G11910	CL.27629	812	GCAGCAGCT	29	0.782608695652174	0.986796	aspartic proteinase A1 [Source:NCBI gene (formerly Entrezgene);Acc:837740]
AT1G11910	CL.27629	971	AAGACACGC	40	0.5454545454545454	0.939454	aspartic proteinase A1 [Source:NCBI gene (formerly Entrezgene);Acc:837740]
AT1G11910	CL.27629	809	GCAGCAGCA	30	0.6	0.86849	aspartic proteinase A1 [Source:NCBI gene (formerly Entrezgene);Acc:837740]
AT1G11910	CL.27629	1009	TAGACTTGG	39	0.8857142857142857	0.999984	aspartic proteinase A1 [Source:NCBI gene (formerly Entrezgene);Acc:837740]
AT1G11910	CL.27629	724	GTGACTAGT	22	0.9333333333333333	0.764013	aspartic proteinase A1 [Source:NCBI gene (formerly Entrezgene);Acc:837740]
AT1G11910	CL.27629	1032	CCATCTTGC	27	0.2857142857142857	0.854521	aspartic proteinase A1 [Source:NCBI gene (formerly Entrezgene);Acc:837740]
AT1G11910	CL.27629	1016	GGATCAGTC	38	0.8095238095238095	0.87605	aspartic proteinase A1 [Source:NCBI gene (formerly Entrezgene);Acc:837740]
AT1G11910	CL.27629	881	AGTACTGTA	40	0.5238095238095238	0.61516	aspartic proteinase A1 [Source:NCBI gene (formerly Entrezgene);Acc:837740]
AT1G12410	CL.15339	1041	TACTCTGTT	21	0.375	0.755111	CLP protease proteolytic subunit 2 [Source:NCBI gene (formerly Entrezgene);Acc:837797]
AT1G12410	CL.15339	1029	TACACATAT	21	1.0	0.903444	CLP protease proteolytic subunit 2 [Source:NCBI gene (formerly Entrezgene);Acc:837797]
AT1G12410	CL.15339	1031	TACACATAT	22	1.0	0.90942	CLP protease proteolytic subunit 2 [Source:NCBI gene (formerly Entrezgene);Acc:837797]
AT1G12410	CL.15339	1025	TACACATAT	22	1.0	0.90942	CLP protease proteolytic subunit 2 [Source:NCBI gene (formerly Entrezgene);Acc:837797]
AT1G12410	CL.15339	1027	CCTACACAT	21	1.0	0.794403	CLP protease proteolytic subunit 2 [Source:NCBI gene (formerly Entrezgene);Acc:837797]
AT1G12410	CL.15339	1039	TACTCTGTT	20	0.4	0.769051	CLP protease proteolytic subunit 2 [Source:NCBI gene (formerly Entrezgene);Acc:837797]
AT1G12410	CL.15339	1035	TACACATAT	22	1.0	0.90942	CLP protease proteolytic subunit 2 [Source:NCBI gene (formerly Entrezgene);Acc:837797]
AT1G12410	CL.15339	1045	TACTCTGTT	21	0.375	0.755111	CLP protease proteolytic subunit 2 [Source:NCBI gene (formerly Entrezgene);Acc:837797]
AT1G12410	CL.15339	1033	CCTACACAT	22	1.0	0.790908	CLP protease proteolytic subunit 2 [Source:NCBI gene (formerly Entrezgene);Acc:837797]
AT1G12410	CL.15339	1035	TACTCTGTT	21	0.375	0.749407	CLP protease proteolytic subunit 2 [Source:NCBI gene (formerly Entrezgene);Acc:837797]
AT1G12410	CL.15339	1029	CCTACACAT	22	1.0	0.790908	CLP protease proteolytic subunit 2 [Source:NCBI gene (formerly Entrezgene);Acc:837797]
AT1G12410	CL.15339	1023	CCTACACAT	22	1.0	0.790908	CLP protease proteolytic subunit 2 [Source:NCBI gene (formerly Entrezgene);Acc:837797]
AT1G12640	CL.7283	2660	TAGACTTGT	26	0.8695652173913043	0.999961	MBOAT (membrane bound O-acyl transferase) family protein [Source:NCBI gene (formerly Entrezgene);Acc:837820]
AT1G12640	CL.7283	2758	TAGACTTAG	22	0.3684210526315789	0.951342	MBOAT (membrane bound O-acyl transferase) family protein [Source:NCBI gene (formerly Entrezgene);Acc:837820]
AT1G12900	evm.model.utg1661_840873_1372191__.19	1129	TTGTCGCAT	31	0.3157894736842105	0.621262	glyceraldehyde 3-phosphate dehydrogenase A subunit 2 [Source:NCBI gene (formerly Entrezgene);Acc:837848]
AT1G12900	evm.model.utg1661_840873_1372191__.19	1111	GCGACGATA	24	0.5625	0.897305	glyceraldehyde 3-phosphate dehydrogenase A subunit 2 [Source:NCBI gene (formerly Entrezgene);Acc:837848]
AT1G12900	evm.model.utg1661_840873_1372191__.19	1141	ACGACAACG	36	0.6521739130434783	0.894865	glyceraldehyde 3-phosphate dehydrogenase A subunit 2 [Source:NCBI gene (formerly Entrezgene);Acc:837848]
AT1G12900	evm.model.utg1661_840873_1372191__.19	1171	TGGTCGACT	33	0.8571428571428571	0.90196	glyceraldehyde 3-phosphate dehydrogenase A subunit 2 [Source:NCBI gene (formerly Entrezgene);Acc:837848]
AT1G13280	CL.1972	1424	TCAGCTATT	74	0.6666666666666666	0.940266	allene oxide cyclase 4 [Source:NCBI gene (formerly Entrezgene);Acc:837888]
AT1G13280	CL.1972	1372	AAGTCAAGA	80	0.6222222222222222	0.766062	allene oxide cyclase 4 [Source:NCBI gene (formerly Entrezgene);Acc:837888]
AT1G13280	CL.1972	1433	TTGGCAAGG	66	0.3137254901960784	0.7999	allene oxide cyclase 4 [Source:NCBI gene (formerly Entrezgene);Acc:837888]
AT1G15120	CL.33639	846	GGTGCTAGC	42	0.9032258064516129	0.991898	Ubiquinol-cytochrome C reductase hinge protein [Source:NCBI gene (formerly Entrezgene);Acc:838075]
AT1G15120	CL.33639	837	GAGACACAT	33	0.967741935483871	0.999995	Ubiquinol-cytochrome C reductase hinge protein [Source:NCBI gene (formerly Entrezgene);Acc:838075]
AT1G15120	CL.33639	593	CTGACTTAA	30	0.8	0.998222	Ubiquinol-cytochrome C reductase hinge protein [Source:NCBI gene (formerly Entrezgene);Acc:838075]
AT1G15120	evm.model.utg386_11027284_11496772__.7	534	GGTGCTAGC	25	0.8947368421052632	0.981521	Ubiquinol-cytochrome C reductase hinge protein [Source:NCBI gene (formerly Entrezgene);Acc:838075]
AT1G15120	CL.33639	715	CGAGCACCC	30	0.17857142857142858	0.674919	Ubiquinol-cytochrome C reductase hinge protein [Source:NCBI gene (formerly Entrezgene);Acc:838075]
AT1G15120	evm.model.utg386_11027284_11496772__.7	482	GCAACGATT	23	0.5	0.789776	Ubiquinol-cytochrome C reductase hinge protein [Source:NCBI gene (formerly Entrezgene);Acc:838075]
AT1G15120	CL.33639	794	GCAACGATT	41	0.3448275862068966	0.614951	Ubiquinol-cytochrome C reductase hinge protein [Source:NCBI gene (formerly Entrezgene);Acc:838075]
AT1G15120	CL.33639	756	CAGACGAAT	36	0.27586206896551724	0.830222	Ubiquinol-cytochrome C reductase hinge protein [Source:NCBI gene (formerly Entrezgene);Acc:838075]
AT1G15120	CL.33639	660	AGAGCTGAT	25	0.8461538461538461	0.894278	Ubiquinol-cytochrome C reductase hinge protein [Source:NCBI gene (formerly Entrezgene);Acc:838075]
AT1G15120	CL.33639	562	CGTGCTAGA	25	0.8	0.992263	Ubiquinol-cytochrome C reductase hinge protein [Source:NCBI gene (formerly Entrezgene);Acc:838075]
AT1G15120	CL.33639	647	GTAACGAAT	27	0.25	0.976983	Ubiquinol-cytochrome C reductase hinge protein [Source:NCBI gene (formerly Entrezgene);Acc:838075]
AT1G15250	evm.model.group4.1819	267	GCAGCGGCT	58	0.9302325581395349	0.970313	Zinc-binding ribosomal protein family protein [Source:NCBI gene (formerly Entrezgene);Acc:838092]
AT1G15250	evm.model.group4.1819	136	AGTACAACT	42	1.0	0.863605	Zinc-binding ribosomal protein family protein [Source:NCBI gene (formerly Entrezgene);Acc:838092]
AT1G15250	evm.model.group4.1819	139	ACAACTGGA	40	0.625	0.945877	Zinc-binding ribosomal protein family protein [Source:NCBI gene (formerly Entrezgene);Acc:838092]
AT1G15250	evm.model.group4.1819	145	GGAGCGTGA	46	0.4230769230769231	0.697911	Zinc-binding ribosomal protein family protein [Source:NCBI gene (formerly Entrezgene);Acc:838092]
AT1G15250	evm.model.group4.1819	39	AAGACACAT	33	0.13333333333333333	0.710623	Zinc-binding ribosomal protein family protein [Source:NCBI gene (formerly Entrezgene);Acc:838092]
AT1G15250	evm.model.group4.1819	34	GAAACAAGA	30	0.7777777777777778	0.715492	Zinc-binding ribosomal protein family protein [Source:NCBI gene (formerly Entrezgene);Acc:838092]
AT1G15690	evm.model.group6.248	2526	TGGACTTAG	39	0.7407407407407407	0.984655	Inorganic H pyrophosphatase family protein [Source:NCBI gene (formerly Entrezgene);Acc:838138]
AT1G15690	CL.23826	3401	CTTGCTGCG	32	0.7142857142857143	0.977449	Inorganic H pyrophosphatase family protein [Source:NCBI gene (formerly Entrezgene);Acc:838138]
AT1G15690	evm.model.group6.248	2452	GCAGCTACA	36	0.6956521739130435	0.885335	Inorganic H pyrophosphatase family protein [Source:NCBI gene (formerly Entrezgene);Acc:838138]
AT1G15690	CL.23826	3526	ACATCTGGT	27	0.9444444444444444	0.940904	Inorganic H pyrophosphatase family protein [Source:NCBI gene (formerly Entrezgene);Acc:838138]
AT1G15690	evm.model.group6.248	2586	TTAACATCT	39	0.8095238095238095	0.854128	Inorganic H pyrophosphatase family protein [Source:NCBI gene (formerly Entrezgene);Acc:838138]
AT1G15690	evm.model.group6.248	2464	CTTGCTGCG	42	0.6923076923076923	0.954988	Inorganic H pyrophosphatase family protein [Source:NCBI gene (formerly Entrezgene);Acc:838138]
AT1G15690	evm.model.group6.248	2589	ACATCTGGT	37	0.9230769230769231	0.973637	Inorganic H pyrophosphatase family protein [Source:NCBI gene (formerly Entrezgene);Acc:838138]
AT1G15690	CL.23826	3463	TGGACTTAG	29	0.6666666666666666	0.976719	Inorganic H pyrophosphatase family protein [Source:NCBI gene (formerly Entrezgene);Acc:838138]
AT1G15690	evm.model.group6.248	2566	TCTACATCA	41	1.0	0.700399	Inorganic H pyrophosphatase family protein [Source:NCBI gene (formerly Entrezgene);Acc:838138]
AT1G15690	evm.model.group6.248	2174	CCCACTGAA	21	0.4375	0.736248	Inorganic H pyrophosphatase family protein [Source:NCBI gene (formerly Entrezgene);Acc:838138]
AT1G15690	CL.23826	3523	TTAACATCT	29	0.7857142857142857	0.788841	Inorganic H pyrophosphatase family protein [Source:NCBI gene (formerly Entrezgene);Acc:838138]
AT1G15690	CL.23826	3389	GCAGCTACA	27	0.65	0.92549	Inorganic H pyrophosphatase family protein [Source:NCBI gene (formerly Entrezgene);Acc:838138]
AT1G15690	CL.23826	3503	TCTACATCA	31	1.0	0.684871	Inorganic H pyrophosphatase family protein [Source:NCBI gene (formerly Entrezgene);Acc:838138]
AT1G15820	evm.model.group10.1025	552	TGGTCTAGA	24	0.7894736842105263	0.994549	light harvesting complex photosystem II subunit 6 [Source:NCBI gene (formerly Entrezgene);Acc:838151]
AT1G15820	evm.model.group10.1025	720	CTTGCTATG	46	0.8928571428571429	0.942057	light harvesting complex photosystem II subunit 6 [Source:NCBI gene (formerly Entrezgene);Acc:838151]
AT1G15820	evm.model.group10.1025	716	TCGACTTGC	41	0.8181818181818182	0.845286	light harvesting complex photosystem II subunit 6 [Source:NCBI gene (formerly Entrezgene);Acc:838151]
AT1G15820	evm.model.group10.1025	673	ACGACAAGC	34	0.3076923076923077	0.673415	light harvesting complex photosystem II subunit 6 [Source:NCBI gene (formerly Entrezgene);Acc:838151]
AT1G15820	evm.model.group10.1025	649	AGGGCGGAA	33	0.8571428571428571	0.849998	light harvesting complex photosystem II subunit 6 [Source:NCBI gene (formerly Entrezgene);Acc:838151]
AT1G15820	evm.model.group10.1025	658	AGTACGTTA	33	0.8823529411764706	0.707188	light harvesting complex photosystem II subunit 6 [Source:NCBI gene (formerly Entrezgene);Acc:838151]
AT1G15820	evm.model.group10.1025	784	CCCTCGGAT	34	0.5185185185185185	0.900924	light harvesting complex photosystem II subunit 6 [Source:NCBI gene (formerly Entrezgene);Acc:838151]
AT1G15820	evm.model.group10.1025	663	GTTACTGAC	39	0.8235294117647058	0.63011	light harvesting complex photosystem II subunit 6 [Source:NCBI gene (formerly Entrezgene);Acc:838151]
AT1G15820	evm.model.group10.1025	561	ACTGCTGAG	25	0.95	0.965779	light harvesting complex photosystem II subunit 6 [Source:NCBI gene (formerly Entrezgene);Acc:838151]
AT1G15820	evm.model.group10.1025	711	CACGCTCGA	32	0.7619047619047619	0.921844	light harvesting complex photosystem II subunit 6 [Source:NCBI gene (formerly Entrezgene);Acc:838151]
AT1G15820	evm.model.group10.1025	707	CAAGCACGC	35	0.4230769230769231	0.753138	light harvesting complex photosystem II subunit 6 [Source:NCBI gene (formerly Entrezgene);Acc:838151]
AT1G15820	evm.model.group10.1025	682	TCAGCAGGT	32	0.65	0.722451	light harvesting complex photosystem II subunit 6 [Source:NCBI gene (formerly Entrezgene);Acc:838151]
AT1G15820	evm.model.group10.1025	709	AGCACGCTC	32	1.0	0.970777	light harvesting complex photosystem II subunit 6 [Source:NCBI gene (formerly Entrezgene);Acc:838151]
AT1G15820	evm.model.group10.1025	508	ACTACGTGA	22	0.75	0.866422	light harvesting complex photosystem II subunit 6 [Source:NCBI gene (formerly Entrezgene);Acc:838151]
AT1G16300	CL.11741	1956	CCGGCGATT	25	0.8421052631578947	0.965852	glyceraldehyde-3-phosphate dehydrogenase of plastid 2 [Source:NCBI gene (formerly Entrezgene);Acc:838199]
AT1G16300	CL.11741	1856	ATTGCAAAC	22	1.0	0.989334	glyceraldehyde-3-phosphate dehydrogenase of plastid 2 [Source:NCBI gene (formerly Entrezgene);Acc:838199]
AT1G16300	CL.11741	1989	GAGACAGCC	21	0.5833333333333334	0.757077	glyceraldehyde-3-phosphate dehydrogenase of plastid 2 [Source:NCBI gene (formerly Entrezgene);Acc:838199]
AT1G16300	CL.11741	1839	CACACTGTG	20	0.5625	0.619524	glyceraldehyde-3-phosphate dehydrogenase of plastid 2 [Source:NCBI gene (formerly Entrezgene);Acc:838199]
AT1G16300	CL.11741	1912	CGCGCAAAC	20	0.6	0.888855	glyceraldehyde-3-phosphate dehydrogenase of plastid 2 [Source:NCBI gene (formerly Entrezgene);Acc:838199]
AT1G16300	CL.11741	2010	AGAGCAGTG	22	0.5384615384615384	0.75143	glyceraldehyde-3-phosphate dehydrogenase of plastid 2 [Source:NCBI gene (formerly Entrezgene);Acc:838199]
AT1G17100	evm.model.group2.1483	900	TTGACAGGT	23	0.26666666666666666	0.617607	SOUL heme-binding family protein [Source:NCBI gene (formerly Entrezgene);Acc:838280]
AT1G17100	CL.18193	1304	CATGCGGTT	20	0.6470588235294118	0.986054	SOUL heme-binding family protein [Source:NCBI gene (formerly Entrezgene);Acc:838280]
AT1G17100	evm.model.group2.1483	877	ACATCTGTA	31	0.20833333333333334	0.715943	SOUL heme-binding family protein [Source:NCBI gene (formerly Entrezgene);Acc:838280]
AT1G17100	CL.18193	1475	CCTGCTGGA	29	0.7894736842105263	0.874698	SOUL heme-binding family protein [Source:NCBI gene (formerly Entrezgene);Acc:838280]
AT1G17100	evm.model.group2.1483	726	GTAACATAG	46	0.7586206896551724	0.956941	SOUL heme-binding family protein [Source:NCBI gene (formerly Entrezgene);Acc:838280]
AT1G17100	CL.18193	1372	CCTGCTGGA	29	0.7894736842105263	0.874698	SOUL heme-binding family protein [Source:NCBI gene (formerly Entrezgene);Acc:838280]
AT1G17100	evm.model.group2.1483	716	GAAGCAGCC	47	0.5454545454545454	0.695642	SOUL heme-binding family protein [Source:NCBI gene (formerly Entrezgene);Acc:838280]
AT1G17100	CL.18193	1444	TAAACTTAG	29	0.9230769230769231	0.633284	SOUL heme-binding family protein [Source:NCBI gene (formerly Entrezgene);Acc:838280]
AT1G17100	CL.18193	1242	CCTGCTGGA	29	0.7894736842105263	0.874698	SOUL heme-binding family protein [Source:NCBI gene (formerly Entrezgene);Acc:838280]
AT1G17100	CL.18193	1341	TAAACTTAG	29	0.9230769230769231	0.633284	SOUL heme-binding family protein [Source:NCBI gene (formerly Entrezgene);Acc:838280]
AT1G17100	CL.18193	1211	TAAACTTAG	29	0.9230769230769231	0.633284	SOUL heme-binding family protein [Source:NCBI gene (formerly Entrezgene);Acc:838280]
AT1G17100	CL.18193	1174	CATGCGGTT	20	0.6470588235294118	0.986054	SOUL heme-binding family protein [Source:NCBI gene (formerly Entrezgene);Acc:838280]
AT1G17100	CL.18193	1407	CATGCGGTT	20	0.6470588235294118	0.986054	SOUL heme-binding family protein [Source:NCBI gene (formerly Entrezgene);Acc:838280]
AT1G17840	CL.18053	56	CCTGCTGCC	22	0.8461538461538461	0.926739	white-brown complex-like protein [Source:NCBI gene (formerly Entrezgene);Acc:838363]
AT1G17840	CL.2499	56	GCTGCCGGC	21	0.46153846153846156	0.696184	white-brown complex-like protein [Source:NCBI gene (formerly Entrezgene);Acc:838363]
AT1G17840	CL.2499	138	CTTGCAATA	20	1.0	0.998473	white-brown complex-like protein [Source:NCBI gene (formerly Entrezgene);Acc:838363]
AT1G17840	CL.18053	56	CCTGCTGCC	22	0.8461538461538461	0.959966	white-brown complex-like protein [Source:NCBI gene (formerly Entrezgene);Acc:838363]
AT1G17840	CL.18053	59	GCTGCCGGC	24	0.375	0.711538	white-brown complex-like protein [Source:NCBI gene (formerly Entrezgene);Acc:838363]
AT1G17840	CL.18053	141	CTTGCAATA	22	1.0	0.997631	white-brown complex-like protein [Source:NCBI gene (formerly Entrezgene);Acc:838363]
AT1G17840	CL.18053	59	GCTGCCGGC	24	0.4	0.66806	white-brown complex-like protein [Source:NCBI gene (formerly Entrezgene);Acc:838363]
AT1G20696	CL.5389	1273	ACAACGACA	37	0.4444444444444444	0.918741	high mobility group B3 [Source:NCBI gene (formerly Entrezgene);Acc:838659]
AT1G20696	CL.5389	1276	ACAACGACA	37	0.4444444444444444	0.918741	high mobility group B3 [Source:NCBI gene (formerly Entrezgene);Acc:838659]
AT1G20696	CL.5389	1232	TGTGCATGA	27	0.47058823529411764	0.622422	high mobility group B3 [Source:NCBI gene (formerly Entrezgene);Acc:838659]
AT1G20696	CL.5389	1179	GGAGCAACT	24	0.4117647058823529	0.972306	high mobility group B3 [Source:NCBI gene (formerly Entrezgene);Acc:838659]
AT1G20696	CL.5389	1235	TGTGCATGA	27	0.47058823529411764	0.622422	high mobility group B3 [Source:NCBI gene (formerly Entrezgene);Acc:838659]
AT1G20696	CL.5389	1257	ATGACCGAG	30	0.35	0.828458	high mobility group B3 [Source:NCBI gene (formerly Entrezgene);Acc:838659]
AT1G20696	CL.5389	1279	ACGACATGG	33	0.2916666666666667	0.683233	high mobility group B3 [Source:NCBI gene (formerly Entrezgene);Acc:838659]
AT1G20696	CL.5389	1254	ATGACCGAG	31	0.38095238095238093	0.826991	high mobility group B3 [Source:NCBI gene (formerly Entrezgene);Acc:838659]
AT1G20696	CL.5389	1102	TACTCTACT	23	0.6470588235294118	0.885937	high mobility group B3 [Source:NCBI gene (formerly Entrezgene);Acc:838659]
AT1G20696	CL.5389	1276	ACGACATGG	33	0.2916666666666667	0.683233	high mobility group B3 [Source:NCBI gene (formerly Entrezgene);Acc:838659]
AT1G20696	CL.5389	1099	TACTCTACT	24	0.6470588235294118	0.876724	high mobility group B3 [Source:NCBI gene (formerly Entrezgene);Acc:838659]
AT1G20696	CL.5389	1176	GGAGCAACT	24	0.4117647058823529	0.972306	high mobility group B3 [Source:NCBI gene (formerly Entrezgene);Acc:838659]
AT1G22160	evm.model.group11.1005	2575	GACACAGCC	34	0.7368421052631579	0.866668	senescence-associated family protein (DUF581) [Source:NCBI gene (formerly Entrezgene);Acc:838821]
AT1G22160	CL.7591	3713	GACACAGCC	34	0.7368421052631579	0.866668	senescence-associated family protein (DUF581) [Source:NCBI gene (formerly Entrezgene);Acc:838821]
AT1G22160	CL.7591	3505	TCAACAGCA	47	0.7142857142857143	0.683751	senescence-associated family protein (DUF581) [Source:NCBI gene (formerly Entrezgene);Acc:838821]
AT1G22160	evm.model.group11.1005	2518	GAAACATTG	62	0.7	0.69562	senescence-associated family protein (DUF581) [Source:NCBI gene (formerly Entrezgene);Acc:838821]
AT1G22160	evm.model.group11.1005	2367	TCAACAGCA	47	0.7142857142857143	0.683751	senescence-associated family protein (DUF581) [Source:NCBI gene (formerly Entrezgene);Acc:838821]
AT1G22160	CL.7591	3656	GAAACATTG	62	0.7	0.69562	senescence-associated family protein (DUF581) [Source:NCBI gene (formerly Entrezgene);Acc:838821]
AT1G22170	CL.29160	1647	CTCACTAAA	43	0.7714285714285715	0.991268	Phosphoglycerate mutase family protein [Source:NCBI gene (formerly Entrezgene);Acc:838822]
AT1G22170	CL.29160	1680	GGAGCTGGT	42	0.5517241379310345	0.880001	Phosphoglycerate mutase family protein [Source:NCBI gene (formerly Entrezgene);Acc:838822]
AT1G22170	CL.29160	1747	TTTACAGCG	52	0.6551724137931034	0.744814	Phosphoglycerate mutase family protein [Source:NCBI gene (formerly Entrezgene);Acc:838822]
AT1G22170	CL.29160	1696	TAGACAACG	43	0.2916666666666667	0.607807	Phosphoglycerate mutase family protein [Source:NCBI gene (formerly Entrezgene);Acc:838822]
AT1G22170	CL.29160	1636	AGAACTTAG	37	1.0	0.700543	Phosphoglycerate mutase family protein [Source:NCBI gene (formerly Entrezgene);Acc:838822]
AT1G22170	CL.29160	1762	CCAACAGAG	51	0.8620689655172413	0.646844	Phosphoglycerate mutase family protein [Source:NCBI gene (formerly Entrezgene);Acc:838822]
AT1G22170	CL.29160	1568	ACAACGGTT	20	0.375	0.675311	Phosphoglycerate mutase family protein [Source:NCBI gene (formerly Entrezgene);Acc:838822]
AT1G22840	CL.4580	1319	AGGACATTG	20	0.6666666666666666	0.995349	CYTOCHROME C-1 [Source:NCBI gene (formerly Entrezgene);Acc:838889]
AT1G23800	CL.13856	1817	AGATCAAAC	31	0.29411764705882354	0.636559	aldehyde dehydrogenase 2B7 [Source:NCBI gene (formerly Entrezgene);Acc:838991]
AT1G23800	CL.13856	1867	GAAGCCGAC	23	0.4666666666666667	0.755572	aldehyde dehydrogenase 2B7 [Source:NCBI gene (formerly Entrezgene);Acc:838991]
AT1G23800	CL.33004	1696	TATGCTTTG	20	0.5714285714285714	0.759696	aldehyde dehydrogenase 2B7 [Source:NCBI gene (formerly Entrezgene);Acc:838991]
AT1G23800	CL.13856	1916	ATGGCGCTC	22	0.3125	0.803271	aldehyde dehydrogenase 2B7 [Source:NCBI gene (formerly Entrezgene);Acc:838991]
AT1G23800	CL.33004	1750	CCTGCTTGG	29	0.631578947368421	0.958138	aldehyde dehydrogenase 2B7 [Source:NCBI gene (formerly Entrezgene);Acc:838991]
AT1G23800	CL.13856	1696	TATGCTTTG	20	0.5714285714285714	0.759696	aldehyde dehydrogenase 2B7 [Source:NCBI gene (formerly Entrezgene);Acc:838991]
AT1G23800	CL.33004	1817	AGATCAAAC	31	0.29411764705882354	0.636559	aldehyde dehydrogenase 2B7 [Source:NCBI gene (formerly Entrezgene);Acc:838991]
AT1G23800	CL.33004	1867	GAAGCCGAC	23	0.4666666666666667	0.755572	aldehyde dehydrogenase 2B7 [Source:NCBI gene (formerly Entrezgene);Acc:838991]
AT1G23800	CL.33004	1779	TCCGCGAAA	26	0.6086956521739131	0.918868	aldehyde dehydrogenase 2B7 [Source:NCBI gene (formerly Entrezgene);Acc:838991]
AT1G23800	CL.13856	1779	TCCGCGAAA	26	0.6086956521739131	0.918868	aldehyde dehydrogenase 2B7 [Source:NCBI gene (formerly Entrezgene);Acc:838991]
AT1G23800	CL.13856	1750	CCTGCTTGG	28	0.6666666666666666	0.957605	aldehyde dehydrogenase 2B7 [Source:NCBI gene (formerly Entrezgene);Acc:838991]
AT1G23800	CL.33004	1916	ATGGCGCTC	22	0.3125	0.803271	aldehyde dehydrogenase 2B7 [Source:NCBI gene (formerly Entrezgene);Acc:838991]
AT1G24020	evm.model.group9.27	378	ATAGCCAAG	23	0.3333333333333333	0.79381	MLP-like protein 423 [Source:NCBI gene (formerly Entrezgene);Acc:839014]
AT1G24020	CL.31306	480	AAGGCGGAT	134	0.647887323943662	0.602766	MLP-like protein 423 [Source:NCBI gene (formerly Entrezgene);Acc:839014]
AT1G24020	CL.31306	580	TTAGCTGTG	231	0.35668789808917195	0.786092	MLP-like protein 423 [Source:NCBI gene (formerly Entrezgene);Acc:839014]
AT1G24020	CL.31306	665	TAAGCAGTA	245	0.7388535031847133	0.918309	MLP-like protein 423 [Source:NCBI gene (formerly Entrezgene);Acc:839014]
AT1G24020	evm.model.group5.1796	112	GCATCGAGG	140	0.8205128205128205	0.721037	MLP-like protein 423 [Source:NCBI gene (formerly Entrezgene);Acc:839014]
AT1G24020	evm.model.group9.48	330	ACATCGAAG	26	0.8947368421052632	0.979983	MLP-like protein 423 [Source:NCBI gene (formerly Entrezgene);Acc:839014]
AT1G24020	evm.model.group9.27	327	ACATCGACG	20	0.7333333333333333	0.837531	MLP-like protein 423 [Source:NCBI gene (formerly Entrezgene);Acc:839014]
AT1G24020	CL.31306	379	TGGACATCT	83	0.16666666666666666	0.695741	MLP-like protein 423 [Source:NCBI gene (formerly Entrezgene);Acc:839014]
AT1G24020	evm.model.group5.1796	330	ACATCGAAA	471	0.926829268292683	0.993028	MLP-like protein 423 [Source:NCBI gene (formerly Entrezgene);Acc:839014]
AT1G24020	evm.model.group5.1796	86	CAAGCTCCT	138	0.4411764705882353	0.607312	MLP-like protein 423 [Source:NCBI gene (formerly Entrezgene);Acc:839014]
AT1G24020	CL.31306	228	CCAGCATCG	51	0.46875	0.859116	MLP-like protein 423 [Source:NCBI gene (formerly Entrezgene);Acc:839014]
AT1G24020	evm.model.group5.1796	445	ATGTCAAGA	566	0.6666666666666666	0.945105	MLP-like protein 423 [Source:NCBI gene (formerly Entrezgene);Acc:839014]
AT1G24020	evm.model.group5.1796	418	CCGGCACAT	424	0.6729323308270677	0.897823	MLP-like protein 423 [Source:NCBI gene (formerly Entrezgene);Acc:839014]
AT1G24020	evm.model.group5.1796	420	GGCACATTC	450	0.7104247104247104	0.616699	MLP-like protein 423 [Source:NCBI gene (formerly Entrezgene);Acc:839014]
AT1G24020	CL.31306	351	ATATCGTCG	74	0.8541666666666666	0.776859	MLP-like protein 423 [Source:NCBI gene (formerly Entrezgene);Acc:839014]
AT1G24020	CL.31306	962	TGTGCTGAA	207	0.8362068965517241	0.885755	MLP-like protein 423 [Source:NCBI gene (formerly Entrezgene);Acc:839014]
AT1G24020	evm.model.group9.27	345	ACTGCGGAA	21	0.8666666666666667	0.958721	MLP-like protein 423 [Source:NCBI gene (formerly Entrezgene);Acc:839014]
AT1G24020	CL.31306	630	AATACGTTT	199	0.9398496240601504	0.979089	MLP-like protein 423 [Source:NCBI gene (formerly Entrezgene);Acc:839014]
AT1G24020	evm.model.group9.48	327	AATACATCG	20	1.0	0.964907	MLP-like protein 423 [Source:NCBI gene (formerly Entrezgene);Acc:839014]
AT1G24020	CL.31306	543	CCTTCAAGG	188	0.376	0.648425	MLP-like protein 423 [Source:NCBI gene (formerly Entrezgene);Acc:839014]
AT1G24020	CL.31306	528	ATGGCATCA	175	0.504950495049505	0.694421	MLP-like protein 423 [Source:NCBI gene (formerly Entrezgene);Acc:839014]
AT1G24020	CL.31306	231	GCATCGAGG	51	0.7916666666666666	0.649463	MLP-like protein 423 [Source:NCBI gene (formerly Entrezgene);Acc:839014]
AT1G24020	evm.model.group9.48	454	GTAGCGCTT	60	0.8378378378378378	0.719098	MLP-like protein 423 [Source:NCBI gene (formerly Entrezgene);Acc:839014]
AT1G24020	evm.model.group9.48	366	GGATCAGAG	53	0.8918918918918919	0.932857	MLP-like protein 423 [Source:NCBI gene (formerly Entrezgene);Acc:839014]
AT1G24020	evm.model.group9.47	348	ACTGCGGAA	48	0.8	0.882708	MLP-like protein 423 [Source:NCBI gene (formerly Entrezgene);Acc:839014]
AT1G24020	evm.model.group5.1796	348	ACTGCGGAA	525	0.7629179331306991	0.886352	MLP-like protein 423 [Source:NCBI gene (formerly Entrezgene);Acc:839014]
AT1G24020	evm.model.group9.27	379	TAGCCAAGT	23	0.5714285714285714	0.994896	MLP-like protein 423 [Source:NCBI gene (formerly Entrezgene);Acc:839014]
AT1G24020	evm.model.group9.48	420	GGCACGTTC	85	0.9838709677419355	0.958435	MLP-like protein 423 [Source:NCBI gene (formerly Entrezgene);Acc:839014]
AT1G24020	evm.model.group9.47	330	ACATCGAAG	23	0.8888888888888888	0.98877	MLP-like protein 423 [Source:NCBI gene (formerly Entrezgene);Acc:839014]
AT1G24020	CL.31304	813	CTTACAGCA	77	0.9302325581395349	0.915736	MLP-like protein 423 [Source:NCBI gene (formerly Entrezgene);Acc:839014]
AT1G24020	evm.model.group5.1796	454	GTAACGCTT	385	0.5992779783393501	0.958076	MLP-like protein 423 [Source:NCBI gene (formerly Entrezgene);Acc:839014]
AT1G24020	CL.31306	412	GGTACAGAC	79	0.5526315789473685	0.610658	MLP-like protein 423 [Source:NCBI gene (formerly Entrezgene);Acc:839014]
AT1G24020	evm.model.group5.1796	193	ACGTCAAGG	235	0.36	0.819597	MLP-like protein 423 [Source:NCBI gene (formerly Entrezgene);Acc:839014]
AT1G24020	CL.31306	282	AATTCGGAT	37	0.6666666666666666	0.845714	MLP-like protein 423 [Source:NCBI gene (formerly Entrezgene);Acc:839014]
AT1G24020	evm.model.group5.1796	315	TCTACGGGA	421	0.45714285714285713	0.765551	MLP-like protein 423 [Source:NCBI gene (formerly Entrezgene);Acc:839014]
AT1G24020	evm.model.group9.48	424	CGTTCAAGG	95	0.5641025641025641	0.62936	MLP-like protein 423 [Source:NCBI gene (formerly Entrezgene);Acc:839014]
AT1G24020	CL.31304	625	TTTGCGAAC	65	0.7142857142857143	0.943025	MLP-like protein 423 [Source:NCBI gene (formerly Entrezgene);Acc:839014]
AT1G24020	evm.model.group9.47	366	GGAACAGAA	21	0.8823529411764706	0.930744	MLP-like protein 423 [Source:NCBI gene (formerly Entrezgene);Acc:839014]
AT1G24020	CL.31304	795	CATACTAAA	83	0.6938775510204082	0.813161	MLP-like protein 423 [Source:NCBI gene (formerly Entrezgene);Acc:839014]
AT1G24020	evm.model.group5.1796	214	ACATCGACC	249	0.6863905325443787	0.796962	MLP-like protein 423 [Source:NCBI gene (formerly Entrezgene);Acc:839014]
AT1G24020	CL.31306	867	AGTTCTAGA	200	0.5245901639344263	0.829683	MLP-like protein 423 [Source:NCBI gene (formerly Entrezgene);Acc:839014]
AT1G24020	evm.model.group9.27	421	CCTTCAAGG	21	0.35294117647058826	0.850188	MLP-like protein 423 [Source:NCBI gene (formerly Entrezgene);Acc:839014]
AT1G24020	CL.31306	605	AGCGCTGGA	214	0.7300613496932515	0.985922	MLP-like protein 423 [Source:NCBI gene (formerly Entrezgene);Acc:839014]
AT1G24020	CL.31306	1006	ACTTCAAGC	158	0.881578947368421	0.703262	MLP-like protein 423 [Source:NCBI gene (formerly Entrezgene);Acc:839014]
AT1G24020	CL.31304	665	TGGACAGTA	62	0.5952380952380952	0.729464	MLP-like protein 423 [Source:NCBI gene (formerly Entrezgene);Acc:839014]
AT1G24020	evm.model.group5.1796	99	GAGGCTATT	151	0.8717948717948718	0.661752	MLP-like protein 423 [Source:NCBI gene (formerly Entrezgene);Acc:839014]
AT1G24020	CL.31306	467	ACAGCGGAA	118	0.5441176470588235	0.755296	MLP-like protein 423 [Source:NCBI gene (formerly Entrezgene);Acc:839014]
AT1G24020	evm.model.group9.48	445	ATGTCAAGA	105	0.7714285714285715	0.976498	MLP-like protein 423 [Source:NCBI gene (formerly Entrezgene);Acc:839014]
AT1G24020	evm.model.group9.48	418	CTGGCACGT	71	0.34146341463414637	0.799397	MLP-like protein 423 [Source:NCBI gene (formerly Entrezgene);Acc:839014]
AT1G24020	evm.model.group9.47	414	CTTACTGGC	61	0.9333333333333333	0.708901	MLP-like protein 423 [Source:NCBI gene (formerly Entrezgene);Acc:839014]
AT1G24020	evm.model.group5.1796	361	AGGGCGGTT	493	0.8717948717948718	0.853549	MLP-like protein 423 [Source:NCBI gene (formerly Entrezgene);Acc:839014]
AT1G24020	evm.model.group5.1796	424	CATTCAAGG	549	0.6196721311475409	0.812919	MLP-like protein 423 [Source:NCBI gene (formerly Entrezgene);Acc:839014]
AT1G24020	CL.31304	490	ACTGCGGAA	34	0.5454545454545454	0.757151	MLP-like protein 423 [Source:NCBI gene (formerly Entrezgene);Acc:839014]
AT1G24020	CL.31306	603	CCAGCGCTG	199	0.4264705882352941	0.748448	MLP-like protein 423 [Source:NCBI gene (formerly Entrezgene);Acc:839014]
AT1G24020	evm.model.group9.47	454	GTAGCGCTT	54	0.8181818181818182	0.714365	MLP-like protein 423 [Source:NCBI gene (formerly Entrezgene);Acc:839014]
AT1G24020	CL.31304	472	ACATCGAAG	39	0.7916666666666666	0.791292	MLP-like protein 423 [Source:NCBI gene (formerly Entrezgene);Acc:839014]
AT1G24020	CL.31306	55	AGATCTACA	22	0.9473684210526315	0.900316	MLP-like protein 423 [Source:NCBI gene (formerly Entrezgene);Acc:839014]
AT1G24020	evm.model.group9.47	431	GGCACTTGA	87	0.975	0.653759	MLP-like protein 423 [Source:NCBI gene (formerly Entrezgene);Acc:839014]
AT1G24020	CL.31304	524	TAGCCAAAT	47	0.19047619047619047	0.68216	MLP-like protein 423 [Source:NCBI gene (formerly Entrezgene);Acc:839014]
AT1G24020	CL.31304	681	AAGACTAGT	81	0.2361111111111111	0.912229	MLP-like protein 423 [Source:NCBI gene (formerly Entrezgene);Acc:839014]
AT1G24020	evm.model.group5.1796	76	CGATCCTCC	137	0.26373626373626374	0.688924	MLP-like protein 423 [Source:NCBI gene (formerly Entrezgene);Acc:839014]
AT1G24020	evm.model.group5.1796	327	AACACATCG	442	0.8724489795918368	0.62538	MLP-like protein 423 [Source:NCBI gene (formerly Entrezgene);Acc:839014]
AT1G24020	evm.model.group9.47	445	ATGTCAAGA	95	0.7878787878787878	0.98664	MLP-like protein 423 [Source:NCBI gene (formerly Entrezgene);Acc:839014]
AT1G24020	CL.31306	459	TGCACGTGA	110	0.6666666666666666	0.644398	MLP-like protein 423 [Source:NCBI gene (formerly Entrezgene);Acc:839014]
AT1G24020	CL.31306	312	ATGTCAAGG	72	0.6	0.962259	MLP-like protein 423 [Source:NCBI gene (formerly Entrezgene);Acc:839014]
AT1G24020	CL.31306	170	TGGGCAGCT	32	0.9259259259259259	0.971502	MLP-like protein 423 [Source:NCBI gene (formerly Entrezgene);Acc:839014]
AT1G24020	CL.31304	584	AATACGTCA	56	0.425	0.654873	MLP-like protein 423 [Source:NCBI gene (formerly Entrezgene);Acc:839014]
AT1G24020	CL.31306	155	TCTGCTGCT	38	0.5384615384615384	0.640575	MLP-like protein 423 [Source:NCBI gene (formerly Entrezgene);Acc:839014]
AT1G24020	evm.model.group9.47	376	AAAGCATAG	79	0.2631578947368421	0.692999	MLP-like protein 423 [Source:NCBI gene (formerly Entrezgene);Acc:839014]
AT1G24020	CL.31306	736	AAAACAAGC	218	0.7959183673469388	0.957817	MLP-like protein 423 [Source:NCBI gene (formerly Entrezgene);Acc:839014]
AT1G24020	CL.31306	218	GAGGCTATT	52	0.9310344827586207	0.701604	MLP-like protein 423 [Source:NCBI gene (formerly Entrezgene);Acc:839014]
AT1G24020	CL.31304	655	TTTACAAAA	39	0.9523809523809523	0.856741	MLP-like protein 423 [Source:NCBI gene (formerly Entrezgene);Acc:839014]
AT1G24020	CL.31306	449	ACATCGAAG	121	0.826530612244898	0.979202	MLP-like protein 423 [Source:NCBI gene (formerly Entrezgene);Acc:839014]
AT1G24020	CL.31306	763	GAAACCGTT	326	0.7123893805309734	0.917315	MLP-like protein 423 [Source:NCBI gene (formerly Entrezgene);Acc:839014]
AT1G24020	CL.31304	587	ACGTCAAGA	55	0.696969696969697	0.782568	MLP-like protein 423 [Source:NCBI gene (formerly Entrezgene);Acc:839014]
AT1G24020	CL.31306	464	GTGACAGCG	129	0.9247311827956989	0.979482	MLP-like protein 423 [Source:NCBI gene (formerly Entrezgene);Acc:839014]
AT1G24020	CL.31306	271	TCGACTTAT	65	0.8214285714285714	0.620581	MLP-like protein 423 [Source:NCBI gene (formerly Entrezgene);Acc:839014]
AT1G26355	CL.6680	1101	AGTACTGTA	36	0.9	0.711998	SPIRAL1-like1 [Source:NCBI gene (formerly Entrezgene);Acc:6240366]
AT1G26355	CL.6680	1112	AGAACTTGT	42	0.9565217391304348	0.858674	SPIRAL1-like1 [Source:NCBI gene (formerly Entrezgene);Acc:6240366]
AT1G26355	CL.6680	1011	AACACTAGT	35	0.3	0.67003	SPIRAL1-like1 [Source:NCBI gene (formerly Entrezgene);Acc:6240366]
AT1G26355	CL.6680	1017	AGTACATAC	29	1.0	0.617387	SPIRAL1-like1 [Source:NCBI gene (formerly Entrezgene);Acc:6240366]
AT1G26355	CL.6680	966	GTGGCATAT	29	0.7619047619047619	0.864434	SPIRAL1-like1 [Source:NCBI gene (formerly Entrezgene);Acc:6240366]
AT1G26355	CL.6680	903	CTCGCTGTT	24	0.6470588235294118	0.778003	SPIRAL1-like1 [Source:NCBI gene (formerly Entrezgene);Acc:6240366]
AT1G26355	CL.6680	932	ATTGCTGTC	22	0.7894736842105263	0.983699	SPIRAL1-like1 [Source:NCBI gene (formerly Entrezgene);Acc:6240366]
AT1G26355	CL.6680	974	TGATCTGCT	32	0.631578947368421	0.843114	SPIRAL1-like1 [Source:NCBI gene (formerly Entrezgene);Acc:6240366]
AT1G26480	evm.model.group2.1545	1140	CATACTAGA	49	0.9210526315789473	0.962079	ral regulatory factor 12 [Source:NCBI gene (formerly Entrezgene);Acc:839189]
AT1G26480	CL.12975	1905	CATACTAGA	50	0.9210526315789473	0.959258	ral regulatory factor 12 [Source:NCBI gene (formerly Entrezgene);Acc:839189]
AT1G26480	CL.12975	1725	CCATCAAGT	41	0.5238095238095238	0.806231	ral regulatory factor 12 [Source:NCBI gene (formerly Entrezgene);Acc:839189]
AT1G26480	evm.model.group2.1545	1000	TGTGCTGTA	46	0.6176470588235294	0.940406	ral regulatory factor 12 [Source:NCBI gene (formerly Entrezgene);Acc:839189]
AT1G26480	CL.12975	1777	GTGACAAAC	35	0.7727272727272727	0.943694	ral regulatory factor 12 [Source:NCBI gene (formerly Entrezgene);Acc:839189]
AT1G26480	evm.model.group2.1545	877	GTGGCAGCT	32	0.7727272727272727	0.920346	ral regulatory factor 12 [Source:NCBI gene (formerly Entrezgene);Acc:839189]
AT1G26480	evm.model.group2.1545	960	CCATCAAGT	41	0.5238095238095238	0.806231	ral regulatory factor 12 [Source:NCBI gene (formerly Entrezgene);Acc:839189]
AT1G26480	CL.12975	1798	TTCACCAAT	20	0.35	0.805935	ral regulatory factor 12 [Source:NCBI gene (formerly Entrezgene);Acc:839189]
AT1G26480	CL.12975	1642	GTGGCAGCT	33	0.7727272727272727	0.913719	ral regulatory factor 12 [Source:NCBI gene (formerly Entrezgene);Acc:839189]
AT1G26480	evm.model.group2.1545	1012	GTGACAAAC	35	0.7727272727272727	0.943694	ral regulatory factor 12 [Source:NCBI gene (formerly Entrezgene);Acc:839189]
AT1G26480	evm.model.group2.1545	1033	TTCACCAAT	20	0.35	0.805935	ral regulatory factor 12 [Source:NCBI gene (formerly Entrezgene);Acc:839189]
AT1G26480	CL.12975	1765	TGTGCTGTA	49	0.6111111111111112	0.920852	ral regulatory factor 12 [Source:NCBI gene (formerly Entrezgene);Acc:839189]
AT1G26880	evm.model.group9.1071	109	AGCGCGCTA	29	0.5217391304347826	0.950959	Ribosomal protein L34e superfamily protein [Source:NCBI gene (formerly Entrezgene);Acc:838331]
AT1G26880	evm.model.group9.1071	111	CGCGCTAAG	27	0.6666666666666666	0.688823	Ribosomal protein L34e superfamily protein [Source:NCBI gene (formerly Entrezgene);Acc:838331]
AT1G26880	evm.model.group9.1071	249	GGATCTGCC	35	0.7368421052631579	0.8126	Ribosomal protein L34e superfamily protein [Source:NCBI gene (formerly Entrezgene);Acc:838331]
AT1G26880	evm.model.group9.1071	181	AGTACAGGA	24	0.7272727272727273	0.652415	Ribosomal protein L34e superfamily protein [Source:NCBI gene (formerly Entrezgene);Acc:838331]
AT1G26880	evm.model.group9.1071	225	AGAGCATAT	35	0.4482758620689655	0.97405	Ribosomal protein L34e superfamily protein [Source:NCBI gene (formerly Entrezgene);Acc:838331]
AT1G26880	evm.model.group9.1071	203	CAGACATAA	33	0.55	0.870387	Ribosomal protein L34e superfamily protein [Source:NCBI gene (formerly Entrezgene);Acc:838331]
AT1G26910	evm.model.group12.800	733	CCAACAGAC	28	0.9375	0.75845	Ribosomal protein L16p/L10e family protein [Source:NCBI gene (formerly Entrezgene);Acc:837036]
AT1G26910	evm.model.group12.800	774	GCATCTGCC	37	0.90625	0.99958	Ribosomal protein L16p/L10e family protein [Source:NCBI gene (formerly Entrezgene);Acc:837036]
AT1G26910	evm.model.group12.800	645	AGGACTGAT	25	0.7142857142857143	0.942042	Ribosomal protein L16p/L10e family protein [Source:NCBI gene (formerly Entrezgene);Acc:837036]
AT1G26910	evm.model.group12.800	652	ATTACGTGA	31	0.88	0.998636	Ribosomal protein L16p/L10e family protein [Source:NCBI gene (formerly Entrezgene);Acc:837036]
AT1G26910	evm.model.group12.800	769	CTGTCGCAT	37	0.7391304347826086	0.813231	Ribosomal protein L16p/L10e family protein [Source:NCBI gene (formerly Entrezgene);Acc:837036]
AT1G27340	CL.28161	3472	CAGTCGCAT	26	0.8666666666666667	0.968627	Galactose oxidase/kelch repeat superfamily protein [Source:NCBI gene (formerly Entrezgene);Acc:839623]
AT1G27340	CL.28161	3432	ATTACTAGC	27	0.6363636363636364	0.669063	Galactose oxidase/kelch repeat superfamily protein [Source:NCBI gene (formerly Entrezgene);Acc:839623]
AT1G27340	CL.28161	3389	CAGACTGCC	27	0.6666666666666666	0.709706	Galactose oxidase/kelch repeat superfamily protein [Source:NCBI gene (formerly Entrezgene);Acc:839623]
AT1G27350	CL.9374	691	TTGACATTA	34	0.5217391304347826	0.921775	Ribosome associated membrane protein RAMP4 [Source:NCBI gene (formerly Entrezgene);Acc:839624]
AT1G27350	CL.9374	534	CTTGCAAAT	23	0.625	0.633082	Ribosome associated membrane protein RAMP4 [Source:NCBI gene (formerly Entrezgene);Acc:839624]
AT1G27350	CL.9374	488	CGAGCGGTG	25	0.7222222222222222	0.640312	Ribosome associated membrane protein RAMP4 [Source:NCBI gene (formerly Entrezgene);Acc:839624]
AT1G27350	CL.9374	707	TAAACATTT	30	0.9411764705882353	0.937642	Ribosome associated membrane protein RAMP4 [Source:NCBI gene (formerly Entrezgene);Acc:839624]
AT1G27350	CL.9374	562	TTAGCTAGA	32	0.5	0.84973	Ribosome associated membrane protein RAMP4 [Source:NCBI gene (formerly Entrezgene);Acc:839624]
AT1G27680	evm.model.group6.786	1761	TAGACATAG	78	0.7254901960784313	0.992248	ADPGLC-PPase large subunit [Source:NCBI gene (formerly Entrezgene);Acc:839660]
AT1G27680	evm.model.group6.786	1606	GCAGCTGGA	28	0.5454545454545454	0.831407	ADPGLC-PPase large subunit [Source:NCBI gene (formerly Entrezgene);Acc:839660]
AT1G27680	evm.model.group6.786	1840	GTAGCAAAG	72	0.27450980392156865	0.767861	ADPGLC-PPase large subunit [Source:NCBI gene (formerly Entrezgene);Acc:839660]
AT1G27680	CL.24867	2647	CTCACGAAC	107	0.23076923076923078	0.761695	ADPGLC-PPase large subunit [Source:NCBI gene (formerly Entrezgene);Acc:839660]
AT1G27680	evm.model.group6.786	1694	ATTGCGGAC	42	0.7894736842105263	0.619047	ADPGLC-PPase large subunit [Source:NCBI gene (formerly Entrezgene);Acc:839660]
AT1G27680	CL.24867	2440	GCAGCTGGA	43	0.45714285714285713	0.874443	ADPGLC-PPase large subunit [Source:NCBI gene (formerly Entrezgene);Acc:839660]
AT1G27680	CL.24867	2664	ATTGCAACG	116	0.9054054054054054	0.927038	ADPGLC-PPase large subunit [Source:NCBI gene (formerly Entrezgene);Acc:839660]
AT1G27680	CL.24867	2674	GTAGCAAAG	89	0.31746031746031744	0.818402	ADPGLC-PPase large subunit [Source:NCBI gene (formerly Entrezgene);Acc:839660]
AT1G27680	CL.24867	2595	TAGACATAG	101	0.7272727272727273	0.984164	ADPGLC-PPase large subunit [Source:NCBI gene (formerly Entrezgene);Acc:839660]
AT1G27680	CL.24867	2278	TAAGCAGCG	21	0.5	0.820209	ADPGLC-PPase large subunit [Source:NCBI gene (formerly Entrezgene);Acc:839660]
AT1G27680	CL.24867	2699	GTGACAGAT	79	0.6730769230769231	0.686133	ADPGLC-PPase large subunit [Source:NCBI gene (formerly Entrezgene);Acc:839660]
AT1G27680	CL.24867	2294	GTAGCAGGG	21	0.5	0.854437	ADPGLC-PPase large subunit [Source:NCBI gene (formerly Entrezgene);Acc:839660]
AT1G27680	CL.24867	2762	CAGTCAGCA	65	0.30303030303030304	0.778509	ADPGLC-PPase large subunit [Source:NCBI gene (formerly Entrezgene);Acc:839660]
AT1G27680	evm.model.group6.786	1865	GTGACAGAT	64	0.6511627906976745	0.667066	ADPGLC-PPase large subunit [Source:NCBI gene (formerly Entrezgene);Acc:839660]
AT1G27680	CL.24867	2373	GGAACAAGT	26	0.6666666666666666	0.919078	ADPGLC-PPase large subunit [Source:NCBI gene (formerly Entrezgene);Acc:839660]
AT1G27680	CL.24867	2528	ATTGCGGAC	59	0.7931034482758621	0.658944	ADPGLC-PPase large subunit [Source:NCBI gene (formerly Entrezgene);Acc:839660]
AT1G27680	evm.model.group6.786	1830	ATTGCAACG	97	0.9047619047619048	0.920078	ADPGLC-PPase large subunit [Source:NCBI gene (formerly Entrezgene);Acc:839660]
AT1G27680	evm.model.group6.786	1813	CTCACGAAC	91	0.23076923076923078	0.886266	ADPGLC-PPase large subunit [Source:NCBI gene (formerly Entrezgene);Acc:839660]
AT1G27680	CL.24867	2385	GGAGCTGCT	37	0.6428571428571429	0.892527	ADPGLC-PPase large subunit [Source:NCBI gene (formerly Entrezgene);Acc:839660]
AT1G27680	evm.model.group6.786	1928	CAGTCAGCA	56	0.3448275862068966	0.865586	ADPGLC-PPase large subunit [Source:NCBI gene (formerly Entrezgene);Acc:839660]
AT1G27680	evm.model.group6.786	1859	CTCGCTGTG	109	0.8115942028985508	0.964639	ADPGLC-PPase large subunit [Source:NCBI gene (formerly Entrezgene);Acc:839660]
AT1G27680	CL.24867	2693	CTCGCTGTG	130	0.810126582278481	0.932935	ADPGLC-PPase large subunit [Source:NCBI gene (formerly Entrezgene);Acc:839660]
AT1G27970	CL.16638	982	TTTACGAAT	25	0.6190476190476191	0.820766	nuclear transport factor 2B [Source:NCBI gene (formerly Entrezgene);Acc:839690]
AT1G27970	CL.16638	822	TGCACATCT	43	0.9565217391304348	0.738147	nuclear transport factor 2B [Source:NCBI gene (formerly Entrezgene);Acc:839690]
AT1G27970	CL.16638	915	GGAACACTT	51	0.6666666666666666	0.83295	nuclear transport factor 2B [Source:NCBI gene (formerly Entrezgene);Acc:839690]
AT1G27970	CL.16638	871	AAGGCTGAG	50	0.7692307692307693	0.605226	nuclear transport factor 2B [Source:NCBI gene (formerly Entrezgene);Acc:839690]
AT1G27970	CL.16638	910	TTTACGAAT	25	0.6190476190476191	0.820766	nuclear transport factor 2B [Source:NCBI gene (formerly Entrezgene);Acc:839690]
AT1G27970	CL.16638	843	GGAACACTT	51	0.6666666666666666	0.83295	nuclear transport factor 2B [Source:NCBI gene (formerly Entrezgene);Acc:839690]
AT1G27970	CL.16638	894	TGCACATCT	43	0.9565217391304348	0.738147	nuclear transport factor 2B [Source:NCBI gene (formerly Entrezgene);Acc:839690]
AT1G27970	CL.16638	837	GTTGCTGGA	50	0.75	0.962098	nuclear transport factor 2B [Source:NCBI gene (formerly Entrezgene);Acc:839690]
AT1G27970	CL.16638	909	GTTGCTGGA	50	0.75	0.962098	nuclear transport factor 2B [Source:NCBI gene (formerly Entrezgene);Acc:839690]
AT1G27970	CL.16638	943	AAGGCTGAG	50	0.7692307692307693	0.605226	nuclear transport factor 2B [Source:NCBI gene (formerly Entrezgene);Acc:839690]
AT1G28330	CL.5920	1534	AGTTCAAGA	22	0.8125	0.804354	dormancy-associated protein-like 1 [Source:NCBI gene (formerly Entrezgene);Acc:839729]
AT1G28330	CL.5920	1958	AGTTCAAGA	52	0.96	0.647098	dormancy-associated protein-like 1 [Source:NCBI gene (formerly Entrezgene);Acc:839729]
AT1G28330	CL.5920	1596	GCAACGTTT	42	0.6333333333333333	0.993041	dormancy-associated protein-like 1 [Source:NCBI gene (formerly Entrezgene);Acc:839729]
AT1G28330	CL.5920	1812	AGTTCAAGA	22	0.8125	0.804354	dormancy-associated protein-like 1 [Source:NCBI gene (formerly Entrezgene);Acc:839729]
AT1G28330	CL.5920	1874	GCAACGTTT	42	0.6333333333333333	0.993041	dormancy-associated protein-like 1 [Source:NCBI gene (formerly Entrezgene);Acc:839729]
AT1G28330	CL.5920	1865	GCAGCAGGA	31	0.8095238095238095	0.89578	dormancy-associated protein-like 1 [Source:NCBI gene (formerly Entrezgene);Acc:839729]
AT1G28330	CL.5920	1680	AGTTCAAGA	52	0.96	0.647098	dormancy-associated protein-like 1 [Source:NCBI gene (formerly Entrezgene);Acc:839729]
AT1G28330	CL.5920	1587	GCAGCAGGA	31	0.8095238095238095	0.89578	dormancy-associated protein-like 1 [Source:NCBI gene (formerly Entrezgene);Acc:839729]
AT1G29965	CL.12002	774	GTCACAGGG	20	0.7857142857142857	0.837061	Ribosomal protein L18ae/LX family protein [Source:NCBI gene (formerly Entrezgene);Acc:839875]
AT1G29965	CL.12002	853	CAAGCAATT	27	0.34782608695652173	0.757644	Ribosomal protein L18ae/LX family protein [Source:NCBI gene (formerly Entrezgene);Acc:839875]
AT1G29965	CL.12002	1021	GTTGCTCCA	57	0.3333333333333333	0.656995	Ribosomal protein L18ae/LX family protein [Source:NCBI gene (formerly Entrezgene);Acc:839875]
AT1G29965	CL.12002	1305	TAGACAATG	35	0.5925925925925926	0.987369	Ribosomal protein L18ae/LX family protein [Source:NCBI gene (formerly Entrezgene);Acc:839875]
AT1G29965	CL.12002	1104	CAGACTGAG	64	0.8235294117647058	0.998919	Ribosomal protein L18ae/LX family protein [Source:NCBI gene (formerly Entrezgene);Acc:839875]
AT1G29965	CL.12002	1355	CCGGCACTA	23	0.5384615384615384	0.685959	Ribosomal protein L18ae/LX family protein [Source:NCBI gene (formerly Entrezgene);Acc:839875]
AT1G29965	CL.12002	815	GCTACCGTT	22	0.5625	0.698549	Ribosomal protein L18ae/LX family protein [Source:NCBI gene (formerly Entrezgene);Acc:839875]
AT1G29965	CL.12002	894	ACCGCAAGA	25	0.5882352941176471	0.656881	Ribosomal protein L18ae/LX family protein [Source:NCBI gene (formerly Entrezgene);Acc:839875]
AT1G29965	CL.12002	1120	ATTGCTGTG	85	0.7068965517241379	0.95889	Ribosomal protein L18ae/LX family protein [Source:NCBI gene (formerly Entrezgene);Acc:839875]
AT1G29965	CL.12002	812	ACTGCTACC	24	0.47368421052631576	0.745807	Ribosomal protein L18ae/LX family protein [Source:NCBI gene (formerly Entrezgene);Acc:839875]
AT1G29965	CL.12002	1097	TACTCAACA	82	0.234375	0.727702	Ribosomal protein L18ae/LX family protein [Source:NCBI gene (formerly Entrezgene);Acc:839875]
AT1G29965	CL.12002	809	AAGACTGCT	23	0.09523809523809523	0.616995	Ribosomal protein L18ae/LX family protein [Source:NCBI gene (formerly Entrezgene);Acc:839875]
AT1G29965	CL.12002	1100	TCAACAGAC	80	0.8695652173913043	0.711093	Ribosomal protein L18ae/LX family protein [Source:NCBI gene (formerly Entrezgene);Acc:839875]
AT1G29965	CL.12002	1086	TGGACATTG	71	0.43636363636363634	0.953583	Ribosomal protein L18ae/LX family protein [Source:NCBI gene (formerly Entrezgene);Acc:839875]
AT1G29965	CL.12002	907	ACCTCCTAC	37	0.22580645161290322	0.811245	Ribosomal protein L18ae/LX family protein [Source:NCBI gene (formerly Entrezgene);Acc:839875]
AT1G29965	CL.12002	1039	AGGACATGT	67	0.6037735849056604	0.91793	Ribosomal protein L18ae/LX family protein [Source:NCBI gene (formerly Entrezgene);Acc:839875]
AT1G29965	CL.12002	1360	ACTACTGAA	27	0.9523809523809523	0.987557	Ribosomal protein L18ae/LX family protein [Source:NCBI gene (formerly Entrezgene);Acc:839875]
AT1G29970	CL.18396	1326	CTCACTGTG	31	0.9166666666666666	0.968646	60S ribosomal protein L18A-1 [Source:NCBI gene (formerly Entrezgene);Acc:839876]
AT1G29970	CL.18396	1488	TGTACCGAT	39	0.5	0.706957	60S ribosomal protein L18A-1 [Source:NCBI gene (formerly Entrezgene);Acc:839876]
AT1G29970	CL.18396	1475	CCTGCTGTA	39	0.875	0.956343	60S ribosomal protein L18A-1 [Source:NCBI gene (formerly Entrezgene);Acc:839876]
AT1G29970	CL.18396	1367	GTAGCTGCT	41	0.7857142857142857	0.922486	60S ribosomal protein L18A-1 [Source:NCBI gene (formerly Entrezgene);Acc:839876]
AT1G29970	CL.18396	1238	TATACTAGA	22	1.0	0.704244	60S ribosomal protein L18A-1 [Source:NCBI gene (formerly Entrezgene);Acc:839876]
AT1G29970	CL.18396	1370	GCTGCTGTA	42	0.8857142857142857	0.998315	60S ribosomal protein L18A-1 [Source:NCBI gene (formerly Entrezgene);Acc:839876]
AT1G30380	evm.model.group6.660	249	AAGGCGTTG	51	0.8275862068965517	0.733504	photosystem I subunit K [Source:NCBI gene (formerly Entrezgene);Acc:839918]
AT1G30380	evm.model.group6.660	325	CCGACACTC	56	0.4074074074074074	0.650837	photosystem I subunit K [Source:NCBI gene (formerly Entrezgene);Acc:839918]
AT1G30380	evm.model.group6.660	148	GATGCGACT	26	0.3157894736842105	0.715689	photosystem I subunit K [Source:NCBI gene (formerly Entrezgene);Acc:839918]
AT1G30380	evm.model.group6.660	306	CCAGCGGGC	57	0.6190476190476191	0.974463	photosystem I subunit K [Source:NCBI gene (formerly Entrezgene);Acc:839918]
AT1G30380	evm.model.group6.660	172	CCAACTTGA	28	0.7222222222222222	0.971235	photosystem I subunit K [Source:NCBI gene (formerly Entrezgene);Acc:839918]
AT1G31330	CL.28629	1010	GCTGCTAGG	27	1.0	0.962142	photosystem I subunit F [Source:NCBI gene (formerly Entrezgene);Acc:840021]
AT1G31330	CL.28629	1227	TGCGCATTA	43	0.3333333333333333	0.869748	photosystem I subunit F [Source:NCBI gene (formerly Entrezgene);Acc:840021]
AT1G31330	CL.28629	1107	GAGGCGTCT	45	0.92	0.947698	photosystem I subunit F [Source:NCBI gene (formerly Entrezgene);Acc:840021]
AT1G31330	CL.28629	1108	TGCGCATTA	23	0.3333333333333333	0.786456	photosystem I subunit F [Source:NCBI gene (formerly Entrezgene);Acc:840021]
AT1G31330	CL.28629	1126	GTCGCTGCT	48	0.6363636363636364	0.625171	photosystem I subunit F [Source:NCBI gene (formerly Entrezgene);Acc:840021]
AT1G31330	CL.28629	874	ATCACTGTC	25	0.8461538461538461	0.685652	photosystem I subunit F [Source:NCBI gene (formerly Entrezgene);Acc:840021]
AT1G31330	CL.28629	1129	GCTGCTAGG	48	0.9736842105263158	0.995882	photosystem I subunit F [Source:NCBI gene (formerly Entrezgene);Acc:840021]
AT1G31330	CL.28629	1180	AGTGCTGGA	49	0.7333333333333333	0.946767	photosystem I subunit F [Source:NCBI gene (formerly Entrezgene);Acc:840021]
AT1G31330	CL.28629	834	CGAGCTAAG	32	0.8333333333333334	0.924295	photosystem I subunit F [Source:NCBI gene (formerly Entrezgene);Acc:840021]
AT1G31330	CL.28629	869	CCAACATCA	22	0.7692307692307693	0.904838	photosystem I subunit F [Source:NCBI gene (formerly Entrezgene);Acc:840021]
AT1G31330	CL.28629	841	AGAACTGGA	28	0.7894736842105263	0.613974	photosystem I subunit F [Source:NCBI gene (formerly Entrezgene);Acc:840021]
AT1G31330	CL.28629	713	GGAGCTACT	23	0.4375	0.635736	photosystem I subunit F [Source:NCBI gene (formerly Entrezgene);Acc:840021]
AT1G31330	CL.28629	903	CTTACTTTT	36	0.631578947368421	0.704359	photosystem I subunit F [Source:NCBI gene (formerly Entrezgene);Acc:840021]
AT1G31330	CL.28629	869	CCAACATCA	30	0.7368421052631579	0.965931	photosystem I subunit F [Source:NCBI gene (formerly Entrezgene);Acc:840021]
AT1G31330	CL.28629	1237	TTGTCGACA	40	0.782608695652174	0.612394	photosystem I subunit F [Source:NCBI gene (formerly Entrezgene);Acc:840021]
AT1G31330	CL.28629	841	AGAACTGGA	21	0.8666666666666667	0.670051	photosystem I subunit F [Source:NCBI gene (formerly Entrezgene);Acc:840021]
AT1G31330	CL.28629	834	CGAGCTAAG	26	0.7894736842105263	0.910137	photosystem I subunit F [Source:NCBI gene (formerly Entrezgene);Acc:840021]
AT1G31330	CL.28629	1085	AAGGCTAGG	31	0.9411764705882353	0.767578	photosystem I subunit F [Source:NCBI gene (formerly Entrezgene);Acc:840021]
AT1G31330	CL.28629	1106	ATTGCGCAT	24	0.4375	0.768784	photosystem I subunit F [Source:NCBI gene (formerly Entrezgene);Acc:840021]
AT1G31330	CL.28629	874	ATCACTGTC	32	0.8333333333333334	0.714377	photosystem I subunit F [Source:NCBI gene (formerly Entrezgene);Acc:840021]
AT1G31330	CL.28629	970	CTGTCTGTA	26	0.3125	0.715801	photosystem I subunit F [Source:NCBI gene (formerly Entrezgene);Acc:840021]
AT1G31330	CL.28629	988	GAGGCGTCT	25	0.9375	0.953386	photosystem I subunit F [Source:NCBI gene (formerly Entrezgene);Acc:840021]
AT1G31330	CL.28629	1225	ATTGCGCAT	43	0.36666666666666664	0.787403	photosystem I subunit F [Source:NCBI gene (formerly Entrezgene);Acc:840021]
AT1G31330	CL.28629	1061	AGTGCTGGA	27	0.625	0.910205	photosystem I subunit F [Source:NCBI gene (formerly Entrezgene);Acc:840021]
AT1G31340	CL.301	1211	CTGGCAGAT	20	0.8333333333333334	0.745765	related to ubiquitin 1 [Source:NCBI gene (formerly Entrezgene);Acc:840023]
AT1G31340	CL.301	1259	AGTACATAA	22	1.0	0.800102	related to ubiquitin 1 [Source:NCBI gene (formerly Entrezgene);Acc:840023]
AT1G31340	CL.301	1251	AAGGCGTGA	22	0.5384615384615384	0.611759	related to ubiquitin 1 [Source:NCBI gene (formerly Entrezgene);Acc:840023]
AT1G31340	CL.301	1166	AAGGCGTGA	22	0.5384615384615384	0.611759	related to ubiquitin 1 [Source:NCBI gene (formerly Entrezgene);Acc:840023]
AT1G31340	evm.model.group1.228	626	AGTACATAA	21	1.0	0.768603	related to ubiquitin 1 [Source:NCBI gene (formerly Entrezgene);Acc:840023]
AT1G31340	CL.301	1126	CTGGCAGAT	20	0.8333333333333334	0.745765	related to ubiquitin 1 [Source:NCBI gene (formerly Entrezgene);Acc:840023]
AT1G31340	CL.301	1174	AGTACATAA	22	1.0	0.800102	related to ubiquitin 1 [Source:NCBI gene (formerly Entrezgene);Acc:840023]
AT1G31812	evm.model.group12.849	149	TGAGCAGAA	29	0.9444444444444444	0.94024	acyl-CoA-binding protein 6 [Source:NCBI gene (formerly Entrezgene);Acc:840069]
AT1G31812	evm.model.group12.848	105	GCAACCGTT	32	0.8181818181818182	0.89873	acyl-CoA-binding protein 6 [Source:NCBI gene (formerly Entrezgene);Acc:840069]
AT1G31812	evm.model.group12.848	160	GGTACAAGT	28	0.9411764705882353	0.817604	acyl-CoA-binding protein 6 [Source:NCBI gene (formerly Entrezgene);Acc:840069]
AT1G31812	evm.model.group12.849	94	TTTACAAGC	23	0.8888888888888888	0.663687	acyl-CoA-binding protein 6 [Source:NCBI gene (formerly Entrezgene);Acc:840069]
AT1G31812	evm.model.group12.849	242	CCAGCTGAA	21	0.4666666666666667	0.697747	acyl-CoA-binding protein 6 [Source:NCBI gene (formerly Entrezgene);Acc:840069]
AT1G32060	CL.30674	1419	GCGACTGAA	49	0.9230769230769231	0.98767	phosphoribulokinase [Source:NCBI gene (formerly Entrezgene);Acc:840098]
AT1G32060	CL.30674	1416	ACTGCGACT	46	0.975	0.999024	phosphoribulokinase [Source:NCBI gene (formerly Entrezgene);Acc:840098]
AT1G32060	CL.30674	1223	GTGACTGAC	32	1.0	0.994481	phosphoribulokinase [Source:NCBI gene (formerly Entrezgene);Acc:840098]
AT1G32060	CL.30674	1388	CTTACTTAA	42	0.96	0.801829	phosphoribulokinase [Source:NCBI gene (formerly Entrezgene);Acc:840098]
AT1G32060	CL.30674	1107	ACAACGGAA	20	0.6363636363636364	0.673543	phosphoribulokinase [Source:NCBI gene (formerly Entrezgene);Acc:840098]
AT1G32060	CL.30674	1449	TGTACAACT	46	0.9545454545454546	0.657976	phosphoribulokinase [Source:NCBI gene (formerly Entrezgene);Acc:840098]
AT1G32060	CL.30674	1384	TTGACTTAC	40	0.5	0.937356	phosphoribulokinase [Source:NCBI gene (formerly Entrezgene);Acc:840098]
AT1G32060	CL.30674	1311	TAGTCGCCA	37	0.6	0.658143	phosphoribulokinase [Source:NCBI gene (formerly Entrezgene);Acc:840098]
AT1G32220	CL.33241	1291	CGGTCGAAT	26	0.8333333333333334	0.623109	NAD(P)-binding Rossmann-fold superfamily protein [Source:NCBI gene (formerly Entrezgene);Acc:840114]
AT1G32220	CL.33241	1309	AAGACATTA	25	0.9583333333333334	0.999989	NAD(P)-binding Rossmann-fold superfamily protein [Source:NCBI gene (formerly Entrezgene);Acc:840114]
AT1G32220	CL.33241	1345	AGCACTAGT	21	0.5714285714285714	0.756841	NAD(P)-binding Rossmann-fold superfamily protein [Source:NCBI gene (formerly Entrezgene);Acc:840114]
AT1G32220	CL.33241	1287	TAAGCGGTC	27	0.8666666666666667	0.691231	NAD(P)-binding Rossmann-fold superfamily protein [Source:NCBI gene (formerly Entrezgene);Acc:840114]
AT1G32400	CL.7909	1822	GAAGCCTCC	21	0.5238095238095238	0.963456	tobamovirus multiplication 2A [Source:NCBI gene (formerly Entrezgene);Acc:840133]
AT1G32400	CL.7909	1984	GAAGCCTCC	21	0.5238095238095238	0.963456	tobamovirus multiplication 2A [Source:NCBI gene (formerly Entrezgene);Acc:840133]
AT1G32400	CL.7909	2147	CCATCATTT	22	0.5833333333333334	0.679468	tobamovirus multiplication 2A [Source:NCBI gene (formerly Entrezgene);Acc:840133]
AT1G32400	CL.7909	1867	CCATCATTT	22	0.5833333333333334	0.679468	tobamovirus multiplication 2A [Source:NCBI gene (formerly Entrezgene);Acc:840133]
AT1G32400	CL.7909	1704	GAAGCCTCC	21	0.5238095238095238	0.963456	tobamovirus multiplication 2A [Source:NCBI gene (formerly Entrezgene);Acc:840133]
AT1G32400	CL.7909	2130	TCAGCAAGT	23	0.5	0.982194	tobamovirus multiplication 2A [Source:NCBI gene (formerly Entrezgene);Acc:840133]
AT1G32400	CL.7909	2056	CGAACTTGA	28	1.0	0.743026	tobamovirus multiplication 2A [Source:NCBI gene (formerly Entrezgene);Acc:840133]
AT1G32400	CL.7909	1823	AAGCCTCCG	20	0.6666666666666666	0.897652	tobamovirus multiplication 2A [Source:NCBI gene (formerly Entrezgene);Acc:840133]
AT1G32400	CL.7909	1850	TCAGCAAGT	23	0.5	0.982194	tobamovirus multiplication 2A [Source:NCBI gene (formerly Entrezgene);Acc:840133]
AT1G32400	CL.7909	1968	TCAGCAAGT	23	0.5	0.982194	tobamovirus multiplication 2A [Source:NCBI gene (formerly Entrezgene);Acc:840133]
AT1G32400	CL.7909	1894	CGAACTTGA	28	1.0	0.743026	tobamovirus multiplication 2A [Source:NCBI gene (formerly Entrezgene);Acc:840133]
AT1G32400	CL.7909	1985	CCATCATTT	22	0.5833333333333334	0.679468	tobamovirus multiplication 2A [Source:NCBI gene (formerly Entrezgene);Acc:840133]
AT1G32400	CL.7909	1776	CGAACTTGA	28	1.0	0.743026	tobamovirus multiplication 2A [Source:NCBI gene (formerly Entrezgene);Acc:840133]
AT1G32400	CL.7909	1751	GAGACTTTT	25	0.5909090909090909	0.974584	tobamovirus multiplication 2A [Source:NCBI gene (formerly Entrezgene);Acc:840133]
AT1G32400	CL.7909	1913	GAGACTTTT	25	0.5909090909090909	0.974584	tobamovirus multiplication 2A [Source:NCBI gene (formerly Entrezgene);Acc:840133]
AT1G32400	CL.7909	1705	AAGCCTCCG	20	0.6666666666666666	0.897652	tobamovirus multiplication 2A [Source:NCBI gene (formerly Entrezgene);Acc:840133]
AT1G32400	CL.7909	1633	GAGACTTTT	25	0.5909090909090909	0.974584	tobamovirus multiplication 2A [Source:NCBI gene (formerly Entrezgene);Acc:840133]
AT1G32400	CL.7909	1985	AAGCCTCCG	20	0.6666666666666666	0.897652	tobamovirus multiplication 2A [Source:NCBI gene (formerly Entrezgene);Acc:840133]
AT1G32900	CL.11980	2245	ATATCTGTC	21	0.4117647058823529	0.620104	UDP-Glycosyltransferase superfamily protein [Source:NCBI gene (formerly Entrezgene);Acc:840184]
AT1G32900	CL.11980	2554	GTTACGGAC	24	1.0	0.839867	UDP-Glycosyltransferase superfamily protein [Source:NCBI gene (formerly Entrezgene);Acc:840184]
AT1G32900	CL.11980	2558	CGGACATTA	23	0.625	0.79064	UDP-Glycosyltransferase superfamily protein [Source:NCBI gene (formerly Entrezgene);Acc:840184]
AT1G32900	CL.11980	2321	CTTACGTGG	27	0.6875	0.67348	UDP-Glycosyltransferase superfamily protein [Source:NCBI gene (formerly Entrezgene);Acc:840184]
AT1G32900	CL.11980	2326	GTGGCTAGA	27	0.8125	0.812866	UDP-Glycosyltransferase superfamily protein [Source:NCBI gene (formerly Entrezgene);Acc:840184]
AT1G32900	CL.11980	2383	AAGTCAAAA	22	0.375	0.667063	UDP-Glycosyltransferase superfamily protein [Source:NCBI gene (formerly Entrezgene);Acc:840184]
AT1G32900	CL.11980	2442	CGTACGTTG	33	0.7142857142857143	0.902938	UDP-Glycosyltransferase superfamily protein [Source:NCBI gene (formerly Entrezgene);Acc:840184]
AT1G33140	CL.19610	827	CACGCTTAT	41	0.8918918918918919	0.999789	Ribosomal protein L6 family [Source:NCBI gene (formerly Entrezgene);Acc:840211]
AT1G33140	evm.model.group4.1250	445	ACATCGAGC	21	0.6875	0.88247	Ribosomal protein L6 family [Source:NCBI gene (formerly Entrezgene);Acc:840211]
AT1G33140	evm.model.group4.1250	580	CACGCTTAT	50	0.8888888888888888	0.999827	Ribosomal protein L6 family [Source:NCBI gene (formerly Entrezgene);Acc:840211]
AT1G33140	CL.19610	950	AGAGCATCA	53	0.45454545454545453	0.704735	Ribosomal protein L6 family [Source:NCBI gene (formerly Entrezgene);Acc:840211]
AT1G33140	evm.model.group4.1250	532	TCTACGTCA	35	0.48148148148148145	0.976724	Ribosomal protein L6 family [Source:NCBI gene (formerly Entrezgene);Acc:840211]
AT1G33140	evm.model.group4.1250	782	ATAACATTA	60	0.9047619047619048	0.960519	Ribosomal protein L6 family [Source:NCBI gene (formerly Entrezgene);Acc:840211]
AT1G33140	evm.model.group4.1250	703	AGAGCATCA	64	0.4418604651162791	0.685584	Ribosomal protein L6 family [Source:NCBI gene (formerly Entrezgene);Acc:840211]
AT1G33140	CL.19610	770	TGGACGGTA	20	0.4117647058823529	0.669305	Ribosomal protein L6 family [Source:NCBI gene (formerly Entrezgene);Acc:840211]
AT1G33140	evm.model.group4.1250	811	GCCGCAGCC	24	0.5333333333333333	0.601039	Ribosomal protein L6 family [Source:NCBI gene (formerly Entrezgene);Acc:840211]
AT1G33140	CL.19610	779	TCTACGTCA	24	0.5294117647058824	0.948665	Ribosomal protein L6 family [Source:NCBI gene (formerly Entrezgene);Acc:840211]
AT1G33140	CL.19610	1029	ATAACATTA	50	0.9117647058823529	0.961759	Ribosomal protein L6 family [Source:NCBI gene (formerly Entrezgene);Acc:840211]
AT1G34000	evm.model.group9.827	1165	TAGGCTCGG	23	0.8571428571428571	0.970395	one-helix protein 2 [Source:NCBI gene (formerly Entrezgene);Acc:840297]
AT1G34000	CL.32500	945	AACGCGACT	21	0.4375	0.745633	one-helix protein 2 [Source:NCBI gene (formerly Entrezgene);Acc:840297]
AT1G34000	CL.32500	982	TAGGCTCGG	23	0.8571428571428571	0.970395	one-helix protein 2 [Source:NCBI gene (formerly Entrezgene);Acc:840297]
AT1G34000	evm.model.group9.827	1120	ACCGCGACA	22	0.8461538461538461	0.741717	one-helix protein 2 [Source:NCBI gene (formerly Entrezgene);Acc:840297]
AT1G34000	evm.model.group9.827	1128	AACGCGACT	21	0.4375	0.745633	one-helix protein 2 [Source:NCBI gene (formerly Entrezgene);Acc:840297]
AT1G34000	CL.32500	937	ACCGCGACA	22	0.8461538461538461	0.741717	one-helix protein 2 [Source:NCBI gene (formerly Entrezgene);Acc:840297]
AT1G36160	evm.model.group8.1015	6921	TAAACTGGG	29	0.75	0.621526	acetyl-CoA carboxylase 1 [Source:NCBI gene (formerly Entrezgene);Acc:840521]
AT1G36160	evm.model.group8.1015	6926	TGGGCTACA	24	0.5882352941176471	0.824921	acetyl-CoA carboxylase 1 [Source:NCBI gene (formerly Entrezgene);Acc:840521]
AT1G36160	evm.model.group8.1015	7002	GCTACTCGG	33	0.5263157894736842	0.744482	acetyl-CoA carboxylase 1 [Source:NCBI gene (formerly Entrezgene);Acc:840521]
AT1G36160	evm.model.group8.1015	7016	TTTGCGTCT	34	0.28	0.817753	acetyl-CoA carboxylase 1 [Source:NCBI gene (formerly Entrezgene);Acc:840521]
AT1G36180	CL.30430	7517	GCTACTCGG	33	0.5263157894736842	0.744482	acetyl-CoA carboxylase 2 [Source:NCBI gene (formerly Entrezgene);Acc:840522]
AT1G36180	CL.30430	7441	TGGGCTACA	24	0.5882352941176471	0.824921	acetyl-CoA carboxylase 2 [Source:NCBI gene (formerly Entrezgene);Acc:840522]
AT1G36180	CL.30430	7436	TAAACTGGG	29	0.75	0.621526	acetyl-CoA carboxylase 2 [Source:NCBI gene (formerly Entrezgene);Acc:840522]
AT1G36180	CL.30430	7531	TTTGCGTCT	34	0.28	0.817753	acetyl-CoA carboxylase 2 [Source:NCBI gene (formerly Entrezgene);Acc:840522]
AT1G36240	evm.model.group9.405	259	AGTACTACC	26	0.4666666666666667	0.612731	Ribosomal protein L7Ae/L30e/S12e/Gadd45 family protein [Source:NCBI gene (formerly Entrezgene);Acc:840530]
AT1G36240	evm.model.group9.405	184	ACTACGCTA	23	0.6666666666666666	0.726003	Ribosomal protein L7Ae/L30e/S12e/Gadd45 family protein [Source:NCBI gene (formerly Entrezgene);Acc:840530]
AT1G36240	evm.model.group9.405	145	CCAACAACT	21	0.8666666666666667	0.969693	Ribosomal protein L7Ae/L30e/S12e/Gadd45 family protein [Source:NCBI gene (formerly Entrezgene);Acc:840530]
AT1G36240	evm.model.utg7713_2287911_2511443__.11	250	CCTGCGGAA	26	0.9583333333333334	0.999496	Ribosomal protein L7Ae/L30e/S12e/Gadd45 family protein [Source:NCBI gene (formerly Entrezgene);Acc:840530]
AT1G36240	evm.model.utg7713_2287911_2511443__.11	283	GTATCACAG	36	0.95	0.867915	Ribosomal protein L7Ae/L30e/S12e/Gadd45 family protein [Source:NCBI gene (formerly Entrezgene);Acc:840530]
AT1G36240	evm.model.group9.405	304	CTGACATCA	20	0.42857142857142855	0.647062	Ribosomal protein L7Ae/L30e/S12e/Gadd45 family protein [Source:NCBI gene (formerly Entrezgene);Acc:840530]
AT1G36240	evm.model.utg7713_2287911_2511443__.11	285	ATCACAGAT	33	0.8947368421052632	0.732681	Ribosomal protein L7Ae/L30e/S12e/Gadd45 family protein [Source:NCBI gene (formerly Entrezgene);Acc:840530]
AT1G36240	evm.model.utg7713_2287911_2511443__.11	343	TCAGCAAAT	25	0.3333333333333333	0.942665	Ribosomal protein L7Ae/L30e/S12e/Gadd45 family protein [Source:NCBI gene (formerly Entrezgene);Acc:840530]
AT1G36240	evm.model.utg7713_2287911_2511443__.11	186	TACGCTATG	36	0.4	0.604171	Ribosomal protein L7Ae/L30e/S12e/Gadd45 family protein [Source:NCBI gene (formerly Entrezgene);Acc:840530]
AT1G36240	evm.model.utg7713_2287911_2511443__.11	115	GTAGCGGGA	27	0.5882352941176471	0.825119	Ribosomal protein L7Ae/L30e/S12e/Gadd45 family protein [Source:NCBI gene (formerly Entrezgene);Acc:840530]
AT1G36240	evm.model.utg7713_2287911_2511443__.11	184	ACTACGCTA	34	0.6842105263157895	0.880467	Ribosomal protein L7Ae/L30e/S12e/Gadd45 family protein [Source:NCBI gene (formerly Entrezgene);Acc:840530]
AT1G36240	evm.model.utg7713_2287911_2511443__.11	304	CTGACATCA	37	0.35714285714285715	0.776821	Ribosomal protein L7Ae/L30e/S12e/Gadd45 family protein [Source:NCBI gene (formerly Entrezgene);Acc:840530]
AT1G36240	evm.model.utg7713_2287911_2511443__.11	145	CCAACAACT	28	0.8888888888888888	0.96617	Ribosomal protein L7Ae/L30e/S12e/Gadd45 family protein [Source:NCBI gene (formerly Entrezgene);Acc:840530]
AT1G36240	evm.model.group9.405	283	GCATCACAG	21	0.9444444444444444	0.986764	Ribosomal protein L7Ae/L30e/S12e/Gadd45 family protein [Source:NCBI gene (formerly Entrezgene);Acc:840530]
AT1G41880	evm.model.group1.853	217	ATTACCGGT	33	0.6086956521739131	0.877914	Ribosomal protein L35Ae family protein [Source:NCBI gene (formerly Entrezgene);Acc:840799]
AT1G41880	evm.model.group1.853	303	GCATCGTTG	39	0.6296296296296297	0.772643	Ribosomal protein L35Ae family protein [Source:NCBI gene (formerly Entrezgene);Acc:840799]
AT1G41880	evm.model.group1.853	259	ACAGCGGAG	40	0.72	0.868484	Ribosomal protein L35Ae family protein [Source:NCBI gene (formerly Entrezgene);Acc:840799]
AT1G41880	evm.model.group1.853	232	GGGGCAAGG	25	0.42857142857142855	0.82922	Ribosomal protein L35Ae family protein [Source:NCBI gene (formerly Entrezgene);Acc:840799]
AT1G42960	CL.6067	1487	CACTCAACA	21	0.7692307692307693	0.825456	inner membrane localized protein [Source:NCBI gene (formerly Entrezgene);Acc:840894]
AT1G42960	CL.6067	1475	TGGACTGCA	22	0.47058823529411764	0.935915	inner membrane localized protein [Source:NCBI gene (formerly Entrezgene);Acc:840894]
AT1G42960	evm.model.group10.1286	986	AACACTCAA	21	0.8461538461538461	0.718541	inner membrane localized protein [Source:NCBI gene (formerly Entrezgene);Acc:840894]
AT1G42960	evm.model.group10.1286	1030	AACTCTGTT	23	0.3	0.626819	inner membrane localized protein [Source:NCBI gene (formerly Entrezgene);Acc:840894]
AT1G42960	CL.6067	1529	AACTCTGTT	23	0.3	0.626819	inner membrane localized protein [Source:NCBI gene (formerly Entrezgene);Acc:840894]
AT1G42960	CL.6067	1485	AACACTCAA	21	0.8461538461538461	0.718541	inner membrane localized protein [Source:NCBI gene (formerly Entrezgene);Acc:840894]
AT1G42960	evm.model.group10.1286	988	CACTCAACA	21	0.7692307692307693	0.825456	inner membrane localized protein [Source:NCBI gene (formerly Entrezgene);Acc:840894]
AT1G42960	evm.model.group10.1286	1039	CTTGCTTAT	22	0.46153846153846156	0.601888	inner membrane localized protein [Source:NCBI gene (formerly Entrezgene);Acc:840894]
AT1G42960	evm.model.group10.1286	1021	GGGACTGCG	21	0.6111111111111112	0.998787	inner membrane localized protein [Source:NCBI gene (formerly Entrezgene);Acc:840894]
AT1G42960	CL.6067	1505	ATCACTATT	22	0.38461538461538464	0.68104	inner membrane localized protein [Source:NCBI gene (formerly Entrezgene);Acc:840894]
AT1G42960	CL.6067	1538	CTTGCTTAT	22	0.46153846153846156	0.601888	inner membrane localized protein [Source:NCBI gene (formerly Entrezgene);Acc:840894]
AT1G42960	evm.model.group10.1286	1006	ATCACTATT	22	0.38461538461538464	0.68104	inner membrane localized protein [Source:NCBI gene (formerly Entrezgene);Acc:840894]
AT1G42960	evm.model.group10.1286	976	TGGACTGCA	22	0.47058823529411764	0.935915	inner membrane localized protein [Source:NCBI gene (formerly Entrezgene);Acc:840894]
AT1G42960	CL.6067	1520	GGGACTGCG	21	0.6111111111111112	0.998787	inner membrane localized protein [Source:NCBI gene (formerly Entrezgene);Acc:840894]
AT1G44575	CL.22913	1093	TAGACATTT	125	0.5978260869565217	0.974292	Chlorophyll A-B binding family protein [Source:NCBI gene (formerly Entrezgene);Acc:841033]
AT1G44575	CL.22913	494	GGTACACTT	21	0.7692307692307693	0.648406	Chlorophyll A-B binding family protein [Source:NCBI gene (formerly Entrezgene);Acc:841033]
AT1G44575	CL.22913	496	TACACTTGC	20	0.9166666666666666	0.756918	Chlorophyll A-B binding family protein [Source:NCBI gene (formerly Entrezgene);Acc:841033]
AT1G44575	CL.22913	1355	ATGACATAA	241	0.7932960893854749	0.984071	Chlorophyll A-B binding family protein [Source:NCBI gene (formerly Entrezgene);Acc:841033]
AT1G44575	CL.22913	1211	GTAGCATAC	239	0.41935483870967744	0.808622	Chlorophyll A-B binding family protein [Source:NCBI gene (formerly Entrezgene);Acc:841033]
AT1G44575	CL.22913	1257	TTTACTTTC	279	0.8540145985401459	0.709992	Chlorophyll A-B binding family protein [Source:NCBI gene (formerly Entrezgene);Acc:841033]
AT1G44575	CL.22913	1122	GCGGCGTTA	142	0.75	0.684021	Chlorophyll A-B binding family protein [Source:NCBI gene (formerly Entrezgene);Acc:841033]
AT1G44575	CL.22913	1119	GAAGCGGCG	138	0.8589743589743589	0.787282	Chlorophyll A-B binding family protein [Source:NCBI gene (formerly Entrezgene);Acc:841033]
AT1G44575	CL.22913	1283	AGATCTATC	264	0.6496815286624203	0.757029	Chlorophyll A-B binding family protein [Source:NCBI gene (formerly Entrezgene);Acc:841033]
AT1G44575	CL.22913	1036	ATGACGAGA	93	0.20253164556962025	0.733633	Chlorophyll A-B binding family protein [Source:NCBI gene (formerly Entrezgene);Acc:841033]
AT1G44575	CL.22913	860	CCAGCTCGG	29	0.6666666666666666	0.988113	Chlorophyll A-B binding family protein [Source:NCBI gene (formerly Entrezgene);Acc:841033]
AT1G47128	CL.17352	2151	ACTGCTGTT	37	0.5454545454545454	0.739503	Granulin repeat cysteine protease family protein [Source:NCBI gene (formerly Entrezgene);Acc:841122]
AT1G47128	CL.17352	2196	AACACAGAC	31	0.9523809523809523	0.984817	Granulin repeat cysteine protease family protein [Source:NCBI gene (formerly Entrezgene);Acc:841122]
AT1G47128	CL.17352	1895	TAGGCTGAA	40	0.92	0.93294	Granulin repeat cysteine protease family protein [Source:NCBI gene (formerly Entrezgene);Acc:841122]
AT1G47128	CL.17352	2080	ACGACATTT	40	0.4782608695652174	0.795773	Granulin repeat cysteine protease family protein [Source:NCBI gene (formerly Entrezgene);Acc:841122]
AT1G47128	CL.17352	2184	ATTACTGGT	36	0.9	0.810832	Granulin repeat cysteine protease family protein [Source:NCBI gene (formerly Entrezgene);Acc:841122]
AT1G47128	CL.17352	2031	AACTCGGGC	51	0.9	0.975867	Granulin repeat cysteine protease family protein [Source:NCBI gene (formerly Entrezgene);Acc:841122]
AT1G47128	CL.17352	1831	CTGTCGAGC	38	0.6363636363636364	0.675138	Granulin repeat cysteine protease family protein [Source:NCBI gene (formerly Entrezgene);Acc:841122]
AT1G47128	CL.17352	2194	ACAACACAG	34	0.6666666666666666	0.991497	Granulin repeat cysteine protease family protein [Source:NCBI gene (formerly Entrezgene);Acc:841122]
AT1G47128	CL.17352	2029	TGAACTCGG	53	0.9459459459459459	0.990187	Granulin repeat cysteine protease family protein [Source:NCBI gene (formerly Entrezgene);Acc:841122]
AT1G48130	CL.31002	952	ATAGCACCT	23	0.3157894736842105	0.902277	1-cysteine peroxiredoxin 1 [Source:NCBI gene (formerly Entrezgene);Acc:841231]
AT1G48130	CL.31002	974	TTTACAGCA	34	0.5789473684210527	0.951809	1-cysteine peroxiredoxin 1 [Source:NCBI gene (formerly Entrezgene);Acc:841231]
AT1G48130	CL.31002	1260	AATACGTTG	41	0.9259259259259259	0.962629	1-cysteine peroxiredoxin 1 [Source:NCBI gene (formerly Entrezgene);Acc:841231]
AT1G48130	CL.31002	1017	GATGCTGAT	41	0.48484848484848486	0.995286	1-cysteine peroxiredoxin 1 [Source:NCBI gene (formerly Entrezgene);Acc:841231]
AT1G48130	CL.31002	916	ACTCCCCAG	31	0.19230769230769232	0.977255	1-cysteine peroxiredoxin 1 [Source:NCBI gene (formerly Entrezgene);Acc:841231]
AT1G48130	CL.31002	827	CCAGCCTTT	20	0.3888888888888889	0.962596	1-cysteine peroxiredoxin 1 [Source:NCBI gene (formerly Entrezgene);Acc:841231]
AT1G48130	CL.31002	917	CTCCCCAGC	20	0.23529411764705882	0.672279	1-cysteine peroxiredoxin 1 [Source:NCBI gene (formerly Entrezgene);Acc:841231]
AT1G48130	CL.31002	1280	AACACTTCC	67	0.9555555555555556	0.775659	1-cysteine peroxiredoxin 1 [Source:NCBI gene (formerly Entrezgene);Acc:841231]
AT1G48130	CL.31002	980	GCATCGAGA	21	0.8421052631578947	0.983617	1-cysteine peroxiredoxin 1 [Source:NCBI gene (formerly Entrezgene);Acc:841231]
AT1G48130	CL.31002	1074	TTGGCTAGC	59	0.6363636363636364	0.899389	1-cysteine peroxiredoxin 1 [Source:NCBI gene (formerly Entrezgene);Acc:841231]
AT1G48130	CL.31002	980	GCATCGAGA	40	0.8648648648648649	0.992482	1-cysteine peroxiredoxin 1 [Source:NCBI gene (formerly Entrezgene);Acc:841231]
AT1G48130	CL.31002	997	CTTGCTGGC	39	0.6896551724137931	0.970345	1-cysteine peroxiredoxin 1 [Source:NCBI gene (formerly Entrezgene);Acc:841231]
AT1G48130	CL.31002	1098	GCATCAAGT	68	0.7551020408163265	0.928624	1-cysteine peroxiredoxin 1 [Source:NCBI gene (formerly Entrezgene);Acc:841231]
AT1G48130	CL.31002	1254	AAAGCAAAT	54	0.28205128205128205	0.663866	1-cysteine peroxiredoxin 1 [Source:NCBI gene (formerly Entrezgene);Acc:841231]
AT1G48130	CL.31002	915	CACTCCCCA	31	0.45	0.992117	1-cysteine peroxiredoxin 1 [Source:NCBI gene (formerly Entrezgene);Acc:841231]
AT1G48130	CL.31002	1098	GCATCAAGT	26	0.6842105263157895	0.892995	1-cysteine peroxiredoxin 1 [Source:NCBI gene (formerly Entrezgene);Acc:841231]
AT1G48130	CL.31002	1213	AGTACGTTC	58	0.8055555555555556	0.871644	1-cysteine peroxiredoxin 1 [Source:NCBI gene (formerly Entrezgene);Acc:841231]
AT1G48130	CL.31002	1306	TAATCAAGT	64	0.8958333333333334	0.993123	1-cysteine peroxiredoxin 1 [Source:NCBI gene (formerly Entrezgene);Acc:841231]
AT1G48130	CL.31002	1089	ATGGCGACA	25	0.6666666666666666	0.663192	1-cysteine peroxiredoxin 1 [Source:NCBI gene (formerly Entrezgene);Acc:841231]
AT1G48130	CL.31002	1228	CTTACGTCT	70	0.8148148148148148	0.993161	1-cysteine peroxiredoxin 1 [Source:NCBI gene (formerly Entrezgene);Acc:841231]
AT1G48130	CL.31002	934	TAGACAGAC	26	0.65	0.802838	1-cysteine peroxiredoxin 1 [Source:NCBI gene (formerly Entrezgene);Acc:841231]
AT1G48130	CL.31002	1297	TATTCACAG	67	0.8387096774193549	0.671439	1-cysteine peroxiredoxin 1 [Source:NCBI gene (formerly Entrezgene);Acc:841231]
AT1G48130	CL.31002	1089	ATGGCGACA	67	0.675	0.710182	1-cysteine peroxiredoxin 1 [Source:NCBI gene (formerly Entrezgene);Acc:841231]
AT1G48130	CL.31002	997	CTTGCTGGC	21	0.6153846153846154	0.822909	1-cysteine peroxiredoxin 1 [Source:NCBI gene (formerly Entrezgene);Acc:841231]
AT1G48130	CL.31002	1128	CCCACCGGT	69	0.2222222222222222	0.692677	1-cysteine peroxiredoxin 1 [Source:NCBI gene (formerly Entrezgene);Acc:841231]
AT1G48130	CL.31002	1074	TTGGCTAGC	25	0.75	0.667626	1-cysteine peroxiredoxin 1 [Source:NCBI gene (formerly Entrezgene);Acc:841231]
AT1G48130	CL.31002	902	AGTACATTC	23	1.0	0.961458	1-cysteine peroxiredoxin 1 [Source:NCBI gene (formerly Entrezgene);Acc:841231]
AT1G48830	CL.34605	848	TTTACAAGA	51	0.92	0.679986	Ribosomal protein S7e family protein [Source:NCBI gene (formerly Entrezgene);Acc:841305]
AT1G48830	CL.34605	891	AGTACAAGA	44	0.9523809523809523	0.74243	Ribosomal protein S7e family protein [Source:NCBI gene (formerly Entrezgene);Acc:841305]
AT1G48830	CL.34605	1156	TCAGCTCAC	61	0.4318181818181818	0.656427	Ribosomal protein S7e family protein [Source:NCBI gene (formerly Entrezgene);Acc:841305]
AT1G48830	CL.34605	1144	TTCACTTTA	77	0.28846153846153844	0.796369	Ribosomal protein S7e family protein [Source:NCBI gene (formerly Entrezgene);Acc:841305]
AT1G48830	CL.34605	1094	GTAACTGAT	81	0.8285714285714286	0.643502	Ribosomal protein S7e family protein [Source:NCBI gene (formerly Entrezgene);Acc:841305]
AT1G48830	CL.34605	505	AAAGCTATC	20	0.7058823529411765	0.95917	Ribosomal protein S7e family protein [Source:NCBI gene (formerly Entrezgene);Acc:841305]
AT1G48830	CL.34605	832	GAGACATTT	50	0.48484848484848486	0.933445	Ribosomal protein S7e family protein [Source:NCBI gene (formerly Entrezgene);Acc:841305]
AT1G48830	CL.34605	564	TAGGCTTGT	21	0.5	0.672152	Ribosomal protein S7e family protein [Source:NCBI gene (formerly Entrezgene);Acc:841305]
AT1G48830	CL.34605	671	CACGCAGCA	26	0.23809523809523808	0.831806	Ribosomal protein S7e family protein [Source:NCBI gene (formerly Entrezgene);Acc:841305]
AT1G48830	CL.34605	930	GATACAGCA	72	0.85	0.893902	Ribosomal protein S7e family protein [Source:NCBI gene (formerly Entrezgene);Acc:841305]
AT1G48830	CL.34605	746	AGCGCATTA	36	0.4090909090909091	0.60619	Ribosomal protein S7e family protein [Source:NCBI gene (formerly Entrezgene);Acc:841305]
AT1G49970	CL.3996	2079	GTGACTGAA	31	0.95	0.899661	CLP protease proteolytic subunit 1 [Source:NCBI gene (formerly Entrezgene);Acc:841420]
AT1G49970	CL.3996	2110	ATGACTTCC	32	0.3333333333333333	0.876251	CLP protease proteolytic subunit 1 [Source:NCBI gene (formerly Entrezgene);Acc:841420]
AT1G49970	CL.3996	2213	CAGACAAAT	20	0.8571428571428571	0.797388	CLP protease proteolytic subunit 1 [Source:NCBI gene (formerly Entrezgene);Acc:841420]
AT1G49970	CL.3996	2045	CCTGCTGGT	26	0.7894736842105263	0.989349	CLP protease proteolytic subunit 1 [Source:NCBI gene (formerly Entrezgene);Acc:841420]
AT1G50010	evm.model.group8.792	1339	ATGACGGAG	51	0.45714285714285713	0.678148	tubulin alpha-2 chain [Source:NCBI gene (formerly Entrezgene);Acc:841425]
AT1G50010	CL.30066	1965	TAGTCTAGA	46	0.45454545454545453	0.97047	tubulin alpha-2 chain [Source:NCBI gene (formerly Entrezgene);Acc:841425]
AT1G50010	evm.model.group8.792	1391	CTAGCTGAG	57	0.4418604651162791	0.9068	tubulin alpha-2 chain [Source:NCBI gene (formerly Entrezgene);Acc:841425]
AT1G50010	CL.30066	1947	ATGACGGAG	51	0.45714285714285713	0.678148	tubulin alpha-2 chain [Source:NCBI gene (formerly Entrezgene);Acc:841425]
AT1G50010	CL.30066	1809	AGCGCGCTT	28	0.8	0.998344	tubulin alpha-2 chain [Source:NCBI gene (formerly Entrezgene);Acc:841425]
AT1G50010	CL.30066	1977	TACTCGTTC	57	0.6875	0.71447	tubulin alpha-2 chain [Source:NCBI gene (formerly Entrezgene);Acc:841425]
AT1G50010	CL.30066	1811	CGCGCTTTC	28	0.5625	0.809645	tubulin alpha-2 chain [Source:NCBI gene (formerly Entrezgene);Acc:841425]
AT1G50010	evm.model.group8.792	1367	CTTACTCGT	59	0.9024390243902439	0.978823	tubulin alpha-2 chain [Source:NCBI gene (formerly Entrezgene);Acc:841425]
AT1G50010	evm.model.group8.792	1201	AGCGCGCTT	27	0.7916666666666666	0.996297	tubulin alpha-2 chain [Source:NCBI gene (formerly Entrezgene);Acc:841425]
AT1G50010	evm.model.group8.792	1441	ATCACTGTC	28	0.8421052631578947	0.890822	tubulin alpha-2 chain [Source:NCBI gene (formerly Entrezgene);Acc:841425]
AT1G50010	evm.model.group8.792	1203	CGCGCTTTC	28	0.5625	0.809645	tubulin alpha-2 chain [Source:NCBI gene (formerly Entrezgene);Acc:841425]
AT1G50010	evm.model.group8.792	1397	GAGACTTGT	55	0.3076923076923077	0.890574	tubulin alpha-2 chain [Source:NCBI gene (formerly Entrezgene);Acc:841425]
AT1G50010	CL.30066	1999	CTAGCTGAG	57	0.4418604651162791	0.9068	tubulin alpha-2 chain [Source:NCBI gene (formerly Entrezgene);Acc:841425]
AT1G50010	evm.model.group8.792	1192	TGTACGCCA	25	0.4117647058823529	0.683942	tubulin alpha-2 chain [Source:NCBI gene (formerly Entrezgene);Acc:841425]
AT1G50010	evm.model.group8.792	1272	CTCGCTGCT	54	0.3333333333333333	0.665845	tubulin alpha-2 chain [Source:NCBI gene (formerly Entrezgene);Acc:841425]
AT1G50010	evm.model.group8.792	1357	TAGTCTAGA	46	0.45454545454545453	0.97047	tubulin alpha-2 chain [Source:NCBI gene (formerly Entrezgene);Acc:841425]
AT1G50010	evm.model.group8.792	1369	TACTCGTTC	57	0.6875	0.71447	tubulin alpha-2 chain [Source:NCBI gene (formerly Entrezgene);Acc:841425]
AT1G50010	CL.30066	1880	CTCGCTGCT	54	0.3333333333333333	0.665845	tubulin alpha-2 chain [Source:NCBI gene (formerly Entrezgene);Acc:841425]
AT1G50010	CL.30066	1800	TGTACGCCA	25	0.4117647058823529	0.683942	tubulin alpha-2 chain [Source:NCBI gene (formerly Entrezgene);Acc:841425]
AT1G50010	CL.30066	2005	GAGACTTGT	55	0.3076923076923077	0.890574	tubulin alpha-2 chain [Source:NCBI gene (formerly Entrezgene);Acc:841425]
AT1G50010	CL.30066	2049	ATCACTGTC	28	0.8421052631578947	0.890822	tubulin alpha-2 chain [Source:NCBI gene (formerly Entrezgene);Acc:841425]
AT1G50010	CL.30066	1975	CTTACTCGT	59	0.9024390243902439	0.978823	tubulin alpha-2 chain [Source:NCBI gene (formerly Entrezgene);Acc:841425]
AT1G50650	CL.3901	878	CTCGCTTTA	51	0.6774193548387096	0.970782	Stigma-specific Stig1 family protein [Source:NCBI gene (formerly Entrezgene);Acc:841487]
AT1G50650	CL.3901	886	AGAGCTGAT	47	0.45161290322580644	0.882776	Stigma-specific Stig1 family protein [Source:NCBI gene (formerly Entrezgene);Acc:841487]
AT1G50650	CL.3901	675	TTCGCTAGT	30	0.9473684210526315	0.938767	Stigma-specific Stig1 family protein [Source:NCBI gene (formerly Entrezgene);Acc:841487]
AT1G50650	CL.3901	629	TGTGCTAGT	25	0.7272727272727273	0.649581	Stigma-specific Stig1 family protein [Source:NCBI gene (formerly Entrezgene);Acc:841487]
AT1G50650	CL.3901	910	CAGGCGAAT	42	0.5172413793103449	0.824917	Stigma-specific Stig1 family protein [Source:NCBI gene (formerly Entrezgene);Acc:841487]
AT1G50650	CL.3901	639	TTCACTATC	26	0.6842105263157895	0.930499	Stigma-specific Stig1 family protein [Source:NCBI gene (formerly Entrezgene);Acc:841487]
AT1G51200	CL.11667	1522	CTTGCTTGA	62	0.3888888888888889	0.727268	A20/AN1-like zinc finger family protein [Source:NCBI gene (formerly Entrezgene);Acc:841543]
AT1G51200	CL.11667	1517	CCAGCCTTG	52	0.45714285714285713	0.945046	A20/AN1-like zinc finger family protein [Source:NCBI gene (formerly Entrezgene);Acc:841543]
AT1G51200	CL.11667	1623	TCTACAACT	72	1.0	0.627204	A20/AN1-like zinc finger family protein [Source:NCBI gene (formerly Entrezgene);Acc:841543]
AT1G51200	CL.11667	1412	TTGACTGTA	29	0.8333333333333334	0.893905	A20/AN1-like zinc finger family protein [Source:NCBI gene (formerly Entrezgene);Acc:841543]
AT1G51200	CL.11667	1715	TGTACAGCA	48	0.5	0.896749	A20/AN1-like zinc finger family protein [Source:NCBI gene (formerly Entrezgene);Acc:841543]
AT1G51200	CL.11667	1718	ACAGCATCT	25	0.75	0.954503	A20/AN1-like zinc finger family protein [Source:NCBI gene (formerly Entrezgene);Acc:841543]
AT1G51200	CL.11667	1463	ATAGCGGTT	35	0.5652173913043478	0.61787	A20/AN1-like zinc finger family protein [Source:NCBI gene (formerly Entrezgene);Acc:841543]
AT1G51410	CL.3685	1688	AAGTCGGGA	40	0.5909090909090909	0.823906	NAD(P)-binding Rossmann-fold superfamily protein [Source:NCBI gene (formerly Entrezgene);Acc:841566]
AT1G51410	CL.3685	1807	ATTGCAAAA	20	0.9285714285714286	0.919448	NAD(P)-binding Rossmann-fold superfamily protein [Source:NCBI gene (formerly Entrezgene);Acc:841566]
AT1G51410	CL.3685	1786	AAGACTCGA	20	0.3157894736842105	0.911881	NAD(P)-binding Rossmann-fold superfamily protein [Source:NCBI gene (formerly Entrezgene);Acc:841566]
AT1G51410	CL.3685	1544	TCTGCAAAT	20	0.42857142857142855	0.746107	NAD(P)-binding Rossmann-fold superfamily protein [Source:NCBI gene (formerly Entrezgene);Acc:841566]
AT1G51440	CL.7985	1897	AATACCGGA	22	0.25	0.604672	alpha/beta-Hydrolases superfamily protein [Source:NCBI gene (formerly Entrezgene);Acc:841569]
AT1G51440	CL.7985	1904	GAAACTGAA	24	1.0	0.885746	alpha/beta-Hydrolases superfamily protein [Source:NCBI gene (formerly Entrezgene);Acc:841569]
AT1G51440	CL.7985	1891	GCAACTAAT	27	0.6875	0.730206	alpha/beta-Hydrolases superfamily protein [Source:NCBI gene (formerly Entrezgene);Acc:841569]
AT1G51650	CL.25552	622	ACCGCGCAC	27	0.36363636363636365	0.840582	ATP synthase epsilon chain [Source:NCBI gene (formerly Entrezgene);Acc:841590]
AT1G51650	CL.25552	824	CTTGCACCA	20	0.6923076923076923	0.955573	ATP synthase epsilon chain [Source:NCBI gene (formerly Entrezgene);Acc:841590]
AT1G51650	CL.25552	748	GTGACAGTA	24	0.5625	0.70712	ATP synthase epsilon chain [Source:NCBI gene (formerly Entrezgene);Acc:841590]
AT1G51650	CL.25552	549	AAGACTTGG	25	0.6818181818181818	0.995565	ATP synthase epsilon chain [Source:NCBI gene (formerly Entrezgene);Acc:841590]
AT1G51650	CL.25552	739	CTTGCACCA	28	0.6842105263157895	0.95304	ATP synthase epsilon chain [Source:NCBI gene (formerly Entrezgene);Acc:841590]
AT1G51650	CL.25552	735	TCTACTTGC	27	0.7692307692307693	0.906475	ATP synthase epsilon chain [Source:NCBI gene (formerly Entrezgene);Acc:841590]
AT1G51650	CL.25552	644	AAGTCAAGA	24	0.8421052631578947	0.971522	ATP synthase epsilon chain [Source:NCBI gene (formerly Entrezgene);Acc:841590]
AT1G51650	CL.25552	663	GTGACAGTA	30	0.631578947368421	0.851039	ATP synthase epsilon chain [Source:NCBI gene (formerly Entrezgene);Acc:841590]
AT1G52280	CL.33330	1602	GTTACAAGC	20	0.8	0.817079	RAB GTPase homolog G3D [Source:NCBI gene (formerly Entrezgene);Acc:841658]
AT1G52360	CL.26748	3358	ATTGCATTC	21	0.7857142857142857	0.714757	Coatomer, beta' subunit [Source:NCBI gene (formerly Entrezgene);Acc:841666]
AT1G52360	CL.26748	3455	ATTGCATTC	21	0.7857142857142857	0.714757	Coatomer, beta' subunit [Source:NCBI gene (formerly Entrezgene);Acc:841666]
AT1G52360	evm.model.group7.548	3021	ATTGCATTC	21	0.7857142857142857	0.714757	Coatomer, beta' subunit [Source:NCBI gene (formerly Entrezgene);Acc:841666]
AT1G52360	CL.26748	3479	ATTGCATTC	21	0.7857142857142857	0.714757	Coatomer, beta' subunit [Source:NCBI gene (formerly Entrezgene);Acc:841666]
AT1G52360	CL.26748	3335	ATTGCATTC	21	0.7857142857142857	0.714757	Coatomer, beta' subunit [Source:NCBI gene (formerly Entrezgene);Acc:841666]
AT1G52360	CL.26748	3301	ATTGCATTC	21	0.7857142857142857	0.714757	Coatomer, beta' subunit [Source:NCBI gene (formerly Entrezgene);Acc:841666]
AT1G54290	CL.33425	527	ACCACTGTA	36	0.75	0.722195	Translation initiation factor SUI1 family protein [Source:NCBI gene (formerly Entrezgene);Acc:841870]
AT1G54290	CL.33425	939	TTTACTATT	160	0.5882352941176471	0.651658	Translation initiation factor SUI1 family protein [Source:NCBI gene (formerly Entrezgene);Acc:841870]
AT1G54290	CL.33425	963	TTTACTATT	157	0.5903614457831325	0.62927	Translation initiation factor SUI1 family protein [Source:NCBI gene (formerly Entrezgene);Acc:841870]
AT1G54290	evm.model.utg2360_2326162_2337252__.1	520	CGAGCGTAC	129	0.6626506024096386	0.843268	Translation initiation factor SUI1 family protein [Source:NCBI gene (formerly Entrezgene);Acc:841870]
AT1G54290	CL.33425	579	ACGGCACGG	51	0.6774193548387096	0.896339	Translation initiation factor SUI1 family protein [Source:NCBI gene (formerly Entrezgene);Acc:841870]
AT1G54290	CL.33425	546	TTCTCAAGG	40	0.5454545454545454	0.675678	Translation initiation factor SUI1 family protein [Source:NCBI gene (formerly Entrezgene);Acc:841870]
AT1G54290	CL.33425	1096	AGGGCGGCG	198	0.7479674796747967	0.738188	Translation initiation factor SUI1 family protein [Source:NCBI gene (formerly Entrezgene);Acc:841870]
AT1G54290	CL.33425	913	CTCTCTACT	181	0.3177570093457944	0.6425	Translation initiation factor SUI1 family protein [Source:NCBI gene (formerly Entrezgene);Acc:841870]
AT1G54290	CL.33425	419	GAGGCGAAT	34	0.8235294117647058	0.71109	Translation initiation factor SUI1 family protein [Source:NCBI gene (formerly Entrezgene);Acc:841870]
AT1G54290	CL.33425	889	CTCTCTACT	183	0.3177570093457944	0.748317	Translation initiation factor SUI1 family protein [Source:NCBI gene (formerly Entrezgene);Acc:841870]
AT1G54290	CL.33425	1136	AAAACTGGT	181	0.9659863945578231	0.983464	Translation initiation factor SUI1 family protein [Source:NCBI gene (formerly Entrezgene);Acc:841870]
AT1G54290	CL.33425	443	GAGGCGAAT	31	0.8125	0.732965	Translation initiation factor SUI1 family protein [Source:NCBI gene (formerly Entrezgene);Acc:841870]
AT1G54290	CL.33425	489	ATGTCCGGG	31	0.5384615384615384	0.996271	Translation initiation factor SUI1 family protein [Source:NCBI gene (formerly Entrezgene);Acc:841870]
AT1G54290	CL.33425	1120	AGGGCGGCG	196	0.7520661157024794	0.764907	Translation initiation factor SUI1 family protein [Source:NCBI gene (formerly Entrezgene);Acc:841870]
AT1G54290	evm.model.utg2360_2326162_2337252__.1	497	GATGCTGGT	113	0.6875	0.993217	Translation initiation factor SUI1 family protein [Source:NCBI gene (formerly Entrezgene);Acc:841870]
AT1G54290	CL.33425	825	GATGCTGGT	115	0.6829268292682927	0.9874	Translation initiation factor SUI1 family protein [Source:NCBI gene (formerly Entrezgene);Acc:841870]
AT1G54290	CL.33425	786	AGGTCAAGC	99	0.7142857142857143	0.924035	Translation initiation factor SUI1 family protein [Source:NCBI gene (formerly Entrezgene);Acc:841870]
AT1G54290	CL.33425	1160	AAAACTGGT	178	0.9652777777777778	0.982897	Translation initiation factor SUI1 family protein [Source:NCBI gene (formerly Entrezgene);Acc:841870]
AT1G54290	CL.33425	875	TGTACGTGA	141	0.6813186813186813	0.857743	Translation initiation factor SUI1 family protein [Source:NCBI gene (formerly Entrezgene);Acc:841870]
AT1G54290	CL.33425	453	CTGACGATT	31	0.6296296296296297	0.972735	Translation initiation factor SUI1 family protein [Source:NCBI gene (formerly Entrezgene);Acc:841870]
AT1G54290	CL.33425	801	GATGCTGGT	118	0.6904761904761905	0.990033	Translation initiation factor SUI1 family protein [Source:NCBI gene (formerly Entrezgene);Acc:841870]
AT1G54290	evm.model.utg2360_2326162_2337252__.1	242	TTCTCAAGG	38	0.55	0.701448	Translation initiation factor SUI1 family protein [Source:NCBI gene (formerly Entrezgene);Acc:841870]
AT1G54290	CL.33425	658	TCAGCGAAA	62	0.5238095238095238	0.787997	Translation initiation factor SUI1 family protein [Source:NCBI gene (formerly Entrezgene);Acc:841870]
AT1G54290	CL.33425	848	CGAGCGTAC	128	0.6626506024096386	0.824154	Translation initiation factor SUI1 family protein [Source:NCBI gene (formerly Entrezgene);Acc:841870]
AT1G54290	CL.33425	429	CTGACGATT	33	0.6206896551724138	0.980193	Translation initiation factor SUI1 family protein [Source:NCBI gene (formerly Entrezgene);Acc:841870]
AT1G54290	CL.33425	344	AGGACGGTT	21	0.5625	0.984802	Translation initiation factor SUI1 family protein [Source:NCBI gene (formerly Entrezgene);Acc:841870]
AT1G54290	CL.33425	320	AGGACGGTT	24	0.5555555555555556	0.978819	Translation initiation factor SUI1 family protein [Source:NCBI gene (formerly Entrezgene);Acc:841870]
AT1G54290	CL.33425	634	TCAGCGAAA	65	0.5348837209302325	0.769813	Translation initiation factor SUI1 family protein [Source:NCBI gene (formerly Entrezgene);Acc:841870]
AT1G54290	CL.33425	625	CGAGCTGGG	50	0.7428571428571429	0.877556	Translation initiation factor SUI1 family protein [Source:NCBI gene (formerly Entrezgene);Acc:841870]
AT1G54290	evm.model.utg2360_2326162_2337252__.1	458	AGGTCAAGC	101	0.7230769230769231	0.92821	Translation initiation factor SUI1 family protein [Source:NCBI gene (formerly Entrezgene);Acc:841870]
AT1G54290	CL.33425	603	ACGGCACGG	48	0.6666666666666666	0.910358	Translation initiation factor SUI1 family protein [Source:NCBI gene (formerly Entrezgene);Acc:841870]
AT1G54290	CL.33425	330	CCAGCAGAC	21	0.8666666666666667	0.724676	Translation initiation factor SUI1 family protein [Source:NCBI gene (formerly Entrezgene);Acc:841870]
AT1G54290	evm.model.utg2360_2326162_2337252__.1	832	AAAACTGGT	179	0.9655172413793104	0.98328	Translation initiation factor SUI1 family protein [Source:NCBI gene (formerly Entrezgene);Acc:841870]
AT1G54290	evm.model.utg2360_2326162_2337252__.1	547	TGTACGTGA	145	0.6774193548387096	0.818682	Translation initiation factor SUI1 family protein [Source:NCBI gene (formerly Entrezgene);Acc:841870]
AT1G54290	evm.model.utg2360_2326162_2337252__.1	161	ATGTCCGGG	32	0.5555555555555556	0.997513	Translation initiation factor SUI1 family protein [Source:NCBI gene (formerly Entrezgene);Acc:841870]
AT1G54290	CL.33425	824	CGAGCGTAC	131	0.6626506024096386	0.827748	Translation initiation factor SUI1 family protein [Source:NCBI gene (formerly Entrezgene);Acc:841870]
AT1G54290	CL.33425	465	ATGTCCGGG	34	0.5862068965517241	0.997155	Translation initiation factor SUI1 family protein [Source:NCBI gene (formerly Entrezgene);Acc:841870]
AT1G54290	CL.33425	601	CGAGCTGGG	54	0.7222222222222222	0.839086	Translation initiation factor SUI1 family protein [Source:NCBI gene (formerly Entrezgene);Acc:841870]
AT1G54290	CL.33425	957	TTGACTTTT	175	0.35877862595419846	0.855972	Translation initiation factor SUI1 family protein [Source:NCBI gene (formerly Entrezgene);Acc:841870]
AT1G54290	evm.model.utg2360_2326162_2337252__.1	792	AGGGCGGCG	197	0.7459016393442623	0.756004	Translation initiation factor SUI1 family protein [Source:NCBI gene (formerly Entrezgene);Acc:841870]
AT1G54290	CL.33425	762	AGGTCAAGC	101	0.7076923076923077	0.940893	Translation initiation factor SUI1 family protein [Source:NCBI gene (formerly Entrezgene);Acc:841870]
AT1G54290	evm.model.utg2360_2326162_2337252__.1	629	TTGACTTTT	177	0.3684210526315789	0.896741	Translation initiation factor SUI1 family protein [Source:NCBI gene (formerly Entrezgene);Acc:841870]
AT1G54290	CL.33425	570	TTCTCAAGG	37	0.55	0.719695	Translation initiation factor SUI1 family protein [Source:NCBI gene (formerly Entrezgene);Acc:841870]
AT1G54290	CL.33425	933	TTGACTTTT	178	0.3582089552238806	0.897728	Translation initiation factor SUI1 family protein [Source:NCBI gene (formerly Entrezgene);Acc:841870]
AT1G54290	evm.model.utg2360_2326162_2337252__.1	297	CGAGCTGGG	52	0.7428571428571429	0.85007	Translation initiation factor SUI1 family protein [Source:NCBI gene (formerly Entrezgene);Acc:841870]
AT1G54290	evm.model.utg2360_2326162_2337252__.1	585	CTCTCTACT	182	0.3119266055045872	0.659477	Translation initiation factor SUI1 family protein [Source:NCBI gene (formerly Entrezgene);Acc:841870]
AT1G54290	evm.model.utg2360_2326162_2337252__.1	330	TCAGCGAAA	62	0.5238095238095238	0.778362	Translation initiation factor SUI1 family protein [Source:NCBI gene (formerly Entrezgene);Acc:841870]
AT1G54290	evm.model.utg2360_2326162_2337252__.1	125	CTGACGATT	32	0.6071428571428571	0.970211	Translation initiation factor SUI1 family protein [Source:NCBI gene (formerly Entrezgene);Acc:841870]
AT1G54290	evm.model.utg2360_2326162_2337252__.1	115	GAGGCGAAT	32	0.8235294117647058	0.733546	Translation initiation factor SUI1 family protein [Source:NCBI gene (formerly Entrezgene);Acc:841870]
AT1G54290	evm.model.utg2360_2326162_2337252__.1	199	ACCACTGTA	37	0.7619047619047619	0.76524	Translation initiation factor SUI1 family protein [Source:NCBI gene (formerly Entrezgene);Acc:841870]
AT1G54290	CL.33425	503	ACCACTGTA	38	0.7272727272727273	0.750216	Translation initiation factor SUI1 family protein [Source:NCBI gene (formerly Entrezgene);Acc:841870]
AT1G54290	CL.33425	851	TGTACGTGA	145	0.6842105263157895	0.889014	Translation initiation factor SUI1 family protein [Source:NCBI gene (formerly Entrezgene);Acc:841870]
AT1G54290	evm.model.utg2360_2326162_2337252__.1	738	GAATCACGT	185	0.5056179775280899	0.662796	Translation initiation factor SUI1 family protein [Source:NCBI gene (formerly Entrezgene);Acc:841870]
AT1G54290	evm.model.utg2360_2326162_2337252__.1	16	AGGACGGTT	22	0.5882352941176471	0.982533	Translation initiation factor SUI1 family protein [Source:NCBI gene (formerly Entrezgene);Acc:841870]
AT1G54290	evm.model.utg2360_2326162_2337252__.1	275	ACGGCACGG	49	0.6666666666666666	0.906345	Translation initiation factor SUI1 family protein [Source:NCBI gene (formerly Entrezgene);Acc:841870]
AT1G54790	CL.32976	1994	TCTACTTGC	25	1.0	0.811674	GDSL-like Lipase/Acylhydrolase superfamily protein [Source:NCBI gene (formerly Entrezgene);Acc:841920]
AT1G54790	CL.32976	1931	CCCACTGCG	20	0.4666666666666667	0.916614	GDSL-like Lipase/Acylhydrolase superfamily protein [Source:NCBI gene (formerly Entrezgene);Acc:841920]
AT1G54790	CL.32976	2000	TGCTCTACT	23	0.5555555555555556	0.98359	GDSL-like Lipase/Acylhydrolase superfamily protein [Source:NCBI gene (formerly Entrezgene);Acc:841920]
AT1G54790	CL.32976	2361	ATTACGTTG	97	0.6818181818181818	0.97912	GDSL-like Lipase/Acylhydrolase superfamily protein [Source:NCBI gene (formerly Entrezgene);Acc:841920]
AT1G54790	CL.32976	2462	GATTCGGTT	30	0.5882352941176471	0.69737	GDSL-like Lipase/Acylhydrolase superfamily protein [Source:NCBI gene (formerly Entrezgene);Acc:841920]
AT1G54790	CL.32976	2298	ACTGCAACG	77	0.7906976744186046	0.755826	GDSL-like Lipase/Acylhydrolase superfamily protein [Source:NCBI gene (formerly Entrezgene);Acc:841920]
AT1G54790	CL.32976	2301	GCAACGATG	83	0.30158730158730157	0.669974	GDSL-like Lipase/Acylhydrolase superfamily protein [Source:NCBI gene (formerly Entrezgene);Acc:841920]
AT1G54790	CL.32976	2342	CCGACTTGA	92	0.8837209302325582	0.750556	GDSL-like Lipase/Acylhydrolase superfamily protein [Source:NCBI gene (formerly Entrezgene);Acc:841920]
AT1G54790	CL.32976	2313	GCATCTGGC	71	0.8157894736842105	0.801541	GDSL-like Lipase/Acylhydrolase superfamily protein [Source:NCBI gene (formerly Entrezgene);Acc:841920]
AT1G54790	CL.32976	2308	TGGTCGCAT	76	0.5769230769230769	0.73059	GDSL-like Lipase/Acylhydrolase superfamily protein [Source:NCBI gene (formerly Entrezgene);Acc:841920]
AT1G54790	CL.32976	2389	TTTACGTGA	86	0.5961538461538461	0.83974	GDSL-like Lipase/Acylhydrolase superfamily protein [Source:NCBI gene (formerly Entrezgene);Acc:841920]
AT1G54790	CL.32976	2270	TCAGCATTC	76	0.3728813559322034	0.918701	GDSL-like Lipase/Acylhydrolase superfamily protein [Source:NCBI gene (formerly Entrezgene);Acc:841920]
AT1G54790	CL.32976	2442	GATGCTGGA	52	0.8378378378378378	0.992949	GDSL-like Lipase/Acylhydrolase superfamily protein [Source:NCBI gene (formerly Entrezgene);Acc:841920]
AT1G54790	CL.32976	2338	TAGACCGAC	89	0.6833333333333333	0.994779	GDSL-like Lipase/Acylhydrolase superfamily protein [Source:NCBI gene (formerly Entrezgene);Acc:841920]
AT1G54790	CL.32976	2054	GGGACTAGA	27	0.6	0.890634	GDSL-like Lipase/Acylhydrolase superfamily protein [Source:NCBI gene (formerly Entrezgene);Acc:841920]
AT1G54790	CL.32976	1998	CTTGCTCTA	23	0.7058823529411765	0.951736	GDSL-like Lipase/Acylhydrolase superfamily protein [Source:NCBI gene (formerly Entrezgene);Acc:841920]
AT1G54790	CL.32976	2317	CTGGCTGTC	75	0.6470588235294118	0.657894	GDSL-like Lipase/Acylhydrolase superfamily protein [Source:NCBI gene (formerly Entrezgene);Acc:841920]
AT1G55670	CL.34212	852	TTCGCGGTG	87	0.390625	0.628293	photosystem I subunit G [Source:NCBI gene (formerly Entrezgene);Acc:842016]
AT1G55670	CL.34212	537	CCCGCGCTG	21	0.875	0.969572	photosystem I subunit G [Source:NCBI gene (formerly Entrezgene);Acc:842016]
AT1G55670	CL.34212	885	CCTGCTTGA	81	0.5319148936170213	0.808858	photosystem I subunit G [Source:NCBI gene (formerly Entrezgene);Acc:842016]
AT1G55670	CL.34212	539	CGCGCTGAG	27	0.5789473684210527	0.654344	photosystem I subunit G [Source:NCBI gene (formerly Entrezgene);Acc:842016]
AT1G55670	CL.34212	907	CTGGCGGCA	72	0.6739130434782609	0.802705	photosystem I subunit G [Source:NCBI gene (formerly Entrezgene);Acc:842016]
AT1G55670	CL.34212	794	CAAACGAAT	86	0.39705882352941174	0.813227	photosystem I subunit G [Source:NCBI gene (formerly Entrezgene);Acc:842016]
AT1G55670	CL.34212	790	GCTACAAAC	84	1.0	0.996551	photosystem I subunit G [Source:NCBI gene (formerly Entrezgene);Acc:842016]
AT1G55670	CL.34212	674	CCTACGTTC	46	0.36666666666666664	0.691064	photosystem I subunit G [Source:NCBI gene (formerly Entrezgene);Acc:842016]
AT1G55670	CL.34212	578	CCTGCTGGA	27	0.88	0.999215	photosystem I subunit G [Source:NCBI gene (formerly Entrezgene);Acc:842016]
AT1G55670	CL.34212	574	CGACCCTGC	27	0.125	0.754226	photosystem I subunit G [Source:NCBI gene (formerly Entrezgene);Acc:842016]
AT1G55670	CL.34212	575	GACCCTGCT	27	0.125	0.805516	photosystem I subunit G [Source:NCBI gene (formerly Entrezgene);Acc:842016]
AT1G55670	CL.34212	811	AGCGCTGTA	99	0.5	0.819955	photosystem I subunit G [Source:NCBI gene (formerly Entrezgene);Acc:842016]
AT1G55670	CL.34212	915	AGATCGCCA	72	0.6470588235294118	0.628539	photosystem I subunit G [Source:NCBI gene (formerly Entrezgene);Acc:842016]
AT1G55670	CL.34212	691	TCATCAATT	45	0.5172413793103449	0.816243	photosystem I subunit G [Source:NCBI gene (formerly Entrezgene);Acc:842016]
AT1G55670	CL.34212	759	TCGGCTGAA	64	0.5428571428571428	0.606052	photosystem I subunit G [Source:NCBI gene (formerly Entrezgene);Acc:842016]
AT1G55910	CL.7131	2008	AAGACTGGA	25	0.4090909090909091	0.996928	zinc transporter 11 [Source:NCBI gene (formerly Entrezgene);Acc:842041]
AT1G55910	CL.12303	1556	GGGGCAGTG	24	0.9230769230769231	0.67052	zinc transporter 11 [Source:NCBI gene (formerly Entrezgene);Acc:842041]
AT1G55910	CL.12303	1604	ATAACATGA	27	0.3684210526315789	0.843503	zinc transporter 11 [Source:NCBI gene (formerly Entrezgene);Acc:842041]
AT1G55910	CL.12303	1604	ATAACATGA	27	0.3684210526315789	0.843503	zinc transporter 11 [Source:NCBI gene (formerly Entrezgene);Acc:842041]
AT1G55910	CL.12303	1613	AAGACTGGA	22	0.45	0.998618	zinc transporter 11 [Source:NCBI gene (formerly Entrezgene);Acc:842041]
AT1G55910	CL.12303	1556	GGGGCAGTG	24	0.9230769230769231	0.67052	zinc transporter 11 [Source:NCBI gene (formerly Entrezgene);Acc:842041]
AT1G55910	CL.12303	1613	AAGACTGGA	22	0.45	0.998618	zinc transporter 11 [Source:NCBI gene (formerly Entrezgene);Acc:842041]
AT1G55910	CL.7131	2088	AAGACTGGA	25	0.4090909090909091	0.996928	zinc transporter 11 [Source:NCBI gene (formerly Entrezgene);Acc:842041]
AT1G56070	CL.2801	2682	AGTACATCC	32	0.8695652173913043	0.903329	Ribosomal protein S5/Elongation factor G/III/V family protein [Source:NCBI gene (formerly Entrezgene);Acc:842058]
AT1G56070	CL.2801	2676	CCCACAAGT	29	0.5333333333333333	0.890379	Ribosomal protein S5/Elongation factor G/III/V family protein [Source:NCBI gene (formerly Entrezgene);Acc:842058]
AT1G56070	CL.2801	3150	TAGACATAT	61	0.8541666666666666	0.999843	Ribosomal protein S5/Elongation factor G/III/V family protein [Source:NCBI gene (formerly Entrezgene);Acc:842058]
AT1G56070	CL.2801	2641	ATCACTGGG	24	0.8421052631578947	0.867349	Ribosomal protein S5/Elongation factor G/III/V family protein [Source:NCBI gene (formerly Entrezgene);Acc:842058]
AT1G56070	CL.2801	3169	CCTACGTCT	58	0.425531914893617	0.881499	Ribosomal protein S5/Elongation factor G/III/V family protein [Source:NCBI gene (formerly Entrezgene);Acc:842058]
AT1G56070	CL.2801	2723	GGGACTTAA	42	0.6842105263157895	0.792384	Ribosomal protein S5/Elongation factor G/III/V family protein [Source:NCBI gene (formerly Entrezgene);Acc:842058]
AT1G56070	CL.2801	2867	TTTACATCT	58	1.0	0.702507	Ribosomal protein S5/Elongation factor G/III/V family protein [Source:NCBI gene (formerly Entrezgene);Acc:842058]
AT1G56070	CL.2801	3138	CTGGCACCA	57	0.40425531914893614	0.905157	Ribosomal protein S5/Elongation factor G/III/V family protein [Source:NCBI gene (formerly Entrezgene);Acc:842058]
AT1G56070	CL.2801	2941	AGCACAGTG	68	0.3404255319148936	0.65969	Ribosomal protein S5/Elongation factor G/III/V family protein [Source:NCBI gene (formerly Entrezgene);Acc:842058]
AT1G56070	CL.2801	2782	CTAGCGTTT	48	0.3939393939393939	0.743483	Ribosomal protein S5/Elongation factor G/III/V family protein [Source:NCBI gene (formerly Entrezgene);Acc:842058]
AT1G56070	CL.2801	2870	ACATCTGTC	35	0.35	0.630783	Ribosomal protein S5/Elongation factor G/III/V family protein [Source:NCBI gene (formerly Entrezgene);Acc:842058]
AT1G56070	CL.2801	2744	CGCTCTGTC	41	0.5517241379310345	0.938203	Ribosomal protein S5/Elongation factor G/III/V family protein [Source:NCBI gene (formerly Entrezgene);Acc:842058]
AT1G56070	CL.2801	3096	GAGGCGAAT	53	0.6571428571428571	0.778353	Ribosomal protein S5/Elongation factor G/III/V family protein [Source:NCBI gene (formerly Entrezgene);Acc:842058]
AT1G56070	CL.2801	3213	CTGACTGGA	43	0.5909090909090909	0.752514	Ribosomal protein S5/Elongation factor G/III/V family protein [Source:NCBI gene (formerly Entrezgene);Acc:842058]
AT1G56070	CL.2801	3180	ACTGCTAAC	60	0.9024390243902439	0.959061	Ribosomal protein S5/Elongation factor G/III/V family protein [Source:NCBI gene (formerly Entrezgene);Acc:842058]
AT1G56070	CL.2801	2739	ATTACCGCT	46	0.43243243243243246	0.642248	Ribosomal protein S5/Elongation factor G/III/V family protein [Source:NCBI gene (formerly Entrezgene);Acc:842058]
AT1G56070	CL.2801	3227	ATTGCGGTG	63	0.6086956521739131	0.915634	Ribosomal protein S5/Elongation factor G/III/V family protein [Source:NCBI gene (formerly Entrezgene);Acc:842058]
AT1G56070	CL.2801	2878	CTTACTGGC	48	0.625	0.684687	Ribosomal protein S5/Elongation factor G/III/V family protein [Source:NCBI gene (formerly Entrezgene);Acc:842058]
AT1G56070	CL.2801	2925	ATATCGAAG	78	0.7708333333333334	0.652733	Ribosomal protein S5/Elongation factor G/III/V family protein [Source:NCBI gene (formerly Entrezgene);Acc:842058]
AT1G56070	CL.2801	3128	AAGTCGAGA	57	0.5416666666666666	0.680115	Ribosomal protein S5/Elongation factor G/III/V family protein [Source:NCBI gene (formerly Entrezgene);Acc:842058]
AT1G56070	CL.2801	2616	CAGGCCTTC	23	0.6923076923076923	0.799481	Ribosomal protein S5/Elongation factor G/III/V family protein [Source:NCBI gene (formerly Entrezgene);Acc:842058]
AT1G56070	CL.2801	3102	AATACGAGT	54	0.45454545454545453	0.809894	Ribosomal protein S5/Elongation factor G/III/V family protein [Source:NCBI gene (formerly Entrezgene);Acc:842058]
AT1G56330	CL.2820	1022	AGTACATAA	43	1.0	0.766379	secretion-associated RAS 1B [Source:NCBI gene (formerly Entrezgene);Acc:842086]
AT1G56330	CL.2820	1258	CTAGCTGTG	36	0.8333333333333334	0.998737	secretion-associated RAS 1B [Source:NCBI gene (formerly Entrezgene);Acc:842086]
AT1G56330	CL.2820	1287	CGGACTCTT	24	0.47058823529411764	0.759249	secretion-associated RAS 1B [Source:NCBI gene (formerly Entrezgene);Acc:842086]
AT1G56330	CL.2820	856	TACGCAGCT	23	0.35	0.779216	secretion-associated RAS 1B [Source:NCBI gene (formerly Entrezgene);Acc:842086]
AT1G56330	CL.2820	895	CTTACAAAC	30	1.0	0.821894	secretion-associated RAS 1B [Source:NCBI gene (formerly Entrezgene);Acc:842086]
AT1G56330	CL.2820	1002	TACGCAGCT	23	0.35	0.779216	secretion-associated RAS 1B [Source:NCBI gene (formerly Entrezgene);Acc:842086]
AT1G56330	CL.2820	1165	ATTACAAAT	23	0.9333333333333333	0.714823	secretion-associated RAS 1B [Source:NCBI gene (formerly Entrezgene);Acc:842086]
AT1G56330	CL.2820	1404	CTAGCTGTG	36	0.8333333333333334	0.998737	secretion-associated RAS 1B [Source:NCBI gene (formerly Entrezgene);Acc:842086]
AT1G56330	CL.2820	907	ACTACAGGC	29	0.7368421052631579	0.97346	secretion-associated RAS 1B [Source:NCBI gene (formerly Entrezgene);Acc:842086]
AT1G56330	CL.2820	1053	ACTACAGGC	29	0.7368421052631579	0.97346	secretion-associated RAS 1B [Source:NCBI gene (formerly Entrezgene);Acc:842086]
AT1G56330	CL.2820	1168	AGTACATAA	43	1.0	0.766379	secretion-associated RAS 1B [Source:NCBI gene (formerly Entrezgene);Acc:842086]
AT1G56330	CL.2820	1041	CTTACAAAC	30	1.0	0.821894	secretion-associated RAS 1B [Source:NCBI gene (formerly Entrezgene);Acc:842086]
AT1G56330	CL.2820	1347	ATTGCTATA	20	0.875	0.96864	secretion-associated RAS 1B [Source:NCBI gene (formerly Entrezgene);Acc:842086]
AT1G56330	CL.2820	1433	CGGACTCTT	24	0.47058823529411764	0.759249	secretion-associated RAS 1B [Source:NCBI gene (formerly Entrezgene);Acc:842086]
AT1G56330	CL.2820	1381	TTAGCAGGC	31	0.43478260869565216	0.850642	secretion-associated RAS 1B [Source:NCBI gene (formerly Entrezgene);Acc:842086]
AT1G56330	CL.2820	1311	ATTACAAAT	23	0.9333333333333333	0.714823	secretion-associated RAS 1B [Source:NCBI gene (formerly Entrezgene);Acc:842086]
AT1G56330	CL.2820	1136	GAGACAGTG	20	0.6875	0.997086	secretion-associated RAS 1B [Source:NCBI gene (formerly Entrezgene);Acc:842086]
AT1G56330	CL.2820	1282	GAGACAGTG	20	0.6875	0.997086	secretion-associated RAS 1B [Source:NCBI gene (formerly Entrezgene);Acc:842086]
AT1G56330	CL.2820	1493	ATTGCTATA	20	0.875	0.96864	secretion-associated RAS 1B [Source:NCBI gene (formerly Entrezgene);Acc:842086]
AT1G56330	CL.2820	1235	TTAGCAGGC	31	0.43478260869565216	0.850642	secretion-associated RAS 1B [Source:NCBI gene (formerly Entrezgene);Acc:842086]
AT1G58440	CL.6900	2554	ATTGCTAGT	20	0.6875	0.984813	FAD/NAD(P)-binding oxidoreductase family protein [Source:NCBI gene (formerly Entrezgene);Acc:842213]
AT1G58440	CL.6900	2508	AAGTCAAGA	26	0.7272727272727273	0.618901	FAD/NAD(P)-binding oxidoreductase family protein [Source:NCBI gene (formerly Entrezgene);Acc:842213]
AT1G58440	CL.6900	2372	CCGGCTAAG	22	0.6	0.782048	FAD/NAD(P)-binding oxidoreductase family protein [Source:NCBI gene (formerly Entrezgene);Acc:842213]
AT1G59870	CL.8035	5566	ATATCAAGG	55	0.8181818181818182	0.897052	ABC-2 and Plant PDR ABC-type transporter family protein [Source:NCBI gene (formerly Entrezgene);Acc:842281]
AT1G59870	CL.8035	5243	TAGACATTA	22	0.7222222222222222	0.997655	ABC-2 and Plant PDR ABC-type transporter family protein [Source:NCBI gene (formerly Entrezgene);Acc:842281]
AT1G59870	CL.8035	5443	ACGTCTGGA	49	0.375	0.674328	ABC-2 and Plant PDR ABC-type transporter family protein [Source:NCBI gene (formerly Entrezgene);Acc:842281]
AT1G59870	CL.27176	1992	TTGACGAGA	32	0.3793103448275862	0.991433	ABC-2 and Plant PDR ABC-type transporter family protein [Source:NCBI gene (formerly Entrezgene);Acc:842281]
AT1G59870	CL.8035	5545	CAGACTTCT	41	0.5882352941176471	0.991928	ABC-2 and Plant PDR ABC-type transporter family protein [Source:NCBI gene (formerly Entrezgene);Acc:842281]
AT1G59870	CL.27176	2084	TGGACGGAC	24	0.6470588235294118	0.883067	ABC-2 and Plant PDR ABC-type transporter family protein [Source:NCBI gene (formerly Entrezgene);Acc:842281]
AT1G59870	CL.8035	5456	TTTGCTGAT	50	0.7777777777777778	0.791006	ABC-2 and Plant PDR ABC-type transporter family protein [Source:NCBI gene (formerly Entrezgene);Acc:842281]
AT1G59870	CL.8035	5561	GATACATAT	50	0.9310344827586207	0.685281	ABC-2 and Plant PDR ABC-type transporter family protein [Source:NCBI gene (formerly Entrezgene);Acc:842281]
AT1G59870	CL.27176	6278	TGGACGGAC	24	0.6470588235294118	0.883067	ABC-2 and Plant PDR ABC-type transporter family protein [Source:NCBI gene (formerly Entrezgene);Acc:842281]
AT1G59870	CL.27176	6186	TTGACGAGA	32	0.3793103448275862	0.991433	ABC-2 and Plant PDR ABC-type transporter family protein [Source:NCBI gene (formerly Entrezgene);Acc:842281]
AT1G60160	CL.10873	3132	AGTACAAGT	88	0.7317073170731707	0.774763	Potassium transporter family protein [Source:NCBI gene (formerly Entrezgene);Acc:842311]
AT1G60160	CL.10873	2814	TCAGCGATA	77	0.5625	0.689107	Potassium transporter family protein [Source:NCBI gene (formerly Entrezgene);Acc:842311]
AT1G60160	CL.10873	2881	TCAGCGATA	82	0.5510204081632653	0.678768	Potassium transporter family protein [Source:NCBI gene (formerly Entrezgene);Acc:842311]
AT1G60160	CL.10873	2674	GTTGCTGGG	30	0.5714285714285714	0.761229	Potassium transporter family protein [Source:NCBI gene (formerly Entrezgene);Acc:842311]
AT1G60160	CL.10873	3179	CGGACTTTG	43	0.24242424242424243	0.95366	Potassium transporter family protein [Source:NCBI gene (formerly Entrezgene);Acc:842311]
AT1G60160	CL.10873	2729	GGAGCATGG	64	0.32075471698113206	0.836604	Potassium transporter family protein [Source:NCBI gene (formerly Entrezgene);Acc:842311]
AT1G60160	CL.10873	2741	GTTGCTGGG	36	0.6956521739130435	0.801855	Potassium transporter family protein [Source:NCBI gene (formerly Entrezgene);Acc:842311]
AT1G60160	CL.10873	3086	TGCACAATA	126	0.9433962264150944	0.995822	Potassium transporter family protein [Source:NCBI gene (formerly Entrezgene);Acc:842311]
AT1G60160	CL.10873	2615	AGTTCCGCA	20	0.29411764705882354	0.663983	Potassium transporter family protein [Source:NCBI gene (formerly Entrezgene);Acc:842311]
AT1G60160	CL.10873	3019	TGCACAATA	116	0.9603960396039604	0.996609	Potassium transporter family protein [Source:NCBI gene (formerly Entrezgene);Acc:842311]
AT1G60160	CL.10873	2815	TCAGCGATA	56	0.5882352941176471	0.705411	Potassium transporter family protein [Source:NCBI gene (formerly Entrezgene);Acc:842311]
AT1G60160	CL.10873	3020	CTTTCCAGG	94	0.19480519480519481	0.880252	Potassium transporter family protein [Source:NCBI gene (formerly Entrezgene);Acc:842311]
AT1G60160	CL.10873	2898	TGTGCGACT	82	0.3220338983050847	0.602143	Potassium transporter family protein [Source:NCBI gene (formerly Entrezgene);Acc:842311]
AT1G60160	CL.10873	2984	TATACTGAA	106	0.7884615384615384	0.604734	Potassium transporter family protein [Source:NCBI gene (formerly Entrezgene);Acc:842311]
AT1G60160	CL.10873	2541	GCTTCACAG	26	1.0	0.894217	Potassium transporter family protein [Source:NCBI gene (formerly Entrezgene);Acc:842311]
AT1G60160	CL.10873	3017	TGTGCACAA	116	0.6363636363636364	0.953534	Potassium transporter family protein [Source:NCBI gene (formerly Entrezgene);Acc:842311]
AT1G60160	CL.10873	3017	CTTTCCAGG	109	0.20689655172413793	0.796998	Potassium transporter family protein [Source:NCBI gene (formerly Entrezgene);Acc:842311]
AT1G60160	CL.10873	3140	TTCACTGAT	119	0.07446808510638298	0.649958	Potassium transporter family protein [Source:NCBI gene (formerly Entrezgene);Acc:842311]
AT1G60160	CL.10873	2696	GCAACAGCT	50	0.75	0.95493	Potassium transporter family protein [Source:NCBI gene (formerly Entrezgene);Acc:842311]
AT1G60160	CL.10873	3526	TGTGCACAA	145	0.7	0.854002	Potassium transporter family protein [Source:NCBI gene (formerly Entrezgene);Acc:842311]
AT1G60160	CL.10873	3178	CGGACTTTG	61	0.20930232558139536	0.915275	Potassium transporter family protein [Source:NCBI gene (formerly Entrezgene);Acc:842311]
AT1G60160	CL.10873	2992	ATAGCAGTG	76	0.4	0.794035	Potassium transporter family protein [Source:NCBI gene (formerly Entrezgene);Acc:842311]
AT1G60160	CL.10873	2770	ACAGCTGCA	32	0.5789473684210527	0.809968	Potassium transporter family protein [Source:NCBI gene (formerly Entrezgene);Acc:842311]
AT1G60160	CL.10873	3066	AGTACAAGT	62	0.625	0.797824	Potassium transporter family protein [Source:NCBI gene (formerly Entrezgene);Acc:842311]
AT1G60160	CL.10873	2852	TCATCGTCT	79	0.2222222222222222	0.612505	Potassium transporter family protein [Source:NCBI gene (formerly Entrezgene);Acc:842311]
AT1G60160	CL.10873	3016	TGTGCACAA	154	0.6630434782608695	0.88998	Potassium transporter family protein [Source:NCBI gene (formerly Entrezgene);Acc:842311]
AT1G60160	CL.10873	2897	TGTGCGACT	85	0.3064516129032258	0.607139	Potassium transporter family protein [Source:NCBI gene (formerly Entrezgene);Acc:842311]
AT1G60160	CL.10873	2949	CTTTCCAGG	104	0.16853932584269662	0.873072	Potassium transporter family protein [Source:NCBI gene (formerly Entrezgene);Acc:842311]
AT1G60160	CL.10873	2885	TCAGCGATA	53	0.5714285714285714	0.610347	Potassium transporter family protein [Source:NCBI gene (formerly Entrezgene);Acc:842311]
AT1G60160	CL.10873	2612	GCTTCACAG	20	0.9230769230769231	0.890141	Potassium transporter family protein [Source:NCBI gene (formerly Entrezgene);Acc:842311]
AT1G60160	CL.10873	2640	ACTACTACC	26	0.5294117647058824	0.875673	Potassium transporter family protein [Source:NCBI gene (formerly Entrezgene);Acc:842311]
AT1G60160	CL.10873	2673	GTTGCTGGG	41	0.7096774193548387	0.921241	Potassium transporter family protein [Source:NCBI gene (formerly Entrezgene);Acc:842311]
AT1G60160	CL.10873	3685	TGTGCACAA	148	0.6395348837209303	0.87023	Potassium transporter family protein [Source:NCBI gene (formerly Entrezgene);Acc:842311]
AT1G60160	CL.10873	3089	TGCACAATA	110	0.9565217391304348	0.996275	Potassium transporter family protein [Source:NCBI gene (formerly Entrezgene);Acc:842311]
AT1G60160	CL.10873	2609	GCTTCACAG	22	0.9285714285714286	0.934351	Potassium transporter family protein [Source:NCBI gene (formerly Entrezgene);Acc:842311]
AT1G60160	CL.10873	3085	TGCACAATA	158	0.9624060150375939	0.998035	Potassium transporter family protein [Source:NCBI gene (formerly Entrezgene);Acc:842311]
AT1G60160	CL.10873	2767	ACAGCTGCA	40	0.5882352941176471	0.679848	Potassium transporter family protein [Source:NCBI gene (formerly Entrezgene);Acc:842311]
AT1G60160	CL.10873	2744	GTTGCTGGG	29	0.6666666666666666	0.877566	Potassium transporter family protein [Source:NCBI gene (formerly Entrezgene);Acc:842311]
AT1G60160	CL.10873	3084	TGTGCACAA	126	0.5844155844155844	0.854801	Potassium transporter family protein [Source:NCBI gene (formerly Entrezgene);Acc:842311]
AT1G60160	CL.10873	2696	GCAACAGCT	44	0.7692307692307693	0.953116	Potassium transporter family protein [Source:NCBI gene (formerly Entrezgene);Acc:842311]
AT1G60160	CL.10873	3336	TATACTGAA	144	0.825	0.660796	Potassium transporter family protein [Source:NCBI gene (formerly Entrezgene);Acc:842311]
AT1G60160	CL.10873	3051	TATACTGAA	118	0.7857142857142857	0.609104	Potassium transporter family protein [Source:NCBI gene (formerly Entrezgene);Acc:842311]
AT1G60160	CL.10873	3016	CTTTCCAGG	145	0.168	0.854422	Potassium transporter family protein [Source:NCBI gene (formerly Entrezgene);Acc:842311]
AT1G60160	CL.10873	2610	TTCACAGTT	26	0.7222222222222222	0.933439	Potassium transporter family protein [Source:NCBI gene (formerly Entrezgene);Acc:842311]
AT1G60160	CL.10873	3239	GGAGCATGG	55	0.34782608695652173	0.838062	Potassium transporter family protein [Source:NCBI gene (formerly Entrezgene);Acc:842311]
AT1G60160	CL.10873	2950	CTTTCCAGG	101	0.21176470588235294	0.914306	Potassium transporter family protein [Source:NCBI gene (formerly Entrezgene);Acc:842311]
AT1G60160	CL.10873	2822	TATGCAATG	68	0.09375	0.915389	Potassium transporter family protein [Source:NCBI gene (formerly Entrezgene);Acc:842311]
AT1G60160	CL.10873	3111	CGGACTTTG	39	0.22580645161290322	0.743123	Potassium transporter family protein [Source:NCBI gene (formerly Entrezgene);Acc:842311]
AT1G60160	CL.10873	2541	GCTTCACAG	27	0.9333333333333333	0.794136	Potassium transporter family protein [Source:NCBI gene (formerly Entrezgene);Acc:842311]
AT1G60160	CL.10873	2796	GGAGCATGG	64	0.2641509433962264	0.74078	Potassium transporter family protein [Source:NCBI gene (formerly Entrezgene);Acc:842311]
AT1G60160	CL.10873	3241	ACTACTACC	27	0.5882352941176471	0.973064	Potassium transporter family protein [Source:NCBI gene (formerly Entrezgene);Acc:842311]
AT1G60160	CL.10873	2817	CCTACTATG	57	0.3225806451612903	0.786056	Potassium transporter family protein [Source:NCBI gene (formerly Entrezgene);Acc:842311]
AT1G60160	CL.10873	2639	ACTACTACC	28	0.55	0.991876	Potassium transporter family protein [Source:NCBI gene (formerly Entrezgene);Acc:842311]
AT1G60160	CL.10873	3621	CGGACTTTG	56	0.20512820512820512	0.864809	Potassium transporter family protein [Source:NCBI gene (formerly Entrezgene);Acc:842311]
AT1G60160	CL.10873	3212	TTCACAGTT	25	0.7692307692307693	0.821765	Potassium transporter family protein [Source:NCBI gene (formerly Entrezgene);Acc:842311]
AT1G60160	CL.10873	2750	CCTACTATG	54	0.26666666666666666	0.768314	Potassium transporter family protein [Source:NCBI gene (formerly Entrezgene);Acc:842311]
AT1G60160	CL.10873	3206	GCAACAGCT	46	0.7419354838709677	0.940276	Potassium transporter family protein [Source:NCBI gene (formerly Entrezgene);Acc:842311]
AT1G60160	CL.10873	3065	AGTACAAGT	89	0.75	0.842054	Potassium transporter family protein [Source:NCBI gene (formerly Entrezgene);Acc:842311]
AT1G60160	CL.10873	3112	CGGACTTTG	45	0.2571428571428571	0.859146	Potassium transporter family protein [Source:NCBI gene (formerly Entrezgene);Acc:842311]
AT1G60160	CL.10873	2544	TTCACAGTT	23	0.625	0.919349	Potassium transporter family protein [Source:NCBI gene (formerly Entrezgene);Acc:842311]
AT1G60160	CL.10873	3459	CTTTCCAGG	136	0.16666666666666666	0.835531	Potassium transporter family protein [Source:NCBI gene (formerly Entrezgene);Acc:842311]
AT1G60160	CL.10873	2543	TTCACAGTT	30	0.5789473684210527	0.706747	Potassium transporter family protein [Source:NCBI gene (formerly Entrezgene);Acc:842311]
AT1G60160	CL.10873	3342	GTTGCTGGG	42	0.7096774193548387	0.929788	Potassium transporter family protein [Source:NCBI gene (formerly Entrezgene);Acc:842311]
AT1G60160	CL.10873	3182	CGGACTTTG	37	0.23333333333333334	0.789739	Potassium transporter family protein [Source:NCBI gene (formerly Entrezgene);Acc:842311]
AT1G60160	CL.10873	3277	ATAGCAGTG	92	0.38333333333333336	0.770713	Potassium transporter family protein [Source:NCBI gene (formerly Entrezgene);Acc:842311]
AT1G60160	CL.10873	3371	TGCACAATA	152	0.9512195121951219	0.997073	Potassium transporter family protein [Source:NCBI gene (formerly Entrezgene);Acc:842311]
AT1G60160	CL.10873	3083	TGTGCACAA	156	0.6777777777777778	0.902662	Potassium transporter family protein [Source:NCBI gene (formerly Entrezgene);Acc:842311]
AT1G60160	CL.10873	3018	TGCACAATA	121	0.9615384615384616	0.996625	Potassium transporter family protein [Source:NCBI gene (formerly Entrezgene);Acc:842311]
AT1G60160	CL.10873	3260	CCTACTATG	55	0.25806451612903225	0.664852	Potassium transporter family protein [Source:NCBI gene (formerly Entrezgene);Acc:842311]
AT1G60160	CL.10873	2925	ACTACTACC	25	0.625	0.977077	Potassium transporter family protein [Source:NCBI gene (formerly Entrezgene);Acc:842311]
AT1G60160	CL.10873	3205	TCATCGTCT	98	0.17567567567567569	0.832872	Potassium transporter family protein [Source:NCBI gene (formerly Entrezgene);Acc:842311]
AT1G60160	CL.10873	2852	TCATCGTCT	99	0.1506849315068493	0.647918	Potassium transporter family protein [Source:NCBI gene (formerly Entrezgene);Acc:842311]
AT1G60160	CL.10873	3652	TATACTGAA	139	0.821917808219178	0.644494	Potassium transporter family protein [Source:NCBI gene (formerly Entrezgene);Acc:842311]
AT1G60160	CL.10873	3575	AGTACAAGT	85	0.7209302325581395	0.898242	Potassium transporter family protein [Source:NCBI gene (formerly Entrezgene);Acc:842311]
AT1G60160	CL.10873	3082	GGAGCATGG	58	0.30612244897959184	0.854954	Potassium transporter family protein [Source:NCBI gene (formerly Entrezgene);Acc:842311]
AT1G60160	CL.10873	3082	ACTACTACC	25	0.6666666666666666	0.996647	Potassium transporter family protein [Source:NCBI gene (formerly Entrezgene);Acc:842311]
AT1G60160	CL.10873	2601	AGGACTTCC	29	0.5294117647058824	0.605416	Potassium transporter family protein [Source:NCBI gene (formerly Entrezgene);Acc:842311]
AT1G60160	CL.10873	2991	ATAGCAGTG	98	0.3787878787878788	0.684405	Potassium transporter family protein [Source:NCBI gene (formerly Entrezgene);Acc:842311]
AT1G60160	CL.10873	2767	GCAACAGCT	37	0.7777777777777778	0.962427	Potassium transporter family protein [Source:NCBI gene (formerly Entrezgene);Acc:842311]
AT1G60160	CL.10873	3618	CTTTCCAGG	138	0.23076923076923078	0.934305	Potassium transporter family protein [Source:NCBI gene (formerly Entrezgene);Acc:842311]
AT1G60160	CL.10873	3302	CTTTCCAGG	140	0.18032786885245902	0.872803	Potassium transporter family protein [Source:NCBI gene (formerly Entrezgene);Acc:842311]
AT1G60160	CL.10873	3209	ACAGCTGCA	45	0.5652173913043478	0.606597	Potassium transporter family protein [Source:NCBI gene (formerly Entrezgene);Acc:842311]
AT1G60160	CL.10873	2950	TTTCCAGGT	142	0.14634146341463414	0.645991	Potassium transporter family protein [Source:NCBI gene (formerly Entrezgene);Acc:842311]
AT1G60160	CL.10873	3111	CGGACTTTG	58	0.225	0.726295	Potassium transporter family protein [Source:NCBI gene (formerly Entrezgene);Acc:842311]
AT1G60160	CL.10873	2925	ATAGCAGTG	74	0.33962264150943394	0.69035	Potassium transporter family protein [Source:NCBI gene (formerly Entrezgene);Acc:842311]
AT1G60160	CL.10873	2941	AGAGCATCC	110	0.35064935064935066	0.622163	Potassium transporter family protein [Source:NCBI gene (formerly Entrezgene);Acc:842311]
AT1G60160	CL.10873	2740	GTTGCTGGG	41	0.6896551724137931	0.918751	Potassium transporter family protein [Source:NCBI gene (formerly Entrezgene);Acc:842311]
AT1G60160	CL.10873	2672	AGGACTTCC	22	0.5333333333333333	0.741073	Potassium transporter family protein [Source:NCBI gene (formerly Entrezgene);Acc:842311]
AT1G60160	CL.10873	2614	TTCACAGTT	22	0.5333333333333333	0.781195	Potassium transporter family protein [Source:NCBI gene (formerly Entrezgene);Acc:842311]
AT1G60160	CL.10873	2814	TCAGCGATA	62	0.5405405405405406	0.725337	Potassium transporter family protein [Source:NCBI gene (formerly Entrezgene);Acc:842311]
AT1G60160	CL.10873	3426	TTCACTGAT	113	0.06593406593406594	0.655554	Potassium transporter family protein [Source:NCBI gene (formerly Entrezgene);Acc:842311]
AT1G60160	CL.10873	2542	GCTTCACAG	20	0.9230769230769231	0.790263	Potassium transporter family protein [Source:NCBI gene (formerly Entrezgene);Acc:842311]
AT1G60160	CL.10873	2983	TATACTGAA	145	0.8125	0.628721	Potassium transporter family protein [Source:NCBI gene (formerly Entrezgene);Acc:842311]
AT1G60160	CL.10873	2968	TGTGCGACT	77	0.3050847457627119	0.624374	Potassium transporter family protein [Source:NCBI gene (formerly Entrezgene);Acc:842311]
AT1G60160	CL.10873	3528	TGCACAATA	147	0.9508196721311475	0.998337	Potassium transporter family protein [Source:NCBI gene (formerly Entrezgene);Acc:842311]
AT1G60160	CL.10873	3419	CCTACTATG	58	0.3333333333333333	0.805526	Potassium transporter family protein [Source:NCBI gene (formerly Entrezgene);Acc:842311]
AT1G60160	CL.10873	2673	GTTGCTGGG	34	0.5833333333333334	0.860537	Potassium transporter family protein [Source:NCBI gene (formerly Entrezgene);Acc:842311]
AT1G60160	CL.10873	3050	TATACTGAA	150	0.7875	0.638038	Potassium transporter family protein [Source:NCBI gene (formerly Entrezgene);Acc:842311]
AT1G60160	CL.10873	3073	TTCACTGAT	120	0.06521739130434782	0.624792	Potassium transporter family protein [Source:NCBI gene (formerly Entrezgene);Acc:842311]
AT1G60160	CL.10873	3051	GCTTCACAG	27	0.9333333333333333	0.941536	Potassium transporter family protein [Source:NCBI gene (formerly Entrezgene);Acc:842311]
AT1G60160	CL.10873	3052	ACAGCTGCA	49	0.6296296296296297	0.700851	Potassium transporter family protein [Source:NCBI gene (formerly Entrezgene);Acc:842311]
AT1G60160	CL.10873	2572	ACTACTACC	28	0.5789473684210527	0.986473	Potassium transporter family protein [Source:NCBI gene (formerly Entrezgene);Acc:842311]
AT1G60160	CL.10873	3369	TGTGCACAA	150	0.6506024096385542	0.851221	Potassium transporter family protein [Source:NCBI gene (formerly Entrezgene);Acc:842311]
AT1G60160	CL.10873	2924	ATAGCAGTG	70	0.35294117647058826	0.920589	Potassium transporter family protein [Source:NCBI gene (formerly Entrezgene);Acc:842311]
AT1G60160	CL.10873	2995	ATAGCAGTG	68	0.3404255319148936	0.755525	Potassium transporter family protein [Source:NCBI gene (formerly Entrezgene);Acc:842311]
AT1G60160	CL.10873	3780	CGGACTTTG	54	0.13513513513513514	0.6343	Potassium transporter family protein [Source:NCBI gene (formerly Entrezgene);Acc:842311]
AT1G60160	CL.10873	2700	ACAGCTGCA	34	0.631578947368421	0.830696	Potassium transporter family protein [Source:NCBI gene (formerly Entrezgene);Acc:842311]
AT1G60160	CL.10873	2882	TCAGCGATA	64	0.6	0.612194	Potassium transporter family protein [Source:NCBI gene (formerly Entrezgene);Acc:842311]
AT1G60160	CL.10873	2894	GCTTCACAG	26	1.0	0.911118	Potassium transporter family protein [Source:NCBI gene (formerly Entrezgene);Acc:842311]
AT1G60160	CL.10873	2699	ACAGCTGCA	40	0.7083333333333334	0.857679	Potassium transporter family protein [Source:NCBI gene (formerly Entrezgene);Acc:842311]
AT1G60160	CL.10873	3026	GTTGCTGGG	40	0.7241379310344828	0.927078	Potassium transporter family protein [Source:NCBI gene (formerly Entrezgene);Acc:842311]
AT1G60160	CL.10873	3008	AGAGCATCC	105	0.34615384615384615	0.621885	Potassium transporter family protein [Source:NCBI gene (formerly Entrezgene);Acc:842311]
AT1G60160	CL.10873	3167	TCAGCGATA	75	0.5217391304347826	0.70102	Potassium transporter family protein [Source:NCBI gene (formerly Entrezgene);Acc:842311]
AT1G60160	CL.10873	2611	TTCACAGTT	23	0.5714285714285714	0.872003	Potassium transporter family protein [Source:NCBI gene (formerly Entrezgene);Acc:842311]
AT1G60160	CL.10873	2949	CTTTCCAGG	141	0.1935483870967742	0.917574	Potassium transporter family protein [Source:NCBI gene (formerly Entrezgene);Acc:842311]
AT1G60160	CL.10873	3398	GGAGCATGG	63	0.2545454545454545	0.805623	Potassium transporter family protein [Source:NCBI gene (formerly Entrezgene);Acc:842311]
AT1G60160	CL.10873	2569	ATCACTACT	27	0.55	0.666903	Potassium transporter family protein [Source:NCBI gene (formerly Entrezgene);Acc:842311]
AT1G60160	CL.10873	3053	TTCACAGTT	24	0.7222222222222222	0.950031	Potassium transporter family protein [Source:NCBI gene (formerly Entrezgene);Acc:842311]
AT1G60160	CL.10873	2572	ACTACTACC	28	0.5263157894736842	0.981594	Potassium transporter family protein [Source:NCBI gene (formerly Entrezgene);Acc:842311]
AT1G60160	CL.10873	3734	AGTACAAGT	88	0.7619047619047619	0.840861	Potassium transporter family protein [Source:NCBI gene (formerly Entrezgene);Acc:842311]
AT1G60160	CL.10873	3362	TCATCGTCT	94	0.19444444444444445	0.708424	Potassium transporter family protein [Source:NCBI gene (formerly Entrezgene);Acc:842311]
AT1G60160	CL.10873	3087	TGTGCACAA	111	0.5671641791044776	0.838241	Potassium transporter family protein [Source:NCBI gene (formerly Entrezgene);Acc:842311]
AT1G60160	CL.10873	2697	GCAACAGCT	40	0.8571428571428571	0.956057	Potassium transporter family protein [Source:NCBI gene (formerly Entrezgene);Acc:842311]
AT1G60160	CL.10873	2543	TTCACAGTT	26	0.6470588235294118	0.856573	Potassium transporter family protein [Source:NCBI gene (formerly Entrezgene);Acc:842311]
AT1G60160	CL.10873	3133	AGTACAAGT	66	0.6857142857142857	0.900518	Potassium transporter family protein [Source:NCBI gene (formerly Entrezgene);Acc:842311]
AT1G60160	CL.10873	3183	GTTGCTGGG	37	0.72	0.903624	Potassium transporter family protein [Source:NCBI gene (formerly Entrezgene);Acc:842311]
AT1G60160	CL.10873	3009	AGAGCACCC	56	0.1509433962264151	0.717255	Potassium transporter family protein [Source:NCBI gene (formerly Entrezgene);Acc:842311]
AT1G60160	CL.10873	3593	ATAGCAGTG	97	0.39344262295081966	0.745788	Potassium transporter family protein [Source:NCBI gene (formerly Entrezgene);Acc:842311]
AT1G60160	CL.10873	2754	ATTGCAGAA	53	0.5	0.681222	Potassium transporter family protein [Source:NCBI gene (formerly Entrezgene);Acc:842311]
AT1G60160	CL.10873	3434	ATAGCAGTG	92	0.38095238095238093	0.759623	Potassium transporter family protein [Source:NCBI gene (formerly Entrezgene);Acc:842311]
AT1G60160	CL.10873	2764	GCAACAGCT	44	0.7407407407407407	0.957925	Potassium transporter family protein [Source:NCBI gene (formerly Entrezgene);Acc:842311]
AT1G60160	CL.10873	2602	AGGACTTCC	23	0.5	0.650445	Potassium transporter family protein [Source:NCBI gene (formerly Entrezgene);Acc:842311]
AT1G60160	CL.10873	2687	ATTGCAGAA	51	0.4838709677419355	0.688121	Potassium transporter family protein [Source:NCBI gene (formerly Entrezgene);Acc:842311]
AT1G60160	CL.10873	3210	GCTTCACAG	28	1.0	0.925148	Potassium transporter family protein [Source:NCBI gene (formerly Entrezgene);Acc:842311]
AT1G60160	CL.10873	2896	TTCACAGTT	23	0.8571428571428571	0.901373	Potassium transporter family protein [Source:NCBI gene (formerly Entrezgene);Acc:842311]
AT1G60160	CL.10873	2643	ACTACTACC	23	0.5625	0.982956	Potassium transporter family protein [Source:NCBI gene (formerly Entrezgene);Acc:842311]
AT1G60160	CL.10873	3493	TATACTGAA	138	0.8026315789473685	0.646755	Potassium transporter family protein [Source:NCBI gene (formerly Entrezgene);Acc:842311]
AT1G60160	CL.10873	2924	ATAGCAGTG	94	0.3870967741935484	0.817052	Potassium transporter family protein [Source:NCBI gene (formerly Entrezgene);Acc:842311]
AT1G60160	CL.10873	2669	AGGACTTCC	30	0.47368421052631576	0.625351	Potassium transporter family protein [Source:NCBI gene (formerly Entrezgene);Acc:842311]
AT1G60160	CL.10873	2942	AGAGCACCC	59	0.21818181818181817	0.656776	Potassium transporter family protein [Source:NCBI gene (formerly Entrezgene);Acc:842311]
AT1G60160	CL.10873	3424	TATGCAATG	71	0.09230769230769231	0.87396	Potassium transporter family protein [Source:NCBI gene (formerly Entrezgene);Acc:842311]
AT1G60160	CL.10873	3065	AGTACAAGT	71	0.75	0.841269	Potassium transporter family protein [Source:NCBI gene (formerly Entrezgene);Acc:842311]
AT1G60160	CL.10873	3049	GCAACAGCT	51	0.7428571428571429	0.954158	Potassium transporter family protein [Source:NCBI gene (formerly Entrezgene);Acc:842311]
AT1G60160	CL.10873	2573	ACTACTACC	23	0.5714285714285714	0.9697	Potassium transporter family protein [Source:NCBI gene (formerly Entrezgene);Acc:842311]
AT1G60160	CL.10873	3365	GCAACAGCT	55	0.7222222222222222	0.904589	Potassium transporter family protein [Source:NCBI gene (formerly Entrezgene);Acc:842311]
AT1G60160	CL.10873	2608	GCTTCACAG	26	0.9411764705882353	0.95619	Potassium transporter family protein [Source:NCBI gene (formerly Entrezgene);Acc:842311]
AT1G60160	CL.10873	2763	GCAACAGCT	53	0.7058823529411765	0.890284	Potassium transporter family protein [Source:NCBI gene (formerly Entrezgene);Acc:842311]
AT1G60160	CL.10873	3687	TGCACAATA	149	0.9416666666666667	0.998298	Potassium transporter family protein [Source:NCBI gene (formerly Entrezgene);Acc:842311]
AT1G60160	CL.10873	3103	CCTACTATG	57	0.30303030303030304	0.854865	Potassium transporter family protein [Source:NCBI gene (formerly Entrezgene);Acc:842311]
AT1G60160	CL.10873	3483	TCAGCGATA	79	0.5	0.610335	Potassium transporter family protein [Source:NCBI gene (formerly Entrezgene);Acc:842311]
AT1G60160	CL.10873	3418	AGTACAAGT	83	0.7692307692307693	0.845405	Potassium transporter family protein [Source:NCBI gene (formerly Entrezgene);Acc:842311]
AT1G60160	CL.10873	3136	AGTACAAGT	58	0.6333333333333333	0.793597	Potassium transporter family protein [Source:NCBI gene (formerly Entrezgene);Acc:842311]
AT1G60160	CL.10873	3018	TGCACAATA	154	0.953125	0.99834	Potassium transporter family protein [Source:NCBI gene (formerly Entrezgene);Acc:842311]
AT1G60160	CL.10873	3016	TGTGCACAA	121	0.6056338028169014	0.852109	Potassium transporter family protein [Source:NCBI gene (formerly Entrezgene);Acc:842311]
AT1G60710	CL.33606	1748	ACAGCTAAC	21	0.6923076923076923	0.811348	NAD(P)-linked oxidoreductase superfamily protein [Source:NCBI gene (formerly Entrezgene);Acc:842365]
AT1G60710	CL.33606	1483	ACAGCTAAC	22	0.7142857142857143	0.813715	NAD(P)-linked oxidoreductase superfamily protein [Source:NCBI gene (formerly Entrezgene);Acc:842365]
AT1G60710	CL.33606	1480	TAAACAGCT	23	0.9285714285714286	0.910284	NAD(P)-linked oxidoreductase superfamily protein [Source:NCBI gene (formerly Entrezgene);Acc:842365]
AT1G60710	CL.33606	1523	CCAACAAGC	21	0.8	0.8636	NAD(P)-linked oxidoreductase superfamily protein [Source:NCBI gene (formerly Entrezgene);Acc:842365]
AT1G60710	CL.33606	1572	CTTGCTATT	24	0.6875	0.900382	NAD(P)-linked oxidoreductase superfamily protein [Source:NCBI gene (formerly Entrezgene);Acc:842365]
AT1G60710	CL.33606	1745	TAAACAGCT	22	0.9230769230769231	0.913807	NAD(P)-linked oxidoreductase superfamily protein [Source:NCBI gene (formerly Entrezgene);Acc:842365]
AT1G60710	CL.33606	1837	CTTGCTATT	22	0.6875	0.909516	NAD(P)-linked oxidoreductase superfamily protein [Source:NCBI gene (formerly Entrezgene);Acc:842365]
AT1G60950	CL.7195	650	AGAGCGGTG	108	0.7794117647058824	0.923805	2Fe-2S ferredoxin-like superfamily protein [Source:NCBI gene (formerly Entrezgene);Acc:842386]
AT1G60950	CL.7195	822	TAGTCGTAT	161	0.7523809523809524	0.826911	2Fe-2S ferredoxin-like superfamily protein [Source:NCBI gene (formerly Entrezgene);Acc:842386]
AT1G60950	CL.7195	742	CAAGCTGGT	74	0.2982456140350877	0.862255	2Fe-2S ferredoxin-like superfamily protein [Source:NCBI gene (formerly Entrezgene);Acc:842386]
AT1G60950	CL.7195	340	CTTACGTTT	27	0.8666666666666667	0.967803	2Fe-2S ferredoxin-like superfamily protein [Source:NCBI gene (formerly Entrezgene);Acc:842386]
AT1G60950	CL.7195	517	CCAACTCTG	46	0.8571428571428571	0.628611	2Fe-2S ferredoxin-like superfamily protein [Source:NCBI gene (formerly Entrezgene);Acc:842386]
AT1G60950	CL.7195	810	TCGACATCG	178	0.3225806451612903	0.651365	2Fe-2S ferredoxin-like superfamily protein [Source:NCBI gene (formerly Entrezgene);Acc:842386]
AT1G60950	CL.7195	794	GCCACTCTA	115	0.17	0.752701	2Fe-2S ferredoxin-like superfamily protein [Source:NCBI gene (formerly Entrezgene);Acc:842386]
AT1G60950	CL.7195	403	CTTGCTCTA	35	0.5652173913043478	0.745702	2Fe-2S ferredoxin-like superfamily protein [Source:NCBI gene (formerly Entrezgene);Acc:842386]
AT1G60950	CL.7195	897	GTTACAGGT	149	0.7291666666666666	0.747908	2Fe-2S ferredoxin-like superfamily protein [Source:NCBI gene (formerly Entrezgene);Acc:842386]
AT1G60950	CL.7195	310	GCGACCAGG	24	0.3125	0.750446	2Fe-2S ferredoxin-like superfamily protein [Source:NCBI gene (formerly Entrezgene);Acc:842386]
AT1G60950	CL.7195	418	CGGGCAAAA	30	0.5263157894736842	0.807207	2Fe-2S ferredoxin-like superfamily protein [Source:NCBI gene (formerly Entrezgene);Acc:842386]
AT1G60950	CL.7195	755	TTTGCATTT	168	0.8947368421052632	0.752592	2Fe-2S ferredoxin-like superfamily protein [Source:NCBI gene (formerly Entrezgene);Acc:842386]
AT1G60950	CL.7195	922	TATTCATGC	168	0.4027777777777778	0.656524	2Fe-2S ferredoxin-like superfamily protein [Source:NCBI gene (formerly Entrezgene);Acc:842386]
AT1G60950	CL.7195	867	ACTGCAACT	182	0.7777777777777778	0.872189	2Fe-2S ferredoxin-like superfamily protein [Source:NCBI gene (formerly Entrezgene);Acc:842386]
AT1G60950	CL.7195	393	CGTGCTGGA	32	0.6	0.830943	2Fe-2S ferredoxin-like superfamily protein [Source:NCBI gene (formerly Entrezgene);Acc:842386]
AT1G60950	CL.7195	293	CTTCCAGAC	20	0.17647058823529413	0.951983	2Fe-2S ferredoxin-like superfamily protein [Source:NCBI gene (formerly Entrezgene);Acc:842386]
AT1G60950	CL.7195	926	CATGCTGGA	139	0.5595238095238095	0.863363	2Fe-2S ferredoxin-like superfamily protein [Source:NCBI gene (formerly Entrezgene);Acc:842386]
AT1G60950	CL.7195	712	TGAGCAAAT	120	0.7789473684210526	0.999576	2Fe-2S ferredoxin-like superfamily protein [Source:NCBI gene (formerly Entrezgene);Acc:842386]
AT1G60950	CL.7195	405	TGCTCTACA	38	0.5909090909090909	0.902292	2Fe-2S ferredoxin-like superfamily protein [Source:NCBI gene (formerly Entrezgene);Acc:842386]
AT1G60950	CL.7195	615	AGTACAGGT	65	0.7954545454545454	0.989835	2Fe-2S ferredoxin-like superfamily protein [Source:NCBI gene (formerly Entrezgene);Acc:842386]
AT1G60950	CL.7195	399	GGAGCTTGC	33	0.6363636363636364	0.880327	2Fe-2S ferredoxin-like superfamily protein [Source:NCBI gene (formerly Entrezgene);Acc:842386]
AT1G60950	CL.7195	388	CATGCCGTG	29	0.4782608695652174	0.922935	2Fe-2S ferredoxin-like superfamily protein [Source:NCBI gene (formerly Entrezgene);Acc:842386]
AT1G61250	evm.model.group2.1510	1463	AAGGCTGAT	28	0.9090909090909091	0.964772	secretory carrier 3 [Source:NCBI gene (formerly Entrezgene);Acc:842418]
AT1G61250	CL.12872	1961	AAGGCTGAT	27	0.9047619047619048	0.965021	secretory carrier 3 [Source:NCBI gene (formerly Entrezgene);Acc:842418]
AT1G61250	evm.model.group2.1510	1446	TGTGCATTT	30	0.8	0.751076	secretory carrier 3 [Source:NCBI gene (formerly Entrezgene);Acc:842418]
AT1G61250	CL.12872	1944	TGTGCATTT	28	0.8421052631578947	0.757546	secretory carrier 3 [Source:NCBI gene (formerly Entrezgene);Acc:842418]
AT1G61250	CL.12872	1882	AGTACGGTT	23	0.75	0.656191	secretory carrier 3 [Source:NCBI gene (formerly Entrezgene);Acc:842418]
AT1G61520	evm.model.group3.11	757	GAGTCGGTC	22	0.8666666666666667	0.866207	PSI type III chlorophyll a/b-binding protein [Source:NCBI gene (formerly Entrezgene);Acc:842446]
AT1G61520	evm.model.group3.11	820	CCAACTTGA	24	1.0	0.975562	PSI type III chlorophyll a/b-binding protein [Source:NCBI gene (formerly Entrezgene);Acc:842446]
AT1G61580	CL.6894	1435	GGAGCTGTA	67	0.38461538461538464	0.910155	R-protein L3 B [Source:NCBI gene (formerly Entrezgene);Acc:842454]
AT1G61580	CL.6894	1466	CATTCCTAC	66	0.8448275862068966	0.999965	R-protein L3 B [Source:NCBI gene (formerly Entrezgene);Acc:842454]
AT1G61580	CL.6894	1011	AAGGCTGGC	24	0.7222222222222222	0.728618	R-protein L3 B [Source:NCBI gene (formerly Entrezgene);Acc:842454]
AT1G61580	CL.6894	1217	TAAGCTGAA	49	0.4523809523809524	0.915659	R-protein L3 B [Source:NCBI gene (formerly Entrezgene);Acc:842454]
AT1G61580	CL.6894	1108	AGGACGACT	32	0.1	0.701808	R-protein L3 B [Source:NCBI gene (formerly Entrezgene);Acc:842454]
AT1G61580	CL.6894	942	GTAGCTAGA	22	0.46153846153846156	0.714552	R-protein L3 B [Source:NCBI gene (formerly Entrezgene);Acc:842454]
AT1G61580	CL.6894	1333	TAAACTGAA	52	0.90625	0.917668	R-protein L3 B [Source:NCBI gene (formerly Entrezgene);Acc:842454]
AT1G61580	CL.6894	1305	AAAGCGTAA	62	0.46153846153846156	0.603469	R-protein L3 B [Source:NCBI gene (formerly Entrezgene);Acc:842454]
AT1G61580	CL.6894	1390	CCCGCGGGG	33	0.5	0.697883	R-protein L3 B [Source:NCBI gene (formerly Entrezgene);Acc:842454]
AT1G61670	CL.22640	2449	ACAGCGAGT	20	0.75	0.946774	Lung seven transmembrane receptor family protein [Source:NCBI gene (formerly Entrezgene);Acc:842464]
AT1G61670	CL.22640	2346	GCAGCAGCC	20	0.6153846153846154	0.620329	Lung seven transmembrane receptor family protein [Source:NCBI gene (formerly Entrezgene);Acc:842464]
AT1G61670	evm.model.group5.1344	1813	GCAGCAGCC	20	0.6153846153846154	0.620329	Lung seven transmembrane receptor family protein [Source:NCBI gene (formerly Entrezgene);Acc:842464]
AT1G61670	CL.22640	2375	GCTACTGTT	22	0.8333333333333334	0.777571	Lung seven transmembrane receptor family protein [Source:NCBI gene (formerly Entrezgene);Acc:842464]
AT1G61670	evm.model.group5.1344	1916	ACAGCGAGT	20	0.75	0.946774	Lung seven transmembrane receptor family protein [Source:NCBI gene (formerly Entrezgene);Acc:842464]
AT1G61670	evm.model.group5.1344	1842	GCTACTGTT	22	0.8333333333333334	0.777571	Lung seven transmembrane receptor family protein [Source:NCBI gene (formerly Entrezgene);Acc:842464]
AT1G61740	CL.5506	2339	CAGGCAGTT	21	0.9230769230769231	0.712609	Sulfite exporter TauE/SafE family protein [Source:NCBI gene (formerly Entrezgene);Acc:842471]
AT1G61740	CL.5506	2308	CAGGCAGTT	21	0.9230769230769231	0.712609	Sulfite exporter TauE/SafE family protein [Source:NCBI gene (formerly Entrezgene);Acc:842471]
AT1G61740	CL.5506	2299	GTAACATAA	25	0.85	0.876188	Sulfite exporter TauE/SafE family protein [Source:NCBI gene (formerly Entrezgene);Acc:842471]
AT1G61740	CL.5506	2828	GTAACATAA	25	0.85	0.876188	Sulfite exporter TauE/SafE family protein [Source:NCBI gene (formerly Entrezgene);Acc:842471]
AT1G61740	CL.5506	2234	GTAACGAAT	22	0.35	0.722118	Sulfite exporter TauE/SafE family protein [Source:NCBI gene (formerly Entrezgene);Acc:842471]
AT1G61740	CL.5506	2203	GTAACGAAT	22	0.35	0.722118	Sulfite exporter TauE/SafE family protein [Source:NCBI gene (formerly Entrezgene);Acc:842471]
AT1G61740	CL.5506	2868	CAGGCAGTT	21	0.9230769230769231	0.712609	Sulfite exporter TauE/SafE family protein [Source:NCBI gene (formerly Entrezgene);Acc:842471]
AT1G61740	CL.5506	2763	GTAACGAAT	22	0.35	0.722118	Sulfite exporter TauE/SafE family protein [Source:NCBI gene (formerly Entrezgene);Acc:842471]
AT1G61740	CL.5506	2268	GTAACATAA	25	0.85	0.876188	Sulfite exporter TauE/SafE family protein [Source:NCBI gene (formerly Entrezgene);Acc:842471]
AT1G62040	evm.model.group6.1715	757	CTTGCGAAC	21	0.5333333333333333	0.873223	Ubiquitin-like superfamily protein [Source:NCBI gene (formerly Entrezgene);Acc:842499]
AT1G62040	evm.model.group6.1715	855	TTGACTTCA	20	0.5384615384615384	0.601248	Ubiquitin-like superfamily protein [Source:NCBI gene (formerly Entrezgene);Acc:842499]
AT1G62040	evm.model.group6.1715	818	GGGACTTCA	20	0.4375	0.978175	Ubiquitin-like superfamily protein [Source:NCBI gene (formerly Entrezgene);Acc:842499]
AT1G62740	CL.3472	1770	AGTACATCT	21	1.0	0.766297	stress-inducible protein [Source:NCBI gene (formerly Entrezgene);Acc:842572]
AT1G62740	CL.3472	1709	CAAACTGTA	26	0.8125	0.861072	stress-inducible protein [Source:NCBI gene (formerly Entrezgene);Acc:842572]
AT1G62740	CL.3472	1779	AGAGCGAGT	24	0.6666666666666666	0.663472	stress-inducible protein [Source:NCBI gene (formerly Entrezgene);Acc:842572]
AT1G62740	CL.3472	1608	AGAGCGAGT	26	0.6153846153846154	0.62585	stress-inducible protein [Source:NCBI gene (formerly Entrezgene);Acc:842572]
AT1G62740	CL.3472	1722	TCAGCACAG	25	0.5789473684210527	0.958752	stress-inducible protein [Source:NCBI gene (formerly Entrezgene);Acc:842572]
AT1G62740	CL.3472	1599	AGTACATCT	22	1.0	0.743014	stress-inducible protein [Source:NCBI gene (formerly Entrezgene);Acc:842572]
AT1G62740	CL.3472	1893	TCAGCACAG	24	0.5555555555555556	0.91492	stress-inducible protein [Source:NCBI gene (formerly Entrezgene);Acc:842572]
AT1G62740	CL.3472	1880	CAAACTGTA	25	0.8125	0.875965	stress-inducible protein [Source:NCBI gene (formerly Entrezgene);Acc:842572]
AT1G62750	evm.model.utg1661_840873_1372191__.1	2543	ACGGCTCGG	25	0.8888888888888888	0.985054	Translation elongation factor EFG/EF2 protein [Source:NCBI gene (formerly Entrezgene);Acc:842573]
AT1G62750	evm.model.utg1661_840873_1372191__.1	2531	TAGACGTTG	23	0.15789473684210525	0.85563	Translation elongation factor EFG/EF2 protein [Source:NCBI gene (formerly Entrezgene);Acc:842573]
AT1G62750	evm.model.utg1661_840873_1372191__.1	2587	CCCGCATTG	22	1.0	0.831074	Translation elongation factor EFG/EF2 protein [Source:NCBI gene (formerly Entrezgene);Acc:842573]
AT1G62750	evm.model.utg1661_840873_1372191__.1	2632	TGTGCAATT	20	0.6428571428571429	0.757311	Translation elongation factor EFG/EF2 protein [Source:NCBI gene (formerly Entrezgene);Acc:842573]
AT1G62750	CL.33189	2998	GAGTCAAGA	20	0.9090909090909091	0.957205	Translation elongation factor EFG/EF2 protein [Source:NCBI gene (formerly Entrezgene);Acc:842573]
AT1G62750	evm.model.utg1661_840873_1372191__.1	2519	GAGTCAAGA	20	0.9090909090909091	0.957205	Translation elongation factor EFG/EF2 protein [Source:NCBI gene (formerly Entrezgene);Acc:842573]
AT1G62750	CL.33189	3022	ACGGCTCGG	25	0.8888888888888888	0.985054	Translation elongation factor EFG/EF2 protein [Source:NCBI gene (formerly Entrezgene);Acc:842573]
AT1G62750	CL.33189	3111	TGTGCAATT	20	0.6428571428571429	0.757311	Translation elongation factor EFG/EF2 protein [Source:NCBI gene (formerly Entrezgene);Acc:842573]
AT1G62750	CL.33189	3066	CCCGCATTG	22	1.0	0.831074	Translation elongation factor EFG/EF2 protein [Source:NCBI gene (formerly Entrezgene);Acc:842573]
AT1G62750	evm.model.utg1661_840873_1372191__.1	2580	TTAACTACC	24	0.8461538461538461	0.711945	Translation elongation factor EFG/EF2 protein [Source:NCBI gene (formerly Entrezgene);Acc:842573]
AT1G62750	CL.33189	3010	TAGACGTTG	23	0.15789473684210525	0.85563	Translation elongation factor EFG/EF2 protein [Source:NCBI gene (formerly Entrezgene);Acc:842573]
AT1G62750	CL.33189	3024	GGCTCGGCT	25	0.7777777777777778	0.951781	Translation elongation factor EFG/EF2 protein [Source:NCBI gene (formerly Entrezgene);Acc:842573]
AT1G62750	CL.33189	3059	TTAACTACC	24	0.8461538461538461	0.711945	Translation elongation factor EFG/EF2 protein [Source:NCBI gene (formerly Entrezgene);Acc:842573]
AT1G62750	CL.33189	3100	GAATCAAAT	22	1.0	0.989609	Translation elongation factor EFG/EF2 protein [Source:NCBI gene (formerly Entrezgene);Acc:842573]
AT1G62750	evm.model.utg1661_840873_1372191__.1	2621	GAATCAAAT	22	1.0	0.989609	Translation elongation factor EFG/EF2 protein [Source:NCBI gene (formerly Entrezgene);Acc:842573]
AT1G62750	evm.model.utg1661_840873_1372191__.1	2545	GGCTCGGCT	25	0.7777777777777778	0.951781	Translation elongation factor EFG/EF2 protein [Source:NCBI gene (formerly Entrezgene);Acc:842573]
AT1G62780	evm.model.group1.739	1284	GTAACGATA	31	0.6818181818181818	0.918304	dimethylallyl, adenosine tRNA methylthiotransferase [Source:NCBI gene (formerly Entrezgene);Acc:842577]
AT1G62780	evm.model.group1.739	1278	GAAGCGGTA	32	0.7142857142857143	0.770216	dimethylallyl, adenosine tRNA methylthiotransferase [Source:NCBI gene (formerly Entrezgene);Acc:842577]
AT1G62780	CL.905	2074	GAAGCGGTA	32	0.7142857142857143	0.770216	dimethylallyl, adenosine tRNA methylthiotransferase [Source:NCBI gene (formerly Entrezgene);Acc:842577]
AT1G62780	CL.905	1593	GTAACGATA	31	0.6818181818181818	0.918304	dimethylallyl, adenosine tRNA methylthiotransferase [Source:NCBI gene (formerly Entrezgene);Acc:842577]
AT1G62780	CL.905	2080	GTAACGATA	31	0.6818181818181818	0.918304	dimethylallyl, adenosine tRNA methylthiotransferase [Source:NCBI gene (formerly Entrezgene);Acc:842577]
AT1G62780	CL.905	1587	GAAGCGGTA	32	0.7142857142857143	0.770216	dimethylallyl, adenosine tRNA methylthiotransferase [Source:NCBI gene (formerly Entrezgene);Acc:842577]
AT1G63000	CL.4576	1224	ATTGCACTG	34	0.95	0.776089	nucleotide-rhamnose synthase/epimerase-reductase [Source:NCBI gene (formerly Entrezgene);Acc:842603]
AT1G63000	evm.model.group1.3442	1234	ATTGCACTG	34	0.95	0.776089	nucleotide-rhamnose synthase/epimerase-reductase [Source:NCBI gene (formerly Entrezgene);Acc:842603]
AT1G63000	CL.4576	1218	CCAGCAATT	34	0.75	0.968083	nucleotide-rhamnose synthase/epimerase-reductase [Source:NCBI gene (formerly Entrezgene);Acc:842603]
AT1G63000	evm.model.group1.3442	1236	TGCACTGTT	35	0.375	0.63442	nucleotide-rhamnose synthase/epimerase-reductase [Source:NCBI gene (formerly Entrezgene);Acc:842603]
AT1G63000	CL.4576	1226	TGCACTGTT	35	0.375	0.63442	nucleotide-rhamnose synthase/epimerase-reductase [Source:NCBI gene (formerly Entrezgene);Acc:842603]
AT1G63000	evm.model.group1.3442	1228	CCAGCAATT	34	0.75	0.968083	nucleotide-rhamnose synthase/epimerase-reductase [Source:NCBI gene (formerly Entrezgene);Acc:842603]
AT1G63820	CL.5563	3287	TTTACATTG	22	0.8666666666666667	0.61534	CCT motif family protein [Source:NCBI gene (formerly Entrezgene);Acc:842685]
AT1G63820	CL.5563	2414	GTTACGTTT	23	0.6666666666666666	0.854691	CCT motif family protein [Source:NCBI gene (formerly Entrezgene);Acc:842685]
AT1G63820	CL.5563	3287	AGTACAGTT	24	0.8571428571428571	0.669003	CCT motif family protein [Source:NCBI gene (formerly Entrezgene);Acc:842685]
AT1G63820	CL.5563	3282	TCAACAGTA	26	1.0	0.765293	CCT motif family protein [Source:NCBI gene (formerly Entrezgene);Acc:842685]
AT1G63820	CL.5563	2429	TTTACATTG	22	0.8666666666666667	0.61534	CCT motif family protein [Source:NCBI gene (formerly Entrezgene);Acc:842685]
AT1G63820	CL.5563	2480	AGTACAGTT	24	0.8571428571428571	0.669003	CCT motif family protein [Source:NCBI gene (formerly Entrezgene);Acc:842685]
AT1G63820	CL.5563	3236	TTTACATTG	22	0.8666666666666667	0.61534	CCT motif family protein [Source:NCBI gene (formerly Entrezgene);Acc:842685]
AT1G63820	CL.5563	3333	TCAACAGTA	26	1.0	0.765293	CCT motif family protein [Source:NCBI gene (formerly Entrezgene);Acc:842685]
AT1G63820	CL.5563	2475	TCAACAGTA	26	1.0	0.765293	CCT motif family protein [Source:NCBI gene (formerly Entrezgene);Acc:842685]
AT1G63820	CL.5563	3221	GTTACGTTT	23	0.6666666666666666	0.854691	CCT motif family protein [Source:NCBI gene (formerly Entrezgene);Acc:842685]
AT1G63820	CL.5563	3338	AGTACAGTT	25	0.8666666666666667	0.686941	CCT motif family protein [Source:NCBI gene (formerly Entrezgene);Acc:842685]
AT1G63820	CL.5563	3272	GTTACGTTT	23	0.6666666666666666	0.854691	CCT motif family protein [Source:NCBI gene (formerly Entrezgene);Acc:842685]
AT1G65820	CL.18295	1062	CTTACTACG	26	0.6153846153846154	0.974041	microsomal glutathione s-transferase [Source:NCBI gene (formerly Entrezgene);Acc:842893]
AT1G65820	CL.18295	1023	TAAACTGAA	24	0.9411764705882353	0.963113	microsomal glutathione s-transferase [Source:NCBI gene (formerly Entrezgene);Acc:842893]
AT1G65820	CL.18295	1067	TACGCTGAA	25	0.7142857142857143	0.966072	microsomal glutathione s-transferase [Source:NCBI gene (formerly Entrezgene);Acc:842893]
AT1G65820	CL.18295	1040	CCCACATGG	25	0.7692307692307693	0.920691	microsomal glutathione s-transferase [Source:NCBI gene (formerly Entrezgene);Acc:842893]
AT1G65820	CL.18295	1065	ACTACGCTG	25	0.8125	0.92642	microsomal glutathione s-transferase [Source:NCBI gene (formerly Entrezgene);Acc:842893]
AT1G65820	CL.18295	1091	TCAGCGAAT	27	0.6428571428571429	0.886029	microsomal glutathione s-transferase [Source:NCBI gene (formerly Entrezgene);Acc:842893]
AT1G65910	evm.model.utg1338_2327123_2484087__.5	2793	CACGCCTGC	40	0.17647058823529413	0.617885	NAC domain containing protein 28 [Source:NCBI gene (formerly Entrezgene);Acc:842903]
AT1G65910	CL.34399	3864	AGCACAGCA	23	0.3125	0.81414	NAC domain containing protein 28 [Source:NCBI gene (formerly Entrezgene);Acc:842903]
AT1G65910	CL.33150	3222	TGAGCACAC	46	0.2702702702702703	0.930986	NAC domain containing protein 28 [Source:NCBI gene (formerly Entrezgene);Acc:842903]
AT1G65910	evm.model.utg1338_2327123_2484087__.5	2846	GAAACAAAC	48	0.6666666666666666	0.687425	NAC domain containing protein 28 [Source:NCBI gene (formerly Entrezgene);Acc:842903]
AT1G65910	evm.model.utg1338_2327123_2484087__.5	2836	GCTGCTGAA	47	0.4827586206896552	0.740474	NAC domain containing protein 28 [Source:NCBI gene (formerly Entrezgene);Acc:842903]
AT1G65910	CL.34399	3862	ATAGCACAG	24	0.2631578947368421	0.801439	NAC domain containing protein 28 [Source:NCBI gene (formerly Entrezgene);Acc:842903]
AT1G65910	CL.34399	3736	AGCACAGCA	23	0.3125	0.81414	NAC domain containing protein 28 [Source:NCBI gene (formerly Entrezgene);Acc:842903]
AT1G65910	CL.34399	3786	TGATCGAAT	23	0.8666666666666667	0.676434	NAC domain containing protein 28 [Source:NCBI gene (formerly Entrezgene);Acc:842903]
AT1G65910	evm.model.utg1338_2327123_2484087__.5	2777	GTAGCAGAT	34	0.36	0.654969	NAC domain containing protein 28 [Source:NCBI gene (formerly Entrezgene);Acc:842903]
AT1G65910	CL.33150	3212	GTAGCAGAT	34	0.36	0.654969	NAC domain containing protein 28 [Source:NCBI gene (formerly Entrezgene);Acc:842903]
AT1G65910	evm.model.utg1338_2327123_2484087__.5	2787	TGAGCACAC	46	0.2702702702702703	0.930986	NAC domain containing protein 28 [Source:NCBI gene (formerly Entrezgene);Acc:842903]
AT1G65910	evm.model.utg1338_2327123_2484087__.5	2868	GATGCGTTC	43	0.4642857142857143	0.600442	NAC domain containing protein 28 [Source:NCBI gene (formerly Entrezgene);Acc:842903]
AT1G65910	CL.34399	3734	ATAGCACAG	24	0.2631578947368421	0.801439	NAC domain containing protein 28 [Source:NCBI gene (formerly Entrezgene);Acc:842903]
AT1G65910	CL.33150	3235	GCTGCTGTA	44	0.72	0.960344	NAC domain containing protein 28 [Source:NCBI gene (formerly Entrezgene);Acc:842903]
AT1G65910	evm.model.utg1338_2327123_2484087__.5	2887	CAGACATTA	43	0.5384615384615384	0.88596	NAC domain containing protein 28 [Source:NCBI gene (formerly Entrezgene);Acc:842903]
AT1G65910	CL.33150	3343	AATACTGTG	32	0.85	0.681286	NAC domain containing protein 28 [Source:NCBI gene (formerly Entrezgene);Acc:842903]
AT1G65910	CL.33150	3271	GCTGCTGAA	47	0.4827586206896552	0.740474	NAC domain containing protein 28 [Source:NCBI gene (formerly Entrezgene);Acc:842903]
AT1G65910	evm.model.utg1338_2327123_2484087__.5	2800	GCTGCTGTA	44	0.72	0.960344	NAC domain containing protein 28 [Source:NCBI gene (formerly Entrezgene);Acc:842903]
AT1G65910	evm.model.utg1338_2327123_2484087__.5	2791	CACACGCCT	42	0.6	0.822308	NAC domain containing protein 28 [Source:NCBI gene (formerly Entrezgene);Acc:842903]
AT1G65910	CL.33150	3303	GATGCGTTC	43	0.4642857142857143	0.600442	NAC domain containing protein 28 [Source:NCBI gene (formerly Entrezgene);Acc:842903]
AT1G65910	CL.34399	3914	TGATCGAAT	23	0.8666666666666667	0.676434	NAC domain containing protein 28 [Source:NCBI gene (formerly Entrezgene);Acc:842903]
AT1G65910	evm.model.utg1338_2327123_2484087__.5	2797	CCTGCTGCT	41	0.56	0.903018	NAC domain containing protein 28 [Source:NCBI gene (formerly Entrezgene);Acc:842903]
AT1G65910	CL.33150	3232	CCTGCTGCT	41	0.56	0.903018	NAC domain containing protein 28 [Source:NCBI gene (formerly Entrezgene);Acc:842903]
AT1G65910	evm.model.utg1338_2327123_2484087__.5	2908	AATACTGTG	32	0.85	0.681286	NAC domain containing protein 28 [Source:NCBI gene (formerly Entrezgene);Acc:842903]
AT1G65910	CL.33150	3322	CAGACATTA	43	0.5384615384615384	0.88596	NAC domain containing protein 28 [Source:NCBI gene (formerly Entrezgene);Acc:842903]
AT1G65910	CL.33150	3226	CACACGCCT	42	0.6	0.822308	NAC domain containing protein 28 [Source:NCBI gene (formerly Entrezgene);Acc:842903]
AT1G65910	CL.33150	3281	GAAACAAAC	48	0.6666666666666666	0.687425	NAC domain containing protein 28 [Source:NCBI gene (formerly Entrezgene);Acc:842903]
AT1G65910	CL.33150	3228	CACGCCTGC	40	0.17647058823529413	0.617885	NAC domain containing protein 28 [Source:NCBI gene (formerly Entrezgene);Acc:842903]
AT1G65980	CL.32042	669	TGAACGTTT	47	0.46875	0.938279	thioredoxin-dependent peroxidase 1 [Source:NCBI gene (formerly Entrezgene);Acc:842910]
AT1G65980	CL.32042	689	AGAGCCGAT	53	0.5277777777777778	0.855391	thioredoxin-dependent peroxidase 1 [Source:NCBI gene (formerly Entrezgene);Acc:842910]
AT1G65980	CL.32042	717	AAAGCGAAG	64	0.375	0.751262	thioredoxin-dependent peroxidase 1 [Source:NCBI gene (formerly Entrezgene);Acc:842910]
AT1G65980	CL.32042	751	TCAGCTCAG	55	0.32558139534883723	0.747139	thioredoxin-dependent peroxidase 1 [Source:NCBI gene (formerly Entrezgene);Acc:842910]
AT1G65980	CL.32042	818	TTGACATGA	68	0.425531914893617	0.932541	thioredoxin-dependent peroxidase 1 [Source:NCBI gene (formerly Entrezgene);Acc:842910]
AT1G65980	CL.32042	729	TAGTCGTTC	59	0.6046511627906976	0.799852	thioredoxin-dependent peroxidase 1 [Source:NCBI gene (formerly Entrezgene);Acc:842910]
AT1G65980	CL.32042	580	GGTGCGTTT	33	0.4166666666666667	0.679269	thioredoxin-dependent peroxidase 1 [Source:NCBI gene (formerly Entrezgene);Acc:842910]
AT1G65980	CL.32042	616	AAGGCGTTG	44	0.96	0.835123	thioredoxin-dependent peroxidase 1 [Source:NCBI gene (formerly Entrezgene);Acc:842910]
AT1G65980	CL.32042	778	CTTGCTGAA	73	0.717391304347826	0.74147	thioredoxin-dependent peroxidase 1 [Source:NCBI gene (formerly Entrezgene);Acc:842910]
AT1G65980	CL.32042	531	TTTGCTGAT	34	0.75	0.997922	thioredoxin-dependent peroxidase 1 [Source:NCBI gene (formerly Entrezgene);Acc:842910]
AT1G66240	CL.7880	297	GGAGCTGTG	48	0.4838709677419355	0.730959	homolog of anti-oxidant 1 [Source:NCBI gene (formerly Entrezgene);Acc:842940]
AT1G66240	CL.7880	575	TCATCGTAT	149	0.3473684210526316	0.649326	homolog of anti-oxidant 1 [Source:NCBI gene (formerly Entrezgene);Acc:842940]
AT1G66240	CL.7880	619	GTGACTGGA	136	0.7183098591549296	0.849333	homolog of anti-oxidant 1 [Source:NCBI gene (formerly Entrezgene);Acc:842940]
AT1G66240	CL.7880	624	TGGACGATT	107	0.43820224719101125	0.998214	homolog of anti-oxidant 1 [Source:NCBI gene (formerly Entrezgene);Acc:842940]
AT1G66240	CL.7880	534	GTTGCTCTT	109	0.4520547945205479	0.640475	homolog of anti-oxidant 1 [Source:NCBI gene (formerly Entrezgene);Acc:842940]
AT1G66240	CL.7880	439	AGTTCTGGC	72	0.9069767441860465	0.88559	homolog of anti-oxidant 1 [Source:NCBI gene (formerly Entrezgene);Acc:842940]
AT1G66240	CL.7880	528	GGCGCTGTT	125	0.4430379746835443	0.614647	homolog of anti-oxidant 1 [Source:NCBI gene (formerly Entrezgene);Acc:842940]
AT1G66240	CL.7880	432	CCAACTGAG	84	0.9259259259259259	0.864718	homolog of anti-oxidant 1 [Source:NCBI gene (formerly Entrezgene);Acc:842940]
AT1G66240	CL.7880	277	TGAGCTGTG	45	0.59375	0.719461	homolog of anti-oxidant 1 [Source:NCBI gene (formerly Entrezgene);Acc:842940]
AT1G66240	CL.7880	651	GATACAGTA	140	0.75	0.752802	homolog of anti-oxidant 1 [Source:NCBI gene (formerly Entrezgene);Acc:842940]
AT1G66240	CL.7880	690	ATTACGTGG	44	0.5625	0.871004	homolog of anti-oxidant 1 [Source:NCBI gene (formerly Entrezgene);Acc:842940]
AT1G66240	CL.7880	705	ATGACTAAT	26	0.9444444444444444	0.9962	homolog of anti-oxidant 1 [Source:NCBI gene (formerly Entrezgene);Acc:842940]
AT1G66240	CL.7880	608	GTAGCAGTC	127	0.47674418604651164	0.610358	homolog of anti-oxidant 1 [Source:NCBI gene (formerly Entrezgene);Acc:842940]
AT1G66240	CL.7880	641	ACAACTTAA	145	0.6039603960396039	0.702928	homolog of anti-oxidant 1 [Source:NCBI gene (formerly Entrezgene);Acc:842940]
AT1G66240	CL.7880	638	TGTACAACT	144	0.9711538461538461	0.84265	homolog of anti-oxidant 1 [Source:NCBI gene (formerly Entrezgene);Acc:842940]
AT1G66240	CL.7880	587	CTAGCTAAG	140	0.8041237113402062	0.974083	homolog of anti-oxidant 1 [Source:NCBI gene (formerly Entrezgene);Acc:842940]
AT1G67090	CL.3690	815	GTGACAGCC	91	0.7833333333333333	0.934951	ribulose bisphosphate carboxylase small chain 1A [Source:NCBI gene (formerly Entrezgene);Acc:843029]
AT1G67090	evm.model.group7.1890	530	TTAGCGACT	24	0.5333333333333333	0.79447	ribulose bisphosphate carboxylase small chain 1A [Source:NCBI gene (formerly Entrezgene);Acc:843029]
AT1G67090	CL.3690	546	TCGACAACA	38	0.8947368421052632	0.863322	ribulose bisphosphate carboxylase small chain 1A [Source:NCBI gene (formerly Entrezgene);Acc:843029]
AT1G67090	CL.28959	696	TAAACTAGA	683	0.9765807962529274	0.781667	ribulose bisphosphate carboxylase small chain 1A [Source:NCBI gene (formerly Entrezgene);Acc:843029]
AT1G67090	CL.3690	727	GATGCAACT	32	0.27586206896551724	0.969173	ribulose bisphosphate carboxylase small chain 1A [Source:NCBI gene (formerly Entrezgene);Acc:843029]
AT1G67090	evm.model.group7.1890	450	CCCTCTGCC	20	0.42857142857142855	0.643862	ribulose bisphosphate carboxylase small chain 1A [Source:NCBI gene (formerly Entrezgene);Acc:843029]
AT1G67090	CL.3690	530	ACATCAGGG	39	0.9	0.955617	ribulose bisphosphate carboxylase small chain 1A [Source:NCBI gene (formerly Entrezgene);Acc:843029]
AT1G67090	CL.3690	753	GATTCTAGT	88	0.6081081081081081	0.97175	ribulose bisphosphate carboxylase small chain 1A [Source:NCBI gene (formerly Entrezgene);Acc:843029]
AT1G67090	evm.model.group7.1887	475	ACATCAGGG	170	0.9263157894736842	0.791226	ribulose bisphosphate carboxylase small chain 1A [Source:NCBI gene (formerly Entrezgene);Acc:843029]
AT1G67090	evm.model.group1.2892	319	ACAGCGTGA	52	0.40540540540540543	0.703094	ribulose bisphosphate carboxylase small chain 1A [Source:NCBI gene (formerly Entrezgene);Acc:843029]
AT1G67090	evm.model.group7.1887	656	CAGCCGCCC	144	0.6896551724137931	0.692672	ribulose bisphosphate carboxylase small chain 1A [Source:NCBI gene (formerly Entrezgene);Acc:843029]
AT1G67090	CL.3690	667	AGGACCGGT	28	0.375	0.936792	ribulose bisphosphate carboxylase small chain 1A [Source:NCBI gene (formerly Entrezgene);Acc:843029]
AT1G67090	CL.3690	352	CCAACAAAT	61	0.7837837837837838	0.82394	ribulose bisphosphate carboxylase small chain 1A [Source:NCBI gene (formerly Entrezgene);Acc:843029]
AT1G67090	CL.3690	901	CTTACGTGT	65	0.7857142857142857	0.966261	ribulose bisphosphate carboxylase small chain 1A [Source:NCBI gene (formerly Entrezgene);Acc:843029]
AT1G67090	evm.model.group7.1887	499	ACAACAGGC	192	0.6097560975609756	0.718079	ribulose bisphosphate carboxylase small chain 1A [Source:NCBI gene (formerly Entrezgene);Acc:843029]
AT1G67090	CL.3690	559	TCGACAACA	178	0.75	0.909534	ribulose bisphosphate carboxylase small chain 1A [Source:NCBI gene (formerly Entrezgene);Acc:843029]
AT1G67090	CL.3690	895	TGGACTTAC	85	0.43103448275862066	0.916714	ribulose bisphosphate carboxylase small chain 1A [Source:NCBI gene (formerly Entrezgene);Acc:843029]
AT1G67090	CL.3690	525	GCTACATCA	40	1.0	0.767764	ribulose bisphosphate carboxylase small chain 1A [Source:NCBI gene (formerly Entrezgene);Acc:843029]
AT1G67090	CL.28959	571	ACATCAGGG	165	0.9489795918367347	0.848016	ribulose bisphosphate carboxylase small chain 1A [Source:NCBI gene (formerly Entrezgene);Acc:843029]
AT1G67090	CL.3690	729	GATGCAACT	30	0.2962962962962963	0.97176	ribulose bisphosphate carboxylase small chain 1A [Source:NCBI gene (formerly Entrezgene);Acc:843029]
AT1G67090	evm.model.group7.1887	496	ACAACAACA	192	0.2653061224489796	0.760717	ribulose bisphosphate carboxylase small chain 1A [Source:NCBI gene (formerly Entrezgene);Acc:843029]
AT1G67090	CL.28959	589	TCGACAACA	182	0.8467741935483871	0.958621	ribulose bisphosphate carboxylase small chain 1A [Source:NCBI gene (formerly Entrezgene);Acc:843029]
AT1G67090	CL.3690	554	ACAACAGGC	41	0.6071428571428571	0.748982	ribulose bisphosphate carboxylase small chain 1A [Source:NCBI gene (formerly Entrezgene);Acc:843029]
AT1G67090	CL.3690	907	TGTACCATA	54	0.3333333333333333	0.87478	ribulose bisphosphate carboxylase small chain 1A [Source:NCBI gene (formerly Entrezgene);Acc:843029]
AT1G67090	CL.3690	690	GCAGCAGTC	22	0.7142857142857143	0.703653	ribulose bisphosphate carboxylase small chain 1A [Source:NCBI gene (formerly Entrezgene);Acc:843029]
AT1G67090	CL.3690	99	GTCGCGACC	27	0.6666666666666666	0.681337	ribulose bisphosphate carboxylase small chain 1A [Source:NCBI gene (formerly Entrezgene);Acc:843029]
AT1G67090	CL.3690	305	TTGCCTCCT	24	0.9	0.999939	ribulose bisphosphate carboxylase small chain 1A [Source:NCBI gene (formerly Entrezgene);Acc:843029]
AT1G67090	CL.3690	396	ACAGCGTGA	51	0.4166666666666667	0.725388	ribulose bisphosphate carboxylase small chain 1A [Source:NCBI gene (formerly Entrezgene);Acc:843029]
AT1G67090	CL.3690	548	TCGACAACA	38	0.9	0.876342	ribulose bisphosphate carboxylase small chain 1A [Source:NCBI gene (formerly Entrezgene);Acc:843029]
AT1G67090	evm.model.group7.1890	686	ACATCAGGG	28	0.9047619047619048	0.888451	ribulose bisphosphate carboxylase small chain 1A [Source:NCBI gene (formerly Entrezgene);Acc:843029]
AT1G67090	CL.3690	732	GATGCAACT	31	0.25	0.955537	ribulose bisphosphate carboxylase small chain 1A [Source:NCBI gene (formerly Entrezgene);Acc:843029]
AT1G67090	CL.28959	422	CTTGCATTG	171	0.8692307692307693	0.984687	ribulose bisphosphate carboxylase small chain 1A [Source:NCBI gene (formerly Entrezgene);Acc:843029]
AT1G67090	CL.3690	357	CCAACAAAT	34	0.85	0.86597	ribulose bisphosphate carboxylase small chain 1A [Source:NCBI gene (formerly Entrezgene);Acc:843029]
AT1G67090	evm.model.group1.2892	233	CCCTCTGCC	25	0.45	0.692066	ribulose bisphosphate carboxylase small chain 1A [Source:NCBI gene (formerly Entrezgene);Acc:843029]
AT1G67090	evm.model.group1.2892	223	CCTACTTGC	28	0.7692307692307693	0.835594	ribulose bisphosphate carboxylase small chain 1A [Source:NCBI gene (formerly Entrezgene);Acc:843029]
AT1G67090	CL.28959	592	ACAACAACA	188	0.21768707482993196	0.714319	ribulose bisphosphate carboxylase small chain 1A [Source:NCBI gene (formerly Entrezgene);Acc:843029]
AT1G67090	CL.3690	752	TGGACTGCT	265	0.4292682926829268	0.737831	ribulose bisphosphate carboxylase small chain 1A [Source:NCBI gene (formerly Entrezgene);Acc:843029]
AT1G67090	CL.3690	729	GATGCAACT	30	0.2962962962962963	0.97176	ribulose bisphosphate carboxylase small chain 1A [Source:NCBI gene (formerly Entrezgene);Acc:843029]
AT1G67090	evm.model.group7.1887	472	GCTACATCA	172	0.91	0.743465	ribulose bisphosphate carboxylase small chain 1A [Source:NCBI gene (formerly Entrezgene);Acc:843029]
AT1G67090	CL.3690	554	ACAACAGGC	41	0.6551724137931034	0.761301	ribulose bisphosphate carboxylase small chain 1A [Source:NCBI gene (formerly Entrezgene);Acc:843029]
AT1G67090	CL.3690	917	AATGCAATG	90	0.2318840579710145	0.859537	ribulose bisphosphate carboxylase small chain 1A [Source:NCBI gene (formerly Entrezgene);Acc:843029]
AT1G67090	CL.3690	377	GCGACAGCG	22	0.7	0.662414	ribulose bisphosphate carboxylase small chain 1A [Source:NCBI gene (formerly Entrezgene);Acc:843029]
AT1G67090	evm.model.group7.1890	512	CTTGCATTG	23	0.9444444444444444	0.980177	ribulose bisphosphate carboxylase small chain 1A [Source:NCBI gene (formerly Entrezgene);Acc:843029]
AT1G67090	CL.3690	533	ACATCAGGG	38	0.896551724137931	0.959907	ribulose bisphosphate carboxylase small chain 1A [Source:NCBI gene (formerly Entrezgene);Acc:843029]
AT1G67090	CL.28959	593	GCTACATCA	442	0.9432624113475178	0.798178	ribulose bisphosphate carboxylase small chain 1A [Source:NCBI gene (formerly Entrezgene);Acc:843029]
AT1G67090	evm.model.group1.2892	313	TCAGCGACA	59	0.5454545454545454	0.721613	ribulose bisphosphate carboxylase small chain 1A [Source:NCBI gene (formerly Entrezgene);Acc:843029]
AT1G67090	CL.3690	229	ACGGCAGCC	43	0.7037037037037037	0.876089	ribulose bisphosphate carboxylase small chain 1A [Source:NCBI gene (formerly Entrezgene);Acc:843029]
AT1G67090	CL.28959	708	CAGTCGACT	599	0.750788643533123	0.66808	ribulose bisphosphate carboxylase small chain 1A [Source:NCBI gene (formerly Entrezgene);Acc:843029]
AT1G67090	CL.28959	382	CCAACAAGT	79	0.8518518518518519	0.889287	ribulose bisphosphate carboxylase small chain 1A [Source:NCBI gene (formerly Entrezgene);Acc:843029]
AT1G67090	CL.3690	818	GTGACAGCC	91	0.7833333333333333	0.934951	ribulose bisphosphate carboxylase small chain 1A [Source:NCBI gene (formerly Entrezgene);Acc:843029]
AT1G67090	CL.28959	676	TAAGCTGTC	633	0.6852678571428571	0.874231	ribulose bisphosphate carboxylase small chain 1A [Source:NCBI gene (formerly Entrezgene);Acc:843029]
AT1G67090	CL.28959	651	TAAGCTGTC	230	0.7125748502994012	0.929592	ribulose bisphosphate carboxylase small chain 1A [Source:NCBI gene (formerly Entrezgene);Acc:843029]
AT1G67090	evm.model.group7.1887	555	TAAGCTGTC	236	0.7177914110429447	0.871769	ribulose bisphosphate carboxylase small chain 1A [Source:NCBI gene (formerly Entrezgene);Acc:843029]
AT1G67090	CL.3690	527	GCTACATCA	40	0.9583333333333334	0.771762	ribulose bisphosphate carboxylase small chain 1A [Source:NCBI gene (formerly Entrezgene);Acc:843029]
AT1G67090	evm.model.group7.1890	704	TCGACAACA	23	0.7692307692307693	0.92382	ribulose bisphosphate carboxylase small chain 1A [Source:NCBI gene (formerly Entrezgene);Acc:843029]
AT1G67090	CL.3690	659	TAGGCGGCT	25	1.0	0.827766	ribulose bisphosphate carboxylase small chain 1A [Source:NCBI gene (formerly Entrezgene);Acc:843029]
AT1G67090	CL.28959	229	AGAGCGAAT	42	0.68	0.92191	ribulose bisphosphate carboxylase small chain 1A [Source:NCBI gene (formerly Entrezgene);Acc:843029]
AT1G67090	CL.28959	335	CCCTCTGCC	74	0.627906976744186	0.717478	ribulose bisphosphate carboxylase small chain 1A [Source:NCBI gene (formerly Entrezgene);Acc:843029]
AT1G67090	CL.28959	614	TCGACAACA	436	0.888	0.961821	ribulose bisphosphate carboxylase small chain 1A [Source:NCBI gene (formerly Entrezgene);Acc:843029]
AT1G67090	CL.28959	673	CAGGCAACA	153	0.5714285714285714	0.822989	ribulose bisphosphate carboxylase small chain 1A [Source:NCBI gene (formerly Entrezgene);Acc:843029]
AT1G67090	evm.model.group1.2892	466	GCTACATCA	131	0.9489795918367347	0.835416	ribulose bisphosphate carboxylase small chain 1A [Source:NCBI gene (formerly Entrezgene);Acc:843029]
AT1G67090	CL.3690	669	AGGACCGGT	28	0.375	0.936792	ribulose bisphosphate carboxylase small chain 1A [Source:NCBI gene (formerly Entrezgene);Acc:843029]
AT1G67090	CL.3690	669	AGGACCGGT	28	0.375	0.936792	ribulose bisphosphate carboxylase small chain 1A [Source:NCBI gene (formerly Entrezgene);Acc:843029]
AT1G67090	CL.3690	530	GCTACATCA	39	1.0	0.746106	ribulose bisphosphate carboxylase small chain 1A [Source:NCBI gene (formerly Entrezgene);Acc:843029]
AT1G67090	CL.3690	385	TCAGCGACA	82	0.5652173913043478	0.671755	ribulose bisphosphate carboxylase small chain 1A [Source:NCBI gene (formerly Entrezgene);Acc:843029]
AT1G67090	evm.model.group7.1887	229	CCTACTTGC	74	0.85	0.850475	ribulose bisphosphate carboxylase small chain 1A [Source:NCBI gene (formerly Entrezgene);Acc:843029]
AT1G67090	CL.3690	815	GTGACAGCC	91	0.7833333333333333	0.934951	ribulose bisphosphate carboxylase small chain 1A [Source:NCBI gene (formerly Entrezgene);Acc:843029]
AT1G67090	CL.3690	675	TCAACAATT	39	0.625	0.964644	ribulose bisphosphate carboxylase small chain 1A [Source:NCBI gene (formerly Entrezgene);Acc:843029]
AT1G67090	evm.model.group7.1890	497	CCAACAAGT	20	0.8	0.914525	ribulose bisphosphate carboxylase small chain 1A [Source:NCBI gene (formerly Entrezgene);Acc:843029]
AT1G67090	evm.model.group7.1890	683	GCTACATCA	29	0.8571428571428571	0.738579	ribulose bisphosphate carboxylase small chain 1A [Source:NCBI gene (formerly Entrezgene);Acc:843029]
AT1G67090	CL.3690	557	ACAACAGGC	40	0.6296296296296297	0.759988	ribulose bisphosphate carboxylase small chain 1A [Source:NCBI gene (formerly Entrezgene);Acc:843029]
AT1G67090	CL.28959	687	GTTACTTGG	590	0.9065420560747663	0.811285	ribulose bisphosphate carboxylase small chain 1A [Source:NCBI gene (formerly Entrezgene);Acc:843029]
AT1G67090	CL.28959	596	ACATCAGGG	443	0.9055944055944056	0.871358	ribulose bisphosphate carboxylase small chain 1A [Source:NCBI gene (formerly Entrezgene);Acc:843029]
AT1G67090	evm.model.group1.2892	549	TAAGCGGTT	220	0.746031746031746	0.779243	ribulose bisphosphate carboxylase small chain 1A [Source:NCBI gene (formerly Entrezgene);Acc:843029]
AT1G67090	CL.3690	737	TTTACATTA	287	0.9802631578947368	0.676125	ribulose bisphosphate carboxylase small chain 1A [Source:NCBI gene (formerly Entrezgene);Acc:843029]
AT1G67090	CL.28959	325	CCTACTTGC	69	0.8571428571428571	0.90276	ribulose bisphosphate carboxylase small chain 1A [Source:NCBI gene (formerly Entrezgene);Acc:843029]
AT1G67090	CL.28959	397	CTTGCATTG	99	0.8974358974358975	0.979817	ribulose bisphosphate carboxylase small chain 1A [Source:NCBI gene (formerly Entrezgene);Acc:843029]
AT1G67090	CL.3690	901	CTTACGTGT	65	0.7857142857142857	0.966261	ribulose bisphosphate carboxylase small chain 1A [Source:NCBI gene (formerly Entrezgene);Acc:843029]
AT1G67090	CL.28959	679	ACAACGTCA	201	0.1793478260869565	0.862379	ribulose bisphosphate carboxylase small chain 1A [Source:NCBI gene (formerly Entrezgene);Acc:843029]
AT1G67090	CL.3690	367	CATGCATTG	70	0.7804878048780488	0.844208	ribulose bisphosphate carboxylase small chain 1A [Source:NCBI gene (formerly Entrezgene);Acc:843029]
AT1G67090	CL.3690	417	GCAACATGC	62	0.3902439024390244	0.684198	ribulose bisphosphate carboxylase small chain 1A [Source:NCBI gene (formerly Entrezgene);Acc:843029]
AT1G67090	evm.model.group1.2892	340	GCAACATGC	63	0.3902439024390244	0.676926	ribulose bisphosphate carboxylase small chain 1A [Source:NCBI gene (formerly Entrezgene);Acc:843029]
AT1G67090	evm.model.group7.1890	491	TCATCGCCA	21	0.5384615384615384	0.674011	ribulose bisphosphate carboxylase small chain 1A [Source:NCBI gene (formerly Entrezgene);Acc:843029]
AT1G67090	evm.model.group7.1887	493	TCGACAACA	190	0.8615384615384616	0.954505	ribulose bisphosphate carboxylase small chain 1A [Source:NCBI gene (formerly Entrezgene);Acc:843029]
AT1G67090	CL.28959	568	GCTACATCA	167	0.9340659340659341	0.729976	ribulose bisphosphate carboxylase small chain 1A [Source:NCBI gene (formerly Entrezgene);Acc:843029]
AT1G67090	evm.model.group1.2892	295	CATGCATTG	45	0.8571428571428571	0.921326	ribulose bisphosphate carboxylase small chain 1A [Source:NCBI gene (formerly Entrezgene);Acc:843029]
AT1G67090	CL.3690	899	CTTACGTGT	65	0.7857142857142857	0.966261	ribulose bisphosphate carboxylase small chain 1A [Source:NCBI gene (formerly Entrezgene);Acc:843029]
AT1G67090	evm.model.group7.1887	39	GTCGCGGGA	26	0.6470588235294118	0.8366	ribulose bisphosphate carboxylase small chain 1A [Source:NCBI gene (formerly Entrezgene);Acc:843029]
AT1G67090	CL.3690	756	GATTCTAGT	88	0.6081081081081081	0.975123	ribulose bisphosphate carboxylase small chain 1A [Source:NCBI gene (formerly Entrezgene);Acc:843029]
AT1G67090	CL.28959	301	ACAACAAGA	54	0.875	0.968804	ribulose bisphosphate carboxylase small chain 1A [Source:NCBI gene (formerly Entrezgene);Acc:843029]
AT1G67090	CL.28959	248	GACCCAGAC	33	0.36363636363636365	0.883213	ribulose bisphosphate carboxylase small chain 1A [Source:NCBI gene (formerly Entrezgene);Acc:843029]
AT1G67090	CL.3690	530	ACATCAGGG	39	0.9	0.955617	ribulose bisphosphate carboxylase small chain 1A [Source:NCBI gene (formerly Entrezgene);Acc:843029]
AT1G67090	CL.3690	388	GCGACAGCG	85	0.6481481481481481	0.93822	ribulose bisphosphate carboxylase small chain 1A [Source:NCBI gene (formerly Entrezgene);Acc:843029]
AT1G67090	evm.model.group7.1890	524	TCGACATTA	22	0.6666666666666666	0.855868	ribulose bisphosphate carboxylase small chain 1A [Source:NCBI gene (formerly Entrezgene);Acc:843029]
AT1G67090	CL.3690	271	ACAACAAGA	45	0.88	0.970044	ribulose bisphosphate carboxylase small chain 1A [Source:NCBI gene (formerly Entrezgene);Acc:843029]
AT1G67090	CL.28934	1108	TCAGCAGGT	154	0.7833333333333333	0.990284	ribulose bisphosphate carboxylase small chain 1A [Source:NCBI gene (formerly Entrezgene);Acc:843029]
AT1G67090	evm.model.group1.2892	487	TCGACAACA	152	0.7701149425287356	0.874352	ribulose bisphosphate carboxylase small chain 1A [Source:NCBI gene (formerly Entrezgene);Acc:843029]
AT1G67090	CL.28959	123	TCTGCTGTC	30	0.5625	0.777293	ribulose bisphosphate carboxylase small chain 1A [Source:NCBI gene (formerly Entrezgene);Acc:843029]
AT1G67090	CL.3690	667	TCCACAGGA	45	0.8333333333333334	0.935559	ribulose bisphosphate carboxylase small chain 1A [Source:NCBI gene (formerly Entrezgene);Acc:843029]
AT1G67090	CL.28959	595	ACAACAGGC	183	0.5517241379310345	0.820434	ribulose bisphosphate carboxylase small chain 1A [Source:NCBI gene (formerly Entrezgene);Acc:843029]
AT1G67090	CL.3690	546	ACATCAGGG	137	0.946236559139785	0.883274	ribulose bisphosphate carboxylase small chain 1A [Source:NCBI gene (formerly Entrezgene);Acc:843029]
AT1G67090	CL.3690	688	TGTACAATG	103	0.8333333333333334	0.63909	ribulose bisphosphate carboxylase small chain 1A [Source:NCBI gene (formerly Entrezgene);Acc:843029]
AT1G67090	evm.model.group1.2892	316	GCGACAGCG	57	0.7058823529411765	0.953829	ribulose bisphosphate carboxylase small chain 1A [Source:NCBI gene (formerly Entrezgene);Acc:843029]
AT1G67090	CL.3690	308	CCTCCTCTG	23	0.55	0.999614	ribulose bisphosphate carboxylase small chain 1A [Source:NCBI gene (formerly Entrezgene);Acc:843029]
AT1G67090	CL.3690	307	GCCTCCTCT	23	0.6666666666666666	0.999475	ribulose bisphosphate carboxylase small chain 1A [Source:NCBI gene (formerly Entrezgene);Acc:843029]
AT1G67090	evm.model.group7.1890	710	ACAACAGGC	29	0.5263157894736842	0.884533	ribulose bisphosphate carboxylase small chain 1A [Source:NCBI gene (formerly Entrezgene);Acc:843029]
AT1G67090	evm.model.group7.1887	205	ACAACAAGA	51	0.8275862068965517	0.990497	ribulose bisphosphate carboxylase small chain 1A [Source:NCBI gene (formerly Entrezgene);Acc:843029]
AT1G67090	CL.3690	126	GCATCGACC	32	0.7727272727272727	0.90768	ribulose bisphosphate carboxylase small chain 1A [Source:NCBI gene (formerly Entrezgene);Acc:843029]
AT1G67090	evm.model.group7.1890	628	CCGTCTCAG	22	0.5833333333333334	0.711129	ribulose bisphosphate carboxylase small chain 1A [Source:NCBI gene (formerly Entrezgene);Acc:843029]
AT1G67090	CL.28959	620	ACAACAGGC	475	0.5209003215434084	0.655522	ribulose bisphosphate carboxylase small chain 1A [Source:NCBI gene (formerly Entrezgene);Acc:843029]
AT1G67090	CL.3690	677	TCAACAATT	38	0.625	0.967822	ribulose bisphosphate carboxylase small chain 1A [Source:NCBI gene (formerly Entrezgene);Acc:843029]
AT1G67090	CL.3690	538	GCTACATCA	159	0.9495798319327731	0.834842	ribulose bisphosphate carboxylase small chain 1A [Source:NCBI gene (formerly Entrezgene);Acc:843029]
AT1G67090	evm.model.group7.1887	286	CCAACAAGT	83	0.8461538461538461	0.915751	ribulose bisphosphate carboxylase small chain 1A [Source:NCBI gene (formerly Entrezgene);Acc:843029]
AT1G67090	CL.28934	873	ACATCAGGG	133	0.9523809523809523	0.857334	ribulose bisphosphate carboxylase small chain 1A [Source:NCBI gene (formerly Entrezgene);Acc:843029]
AT1G67090	CL.28934	815	CCGTCTCAG	94	0.5185185185185185	0.834576	ribulose bisphosphate carboxylase small chain 1A [Source:NCBI gene (formerly Entrezgene);Acc:843029]
AT1G67090	CL.3690	672	AGGACCGGT	28	0.375	0.936792	ribulose bisphosphate carboxylase small chain 1A [Source:NCBI gene (formerly Entrezgene);Acc:843029]
AT1G67090	evm.model.group1.2892	280	CCAACAAAT	35	0.85	0.857797	ribulose bisphosphate carboxylase small chain 1A [Source:NCBI gene (formerly Entrezgene);Acc:843029]
AT1G67090	CL.28959	801	GCATCAGCA	195	0.3577981651376147	0.601393	ribulose bisphosphate carboxylase small chain 1A [Source:NCBI gene (formerly Entrezgene);Acc:843029]
AT1G67090	CL.28959	188	CCAGCTCCA	68	0.46	0.838209	ribulose bisphosphate carboxylase small chain 1A [Source:NCBI gene (formerly Entrezgene);Acc:843029]
AT1G67090	CL.3690	677	TCAACAATT	39	0.625	0.964644	ribulose bisphosphate carboxylase small chain 1A [Source:NCBI gene (formerly Entrezgene);Acc:843029]
AT1G67090	CL.3690	564	TCGACAACA	150	0.7674418604651163	0.892576	ribulose bisphosphate carboxylase small chain 1A [Source:NCBI gene (formerly Entrezgene);Acc:843029]
AT1G67090	CL.28959	617	ACAACAACA	464	0.3879781420765027	0.940973	ribulose bisphosphate carboxylase small chain 1A [Source:NCBI gene (formerly Entrezgene);Acc:843029]
AT1G67090	CL.28934	953	TAAGCTGTC	189	0.7037037037037037	0.904283	ribulose bisphosphate carboxylase small chain 1A [Source:NCBI gene (formerly Entrezgene);Acc:843029]
AT1G67090	evm.model.group1.2892	680	TGGACTGCT	242	0.43386243386243384	0.764498	ribulose bisphosphate carboxylase small chain 1A [Source:NCBI gene (formerly Entrezgene);Acc:843029]
AT1G67090	CL.28959	760	CATTCCGTA	207	0.05612244897959184	0.653471	ribulose bisphosphate carboxylase small chain 1A [Source:NCBI gene (formerly Entrezgene);Acc:843029]
AT1G67090	CL.28959	247	AGACCCAGA	33	0.23076923076923078	0.717543	ribulose bisphosphate carboxylase small chain 1A [Source:NCBI gene (formerly Entrezgene);Acc:843029]
AT1G67090	evm.model.group7.1887	577	CAGGCAACA	138	0.5308641975308642	0.727114	ribulose bisphosphate carboxylase small chain 1A [Source:NCBI gene (formerly Entrezgene);Acc:843029]
AT1G67090	CL.3690	412	GCAACATGC	91	0.40625	0.752982	ribulose bisphosphate carboxylase small chain 1A [Source:NCBI gene (formerly Entrezgene);Acc:843029]
AT1G67090	evm.model.group1.2892	469	ACATCAGGG	138	0.9354838709677419	0.871518	ribulose bisphosphate carboxylase small chain 1A [Source:NCBI gene (formerly Entrezgene);Acc:843029]
AT1G67090	CL.3690	305	CCCTCTGCC	47	0.5	0.835401	ribulose bisphosphate carboxylase small chain 1A [Source:NCBI gene (formerly Entrezgene);Acc:843029]
AT1G67090	evm.model.group7.1887	655	CCAGCCGCC	147	0.6590909090909091	0.621099	ribulose bisphosphate carboxylase small chain 1A [Source:NCBI gene (formerly Entrezgene);Acc:843029]
AT1G67090	CL.3690	680	TCAACAATT	38	0.625	0.967822	ribulose bisphosphate carboxylase small chain 1A [Source:NCBI gene (formerly Entrezgene);Acc:843029]
AT1G67090	CL.3690	664	TCCACAGGA	46	0.8	0.93292	ribulose bisphosphate carboxylase small chain 1A [Source:NCBI gene (formerly Entrezgene);Acc:843029]
AT1G67090	CL.3690	919	AATGCAATG	90	0.2318840579710145	0.859537	ribulose bisphosphate carboxylase small chain 1A [Source:NCBI gene (formerly Entrezgene);Acc:843029]
AT1G67090	CL.28959	219	TTCACTGGC	36	0.6521739130434783	0.649098	ribulose bisphosphate carboxylase small chain 1A [Source:NCBI gene (formerly Entrezgene);Acc:843029]
AT1G67090	CL.3690	527	GCTACATCA	40	1.0	0.767764	ribulose bisphosphate carboxylase small chain 1A [Source:NCBI gene (formerly Entrezgene);Acc:843029]
AT1G67090	CL.28959	553	AGTACGGTC	149	0.847457627118644	0.614008	ribulose bisphosphate carboxylase small chain 1A [Source:NCBI gene (formerly Entrezgene);Acc:843029]
AT1G67090	evm.model.group7.1887	705	GCATCAGCA	165	0.3402061855670103	0.606252	ribulose bisphosphate carboxylase small chain 1A [Source:NCBI gene (formerly Entrezgene);Acc:843029]
AT1G67090	evm.model.group1.2892	660	TTTACATTA	290	0.9803921568627451	0.655263	ribulose bisphosphate carboxylase small chain 1A [Source:NCBI gene (formerly Entrezgene);Acc:843029]
AT1G67090	CL.3690	897	TGGACTTAC	85	0.43103448275862066	0.916714	ribulose bisphosphate carboxylase small chain 1A [Source:NCBI gene (formerly Entrezgene);Acc:843029]
AT1G67090	CL.3690	907	TGTACCATA	54	0.3333333333333333	0.87478	ribulose bisphosphate carboxylase small chain 1A [Source:NCBI gene (formerly Entrezgene);Acc:843029]
AT1G67090	CL.3690	904	CTTACGTGT	65	0.7857142857142857	0.966261	ribulose bisphosphate carboxylase small chain 1A [Source:NCBI gene (formerly Entrezgene);Acc:843029]
AT1G67090	CL.28934	787	GAAGCTGCC	75	0.42857142857142855	0.747538	ribulose bisphosphate carboxylase small chain 1A [Source:NCBI gene (formerly Entrezgene);Acc:843029]
AT1G67090	evm.model.group7.1887	301	CTTGCATTG	106	0.9333333333333333	0.992286	ribulose bisphosphate carboxylase small chain 1A [Source:NCBI gene (formerly Entrezgene);Acc:843029]
AT1G67090	CL.28934	699	CTTGCATTG	50	0.8157894736842105	0.984805	ribulose bisphosphate carboxylase small chain 1A [Source:NCBI gene (formerly Entrezgene);Acc:843029]
AT1G67090	CL.28959	666	AATACTTCA	146	0.948051948051948	0.865417	ribulose bisphosphate carboxylase small chain 1A [Source:NCBI gene (formerly Entrezgene);Acc:843029]
AT1G67090	CL.3690	753	GATTCTAGT	89	0.6133333333333333	0.975999	ribulose bisphosphate carboxylase small chain 1A [Source:NCBI gene (formerly Entrezgene);Acc:843029]
AT1G67090	evm.model.group7.1887	67	CCAGCTCCA	29	0.5454545454545454	0.926482	ribulose bisphosphate carboxylase small chain 1A [Source:NCBI gene (formerly Entrezgene);Acc:843029]
AT1G67090	evm.model.group7.1887	48	GTCGCTGCT	28	0.4	0.643702	ribulose bisphosphate carboxylase small chain 1A [Source:NCBI gene (formerly Entrezgene);Acc:843029]
AT1G67090	evm.model.group7.1887	313	TCGACATTA	106	0.2727272727272727	0.639747	ribulose bisphosphate carboxylase small chain 1A [Source:NCBI gene (formerly Entrezgene);Acc:843029]
AT1G67090	CL.3690	548	TCGACAACA	38	0.8947368421052632	0.892071	ribulose bisphosphate carboxylase small chain 1A [Source:NCBI gene (formerly Entrezgene);Acc:843029]
AT1G67090	CL.28934	1094	TCGACATTA	195	0.38461538461538464	0.80385	ribulose bisphosphate carboxylase small chain 1A [Source:NCBI gene (formerly Entrezgene);Acc:843029]
AT1G67090	evm.model.group8.846	313	TCAGCGACA	22	0.8235294117647058	0.968689	ribulose bisphosphate carboxylase small chain 1A [Source:NCBI gene (formerly Entrezgene);Acc:843029]
AT1G67090	CL.3690	372	CATGCATTG	43	0.8888888888888888	0.940201	ribulose bisphosphate carboxylase small chain 1A [Source:NCBI gene (formerly Entrezgene);Acc:843029]
AT1G67090	CL.3690	380	GCGACAGCG	20	0.875	0.657277	ribulose bisphosphate carboxylase small chain 1A [Source:NCBI gene (formerly Entrezgene);Acc:843029]
AT1G67090	evm.model.group7.1887	239	CCCTCTGCC	77	0.5918367346938775	0.803285	ribulose bisphosphate carboxylase small chain 1A [Source:NCBI gene (formerly Entrezgene);Acc:843029]
AT1G67090	CL.3690	543	GCTACATCA	130	0.9489795918367347	0.823706	ribulose bisphosphate carboxylase small chain 1A [Source:NCBI gene (formerly Entrezgene);Acc:843029]
AT1G67090	CL.28934	637	CCCTCTGCC	30	0.625	0.803987	ribulose bisphosphate carboxylase small chain 1A [Source:NCBI gene (formerly Entrezgene);Acc:843029]
AT1G67090	CL.3690	310	TCCTCTGCC	24	0.1875	0.648703	ribulose bisphosphate carboxylase small chain 1A [Source:NCBI gene (formerly Entrezgene);Acc:843029]
AT1G67090	CL.28959	207	AAGGCTGGT	47	0.9444444444444444	0.840013	ribulose bisphosphate carboxylase small chain 1A [Source:NCBI gene (formerly Entrezgene);Acc:843029]
AT1G67090	CL.3690	377	GCGACAGCG	21	0.875	0.642909	ribulose bisphosphate carboxylase small chain 1A [Source:NCBI gene (formerly Entrezgene);Acc:843029]
AT1G67090	CL.28934	986	ACGTCAAGA	168	0.4830508474576271	0.940335	ribulose bisphosphate carboxylase small chain 1A [Source:NCBI gene (formerly Entrezgene);Acc:843029]
AT1G67090	CL.28959	513	CCGTCTCAG	143	0.4375	0.730765	ribulose bisphosphate carboxylase small chain 1A [Source:NCBI gene (formerly Entrezgene);Acc:843029]
AT1G67090	evm.model.group8.846	466	GCTACATTA	42	0.9166666666666666	0.845582	ribulose bisphosphate carboxylase small chain 1A [Source:NCBI gene (formerly Entrezgene);Acc:843029]
AT1G67090	CL.28959	360	CCCTCTGCC	126	0.5540540540540541	0.869041	ribulose bisphosphate carboxylase small chain 1A [Source:NCBI gene (formerly Entrezgene);Acc:843029]
AT1G67090	evm.model.group8.846	487	TCGACAACA	41	0.6551724137931034	0.700994	ribulose bisphosphate carboxylase small chain 1A [Source:NCBI gene (formerly Entrezgene);Acc:843029]
AT1G67090	CL.3690	757	TGGACTGCT	240	0.4308510638297872	0.837986	ribulose bisphosphate carboxylase small chain 1A [Source:NCBI gene (formerly Entrezgene);Acc:843029]
AT1G67090	CL.3690	552	ACAACAGGC	41	0.6071428571428571	0.748982	ribulose bisphosphate carboxylase small chain 1A [Source:NCBI gene (formerly Entrezgene);Acc:843029]
AT1G67090	CL.28959	326	ACAACAAGA	90	0.8703703703703703	0.991899	ribulose bisphosphate carboxylase small chain 1A [Source:NCBI gene (formerly Entrezgene);Acc:843029]
AT1G67090	CL.3690	751	GATTCTAGT	88	0.6081081081081081	0.97175	ribulose bisphosphate carboxylase small chain 1A [Source:NCBI gene (formerly Entrezgene);Acc:843029]
AT1G67090	CL.28934	322	AAGGCTGGT	21	0.9333333333333333	0.622894	ribulose bisphosphate carboxylase small chain 1A [Source:NCBI gene (formerly Entrezgene);Acc:843029]
AT1G67090	CL.3690	528	ACATCAGGG	39	0.9	0.955617	ribulose bisphosphate carboxylase small chain 1A [Source:NCBI gene (formerly Entrezgene);Acc:843029]
AT1G67090	CL.28959	682	ACGTCAAGA	183	0.625	0.915856	ribulose bisphosphate carboxylase small chain 1A [Source:NCBI gene (formerly Entrezgene);Acc:843029]
AT1G67090	CL.28934	1056	CCAGCGTCC	178	0.7058823529411765	0.816666	ribulose bisphosphate carboxylase small chain 1A [Source:NCBI gene (formerly Entrezgene);Acc:843029]
AT1G67090	CL.3690	199	AGAGCGAAT	40	0.75	0.910326	ribulose bisphosphate carboxylase small chain 1A [Source:NCBI gene (formerly Entrezgene);Acc:843029]
AT1G67090	evm.model.group7.1887	708	TCAGCAGGC	145	0.8482142857142857	0.983137	ribulose bisphosphate carboxylase small chain 1A [Source:NCBI gene (formerly Entrezgene);Acc:843029]
AT1G67090	CL.3690	304	CTTGCCTCC	25	0.95	0.996746	ribulose bisphosphate carboxylase small chain 1A [Source:NCBI gene (formerly Entrezgene);Acc:843029]
AT1G67090	CL.3690	295	CCTACTTGC	53	0.8846153846153846	0.867537	ribulose bisphosphate carboxylase small chain 1A [Source:NCBI gene (formerly Entrezgene);Acc:843029]
AT1G67090	evm.model.group7.1887	417	CCGTCTCAG	150	0.39080459770114945	0.70218	ribulose bisphosphate carboxylase small chain 1A [Source:NCBI gene (formerly Entrezgene);Acc:843029]
AT1G67090	CL.3690	910	TGTACCATA	54	0.3333333333333333	0.87478	ribulose bisphosphate carboxylase small chain 1A [Source:NCBI gene (formerly Entrezgene);Acc:843029]
AT1G67090	CL.28959	701	TAGACATCA	703	0.4463276836158192	0.946853	ribulose bisphosphate carboxylase small chain 1A [Source:NCBI gene (formerly Entrezgene);Acc:843029]
AT1G67090	CL.28959	407	CCAACAAGT	138	0.9	0.969303	ribulose bisphosphate carboxylase small chain 1A [Source:NCBI gene (formerly Entrezgene);Acc:843029]
AT1G67090	evm.model.group1.2892	611	TGTACAATG	103	0.8125	0.653193	ribulose bisphosphate carboxylase small chain 1A [Source:NCBI gene (formerly Entrezgene);Acc:843029]
AT1G67090	CL.28934	983	ACAACGTCA	181	0.11585365853658537	0.731678	ribulose bisphosphate carboxylase small chain 1A [Source:NCBI gene (formerly Entrezgene);Acc:843029]
AT1G67090	evm.model.group1.2892	199	ACAACAAGA	22	0.8666666666666667	0.977065	ribulose bisphosphate carboxylase small chain 1A [Source:NCBI gene (formerly Entrezgene);Acc:843029]
AT1G67090	CL.3690	919	AATGCAATG	90	0.2318840579710145	0.859537	ribulose bisphosphate carboxylase small chain 1A [Source:NCBI gene (formerly Entrezgene);Acc:843029]
AT1G67090	CL.28959	752	CAGCCGCCC	157	0.6907216494845361	0.676608	ribulose bisphosphate carboxylase small chain 1A [Source:NCBI gene (formerly Entrezgene);Acc:843029]
AT1G67090	evm.model.group8.846	540	CAGTCAGCT	38	0.2857142857142857	0.984247	ribulose bisphosphate carboxylase small chain 1A [Source:NCBI gene (formerly Entrezgene);Acc:843029]
AT1G67090	CL.3690	813	GTGACAGCC	91	0.7833333333333333	0.934951	ribulose bisphosphate carboxylase small chain 1A [Source:NCBI gene (formerly Entrezgene);Acc:843029]
AT1G67090	CL.28959	485	GAAGCTGCC	125	0.4588235294117647	0.675651	ribulose bisphosphate carboxylase small chain 1A [Source:NCBI gene (formerly Entrezgene);Acc:843029]
AT1G67090	evm.model.group8.846	316	GCGACAGCG	21	0.6666666666666666	0.918482	ribulose bisphosphate carboxylase small chain 1A [Source:NCBI gene (formerly Entrezgene);Acc:843029]
AT1G67090	CL.28959	751	CCAGCCGCC	161	0.65625	0.616058	ribulose bisphosphate carboxylase small chain 1A [Source:NCBI gene (formerly Entrezgene);Acc:843029]
AT1G67090	CL.28959	245	TCAGCGGAA	82	0.7	0.626817	ribulose bisphosphate carboxylase small chain 1A [Source:NCBI gene (formerly Entrezgene);Acc:843029]
AT1G67090	evm.model.group7.1887	570	AATACTTCA	134	0.9436619718309859	0.877401	ribulose bisphosphate carboxylase small chain 1A [Source:NCBI gene (formerly Entrezgene);Acc:843029]
AT1G67090	CL.3690	276	ACAACAAGA	20	0.8461538461538461	0.94073	ribulose bisphosphate carboxylase small chain 1A [Source:NCBI gene (formerly Entrezgene);Acc:843029]
AT1G67090	evm.model.group7.1887	586	ACGTCAAGA	151	0.6320754716981132	0.942349	ribulose bisphosphate carboxylase small chain 1A [Source:NCBI gene (formerly Entrezgene);Acc:843029]
AT1G67090	CL.28934	891	TCGACAACA	141	0.8837209302325582	0.949425	ribulose bisphosphate carboxylase small chain 1A [Source:NCBI gene (formerly Entrezgene);Acc:843029]
AT1G67090	CL.28934	684	CCAACAAGT	34	0.8846153846153846	0.98037	ribulose bisphosphate carboxylase small chain 1A [Source:NCBI gene (formerly Entrezgene);Acc:843029]
AT1G67090	CL.3690	922	AATGCAATG	90	0.2318840579710145	0.859537	ribulose bisphosphate carboxylase small chain 1A [Source:NCBI gene (formerly Entrezgene);Acc:843029]
AT1G67090	CL.28959	812	AGAGCAGTT	489	0.9852579852579852	0.9972	ribulose bisphosphate carboxylase small chain 1A [Source:NCBI gene (formerly Entrezgene);Acc:843029]
AT1G67090	CL.3690	177	AAGGCTGCT	43	0.875	0.698864	ribulose bisphosphate carboxylase small chain 1A [Source:NCBI gene (formerly Entrezgene);Acc:843029]
AT1G67090	CL.3690	662	TCCACAGGA	45	0.8333333333333334	0.941026	ribulose bisphosphate carboxylase small chain 1A [Source:NCBI gene (formerly Entrezgene);Acc:843029]
AT1G67090	CL.3690	621	TAAGCGGTT	244	0.717391304347826	0.803172	ribulose bisphosphate carboxylase small chain 1A [Source:NCBI gene (formerly Entrezgene);Acc:843029]
AT1G67090	CL.28959	409	TCGACATTA	100	0.3125	0.689398	ribulose bisphosphate carboxylase small chain 1A [Source:NCBI gene (formerly Entrezgene);Acc:843029]
AT1G67090	CL.28959	350	CCTACTTGC	116	0.8309859154929577	0.858343	ribulose bisphosphate carboxylase small chain 1A [Source:NCBI gene (formerly Entrezgene);Acc:843029]
AT1G67090	CL.28959	149	TGGTCGCCC	56	0.5806451612903226	0.744452	ribulose bisphosphate carboxylase small chain 1A [Source:NCBI gene (formerly Entrezgene);Acc:843029]
AT1G67090	evm.model.group7.1887	424	AGGTCCTGA	87	0.047058823529411764	0.764177	ribulose bisphosphate carboxylase small chain 1A [Source:NCBI gene (formerly Entrezgene);Acc:843029]
AT1G67090	CL.28934	711	TCGACATTA	53	0.34285714285714286	0.798209	ribulose bisphosphate carboxylase small chain 1A [Source:NCBI gene (formerly Entrezgene);Acc:843029]
AT1G67090	CL.28959	750	TCTGCTGAT	734	0.8685831622176592	0.963586	ribulose bisphosphate carboxylase small chain 1A [Source:NCBI gene (formerly Entrezgene);Acc:843029]
AT1G67090	CL.3690	626	TAAGCGGTT	218	0.75	0.826474	ribulose bisphosphate carboxylase small chain 1A [Source:NCBI gene (formerly Entrezgene);Acc:843029]
AT1G67090	CL.3690	664	TCCACAGGA	45	0.8333333333333334	0.935559	ribulose bisphosphate carboxylase small chain 1A [Source:NCBI gene (formerly Entrezgene);Acc:843029]
AT1G67090	CL.3690	897	TGGACTTAC	85	0.43103448275862066	0.916714	ribulose bisphosphate carboxylase small chain 1A [Source:NCBI gene (formerly Entrezgene);Acc:843029]
AT1G67090	CL.3690	677	TCTACAAGC	22	0.8181818181818182	0.824694	ribulose bisphosphate carboxylase small chain 1A [Source:NCBI gene (formerly Entrezgene);Acc:843029]
AT1G67090	CL.28934	870	GCTACATCA	134	0.8831168831168831	0.724272	ribulose bisphosphate carboxylase small chain 1A [Source:NCBI gene (formerly Entrezgene);Acc:843029]
AT1G67090	CL.3690	393	GCGACAGCG	56	0.6666666666666666	0.947113	ribulose bisphosphate carboxylase small chain 1A [Source:NCBI gene (formerly Entrezgene);Acc:843029]
AT1G67090	CL.3690	905	TGTACCATA	54	0.3333333333333333	0.87478	ribulose bisphosphate carboxylase small chain 1A [Source:NCBI gene (formerly Entrezgene);Acc:843029]
AT1G67090	CL.28959	804	TCAGCAGGC	170	0.8396946564885496	0.978229	ribulose bisphosphate carboxylase small chain 1A [Source:NCBI gene (formerly Entrezgene);Acc:843029]
AT1G67090	CL.3690	390	TCAGCGACA	57	0.5625	0.745572	ribulose bisphosphate carboxylase small chain 1A [Source:NCBI gene (formerly Entrezgene);Acc:843029]
AT1G67090	evm.model.group7.1887	389	GAAGCTGCC	130	0.48314606741573035	0.654549	ribulose bisphosphate carboxylase small chain 1A [Source:NCBI gene (formerly Entrezgene);Acc:843029]
AT1G67090	CL.3690	375	GCGACAGCG	22	0.7	0.662414	ribulose bisphosphate carboxylase small chain 1A [Source:NCBI gene (formerly Entrezgene);Acc:843029]
AT1G67090	CL.28959	510	GAAGCTGCC	235	0.45695364238410596	0.747283	ribulose bisphosphate carboxylase small chain 1A [Source:NCBI gene (formerly Entrezgene);Acc:843029]
AT1G67090	CL.3690	900	TGGACTTAC	85	0.43103448275862066	0.916714	ribulose bisphosphate carboxylase small chain 1A [Source:NCBI gene (formerly Entrezgene);Acc:843029]
AT1G67090	CL.3690	683	TGTACAATG	115	0.8363636363636363	0.652595	ribulose bisphosphate carboxylase small chain 1A [Source:NCBI gene (formerly Entrezgene);Acc:843029]
AT1G67090	CL.3690	732	TTTACATTA	317	0.9819277108433735	0.679802	ribulose bisphosphate carboxylase small chain 1A [Source:NCBI gene (formerly Entrezgene);Acc:843029]
AT1G67090	CL.3690	541	ACATCAGGG	167	0.9380530973451328	0.881423	ribulose bisphosphate carboxylase small chain 1A [Source:NCBI gene (formerly Entrezgene);Acc:843029]
AT1G67090	CL.28934	1105	GCATCAGCA	174	0.3883495145631068	0.87496	ribulose bisphosphate carboxylase small chain 1A [Source:NCBI gene (formerly Entrezgene);Acc:843029]
AT1G67090	evm.model.group7.1887	583	ACAACGTCA	170	0.2064516129032258	0.910939	ribulose bisphosphate carboxylase small chain 1A [Source:NCBI gene (formerly Entrezgene);Acc:843029]
AT1G67090	CL.28959	160	GTCGCGGGA	66	0.7	0.739517	ribulose bisphosphate carboxylase small chain 1A [Source:NCBI gene (formerly Entrezgene);Acc:843029]
AT1G67090	CL.3690	551	TCGACAACA	38	0.8888888888888888	0.846532	ribulose bisphosphate carboxylase small chain 1A [Source:NCBI gene (formerly Entrezgene);Acc:843029]
AT1G67250	CL.8708	842	CCTGCATCA	20	0.9166666666666666	0.826969	Proteasome maturation factor UMP1 [Source:NCBI gene (formerly Entrezgene);Acc:843045]
AT1G67250	CL.8708	907	GATACTGTG	22	0.6	0.709613	Proteasome maturation factor UMP1 [Source:NCBI gene (formerly Entrezgene);Acc:843045]
AT1G67250	CL.8708	885	CCCGCGCAG	23	0.6875	0.849188	Proteasome maturation factor UMP1 [Source:NCBI gene (formerly Entrezgene);Acc:843045]
AT1G67250	CL.8708	873	CTTGCCAAA	23	0.42105263157894735	0.867243	Proteasome maturation factor UMP1 [Source:NCBI gene (formerly Entrezgene);Acc:843045]
AT1G67250	CL.8708	874	TTGCCAAAG	23	0.5	0.872366	Proteasome maturation factor UMP1 [Source:NCBI gene (formerly Entrezgene);Acc:843045]
AT1G67280	CL.13827	1197	TCAGCGAAG	25	0.8666666666666667	0.950103	Glyoxalase/Bleomycin resistance protein/Dioxygenase superfamily protein [Source:NCBI gene (formerly Entrezgene);Acc:843048]
AT1G67280	CL.13827	1307	ACCGCAAGC	20	0.6923076923076923	0.727513	Glyoxalase/Bleomycin resistance protein/Dioxygenase superfamily protein [Source:NCBI gene (formerly Entrezgene);Acc:843048]
AT1G67280	CL.13827	1175	GGGGCGTCA	23	0.5294117647058824	0.867869	Glyoxalase/Bleomycin resistance protein/Dioxygenase superfamily protein [Source:NCBI gene (formerly Entrezgene);Acc:843048]
AT1G67280	CL.13827	1255	ACTGCGAGC	29	0.5	0.661824	Glyoxalase/Bleomycin resistance protein/Dioxygenase superfamily protein [Source:NCBI gene (formerly Entrezgene);Acc:843048]
AT1G67280	CL.13827	1287	AACACGAGT	29	0.875	0.75547	Glyoxalase/Bleomycin resistance protein/Dioxygenase superfamily protein [Source:NCBI gene (formerly Entrezgene);Acc:843048]
AT1G67280	CL.13827	1249	CCGACAACT	24	0.8571428571428571	0.88769	Glyoxalase/Bleomycin resistance protein/Dioxygenase superfamily protein [Source:NCBI gene (formerly Entrezgene);Acc:843048]
AT1G67480	CL.1904	2323	TACGCATTC	33	0.5	0.930354	Galactose oxidase/kelch repeat superfamily protein [Source:NCBI gene (formerly Entrezgene);Acc:843069]
AT1G67480	CL.1904	3215	CGTACGCAT	27	0.8125	0.828468	Galactose oxidase/kelch repeat superfamily protein [Source:NCBI gene (formerly Entrezgene);Acc:843069]
AT1G67480	CL.1904	3111	AACACTTAG	21	1.0	0.636754	Galactose oxidase/kelch repeat superfamily protein [Source:NCBI gene (formerly Entrezgene);Acc:843069]
AT1G67480	CL.1904	3901	TACGCATTC	33	0.5	0.930354	Galactose oxidase/kelch repeat superfamily protein [Source:NCBI gene (formerly Entrezgene);Acc:843069]
AT1G67480	CL.1904	3784	ATGACATGG	32	0.8571428571428571	0.987856	Galactose oxidase/kelch repeat superfamily protein [Source:NCBI gene (formerly Entrezgene);Acc:843069]
AT1G67480	CL.1904	3078	AAGGCAGTC	26	0.7857142857142857	0.651578	Galactose oxidase/kelch repeat superfamily protein [Source:NCBI gene (formerly Entrezgene);Acc:843069]
AT1G67480	CL.1904	3100	ATGACATGG	30	0.8461538461538461	0.984916	Galactose oxidase/kelch repeat superfamily protein [Source:NCBI gene (formerly Entrezgene);Acc:843069]
AT1G67480	CL.1904	3217	TACGCATTC	33	0.5	0.930354	Galactose oxidase/kelch repeat superfamily protein [Source:NCBI gene (formerly Entrezgene);Acc:843069]
AT1G67480	CL.1904	2321	CGTACGCAT	27	0.8125	0.828468	Galactose oxidase/kelch repeat superfamily protein [Source:NCBI gene (formerly Entrezgene);Acc:843069]
AT1G67480	CL.1904	2206	ATGACATGG	32	0.8571428571428571	0.987856	Galactose oxidase/kelch repeat superfamily protein [Source:NCBI gene (formerly Entrezgene);Acc:843069]
AT1G67480	CL.1904	3762	AAGGCAGTC	26	0.7857142857142857	0.651578	Galactose oxidase/kelch repeat superfamily protein [Source:NCBI gene (formerly Entrezgene);Acc:843069]
AT1G67480	CL.1904	2217	AACACTTAG	21	1.0	0.636754	Galactose oxidase/kelch repeat superfamily protein [Source:NCBI gene (formerly Entrezgene);Acc:843069]
AT1G67480	CL.1904	2184	AAGGCAGTC	26	0.7857142857142857	0.651578	Galactose oxidase/kelch repeat superfamily protein [Source:NCBI gene (formerly Entrezgene);Acc:843069]
AT1G67480	CL.1904	3795	AACACTTAG	21	1.0	0.636754	Galactose oxidase/kelch repeat superfamily protein [Source:NCBI gene (formerly Entrezgene);Acc:843069]
AT1G67480	CL.1904	3899	CGTACGCAT	27	0.8125	0.828468	Galactose oxidase/kelch repeat superfamily protein [Source:NCBI gene (formerly Entrezgene);Acc:843069]
AT1G67590	evm.model.group8.1413	2360	TGTGCTTGA	27	0.4444444444444444	0.731413	Remorin family protein [Source:NCBI gene (formerly Entrezgene);Acc:843080]
AT1G67590	CL.30940	2951	GCAGCGTTG	29	0.7368421052631579	0.925081	Remorin family protein [Source:NCBI gene (formerly Entrezgene);Acc:843080]
AT1G67590	evm.model.group8.1413	2350	GCAGCGTTG	29	0.7368421052631579	0.925081	Remorin family protein [Source:NCBI gene (formerly Entrezgene);Acc:843080]
AT1G67590	evm.model.group8.1413	2301	TTTACTTGA	30	1.0	0.971548	Remorin family protein [Source:NCBI gene (formerly Entrezgene);Acc:843080]
AT1G67590	CL.30940	2948	CCAGCAGCG	30	0.5333333333333333	0.651446	Remorin family protein [Source:NCBI gene (formerly Entrezgene);Acc:843080]
AT1G67590	CL.30940	2793	AGTACTGCT	28	0.9444444444444444	0.886964	Remorin family protein [Source:NCBI gene (formerly Entrezgene);Acc:843080]
AT1G67590	CL.30940	2961	TGTGCTTGA	27	0.4444444444444444	0.731413	Remorin family protein [Source:NCBI gene (formerly Entrezgene);Acc:843080]
AT1G67590	CL.30940	2883	AGTACTGCT	28	0.9444444444444444	0.886964	Remorin family protein [Source:NCBI gene (formerly Entrezgene);Acc:843080]
AT1G67590	CL.30940	2902	TTTACTTGA	30	1.0	0.971548	Remorin family protein [Source:NCBI gene (formerly Entrezgene);Acc:843080]
AT1G67590	CL.30940	2796	ACTGCTTGT	31	0.625	0.861302	Remorin family protein [Source:NCBI gene (formerly Entrezgene);Acc:843080]
AT1G67590	CL.30940	2844	CGTACCGTT	28	0.6470588235294118	0.784668	Remorin family protein [Source:NCBI gene (formerly Entrezgene);Acc:843080]
AT1G67590	CL.30940	2812	TTTACTTGA	30	1.0	0.971548	Remorin family protein [Source:NCBI gene (formerly Entrezgene);Acc:843080]
AT1G67590	evm.model.group8.1413	2347	CCAGCAGCG	30	0.5333333333333333	0.651446	Remorin family protein [Source:NCBI gene (formerly Entrezgene);Acc:843080]
AT1G67590	CL.30940	2886	ACTGCTTGT	31	0.625	0.861302	Remorin family protein [Source:NCBI gene (formerly Entrezgene);Acc:843080]
AT1G67590	CL.30940	2871	TGTGCTTGA	27	0.4444444444444444	0.731413	Remorin family protein [Source:NCBI gene (formerly Entrezgene);Acc:843080]
AT1G67590	CL.30940	2754	CGTACCGTT	28	0.6470588235294118	0.784668	Remorin family protein [Source:NCBI gene (formerly Entrezgene);Acc:843080]
AT1G67590	evm.model.group8.1413	2285	ACTGCTTGT	31	0.625	0.861302	Remorin family protein [Source:NCBI gene (formerly Entrezgene);Acc:843080]
AT1G67590	evm.model.group8.1413	2282	AGTACTGCT	28	0.9444444444444444	0.886964	Remorin family protein [Source:NCBI gene (formerly Entrezgene);Acc:843080]
AT1G67590	CL.30940	2861	GCAGCGTTG	29	0.7368421052631579	0.925081	Remorin family protein [Source:NCBI gene (formerly Entrezgene);Acc:843080]
AT1G67590	CL.30940	2858	CCAGCAGCG	30	0.5333333333333333	0.651446	Remorin family protein [Source:NCBI gene (formerly Entrezgene);Acc:843080]
AT1G67590	evm.model.group8.1413	2243	CGTACCGTT	28	0.6470588235294118	0.784668	Remorin family protein [Source:NCBI gene (formerly Entrezgene);Acc:843080]
AT1G67730	CL.23468	1180	GTTGCGCAT	28	0.3888888888888889	0.930471	beta-ketoacyl reductase 1 [Source:NCBI gene (formerly Entrezgene);Acc:843098]
AT1G67730	CL.23468	1138	GTGGCAAGA	25	0.4444444444444444	0.669461	beta-ketoacyl reductase 1 [Source:NCBI gene (formerly Entrezgene);Acc:843098]
AT1G67730	CL.23468	1163	GCGTCGCGG	25	0.625	0.67455	beta-ketoacyl reductase 1 [Source:NCBI gene (formerly Entrezgene);Acc:843098]
AT1G67730	CL.23468	1221	AAAACTGAA	26	1.0	0.993666	beta-ketoacyl reductase 1 [Source:NCBI gene (formerly Entrezgene);Acc:843098]
AT1G67730	CL.23468	1182	TGCGCATAG	28	0.43478260869565216	0.857305	beta-ketoacyl reductase 1 [Source:NCBI gene (formerly Entrezgene);Acc:843098]
AT1G67730	CL.23468	1257	TCAACAAGT	24	0.8571428571428571	0.927719	beta-ketoacyl reductase 1 [Source:NCBI gene (formerly Entrezgene);Acc:843098]
AT1G67830	CL.4104	2543	TTAACAAGA	26	0.875	0.988678	alpha-fucosidase 1 [Source:NCBI gene (formerly Entrezgene);Acc:843109]
AT1G67830	CL.4104	2548	AAGACTGCT	24	0.8181818181818182	0.99999	alpha-fucosidase 1 [Source:NCBI gene (formerly Entrezgene);Acc:843109]
AT1G67830	CL.4104	2561	GTAACGTAT	23	0.9285714285714286	0.774712	alpha-fucosidase 1 [Source:NCBI gene (formerly Entrezgene);Acc:843109]
AT1G67830	CL.4104	2527	CCGACTTAG	27	0.9444444444444444	0.745905	alpha-fucosidase 1 [Source:NCBI gene (formerly Entrezgene);Acc:843109]
AT1G67830	CL.4104	2523	TTGACCGAC	29	0.47368421052631576	0.840151	alpha-fucosidase 1 [Source:NCBI gene (formerly Entrezgene);Acc:843109]
AT1G67830	CL.4104	2499	GAGACAGAT	21	0.42857142857142855	0.810471	alpha-fucosidase 1 [Source:NCBI gene (formerly Entrezgene);Acc:843109]
AT1G68260	CL.20738	923	CTCGCGATC	20	0.9090909090909091	0.865259	Thioesterase superfamily protein [Source:NCBI gene (formerly Entrezgene);Acc:843155]
AT1G68260	CL.20738	1112	CTCGCGATC	20	0.9090909090909091	0.865259	Thioesterase superfamily protein [Source:NCBI gene (formerly Entrezgene);Acc:843155]
AT1G68260	CL.20738	1307	CTCGCGATC	20	0.9090909090909091	0.865259	Thioesterase superfamily protein [Source:NCBI gene (formerly Entrezgene);Acc:843155]
AT1G68260	CL.20738	1290	CTCGCGATC	20	0.9090909090909091	0.865259	Thioesterase superfamily protein [Source:NCBI gene (formerly Entrezgene);Acc:843155]
AT1G68560	CL.31874	3110	GTAGCCGAT	23	0.7857142857142857	0.915218	alpha-xylosidase 1 [Source:NCBI gene (formerly Entrezgene);Acc:843185]
AT1G68560	CL.31874	3245	CGAACGTAT	23	0.9285714285714286	0.851082	alpha-xylosidase 1 [Source:NCBI gene (formerly Entrezgene);Acc:843185]
AT1G68560	CL.31874	3093	TAGACATGT	26	0.6470588235294118	0.971182	alpha-xylosidase 1 [Source:NCBI gene (formerly Entrezgene);Acc:843185]
AT1G68560	CL.31874	3241	TAGTCGAAC	24	0.9333333333333333	0.814076	alpha-xylosidase 1 [Source:NCBI gene (formerly Entrezgene);Acc:843185]
AT1G68760	CL.446	994	CACGCTCGT	21	0.6	0.766325	nudix hydrolase 1 [Source:NCBI gene (formerly Entrezgene);Acc:843207]
AT1G69530	CL.24581	1634	AGCTCGGTT	25	1.0	0.998686	expansin A1 [Source:NCBI gene (formerly Entrezgene);Acc:843288]
AT1G69530	evm.model.group6.618	1390	ATAGCTCGG	23	0.8947368421052632	0.999871	expansin A1 [Source:NCBI gene (formerly Entrezgene);Acc:843288]
AT1G69530	CL.24581	1632	ATAGCTCGG	23	0.8947368421052632	0.999871	expansin A1 [Source:NCBI gene (formerly Entrezgene);Acc:843288]
AT1G69530	evm.model.group6.618	1302	TAAACAAGT	24	0.9090909090909091	0.997634	expansin A1 [Source:NCBI gene (formerly Entrezgene);Acc:843288]
AT1G69530	evm.model.group6.618	1392	AGCTCGGTT	25	1.0	0.998686	expansin A1 [Source:NCBI gene (formerly Entrezgene);Acc:843288]
AT1G69530	CL.24581	1544	TAAACAAGT	23	0.9047619047619048	0.997019	expansin A1 [Source:NCBI gene (formerly Entrezgene);Acc:843288]
AT1G70410	CL.17316	1594	TTCGCGCTC	20	0.6363636363636364	0.745328	beta carbonic anhydrase 4 [Source:NCBI gene (formerly Entrezgene);Acc:843377]
AT1G70410	CL.17316	1596	CGCGCTCTG	20	0.4	0.90465	beta carbonic anhydrase 4 [Source:NCBI gene (formerly Entrezgene);Acc:843377]
AT1G70410	CL.17316	1388	CCTGCTTTA	34	0.2222222222222222	0.706716	beta carbonic anhydrase 4 [Source:NCBI gene (formerly Entrezgene);Acc:843377]
AT1G70410	CL.17316	1408	TTTGCATTG	45	0.8148148148148148	0.721957	beta carbonic anhydrase 4 [Source:NCBI gene (formerly Entrezgene);Acc:843377]
AT1G70410	CL.17316	1492	AGAGCTCTC	51	0.3333333333333333	0.609221	beta carbonic anhydrase 4 [Source:NCBI gene (formerly Entrezgene);Acc:843377]
AT1G70410	CL.17316	1262	TCGACGAGT	20	0.2777777777777778	0.775807	beta carbonic anhydrase 4 [Source:NCBI gene (formerly Entrezgene);Acc:843377]
AT1G70410	CL.17316	1349	GAGACGGGA	20	0.29411764705882354	0.804635	beta carbonic anhydrase 4 [Source:NCBI gene (formerly Entrezgene);Acc:843377]
AT1G70410	CL.17316	1484	GCGGCAATA	56	0.6190476190476191	0.935087	beta carbonic anhydrase 4 [Source:NCBI gene (formerly Entrezgene);Acc:843377]
AT1G70410	CL.17316	1508	GGATCTGCT	55	0.8421052631578947	0.920998	beta carbonic anhydrase 4 [Source:NCBI gene (formerly Entrezgene);Acc:843377]
AT1G70410	CL.17316	1575	AAAACCGAT	51	0.8	0.95455	beta carbonic anhydrase 4 [Source:NCBI gene (formerly Entrezgene);Acc:843377]
AT1G70600	CL.15644	650	TTTGCGGCA	145	0.4177215189873418	0.679088	Ribosomal protein L18e/L15 superfamily protein [Source:NCBI gene (formerly Entrezgene);Acc:843397]
AT1G70600	CL.15644	471	TCAGCACGG	71	0.5098039215686274	0.89702	Ribosomal protein L18e/L15 superfamily protein [Source:NCBI gene (formerly Entrezgene);Acc:843397]
AT1G70600	CL.15644	598	GCAGCGTAA	120	0.72	0.954806	Ribosomal protein L18e/L15 superfamily protein [Source:NCBI gene (formerly Entrezgene);Acc:843397]
AT1G70600	CL.15644	703	TTGACTCTA	98	0.8133333333333334	0.988001	Ribosomal protein L18e/L15 superfamily protein [Source:NCBI gene (formerly Entrezgene);Acc:843397]
AT1G70600	CL.15644	393	CAAGCTGTG	36	0.3448275862068966	0.659404	Ribosomal protein L18e/L15 superfamily protein [Source:NCBI gene (formerly Entrezgene);Acc:843397]
AT1G70600	CL.15644	453	CCCACTGTT	78	0.9402985074626866	0.998266	Ribosomal protein L18e/L15 superfamily protein [Source:NCBI gene (formerly Entrezgene);Acc:843397]
AT1G70600	CL.15644	446	CGGCCGCCC	75	0.6595744680851063	0.760458	Ribosomal protein L18e/L15 superfamily protein [Source:NCBI gene (formerly Entrezgene);Acc:843397]
AT1G70600	CL.15644	368	TCCACTGCC	37	0.4	0.973403	Ribosomal protein L18e/L15 superfamily protein [Source:NCBI gene (formerly Entrezgene);Acc:843397]
AT1G70600	CL.15644	230	TCGGCAAGC	24	0.75	0.957643	Ribosomal protein L18e/L15 superfamily protein [Source:NCBI gene (formerly Entrezgene);Acc:843397]
AT1G70600	CL.15644	634	CAGTCGCTG	109	0.6037735849056604	0.611387	Ribosomal protein L18e/L15 superfamily protein [Source:NCBI gene (formerly Entrezgene);Acc:843397]
AT1G70600	CL.15644	359	TGAACAAGT	30	0.7272727272727273	0.732811	Ribosomal protein L18e/L15 superfamily protein [Source:NCBI gene (formerly Entrezgene);Acc:843397]
AT1G70600	CL.15644	234	CAAGCACAG	23	0.5	0.96454	Ribosomal protein L18e/L15 superfamily protein [Source:NCBI gene (formerly Entrezgene);Acc:843397]
AT1G70600	CL.15644	636	GTCGCTGAG	138	0.8028169014084507	0.897958	Ribosomal protein L18e/L15 superfamily protein [Source:NCBI gene (formerly Entrezgene);Acc:843397]
AT1G70600	CL.15644	516	ACAACCGAT	94	0.46875	0.785377	Ribosomal protein L18e/L15 superfamily protein [Source:NCBI gene (formerly Entrezgene);Acc:843397]
AT1G70600	CL.15644	532	AAGGCGAAG	104	0.6857142857142857	0.686769	Ribosomal protein L18e/L15 superfamily protein [Source:NCBI gene (formerly Entrezgene);Acc:843397]
AT1G70600	CL.15644	653	GCGGCATCT	140	0.32954545454545453	0.637074	Ribosomal protein L18e/L15 superfamily protein [Source:NCBI gene (formerly Entrezgene);Acc:843397]
AT1G70600	CL.15644	595	CTAGCAGCG	138	0.6538461538461539	0.970757	Ribosomal protein L18e/L15 superfamily protein [Source:NCBI gene (formerly Entrezgene);Acc:843397]
AT1G70600	CL.15644	473	AGCACGGGT	59	0.7777777777777778	0.908409	Ribosomal protein L18e/L15 superfamily protein [Source:NCBI gene (formerly Entrezgene);Acc:843397]
AT1G70600	CL.15644	673	CGAACAAGA	129	0.6582278481012658	0.61309	Ribosomal protein L18e/L15 superfamily protein [Source:NCBI gene (formerly Entrezgene);Acc:843397]
AT1G71695	CL.27285	1224	AGAGCGGTG	147	0.7674418604651163	0.819042	Peroxidase superfamily protein [Source:NCBI gene (formerly Entrezgene);Acc:843498]
AT1G71695	CL.27285	976	TCAACTTGG	56	0.896551724137931	0.69357	Peroxidase superfamily protein [Source:NCBI gene (formerly Entrezgene);Acc:843498]
AT1G71695	CL.27285	1159	TGGTCGTCG	107	0.7301587301587301	0.756329	Peroxidase superfamily protein [Source:NCBI gene (formerly Entrezgene);Acc:843498]
AT1G71695	evm.model.group7.844	889	CACTCAACT	23	0.8461538461538461	0.677743	Peroxidase superfamily protein [Source:NCBI gene (formerly Entrezgene);Acc:843498]
AT1G71695	CL.27285	1187	AATACTGTA	121	0.4125	0.680332	Peroxidase superfamily protein [Source:NCBI gene (formerly Entrezgene);Acc:843498]
AT1G71695	CL.27285	1230	GTGACAGTA	157	0.6666666666666666	0.850551	Peroxidase superfamily protein [Source:NCBI gene (formerly Entrezgene);Acc:843498]
AT1G71695	CL.27285	1278	ATCGCTATC	76	0.9791666666666666	0.860092	Peroxidase superfamily protein [Source:NCBI gene (formerly Entrezgene);Acc:843498]
AT1G71695	CL.27285	1378	GTAGCAGAT	156	0.5773195876288659	0.677409	Peroxidase superfamily protein [Source:NCBI gene (formerly Entrezgene);Acc:843498]
AT1G71695	evm.model.group7.844	1075	TGGTCGTCG	20	0.8461538461538461	0.618238	Peroxidase superfamily protein [Source:NCBI gene (formerly Entrezgene);Acc:843498]
AT1G71695	CL.27285	762	TTCTCCAAC	25	0.36363636363636365	0.912437	Peroxidase superfamily protein [Source:NCBI gene (formerly Entrezgene);Acc:843498]
AT1G71695	CL.27285	1114	GTGGCAAAA	105	0.7101449275362319	0.813808	Peroxidase superfamily protein [Source:NCBI gene (formerly Entrezgene);Acc:843498]
AT1G71695	CL.27285	876	TTCACTCCG	36	0.7916666666666666	0.813419	Peroxidase superfamily protein [Source:NCBI gene (formerly Entrezgene);Acc:843498]
AT1G71695	CL.27285	1353	CCTGCGTTT	180	0.3333333333333333	0.710751	Peroxidase superfamily protein [Source:NCBI gene (formerly Entrezgene);Acc:843498]
AT1G71695	CL.27285	973	CACTCAACT	55	0.6363636363636364	0.778124	Peroxidase superfamily protein [Source:NCBI gene (formerly Entrezgene);Acc:843498]
AT1G71695	evm.model.group7.844	1024	GCAACAGTG	26	0.9411764705882353	0.893956	Peroxidase superfamily protein [Source:NCBI gene (formerly Entrezgene);Acc:843498]
AT1G71695	CL.27285	844	ACAGCACAA	20	0.5833333333333334	0.650165	Peroxidase superfamily protein [Source:NCBI gene (formerly Entrezgene);Acc:843498]
AT1G71695	CL.27285	1105	CCAGCAACA	100	0.6119402985074627	0.881116	Peroxidase superfamily protein [Source:NCBI gene (formerly Entrezgene);Acc:843498]
AT1G71695	CL.27285	808	AGTACGCCC	23	0.23529411764705882	0.745386	Peroxidase superfamily protein [Source:NCBI gene (formerly Entrezgene);Acc:843498]
AT1G71695	evm.model.group7.844	731	CCAGCACCT	22	0.47058823529411764	0.974761	Peroxidase superfamily protein [Source:NCBI gene (formerly Entrezgene);Acc:843498]
AT1G71695	CL.27285	828	AACACCTGC	28	0.45	0.600654	Peroxidase superfamily protein [Source:NCBI gene (formerly Entrezgene);Acc:843498]
AT1G71695	CL.27285	846	AGCACAAAG	23	0.9565217391304348	0.999638	Peroxidase superfamily protein [Source:NCBI gene (formerly Entrezgene);Acc:843498]
AT1G71695	CL.27285	904	ACTACAAGA	31	0.9375	0.748068	Peroxidase superfamily protein [Source:NCBI gene (formerly Entrezgene);Acc:843498]
AT1G71695	CL.27285	883	CGAACAAGT	28	0.6428571428571429	0.644589	Peroxidase superfamily protein [Source:NCBI gene (formerly Entrezgene);Acc:843498]
AT1G71695	CL.27285	1210	CCAGCGTAT	150	0.5476190476190477	0.761554	Peroxidase superfamily protein [Source:NCBI gene (formerly Entrezgene);Acc:843498]
AT1G71695	CL.27285	1108	GCAACAGTG	110	0.9506172839506173	0.969389	Peroxidase superfamily protein [Source:NCBI gene (formerly Entrezgene);Acc:843498]
AT1G71695	evm.model.group7.844	792	TTCACTCCG	26	0.7058823529411765	0.773084	Peroxidase superfamily protein [Source:NCBI gene (formerly Entrezgene);Acc:843498]
AT1G71695	CL.27285	901	TTTACTACA	33	0.5333333333333333	0.665088	Peroxidase superfamily protein [Source:NCBI gene (formerly Entrezgene);Acc:843498]
AT1G71695	evm.model.group7.844	744	AACACCTGC	22	0.5333333333333333	0.6835	Peroxidase superfamily protein [Source:NCBI gene (formerly Entrezgene);Acc:843498]
AT1G71865	CL.16472	1509	AGAGCGGGT	31	0.4	0.761327	PyrD [Source:NCBI gene (formerly Entrezgene);Acc:843517]
AT1G71865	CL.16472	1478	GATACAGTC	29	0.7777777777777778	0.705713	PyrD [Source:NCBI gene (formerly Entrezgene);Acc:843517]
AT1G71865	CL.16472	1386	GCATCGAAC	25	0.95	0.936972	PyrD [Source:NCBI gene (formerly Entrezgene);Acc:843517]
AT1G71865	CL.16472	1405	TCGGCGATG	26	0.7333333333333333	0.649902	PyrD [Source:NCBI gene (formerly Entrezgene);Acc:843517]
AT1G71865	CL.16472	1566	GAGACACAG	23	0.5	0.934461	PyrD [Source:NCBI gene (formerly Entrezgene);Acc:843517]
AT1G71865	CL.16472	1574	GACACAGAC	28	0.9545454545454546	0.949046	PyrD [Source:NCBI gene (formerly Entrezgene);Acc:843517]
AT1G71950	CL.18240	661	GCTACTATA	53	0.8857142857142857	0.746609	Proteinase inhibitor, propeptide [Source:NCBI gene (formerly Entrezgene);Acc:843526]
AT1G71950	CL.3044	550	AGAGCTAGA	39	0.40625	0.859026	Proteinase inhibitor, propeptide [Source:NCBI gene (formerly Entrezgene);Acc:843526]
AT1G71950	CL.9312	495	ACTACAAGC	27	0.8421052631578947	0.963404	Proteinase inhibitor, propeptide [Source:NCBI gene (formerly Entrezgene);Acc:843526]
AT1G71950	CL.3044	426	ACTACAAGC	25	0.7777777777777778	0.95679	Proteinase inhibitor, propeptide [Source:NCBI gene (formerly Entrezgene);Acc:843526]
AT1G71950	CL.9312	426	ACTACAAGC	25	0.7777777777777778	0.94694	Proteinase inhibitor, propeptide [Source:NCBI gene (formerly Entrezgene);Acc:843526]
AT1G71950	CL.9312	660	TTAGCTCAG	47	0.6206896551724138	0.918668	Proteinase inhibitor, propeptide [Source:NCBI gene (formerly Entrezgene);Acc:843526]
AT1G71950	CL.18240	731	CGATCGAAT	49	0.9615384615384616	0.875602	Proteinase inhibitor, propeptide [Source:NCBI gene (formerly Entrezgene);Acc:843526]
AT1G71950	CL.18240	609	TTAGCTCAG	50	0.5483870967741935	0.85133	Proteinase inhibitor, propeptide [Source:NCBI gene (formerly Entrezgene);Acc:843526]
AT1G71950	CL.3044	424	CAAACATCT	22	0.8	0.951152	Proteinase inhibitor, propeptide [Source:NCBI gene (formerly Entrezgene);Acc:843526]
AT1G71950	CL.9312	643	GCTACTATA	50	0.8648648648648649	0.773957	Proteinase inhibitor, propeptide [Source:NCBI gene (formerly Entrezgene);Acc:843526]
AT1G71950	CL.3044	558	AAAGCAAGC	38	0.2857142857142857	0.803269	Proteinase inhibitor, propeptide [Source:NCBI gene (formerly Entrezgene);Acc:843526]
AT1G71950	CL.18240	444	ACTACAAGC	24	0.8823529411764706	0.95402	Proteinase inhibitor, propeptide [Source:NCBI gene (formerly Entrezgene);Acc:843526]
AT1G71950	CL.18240	373	CAAACATCT	20	0.7857142857142857	0.9282	Proteinase inhibitor, propeptide [Source:NCBI gene (formerly Entrezgene);Acc:843526]
AT1G71950	CL.3044	712	GCTACTATA	53	0.8571428571428571	0.773424	Proteinase inhibitor, propeptide [Source:NCBI gene (formerly Entrezgene);Acc:843526]
AT1G71950	CL.9312	708	AATACCGAT	48	0.75	0.603316	Proteinase inhibitor, propeptide [Source:NCBI gene (formerly Entrezgene);Acc:843526]
AT1G71950	CL.3044	777	AATACCGAT	49	0.7916666666666666	0.681791	Proteinase inhibitor, propeptide [Source:NCBI gene (formerly Entrezgene);Acc:843526]
AT1G71950	evm.model.group1.2389	279	GTTACGCGT	35	0.25	0.686649	Proteinase inhibitor, propeptide [Source:NCBI gene (formerly Entrezgene);Acc:843526]
AT1G71950	CL.9312	609	CAGGCGGTG	45	0.9090909090909091	0.973539	Proteinase inhibitor, propeptide [Source:NCBI gene (formerly Entrezgene);Acc:843526]
AT1G71950	CL.18240	658	TGAGCTACT	54	0.627906976744186	0.949796	Proteinase inhibitor, propeptide [Source:NCBI gene (formerly Entrezgene);Acc:843526]
AT1G71950	CL.18240	507	AAAGCAAGC	35	0.25925925925925924	0.697541	Proteinase inhibitor, propeptide [Source:NCBI gene (formerly Entrezgene);Acc:843526]
AT1G71950	evm.model.group1.2389	421	AATACCGAT	30	0.7368421052631579	0.732058	Proteinase inhibitor, propeptide [Source:NCBI gene (formerly Entrezgene);Acc:843526]
AT1G71950	CL.9312	607	GCGACTGTG	56	0.6904761904761905	0.980588	Proteinase inhibitor, propeptide [Source:NCBI gene (formerly Entrezgene);Acc:843526]
AT1G71950	CL.3044	495	ACTACAAGC	27	0.8095238095238095	0.9735	Proteinase inhibitor, propeptide [Source:NCBI gene (formerly Entrezgene);Acc:843526]
AT1G71950	CL.9312	424	CAAACATCT	21	0.7857142857142857	0.920998	Proteinase inhibitor, propeptide [Source:NCBI gene (formerly Entrezgene);Acc:843526]
AT1G71950	CL.3044	478	AGAGCTCAT	27	0.5789473684210527	0.766846	Proteinase inhibitor, propeptide [Source:NCBI gene (formerly Entrezgene);Acc:843526]
AT1G71950	CL.9312	409	AGAGCTCAT	25	0.47058823529411764	0.714544	Proteinase inhibitor, propeptide [Source:NCBI gene (formerly Entrezgene);Acc:843526]
AT1G71950	CL.9312	777	AATACCGAT	48	0.84	0.726184	Proteinase inhibitor, propeptide [Source:NCBI gene (formerly Entrezgene);Acc:843526]
AT1G71950	CL.9312	712	GCTACTATA	51	0.9117647058823529	0.807319	Proteinase inhibitor, propeptide [Source:NCBI gene (formerly Entrezgene);Acc:843526]
AT1G71950	CL.9312	713	CGATCGAAT	48	0.9583333333333334	0.866439	Proteinase inhibitor, propeptide [Source:NCBI gene (formerly Entrezgene);Acc:843526]
AT1G71950	CL.9312	782	CGATCGAAT	50	1.0	0.838861	Proteinase inhibitor, propeptide [Source:NCBI gene (formerly Entrezgene);Acc:843526]
AT1G71950	CL.18240	611	AGCTCAGGG	46	0.43478260869565216	0.73615	Proteinase inhibitor, propeptide [Source:NCBI gene (formerly Entrezgene);Acc:843526]
AT1G71950	CL.9312	591	TTAGCTCAG	47	0.5333333333333333	0.910332	Proteinase inhibitor, propeptide [Source:NCBI gene (formerly Entrezgene);Acc:843526]
AT1G71950	CL.9312	355	CAAACATCT	20	0.7857142857142857	0.959101	Proteinase inhibitor, propeptide [Source:NCBI gene (formerly Entrezgene);Acc:843526]
AT1G71950	CL.18240	427	AGAGCTCAT	23	0.5	0.634135	Proteinase inhibitor, propeptide [Source:NCBI gene (formerly Entrezgene);Acc:843526]
AT1G71950	CL.9312	586	TAAACAAGG	48	0.3611111111111111	0.651663	Proteinase inhibitor, propeptide [Source:NCBI gene (formerly Entrezgene);Acc:843526]
AT1G71950	evm.model.group1.2389	353	TGAGCTACT	31	0.5	0.87871	Proteinase inhibitor, propeptide [Source:NCBI gene (formerly Entrezgene);Acc:843526]
AT1G71950	CL.3044	593	AGCTCAGGG	46	0.4166666666666667	0.612585	Proteinase inhibitor, propeptide [Source:NCBI gene (formerly Entrezgene);Acc:843526]
AT1G71950	evm.model.group1.2389	426	CGATCGAAT	31	0.9375	0.719273	Proteinase inhibitor, propeptide [Source:NCBI gene (formerly Entrezgene);Acc:843526]
AT1G71950	evm.model.group1.2389	304	TTAGCTCAG	30	0.5333333333333333	0.735352	Proteinase inhibitor, propeptide [Source:NCBI gene (formerly Entrezgene);Acc:843526]
AT1G71950	CL.3012	513	ACTACAAGC	25	0.8888888888888888	0.93497	Proteinase inhibitor, propeptide [Source:NCBI gene (formerly Entrezgene);Acc:843526]
AT1G71950	CL.9312	558	AAAGCAAGC	38	0.3448275862068966	0.84409	Proteinase inhibitor, propeptide [Source:NCBI gene (formerly Entrezgene);Acc:843526]
AT1G71950	CL.9312	517	TAAACAAGG	46	0.3611111111111111	0.629083	Proteinase inhibitor, propeptide [Source:NCBI gene (formerly Entrezgene);Acc:843526]
AT1G71950	CL.18240	558	CAGGCGGTG	47	0.8888888888888888	0.978773	Proteinase inhibitor, propeptide [Source:NCBI gene (formerly Entrezgene);Acc:843526]
AT1G71950	CL.9312	522	AAGGCGTGG	43	0.4583333333333333	0.728373	Proteinase inhibitor, propeptide [Source:NCBI gene (formerly Entrezgene);Acc:843526]
AT1G71950	CL.9312	540	CAGGCGGTG	42	0.8666666666666667	0.974614	Proteinase inhibitor, propeptide [Source:NCBI gene (formerly Entrezgene);Acc:843526]
AT1G71950	CL.3044	522	AAGGCGTGG	46	0.5	0.624202	Proteinase inhibitor, propeptide [Source:NCBI gene (formerly Entrezgene);Acc:843526]
AT1G71950	CL.3012	568	AGAGCTAGA	37	0.41935483870967744	0.863378	Proteinase inhibitor, propeptide [Source:NCBI gene (formerly Entrezgene);Acc:843526]
AT1G71950	CL.9312	640	TGAGCTACT	51	0.65	0.905272	Proteinase inhibitor, propeptide [Source:NCBI gene (formerly Entrezgene);Acc:843526]
AT1G71950	CL.3044	609	CAGGCGGTG	47	0.9444444444444444	0.97501	Proteinase inhibitor, propeptide [Source:NCBI gene (formerly Entrezgene);Acc:843526]
AT1G71950	CL.3044	481	AGAGCTAGA	32	0.34615384615384615	0.752168	Proteinase inhibitor, propeptide [Source:NCBI gene (formerly Entrezgene);Acc:843526]
AT1G71950	CL.18240	540	AAGGCGTGG	43	0.4782608695652174	0.757676	Proteinase inhibitor, propeptide [Source:NCBI gene (formerly Entrezgene);Acc:843526]
AT1G71950	CL.3012	800	CGATCGAAT	55	0.9642857142857143	0.812108	Proteinase inhibitor, propeptide [Source:NCBI gene (formerly Entrezgene);Acc:843526]
AT1G71950	evm.model.group1.2389	235	AAGGCGTGG	29	0.6923076923076923	0.729212	Proteinase inhibitor, propeptide [Source:NCBI gene (formerly Entrezgene);Acc:843526]
AT1G71950	CL.18240	499	AGAGCTAGA	33	0.4482758620689655	0.844015	Proteinase inhibitor, propeptide [Source:NCBI gene (formerly Entrezgene);Acc:843526]
AT1G71950	CL.9312	676	GCGACTGTG	54	0.7073170731707317	0.977157	Proteinase inhibitor, propeptide [Source:NCBI gene (formerly Entrezgene);Acc:843526]
AT1G71950	CL.3044	387	GTGGCAGCC	21	0.6923076923076923	0.604739	Proteinase inhibitor, propeptide [Source:NCBI gene (formerly Entrezgene);Acc:843526]
AT1G71950	CL.9312	593	AGCTCAGGG	41	0.5238095238095238	0.757073	Proteinase inhibitor, propeptide [Source:NCBI gene (formerly Entrezgene);Acc:843526]
AT1G71950	evm.model.group4.377	389	GCGACTGTG	46	0.7777777777777778	0.98456	Proteinase inhibitor, propeptide [Source:NCBI gene (formerly Entrezgene);Acc:843526]
AT1G71950	CL.18240	726	AATACCGAT	49	0.75	0.635277	Proteinase inhibitor, propeptide [Source:NCBI gene (formerly Entrezgene);Acc:843526]
AT1G71950	evm.model.group1.2389	320	GCGACTGTG	34	0.8275862068965517	0.992521	Proteinase inhibitor, propeptide [Source:NCBI gene (formerly Entrezgene);Acc:843526]
AT1G71950	CL.3044	540	CAGGCGGTG	47	0.90625	0.969218	Proteinase inhibitor, propeptide [Source:NCBI gene (formerly Entrezgene);Acc:843526]
AT1G71950	CL.9312	709	TGAGCTACT	55	0.6976744186046512	0.945986	Proteinase inhibitor, propeptide [Source:NCBI gene (formerly Entrezgene);Acc:843526]
AT1G71950	CL.3012	730	GCTACTATA	54	0.8888888888888888	0.747876	Proteinase inhibitor, propeptide [Source:NCBI gene (formerly Entrezgene);Acc:843526]
AT1G71950	CL.9312	662	AGCTCAGGG	41	0.46153846153846156	0.756857	Proteinase inhibitor, propeptide [Source:NCBI gene (formerly Entrezgene);Acc:843526]
AT1G71950	CL.3012	678	TTAGCTCAG	51	0.5161290322580645	0.880512	Proteinase inhibitor, propeptide [Source:NCBI gene (formerly Entrezgene);Acc:843526]
AT1G71950	evm.model.group4.377	271	AAAGCAAGC	29	0.38095238095238093	0.633172	Proteinase inhibitor, propeptide [Source:NCBI gene (formerly Entrezgene);Acc:843526]
AT1G71950	CL.3044	591	TTAGCTCAG	51	0.5483870967741935	0.903358	Proteinase inhibitor, propeptide [Source:NCBI gene (formerly Entrezgene);Acc:843526]
AT1G71950	evm.model.group1.2389	356	GCTACTATA	31	0.9	0.733057	Proteinase inhibitor, propeptide [Source:NCBI gene (formerly Entrezgene);Acc:843526]
AT1G71950	CL.3012	680	AGCTCAGGG	46	0.5416666666666666	0.743587	Proteinase inhibitor, propeptide [Source:NCBI gene (formerly Entrezgene);Acc:843526]
AT1G71950	CL.3044	662	AGCTCAGGG	48	0.46153846153846156	0.715101	Proteinase inhibitor, propeptide [Source:NCBI gene (formerly Entrezgene);Acc:843526]
AT1G71950	CL.3012	795	AATACCGAT	52	0.75	0.686408	Proteinase inhibitor, propeptide [Source:NCBI gene (formerly Entrezgene);Acc:843526]
AT1G71950	evm.model.group4.377	425	GCTACTATA	44	0.9	0.771875	Proteinase inhibitor, propeptide [Source:NCBI gene (formerly Entrezgene);Acc:843526]
AT1G71950	CL.9312	550	AGAGCTAGA	35	0.4	0.858056	Proteinase inhibitor, propeptide [Source:NCBI gene (formerly Entrezgene);Acc:843526]
AT1G71950	evm.model.group1.2389	202	AAAGCAAGC	20	0.375	0.729922	Proteinase inhibitor, propeptide [Source:NCBI gene (formerly Entrezgene);Acc:843526]
AT1G71950	evm.model.group4.377	373	TTAGCTCAG	40	0.43478260869565216	0.721563	Proteinase inhibitor, propeptide [Source:NCBI gene (formerly Entrezgene);Acc:843526]
AT1G71950	evm.model.group1.2389	317	CATGCGACT	32	0.5652173913043478	0.740786	Proteinase inhibitor, propeptide [Source:NCBI gene (formerly Entrezgene);Acc:843526]
AT1G71950	CL.18240	625	GCGACTGTG	55	0.7555555555555555	0.986093	Proteinase inhibitor, propeptide [Source:NCBI gene (formerly Entrezgene);Acc:843526]
AT1G71950	CL.3044	643	GCTACTATA	54	0.8918918918918919	0.7689	Proteinase inhibitor, propeptide [Source:NCBI gene (formerly Entrezgene);Acc:843526]
AT1G71950	evm.model.group4.377	322	CAGGCGGTG	41	0.8888888888888888	0.963951	Proteinase inhibitor, propeptide [Source:NCBI gene (formerly Entrezgene);Acc:843526]
AT1G71950	evm.model.group4.377	490	AATACCGAT	37	0.7222222222222222	0.612772	Proteinase inhibitor, propeptide [Source:NCBI gene (formerly Entrezgene);Acc:843526]
AT1G71950	evm.model.group1.2389	253	CAGGCGGTG	28	0.95	0.962284	Proteinase inhibitor, propeptide [Source:NCBI gene (formerly Entrezgene);Acc:843526]
AT1G71950	evm.model.group4.377	422	TGAGCTACT	43	0.6571428571428571	0.953131	Proteinase inhibitor, propeptide [Source:NCBI gene (formerly Entrezgene);Acc:843526]
AT1G71950	CL.3012	576	AAAGCAAGC	40	0.32142857142857145	0.799789	Proteinase inhibitor, propeptide [Source:NCBI gene (formerly Entrezgene);Acc:843526]
AT1G71950	evm.model.group4.377	299	TAAACAAGG	38	0.36666666666666664	0.687012	Proteinase inhibitor, propeptide [Source:NCBI gene (formerly Entrezgene);Acc:843526]
AT1G71950	evm.model.group4.377	495	CGATCGAAT	40	1.0	0.707791	Proteinase inhibitor, propeptide [Source:NCBI gene (formerly Entrezgene);Acc:843526]
AT1G71950	evm.model.group4.377	304	AAGGCGTGG	38	0.5454545454545454	0.808227	Proteinase inhibitor, propeptide [Source:NCBI gene (formerly Entrezgene);Acc:843526]
AT1G71950	CL.3044	676	GCGACTGTG	56	0.6888888888888889	0.979717	Proteinase inhibitor, propeptide [Source:NCBI gene (formerly Entrezgene);Acc:843526]
AT1G71950	CL.3012	609	AAGGCGTGG	48	0.5	0.725526	Proteinase inhibitor, propeptide [Source:NCBI gene (formerly Entrezgene);Acc:843526]
AT1G71950	CL.9312	478	AGAGCTCAT	25	0.5625	0.624695	Proteinase inhibitor, propeptide [Source:NCBI gene (formerly Entrezgene);Acc:843526]
AT1G71950	CL.3012	627	CAGGCGGTG	50	0.8947368421052632	0.97795	Proteinase inhibitor, propeptide [Source:NCBI gene (formerly Entrezgene);Acc:843526]
AT1G71950	CL.3012	496	AGAGCTCAT	24	0.5	0.604339	Proteinase inhibitor, propeptide [Source:NCBI gene (formerly Entrezgene);Acc:843526]
AT1G71950	CL.3044	660	TTAGCTCAG	54	0.5625	0.884339	Proteinase inhibitor, propeptide [Source:NCBI gene (formerly Entrezgene);Acc:843526]
AT1G71950	CL.3012	694	GCGACTGTG	61	0.7083333333333334	0.970997	Proteinase inhibitor, propeptide [Source:NCBI gene (formerly Entrezgene);Acc:843526]
AT1G71950	CL.3012	727	TGAGCTACT	56	0.6222222222222222	0.942832	Proteinase inhibitor, propeptide [Source:NCBI gene (formerly Entrezgene);Acc:843526]
AT1G71950	CL.3044	607	GCGACTGTG	58	0.7045454545454546	0.968781	Proteinase inhibitor, propeptide [Source:NCBI gene (formerly Entrezgene);Acc:843526]
AT1G71950	CL.3012	442	CAAACATCT	21	0.8125	0.966039	Proteinase inhibitor, propeptide [Source:NCBI gene (formerly Entrezgene);Acc:843526]
AT1G71950	CL.3044	782	CGATCGAAT	54	0.9655172413793104	0.851108	Proteinase inhibitor, propeptide [Source:NCBI gene (formerly Entrezgene);Acc:843526]
AT1G71950	CL.3044	640	TGAGCTACT	56	0.6590909090909091	0.956207	Proteinase inhibitor, propeptide [Source:NCBI gene (formerly Entrezgene);Acc:843526]
AT1G71950	CL.3044	713	CGATCGAAT	51	0.9629629629629629	0.840465	Proteinase inhibitor, propeptide [Source:NCBI gene (formerly Entrezgene);Acc:843526]
AT1G71950	CL.3044	591	AAGGCGTGG	45	0.48	0.813872	Proteinase inhibitor, propeptide [Source:NCBI gene (formerly Entrezgene);Acc:843526]
AT1G71950	CL.3044	709	TGAGCTACT	56	0.6590909090909091	0.957562	Proteinase inhibitor, propeptide [Source:NCBI gene (formerly Entrezgene);Acc:843526]
AT1G71950	CL.3012	691	CATGCGACT	59	0.5	0.601596	Proteinase inhibitor, propeptide [Source:NCBI gene (formerly Entrezgene);Acc:843526]
AT1G73230	CL.30696	834	GCCGCGTCG	44	0.59375	0.963887	Nascent polypeptide-associated complex NAC [Source:NCBI gene (formerly Entrezgene);Acc:843657]
AT1G73230	CL.30696	565	GGTGCAAAC	29	0.6842105263157895	0.924329	Nascent polypeptide-associated complex NAC [Source:NCBI gene (formerly Entrezgene);Acc:843657]
AT1G73230	CL.30696	979	AGAGCATAA	78	0.3387096774193548	0.868255	Nascent polypeptide-associated complex NAC [Source:NCBI gene (formerly Entrezgene);Acc:843657]
AT1G73230	CL.30696	865	GTAGCAGCT	47	0.45714285714285713	0.895381	Nascent polypeptide-associated complex NAC [Source:NCBI gene (formerly Entrezgene);Acc:843657]
AT1G73230	CL.30696	617	CTAACTTGA	22	0.9285714285714286	0.929959	Nascent polypeptide-associated complex NAC [Source:NCBI gene (formerly Entrezgene);Acc:843657]
AT1G73230	CL.30696	694	GCGTCGCCA	44	0.6	0.784656	Nascent polypeptide-associated complex NAC [Source:NCBI gene (formerly Entrezgene);Acc:843657]
AT1G73230	CL.30696	722	GTAGCAGCT	47	0.4722222222222222	0.907913	Nascent polypeptide-associated complex NAC [Source:NCBI gene (formerly Entrezgene);Acc:843657]
AT1G73230	CL.30696	474	CTAACTTGA	22	0.9285714285714286	0.929959	Nascent polypeptide-associated complex NAC [Source:NCBI gene (formerly Entrezgene);Acc:843657]
AT1G73230	CL.30696	837	GCGTCGCCA	44	0.6	0.784656	Nascent polypeptide-associated complex NAC [Source:NCBI gene (formerly Entrezgene);Acc:843657]
AT1G73230	CL.30696	903	ACAGCGAGT	29	0.8125	0.931859	Nascent polypeptide-associated complex NAC [Source:NCBI gene (formerly Entrezgene);Acc:843657]
AT1G73230	CL.30696	1046	ACAGCGAGT	29	0.8125	0.931859	Nascent polypeptide-associated complex NAC [Source:NCBI gene (formerly Entrezgene);Acc:843657]
AT1G73230	CL.30696	776	TTGACATAG	57	0.6153846153846154	0.819972	Nascent polypeptide-associated complex NAC [Source:NCBI gene (formerly Entrezgene);Acc:843657]
AT1G73230	CL.30696	708	GGTGCAAAC	29	0.6842105263157895	0.924329	Nascent polypeptide-associated complex NAC [Source:NCBI gene (formerly Entrezgene);Acc:843657]
AT1G73230	CL.30696	836	AGAGCATAA	78	0.3387096774193548	0.868255	Nascent polypeptide-associated complex NAC [Source:NCBI gene (formerly Entrezgene);Acc:843657]
AT1G73230	CL.30696	919	TTGACATAG	57	0.6153846153846154	0.819972	Nascent polypeptide-associated complex NAC [Source:NCBI gene (formerly Entrezgene);Acc:843657]
AT1G73230	CL.30696	691	GCCGCGTCG	44	0.5625	0.959258	Nascent polypeptide-associated complex NAC [Source:NCBI gene (formerly Entrezgene);Acc:843657]
AT1G73650	CL.5052	973	TCTACAGCA	20	0.5333333333333333	0.68416	3-oxo-5-alpha-steroid 4-dehydrogenase (DUF1295) [Source:NCBI gene (formerly Entrezgene);Acc:843699]
AT1G74060	evm.model.group10.1284	561	CCCGCAGAG	38	0.95	0.770937	Ribosomal protein L6 family protein [Source:NCBI gene (formerly Entrezgene);Acc:843746]
AT1G74060	evm.model.group10.1284	648	GGTGCTAGA	36	0.8571428571428571	0.933246	Ribosomal protein L6 family protein [Source:NCBI gene (formerly Entrezgene);Acc:843746]
AT1G74060	evm.model.group10.1284	686	TGAGCTAGT	42	0.7916666666666666	0.899955	Ribosomal protein L6 family protein [Source:NCBI gene (formerly Entrezgene);Acc:843746]
AT1G74060	evm.model.group10.1284	585	AAGTCGGTT	41	0.3448275862068966	0.758144	Ribosomal protein L6 family protein [Source:NCBI gene (formerly Entrezgene);Acc:843746]
AT1G74060	evm.model.group10.1284	401	AAATCAAGC	20	0.9090909090909091	0.829869	Ribosomal protein L6 family protein [Source:NCBI gene (formerly Entrezgene);Acc:843746]
AT1G74060	evm.model.group10.1284	592	TTGACGGTC	41	0.4482758620689655	0.707526	Ribosomal protein L6 family protein [Source:NCBI gene (formerly Entrezgene);Acc:843746]
AT1G74060	evm.model.group10.1284	666	AAGGCGGGT	31	0.7142857142857143	0.871543	Ribosomal protein L6 family protein [Source:NCBI gene (formerly Entrezgene);Acc:843746]
AT1G75040	CL.9877	903	AAGTCGAAT	23	0.8125	0.857085	pathosis-related protein 5 [Source:NCBI gene (formerly Entrezgene);Acc:843842]
AT1G75040	CL.9877	936	ATGACGAAT	24	0.5909090909090909	0.967976	pathosis-related protein 5 [Source:NCBI gene (formerly Entrezgene);Acc:843842]
AT1G75040	CL.9877	1021	ATAGCTCTA	47	0.5666666666666667	0.860626	pathosis-related protein 5 [Source:NCBI gene (formerly Entrezgene);Acc:843842]
AT1G75040	CL.9877	1095	TAGACAAAG	48	0.16279069767441862	0.716073	pathosis-related protein 5 [Source:NCBI gene (formerly Entrezgene);Acc:843842]
AT1G75040	evm.model.utg2157_1174894_1545155__.4	539	TGCACAACG	20	0.7142857142857143	0.823748	pathosis-related protein 5 [Source:NCBI gene (formerly Entrezgene);Acc:843842]
AT1G75040	CL.9877	1088	CTAGCTCTA	56	0.7073170731707317	0.915282	pathosis-related protein 5 [Source:NCBI gene (formerly Entrezgene);Acc:843842]
AT1G75040	CL.9877	1012	GTGACTGAA	32	0.6470588235294118	0.73577	pathosis-related protein 5 [Source:NCBI gene (formerly Entrezgene);Acc:843842]
AT1G75040	evm.model.utg2157_1174894_1545155__.4	601	GTTACAACT	23	1.0	0.890898	pathosis-related protein 5 [Source:NCBI gene (formerly Entrezgene);Acc:843842]
AT1G75040	evm.model.utg2157_1174894_1545155__.4	537	CTTGCACAA	20	0.46153846153846156	0.619136	pathosis-related protein 5 [Source:NCBI gene (formerly Entrezgene);Acc:843842]
AT1G75040	CL.9877	992	GTTGCACCT	33	0.7058823529411765	0.893893	pathosis-related protein 5 [Source:NCBI gene (formerly Entrezgene);Acc:843842]
AT1G75220	CL.7586	2033	TGCGCACTG	26	0.4117647058823529	0.635306	Major facilitator superfamily protein [Source:NCBI gene (formerly Entrezgene);Acc:843859]
AT1G75220	CL.7586	1934	CAAGCAATT	20	0.23529411764705882	0.823802	Major facilitator superfamily protein [Source:NCBI gene (formerly Entrezgene);Acc:843859]
AT1G75220	CL.7586	2035	CGCACTGTA	25	0.8333333333333334	0.676128	Major facilitator superfamily protein [Source:NCBI gene (formerly Entrezgene);Acc:843859]
AT1G75220	CL.7586	2158	TGCGCACTG	26	0.4117647058823529	0.635306	Major facilitator superfamily protein [Source:NCBI gene (formerly Entrezgene);Acc:843859]
AT1G75220	CL.7586	2160	CGCACTGTA	25	0.8333333333333334	0.676128	Major facilitator superfamily protein [Source:NCBI gene (formerly Entrezgene);Acc:843859]
AT1G75220	CL.7586	2059	CAAGCAATT	20	0.23529411764705882	0.823802	Major facilitator superfamily protein [Source:NCBI gene (formerly Entrezgene);Acc:843859]
AT1G75280	CL.20351	1638	AGAGCTGTA	32	0.52	0.947671	NmrA-like negative transcriptional regulator family protein [Source:NCBI gene (formerly Entrezgene);Acc:843865]
AT1G75280	CL.20351	1576	TCAGCCTTC	20	0.5	0.801382	NmrA-like negative transcriptional regulator family protein [Source:NCBI gene (formerly Entrezgene);Acc:843865]
AT1G75280	CL.20351	1835	GCAGCCTTC	87	0.2537313432835821	0.6187	NmrA-like negative transcriptional regulator family protein [Source:NCBI gene (formerly Entrezgene);Acc:843865]
AT1G75280	CL.20351	1832	CAGGCAGCC	82	0.782608695652174	0.736322	NmrA-like negative transcriptional regulator family protein [Source:NCBI gene (formerly Entrezgene);Acc:843865]
AT1G75280	CL.20351	1672	AGCGCTTAT	37	0.5	0.617348	NmrA-like negative transcriptional regulator family protein [Source:NCBI gene (formerly Entrezgene);Acc:843865]
AT1G75280	CL.20351	1828	GTGACAGGC	82	0.7719298245614035	0.843733	NmrA-like negative transcriptional regulator family protein [Source:NCBI gene (formerly Entrezgene);Acc:843865]
AT1G75280	CL.20351	1934	AGAGCACCT	64	0.24561403508771928	0.885607	NmrA-like negative transcriptional regulator family protein [Source:NCBI gene (formerly Entrezgene);Acc:843865]
AT1G75280	CL.20351	1872	TGCACATAT	88	0.8421052631578947	0.939198	NmrA-like negative transcriptional regulator family protein [Source:NCBI gene (formerly Entrezgene);Acc:843865]
AT1G75280	CL.20351	1771	AGATCTGGA	54	0.53125	0.655562	NmrA-like negative transcriptional regulator family protein [Source:NCBI gene (formerly Entrezgene);Acc:843865]
AT1G75280	CL.20351	1660	TACACAACT	35	0.9565217391304348	0.910058	NmrA-like negative transcriptional regulator family protein [Source:NCBI gene (formerly Entrezgene);Acc:843865]
AT1G75280	CL.20351	1811	AGAGCAAGA	78	0.3548387096774194	0.855984	NmrA-like negative transcriptional regulator family protein [Source:NCBI gene (formerly Entrezgene);Acc:843865]
AT1G75280	CL.20351	1658	AGTACACAA	32	0.8	0.921236	NmrA-like negative transcriptional regulator family protein [Source:NCBI gene (formerly Entrezgene);Acc:843865]
AT1G75280	CL.20351	1941	CTTGCACTT	54	0.3870967741935484	0.693702	NmrA-like negative transcriptional regulator family protein [Source:NCBI gene (formerly Entrezgene);Acc:843865]
AT1G75280	CL.20351	1583	TCGTCAAGG	21	0.6428571428571429	0.621803	NmrA-like negative transcriptional regulator family protein [Source:NCBI gene (formerly Entrezgene);Acc:843865]
AT1G75500	CL.33103	2407	ACATCGAAA	25	0.9130434782608695	0.995066	Walls Are Thin 1 [Source:NCBI gene (formerly Entrezgene);Acc:843886]
AT1G75500	CL.33103	2404	CCAACATCG	30	0.9473684210526315	0.755001	Walls Are Thin 1 [Source:NCBI gene (formerly Entrezgene);Acc:843886]
AT1G75760	CL.34714	1404	TGTGCTGGA	23	0.47058823529411764	0.701831	ER lumen protein retaining receptor family protein [Source:NCBI gene (formerly Entrezgene);Acc:843909]
AT1G75760	CL.34714	1390	AAAACATTT	21	1.0	0.917037	ER lumen protein retaining receptor family protein [Source:NCBI gene (formerly Entrezgene);Acc:843909]
AT1G75760	evm.model.utg7713_2287911_2511443__.8	1067	CCGTCTGGA	21	0.4666666666666667	0.667446	ER lumen protein retaining receptor family protein [Source:NCBI gene (formerly Entrezgene);Acc:843909]
AT1G75760	evm.model.utg7713_2287911_2511443__.8	1014	AAAACATTT	21	1.0	0.917037	ER lumen protein retaining receptor family protein [Source:NCBI gene (formerly Entrezgene);Acc:843909]
AT1G75760	CL.34714	1211	AAAACATTT	22	0.9375	0.92347	ER lumen protein retaining receptor family protein [Source:NCBI gene (formerly Entrezgene);Acc:843909]
AT1G75760	evm.model.utg7713_2287911_2511443__.8	1028	TGTGCTGGA	23	0.47058823529411764	0.701831	ER lumen protein retaining receptor family protein [Source:NCBI gene (formerly Entrezgene);Acc:843909]
AT1G75760	CL.34714	1225	TGTGCTGGA	23	0.47058823529411764	0.701831	ER lumen protein retaining receptor family protein [Source:NCBI gene (formerly Entrezgene);Acc:843909]
AT1G75760	CL.34714	1443	CCGTCTGGA	21	0.4666666666666667	0.667446	ER lumen protein retaining receptor family protein [Source:NCBI gene (formerly Entrezgene);Acc:843909]
AT1G75760	CL.34714	1264	CCGTCTGGA	21	0.4666666666666667	0.667446	ER lumen protein retaining receptor family protein [Source:NCBI gene (formerly Entrezgene);Acc:843909]
AT1G75950	CL.29473	767	GTCACAGCT	35	0.7741935483870968	0.991037	S phase kinase-associated protein 1 [Source:NCBI gene (formerly Entrezgene);Acc:843928]
AT1G75950	CL.29473	645	TGGGCGTTC	32	0.36363636363636365	0.63621	S phase kinase-associated protein 1 [Source:NCBI gene (formerly Entrezgene);Acc:843928]
AT1G75950	CL.29473	946	AAGTCGTCT	41	0.5217391304347826	0.780103	S phase kinase-associated protein 1 [Source:NCBI gene (formerly Entrezgene);Acc:843928]
AT1G75950	CL.29473	743	ACATCAAGA	25	0.7777777777777778	0.980253	S phase kinase-associated protein 1 [Source:NCBI gene (formerly Entrezgene);Acc:843928]
AT1G75950	CL.29473	866	AAGTCGTCT	41	0.5217391304347826	0.780103	S phase kinase-associated protein 1 [Source:NCBI gene (formerly Entrezgene);Acc:843928]
AT1G75950	CL.29473	921	GTCACAGCT	35	0.7741935483870968	0.991037	S phase kinase-associated protein 1 [Source:NCBI gene (formerly Entrezgene);Acc:843928]
AT1G75950	CL.29473	1200	CTAGCTGAC	101	0.7096774193548387	0.644204	S phase kinase-associated protein 1 [Source:NCBI gene (formerly Entrezgene);Acc:843928]
AT1G75950	CL.29473	799	TGGGCGTTC	32	0.36363636363636365	0.63621	S phase kinase-associated protein 1 [Source:NCBI gene (formerly Entrezgene);Acc:843928]
AT1G75950	CL.29473	839	TTGTCACAG	39	0.5333333333333333	0.947879	S phase kinase-associated protein 1 [Source:NCBI gene (formerly Entrezgene);Acc:843928]
AT1G75950	CL.29473	719	TGGGCGTTC	32	0.36363636363636365	0.63621	S phase kinase-associated protein 1 [Source:NCBI gene (formerly Entrezgene);Acc:843928]
AT1G75950	CL.29473	663	ACATCAAGA	25	0.7777777777777778	0.980253	S phase kinase-associated protein 1 [Source:NCBI gene (formerly Entrezgene);Acc:843928]
AT1G75950	CL.29473	792	AAGTCGTCT	41	0.5217391304347826	0.780103	S phase kinase-associated protein 1 [Source:NCBI gene (formerly Entrezgene);Acc:843928]
AT1G75950	CL.29473	1120	CTAGCTGAC	101	0.7096774193548387	0.638686	S phase kinase-associated protein 1 [Source:NCBI gene (formerly Entrezgene);Acc:843928]
AT1G75950	CL.29473	765	TTGTCACAG	39	0.5333333333333333	0.947879	S phase kinase-associated protein 1 [Source:NCBI gene (formerly Entrezgene);Acc:843928]
AT1G75950	CL.29473	919	TTGTCACAG	39	0.5333333333333333	0.947879	S phase kinase-associated protein 1 [Source:NCBI gene (formerly Entrezgene);Acc:843928]
AT1G75950	CL.29473	1046	CTAGCTGAC	101	0.7096774193548387	0.652876	S phase kinase-associated protein 1 [Source:NCBI gene (formerly Entrezgene);Acc:843928]
AT1G75950	CL.29473	841	GTCACAGCT	35	0.7741935483870968	0.991037	S phase kinase-associated protein 1 [Source:NCBI gene (formerly Entrezgene);Acc:843928]
AT1G75950	CL.29473	589	ACATCAAGA	25	0.7777777777777778	0.980253	S phase kinase-associated protein 1 [Source:NCBI gene (formerly Entrezgene);Acc:843928]
AT1G76100	CL.3570	840	AAGACAGTT	90	0.6785714285714286	0.895048	plastocyanin 1 [Source:NCBI gene (formerly Entrezgene);Acc:843942]
AT1G76100	CL.3570	831	TGAGCAATA	110	0.27472527472527475	0.910484	plastocyanin 1 [Source:NCBI gene (formerly Entrezgene);Acc:843942]
AT1G76100	CL.3570	772	GCAACGAAT	118	0.4186046511627907	0.917688	plastocyanin 1 [Source:NCBI gene (formerly Entrezgene);Acc:843942]
AT1G76100	CL.3570	674	GAGGCAGCG	70	0.8823529411764706	0.760969	plastocyanin 1 [Source:NCBI gene (formerly Entrezgene);Acc:843942]
AT1G76100	CL.3570	580	TACGCAGTC	29	0.56	0.977439	plastocyanin 1 [Source:NCBI gene (formerly Entrezgene);Acc:843942]
AT1G76100	CL.3570	758	GGAGCGAGA	113	0.4307692307692308	0.602282	plastocyanin 1 [Source:NCBI gene (formerly Entrezgene);Acc:843942]
AT1G76100	CL.3570	578	CATACGCAG	33	0.5217391304347826	0.911799	plastocyanin 1 [Source:NCBI gene (formerly Entrezgene);Acc:843942]
AT1G77290	CL.18446	1359	TTGACATTT	38	0.8275862068965517	0.990783	Glutathione S-transferase family protein [Source:NCBI gene (formerly Entrezgene);Acc:844065]
AT1G77290	CL.18446	1218	TTCGCGTTA	21	0.7692307692307693	0.658322	Glutathione S-transferase family protein [Source:NCBI gene (formerly Entrezgene);Acc:844065]
AT1G77290	CL.18446	1514	AGAGCATAT	35	0.32142857142857145	0.690325	Glutathione S-transferase family protein [Source:NCBI gene (formerly Entrezgene);Acc:844065]
AT1G77290	CL.18446	1377	TTGACATTG	40	0.6206896551724138	0.877853	Glutathione S-transferase family protein [Source:NCBI gene (formerly Entrezgene);Acc:844065]
AT1G77290	CL.18446	1126	TTCGCGTTA	21	0.7692307692307693	0.658322	Glutathione S-transferase family protein [Source:NCBI gene (formerly Entrezgene);Acc:844065]
AT1G77290	CL.18446	1384	TGAGCATAG	36	0.6538461538461539	0.953113	Glutathione S-transferase family protein [Source:NCBI gene (formerly Entrezgene);Acc:844065]
AT1G77290	CL.18446	1277	TTGACATTG	40	0.6206896551724138	0.877853	Glutathione S-transferase family protein [Source:NCBI gene (formerly Entrezgene);Acc:844065]
AT1G77290	CL.18446	1284	GGTACAAAC	25	1.0	0.770291	Glutathione S-transferase family protein [Source:NCBI gene (formerly Entrezgene);Acc:844065]
AT1G77290	CL.18446	1226	TTCGCGTTA	21	0.7692307692307693	0.658322	Glutathione S-transferase family protein [Source:NCBI gene (formerly Entrezgene);Acc:844065]
AT1G77290	CL.18446	1276	GGTACAAAC	24	1.0	0.7835	Glutathione S-transferase family protein [Source:NCBI gene (formerly Entrezgene);Acc:844065]
AT1G77290	CL.18446	1414	AGAGCATAT	35	0.32142857142857145	0.690325	Glutathione S-transferase family protein [Source:NCBI gene (formerly Entrezgene);Acc:844065]
AT1G77290	CL.18446	1252	CTAACATTT	36	0.9090909090909091	0.864499	Glutathione S-transferase family protein [Source:NCBI gene (formerly Entrezgene);Acc:844065]
AT1G77290	CL.18446	1344	CTAACATTT	37	0.9090909090909091	0.851355	Glutathione S-transferase family protein [Source:NCBI gene (formerly Entrezgene);Acc:844065]
AT1G77290	CL.18446	1369	TTGACATTG	40	0.6206896551724138	0.877853	Glutathione S-transferase family protein [Source:NCBI gene (formerly Entrezgene);Acc:844065]
AT1G77290	CL.18446	1248	GGAGCTGCT	23	0.6153846153846154	0.840074	Glutathione S-transferase family protein [Source:NCBI gene (formerly Entrezgene);Acc:844065]
AT1G77290	CL.18446	1376	TGAGCATAG	36	0.6538461538461539	0.953113	Glutathione S-transferase family protein [Source:NCBI gene (formerly Entrezgene);Acc:844065]
AT1G77290	CL.18446	1351	TTGACATTT	38	0.8275862068965517	0.990783	Glutathione S-transferase family protein [Source:NCBI gene (formerly Entrezgene);Acc:844065]
AT1G77290	CL.18446	1284	TGAGCATAG	36	0.6538461538461539	0.953113	Glutathione S-transferase family protein [Source:NCBI gene (formerly Entrezgene);Acc:844065]
AT1G77290	CL.18446	1184	GGTACAAAC	26	1.0	0.763578	Glutathione S-transferase family protein [Source:NCBI gene (formerly Entrezgene);Acc:844065]
AT1G77290	CL.18446	1352	CTAACATTT	37	0.9090909090909091	0.851355	Glutathione S-transferase family protein [Source:NCBI gene (formerly Entrezgene);Acc:844065]
AT1G77290	CL.18446	1148	GGAGCTGCT	23	0.6153846153846154	0.840074	Glutathione S-transferase family protein [Source:NCBI gene (formerly Entrezgene);Acc:844065]
AT1G77290	CL.18446	1259	TTGACATTT	38	0.8275862068965517	0.990783	Glutathione S-transferase family protein [Source:NCBI gene (formerly Entrezgene);Acc:844065]
AT1G77290	CL.18446	1240	GGAGCTGCT	23	0.6153846153846154	0.840074	Glutathione S-transferase family protein [Source:NCBI gene (formerly Entrezgene);Acc:844065]
AT1G77290	CL.18446	1506	AGAGCATAT	35	0.32142857142857145	0.690325	Glutathione S-transferase family protein [Source:NCBI gene (formerly Entrezgene);Acc:844065]
AT1G77710	CL.11481	518	CGGACTAGA	20	0.9444444444444444	0.999456	ubiquitin-fold modifier [Source:NCBI gene (formerly Entrezgene);Acc:844107]
AT1G77710	evm.model.group2.556	583	CGGACTAGA	20	0.9444444444444444	0.999456	ubiquitin-fold modifier [Source:NCBI gene (formerly Entrezgene);Acc:844107]
AT1G77840	CL.6420	2521	TTATCAAGT	42	0.84	0.958341	Translation initiation factor IF2/IF5 [Source:NCBI gene (formerly Entrezgene);Acc:844119]
AT1G77840	CL.6420	2144	TAGACTATA	41	0.2903225806451613	0.740213	Translation initiation factor IF2/IF5 [Source:NCBI gene (formerly Entrezgene);Acc:844119]
AT1G77840	CL.6420	2335	TAGACTATA	41	0.2903225806451613	0.740213	Translation initiation factor IF2/IF5 [Source:NCBI gene (formerly Entrezgene);Acc:844119]
AT1G77840	CL.6420	2448	TAGACTATA	41	0.2903225806451613	0.740213	Translation initiation factor IF2/IF5 [Source:NCBI gene (formerly Entrezgene);Acc:844119]
AT1G77840	CL.6420	2369	GTGACTGAG	42	0.8529411764705882	0.995677	Translation initiation factor IF2/IF5 [Source:NCBI gene (formerly Entrezgene);Acc:844119]
AT1G77840	CL.6420	2217	TTATCAAGT	42	0.84	0.958341	Translation initiation factor IF2/IF5 [Source:NCBI gene (formerly Entrezgene);Acc:844119]
AT1G77840	CL.6420	2482	GTGACTGAG	42	0.8529411764705882	0.995677	Translation initiation factor IF2/IF5 [Source:NCBI gene (formerly Entrezgene);Acc:844119]
AT1G77840	CL.6420	2536	TATGCTTAA	33	0.5714285714285714	0.733309	Translation initiation factor IF2/IF5 [Source:NCBI gene (formerly Entrezgene);Acc:844119]
AT1G77840	evm.model.group11.102	1791	GTGACTGAG	42	0.8529411764705882	0.995677	Translation initiation factor IF2/IF5 [Source:NCBI gene (formerly Entrezgene);Acc:844119]
AT1G77840	CL.6420	2178	GTGACTGAG	42	0.8529411764705882	0.995677	Translation initiation factor IF2/IF5 [Source:NCBI gene (formerly Entrezgene);Acc:844119]
AT1G77840	CL.6420	2423	TATGCTTAA	33	0.5714285714285714	0.733309	Translation initiation factor IF2/IF5 [Source:NCBI gene (formerly Entrezgene);Acc:844119]
AT1G77840	evm.model.group11.102	1757	TAGACTATA	41	0.2903225806451613	0.740213	Translation initiation factor IF2/IF5 [Source:NCBI gene (formerly Entrezgene);Acc:844119]
AT1G77840	CL.6420	2408	TTATCAAGT	42	0.84	0.958341	Translation initiation factor IF2/IF5 [Source:NCBI gene (formerly Entrezgene);Acc:844119]
AT1G77840	evm.model.group11.102	1830	TTATCAAGT	42	0.84	0.958341	Translation initiation factor IF2/IF5 [Source:NCBI gene (formerly Entrezgene);Acc:844119]
AT1G77840	evm.model.group11.102	1845	TATGCTTAA	33	0.5714285714285714	0.733309	Translation initiation factor IF2/IF5 [Source:NCBI gene (formerly Entrezgene);Acc:844119]
AT1G77840	CL.6420	2232	TATGCTTAA	33	0.5714285714285714	0.733309	Translation initiation factor IF2/IF5 [Source:NCBI gene (formerly Entrezgene);Acc:844119]
AT1G78900	CL.1856	2695	AGAGCGGAG	26	0.75	0.823044	vacuolar ATP synthase subunit A [Source:NCBI gene (formerly Entrezgene);Acc:844228]
AT1G78900	evm.model.group1.1381	2192	GCAACAGGA	31	0.7	0.958115	vacuolar ATP synthase subunit A [Source:NCBI gene (formerly Entrezgene);Acc:844228]
AT1G78900	CL.1856	2505	GGGGCGGAG	21	0.8823529411764706	0.779015	vacuolar ATP synthase subunit A [Source:NCBI gene (formerly Entrezgene);Acc:844228]
AT1G78900	CL.1856	2568	GCAACATGG	20	0.6666666666666666	0.62464	vacuolar ATP synthase subunit A [Source:NCBI gene (formerly Entrezgene);Acc:844228]
AT1G78900	CL.1856	2441	GGGGCGGAG	21	0.8823529411764706	0.779015	vacuolar ATP synthase subunit A [Source:NCBI gene (formerly Entrezgene);Acc:844228]
AT1G78900	CL.1856	2504	GCAACATGG	20	0.6666666666666666	0.62464	vacuolar ATP synthase subunit A [Source:NCBI gene (formerly Entrezgene);Acc:844228]
AT1G78900	evm.model.group1.1381	2189	CTTGCAACA	36	0.9259259259259259	0.972924	vacuolar ATP synthase subunit A [Source:NCBI gene (formerly Entrezgene);Acc:844228]
AT1G78900	evm.model.group1.1381	2252	GTTACGCGA	20	0.5384615384615384	0.785841	vacuolar ATP synthase subunit A [Source:NCBI gene (formerly Entrezgene);Acc:844228]
AT1G78900	CL.1856	2777	CTTGCAACA	36	0.9259259259259259	0.972924	vacuolar ATP synthase subunit A [Source:NCBI gene (formerly Entrezgene);Acc:844228]
AT1G78900	CL.1856	2734	TTAGCAGGC	26	0.8421052631578947	0.975072	vacuolar ATP synthase subunit A [Source:NCBI gene (formerly Entrezgene);Acc:844228]
AT1G78900	CL.1856	2840	GTTACGCGA	20	0.5384615384615384	0.785841	vacuolar ATP synthase subunit A [Source:NCBI gene (formerly Entrezgene);Acc:844228]
AT1G78900	evm.model.group1.1381	2146	TTAGCAGGC	25	0.8333333333333334	0.968391	vacuolar ATP synthase subunit A [Source:NCBI gene (formerly Entrezgene);Acc:844228]
AT1G78900	evm.model.group1.1381	2107	AGAGCGGAG	26	0.75	0.823044	vacuolar ATP synthase subunit A [Source:NCBI gene (formerly Entrezgene);Acc:844228]
AT1G78900	evm.model.group1.1381	2078	AATGCTGGT	20	0.42857142857142855	0.660669	vacuolar ATP synthase subunit A [Source:NCBI gene (formerly Entrezgene);Acc:844228]
[truncated: 7,899 more rows]
