# Supplementary material for: Epitranscriptomic and expression profiling in Riccia fluitans across diverse environmental conditions
Source: Comput Struct Biotechnol J. 2025 Oct 2;27:4232–45. doi: 10.1016/j.csbj.2025.10.002 (PMC12513226; doi:10.1016/j.csbj.2025.10.002)
Supplement: Supplementary file 2 — Supplementary material [file mmc2.zip › Supplementary materials/Table S15.xlsx]

## Sheet: Table S14
Table S15. Water mRNA length in significant m5C transcripts
riccia_gene_id	riccia_transcript_id	transcript_width	group	log(width)
CL.30	evm.model.group1.21	74992	C WATER	16.1944
CL.30	CL.30.3	6246	C WATER	12.6087
CL.185	evm.model.group1.123	2332	C WATER	11.1874
CL.301	CL.301.3	2732	C WATER	11.4157
CL.848	CL.848.1	2521	C WATER	11.2998
CL.862	CL.862.1	4492	C WATER	12.1331
CL.862	evm.model.group1.720	1911	C WATER	10.9001
CL.905	CL.905.3	2344	C WATER	11.1948
CL.977	CL.977.1	2765	C WATER	11.4331
CL.1013	CL.1013.2	1668	C WATER	10.7039
CL.1013	evm.model.group1.812	1600	C WATER	10.6439
CL.1096	evm.model.group1.857	1634	C WATER	10.6742
CL.1504	evm.model.group1.1207	1313	C WATER	10.3587
CL.1551	evm.model.group1.1239	2600	C WATER	11.3443
CL.1827	evm.model.group1.1376	1887	C WATER	10.8819
CL.1904	evm.model.group1.1484	1843	C WATER	10.8478
CL.1904	evm.model.group1.1485	399	C WATER	8.64024
CL.1904	evm.model.group1.1486	1988	C WATER	10.9571
CL.1951	evm.model.group1.1763	1331	C WATER	10.3783
CL.1972	evm.model.group1.1773	1508	C WATER	10.5584
CL.2026	CL.2026.1	27189	C WATER	14.7307
CL.2026	CL.2026.2	27062	C WATER	14.724
CL.2026	CL.2026.3	27023	C WATER	14.7219
CL.2026	evm.model.group1.1797	25388	C WATER	14.6319
CL.2026	evm.model.group1.1798	1398	C WATER	10.4491
CL.2043	evm.model.group1.1815	2680	C WATER	11.388
CL.2274	evm.model.group1.1926	10378	C WATER	13.3412
CL.2274	CL.2274.4	3918	C WATER	11.9359
CL.2436	evm.model.group1.2002	949	C WATER	9.89026
CL.2443	evm.model.group1.2009	4248	C WATER	12.0526
CL.2499	evm.model.group1.2094	3854	C WATER	11.9121
CL.2501	evm.model.group1.2095	1846	C WATER	10.8502
CL.2633	evm.model.group1.2199	2536	C WATER	11.3083
CL.2700	CL.2700.2	2951	C WATER	11.527
CL.2700	evm.model.group1.2229	965	C WATER	9.91439
CL.2700	evm.model.group1.2230	1875	C WATER	10.8727
CL.2755	evm.model.group1.2247	1997	C WATER	10.9636
CL.2801	evm.model.group1.2268	3167	C WATER	11.6289
CL.2926	evm.model.group1.2348	4420	C WATER	12.1098
CL.2952	evm.model.group1.2357	2817	C WATER	11.4599
CL.2978	evm.model.group1.2373	2827	C WATER	11.4651
CL.3308	evm.model.group1.2684	863	C WATER	9.75322
CL.3340	CL.3340.2	1771	C WATER	10.7903
CL.3372	CL.3372.4	4582	C WATER	12.1618
CL.3372	evm.model.group1.2722	3741	C WATER	11.8692
CL.3472	evm.model.group1.2768	1659	C WATER	10.6961
CL.3491	evm.model.group1.2782	592	C WATER	9.20945
CL.3506	evm.model.group1.2805	17177	C WATER	14.0682
CL.3619	evm.model.group1.2855	2689	C WATER	11.3929
CL.3685	evm.model.group1.2889	2699	C WATER	11.3982
CL.3690	CL.3690.1	32080	C WATER	14.9694
CL.3690	CL.3690.2	41270	C WATER	15.3328
CL.3690	CL.3690.3	11740	C WATER	13.5191
CL.3690	CL.3690.4	11740	C WATER	13.5191
CL.3690	CL.3690.5	32058	C WATER	14.9684
CL.3690	CL.3690.6	32040	C WATER	14.9676
CL.3690	evm.model.group1.2891	41135	C WATER	15.3281
CL.3690	CL.3690.9	1355	C WATER	10.4041
CL.3690	CL.3690.10	30885	C WATER	14.9146
CL.3690	CL.3690.11	21693	C WATER	14.4049
CL.3690	CL.3690.12	1338	C WATER	10.3859
CL.3690	CL.3690.14	10528	C WATER	13.3619
CL.3690	CL.3690.15	10526	C WATER	13.3617
CL.3690	CL.3690.16	1301	C WATER	10.3454
CL.3996	evm.model.group1.3055	3226	C WATER	11.6555
CL.4100	CL.4100.1	1453	C WATER	10.5048
CL.4104	evm.model.group1.3139	1965	C WATER	10.9403
CL.4104	evm.model.group1.3140	1537	C WATER	10.5859
CL.4333	evm.model.group1.3267	1612	C WATER	10.6546
CL.4520	evm.model.group1.3418	1428	C WATER	10.4798
CL.4580	CL.4580.2	2204	C WATER	11.1059
CL.4580	evm.model.group1.3444	1757	C WATER	10.7789
CL.4616	evm.model.group1.3461	5052	C WATER	12.3026
CL.4616	CL.4616.3	8115	C WATER	12.9864
CL.4616	CL.4616.4	3780	C WATER	11.8842
CL.4616	CL.4616.5	3661	C WATER	11.838
CL.4616	CL.4616.6	3475	C WATER	11.7628
CL.4616	evm.model.group1.3462	3095	C WATER	11.5957
CL.4623	evm.model.group1.3465	2676	C WATER	11.3859
CL.4660	evm.model.group1.3505	2626	C WATER	11.3587
CL.4867	CL.4867.1	1621	C WATER	10.6627
CL.5052	evm.model.group10.384	1802	C WATER	10.8154
CL.5052	CL.5052.3	1506	C WATER	10.5565
CL.5073	evm.model.group10.400	4122	C WATER	12.0091
CL.5086	CL.5086.3	1740	C WATER	10.7649
CL.5086	evm.model.group10.406	1406	C WATER	10.4574
CL.5086	evm.model.group10.407	1310	C WATER	10.3554
CL.5159	evm.model.group10.455	2311	C WATER	11.1743
CL.5389	evm.model.group10.572	1283	C WATER	10.3253
CL.5506	evm.model.group10.689	2506	C WATER	11.2912
CL.5506	evm.model.group10.690	1323	C WATER	10.3696
CL.5538	CL.5538.2	2420	C WATER	11.2408
CL.5538	evm.model.group10.765	1551	C WATER	10.599
CL.5563	evm.model.group10.771	3822	C WATER	11.9001
CL.5566	evm.model.group10.772	4975	C WATER	12.2805
CL.5803	CL.5803.1	18681	C WATER	14.1893
CL.5803	CL.5803.3	18266	C WATER	14.1569
CL.5803	CL.5803.4	18265	C WATER	14.1568
CL.5803	CL.5803.5	17829	C WATER	14.1219
CL.5803	evm.model.group10.965	16607	C WATER	14.0195
CL.5803	evm.model.group10.966	1023	C WATER	9.99859
CL.5873	evm.model.group10.1023	2502	C WATER	11.2889
CL.5873	evm.model.group10.1024	2053	C WATER	11.0035
CL.5920	evm.model.group10.1136	1932	C WATER	10.9159
CL.6028	CL.6028.2	4783	C WATER	12.2237
CL.6028	CL.6028.3	4777	C WATER	12.2219
CL.6028	evm.model.group10.1255	4335	C WATER	12.0818
CL.6035	evm.model.group10.1258	6709	C WATER	12.7119
CL.6053	evm.model.group10.1267	12360	C WATER	13.5934
CL.6053	CL.6053.4	3630	C WATER	11.8258
CL.6122	evm.model.group10.1314	558	C WATER	9.12412
CL.6122	evm.model.group10.1315	1944	C WATER	10.9248
CL.6238	evm.model.group10.1372	2339	C WATER	11.1917
CL.6638	evm.model.group11.254	2142	C WATER	11.0647
CL.6644	evm.model.group11.257	2440	C WATER	11.2527
CL.6661	evm.model.group11.262	6767	C WATER	12.7243
CL.6664	evm.model.group11.265	2248	C WATER	11.1344
CL.6667	CL.6667.2	3830	C WATER	11.9031
CL.6799	CL.6799.1	3855	C WATER	11.9125
CL.6799	CL.6799.2	4035	C WATER	11.9784
CL.6799	evm.model.group11.338	2287	C WATER	11.1592
CL.6872	evm.model.group11.423	713	C WATER	9.47776
CL.6966	evm.model.group11.467	1211	C WATER	10.242
CL.7086	CL.7086.2	939	C WATER	9.87498
CL.7131	CL.7131.3	3403	C WATER	11.7326
CL.7131	evm.model.group11.584	2972	C WATER	11.5372
CL.7262	evm.model.group11.712	2855	C WATER	11.4793
CL.7283	evm.model.group11.719	4190	C WATER	12.0327
CL.7298	evm.model.group11.729	2558	C WATER	11.3208
CL.7305	evm.model.group11.734	165	C WATER	7.36632
CL.7586	evm.model.group11.1003	832	C WATER	9.70044
CL.7586	evm.model.group11.1004	4612	C WATER	12.1712
CL.7613	evm.model.group11.1015	7068	C WATER	12.7871
CL.7764	evm.model.group11.1111	2763	C WATER	11.432
CL.7776	evm.model.group11.1118	968	C WATER	9.91886
CL.7794	evm.model.group11.1124	1543	C WATER	10.5915
CL.7794	evm.model.group11.1125	1824	C WATER	10.8329
CL.7825	evm.model.group11.1174	1983	C WATER	10.9535
CL.7909	evm.model.group12.113	3951	C WATER	11.948
CL.7939	evm.model.group12.123	2344	C WATER	11.1948
CL.7949	evm.model.group12.127	2258	C WATER	11.1408
CL.7950	CL.7950.2	2703	C WATER	11.4003
CL.7950	evm.model.group12.128	2106	C WATER	11.0403
CL.8016	evm.model.group12.159	4293	C WATER	12.0678
CL.8035	CL.8035.2	12450	C WATER	13.6039
CL.8035	evm.model.group12.166	12144	C WATER	13.568
CL.8077	evm.model.group12.176	2807	C WATER	11.4548
CL.8077	evm.model.group12.178	2448	C WATER	11.2574
CL.8117	CL.8117.2	1518	C WATER	10.568
CL.8117	CL.8117.3	767	C WATER	9.58308
CL.8547	evm.model.group12.716	5740	C WATER	12.4868
CL.8610	evm.model.group12.799	3156	C WATER	11.6239
CL.8794	evm.model.group12.946	1786	C WATER	10.8025
CL.9000	evm.model.group12.1119	5172	C WATER	12.3365
CL.9000	CL.9000.4	4628	C WATER	12.1762
CL.9000	CL.9000.5	4628	C WATER	12.1762
CL.9000	CL.9000.6	4213	C WATER	12.0406
CL.9000	evm.model.group12.1120	1922	C WATER	10.9084
CL.9000	CL.9000.8	2531	C WATER	11.3055
CL.9000	CL.9000.9	2531	C WATER	11.3055
CL.9000	CL.9000.10	2531	C WATER	11.3055
CL.9308	evm.model.group13.123	5180	C WATER	12.3387
CL.9341	evm.model.group13.137	1223	C WATER	10.2562
CL.9371	evm.model.group13.186	591	C WATER	9.20701
CL.9374	evm.model.group13.192	699	C WATER	9.44915
CL.9374	evm.model.group13.193	1690	C WATER	10.7228
CL.9439	evm.model.group13.258	2478	C WATER	11.275
CL.9439	CL.9439.3	1961	C WATER	10.9374
CL.9877	evm.model.group13.465	1719	C WATER	10.7474
CL.10569	CL.10569.2	2242	C WATER	11.1306
CL.10824	evm.model.group2.83	2340	C WATER	11.1923
CL.10844	evm.model.group2.93	552	C WATER	9.10852
CL.10873	evm.model.group2.106	5232	C WATER	12.3531
CL.11027	evm.model.group2.222	5365	C WATER	12.3894
CL.11038	evm.model.group2.231	1548	C WATER	10.5962
CL.11136	evm.model.group2.289	5991	C WATER	12.5486
CL.11166	evm.model.group2.304	1974	C WATER	10.9469
CL.11167	evm.model.group2.305	1338	C WATER	10.3859
CL.11465	evm.model.group2.472	2001	C WATER	10.9665
CL.11651	evm.model.group2.624	3633	C WATER	11.8269
CL.11652	CL.11652.1	1833	C WATER	10.84
CL.11652	CL.11652.2	1833	C WATER	10.84
CL.11652	CL.11652.4	1821	C WATER	10.8305
CL.11652	CL.11652.6	1805	C WATER	10.8178
CL.11652	evm.model.group2.625	1212	C WATER	10.2432
CL.11652	CL.11652.8	1679	C WATER	10.7134
CL.11652	CL.11652.9	1679	C WATER	10.7134
CL.11652	evm.model.group2.626	581	C WATER	9.18239
CL.11683	evm.model.group2.643	2600	C WATER	11.3443
CL.11741	evm.model.group2.673	4074	C WATER	11.9922
CL.11766	evm.model.group2.686	2782	C WATER	11.4419
CL.11924	evm.model.group2.859	4356	C WATER	12.0888
CL.11980	evm.model.group2.923	4297	C WATER	12.0691
CL.11980	evm.model.group2.924	587	C WATER	9.19722
CL.12024	evm.model.group2.944	4750	C WATER	12.2137
CL.12024	CL.12024.3	4118	C WATER	12.0077
CL.12188	evm.model.group2.1063	10451	C WATER	13.3514
CL.12303	CL.12303.3	3795	C WATER	11.8899
CL.12303	evm.model.group2.1128	2601	C WATER	11.3449
CL.12303	evm.model.group2.1129	1037	C WATER	10.0182
CL.12916	evm.model.group2.1524	3882	C WATER	11.9226
CL.13063	evm.model.group2.1621	4680	C WATER	12.1923
CL.13063	evm.model.group2.1622	2394	C WATER	11.2252
CL.13285	evm.model.group2.1783	2781	C WATER	11.4414
CL.13331	evm.model.group2.1815	2129	C WATER	11.056
CL.13396	CL.13396.1	7120	C WATER	12.7977
CL.13396	CL.13396.2	7120	C WATER	12.7977
CL.13396	CL.13396.3	7120	C WATER	12.7977
CL.13396	CL.13396.4	7044	C WATER	12.7822
CL.13396	evm.model.group2.1835	1335	C WATER	10.3826
CL.13396	evm.model.group2.1836	5271	C WATER	12.3639
CL.13644	evm.model.group2.1944	4851	C WATER	12.2441
CL.13827	CL.13827.1	3904	C WATER	11.9307
CL.13827	CL.13827.2	3892	C WATER	11.9263
CL.13827	evm.model.group2.2093	29539	C WATER	14.8503
CL.13853	evm.model.group2.2155	1785	C WATER	10.8017
CL.13939	CL.13939.2	2572	C WATER	11.3287
CL.13939	evm.model.group2.2249	1828	C WATER	10.8361
CL.14047	evm.model.group2.2352	3189	C WATER	11.6389
CL.14072	CL.14072.1	2980	C WATER	11.5411
CL.14072	CL.14072.2	2980	C WATER	11.5411
CL.14072	CL.14072.3	2979	C WATER	11.5406
CL.14072	CL.14072.4	2979	C WATER	11.5406
CL.14072	CL.14072.6	2969	C WATER	11.5358
CL.14072	CL.14072.7	2962	C WATER	11.5324
CL.14072	CL.14072.8	2881	C WATER	11.4924
CL.14072	evm.model.group2.2363	1286	C WATER	10.3287
CL.14105	evm.model.group2.2393	38117	C WATER	15.2181
CL.14123	evm.model.group2.2398	1790	C WATER	10.8057
CL.14200	CL.14200.1	8566	C WATER	13.0644
CL.14200	evm.model.group2.2442	6879	C WATER	12.748
CL.14253	evm.model.group2.2495	1689	C WATER	10.722
CL.14253	evm.model.group2.2496	11771	C WATER	13.5229
CL.14520	evm.model.group3.56	1180	C WATER	10.2046
CL.14876	evm.model.group3.518	3615	C WATER	11.8198
CL.15001	CL.15001.2	7506	C WATER	12.8738
CL.15001	evm.model.group3.600	4923	C WATER	12.2653
CL.15001	evm.model.group3.601	2238	C WATER	11.128
CL.15339	evm.model.group3.849	3190	C WATER	11.6393
CL.15607	evm.model.group3.1124	1956	C WATER	10.9337
CL.15697	CL.15697.2	3034	C WATER	11.567
CL.15697	CL.15697.3	3034	C WATER	11.567
CL.15697	evm.model.group3.1167	2771	C WATER	11.4362
CL.16028	evm.model.group3.1430	4376	C WATER	12.0954
CL.16029	evm.model.group3.1432	1294	C WATER	10.3376
CL.16064	CL.16064.2	1368	C WATER	10.4179
CL.16472	evm.model.group3.1841	1961	C WATER	10.9374
CL.16493	evm.model.group3.1845	3327	C WATER	11.7
CL.16574	evm.model.group3.1927	2017	C WATER	10.978
CL.16638	evm.model.group3.2073	1630	C WATER	10.6707
CL.16741	CL.16741.1	7245	C WATER	12.8228
CL.16741	evm.model.group3.2133	3154	C WATER	11.623
CL.16741	CL.16741.3	6320	C WATER	12.6257
CL.16746	evm.model.group3.2138	7953	C WATER	12.9573
CL.16775	evm.model.group3.2166	49329	C WATER	15.5901
CL.16775	CL.16775.3	6041	C WATER	12.5606
CL.16775	CL.16775.4	1290	C WATER	10.3332
CL.16775	CL.16775.5	1050	C WATER	10.0362
CL.16827	evm.model.group3.2186	7335	C WATER	12.8406
CL.16829	evm.model.group3.2188	2799	C WATER	11.4507
CL.16978	CL.16978.3	4964	C WATER	12.2773
CL.16978	evm.model.group3.2270	4531	C WATER	12.1456
CL.17345	CL.17345.2	2131	C WATER	11.0573
CL.17345	evm.model.group3.2515	1103	C WATER	10.1072
CL.17387	evm.model.group3.2535	1228	C WATER	10.2621
CL.17414	evm.model.group3.2550	1868	C WATER	10.8673
CL.17418	evm.model.group3.2555	1937	C WATER	10.9196
CL.17788	evm.model.group3.2790	2972	C WATER	11.5372
CL.17802	evm.model.group3.2794	1291	C WATER	10.3343
CL.17977	evm.model.group4.159	955	C WATER	9.89936
CL.18053	evm.model.group4.184	5271	C WATER	12.3639
CL.18193	evm.model.group4.352	2194	C WATER	11.0993
CL.18295	evm.model.group4.406	1644	C WATER	10.683
CL.18446	CL.18446.3	3019	C WATER	11.5599
CL.18446	evm.model.group4.493	3814	C WATER	11.8971
CL.18508	evm.model.group4.521	1130	C WATER	10.1421
CL.18541	evm.model.group4.535	3052	C WATER	11.5755
CL.18573	evm.model.group4.546	2243	C WATER	11.1312
CL.18585	evm.model.group4.548	39302	C WATER	15.2623
CL.18585	CL.18585.2	39284	C WATER	15.2617
CL.18585	CL.18585.3	4397	C WATER	12.1023
CL.18585	CL.18585.4	4137	C WATER	12.0144
CL.18585	CL.18585.5	4007	C WATER	11.9683
CL.18585	CL.18585.6	38894	C WATER	15.2473
CL.18585	CL.18585.10	5105	C WATER	12.3177
CL.18585	CL.18585.13	1637	C WATER	10.6768
CL.18585	evm.model.group4.549	3117	C WATER	11.6059
CL.18665	evm.model.group4.658	1981	C WATER	10.952
CL.18729	evm.model.group4.699	1437	C WATER	10.4888
CL.18744	evm.model.group4.706	1971	C WATER	10.9447
CL.18822	CL.18822.2	8531	C WATER	13.0585
CL.18935	evm.model.group4.870	3837	C WATER	11.9058
CL.19155	evm.model.group4.972	911	C WATER	9.83131
CL.19237	evm.model.group4.1012	2102	C WATER	11.0375
CL.19287	CL.19287.1	4184	C WATER	12.0307
CL.19287	CL.19287.4	3837	C WATER	11.9058
CL.19287	evm.model.group4.1041	3584	C WATER	11.8074
CL.19287	CL.19287.6	1717	C WATER	10.7457
CL.19378	evm.model.group4.1188	3086	C WATER	11.5915
CL.19378	evm.model.group4.1189	1235	C WATER	10.2703
CL.19380	evm.model.group4.1190	2147	C WATER	11.0681
CL.20122	CL.20122.2	4193	C WATER	12.0338
CL.20258	evm.model.group4.1671	2505	C WATER	11.2906
CL.20267	evm.model.group4.1672	1903	C WATER	10.8941
CL.20331	evm.model.group4.1716	3676	C WATER	11.8439
CL.20351	evm.model.group4.1738	2338	C WATER	11.1911
CL.20362	evm.model.group4.1744	5108	C WATER	12.3185
CL.20372	evm.model.group4.1750	1000	C WATER	9.96578
CL.20512	evm.model.group4.1832	134809	C WATER	17.0406
CL.20512	CL.20512.5	4249	C WATER	12.0529
CL.20512	CL.20512.6	53290	C WATER	15.7016
CL.20512	CL.20512.7	4249	C WATER	12.0529
CL.20512	CL.20512.8	4249	C WATER	12.0529
CL.20512	CL.20512.9	53290	C WATER	15.7016
CL.20512	CL.20512.10	53081	C WATER	15.6959
CL.20512	evm.model.group4.1833	1904	C WATER	10.8948
CL.20635	evm.model.group5.42	2371	C WATER	11.2113
CL.20738	CL.20738.3	3408	C WATER	11.7347
CL.20738	evm.model.group5.92	2899	C WATER	11.5013
CL.20738	evm.model.group5.93	2422	C WATER	11.242
CL.21134	evm.model.group5.291	1316	C WATER	10.3619
CL.21165	evm.model.group5.311	11387	C WATER	13.4751
CL.21188	evm.model.group5.324	1425	C WATER	10.4767
CL.21236	evm.model.group5.350	1321	C WATER	10.3674
CL.21654	evm.model.group5.621	963	C WATER	9.91139
CL.22067	CL.22067.2	2720	C WATER	11.4094
CL.22122	CL.22122.3	2539	C WATER	11.31
CL.22122	CL.22122.4	2515	C WATER	11.2963
CL.22122	evm.model.group5.846	2180	C WATER	11.0901
CL.22508	evm.model.group5.1093	469	C WATER	8.87344
CL.22640	evm.model.group5.1343	1130	C WATER	10.1421
CL.22699	evm.model.group5.1372	658	C WATER	9.36194
CL.22705	evm.model.group5.1373	2286	C WATER	11.1586
CL.22705	evm.model.group5.1374	1849	C WATER	10.8525
CL.22730	evm.model.group5.1388	3375	C WATER	11.7207
CL.22745	CL.22745.2	2009	C WATER	10.9723
CL.22819	evm.model.group5.1514	2820	C WATER	11.4615
CL.22913	evm.model.group5.1641	1499	C WATER	10.5498
CL.22969	evm.model.group5.1668	2314	C WATER	11.1762
CL.23282	evm.model.group5.1801	4060	C WATER	11.9873
CL.23403	evm.model.group5.1849	2993	C WATER	11.5474
CL.23425	evm.model.group5.1851	3392	C WATER	11.7279
CL.23726	evm.model.group6.152	1326	C WATER	10.3729
CL.23740	evm.model.group6.154	1481	C WATER	10.5324
CL.23747	evm.model.group6.157	2260	C WATER	11.1421
CL.23805	evm.model.group6.229	8230	C WATER	13.0067
CL.23805	CL.23805.4	4063	C WATER	11.9883
CL.23850	evm.model.group6.260	1614	C WATER	10.6564
CL.24073	evm.model.group6.352	2001	C WATER	10.9665
CL.24236	evm.model.group6.414	1293	C WATER	10.3365
CL.24445	CL.24445.2	5191	C WATER	12.3418
CL.24445	evm.model.group6.546	4354	C WATER	12.0881
CL.24494	evm.model.group6.583	2561	C WATER	11.3225
CL.24607	CL.24607.2	7102	C WATER	12.794
CL.24607	evm.model.group6.624	4163	C WATER	12.0234
CL.24607	CL.24607.4	5109	C WATER	12.3188
CL.25040	CL.25040.1	3022	C WATER	11.5613
CL.25040	evm.model.group6.906	2166	C WATER	11.0808
CL.25040	CL.25040.4	3360	C WATER	11.7142
CL.25040	evm.model.group6.907	751	C WATER	9.55267
CL.25150	evm.model.group6.964	1700	C WATER	10.7313
CL.25194	evm.model.group6.967	1688	C WATER	10.7211
CL.25227	evm.model.group6.988	456	C WATER	8.83289
CL.25250	evm.model.group6.998	2141	C WATER	11.0641
CL.25296	CL.25296.1	5305	C WATER	12.3731
CL.25296	CL.25296.2	5305	C WATER	12.3731
CL.25296	evm.model.group6.1016	7941	C WATER	12.9551
CL.25350	CL.25350.3	5068	C WATER	12.3072
CL.25350	CL.25350.5	5068	C WATER	12.3072
CL.25350	CL.25350.6	2880	C WATER	11.4919
CL.25350	CL.25350.7	5032	C WATER	12.2969
CL.25350	evm.model.group6.1032	831	C WATER	9.6987
CL.25350	CL.25350.9	3849	C WATER	11.9103
CL.25350	CL.25350.10	3935	C WATER	11.9421
CL.25350	evm.model.group6.1033	3055	C WATER	11.577
CL.25350	CL.25350.12	763	C WATER	9.57554
CL.25550	evm.model.group6.1143	1303	C WATER	10.3476
CL.25652	evm.model.group6.1362	1483	C WATER	10.5343
CL.25653	evm.model.group6.1363	1368	C WATER	10.4179
CL.25665	evm.model.group6.1368	3345	C WATER	11.7078
CL.25802	evm.model.group6.1442	5270	C WATER	12.3636
CL.25802	CL.25802.2	5241	C WATER	12.3556
CL.26061	evm.model.group6.1666	2126	C WATER	11.0539
CL.26206	evm.model.group7.45	1874	C WATER	10.8719
CL.26213	CL.26213.2	2109	C WATER	11.0423
CL.26213	CL.26213.4	1907	C WATER	10.8971
CL.26213	evm.model.group7.58	2238	C WATER	11.128
CL.26220	evm.model.group7.61	2989	C WATER	11.5454
CL.26246	evm.model.group7.67	1525	C WATER	10.5746
CL.26246	evm.model.group7.68	1997	C WATER	10.9636
CL.26697	evm.model.group7.514	2145	C WATER	11.0668
CL.26748	evm.model.group7.547	1424	C WATER	10.4757
CL.26751	CL.26751.1	1171	C WATER	10.1935
CL.26751	CL.26751.2	1050	C WATER	10.0362
CL.26810	evm.model.group7.578	1362	C WATER	10.4115
CL.26856	CL.26856.4	4224	C WATER	12.0444
CL.26856	evm.model.group7.596	3616	C WATER	11.8202
CL.26856	evm.model.group7.597	608	C WATER	9.24793
CL.26954	evm.model.group7.652	1870	C WATER	10.8688
CL.27013	evm.model.group7.678	1231	C WATER	10.2656
CL.27105	CL.27105.4	80790	C WATER	16.3019
CL.27105	CL.27105.5	80647	C WATER	16.2993
CL.27105	CL.27105.6	80647	C WATER	16.2993
CL.27105	evm.model.group7.714	1944	C WATER	10.9248
CL.27105	CL.27105.8	1173	C WATER	10.196
CL.27170	evm.model.group7.769	4457	C WATER	12.1219
CL.27176	evm.model.group7.770	8666	C WATER	13.0812
CL.27223	evm.model.group7.806	3296	C WATER	11.6865
CL.27377	evm.model.group7.899	797	C WATER	9.63844
CL.27475	evm.model.group7.935	4219	C WATER	12.0427
CL.27629	evm.model.group7.989	1908	C WATER	10.8978
CL.27642	evm.model.group7.996	3680	C WATER	11.8455
CL.27660	evm.model.group7.1004	1001	C WATER	9.96723
CL.27667	evm.model.group7.1009	3898	C WATER	11.9285
CL.27870	evm.model.group7.1162	3607	C WATER	11.8166
CL.27948	CL.27948.2	4485	C WATER	12.1309
CL.27948	evm.model.group7.1245	4193	C WATER	12.0338
CL.27976	evm.model.group7.1256	1618	C WATER	10.66
CL.28425	evm.model.group7.1667	1736	C WATER	10.7616
CL.28438	CL.28438.2	11578	C WATER	13.4991
CL.28438	evm.model.group7.1671	11262	C WATER	13.4592
CL.28438	CL.28438.4	4319	C WATER	12.0765
CL.28438	CL.28438.5	4274	C WATER	12.0614
CL.28626	evm.model.group7.1749	3209	C WATER	11.6479
CL.28629	evm.model.group7.1750	1137	C WATER	10.151
CL.28634	evm.model.group7.1755	5058	C WATER	12.3044
CL.28934	CL.28934.1	16986	C WATER	14.0521
CL.28959	CL.28959.3	10464	C WATER	13.3531
CL.28959	evm.model.group7.1888	855	C WATER	9.73978
CL.29160	evm.model.group8.126	3155	C WATER	11.6234
CL.29210	evm.model.group8.150	1621	C WATER	10.6627
CL.29228	evm.model.group8.164	639	C WATER	9.31967
CL.29308	evm.model.group8.247	347	C WATER	8.43879
CL.29316	evm.model.group8.277	3515	C WATER	11.7793
CL.29323	evm.model.group8.279	3338	C WATER	11.7048
CL.29473	evm.model.group8.334	3219	C WATER	11.6524
CL.29586	evm.model.group8.416	3691	C WATER	11.8498
CL.29760	evm.model.group8.492	2937	C WATER	11.5201
CL.29855	CL.29855.1	2657	C WATER	11.3756
CL.29855	CL.29855.2	2657	C WATER	11.3756
CL.29855	CL.29855.3	2657	C WATER	11.3756
CL.29855	CL.29855.5	1952	C WATER	10.9307
CL.29855	evm.model.group8.641	1038	C WATER	10.0196
CL.29934	evm.model.group8.680	3213	C WATER	11.6497
CL.30152	evm.model.group8.824	1025	C WATER	10.0014
CL.30254	evm.model.group8.855	3128	C WATER	11.611
CL.30430	CL.30430.1	3063	C WATER	11.5807
CL.30430	evm.model.group8.1014	1819	C WATER	10.8289
CL.30674	evm.model.group8.1285	2542	C WATER	11.3117
CL.30696	CL.30696.1	3841	C WATER	11.9073
CL.30696	evm.model.group8.1291	3135	C WATER	11.6142
CL.30706	evm.model.group8.1297	2420	C WATER	11.2408
CL.30783	evm.model.group8.1322	7022	C WATER	12.7777
CL.30793	evm.model.group8.1330	1473	C WATER	10.5245
CL.30859	evm.model.group8.1371	1746	C WATER	10.7698
CL.30892	evm.model.group8.1398	1926	C WATER	10.9114
CL.30892	CL.30892.3	1612	C WATER	10.6546
CL.30926	evm.model.group8.1407	2606	C WATER	11.3476
CL.30940	evm.model.group8.1412	1555	C WATER	10.6027
CL.31002	evm.model.group8.1435	1713	C WATER	10.7423
CL.31094	evm.model.group8.1506	3560	C WATER	11.7977
CL.31447	evm.model.group9.85	7506	C WATER	12.8738
CL.31447	CL.31447.5	3132	C WATER	11.6129
CL.31571	evm.model.group9.131	5962	C WATER	12.5416
CL.31644	evm.model.group9.167	2693	C WATER	11.395
CL.31874	evm.model.group9.361	28350	C WATER	14.7911
CL.31874	CL.31874.3	4048	C WATER	11.983
CL.31915	evm.model.group9.376	2492	C WATER	11.2831
CL.31946	evm.model.group9.413	2470	C WATER	11.2703
CL.32042	evm.model.group9.487	996	C WATER	9.96
CL.32335	evm.model.group9.676	593	C WATER	9.21189
CL.32525	CL.32525.1	1661	C WATER	10.6978
CL.32525	evm.model.group9.839	7714	C WATER	12.9133
CL.32543	evm.model.group9.847	4599	C WATER	12.1671
CL.32690	evm.model.group9.912	2797	C WATER	11.4497
CL.32750	evm.model.group9.1030	3816	C WATER	11.8978
CL.32932	evm.model.group9.1260	3176	C WATER	11.633
CL.32932	CL.32932.2	4648	C WATER	12.1824
CL.32976	evm.model.group9.1293	2663	C WATER	11.3788
CL.32976	evm.model.group9.1294	1236	C WATER	10.2715
CL.33103	evm.model.utg1315_1011780_1779404__.23	3374	C WATER	11.7202
CL.33103	CL.33103.3	5195	C WATER	12.3429
CL.33103	evm.model.utg1315_1011780_1779404__.24	2237	C WATER	11.1273
CL.33127	evm.model.utg1333_2226697_2281624__.1	4098	C WATER	12.0007
CL.33179	evm.model.utg155_2759622_2847121__.1	6093	C WATER	12.5729
CL.33196	evm.model.utg1661_840873_1372191__.4	5598	C WATER	12.4507
CL.33196	evm.model.utg1661_840873_1372191__.5	1026	C WATER	10.0028
CL.33222	CL.33222.2	3111	C WATER	11.6032
CL.33222	CL.33222.3	2714	C WATER	11.4062
CL.33222	CL.33222.4	2708	C WATER	11.403
CL.33222	CL.33222.5	2675	C WATER	11.3853
CL.33241	evm.model.utg166_4772363_4966345__.6	3188	C WATER	11.6384
CL.33330	evm.model.utg168_1_371413__.10	2454	C WATER	11.2609
CL.33356	evm.model.utg2157_1174894_1545155__.10	1776	C WATER	10.7944
CL.33606	evm.model.utg349_3200640_3770178__.11	1909	C WATER	10.8986
CL.33700	evm.model.utg388_1_149797__.3	2084	C WATER	11.0251
CL.33783	evm.model.utg415_5514107_5609984__.1	6727	C WATER	12.7157
CL.33783	evm.model.utg415_5514107_5609984__.2	1033	C WATER	10.0126
CL.33806	evm.model.utg422_1_267896__.2	11353	C WATER	13.4708
CL.33806	CL.33806.2	1270	C WATER	10.3106
CL.33806	CL.33806.3	9296	C WATER	13.1824
CL.33843	evm.model.utg4551_431494_512601__.1	3497	C WATER	11.7719
CL.33844	evm.model.utg4551_431494_512601__.2	1347	C WATER	10.3955
CL.33951	evm.model.utg535_4499152_4864212__.5	2744	C WATER	11.4221
CL.34003	CL.34003.1	4493	C WATER	12.1335
CL.34003	CL.34003.3	4447	C WATER	12.1186
CL.34003	evm.model.utg548_230440_521065__.9	1295	C WATER	10.3387
CL.34003	evm.model.utg548_230440_521065__.10	2232	C WATER	11.1241
CL.34003	CL.34003.8	1536	C WATER	10.585
CL.34003	CL.34003.9	1463	C WATER	10.5147
CL.34043	CL.34043.2	5147	C WATER	12.3295
CL.34043	evm.model.utg548_3458139_3498597__.4	4277	C WATER	12.0624
CL.34043	evm.model.utg548_3458139_3498597__.5	460	C WATER	8.84549
CL.34050	evm.model.utg548_4040903_4386744__.4	1577	C WATER	10.623
CL.34080	evm.model.utg548_4040903_4386744__.19	981	C WATER	9.93811
CL.34181	evm.model.utg550_5482437_5603980__.5	912	C WATER	9.83289
CL.34259	evm.model.utg578_4175522_4838346__.18	1913	C WATER	10.9016
CL.34313	CL.34313.1	647	C WATER	9.33762
CL.34313	evm.model.utg602_4869710_4942748__.4	5265	C WATER	12.3622
CL.34399	evm.model.utg6351_1009070_1296263__.2	4536	C WATER	12.1472
CL.34510	evm.model.utg6558_1_310212__.2	818	C WATER	9.67596
CL.34599	evm.model.utg7582_1_416147__.7	2459	C WATER	11.2639
CL.34605	evm.model.utg7582_1_416147__.10	1906	C WATER	10.8963
CL.34669	CL.34669.1	6920	C WATER	12.7566
CL.34669	evm.model.utg7713_1_267813__.4	904	C WATER	9.82018
CL.34669	CL.34669.4	5872	C WATER	12.5196
CL.34669	CL.34669.5	5872	C WATER	12.5196
CL.34669	CL.34669.6	5852	C WATER	12.5147
CL.34669	CL.34669.7	5846	C WATER	12.5132
CL.34669	evm.model.utg7713_1_267813__.5	1973	C WATER	10.9462
CL.34669	evm.model.utg7713_1_267813__.6	3834	C WATER	11.9046
CL.34719	CL.34719.2	325	C WATER	8.3443
CL.34806	evm.model.utg87_2701784_3545125__.3	1897	C WATER	10.8895
CL.34865	CL.34865.2	5993	C WATER	12.5491
CL.34865	CL.34865.3	5455	C WATER	12.4134
CL.34865	evm.model.utg87_2701784_3545125__.29	5455	C WATER	12.4134
CL.23	CL.23.1	3747	m5C WATER	11.8715
CL.23	evm.model.group1.19	3339	m5C WATER	11.7052
CL.30	CL.30.1	6322	m5C WATER	12.6262
CL.69	evm.model.group1.70	4937	m5C WATER	12.2694
CL.69	CL.69.2	4875	m5C WATER	12.2512
CL.69	CL.69.3	4843	m5C WATER	12.2417
CL.69	CL.69.4	4713	m5C WATER	12.2024
CL.185	CL.185.1	3134	m5C WATER	11.6138
CL.185	CL.185.2	1898	m5C WATER	10.8903
CL.185	CL.185.3	1898	m5C WATER	10.8903
CL.185	CL.185.4	2815	m5C WATER	11.4589
CL.185	CL.185.5	2701	m5C WATER	11.3993
CL.301	CL.301.1	2796	m5C WATER	11.4491
CL.301	CL.301.2	2744	m5C WATER	11.4221
CL.301	evm.model.group1.228	2107	m5C WATER	11.041
CL.303	CL.303.1	1372	m5C WATER	10.4221
CL.446	CL.446.1	1994	m5C WATER	10.9614
CL.672	CL.672.1	1443	m5C WATER	10.4949
CL.786	CL.786.1	2920	m5C WATER	11.5118
CL.786	CL.786.2	2733	m5C WATER	11.4163
CL.848	CL.848.2	2334	m5C WATER	11.1886
CL.862	CL.862.3	3200	m5C WATER	11.6439
CL.862	CL.862.4	3125	m5C WATER	11.6096
CL.862	CL.862.5	3051	m5C WATER	11.5751
CL.862	evm.model.group1.721	2197	m5C WATER	11.1013
CL.902	evm.model.group1.737	1626	m5C WATER	10.6671
CL.902	CL.902.2	1519	m5C WATER	10.5689
CL.905	CL.905.1	3743	m5C WATER	11.87
CL.905	CL.905.2	3689	m5C WATER	11.849
CL.905	evm.model.group1.739	3451	m5C WATER	11.7528
CL.925	evm.model.group1.750	2372	m5C WATER	11.2119
CL.977	CL.977.2	2764	m5C WATER	11.4325
CL.1013	CL.1013.1	2034	m5C WATER	10.9901
CL.1058	CL.1058.1	1622	m5C WATER	10.6636
CL.1058	CL.1058.2	1622	m5C WATER	10.6636
CL.1085	evm.model.group1.853	988	m5C WATER	9.94837
CL.1096	CL.1096.1	3143	m5C WATER	11.6179
CL.1318	CL.1318.1	7971	m5C WATER	12.9605
CL.1318	CL.1318.2	7881	m5C WATER	12.9442
CL.1383	CL.1383.1	2919	m5C WATER	11.5113
CL.1418	CL.1418.1	251	m5C WATER	7.97154
CL.1454	evm.model.group1.1173	1467	m5C WATER	10.5187
CL.1504	CL.1504.1	3900	m5C WATER	11.9293
CL.1551	CL.1551.1	3132	m5C WATER	11.6129
CL.1561	CL.1561.1	6936	m5C WATER	12.7599
CL.1561	evm.model.group1.1245	6872	m5C WATER	12.7465
CL.1744	CL.1744.1	845	m5C WATER	9.72281
CL.1827	CL.1827.1	2349	m5C WATER	11.1978
CL.1828	CL.1828.1	2463	m5C WATER	11.2662
CL.1828	evm.model.group1.1377	2342	m5C WATER	11.1935
CL.1856	CL.1856.1	7531	m5C WATER	12.8786
CL.1856	CL.1856.2	7406	m5C WATER	12.8545
CL.1856	evm.model.group1.1381	51385	m5C WATER	15.6491
CL.1856	CL.1856.4	6928	m5C WATER	12.7582
CL.1889	CL.1889.1	1904	m5C WATER	10.8948
CL.1889	evm.model.group1.1477	1423	m5C WATER	10.4747
CL.1904	CL.1904.1	5191	m5C WATER	12.3418
CL.1904	CL.1904.2	4901	m5C WATER	12.2589
CL.1904	CL.1904.3	5008	m5C WATER	12.29
CL.1939	CL.1939.1	2629	m5C WATER	11.3603
CL.1939	CL.1939.2	2584	m5C WATER	11.3354
CL.1939	evm.model.group1.1718	2323	m5C WATER	11.1818
CL.1951	CL.1951.1	1778	m5C WATER	10.796
CL.1956	CL.1956.1	3530	m5C WATER	11.7855
CL.1956	CL.1956.2	3529	m5C WATER	11.785
CL.1956	CL.1956.3	3528	m5C WATER	11.7846
CL.1956	CL.1956.4	3523	m5C WATER	11.7826
CL.1956	evm.model.group1.1765	3097	m5C WATER	11.5967
CL.1972	CL.1972.1	1895	m5C WATER	10.888
CL.2026	CL.2026.5	4914	m5C WATER	12.2627
CL.2043	CL.2043.1	1944	m5C WATER	10.9248
CL.2274	CL.2274.1	11516	m5C WATER	13.4914
CL.2274	CL.2274.2	5373	m5C WATER	12.3915
CL.2289	CL.2289.1	1818	m5C WATER	10.8281
CL.2292	CL.2292.1	4251	m5C WATER	12.0536
CL.2292	CL.2292.2	4251	m5C WATER	12.0536
CL.2292	CL.2292.3	4251	m5C WATER	12.0536
CL.2311	evm.model.group1.1944	783	m5C WATER	9.61287
CL.2436	CL.2436.1	1157	m5C WATER	10.1762
CL.2443	CL.2443.1	5125	m5C WATER	12.3233
CL.2499	CL.2499.1	4338	m5C WATER	12.0828
CL.2501	CL.2501.1	3317	m5C WATER	11.6957
CL.2501	CL.2501.2	2887	m5C WATER	11.4954
CL.2516	CL.2516.1	2708	m5C WATER	11.403
CL.2516	CL.2516.2	2708	m5C WATER	11.403
CL.2516	CL.2516.3	2685	m5C WATER	11.3907
CL.2516	CL.2516.4	2683	m5C WATER	11.3896
CL.2516	evm.model.group1.2147	2419	m5C WATER	11.2402
CL.2633	CL.2633.1	3050	m5C WATER	11.5746
CL.2662	evm.model.group1.2209	1104	m5C WATER	10.1085
CL.2700	CL.2700.1	3536	m5C WATER	11.7879
CL.2700	CL.2700.3	2663	m5C WATER	11.3788
CL.2755	CL.2755.1	4410	m5C WATER	12.1066
CL.2801	CL.2801.1	4070	m5C WATER	11.9908
CL.2820	CL.2820.1	3566	m5C WATER	11.8001
CL.2820	CL.2820.2	1730	m5C WATER	10.7566
CL.2820	evm.model.group1.2276	1471	m5C WATER	10.5226
CL.2875	CL.2875.1	3416	m5C WATER	11.7381
CL.2875	CL.2875.2	3416	m5C WATER	11.7381
CL.2875	CL.2875.3	3317	m5C WATER	11.6957
CL.2875	CL.2875.4	3317	m5C WATER	11.6957
CL.2875	CL.2875.5	3317	m5C WATER	11.6957
CL.2875	CL.2875.6	3260	m5C WATER	11.6707
CL.2875	evm.model.group1.2316	3151	m5C WATER	11.6216
CL.2902	evm.model.group1.2338	1201	m5C WATER	10.23
CL.2904	CL.2904.1	244	m5C WATER	7.93074
CL.2926	CL.2926.1	6014	m5C WATER	12.5541
CL.2926	CL.2926.2	6014	m5C WATER	12.5541
CL.2952	CL.2952.1	3645	m5C WATER	11.8317
CL.2978	CL.2978.1	3359	m5C WATER	11.7138
CL.2978	CL.2978.2	3224	m5C WATER	11.6546
CL.3012	CL.3012.1	2689	m5C WATER	11.3929
CL.3012	evm.model.group1.2389	2384	m5C WATER	11.2192
CL.3044	CL.3044.1	2670	m5C WATER	11.3826
CL.3044	CL.3044.2	2670	m5C WATER	11.3826
CL.3068	CL.3068.1	1248	m5C WATER	10.2854
CL.3308	CL.3308.2	4051	m5C WATER	11.9841
CL.3308	CL.3308.3	4031	m5C WATER	11.9769
CL.3308	CL.3308.4	3016	m5C WATER	11.5584
CL.3308	evm.model.group1.2685	2177	m5C WATER	11.0881
CL.3340	CL.3340.1	1771	m5C WATER	10.7903
CL.3354	CL.3354.1	1132	m5C WATER	10.1447
CL.3372	CL.3372.1	4582	m5C WATER	12.1618
CL.3372	CL.3372.2	4582	m5C WATER	12.1618
CL.3372	CL.3372.3	4582	m5C WATER	12.1618
CL.3412	CL.3412.1	1387	m5C WATER	10.4378
CL.3412	CL.3412.2	1195	m5C WATER	10.2228
CL.3472	CL.3472.1	5849	m5C WATER	12.514
CL.3472	CL.3472.3	4941	m5C WATER	12.2706
CL.3472	evm.model.group1.2769	4190	m5C WATER	12.0327
CL.3491	CL.3491.1	2065	m5C WATER	11.0119
CL.3506	CL.3506.1	3901	m5C WATER	11.9296
CL.3506	CL.3506.2	17742	m5C WATER	14.1149
CL.3506	CL.3506.3	2770	m5C WATER	11.4357
CL.3554	CL.3554.1	1734	m5C WATER	10.7599
CL.3565	CL.3565.1	2992	m5C WATER	11.5469
CL.3570	CL.3570.1	859	m5C WATER	9.74651
CL.3619	CL.3619.1	4374	m5C WATER	12.0947
CL.3685	CL.3685.1	3257	m5C WATER	11.6693
CL.3690	CL.3690.7	1147	m5C WATER	10.1636
CL.3690	CL.3690.13	19672	m5C WATER	14.2639
CL.3690	CL.3690.17	10444	m5C WATER	13.3504
CL.3690	CL.3690.18	10444	m5C WATER	13.3504
CL.3690	CL.3690.19	8820	m5C WATER	13.1066
CL.3690	CL.3690.20	1362	m5C WATER	10.4115
CL.3690	evm.model.group1.2892	8743	m5C WATER	13.0939
CL.3690	CL.3690.22	1157	m5C WATER	10.1762
CL.3707	CL.3707.1	1852	m5C WATER	10.8549
CL.3711	CL.3711.1	336	m5C WATER	8.39232
CL.3716	CL.3716.1	1851	m5C WATER	10.8541
CL.3719	CL.3719.1	336	m5C WATER	8.39232
CL.3724	CL.3724.1	1852	m5C WATER	10.8549
CL.3728	CL.3728.1	322	m5C WATER	8.33092
CL.3731	CL.3731.1	1852	m5C WATER	10.8549
CL.3734	CL.3734.1	5198	m5C WATER	12.3437
CL.3736	CL.3736.1	1851	m5C WATER	10.8541
CL.3738	CL.3738.1	3044	m5C WATER	11.5718
CL.3752	CL.3752.1	1969	m5C WATER	10.9432
CL.3753	CL.3753.1	430	m5C WATER	8.74819
CL.3877	CL.3877.1	2208	m5C WATER	11.1085
CL.3887	CL.3887.1	1446	m5C WATER	10.4979
CL.3887	evm.model.group1.3013	1446	m5C WATER	10.4979
CL.3893	CL.3893.1	2363	m5C WATER	11.2064
CL.3893	evm.model.group1.3014	2215	m5C WATER	11.1131
CL.3901	CL.3901.1	993	m5C WATER	9.95565
CL.3939	CL.3939.1	6095	m5C WATER	12.5734
CL.3939	CL.3939.2	6095	m5C WATER	12.5734
CL.3939	CL.3939.3	5496	m5C WATER	12.4242
CL.3939	CL.3939.4	5496	m5C WATER	12.4242
CL.3939	CL.3939.5	5468	m5C WATER	12.4168
CL.3961	CL.3961.1	707	m5C WATER	9.46557
CL.3996	CL.3996.1	3508	m5C WATER	11.7764
CL.4090	evm.model.group1.3133	1028	m5C WATER	10.0056
CL.4096	evm.model.group1.3135	811	m5C WATER	9.66356
CL.4100	evm.model.group1.3136	1327	m5C WATER	10.374
CL.4104	CL.4104.1	4500	m5C WATER	12.1357
CL.4268	CL.4268.1	2698	m5C WATER	11.3977
CL.4268	evm.model.group1.3236	2482	m5C WATER	11.2773
CL.4290	CL.4290.1	2438	m5C WATER	11.2515
CL.4333	CL.4333.1	2148	m5C WATER	11.0688
CL.4520	CL.4520.1	2260	m5C WATER	11.1421
CL.4576	evm.model.group1.3442	2763	m5C WATER	11.432
CL.4576	CL.4576.2	2614	m5C WATER	11.352
CL.4580	CL.4580.1	2204	m5C WATER	11.1059
CL.4616	CL.4616.2	2807	m5C WATER	11.4548
CL.4623	CL.4623.1	5207	m5C WATER	12.3462
CL.4623	CL.4623.3	4131	m5C WATER	12.0123
CL.4623	CL.4623.4	4111	m5C WATER	12.0053
CL.4623	evm.model.group1.3466	2531	m5C WATER	11.3055
CL.4660	CL.4660.1	3994	m5C WATER	11.9636
CL.4660	CL.4660.2	3748	m5C WATER	11.8719
CL.4660	CL.4660.3	3625	m5C WATER	11.8238
CL.4660	CL.4660.4	3624	m5C WATER	11.8234
CL.4660	CL.4660.5	3508	m5C WATER	11.7764
CL.4867	evm.model.group10.127	1551	m5C WATER	10.599
CL.5034	CL.5034.1	1415	m5C WATER	10.4666
CL.5034	evm.model.group10.379	189559	m5C WATER	17.5323
CL.5034	CL.5034.3	1439	m5C WATER	10.4909
CL.5045	CL.5045.1	1463	m5C WATER	10.5147
CL.5052	CL.5052.2	2262	m5C WATER	11.1434
CL.5073	CL.5073.1	5863	m5C WATER	12.5174
CL.5073	CL.5073.2	5037	m5C WATER	12.2983
CL.5080	evm.model.group10.402	2173	m5C WATER	11.0855
CL.5086	CL.5086.1	2163	m5C WATER	11.0788
CL.5086	CL.5086.2	2036	m5C WATER	10.9915
CL.5159	CL.5159.1	3099	m5C WATER	11.5976
CL.5168	evm.model.group10.456	1022	m5C WATER	9.99718
CL.5333	evm.model.group10.552	3034	m5C WATER	11.567
CL.5333	CL.5333.2	2167	m5C WATER	11.0815
CL.5341	evm.model.group10.553	1753	m5C WATER	10.7756
CL.5389	CL.5389.1	3373	m5C WATER	11.7198
CL.5389	CL.5389.2	3210	m5C WATER	11.6484
CL.5423	CL.5423.1	3615	m5C WATER	11.8198
CL.5423	evm.model.group10.597	3473	m5C WATER	11.762
CL.5438	evm.model.group10.607	1034	m5C WATER	10.014
CL.5506	CL.5506.1	4340	m5C WATER	12.0835
CL.5506	CL.5506.2	4098	m5C WATER	12.0007
CL.5506	CL.5506.3	3737	m5C WATER	11.8677
CL.5538	CL.5538.1	2644	m5C WATER	11.3685
CL.5539	CL.5539.1	2494	m5C WATER	11.2842
CL.5539	CL.5539.2	2491	m5C WATER	11.2825
CL.5560	CL.5560.1	3067	m5C WATER	11.5826
CL.5560	evm.model.group10.770	2533	m5C WATER	11.3066
CL.5563	CL.5563.1	4734	m5C WATER	12.2088
CL.5563	CL.5563.2	4734	m5C WATER	12.2088
CL.5563	CL.5563.3	5520	m5C WATER	12.4305
CL.5566	CL.5566.1	5782	m5C WATER	12.4974
CL.5569	CL.5569.1	1969	m5C WATER	10.9432
CL.5569	CL.5569.2	1969	m5C WATER	10.9432
CL.5569	CL.5569.3	1923	m5C WATER	10.9091
CL.5654	CL.5654.1	3106	m5C WATER	11.6008
CL.5654	CL.5654.2	2941	m5C WATER	11.5221
CL.5654	evm.model.group10.827	2843	m5C WATER	11.4732
CL.5691	CL.5691.1	2138	m5C WATER	11.062
CL.5691	evm.model.group10.858	1432	m5C WATER	10.4838
CL.5793	CL.5793.1	2355	m5C WATER	11.2015
CL.5796	CL.5796.1	2740	m5C WATER	11.42
CL.5803	CL.5803.2	18266	m5C WATER	14.1569
CL.5873	CL.5873.1	5656	m5C WATER	12.4656
CL.5873	CL.5873.2	5656	m5C WATER	12.4656
CL.5873	CL.5873.3	6109	m5C WATER	12.5767
CL.5878	evm.model.group10.1025	1310	m5C WATER	10.3554
CL.5920	CL.5920.1	2674	m5C WATER	11.3848
CL.5920	CL.5920.2	2674	m5C WATER	11.3848
CL.6028	CL.6028.1	4783	m5C WATER	12.2237
CL.6035	CL.6035.1	7698	m5C WATER	12.9103
CL.6053	CL.6053.1	3476	m5C WATER	11.7632
CL.6053	CL.6053.3	2995	m5C WATER	11.5483
CL.6064	evm.model.group10.1284	1600	m5C WATER	10.6439
CL.6067	CL.6067.1	3005	m5C WATER	11.5531
CL.6067	evm.model.group10.1286	2509	m5C WATER	11.2929
CL.6122	CL.6122.1	2575	m5C WATER	11.3304
CL.6122	CL.6122.2	2575	m5C WATER	11.3304
CL.6122	CL.6122.3	2502	m5C WATER	11.2889
CL.6192	evm.model.group10.1356	1532	m5C WATER	10.5812
CL.6199	evm.model.group10.1360	1496	m5C WATER	10.5469
CL.6203	CL.6203.1	4716	m5C WATER	12.2033
CL.6238	CL.6238.1	3628	m5C WATER	11.825
CL.6332	CL.6332.1	4643	m5C WATER	12.1808
CL.6332	CL.6332.2	3873	m5C WATER	11.9192
CL.6342	CL.6342.1	3191	m5C WATER	11.6398
CL.6366	CL.6366.1	2516	m5C WATER	11.2969
CL.6366	evm.model.group11.88	2394	m5C WATER	11.2252
CL.6369	CL.6369.1	1218	m5C WATER	10.2503
CL.6370	CL.6370.1	1788	m5C WATER	10.8041
CL.6420	evm.model.group11.102	3743	m5C WATER	11.87
CL.6420	CL.6420.2	3718	m5C WATER	11.8603
CL.6420	CL.6420.3	3701	m5C WATER	11.8537
CL.6420	CL.6420.4	3694	m5C WATER	11.851
CL.6506	CL.6506.1	1246	m5C WATER	10.2831
CL.6506	evm.model.group11.154	1002	m5C WATER	9.96867
CL.6630	CL.6630.1	3092	m5C WATER	11.5943
CL.6638	CL.6638.1	2198	m5C WATER	11.102
CL.6644	CL.6644.1	2560	m5C WATER	11.3219
CL.6661	CL.6661.2	6547	m5C WATER	12.6766
CL.6661	CL.6661.3	6547	m5C WATER	12.6766
CL.6664	CL.6664.1	3100	m5C WATER	11.5981
CL.6667	CL.6667.1	5073	m5C WATER	12.3086
CL.6667	evm.model.group11.267	4650	m5C WATER	12.183
CL.6680	CL.6680.1	2106	m5C WATER	11.0403
CL.6794	CL.6794.1	1701	m5C WATER	10.7322
CL.6794	evm.model.group11.336	1491	m5C WATER	10.5421
CL.6799	CL.6799.3	3183	m5C WATER	11.6362
CL.6799	CL.6799.4	3070	m5C WATER	11.584
CL.6799	CL.6799.5	2235	m5C WATER	11.1261
CL.6872	CL.6872.1	1800	m5C WATER	10.8138
CL.6894	CL.6894.1	2311	m5C WATER	11.1743
CL.6900	CL.6900.1	3127	m5C WATER	11.6106
CL.6913	CL.6913.1	2383	m5C WATER	11.2186
CL.6913	evm.model.group11.438	2202	m5C WATER	11.1046
CL.6946	evm.model.group11.453	3238	m5C WATER	11.6609
CL.6966	CL.6966.1	3062	m5C WATER	11.5803
CL.6978	CL.6978.1	1713	m5C WATER	10.7423
CL.6986	CL.6986.1	2302	m5C WATER	11.1687
CL.7086	CL.7086.1	1779	m5C WATER	10.7969
CL.7102	CL.7102.1	5237	m5C WATER	12.3545
CL.7123	evm.model.group11.583	6467	m5C WATER	12.6589
CL.7123	CL.7123.2	6312	m5C WATER	12.6239
CL.7123	CL.7123.3	6312	m5C WATER	12.6239
CL.7123	CL.7123.4	5933	m5C WATER	12.5345
CL.7131	CL.7131.1	3664	m5C WATER	11.8392
CL.7131	CL.7131.2	3545	m5C WATER	11.7916
CL.7152	CL.7152.1	1225	m5C WATER	10.2586
CL.7154	CL.7154.1	1459	m5C WATER	10.5108
CL.7156	CL.7156.1	1239	m5C WATER	10.275
CL.7158	CL.7158.1	1515	m5C WATER	10.5651
CL.7195	CL.7195.1	1008	m5C WATER	9.97728
CL.7207	evm.model.group11.646	5136	m5C WATER	12.3264
CL.7207	CL.7207.2	4061	m5C WATER	11.9876
CL.7221	CL.7221.1	5445	m5C WATER	12.4107
CL.7221	CL.7221.2	110470	m5C WATER	16.7533
CL.7221	CL.7221.3	110470	m5C WATER	16.7533
CL.7221	CL.7221.4	110470	m5C WATER	16.7533
CL.7221	CL.7221.5	110467	m5C WATER	16.7533
CL.7221	CL.7221.6	110315	m5C WATER	16.7513
CL.7221	CL.7221.7	5420	m5C WATER	12.4041
CL.7260	CL.7260.1	3600	m5C WATER	11.8138
CL.7260	evm.model.group11.711	3111	m5C WATER	11.6032
CL.7262	CL.7262.1	4159	m5C WATER	12.022
CL.7283	CL.7283.1	5008	m5C WATER	12.29
CL.7298	CL.7298.1	3144	m5C WATER	11.6184
CL.7305	CL.7305.1	1895	m5C WATER	10.888
CL.7389	CL.7389.1	3361	m5C WATER	11.7147
CL.7509	CL.7509.1	1705	m5C WATER	10.7356
CL.7514	CL.7514.1	3058	m5C WATER	11.5784
CL.7514	CL.7514.2	3056	m5C WATER	11.5774
CL.7514	evm.model.group11.888	2438	m5C WATER	11.2515
CL.7515	evm.model.group11.889	1362	m5C WATER	10.4115
CL.7586	CL.7586.1	5241	m5C WATER	12.3556
CL.7586	CL.7586.3	4870	m5C WATER	12.2497
CL.7591	CL.7591.1	4870	m5C WATER	12.2497
CL.7591	evm.model.group11.1005	2823	m5C WATER	11.463
CL.7613	CL.7613.1	8743	m5C WATER	13.0939
CL.7613	CL.7613.2	8724	m5C WATER	13.0908
CL.7748	evm.model.group11.1107	2035	m5C WATER	10.9908
CL.7764	CL.7764.1	4967	m5C WATER	12.2782
CL.7764	CL.7764.2	4967	m5C WATER	12.2782
CL.7764	CL.7764.3	4887	m5C WATER	12.2547
CL.7764	CL.7764.4	4364	m5C WATER	12.0914
CL.7776	CL.7776.1	2371	m5C WATER	11.2113
CL.7776	CL.7776.2	2022	m5C WATER	10.9816
CL.7794	CL.7794.1	5054	m5C WATER	12.3032
CL.7825	CL.7825.1	4054	m5C WATER	11.9851
CL.7825	CL.7825.2	4054	m5C WATER	11.9851
CL.7848	evm.model.group12.11	686	m5C WATER	9.42206
CL.7880	CL.7880.1	2451	m5C WATER	11.2592
CL.7909	CL.7909.1	5926	m5C WATER	12.5328
CL.7909	CL.7909.2	5926	m5C WATER	12.5328
CL.7909	CL.7909.3	4629	m5C WATER	12.1765
CL.7939	CL.7939.1	4185	m5C WATER	12.031
CL.7949	CL.7949.1	3260	m5C WATER	11.6707
CL.7949	CL.7949.2	2947	m5C WATER	11.525
CL.7950	CL.7950.1	2951	m5C WATER	11.527
CL.7957	CL.7957.1	2529	m5C WATER	11.3044
CL.7957	evm.model.group12.133	2322	m5C WATER	11.1812
CL.7985	CL.7985.1	2750	m5C WATER	11.4252
CL.8006	evm.model.group12.154	5366	m5C WATER	12.3896
CL.8006	CL.8006.2	5121	m5C WATER	12.3222
CL.8006	CL.8006.3	4453	m5C WATER	12.1206
CL.8016	CL.8016.1	4592	m5C WATER	12.1649
CL.8035	CL.8035.1	12450	m5C WATER	13.6039
CL.8077	CL.8077.2	5441	m5C WATER	12.4097
CL.8077	CL.8077.3	5199	m5C WATER	12.344
CL.8077	CL.8077.4	28028	m5C WATER	14.7746
CL.8077	evm.model.group12.177	2744	m5C WATER	11.4221
CL.8077	CL.8077.6	5847	m5C WATER	12.5135
CL.8077	evm.model.group12.179	3142	m5C WATER	11.6175
CL.8088	CL.8088.1	2166	m5C WATER	11.0808
CL.8088	CL.8088.2	2164	m5C WATER	11.0795
CL.8088	evm.model.group12.182	1766	m5C WATER	10.7863
CL.8090	CL.8090.1	6879	m5C WATER	12.748
CL.8090	CL.8090.2	6658	m5C WATER	12.7009
CL.8090	evm.model.group12.184	6332	m5C WATER	12.6284
CL.8117	evm.model.group12.201	5788	m5C WATER	12.4988
CL.8166	CL.8166.1	1642	m5C WATER	10.6812
CL.8199	evm.model.group12.265	4784	m5C WATER	12.224
CL.8200	CL.8200.1	2516	m5C WATER	11.2969
CL.8200	evm.model.group12.266	1484	m5C WATER	10.5353
CL.8275	CL.8275.1	2519	m5C WATER	11.2986
CL.8275	CL.8275.2	2519	m5C WATER	11.2986
CL.8547	CL.8547.1	6999	m5C WATER	12.7729
CL.8547	CL.8547.2	6975	m5C WATER	12.768
CL.8610	CL.8610.1	4704	m5C WATER	12.1997
CL.8618	evm.model.group12.800	1879	m5C WATER	10.8757
CL.8619	evm.model.group12.802	3653	m5C WATER	11.8349
CL.8669	CL.8669.1	1569	m5C WATER	10.6156
CL.8682	evm.model.group12.848	1287	m5C WATER	10.3298
CL.8684	evm.model.group12.849	1388	m5C WATER	10.4388
CL.8687	evm.model.group12.851	1069	m5C WATER	10.062
CL.8697	evm.model.group12.855	1142	m5C WATER	10.1573
CL.8699	CL.8699.1	3152	m5C WATER	11.6221
CL.8708	evm.model.group12.861	3035	m5C WATER	11.5675
CL.8708	CL.8708.2	2685	m5C WATER	11.3907
CL.8735	evm.model.group12.875	1172	m5C WATER	10.1948
CL.8736	CL.8736.1	4113	m5C WATER	12.006
CL.8736	CL.8736.2	3317	m5C WATER	11.6957
CL.8736	evm.model.group12.876	3050	m5C WATER	11.5746
CL.8794	CL.8794.1	3558	m5C WATER	11.7969
CL.8807	evm.model.group12.980	1534	m5C WATER	10.5831
CL.9000	CL.9000.1	10666	m5C WATER	13.3807
CL.9000	CL.9000.2	13011	m5C WATER	13.6674
CL.9012	evm.model.group12.1124	8532	m5C WATER	13.0587
CL.9012	CL.9012.2	7862	m5C WATER	12.9407
CL.9012	CL.9012.3	7860	m5C WATER	12.9403
CL.9012	CL.9012.4	7860	m5C WATER	12.9403
CL.9135	CL.9135.1	1876	m5C WATER	10.8734
CL.9164	evm.model.group13.1	1270	m5C WATER	10.3106
CL.9199	CL.9199.1	2801	m5C WATER	11.4517
CL.9199	CL.9199.2	2801	m5C WATER	11.4517
CL.9199	evm.model.group13.21	2185	m5C WATER	11.0934
CL.9205	evm.model.group13.25	1561	m5C WATER	10.6083
CL.9308	CL.9308.1	5777	m5C WATER	12.4961
CL.9309	CL.9309.1	2306	m5C WATER	11.1712
CL.9312	CL.9312.1	2671	m5C WATER	11.3832
CL.9312	CL.9312.2	2671	m5C WATER	11.3832
CL.9341	CL.9341.2	3800	m5C WATER	11.8918
CL.9341	CL.9341.3	3800	m5C WATER	11.8918
CL.9341	evm.model.group13.138	2739	m5C WATER	11.4194
CL.9371	CL.9371.1	3615	m5C WATER	11.8198
CL.9371	CL.9371.3	2975	m5C WATER	11.5387
CL.9371	evm.model.group13.187	2638	m5C WATER	11.3652
CL.9374	CL.9374.1	3772	m5C WATER	11.8811
CL.9439	CL.9439.1	2749	m5C WATER	11.4247
CL.9492	CL.9492.1	4740	m5C WATER	12.2107
CL.9494	CL.9494.1	13023	m5C WATER	13.6688
CL.9502	CL.9502.1	4014	m5C WATER	11.9708
CL.9502	CL.9502.2	4001	m5C WATER	11.9661
CL.9505	CL.9505.1	25716	m5C WATER	14.6504
CL.9842	CL.9842.1	2427	m5C WATER	11.245
CL.9842	CL.9842.2	2427	m5C WATER	11.245
CL.9842	evm.model.group13.415	2293	m5C WATER	11.163
CL.9877	CL.9877.1	2688	m5C WATER	11.3923
CL.9894	evm.model.group13.471	4155	m5C WATER	12.0206
CL.9894	CL.9894.2	4384	m5C WATER	12.098
CL.9894	CL.9894.3	4289	m5C WATER	12.0664
CL.9894	CL.9894.4	3609	m5C WATER	11.8174
CL.9967	evm.model.group16.24	1370	m5C WATER	10.42
CL.10551	evm.model.group16.364	6468	m5C WATER	12.6591
CL.10551	CL.10551.2	6313	m5C WATER	12.6241
CL.10551	CL.10551.3	6313	m5C WATER	12.6241
CL.10551	CL.10551.4	5934	m5C WATER	12.5348
CL.10569	CL.10569.1	2242	m5C WATER	11.1306
CL.10569	evm.model.group16.370	1382	m5C WATER	10.4325
CL.10760	CL.10760.1	5606	m5C WATER	12.4528
CL.10760	CL.10760.2	5805	m5C WATER	12.5031
CL.10760	evm.model.group2.43	3944	m5C WATER	11.9454
CL.10774	CL.10774.1	5350	m5C WATER	12.3853
CL.10774	CL.10774.2	5350	m5C WATER	12.3853
CL.10774	CL.10774.3	5208	m5C WATER	12.3465
CL.10774	evm.model.group2.55	5029	m5C WATER	12.2961
CL.10824	CL.10824.1	2663	m5C WATER	11.3788
CL.10844	CL.10844.1	4842	m5C WATER	12.2414
CL.10844	CL.10844.2	4648	m5C WATER	12.1824
CL.10844	evm.model.group2.94	3988	m5C WATER	11.9614
CL.10873	CL.10873.1	6187	m5C WATER	12.595
CL.10873	CL.10873.2	6187	m5C WATER	12.595
CL.10873	CL.10873.3	75767	m5C WATER	16.2093
CL.10873	CL.10873.4	5646	m5C WATER	12.463
CL.10873	CL.10873.6	6199	m5C WATER	12.5978
CL.10873	CL.10873.7	5661	m5C WATER	12.4668
CL.10873	CL.10873.8	5661	m5C WATER	12.4668
CL.10873	CL.10873.9	5661	m5C WATER	12.4668
CL.10873	CL.10873.10	5643	m5C WATER	12.4622
CL.10909	CL.10909.1	6013	m5C WATER	12.5539
CL.11027	CL.11027.1	6167	m5C WATER	12.5904
CL.11027	CL.11027.2	6018	m5C WATER	12.5551
CL.11027	CL.11027.3	5945	m5C WATER	12.5375
CL.11034	CL.11034.1	1830	m5C WATER	10.8376
CL.11034	CL.11034.2	14214	m5C WATER	13.795
CL.11034	evm.model.group2.229	4734	m5C WATER	12.2088
CL.11034	CL.11034.4	2064	m5C WATER	11.0112
CL.11038	CL.11038.1	3268	m5C WATER	11.6742
CL.11086	CL.11086.1	2173	m5C WATER	11.0855
CL.11136	CL.11136.1	6408	m5C WATER	12.6457
CL.11136	CL.11136.2	6408	m5C WATER	12.6457
CL.11159	CL.11159.1	1644	m5C WATER	10.683
CL.11166	CL.11166.1	3031	m5C WATER	11.5656
CL.11167	CL.11167.1	1757	m5C WATER	10.7789
CL.11266	CL.11266.1	1957	m5C WATER	10.9344
CL.11350	evm.model.group2.420	1741	m5C WATER	10.7657
CL.11410	evm.model.group2.451	5148	m5C WATER	12.3298
CL.11410	CL.11410.2	4967	m5C WATER	12.2782
CL.11435	evm.model.group2.459	2006	m5C WATER	10.9701
CL.11435	CL.11435.2	1856	m5C WATER	10.858
CL.11435	CL.11435.3	1846	m5C WATER	10.8502
CL.11435	CL.11435.4	1842	m5C WATER	10.8471
CL.11435	CL.11435.5	1842	m5C WATER	10.8471
CL.11435	CL.11435.6	1840	m5C WATER	10.8455
CL.11464	CL.11464.1	4559	m5C WATER	12.1545
CL.11464	CL.11464.2	4548	m5C WATER	12.151
CL.11464	evm.model.group2.471	3195	m5C WATER	11.6416
CL.11465	CL.11465.1	2758	m5C WATER	11.4294
CL.11465	CL.11465.2	2758	m5C WATER	11.4294
CL.11481	evm.model.group2.556	4073	m5C WATER	11.9919
CL.11481	CL.11481.2	2660	m5C WATER	11.3772
CL.11648	CL.11648.1	2759	m5C WATER	11.4299
CL.11648	evm.model.group2.623	2544	m5C WATER	11.3129
CL.11651	CL.11651.1	4710	m5C WATER	12.2015
CL.11651	CL.11651.2	4447	m5C WATER	12.1186
CL.11652	CL.11652.3	1821	m5C WATER	10.8305
CL.11652	CL.11652.5	1805	m5C WATER	10.8178
CL.11667	CL.11667.1	3416	m5C WATER	11.7381
CL.11683	CL.11683.1	3132	m5C WATER	11.6129
CL.11683	CL.11683.2	2972	m5C WATER	11.5372
CL.11741	CL.11741.1	4551	m5C WATER	12.152
CL.11766	CL.11766.1	2389	m5C WATER	11.2222
CL.11906	CL.11906.1	2332	m5C WATER	11.1874
CL.11924	CL.11924.1	4551	m5C WATER	12.152
CL.11924	CL.11924.2	4540	m5C WATER	12.1485
CL.11938	CL.11938.1	1043	m5C WATER	10.0265
CL.11938	CL.11938.2	984	m5C WATER	9.94251
CL.11980	CL.11980.1	5692	m5C WATER	12.4747
CL.12002	CL.12002.1	2196	m5C WATER	11.1007
CL.12002	evm.model.group2.930	2196	m5C WATER	11.1007
CL.12024	CL.12024.2	4130	m5C WATER	12.0119
CL.12039	CL.12039.1	1046	m5C WATER	10.0307
CL.12057	CL.12057.1	1270	m5C WATER	10.3106
CL.12064	evm.model.group2.999	1579	m5C WATER	10.6248
CL.12067	evm.model.group2.1000	758	m5C WATER	9.56605
CL.12081	CL.12081.1	1306	m5C WATER	10.3509
CL.12082	CL.12082.1	5608	m5C WATER	12.4533
CL.12082	CL.12082.2	5546	m5C WATER	12.4372
CL.12082	CL.12082.3	5496	m5C WATER	12.4242
CL.12082	evm.model.group2.1017	5430	m5C WATER	12.4067
CL.12126	CL.12126.1	1062	m5C WATER	10.0526
CL.12188	CL.12188.1	11731	m5C WATER	13.518
CL.12231	CL.12231.1	4150	m5C WATER	12.0189
CL.12231	evm.model.group2.1087	4138	m5C WATER	12.0147
CL.12231	CL.12231.3	4121	m5C WATER	12.0088
CL.12250	CL.12250.1	3498	m5C WATER	11.7723
CL.12289	CL.12289.1	5798	m5C WATER	12.5013
CL.12303	CL.12303.1	3922	m5C WATER	11.9374
CL.12303	CL.12303.2	3922	m5C WATER	11.9374
CL.12406	evm.model.group2.1191	1165	m5C WATER	10.1861
CL.12533	CL.12533.1	3069	m5C WATER	11.5836
CL.12636	CL.12636.1	2179	m5C WATER	11.0895
CL.12670	CL.12670.1	2250	m5C WATER	11.1357
CL.12670	CL.12670.2	2214	m5C WATER	11.1124
CL.12670	evm.model.group2.1417	1846	m5C WATER	10.8502
CL.12670	CL.12670.4	1124	m5C WATER	10.1344
CL.12695	evm.model.group2.1430	2779	m5C WATER	11.4404
CL.12724	evm.model.group2.1448	3311	m5C WATER	11.6931
CL.12724	CL.12724.2	3121	m5C WATER	11.6078
CL.12724	CL.12724.3	2954	m5C WATER	11.5285
CL.12724	CL.12724.4	2861	m5C WATER	11.4823
CL.12801	evm.model.group2.1483	3153	m5C WATER	11.6225
CL.12809	evm.model.group2.1487	632	m5C WATER	9.30378
CL.12854	evm.model.group2.1505	1063	m5C WATER	10.0539
CL.12872	CL.12872.1	4956	m5C WATER	12.275
CL.12872	evm.model.group2.1510	4629	m5C WATER	12.1765
CL.12888	CL.12888.1	2891	m5C WATER	11.4974
CL.12916	CL.12916.1	4536	m5C WATER	12.1472
CL.12916	CL.12916.2	4536	m5C WATER	12.1472
CL.12951	CL.12951.1	2093	m5C WATER	11.0314
CL.12975	CL.12975.1	5002	m5C WATER	12.2883
CL.12975	evm.model.group2.1545	3673	m5C WATER	11.8427
CL.13020	CL.13020.1	4023	m5C WATER	11.9741
CL.13020	evm.model.group2.1566	3786	m5C WATER	11.8865
CL.13063	CL.13063.1	8701	m5C WATER	13.087
CL.13063	CL.13063.2	8701	m5C WATER	13.087
CL.13063	CL.13063.3	8693	m5C WATER	13.0856
CL.13063	CL.13063.4	8564	m5C WATER	13.0641
CL.13063	CL.13063.5	7074	m5C WATER	12.7883
CL.13193	CL.13193.1	3640	m5C WATER	11.8297
CL.13193	CL.13193.2	3585	m5C WATER	11.8078
CL.13193	CL.13193.3	3575	m5C WATER	11.8037
CL.13193	evm.model.group2.1694	3158	m5C WATER	11.6248
CL.13200	CL.13200.1	1353	m5C WATER	10.4019
CL.13277	CL.13277.1	2043	m5C WATER	10.9965
CL.13285	CL.13285.1	3513	m5C WATER	11.7785
CL.13300	CL.13300.1	3356	m5C WATER	11.7125
CL.13331	CL.13331.1	5306	m5C WATER	12.3734
CL.13331	CL.13331.2	5306	m5C WATER	12.3734
CL.13340	evm.model.group2.1818	1906	m5C WATER	10.8963
CL.13340	CL.13340.2	1596	m5C WATER	10.6402
CL.13396	CL.13396.5	7036	m5C WATER	12.7805
CL.13396	CL.13396.6	6653	m5C WATER	12.6998
CL.13510	CL.13510.1	1139	m5C WATER	10.1536
CL.13545	CL.13545.1	1843	m5C WATER	10.8478
CL.13565	CL.13565.1	1058	m5C WATER	10.0471
CL.13565	CL.13565.2	984	m5C WATER	9.94251
CL.13644	CL.13644.1	5317	m5C WATER	12.3764
CL.13644	CL.13644.2	5317	m5C WATER	12.3764
CL.13644	CL.13644.3	5248	m5C WATER	12.3576
CL.13737	CL.13737.1	3709	m5C WATER	11.8568
CL.13737	CL.13737.2	2990	m5C WATER	11.5459
CL.13794	CL.13794.1	6379	m5C WATER	12.6391
CL.13794	CL.13794.2	5795	m5C WATER	12.5006
CL.13794	CL.13794.3	5749	m5C WATER	12.4891
CL.13794	CL.13794.4	5742	m5C WATER	12.4873
CL.13827	CL.13827.4	4055	m5C WATER	11.9855
CL.13853	CL.13853.1	2876	m5C WATER	11.4898
CL.13856	CL.13856.1	3239	m5C WATER	11.6613
CL.13868	CL.13868.1	2411	m5C WATER	11.2354
CL.13868	evm.model.group2.2159	2411	m5C WATER	11.2354
CL.13912	evm.model.group2.2167	2637	m5C WATER	11.3647
CL.13912	CL.13912.2	2427	m5C WATER	11.245
CL.13939	CL.13939.1	2616	m5C WATER	11.3531
CL.13939	CL.13939.3	2539	m5C WATER	11.31
CL.13974	CL.13974.1	2489	m5C WATER	11.2814
CL.13982	CL.13982.1	1898	m5C WATER	10.8903
CL.13985	CL.13985.1	328	m5C WATER	8.35755
CL.13989	CL.13989.1	3411	m5C WATER	11.736
CL.14011	evm.model.group2.2330	686	m5C WATER	9.42206
CL.14047	CL.14047.1	5116	m5C WATER	12.3208
CL.14047	CL.14047.2	5112	m5C WATER	12.3197
CL.14047	CL.14047.3	5112	m5C WATER	12.3197
CL.14048	CL.14048.1	3821	m5C WATER	11.8997
CL.14048	evm.model.group2.2355	3753	m5C WATER	11.8738
CL.14059	CL.14059.1	3124	m5C WATER	11.6092
CL.14072	CL.14072.5	2971	m5C WATER	11.5367
CL.14097	evm.model.group2.2391	1643	m5C WATER	10.6821
CL.14105	CL.14105.1	3168	m5C WATER	11.6294
CL.14105	CL.14105.3	2227	m5C WATER	11.1209
CL.14123	CL.14123.1	1876	m5C WATER	10.8734
CL.14123	CL.14123.2	1876	m5C WATER	10.8734
CL.14123	CL.14123.3	1875	m5C WATER	10.8727
CL.14174	CL.14174.1	2482	m5C WATER	11.2773
CL.14183	CL.14183.1	1648	m5C WATER	10.6865
CL.14200	CL.14200.3	3399	m5C WATER	11.7309
CL.14200	CL.14200.4	3326	m5C WATER	11.6996
CL.14200	CL.14200.5	3102	m5C WATER	11.599
CL.14253	CL.14253.1	2114	m5C WATER	11.0458
CL.14253	CL.14253.2	2114	m5C WATER	11.0458
CL.14253	CL.14253.3	2114	m5C WATER	11.0458
CL.14253	CL.14253.4	15195	m5C WATER	13.8913
CL.14253	CL.14253.5	2111	m5C WATER	11.0437
CL.14253	CL.14253.6	1969	m5C WATER	10.9432
CL.14345	evm.model.group2.2558	1586	m5C WATER	10.6312
CL.14436	evm.model.group3.11	1346	m5C WATER	10.3945
CL.14520	CL.14520.1	5543	m5C WATER	12.4365
CL.14520	CL.14520.3	5157	m5C WATER	12.3323
CL.14520	CL.14520.4	5025	m5C WATER	12.2949
CL.14520	evm.model.group3.57	3950	m5C WATER	11.9476
CL.14581	CL.14581.1	2161	m5C WATER	11.0775
CL.14604	evm.model.group3.85	3065	m5C WATER	11.5817
CL.14876	CL.14876.1	5954	m5C WATER	12.5396
CL.14876	CL.14876.2	5951	m5C WATER	12.5389
CL.14945	evm.model.group3.567	5056	m5C WATER	12.3038
CL.14995	evm.model.group3.597	1603	m5C WATER	10.6466
CL.15001	CL.15001.1	2148	m5C WATER	11.0688
CL.15053	CL.15053.1	2685	m5C WATER	11.3907
CL.15053	evm.model.group3.637	2084	m5C WATER	11.0251
CL.15057	evm.model.group3.638	3754	m5C WATER	11.8742
CL.15057	CL.15057.2	1623	m5C WATER	10.6644
CL.15081	CL.15081.1	1895	m5C WATER	10.888
CL.15081	evm.model.group3.649	1632	m5C WATER	10.6724
CL.15115	evm.model.group3.663	5521	m5C WATER	12.4307
CL.15115	CL.15115.2	5402	m5C WATER	12.3993
CL.15115	CL.15115.3	5352	m5C WATER	12.3859
CL.15339	CL.15339.1	3828	m5C WATER	11.9024
CL.15339	CL.15339.2	3615	m5C WATER	11.8198
CL.15339	CL.15339.3	3257	m5C WATER	11.6693
CL.15339	CL.15339.4	3257	m5C WATER	11.6693
CL.15428	CL.15428.1	1815	m5C WATER	10.8258
CL.15586	CL.15586.1	4361	m5C WATER	12.0904
CL.15586	CL.15586.2	4345	m5C WATER	12.0851
CL.15586	evm.model.group3.1040	3549	m5C WATER	11.7932
CL.15607	CL.15607.1	3802	m5C WATER	11.8925
CL.15607	CL.15607.2	3640	m5C WATER	11.8297
CL.15607	CL.15607.3	3183	m5C WATER	11.6362
CL.15644	CL.15644.1	849	m5C WATER	9.72962
CL.15656	CL.15656.1	2745	m5C WATER	11.4226
CL.15697	CL.15697.1	3366	m5C WATER	11.7168
CL.15716	CL.15716.1	3875	m5C WATER	11.92
CL.15716	CL.15716.2	3875	m5C WATER	11.92
CL.15716	evm.model.group3.1174	3508	m5C WATER	11.7764
CL.15723	CL.15723.1	3558	m5C WATER	11.7969
CL.15736	evm.model.group3.1222	2634	m5C WATER	11.363
CL.15883	CL.15883.1	3710	m5C WATER	11.8572
CL.15883	evm.model.group3.1264	3596	m5C WATER	11.8122
CL.15883	CL.15883.3	3560	m5C WATER	11.7977
CL.15973	CL.15973.1	2617	m5C WATER	11.3537
CL.15973	evm.model.group3.1409	2417	m5C WATER	11.239
CL.15982	CL.15982.1	6461	m5C WATER	12.6575
CL.15982	evm.model.group3.1413	5786	m5C WATER	12.4984
CL.15982	CL.15982.3	4152	m5C WATER	12.0196
CL.16028	CL.16028.2	3784	m5C WATER	11.8857
CL.16029	CL.16029.1	1978	m5C WATER	10.9498
CL.16064	CL.16064.1	1368	m5C WATER	10.4179
CL.16080	evm.model.group3.1442	8147	m5C WATER	12.9921
CL.16080	CL.16080.2	7638	m5C WATER	12.899
CL.16080	CL.16080.3	7638	m5C WATER	12.899
CL.16080	CL.16080.4	7638	m5C WATER	12.899
CL.16080	CL.16080.5	7638	m5C WATER	12.899
CL.16080	CL.16080.6	7638	m5C WATER	12.899
CL.16080	CL.16080.7	7571	m5C WATER	12.8863
CL.16080	CL.16080.8	7571	m5C WATER	12.8863
CL.16080	CL.16080.9	4923	m5C WATER	12.2653
CL.16178	CL.16178.1	2630	m5C WATER	11.3608
CL.16178	CL.16178.2	91000	m5C WATER	16.4736
CL.16178	evm.model.group3.1494	135150	m5C WATER	17.0442
CL.16178	CL.16178.4	61068	m5C WATER	15.8981
CL.16178	CL.16178.5	60989	m5C WATER	15.8963
CL.16178	CL.16178.6	2334	m5C WATER	11.1886
CL.16178	CL.16178.7	2243	m5C WATER	11.1312
CL.16178	CL.16178.8	2683	m5C WATER	11.3896
CL.16325	evm.model.group3.1738	3270	m5C WATER	11.6751
CL.16325	CL.16325.2	2218	m5C WATER	11.115
CL.16472	CL.16472.1	2431	m5C WATER	11.2473
CL.16493	CL.16493.1	4052	m5C WATER	11.9844
CL.16574	CL.16574.1	3068	m5C WATER	11.5831
CL.16634	evm.model.group3.2072	982	m5C WATER	9.93958
CL.16638	CL.16638.1	2874	m5C WATER	11.4888
CL.16638	CL.16638.2	2360	m5C WATER	11.2046
CL.16662	CL.16662.1	360	m5C WATER	8.49185
CL.16665	CL.16665.1	1899	m5C WATER	10.891
CL.16672	CL.16672.1	1899	m5C WATER	10.891
CL.16680	CL.16680.1	1389	m5C WATER	10.4398
CL.16687	CL.16687.1	1852	m5C WATER	10.8549
CL.16693	CL.16693.1	2659	m5C WATER	11.3767
CL.16737	evm.model.group3.2136	2129	m5C WATER	11.056
CL.16741	CL.16741.4	5849	m5C WATER	12.514
CL.16741	evm.model.group3.2134	3643	m5C WATER	11.8309
CL.16746	CL.16746.1	5620	m5C WATER	12.4564
CL.16775	CL.16775.2	7794	m5C WATER	12.9281
CL.16813	CL.16813.1	2573	m5C WATER	11.3292
CL.16813	evm.model.group3.2181	1548	m5C WATER	10.5962
CL.16827	CL.16827.1	8127	m5C WATER	12.9885
CL.16827	CL.16827.3	8104	m5C WATER	12.9844
CL.16827	CL.16827.4	8103	m5C WATER	12.9842
CL.16829	CL.16829.1	3444	m5C WATER	11.7499
CL.16921	CL.16921.1	1325	m5C WATER	10.3718
CL.16921	CL.16921.2	1309	m5C WATER	10.3542
CL.16949	CL.16949.1	2866	m5C WATER	11.4848
CL.16978	CL.16978.1	5916	m5C WATER	12.5304
CL.16978	CL.16978.2	5867	m5C WATER	12.5184
CL.17038	CL.17038.1	3742	m5C WATER	11.8696
CL.17038	evm.model.group3.2296	3573	m5C WATER	11.8029
CL.17038	CL.17038.3	3379	m5C WATER	11.7224
CL.17038	CL.17038.4	3371	m5C WATER	11.719
CL.17064	CL.17064.1	2920	m5C WATER	11.5118
CL.17121	evm.model.group3.2336	1214	m5C WATER	10.2456
CL.17315	CL.17315.1	1233	m5C WATER	10.268
CL.17316	CL.17316.1	1646	m5C WATER	10.6847
CL.17345	CL.17345.1	2879	m5C WATER	11.4914
CL.17352	CL.17352.1	2755	m5C WATER	11.4278
CL.17387	CL.17387.1	1690	m5C WATER	10.7228
CL.17414	CL.17414.1	1952	m5C WATER	10.9307
CL.17418	CL.17418.1	2527	m5C WATER	11.3032
CL.17656	CL.17656.1	3015	m5C WATER	11.5579
CL.17656	evm.model.group3.2681	2755	m5C WATER	11.4278
CL.17676	evm.model.group3.2692	1296	m5C WATER	10.3399
CL.17788	CL.17788.1	4164	m5C WATER	12.0238
CL.17802	CL.17802.1	2846	m5C WATER	11.4747
CL.17977	CL.17977.1	2200	m5C WATER	11.1033
CL.18053	CL.18053.1	4324	m5C WATER	12.0782
CL.18053	CL.18053.2	4324	m5C WATER	12.0782
CL.18147	CL.18147.1	1330	m5C WATER	10.3772
CL.18174	CL.18174.1	2319	m5C WATER	11.1793
CL.18174	evm.model.group4.339	2300	m5C WATER	11.1674
CL.18188	evm.model.group4.349	1029	m5C WATER	10.007
CL.18189	evm.model.group4.350	1036	m5C WATER	10.0168
CL.18193	CL.18193.1	2699	m5C WATER	11.3982
CL.18193	CL.18193.2	2496	m5C WATER	11.2854
CL.18193	CL.18193.3	2495	m5C WATER	11.2848
CL.18206	evm.model.group4.361	5400	m5C WATER	12.3987
CL.18206	CL.18206.2	2260	m5C WATER	11.1421
CL.18206	CL.18206.3	2260	m5C WATER	11.1421
CL.18225	CL.18225.1	2611	m5C WATER	11.3504
CL.18225	evm.model.group4.373	2274	m5C WATER	11.151
CL.18235	CL.18235.1	2980	m5C WATER	11.5411
CL.18235	evm.model.group4.376	2513	m5C WATER	11.2952
CL.18240	CL.18240.1	2462	m5C WATER	11.2656
CL.18240	evm.model.group4.377	2157	m5C WATER	11.0748
CL.18271	evm.model.group4.388	805	m5C WATER	9.65284
CL.18273	CL.18273.1	1061	m5C WATER	10.0512
CL.18295	CL.18295.1	2875	m5C WATER	11.4893
CL.18311	CL.18311.1	368	m5C WATER	8.52356
CL.18396	CL.18396.1	2704	m5C WATER	11.4009
CL.18397	CL.18397.1	2607	m5C WATER	11.3482
CL.18434	evm.model.group4.488	2909	m5C WATER	11.5063
CL.18434	CL.18434.2	2665	m5C WATER	11.3799
CL.18446	CL.18446.1	3084	m5C WATER	11.5906
CL.18446	CL.18446.2	3079	m5C WATER	11.5882
CL.18446	CL.18446.4	2356	m5C WATER	11.2021
CL.18508	CL.18508.1	1835	m5C WATER	10.8416
CL.18508	CL.18508.2	1835	m5C WATER	10.8416
CL.18508	CL.18508.3	1780	m5C WATER	10.7977
CL.18508	CL.18508.4	1769	m5C WATER	10.7887
CL.18541	CL.18541.1	4535	m5C WATER	12.1469
CL.18541	CL.18541.2	4488	m5C WATER	12.1319
CL.18547	CL.18547.1	2286	m5C WATER	11.1586
CL.18550	CL.18550.1	3808	m5C WATER	11.8948
CL.18550	CL.18550.2	3808	m5C WATER	11.8948
CL.18573	CL.18573.1	3351	m5C WATER	11.7104
CL.18573	CL.18573.2	3351	m5C WATER	11.7104
CL.18573	CL.18573.3	3351	m5C WATER	11.7104
CL.18573	CL.18573.4	2446	m5C WATER	11.2562
CL.18577	CL.18577.1	1948	m5C WATER	10.9278
CL.18577	CL.18577.2	1948	m5C WATER	10.9278
CL.18585	CL.18585.7	5108	m5C WATER	12.3185
CL.18585	CL.18585.8	5108	m5C WATER	12.3185
CL.18585	CL.18585.9	154213	m5C WATER	17.2346
CL.18585	CL.18585.11	154011	m5C WATER	17.2327
CL.18585	CL.18585.12	154011	m5C WATER	17.2327
CL.18663	CL.18663.1	2032	m5C WATER	10.9887
CL.18665	CL.18665.1	2341	m5C WATER	11.1929
CL.18729	CL.18729.1	1723	m5C WATER	10.7507
CL.18744	CL.18744.1	2027	m5C WATER	10.9851
CL.18788	CL.18788.1	2226	m5C WATER	11.1202
CL.18819	CL.18819.1	5487	m5C WATER	12.4218
CL.18819	CL.18819.2	5218	m5C WATER	12.3493
CL.18822	CL.18822.1	8531	m5C WATER	13.0585
CL.18824	CL.18824.1	36882	m5C WATER	15.1706
CL.18824	CL.18824.2	36882	m5C WATER	15.1706
CL.18843	CL.18843.1	2328	m5C WATER	11.1849
CL.18935	CL.18935.1	4419	m5C WATER	12.1095
CL.18957	evm.model.group4.883	6442	m5C WATER	12.6533
CL.18957	CL.18957.2	6212	m5C WATER	12.6008
CL.18957	CL.18957.3	6212	m5C WATER	12.6008
CL.18957	CL.18957.4	6151	m5C WATER	12.5866
CL.18978	CL.18978.1	2026	m5C WATER	10.9844
CL.18978	CL.18978.2	2026	m5C WATER	10.9844
CL.18983	evm.model.group4.897	1769	m5C WATER	10.7887
CL.19005	CL.19005.1	2391	m5C WATER	11.2234
CL.19049	CL.19049.1	2276	m5C WATER	11.1523
CL.19054	evm.model.group4.935	1535	m5C WATER	10.584
CL.19095	CL.19095.1	3513	m5C WATER	11.7785
CL.19095	CL.19095.2	3513	m5C WATER	11.7785
CL.19095	CL.19095.3	3360	m5C WATER	11.7142
CL.19095	evm.model.group4.945	3308	m5C WATER	11.6917
CL.19095	CL.19095.5	3275	m5C WATER	11.6773
CL.19097	evm.model.group4.947	3095	m5C WATER	11.5957
CL.19155	CL.19155.1	3562	m5C WATER	11.7985
CL.19197	evm.model.group4.992	1226	m5C WATER	10.2597
CL.19207	evm.model.group4.998	1551	m5C WATER	10.599
CL.19237	CL.19237.1	2518	m5C WATER	11.2981
CL.19287	CL.19287.2	3943	m5C WATER	11.9451
CL.19287	CL.19287.3	3838	m5C WATER	11.9061
CL.19315	CL.19315.1	1718	m5C WATER	10.7465
CL.19378	CL.19378.1	5435	m5C WATER	12.4081
CL.19378	CL.19378.2	4831	m5C WATER	12.2381
CL.19378	CL.19378.3	4694	m5C WATER	12.1966
CL.19380	CL.19380.1	2596	m5C WATER	11.3421
CL.19529	CL.19529.1	1863	m5C WATER	10.8634
CL.19529	CL.19529.2	1572	m5C WATER	10.6184
CL.19610	CL.19610.1	1679	m5C WATER	10.7134
CL.19610	evm.model.group4.1250	1571	m5C WATER	10.6175
CL.19743	CL.19743.1	3486	m5C WATER	11.7674
CL.19743	CL.19743.2	4082	m5C WATER	11.9951
CL.19743	evm.model.group4.1346	2968	m5C WATER	11.5353
CL.19794	CL.19794.1	1329	m5C WATER	10.3761
CL.19855	CL.19855.1	1776	m5C WATER	10.7944
CL.19858	evm.model.group4.1426	1974	m5C WATER	10.9469
CL.19875	CL.19875.1	1537	m5C WATER	10.5859
CL.19878	CL.19878.1	1100	m5C WATER	10.1033
CL.19879	CL.19879.1	1160	m5C WATER	10.1799
CL.19881	CL.19881.1	2240	m5C WATER	11.1293
CL.20119	CL.20119.1	2454	m5C WATER	11.2609
CL.20119	CL.20119.2	2441	m5C WATER	11.2533
CL.20119	evm.model.group4.1607	1562	m5C WATER	10.6092
CL.20122	evm.model.group4.1603	72872	m5C WATER	16.1531
CL.20122	CL.20122.3	9136	m5C WATER	13.1573
CL.20122	CL.20122.4	9050	m5C WATER	13.1437
CL.20135	CL.20135.1	1438	m5C WATER	10.4898
CL.20258	CL.20258.1	3186	m5C WATER	11.6375
CL.20258	CL.20258.2	3186	m5C WATER	11.6375
CL.20267	CL.20267.1	5101	m5C WATER	12.3166
CL.20267	CL.20267.2	4612	m5C WATER	12.1712
CL.20267	CL.20267.3	4603	m5C WATER	12.1684
CL.20267	CL.20267.4	4603	m5C WATER	12.1684
CL.20267	CL.20267.5	4600	m5C WATER	12.1674
CL.20267	evm.model.group4.1673	2632	m5C WATER	11.3619
CL.20291	evm.model.group4.1688	2086	m5C WATER	11.0265
CL.20331	CL.20331.1	4297	m5C WATER	12.0691
CL.20331	CL.20331.2	3539	m5C WATER	11.7891
CL.20351	CL.20351.1	2605	m5C WATER	11.3471
CL.20362	CL.20362.1	6111	m5C WATER	12.5772
CL.20372	CL.20372.1	1672	m5C WATER	10.7074
CL.20388	CL.20388.1	2478	m5C WATER	11.275
CL.20388	evm.model.group4.1754	2234	m5C WATER	11.1254
CL.20455	evm.model.group4.1819	663	m5C WATER	9.37287
CL.20486	CL.20486.1	2898	m5C WATER	11.5008
CL.20486	evm.model.group4.1830	2898	m5C WATER	11.5008
CL.20512	CL.20512.1	2758	m5C WATER	11.4294
CL.20512	CL.20512.2	2384	m5C WATER	11.2192
CL.20512	CL.20512.3	186688	m5C WATER	17.5103
CL.20512	CL.20512.11	5298	m5C WATER	12.3712
CL.20536	CL.20536.1	1955	m5C WATER	10.933
CL.20565	CL.20565.1	2010	m5C WATER	10.973
CL.20565	evm.model.group4.1901	1803	m5C WATER	10.8162
CL.20579	CL.20579.1	2832	m5C WATER	11.4676
CL.20579	CL.20579.2	2832	m5C WATER	11.4676
CL.20579	CL.20579.3	2832	m5C WATER	11.4676
CL.20579	evm.model.group5.22	2196	m5C WATER	11.1007
CL.20635	CL.20635.1	2315	m5C WATER	11.1768
CL.20738	CL.20738.1	8119	m5C WATER	12.9871
CL.20738	CL.20738.2	7858	m5C WATER	12.9399
CL.20738	CL.20738.4	7006	m5C WATER	12.7744
CL.20738	CL.20738.5	7006	m5C WATER	12.7744
CL.20790	CL.20790.1	1720	m5C WATER	10.7482
CL.20790	evm.model.group5.124	1701	m5C WATER	10.7322
CL.20802	evm.model.group5.130	1159	m5C WATER	10.1787
CL.20814	evm.model.group5.135	1123	m5C WATER	10.1331
CL.21104	evm.model.group5.277	730	m5C WATER	9.51175
CL.21134	CL.21134.1	1403	m5C WATER	10.4543
CL.21134	CL.21134.2	1403	m5C WATER	10.4543
CL.21165	CL.21165.1	12124	m5C WATER	13.5656
CL.21188	CL.21188.1	2454	m5C WATER	11.2609
CL.21188	CL.21188.2	2454	m5C WATER	11.2609
CL.21188	CL.21188.3	2449	m5C WATER	11.258
CL.21188	CL.21188.4	2449	m5C WATER	11.258
CL.21188	CL.21188.5	2448	m5C WATER	11.2574
CL.21216	CL.21216.1	1780	m5C WATER	10.7977
CL.21216	CL.21216.2	1478	m5C WATER	10.5294
CL.21236	CL.21236.1	2093	m5C WATER	11.0314
CL.21245	CL.21245.1	3495	m5C WATER	11.7711
CL.21245	CL.21245.2	3470	m5C WATER	11.7607
CL.21245	evm.model.group5.355	3123	m5C WATER	11.6087
CL.21317	CL.21317.1	1360	m5C WATER	10.4094
CL.21451	CL.21451.1	4861	m5C WATER	12.247
CL.21451	CL.21451.2	4861	m5C WATER	12.247
CL.21451	evm.model.group5.487	3955	m5C WATER	11.9495
CL.21462	CL.21462.1	4433	m5C WATER	12.1141
CL.21462	CL.21462.2	4433	m5C WATER	12.1141
CL.21462	evm.model.group5.490	3988	m5C WATER	11.9614
CL.21470	evm.model.group5.494	4241	m5C WATER	12.0502
CL.21470	CL.21470.2	2901	m5C WATER	11.5023
CL.21470	CL.21470.3	2890	m5C WATER	11.4969
CL.21483	CL.21483.1	1412	m5C WATER	10.4635
CL.21490	evm.model.group5.525	5044	m5C WATER	12.3004
CL.21493	CL.21493.1	1495	m5C WATER	10.5459
CL.21524	CL.21524.1	71479	m5C WATER	16.1252
CL.21535	evm.model.group5.536	3692	m5C WATER	11.8502
CL.21535	CL.21535.2	1489	m5C WATER	10.5401
CL.21561	CL.21561.1	1627	m5C WATER	10.668
CL.21561	CL.21561.2	1627	m5C WATER	10.668
CL.21561	CL.21561.3	1542	m5C WATER	10.5906
CL.21654	CL.21654.2	6961	m5C WATER	12.7651
CL.21654	CL.21654.3	6952	m5C WATER	12.7632
CL.21654	CL.21654.4	6948	m5C WATER	12.7624
CL.21654	evm.model.group5.622	6126	m5C WATER	12.5807
CL.21704	evm.model.group5.646	1164	m5C WATER	10.1849
CL.21914	CL.21914.1	1618	m5C WATER	10.66
CL.21914	CL.21914.2	1618	m5C WATER	10.66
CL.22021	evm.model.group5.806	5107	m5C WATER	12.3183
CL.22067	CL.22067.1	2797	m5C WATER	11.4497
CL.22111	CL.22111.1	5503	m5C WATER	12.426
CL.22122	CL.22122.1	2539	m5C WATER	11.31
CL.22122	CL.22122.2	2539	m5C WATER	11.31
CL.22338	CL.22338.1	1860	m5C WATER	10.8611
CL.22349	CL.22349.1	2232	m5C WATER	11.1241
CL.22349	evm.model.group5.966	1458	m5C WATER	10.5098
CL.22508	CL.22508.1	2536	m5C WATER	11.3083
CL.22551	CL.22551.1	2244	m5C WATER	11.1319
CL.22640	CL.22640.2	5127	m5C WATER	12.3239
CL.22640	evm.model.group5.1344	4084	m5C WATER	11.9958
CL.22644	CL.22644.1	1452	m5C WATER	10.5038
CL.22645	CL.22645.1	1627	m5C WATER	10.668
CL.22699	CL.22699.1	1413	m5C WATER	10.4645
CL.22699	CL.22699.2	1220	m5C WATER	10.2527
CL.22705	CL.22705.1	5643	m5C WATER	12.4622
CL.22705	CL.22705.2	3988	m5C WATER	11.9614
CL.22705	CL.22705.3	3800	m5C WATER	11.8918
CL.22705	CL.22705.4	3432	m5C WATER	11.7448
CL.22730	CL.22730.1	4212	m5C WATER	12.0403
CL.22730	CL.22730.2	4212	m5C WATER	12.0403
CL.22745	CL.22745.1	3606	m5C WATER	11.8162
CL.22819	CL.22819.1	3133	m5C WATER	11.6133
CL.22819	CL.22819.2	3133	m5C WATER	11.6133
CL.22857	CL.22857.1	1377	m5C WATER	10.4273
CL.22913	CL.22913.1	1940	m5C WATER	10.9218
CL.22969	CL.22969.1	3460	m5C WATER	11.7566
CL.22973	CL.22973.1	1765	m5C WATER	10.7855
CL.22991	CL.22991.1	3216	m5C WATER	11.6511
CL.23171	CL.23171.1	3602	m5C WATER	11.8146
CL.23171	evm.model.group5.1755	2456	m5C WATER	11.2621
CL.23205	CL.23205.1	2818	m5C WATER	11.4605
CL.23205	evm.model.group5.1763	2435	m5C WATER	11.2497
CL.23265	evm.model.group5.1796	607	m5C WATER	9.24555
CL.23282	CL.23282.1	4522	m5C WATER	12.1427
CL.23288	CL.23288.1	3119	m5C WATER	11.6069
CL.23293	CL.23293.1	3088	m5C WATER	11.5925
CL.23403	CL.23403.1	3479	m5C WATER	11.7645
CL.23425	CL.23425.2	3350	m5C WATER	11.7099
CL.23425	CL.23425.3	3350	m5C WATER	11.7099
CL.23425	CL.23425.4	3350	m5C WATER	11.7099
CL.23425	CL.23425.5	2930	m5C WATER	11.5167
CL.23468	CL.23468.1	3023	m5C WATER	11.5618
CL.23622	CL.23622.1	2414	m5C WATER	11.2372
CL.23622	CL.23622.2	2414	m5C WATER	11.2372
CL.23622	CL.23622.3	2414	m5C WATER	11.2372
CL.23622	CL.23622.4	2349	m5C WATER	11.1978
CL.23622	evm.model.group6.109	2183	m5C WATER	11.0921
CL.23622	CL.23622.6	2081	m5C WATER	11.0231
CL.23622	CL.23622.7	1997	m5C WATER	10.9636
CL.23726	CL.23726.2	3815	m5C WATER	11.8975
CL.23726	evm.model.group6.153	3081	m5C WATER	11.5892
CL.23740	CL.23740.1	2470	m5C WATER	11.2703
CL.23747	CL.23747.1	2636	m5C WATER	11.3641
CL.23751	CL.23751.1	3999	m5C WATER	11.9654
CL.23751	evm.model.group6.160	3670	m5C WATER	11.8416
CL.23805	CL.23805.1	2335	m5C WATER	11.1892
CL.23805	CL.23805.2	2143	m5C WATER	11.0654
CL.23826	CL.23826.1	4117	m5C WATER	12.0074
CL.23826	evm.model.group6.248	3971	m5C WATER	11.9553
CL.23850	CL.23850.1	1950	m5C WATER	10.9293
CL.23850	CL.23850.2	1805	m5C WATER	10.8178
CL.23854	CL.23854.1	1380	m5C WATER	10.4305
CL.23854	CL.23854.2	1365	m5C WATER	10.4147
CL.24035	evm.model.group6.336	1365	m5C WATER	10.4147
CL.24035	CL.24035.2	1259	m5C WATER	10.2981
CL.24073	CL.24073.1	4471	m5C WATER	12.1264
CL.24111	CL.24111.1	629	m5C WATER	9.29692
CL.24116	CL.24116.1	1973	m5C WATER	10.9462
CL.24137	evm.model.group6.371	14562	m5C WATER	13.8299
CL.24137	CL.24137.2	14071	m5C WATER	13.7804
CL.24137	CL.24137.3	14053	m5C WATER	13.7786
CL.24137	CL.24137.4	14028	m5C WATER	13.776
CL.24152	CL.24152.1	2352	m5C WATER	11.1997
CL.24152	evm.model.group6.380	2210	m5C WATER	11.1098
CL.24236	CL.24236.1	2373	m5C WATER	11.2125
CL.24236	CL.24236.2	2283	m5C WATER	11.1567
CL.24236	CL.24236.3	2283	m5C WATER	11.1567
CL.24370	CL.24370.1	1650	m5C WATER	10.6883
CL.24370	CL.24370.2	1648	m5C WATER	10.6865
CL.24445	CL.24445.1	4693	m5C WATER	12.1963
CL.24445	CL.24445.3	4227	m5C WATER	12.0454
CL.24445	CL.24445.5	3519	m5C WATER	11.7809
CL.24450	evm.model.group6.547	1048	m5C WATER	10.0334
CL.24494	CL.24494.1	3554	m5C WATER	11.7952
CL.24581	CL.24581.1	2290	m5C WATER	11.1611
CL.24581	evm.model.group6.618	1833	m5C WATER	10.84
CL.24582	CL.24582.1	2501	m5C WATER	11.2883
CL.24607	CL.24607.1	6162	m5C WATER	12.5892
CL.24607	CL.24607.5	5069	m5C WATER	12.3075
CL.24678	evm.model.group6.660	791	m5C WATER	9.62753
CL.24725	CL.24725.1	4722	m5C WATER	12.2052
CL.24725	CL.24725.2	4722	m5C WATER	12.2052
CL.24725	evm.model.group6.680	4394	m5C WATER	12.1013
CL.24773	evm.model.group6.707	874	m5C WATER	9.77149
CL.24867	CL.24867.1	5865	m5C WATER	12.5179
CL.24867	evm.model.group6.786	5213	m5C WATER	12.3479
CL.24986	CL.24986.1	1460	m5C WATER	10.5118
CL.24986	evm.model.group6.849	803	m5C WATER	9.64926
CL.25006	CL.25006.1	1451	m5C WATER	10.5028
CL.25040	CL.25040.3	2935	m5C WATER	11.5191
CL.25136	CL.25136.1	1250	m5C WATER	10.2877
CL.25136	evm.model.group6.955	994	m5C WATER	9.9571
CL.25150	CL.25150.1	2105	m5C WATER	11.0396
CL.25150	CL.25150.2	1969	m5C WATER	10.9432
CL.25177	CL.25177.1	2425	m5C WATER	11.2438
CL.25177	CL.25177.2	2416	m5C WATER	11.2384
CL.25178	CL.25178.1	3504	m5C WATER	11.7748
CL.25194	CL.25194.1	1584	m5C WATER	10.6294
CL.25227	CL.25227.1	7547	m5C WATER	12.8817
CL.25227	CL.25227.2	6442	m5C WATER	12.6533
CL.25227	CL.25227.3	6399	m5C WATER	12.6436
CL.25227	evm.model.group6.989	5661	m5C WATER	12.4668
CL.25250	CL.25250.1	2206	m5C WATER	11.1072
CL.25296	CL.25296.4	2338	m5C WATER	11.1911
CL.25350	CL.25350.1	5207	m5C WATER	12.3462
CL.25350	CL.25350.2	5098	m5C WATER	12.3157
CL.25350	CL.25350.4	2302	m5C WATER	11.1687
CL.25384	evm.model.group6.1050	4966	m5C WATER	12.2779
CL.25525	CL.25525.1	1173	m5C WATER	10.196
CL.25550	CL.25550.1	1882	m5C WATER	10.8781
CL.25552	CL.25552.1	12006	m5C WATER	13.5515
CL.25552	CL.25552.2	1338	m5C WATER	10.3859
CL.25652	CL.25652.1	2925	m5C WATER	11.5142
CL.25652	CL.25652.2	2925	m5C WATER	11.5142
CL.25653	CL.25653.1	1913	m5C WATER	10.9016
CL.25655	evm.model.group6.1364	959	m5C WATER	9.90539
CL.25665	CL.25665.1	4040	m5C WATER	11.9801
CL.25729	CL.25729.1	1504	m5C WATER	10.5546
CL.25802	CL.25802.3	4610	m5C WATER	12.1706
CL.25836	evm.model.group6.1452	1332	m5C WATER	10.3794
CL.25873	CL.25873.1	2789	m5C WATER	11.4455
CL.25873	evm.model.group6.1471	2748	m5C WATER	11.4242
CL.25873	CL.25873.3	2625	m5C WATER	11.3581
CL.25873	CL.25873.4	2625	m5C WATER	11.3581
CL.25873	CL.25873.5	2256	m5C WATER	11.1396
CL.25917	CL.25917.1	3146	m5C WATER	11.6193
CL.25973	CL.25973.1	5066	m5C WATER	12.3066
CL.25973	CL.25973.2	5066	m5C WATER	12.3066
CL.25973	CL.25973.3	5066	m5C WATER	12.3066
CL.25973	CL.25973.4	5066	m5C WATER	12.3066
CL.25973	CL.25973.5	5026	m5C WATER	12.2952
CL.26061	CL.26061.2	1690	m5C WATER	10.7228
CL.26061	CL.26061.3	1690	m5C WATER	10.7228
CL.26093	CL.26093.1	1602	m5C WATER	10.6457
CL.26093	evm.model.group6.1707	1451	m5C WATER	10.5028
CL.26103	evm.model.group6.1715	2107	m5C WATER	11.041
CL.26103	CL.26103.2	1684	m5C WATER	10.7177
CL.26103	CL.26103.3	1456	m5C WATER	10.5078
CL.26169	evm.model.group7.18	1535	m5C WATER	10.584
CL.26178	CL.26178.1	2312	m5C WATER	11.1749
CL.26178	evm.model.group7.23	1999	m5C WATER	10.9651
CL.26180	CL.26180.1	2948	m5C WATER	11.5255
CL.26206	CL.26206.1	1944	m5C WATER	10.9248
CL.26206	CL.26206.2	1932	m5C WATER	10.9159
CL.26210	CL.26210.1	2959	m5C WATER	11.5309
CL.26210	evm.model.group7.49	2535	m5C WATER	11.3078
CL.26210	CL.26210.3	2437	m5C WATER	11.2509
CL.26213	CL.26213.1	2109	m5C WATER	11.0423
CL.26213	CL.26213.3	3827	m5C WATER	11.902
CL.26220	CL.26220.1	5188	m5C WATER	12.341
CL.26220	CL.26220.2	4861	m5C WATER	12.247
CL.26220	CL.26220.3	4818	m5C WATER	12.2342
CL.26220	CL.26220.4	4818	m5C WATER	12.2342
CL.26246	CL.26246.1	4882	m5C WATER	12.2533
CL.26262	CL.26262.1	1818	m5C WATER	10.8281
CL.26267	CL.26267.1	982	m5C WATER	9.93958
CL.26269	CL.26269.1	1234	m5C WATER	10.2691
CL.26479	CL.26479.1	2759	m5C WATER	11.4299
CL.26479	CL.26479.2	2568	m5C WATER	11.3264
CL.26509	CL.26509.1	2534	m5C WATER	11.3072
CL.26509	evm.model.group7.377	2534	m5C WATER	11.3072
CL.26528	CL.26528.1	3589	m5C WATER	11.8094
CL.26697	CL.26697.1	2956	m5C WATER	11.5294
CL.26748	CL.26748.1	9748	m5C WATER	13.2509
CL.26748	CL.26748.3	9150	m5C WATER	13.1596
CL.26748	CL.26748.4	9141	m5C WATER	13.1581
CL.26748	CL.26748.5	9141	m5C WATER	13.1581
CL.26748	CL.26748.6	9090	m5C WATER	13.1501
CL.26748	evm.model.group7.548	8324	m5C WATER	13.0231
CL.26751	CL.26751.3	1013	m5C WATER	9.98442
CL.26765	CL.26765.1	3580	m5C WATER	11.8057
CL.26765	evm.model.group7.557	3418	m5C WATER	11.7389
CL.26810	CL.26810.1	2538	m5C WATER	11.3095
CL.26810	CL.26810.2	15675	m5C WATER	13.9362
CL.26810	CL.26810.3	15000	m5C WATER	13.8727
CL.26810	CL.26810.4	1863	m5C WATER	10.8634
CL.26810	CL.26810.5	2278	m5C WATER	11.1536
CL.26810	CL.26810.6	1812	m5C WATER	10.8234
CL.26821	CL.26821.1	3407	m5C WATER	11.7343
CL.26856	CL.26856.1	6038	m5C WATER	12.5599
CL.26856	CL.26856.2	5997	m5C WATER	12.55
CL.26856	CL.26856.3	5533	m5C WATER	12.4338
CL.26883	CL.26883.1	4055	m5C WATER	11.9855
CL.26884	CL.26884.1	4256	m5C WATER	12.0553
CL.26884	CL.26884.2	4256	m5C WATER	12.0553
CL.26884	CL.26884.3	4010	m5C WATER	11.9694
CL.26884	evm.model.group7.613	3127	m5C WATER	11.6106
CL.26910	evm.model.group7.625	2761	m5C WATER	11.431
CL.26910	CL.26910.2	2260	m5C WATER	11.1421
CL.26954	CL.26954.1	2700	m5C WATER	11.3987
CL.26999	CL.26999.1	4766	m5C WATER	12.2186
CL.26999	CL.26999.2	4766	m5C WATER	12.2186
CL.26999	CL.26999.3	4766	m5C WATER	12.2186
CL.26999	CL.26999.4	4597	m5C WATER	12.1665
CL.26999	evm.model.group7.668	3135	m5C WATER	11.6142
CL.27013	CL.27013.2	1052	m5C WATER	10.0389
CL.27088	CL.27088.1	1785	m5C WATER	10.8017
CL.27105	CL.27105.1	256910	m5C WATER	17.9709
CL.27105	CL.27105.2	2367	m5C WATER	11.2088
CL.27105	CL.27105.3	2367	m5C WATER	11.2088
CL.27170	CL.27170.1	3527	m5C WATER	11.7842
CL.27176	CL.27176.1	9681	m5C WATER	13.2409
CL.27176	CL.27176.2	2513	m5C WATER	11.2952
CL.27223	CL.27223.1	5059	m5C WATER	12.3046
CL.27223	CL.27223.2	5059	m5C WATER	12.3046
CL.27223	CL.27223.3	4721	m5C WATER	12.2049
CL.27233	evm.model.group7.812	2546	m5C WATER	11.314
CL.27233	CL.27233.2	2076	m5C WATER	11.0196
CL.27285	CL.27285.1	2017	m5C WATER	10.978
CL.27289	evm.model.group7.844	1693	m5C WATER	10.7254
CL.27377	CL.27377.1	7572	m5C WATER	12.8865
CL.27377	CL.27377.2	6978	m5C WATER	12.7686
CL.27385	evm.model.group7.901	2639	m5C WATER	11.3658
CL.27475	CL.27475.1	4956	m5C WATER	12.275
CL.27475	CL.27475.2	4940	m5C WATER	12.2703
CL.27492	CL.27492.1	5238	m5C WATER	12.3548
CL.27495	CL.27495.1	1767	m5C WATER	10.7871
CL.27539	CL.27539.1	1699	m5C WATER	10.7305
CL.27539	CL.27539.2	1699	m5C WATER	10.7305
CL.27564	CL.27564.1	2459	m5C WATER	11.2639
CL.27564	CL.27564.2	2374	m5C WATER	11.2131
CL.27564	CL.27564.3	2374	m5C WATER	11.2131
CL.27564	CL.27564.4	2373	m5C WATER	11.2125
CL.27564	CL.27564.5	2341	m5C WATER	11.1929
CL.27564	evm.model.group7.964	144588	m5C WATER	17.1416
CL.27564	CL.27564.7	2158	m5C WATER	11.0755
CL.27564	CL.27564.8	2108	m5C WATER	11.0417
CL.27579	CL.27579.1	2838	m5C WATER	11.4707
CL.27579	evm.model.group7.965	1417	m5C WATER	10.4686
CL.27629	CL.27629.1	1893	m5C WATER	10.8865
CL.27642	CL.27642.1	2396	m5C WATER	11.2264
CL.27660	CL.27660.1	1880	m5C WATER	10.8765
CL.27667	CL.27667.1	5492	m5C WATER	12.4231
CL.27667	CL.27667.2	5492	m5C WATER	12.4231
CL.27722	evm.model.group7.1033	4691	m5C WATER	12.1957
CL.27722	CL.27722.2	4647	m5C WATER	12.1821
CL.27731	CL.27731.1	3841	m5C WATER	11.9073
CL.27808	evm.model.group7.1134	1135	m5C WATER	10.1485
CL.27868	CL.27868.1	11374	m5C WATER	13.4735
CL.27870	CL.27870.1	4882	m5C WATER	12.2533
CL.27948	CL.27948.1	4618	m5C WATER	12.1731
CL.27970	evm.model.group7.1255	3390	m5C WATER	11.7271
CL.27970	CL.27970.2	2971	m5C WATER	11.5367
CL.27976	CL.27976.1	3608	m5C WATER	11.817
CL.28045	CL.28045.1	3622	m5C WATER	11.8226
CL.28045	evm.model.group7.1337	3265	m5C WATER	11.6729
CL.28079	evm.model.group7.1389	6943	m5C WATER	12.7613
CL.28079	CL.28079.2	2997	m5C WATER	11.5493
CL.28122	CL.28122.1	54911	m5C WATER	15.7448
CL.28123	CL.28123.1	7304	m5C WATER	12.8345
CL.28125	CL.28125.1	19877	m5C WATER	14.2788
CL.28134	CL.28134.1	4070	m5C WATER	11.9908
CL.28161	CL.28161.1	4278	m5C WATER	12.0627
CL.28173	CL.28173.1	2717	m5C WATER	11.4078
CL.28248	evm.model.group7.1482	2320	m5C WATER	11.1799
CL.28248	CL.28248.2	2260	m5C WATER	11.1421
CL.28360	CL.28360.1	4984	m5C WATER	12.2831
CL.28360	evm.model.group7.1641	4707	m5C WATER	12.2006
CL.28367	CL.28367.1	3019	m5C WATER	11.5599
CL.28377	CL.28377.1	1504	m5C WATER	10.5546
CL.28425	CL.28425.1	2903	m5C WATER	11.5033
CL.28438	CL.28438.1	4118	m5C WATER	12.0077
CL.28465	CL.28465.1	4247	m5C WATER	12.0522
CL.28465	evm.model.group7.1684	4018	m5C WATER	11.9723
CL.28482	evm.model.group7.1692	703	m5C WATER	9.45738
CL.28626	CL.28626.1	6656	m5C WATER	12.7004
CL.28626	CL.28626.2	6207	m5C WATER	12.5997
CL.28629	CL.28629.1	1308	m5C WATER	10.3531
CL.28629	CL.28629.2	1308	m5C WATER	10.3531
CL.28629	CL.28629.3	1293	m5C WATER	10.3365
CL.28634	CL.28634.2	5052	m5C WATER	12.3026
CL.28634	CL.28634.3	4542	m5C WATER	12.1491
CL.28634	CL.28634.4	4176	m5C WATER	12.0279
CL.28684	evm.model.group7.1783	4125	m5C WATER	12.0102
CL.28684	CL.28684.2	3523	m5C WATER	11.7826
CL.28694	CL.28694.1	1866	m5C WATER	10.8657
CL.28694	CL.28694.2	1842	m5C WATER	10.8471
CL.28694	evm.model.group7.1787	1563	m5C WATER	10.6101
CL.28820	CL.28820.1	1367	m5C WATER	10.4168
CL.28845	CL.28845.1	1619	m5C WATER	10.6609
CL.28845	CL.28845.2	1587	m5C WATER	10.6321
CL.28845	CL.28845.3	1452	m5C WATER	10.5038
CL.28845	CL.28845.4	1440	m5C WATER	10.4919
CL.28888	evm.model.group7.1861	1076	m5C WATER	10.0715
CL.28917	CL.28917.1	3419	m5C WATER	11.7394
CL.28934	CL.28934.2	1564	m5C WATER	10.611
CL.28934	evm.model.group7.1890	1084	m5C WATER	10.0821
CL.28959	CL.28959.1	1222	m5C WATER	10.255
CL.28959	evm.model.group7.1887	286032	m5C WATER	18.1258
CL.28959	CL.28959.4	1346	m5C WATER	10.3945
CL.29160	CL.29160.1	3768	m5C WATER	11.8796
CL.29177	CL.29177.1	1250	m5C WATER	10.2877
CL.29177	evm.model.group8.140	1250	m5C WATER	10.2877
CL.29195	CL.29195.1	2546	m5C WATER	11.314
CL.29210	CL.29210.1	2280	m5C WATER	11.1548
CL.29228	CL.29228.1	2152	m5C WATER	11.0715
CL.29298	CL.29298.1	1431	m5C WATER	10.4828
CL.29301	CL.29301.1	1360	m5C WATER	10.4094
CL.29308	CL.29308.1	1298	m5C WATER	10.3421
CL.29308	evm.model.group8.248	497	m5C WATER	8.9571
CL.29316	CL.29316.1	4728	m5C WATER	12.207
CL.29323	CL.29323.1	3684	m5C WATER	11.8471
CL.29323	CL.29323.2	3684	m5C WATER	11.8471
CL.29324	CL.29324.1	2381	m5C WATER	11.2174
CL.29324	CL.29324.2	2381	m5C WATER	11.2174
CL.29324	evm.model.group8.280	1841	m5C WATER	10.8463
CL.29340	CL.29340.1	1331	m5C WATER	10.3783
CL.29389	CL.29389.1	9493	m5C WATER	13.2126
CL.29473	CL.29473.1	3413	m5C WATER	11.7368
CL.29473	CL.29473.2	3413	m5C WATER	11.7368
CL.29473	CL.29473.3	3525	m5C WATER	11.7834
CL.29555	CL.29555.1	3862	m5C WATER	11.9151
CL.29555	evm.model.group8.407	3504	m5C WATER	11.7748
CL.29555	CL.29555.3	2186	m5C WATER	11.0941
CL.29586	CL.29586.1	4204	m5C WATER	12.0375
CL.29586	CL.29586.2	3854	m5C WATER	11.9121
CL.29654	CL.29654.1	5393	m5C WATER	12.3969
CL.29654	evm.model.group8.442	4768	m5C WATER	12.2192
CL.29672	evm.model.group8.456	2454	m5C WATER	11.2609
CL.29754	CL.29754.1	2618	m5C WATER	11.3542
CL.29754	evm.model.group8.487	2520	m5C WATER	11.2992
CL.29754	CL.29754.3	2068	m5C WATER	11.014
CL.29760	CL.29760.1	3687	m5C WATER	11.8482
CL.29842	CL.29842.1	969	m5C WATER	9.92035
CL.29855	CL.29855.4	2182	m5C WATER	11.0914
CL.29934	CL.29934.1	3676	m5C WATER	11.8439
CL.29934	CL.29934.2	3431	m5C WATER	11.7444
CL.29972	CL.29972.1	745	m5C WATER	9.5411
CL.30058	CL.30058.1	3902	m5C WATER	11.93
CL.30066	CL.30066.1	2199	m5C WATER	11.1026
CL.30066	evm.model.group8.792	1919	m5C WATER	10.9061
CL.30152	CL.30152.1	1901	m5C WATER	10.8925
CL.30153	evm.model.group8.826	3397	m5C WATER	11.73
CL.30153	CL.30153.2	3867	m5C WATER	11.917
CL.30155	CL.30155.1	2140	m5C WATER	11.0634
CL.30197	evm.model.group8.846	827	m5C WATER	9.69174
CL.30254	CL.30254.1	5849	m5C WATER	12.514
CL.30254	CL.30254.2	5849	m5C WATER	12.514
CL.30254	CL.30254.3	5849	m5C WATER	12.514
CL.30254	CL.30254.4	5605	m5C WATER	12.4525
CL.30254	CL.30254.5	5605	m5C WATER	12.4525
CL.30254	CL.30254.6	5600	m5C WATER	12.4512
CL.30254	CL.30254.7	5584	m5C WATER	12.4471
CL.30254	CL.30254.8	5584	m5C WATER	12.4471
CL.30272	CL.30272.1	224	m5C WATER	7.80735
CL.30430	CL.30430.3	13788	m5C WATER	13.7511
CL.30430	evm.model.group8.1015	12205	m5C WATER	13.5752
CL.30502	CL.30502.1	2485	m5C WATER	11.279
CL.30674	CL.30674.1	2209	m5C WATER	11.1092
CL.30683	CL.30683.1	5204	m5C WATER	12.3454
CL.30696	CL.30696.2	3407	m5C WATER	11.7343
CL.30696	CL.30696.3	3407	m5C WATER	11.7343
CL.30699	evm.model.group8.1294	1068	m5C WATER	10.0607
CL.30706	CL.30706.1	3694	m5C WATER	11.851
CL.30783	CL.30783.1	7529	m5C WATER	12.8782
CL.30793	CL.30793.1	2914	m5C WATER	11.5088
CL.30803	evm.model.group8.1340	3214	m5C WATER	11.6502
CL.30803	CL.30803.2	2274	m5C WATER	11.151
CL.30803	CL.30803.3	2271	m5C WATER	11.1491
CL.30803	CL.30803.4	2267	m5C WATER	11.1466
CL.30806	evm.model.group8.1344	2036	m5C WATER	10.9915
CL.30828	CL.30828.1	2212	m5C WATER	11.1111
CL.30859	CL.30859.1	2875	m5C WATER	11.4893
CL.30877	evm.model.group8.1393	2799	m5C WATER	11.4507
CL.30877	CL.30877.2	1288	m5C WATER	10.3309
CL.30877	CL.30877.3	1273	m5C WATER	10.314
CL.30892	CL.30892.2	1612	m5C WATER	10.6546
CL.30926	CL.30926.1	3994	m5C WATER	11.9636
CL.30940	CL.30940.2	4415	m5C WATER	12.1082
CL.30940	CL.30940.3	4245	m5C WATER	12.0515
CL.30940	evm.model.group8.1413	3780	m5C WATER	11.8842
CL.31002	CL.31002.1	3519	m5C WATER	11.7809
CL.31002	CL.31002.2	3519	m5C WATER	11.7809
CL.31094	CL.31094.1	2755	m5C WATER	11.4278
CL.31094	CL.31094.2	2473	m5C WATER	11.272
CL.31285	evm.model.group9.17	2689	m5C WATER	11.3929
CL.31285	CL.31285.2	2940	m5C WATER	11.5216
CL.31303	evm.model.group9.27	603	m5C WATER	9.23601
CL.31304	CL.31304.1	1071	m5C WATER	10.0647
CL.31306	CL.31306.1	1180	m5C WATER	10.2046
CL.31334	evm.model.group9.47	588	m5C WATER	9.19967
CL.31337	evm.model.group9.48	601	m5C WATER	9.23122
CL.31341	CL.31341.1	2562	m5C WATER	11.3231
CL.31341	CL.31341.2	2562	m5C WATER	11.3231
CL.31341	CL.31341.3	2562	m5C WATER	11.3231
CL.31341	CL.31341.4	2557	m5C WATER	11.3202
CL.31447	CL.31447.1	1897	m5C WATER	10.8895
CL.31447	CL.31447.2	1215	m5C WATER	10.2467
CL.31447	CL.31447.3	1215	m5C WATER	10.2467
CL.31505	CL.31505.1	1314	m5C WATER	10.3597
CL.31505	evm.model.group9.102	1160	m5C WATER	10.1799
CL.31571	CL.31571.1	8000	m5C WATER	12.9658
CL.31571	CL.31571.2	7589	m5C WATER	12.8897
CL.31571	CL.31571.3	7439	m5C WATER	12.8609
CL.31572	CL.31572.1	1689	m5C WATER	10.722
CL.31572	evm.model.group9.132	1689	m5C WATER	10.722
CL.31583	CL.31583.1	3505	m5C WATER	11.7752
CL.31644	CL.31644.2	2494	m5C WATER	11.2842
CL.31668	evm.model.group9.178	1766	m5C WATER	10.7863
CL.31694	CL.31694.1	10963	m5C WATER	13.4204
CL.31695	CL.31695.1	6171	m5C WATER	12.5913
CL.31715	evm.model.group9.194	1282	m5C WATER	10.3242
CL.31792	CL.31792.1	608	m5C WATER	9.24793
CL.31799	CL.31799.1	3183	m5C WATER	11.6362
CL.31799	CL.31799.2	3183	m5C WATER	11.6362
CL.31799	evm.model.group9.284	2655	m5C WATER	11.3745
CL.31835	CL.31835.1	1446	m5C WATER	10.4979
CL.31845	CL.31845.1	1734	m5C WATER	10.7599
CL.31846	CL.31846.1	1251	m5C WATER	10.2889
CL.31874	CL.31874.1	4292	m5C WATER	12.0674
CL.31915	CL.31915.1	2792	m5C WATER	11.4471
CL.31934	evm.model.group9.405	1111	m5C WATER	10.1176
CL.31946	CL.31946.1	4516	m5C WATER	12.1408
CL.31946	CL.31946.2	4354	m5C WATER	12.0881
CL.31946	CL.31946.3	4259	m5C WATER	12.0563
CL.31946	CL.31946.4	4198	m5C WATER	12.0355
CL.32042	CL.32042.1	1135	m5C WATER	10.1485
CL.32241	CL.32241.1	3458	m5C WATER	11.7557
CL.32241	CL.32241.2	3458	m5C WATER	11.7557
CL.32241	evm.model.group9.613	3358	m5C WATER	11.7134
CL.32326	CL.32326.1	27743	m5C WATER	14.7598
CL.32335	CL.32335.1	4095	m5C WATER	11.9996
CL.32335	evm.model.group9.677	1936	m5C WATER	10.9189
CL.32367	CL.32367.1	3421	m5C WATER	11.7402
CL.32367	CL.32367.2	2950	m5C WATER	11.5265
CL.32367	evm.model.group9.687	1760	m5C WATER	10.7814
CL.32448	CL.32448.1	2577	m5C WATER	11.3315
CL.32453	evm.model.group9.751	2183	m5C WATER	11.0921
CL.32500	evm.model.group9.827	2501	m5C WATER	11.2883
CL.32500	CL.32500.2	2309	m5C WATER	11.1731
CL.32525	CL.32525.3	6244	m5C WATER	12.6083
CL.32543	CL.32543.1	5220	m5C WATER	12.3498
CL.32622	evm.model.group9.882	1290	m5C WATER	10.3332
CL.32690	CL.32690.1	3274	m5C WATER	11.6768
CL.32750	CL.32750.1	6180	m5C WATER	12.5934
CL.32750	CL.32750.3	3190	m5C WATER	11.6393
CL.32822	evm.model.group9.1071	1696	m5C WATER	10.7279
CL.32932	CL.32932.3	4069	m5C WATER	11.9905
CL.32967	evm.model.group9.1287	2196	m5C WATER	11.1007
CL.32973	CL.32973.1	1152	m5C WATER	10.1699
CL.32976	CL.32976.1	5141	m5C WATER	12.3278
CL.32978	CL.32978.1	4142	m5C WATER	12.0161
CL.32978	evm.model.group9.1295	3664	m5C WATER	11.8392
CL.33004	CL.33004.1	3239	m5C WATER	11.6613
CL.33060	CL.33060.1	981	m5C WATER	9.93811
CL.33060	evm.model.utg1315_1011780_1779404__.3	854	m5C WATER	9.73809
CL.33097	evm.model.utg1315_1011780_1779404__.20	1705	m5C WATER	10.7356
CL.33103	CL.33103.1	6137	m5C WATER	12.5833
CL.33127	CL.33127.1	6165	m5C WATER	12.5899
CL.33127	CL.33127.2	5778	m5C WATER	12.4964
CL.33127	CL.33127.3	5778	m5C WATER	12.4964
CL.33150	evm.model.utg1338_2327123_2484087__.5	5133	m5C WATER	12.3256
CL.33150	CL.33150.2	4850	m5C WATER	12.2438
CL.33179	CL.33179.1	6997	m5C WATER	12.7725
CL.33179	CL.33179.2	6997	m5C WATER	12.7725
CL.33189	CL.33189.1	4133	m5C WATER	12.013
CL.33189	evm.model.utg1661_840873_1372191__.1	3200	m5C WATER	11.6439
CL.33196	CL.33196.1	8462	m5C WATER	13.0468
CL.33218	evm.model.utg1661_840873_1372191__.19	2217	m5C WATER	11.1144
CL.33222	evm.model.utg1661_840873_1372191__.18	28972	m5C WATER	14.8224
CL.33222	CL.33222.6	3969	m5C WATER	11.9546
CL.33222	CL.33222.7	3802	m5C WATER	11.8925
CL.33241	CL.33241.1	3252	m5C WATER	11.6671
CL.33243	CL.33243.1	2837	m5C WATER	11.4702
CL.33259	evm.model.utg166_6700101_6765950__.1	5449	m5C WATER	12.4118
CL.33304	evm.model.utg168_1_371413__.5	806	m5C WATER	9.65464
CL.33330	CL.33330.1	3204	m5C WATER	11.6457
CL.33343	evm.model.utg2157_1174894_1545155__.4	2581	m5C WATER	11.3337
CL.33350	CL.33350.1	2298	m5C WATER	11.1662
CL.33350	evm.model.utg2157_1174894_1545155__.8	2259	m5C WATER	11.1415
CL.33356	CL.33356.1	2161	m5C WATER	11.0775
CL.33398	evm.model.utg233_2382423_2676918__.5	4395	m5C WATER	12.1016
CL.33398	CL.33398.2	4330	m5C WATER	12.0802
CL.33398	CL.33398.3	4271	m5C WATER	12.0604
CL.33425	CL.33425.1	2388	m5C WATER	11.2216
CL.33425	CL.33425.2	2234	m5C WATER	11.1254
CL.33425	evm.model.utg2360_2326162_2337252__.1	1784	m5C WATER	10.8009
CL.33449	CL.33449.1	2466	m5C WATER	11.268
CL.33449	CL.33449.2	1702	m5C WATER	10.733
CL.33496	CL.33496.1	7027	m5C WATER	12.7787
CL.33496	CL.33496.2	7027	m5C WATER	12.7787
CL.33496	evm.model.utg288_2487021_2648466__.2	6958	m5C WATER	12.7645
CL.33496	CL.33496.4	6885	m5C WATER	12.7492
CL.33496	CL.33496.5	6881	m5C WATER	12.7484
CL.33496	CL.33496.6	6881	m5C WATER	12.7484
CL.33605	CL.33605.1	2630	m5C WATER	11.3608
CL.33605	evm.model.utg349_3200640_3770178__.10	2590	m5C WATER	11.3387
CL.33606	CL.33606.1	2252	m5C WATER	11.137
CL.33606	CL.33606.2	2220	m5C WATER	11.1163
CL.33639	evm.model.utg386_11027284_11496772__.7	3179	m5C WATER	11.6344
CL.33639	CL.33639.2	3108	m5C WATER	11.6018
CL.33660	evm.model.utg386_11027284_11496772__.15	3353	m5C WATER	11.7112
CL.33660	CL.33660.2	2924	m5C WATER	11.5137
CL.33674	CL.33674.1	1917	m5C WATER	10.9046
CL.33674	evm.model.utg386_11027284_11496772__.19	1342	m5C WATER	10.3902
CL.33675	CL.33675.1	1323	m5C WATER	10.3696
CL.33681	CL.33681.1	3822	m5C WATER	11.9001
CL.33683	CL.33683.1	3505	m5C WATER	11.7752
CL.33689	CL.33689.1	2991	m5C WATER	11.5464
CL.33700	CL.33700.1	2886	m5C WATER	11.4949
CL.33700	CL.33700.2	2886	m5C WATER	11.4949
CL.33700	CL.33700.3	2886	m5C WATER	11.4949
CL.33700	CL.33700.4	2886	m5C WATER	11.4949
CL.33700	CL.33700.5	2722	m5C WATER	11.4105
CL.33700	CL.33700.6	2173	m5C WATER	11.0855
CL.33700	CL.33700.7	2173	m5C WATER	11.0855
CL.33783	CL.33783.1	7942	m5C WATER	12.9553
CL.33783	CL.33783.2	7871	m5C WATER	12.9423
CL.33783	CL.33783.3	5268	m5C WATER	12.363
CL.33806	CL.33806.4	3690	m5C WATER	11.8494
CL.33843	CL.33843.1	2205	m5C WATER	11.1066
CL.33844	CL.33844.1	2787	m5C WATER	11.4445
CL.33934	CL.33934.1	2250	m5C WATER	11.1357
CL.33951	CL.33951.1	2943	m5C WATER	11.5231
[truncated: 61 more rows]
