# Supplementary material for: Epitranscriptomic and expression profiling in Riccia fluitans across diverse environmental conditions
Source: Comput Struct Biotechnol J. 2025 Oct 2;27:4232–45. doi: 10.1016/j.csbj.2025.10.002 (PMC12513226; doi:10.1016/j.csbj.2025.10.002)
Supplement: Supplementary file 2 — Supplementary material [file mmc2.zip › Supplementary materials/Table S21.xlsx]

## Sheet: Table S21
Table S21. Significant m5C sites between water and land environments
arabidopsis_gene_id	riccia_gene_id	riccia_transcript_id	coverage_1	coverage_2	stoichiometry_1	stoichiometry_2	stoichiometry_diff	statistic	pval_U	Stoichiometry	description
AT1G02335	CL.19881	CL.19881.1	38	56	0.2631578947368421	0.48214285714285715	0.218985	-2.28822885525564	0.0221242	Upper	germin-like protein subfamily 2 member 2 [Source:NCBI gene (formerly Entrezgene);Acc:3766642]
AT1G03130	CL.3412	CL.3412.2	22	46	0.13636363636363635	0.30434782608695654	0.167984	-2.0319242786762333	0.0421613	Upper	photosystem I subunit D-2 [Source:NCBI gene (formerly Entrezgene);Acc:838400]
AT1G03130	CL.3412	CL.3412.2	22	48	0.09090909090909091	0.20833333333333334	0.117424	-2.3404599720828156	0.01926	Upper	photosystem I subunit D-2 [Source:NCBI gene (formerly Entrezgene);Acc:838400]
AT1G07890	CL.18550	CL.18550.2	33	175	0.42424242424242425	0.5714285714285714	0.147186	-3.2272256502106793	0.00124997	Upper	ascorbate peroxidase 1 [Source:NCBI gene (formerly Entrezgene);Acc:837304]
AT1G07890	CL.18550	CL.18550.1	26	138	0.15384615384615385	0.036231884057971016	-0.117614	2.1655464824963784	0.0303459	Lower	ascorbate peroxidase 1 [Source:NCBI gene (formerly Entrezgene);Acc:837304]
AT1G07890	CL.18550	CL.18550.1	33	174	0.42424242424242425	0.5689655172413793	0.144723	-3.191955528835397	0.00141313	Upper	ascorbate peroxidase 1 [Source:NCBI gene (formerly Entrezgene);Acc:837304]
AT1G07890	CL.18550	CL.18550.2	26	138	0.15384615384615385	0.036231884057971016	-0.117614	2.1655464824963784	0.0303459	Lower	ascorbate peroxidase 1 [Source:NCBI gene (formerly Entrezgene);Acc:837304]
AT1G09560	CL.19878	CL.19878.1	36	58	0.2777777777777778	0.4827586206896552	0.204981	-2.2244856390043792	0.0261158	Upper	germin-like protein 5 [Source:NCBI gene (formerly Entrezgene);Acc:837482]
AT1G09560	CL.19875	CL.19875.1	38	56	0.2631578947368421	0.4642857142857143	0.201128	-2.26511543247528	0.0235056	Upper	germin-like protein 5 [Source:NCBI gene (formerly Entrezgene);Acc:837482]
AT1G24020	CL.31306	CL.31306.1	40	188	0.125	0.32978723404255317	0.204787	-2.687272696298618	0.00720381	Upper	MLP-like protein 423 [Source:NCBI gene (formerly Entrezgene);Acc:839014]
AT1G24020	CL.31306	CL.31306.1	33	175	0.21212121212121213	0.4	0.187879	-2.593447090667595	0.00950192	Upper	MLP-like protein 423 [Source:NCBI gene (formerly Entrezgene);Acc:839014]
AT1G24020	CL.31306	CL.31306.1	63	209	0.06349206349206349	0.19617224880382775	0.13268	-2.6465760694873173	0.00813112	Upper	MLP-like protein 423 [Source:NCBI gene (formerly Entrezgene);Acc:839014]
AT1G28330	CL.5920	CL.5920.1	27	60	0.4444444444444444	0.21666666666666667	-0.227778	2.403770887192554	0.0162269	Lower	dormancy-associated protein-like 1 [Source:NCBI gene (formerly Entrezgene);Acc:839729]
AT1G28330	CL.5920	CL.5920.2	30	63	0.16666666666666666	0.047619047619047616	-0.119048	1.988891813310203	0.0467131	Lower	dormancy-associated protein-like 1 [Source:NCBI gene (formerly Entrezgene);Acc:839729]
AT1G28330	CL.5920	CL.5920.2	27	60	0.4444444444444444	0.21666666666666667	-0.227778	2.403770887192554	0.0162269	Lower	dormancy-associated protein-like 1 [Source:NCBI gene (formerly Entrezgene);Acc:839729]
AT1G28330	CL.5920	CL.5920.1	30	63	0.16666666666666666	0.047619047619047616	-0.119048	1.988891813310203	0.0467131	Lower	dormancy-associated protein-like 1 [Source:NCBI gene (formerly Entrezgene);Acc:839729]
AT1G31330	CL.28629	CL.28629.1	21	49	0.23809523809523808	0.10204081632653061	-0.136054	2.9412805506208826	0.00326858	Lower	photosystem I subunit F [Source:NCBI gene (formerly Entrezgene);Acc:840021]
AT1G31330	CL.28629	CL.28629.1	21	32	0.42857142857142855	0.65625	0.227679	-2.29128784747792	0.0219468	Upper	photosystem I subunit F [Source:NCBI gene (formerly Entrezgene);Acc:840021]
AT1G47128	CL.17352	CL.17352.1	23	49	0.13043478260869565	0.02040816326530612	-0.110027	-2.0350127761725765	0.0418496	Lower	Granulin repeat cysteine protease family protein [Source:NCBI gene (formerly Entrezgene);Acc:841122]
AT1G48130	CL.31002	CL.31002.1	21	61	0.38095238095238093	0.21311475409836064	-0.167838	2.2044239105756325	0.0274945	Lower	1-cysteine peroxiredoxin 1 [Source:NCBI gene (formerly Entrezgene);Acc:841231]
AT1G48130	CL.31002	CL.31002.1	24	65	0.375	0.15384615384615385	-0.221154	2.302005814334701	0.0213348	Lower	1-cysteine peroxiredoxin 1 [Source:NCBI gene (formerly Entrezgene);Acc:841231]
AT1G50010	CL.30066	CL.30066.1	35	52	0.34285714285714286	0.17307692307692307	-0.16978	2.8045203984522318	0.00503915	Lower	tubulin alpha-2 chain [Source:NCBI gene (formerly Entrezgene);Acc:841425]
AT1G50010	CL.30066	CL.30066.1	34	55	0.14705882352941177	0.43636363636363634	0.289305	-3.039842382629393	0.00236702	Upper	tubulin alpha-2 chain [Source:NCBI gene (formerly Entrezgene);Acc:841425]
AT1G50010	CL.30066	evm.model.group8.792	34	54	0.14705882352941177	0.42592592592592593	0.278867	-2.9736425060830682	0.00294288	Upper	tubulin alpha-2 chain [Source:NCBI gene (formerly Entrezgene);Acc:841425]
AT1G50010	CL.30066	evm.model.group8.792	35	52	0.34285714285714286	0.17307692307692307	-0.16978	2.8045203984522318	0.00503915	Lower	tubulin alpha-2 chain [Source:NCBI gene (formerly Entrezgene);Acc:841425]
AT1G54290	CL.33425	CL.33425.2	33	115	0.36363636363636365	0.5478260869565217	0.18419	-2.5452115247472116	0.0109212	Upper	Translation initiation factor SUI1 family protein [Source:NCBI gene (formerly Entrezgene);Acc:841870]
AT1G54290	CL.33425	CL.33425.1	33	118	0.36363636363636365	0.5508474576271186	0.187211	-2.629563740603934	0.00854945	Upper	Translation initiation factor SUI1 family protein [Source:NCBI gene (formerly Entrezgene);Acc:841870]
AT1G54290	CL.33425	evm.model.utg2360_2326162_2337252__.1	33	113	0.36363636363636365	0.5486725663716814	0.185036	-2.641190401016223	0.00826153	Upper	Translation initiation factor SUI1 family protein [Source:NCBI gene (formerly Entrezgene);Acc:841870]
AT1G54790	CL.32976	CL.32976.1	27	91	0.48148148148148145	0.23076923076923078	-0.250712	2.110911291636047	0.0347799	Lower	GDSL-like Lipase/Acylhydrolase superfamily protein [Source:NCBI gene (formerly Entrezgene);Acc:841920]
AT1G54790	CL.32976	CL.32976.1	27	89	0.7777777777777778	0.5168539325842697	-0.260924	3.2698278503882925	0.00107613	Lower	GDSL-like Lipase/Acylhydrolase superfamily protein [Source:NCBI gene (formerly Entrezgene);Acc:841920]
AT1G60160	CL.10873	CL.10873.7	25	83	0.28	0.5180722891566265	0.238072	-2.217969759259567	0.0265569	Upper	Potassium transporter family protein [Source:NCBI gene (formerly Entrezgene);Acc:842311]
AT1G60160	CL.10873	CL.10873.2	29	82	0.06896551724137931	0.17073170731707318	0.101766	-1.9600111321396259	0.0499945	Upper	Potassium transporter family protein [Source:NCBI gene (formerly Entrezgene);Acc:842311]
AT1G60160	CL.10873	CL.10873.9	30	88	0.23333333333333334	0.48863636363636365	0.255303	-2.002443121998046	0.0452371	Upper	Potassium transporter family protein [Source:NCBI gene (formerly Entrezgene);Acc:842311]
AT1G60160	CL.10873	CL.10873.8	45	134	0.24444444444444444	0.11940298507462686	-0.125041	2.1812204149553573	0.0291671	Lower	Potassium transporter family protein [Source:NCBI gene (formerly Entrezgene);Acc:842311]
AT1G60160	CL.10873	CL.10873.1	23	54	0.08695652173913043	0.3333333333333333	0.246377	-3.0829202672081206	0.0020498	Upper	Potassium transporter family protein [Source:NCBI gene (formerly Entrezgene);Acc:842311]
AT1G60160	CL.10873	CL.10873.8	29	101	0.034482758620689655	0.13861386138613863	0.104131	-1.9657153033262929	0.0493315	Upper	Potassium transporter family protein [Source:NCBI gene (formerly Entrezgene);Acc:842311]
AT1G60160	CL.10873	CL.10873.10	47	125	0.2553191489361702	0.136	-0.119319	2.0290069654323437	0.0424576	Lower	Potassium transporter family protein [Source:NCBI gene (formerly Entrezgene);Acc:842311]
AT1G60160	CL.10873	CL.10873.6	24	73	0.041666666666666664	0.2054794520547945	0.163813	-2.006419666219381	0.0448115	Upper	Potassium transporter family protein [Source:NCBI gene (formerly Entrezgene);Acc:842311]
AT1G60160	CL.10873	CL.10873.7	23	73	0.043478260869565216	0.2328767123287671	0.189398	-2.0129002549640416	0.0441251	Upper	Potassium transporter family protein [Source:NCBI gene (formerly Entrezgene);Acc:842311]
AT1G60160	CL.10873	CL.10873.1	30	74	0.03333333333333333	0.14864864864864866	0.115315	-2.403611611169487	0.016234	Upper	Potassium transporter family protein [Source:NCBI gene (formerly Entrezgene);Acc:842311]
AT1G60160	CL.10873	CL.10873.10	35	104	0.45714285714285713	0.3076923076923077	-0.149451	2.460276241334186	0.013883	Lower	Potassium transporter family protein [Source:NCBI gene (formerly Entrezgene);Acc:842311]
AT1G60160	CL.10873	CL.10873.8	35	105	0.42857142857142855	0.3047619047619048	-0.12381	2.3941176041748182	0.0166604	Lower	Potassium transporter family protein [Source:NCBI gene (formerly Entrezgene);Acc:842311]
AT1G60160	CL.10873	CL.10873.8	22	88	0.13636363636363635	0.4772727272727273	0.340909	-2.2268590098634764	0.0259567	Upper	Potassium transporter family protein [Source:NCBI gene (formerly Entrezgene);Acc:842311]
AT1G60160	CL.10873	CL.10873.6	48	132	0.25	0.12878787878787878	-0.121212	2.1867062550266425	0.028764	Lower	Potassium transporter family protein [Source:NCBI gene (formerly Entrezgene);Acc:842311]
AT1G60160	CL.10873	CL.10873.10	24	67	0.0	0.2537313432835821	0.253731	-2.296644986926939	0.021639	Upper	Potassium transporter family protein [Source:NCBI gene (formerly Entrezgene);Acc:842311]
AT1G63000	CL.4576	evm.model.group1.3442	24	34	0.25	0.5588235294117647	0.308824	-3.047030818611995	0.00231114	Upper	nucleotide-rhamnose synthase/epimerase-reductase [Source:NCBI gene (formerly Entrezgene);Acc:842603]
AT1G63000	CL.4576	CL.4576.2	24	34	0.25	0.5588235294117647	0.308824	-3.047030818611995	0.00231114	Upper	nucleotide-rhamnose synthase/epimerase-reductase [Source:NCBI gene (formerly Entrezgene);Acc:842603]
AT1G65910	CL.33150	evm.model.utg1338_2327123_2484087__.5	25	32	0.32	0.78125	0.46125	-2.71780527581381	0.00657165	Upper	NAC domain containing protein 28 [Source:NCBI gene (formerly Entrezgene);Acc:842903]
AT1G65910	CL.33150	evm.model.utg1338_2327123_2484087__.5	28	42	0.2857142857142857	0.47619047619047616	0.190476	-2.1698832264528676	0.0300157	Upper	NAC domain containing protein 28 [Source:NCBI gene (formerly Entrezgene);Acc:842903]
AT1G65910	CL.33150	evm.model.utg1338_2327123_2484087__.5	31	39	0.0	0.15384615384615385	0.153846	-2.18144701411364	0.0291504	Upper	NAC domain containing protein 28 [Source:NCBI gene (formerly Entrezgene);Acc:842903]
AT1G65910	CL.33150	CL.33150.2	25	32	0.32	0.78125	0.46125	-2.71780527581381	0.00657165	Upper	NAC domain containing protein 28 [Source:NCBI gene (formerly Entrezgene);Acc:842903]
AT1G65910	CL.33150	CL.33150.2	31	39	0.0	0.15384615384615385	0.153846	-2.18144701411364	0.0291504	Upper	NAC domain containing protein 28 [Source:NCBI gene (formerly Entrezgene);Acc:842903]
AT1G65910	CL.33150	CL.33150.2	28	42	0.2857142857142857	0.47619047619047616	0.190476	-2.1698832264528676	0.0300157	Upper	NAC domain containing protein 28 [Source:NCBI gene (formerly Entrezgene);Acc:842903]
AT1G65980	CL.32042	CL.32042.1	43	64	0.5813953488372093	0.3125	-0.268895	2.28747855498907	0.0221679	Lower	thioredoxin-dependent peroxidase 1 [Source:NCBI gene (formerly Entrezgene);Acc:842910]
AT1G66240	CL.7880	CL.7880.1	29	117	0.13793103448275862	0.27350427350427353	0.135573	-2.121417453668015	0.0338867	Upper	homolog of anti-oxidant 1 [Source:NCBI gene (formerly Entrezgene);Acc:842940]
AT1G67090	CL.3690	CL.3690.17	33	89	0.3333333333333333	0.5393258426966292	0.205993	-2.198774219943712	0.027894	Upper	ribulose bisphosphate carboxylase small chain 1A [Source:NCBI gene (formerly Entrezgene);Acc:843029]
AT1G67090	CL.28959	evm.model.group7.1887	51	177	0.17647058823529413	0.062146892655367235	-0.114324	2.198538290037593	0.0279108	Lower	ribulose bisphosphate carboxylase small chain 1A [Source:NCBI gene (formerly Entrezgene);Acc:843029]
AT1G67090	CL.28959	CL.28959.4	53	174	0.11320754716981132	0.25862068965517243	0.145413	-3.215553209393856	0.00130193	Upper	ribulose bisphosphate carboxylase small chain 1A [Source:NCBI gene (formerly Entrezgene);Acc:843029]
AT1G67090	CL.28959	CL.28959.4	21	57	0.14285714285714285	0.017543859649122806	-0.125313	2.405070888401573	0.0161693	Lower	ribulose bisphosphate carboxylase small chain 1A [Source:NCBI gene (formerly Entrezgene);Acc:843029]
AT1G67090	CL.28959	CL.28959.4	27	99	0.6666666666666666	0.8282828282828283	0.161616	-2.167139239618456	0.0302242	Upper	ribulose bisphosphate carboxylase small chain 1A [Source:NCBI gene (formerly Entrezgene);Acc:843029]
AT1G67090	CL.28959	evm.model.group7.1887	45	192	0.3333333333333333	0.484375	0.151042	-2.169309958399578	0.0300592	Upper	ribulose bisphosphate carboxylase small chain 1A [Source:NCBI gene (formerly Entrezgene);Acc:843029]
AT1G67090	CL.28959	CL.28959.4	41	143	0.5853658536585366	0.34265734265734266	-0.242709	2.805626782427298	0.00502188	Lower	ribulose bisphosphate carboxylase small chain 1A [Source:NCBI gene (formerly Entrezgene);Acc:843029]
AT1G67090	CL.3690	CL.3690.22	61	183	0.2459016393442623	0.3551912568306011	0.10929	-2.1857957232047123	0.0288306	Upper	ribulose bisphosphate carboxylase small chain 1A [Source:NCBI gene (formerly Entrezgene);Acc:843029]
AT1G67090	CL.3690	CL.3690.20	33	88	0.3333333333333333	0.5340909090909091	0.200758	-2.1300680934290877	0.033166	Upper	ribulose bisphosphate carboxylase small chain 1A [Source:NCBI gene (formerly Entrezgene);Acc:843029]
AT1G67090	CL.3690	CL.3690.13	33	88	0.3333333333333333	0.5340909090909091	0.200758	-2.1533475261441595	0.0312914	Upper	ribulose bisphosphate carboxylase small chain 1A [Source:NCBI gene (formerly Entrezgene);Acc:843029]
AT1G67090	CL.28959	evm.model.group7.1887	52	209	0.019230769230769232	0.1291866028708134	0.109956	-2.5004170451215084	0.0124047	Upper	ribulose bisphosphate carboxylase small chain 1A [Source:NCBI gene (formerly Entrezgene);Acc:843029]
AT1G67090	CL.3690	CL.3690.19	84	217	0.2619047619047619	0.3778801843317972	0.115975	-2.129035494873667	0.0332513	Upper	ribulose bisphosphate carboxylase small chain 1A [Source:NCBI gene (formerly Entrezgene);Acc:843029]
AT1G67090	CL.3690	evm.model.group1.2892	84	217	0.2619047619047619	0.37327188940092165	0.111367	-2.0256842572584404	0.0427972	Upper	ribulose bisphosphate carboxylase small chain 1A [Source:NCBI gene (formerly Entrezgene);Acc:843029]
AT1G67090	CL.3690	CL.3690.18	33	88	0.3333333333333333	0.5340909090909091	0.200758	-2.1300680934290877	0.033166	Upper	ribulose bisphosphate carboxylase small chain 1A [Source:NCBI gene (formerly Entrezgene);Acc:843029]
AT1G67090	CL.3690	evm.model.group1.2892	57	159	0.24561403508771928	0.3710691823899371	0.125455	-1.9674809962789457	0.0491278	Upper	ribulose bisphosphate carboxylase small chain 1A [Source:NCBI gene (formerly Entrezgene);Acc:843029]
AT1G67090	CL.28959	CL.28959.4	41	133	0.6097560975609756	0.2857142857142857	-0.324042	3.033708607017067	0.00241568	Lower	ribulose bisphosphate carboxylase small chain 1A [Source:NCBI gene (formerly Entrezgene);Acc:843029]
AT1G67090	CL.28959	evm.model.group7.1887	55	236	0.45454545454545453	0.5889830508474576	0.134438	-2.5925157461266783	0.00952768	Upper	ribulose bisphosphate carboxylase small chain 1A [Source:NCBI gene (formerly Entrezgene);Acc:843029]
AT1G67090	CL.28959	evm.model.group7.1887	45	156	0.13333333333333333	0.2564102564102564	0.123077	-2.41448479387132	0.0157575	Upper	ribulose bisphosphate carboxylase small chain 1A [Source:NCBI gene (formerly Entrezgene);Acc:843029]
AT1G70410	CL.17316	CL.17316.1	30	55	0.8666666666666667	0.7454545454545455	-0.121212	2.069102204422663	0.0385365	Lower	beta carbonic anhydrase 4 [Source:NCBI gene (formerly Entrezgene);Acc:843377]
AT1G70600	CL.15644	CL.15644.1	79	142	0.24050632911392406	0.13380281690140844	-0.106704	2.3092564098652275	0.0209294	Lower	Ribosomal protein L18e/L15 superfamily protein [Source:NCBI gene (formerly Entrezgene);Acc:843397]
AT1G70600	CL.15644	CL.15644.1	53	92	0.20754716981132076	0.3804347826086957	0.172888	-2.5865620189699072	0.00969387	Upper	Ribosomal protein L18e/L15 superfamily protein [Source:NCBI gene (formerly Entrezgene);Acc:843397]
AT1G70600	CL.15644	CL.15644.1	81	129	0.345679012345679	0.5271317829457365	0.181453	-2.3621477709747722	0.0181694	Upper	Ribosomal protein L18e/L15 superfamily protein [Source:NCBI gene (formerly Entrezgene);Acc:843397]
AT1G71695	CL.27285	CL.27285.1	55	100	0.34545454545454546	0.5	0.154545	-2.191515744579824	0.0284145	Upper	Peroxidase superfamily protein [Source:NCBI gene (formerly Entrezgene);Acc:843498]
AT1G71695	CL.27285	CL.27285.1	53	110	0.11320754716981132	0.23636363636363636	0.123156	-2.3558957402979614	0.0184781	Upper	Peroxidase superfamily protein [Source:NCBI gene (formerly Entrezgene);Acc:843498]
AT1G71695	CL.27285	CL.27285.1	61	110	0.6885245901639344	0.8181818181818182	0.129657	-2.4345129615871555	0.0149118	Upper	Peroxidase superfamily protein [Source:NCBI gene (formerly Entrezgene);Acc:843498]
AT1G71950	CL.3044	CL.3044.1	27	48	0.07407407407407407	0.3125	0.238426	-1.9647229963131483	0.0494463	Upper	Proteinase inhibitor, propeptide [Source:NCBI gene (formerly Entrezgene);Acc:843526]
AT1G71950	CL.9312	CL.9312.1	30	44	0.6666666666666666	0.4090909090909091	-0.257576	2.3670720950216753	0.0179294	Lower	Proteinase inhibitor, propeptide [Source:NCBI gene (formerly Entrezgene);Acc:843526]
AT1G71950	CL.9312	CL.9312.1	21	31	0.2857142857142857	0.12903225806451613	-0.156682	2.0420967451613445	0.0411419	Lower	Proteinase inhibitor, propeptide [Source:NCBI gene (formerly Entrezgene);Acc:843526]
AT1G71950	CL.9312	CL.9312.1	28	48	0.10714285714285714	0.3541666666666667	0.247024	-2.045969838206253	0.0407593	Upper	Proteinase inhibitor, propeptide [Source:NCBI gene (formerly Entrezgene);Acc:843526]
AT1G71950	CL.9312	CL.9312.2	30	43	0.6666666666666666	0.4186046511627907	-0.248062	2.3769265896469562	0.0174576	Lower	Proteinase inhibitor, propeptide [Source:NCBI gene (formerly Entrezgene);Acc:843526]
AT1G71950	CL.18240	CL.18240.1	23	31	0.30434782608695654	0.1935483870967742	-0.110799	2.3877956942428837	0.0169498	Lower	Proteinase inhibitor, propeptide [Source:NCBI gene (formerly Entrezgene);Acc:843526]
AT1G71950	CL.3012	CL.3012.1	22	35	0.2727272727272727	0.11428571428571428	-0.158442	2.688283780042966	0.00718203	Lower	Proteinase inhibitor, propeptide [Source:NCBI gene (formerly Entrezgene);Acc:843526]
AT1G71950	CL.3044	CL.3044.1	28	52	0.10714285714285714	0.25	0.142857	-2.42091013067521	0.0154817	Upper	Proteinase inhibitor, propeptide [Source:NCBI gene (formerly Entrezgene);Acc:843526]
AT1G71950	CL.3012	evm.model.group1.2389	29	32	0.13793103448275862	0.25	0.112069	-2.1951508901390606	0.0281528	Upper	Proteinase inhibitor, propeptide [Source:NCBI gene (formerly Entrezgene);Acc:843526]
AT1G73230	CL.30696	CL.30696.3	21	57	0.38095238095238093	0.14035087719298245	-0.240602	2.258626290981337	0.0239066	Lower	Nascent polypeptide-associated complex NAC [Source:NCBI gene (formerly Entrezgene);Acc:843657]
AT1G73230	CL.30696	CL.30696.2	21	56	0.38095238095238093	0.14285714285714285	-0.238095	2.2074809774558437	0.0272805	Lower	Nascent polypeptide-associated complex NAC [Source:NCBI gene (formerly Entrezgene);Acc:843657]
AT1G75040	CL.9877	CL.9877.1	25	29	0.72	0.41379310344827586	-0.306207	2.3159092677989603	0.0205632	Lower	pathosis-related protein 5 [Source:NCBI gene (formerly Entrezgene);Acc:843842]
AT1G75040	CL.9877	CL.9877.1	53	56	0.4339622641509434	0.5892857142857143	0.155323	-2.0855508087642627	0.0370193	Upper	pathosis-related protein 5 [Source:NCBI gene (formerly Entrezgene);Acc:843842]
AT1G75280	CL.20351	CL.20351.1	41	61	0.14634146341463414	0.26229508196721313	0.115954	-2.43318258256053	0.0149668	Upper	NmrA-like negative transcriptional regulator family protein [Source:NCBI gene (formerly Entrezgene);Acc:843865]
AT1G76100	CL.3570	CL.3570.1	30	51	0.16666666666666666	0.058823529411764705	-0.107843	2.151595673145452	0.0314292	Lower	plastocyanin 1 [Source:NCBI gene (formerly Entrezgene);Acc:843942]
AT1G79040	CL.26093	CL.26093.1	21	30	0.047619047619047616	0.23333333333333334	0.185714	-2.2775380319940846	0.0227541	Upper	photosystem II subunit R [Source:NCBI gene (formerly Entrezgene);Acc:844245]
AT1G79040	CL.26093	CL.26093.1	30	35	0.23333333333333334	0.02857142857142857	-0.204762	2.4870574069479265	0.0128805	Lower	photosystem II subunit R [Source:NCBI gene (formerly Entrezgene);Acc:844245]
AT1G79040	CL.26093	evm.model.group6.1707	42	64	0.23809523809523808	0.0625	-0.175595	2.8356238614418	0.00457363	Lower	photosystem II subunit R [Source:NCBI gene (formerly Entrezgene);Acc:844245]
AT1G79040	CL.26093	evm.model.group6.1707	34	59	0.029411764705882353	0.1694915254237288	0.14008	-2.760179529560428	0.00577696	Upper	photosystem II subunit R [Source:NCBI gene (formerly Entrezgene);Acc:844245]
AT2G01250	CL.33700	CL.33700.7	25	50	0.16	0.3	0.14	-2.270284007274026	0.0231904	Upper	Ribosomal protein L30/L7 family protein [Source:NCBI gene (formerly Entrezgene);Acc:814652]
AT2G01250	CL.33700	CL.33700.6	23	48	0.043478260869565216	0.1875	0.144022	-2.383644957837504	0.0171421	Upper	Ribosomal protein L30/L7 family protein [Source:NCBI gene (formerly Entrezgene);Acc:814652]
AT2G01250	CL.33700	CL.33700.6	23	48	0.43478260869565216	0.16666666666666666	-0.268116	2.174768853284733	0.0296474	Lower	Ribosomal protein L30/L7 family protein [Source:NCBI gene (formerly Entrezgene);Acc:814652]
AT2G05100	CL.5034	evm.model.group10.379	52	174	0.21153846153846154	0.3275862068965517	0.116048	-1.984470080845336	0.0472035	Upper	photosystem II light harvesting complex protein 2.1 [Source:NCBI gene (formerly Entrezgene);Acc:815058]
AT2G05100	CL.5034	CL.5034.1	37	148	0.16216216216216217	0.2972972972972973	0.135135	-1.994245237489478	0.0461253	Upper	photosystem II light harvesting complex protein 2.1 [Source:NCBI gene (formerly Entrezgene);Acc:815058]
AT2G05100	CL.5034	CL.5034.3	52	174	0.21153846153846154	0.3275862068965517	0.116048	-1.984470080845336	0.0472035	Upper	photosystem II light harvesting complex protein 2.1 [Source:NCBI gene (formerly Entrezgene);Acc:815058]
AT2G05100	CL.5034	CL.5034.3	82	310	0.24390243902439024	0.4032258064516129	0.159323	-2.7059992049346437	0.00680992	Upper	photosystem II light harvesting complex protein 2.1 [Source:NCBI gene (formerly Entrezgene);Acc:815058]
AT2G05100	CL.5034	evm.model.group10.379	26	60	0.5	0.36666666666666664	-0.133333	1.9934463801116382	0.0462126	Lower	photosystem II light harvesting complex protein 2.1 [Source:NCBI gene (formerly Entrezgene);Acc:815058]
AT2G05100	CL.5034	evm.model.group10.379	83	310	0.2289156626506024	0.4032258064516129	0.17431	-2.9070939868262435	0.00364804	Upper	photosystem II light harvesting complex protein 2.1 [Source:NCBI gene (formerly Entrezgene);Acc:815058]
AT2G05100	CL.5034	CL.5034.3	26	60	0.5	0.36666666666666664	-0.133333	1.9934463801116382	0.0462126	Lower	photosystem II light harvesting complex protein 2.1 [Source:NCBI gene (formerly Entrezgene);Acc:815058]
AT2G09990	CL.34806	CL.34806.1	30	55	0.36666666666666664	0.14545454545454545	-0.221212	2.2806104297636463	0.0225715	Lower	Ribosomal protein S5 domain 2-like superfamily protein [Source:NCBI gene (formerly Entrezgene);Acc:815456]
AT2G09990	CL.34806	CL.34806.1	39	69	0.5641025641025641	0.4057971014492754	-0.158305	2.0243902619355376	0.04293	Lower	Ribosomal protein S5 domain 2-like superfamily protein [Source:NCBI gene (formerly Entrezgene);Acc:815456]
AT2G19750	CL.31835	CL.31835.1	30	83	0.26666666666666666	0.4939759036144578	0.227309	-1.9895733284222799	0.046638	Upper	Ribosomal protein S30 family protein [Source:NCBI gene (formerly Entrezgene);Acc:816494]
AT2G20420	CL.25296	CL.25296.4	22	35	0.22727272727272727	0.05714285714285714	-0.17013	2.032604809300779	0.0420925	Lower	ATP citrate lyase (ACL) family protein [Source:NCBI gene (formerly Entrezgene);Acc:816561]
AT2G20515	CL.24582	CL.24582.1	25	45	0.24	0.06666666666666667	-0.173333	2.2001365727988653	0.0277972	Lower	pollen Ole e I family allergen protein [Source:NCBI gene (formerly Entrezgene);Acc:816573]
AT2G21130	CL.32367	CL.32367.2	24	75	0.8333333333333334	0.68	-0.153333	2.008581589082206	0.0445815	Lower	Cyclophilin-like peptidyl-prolyl cis-trans isomerase family protein [Source:NCBI gene (formerly Entrezgene);Acc:816648]
AT2G21660	CL.11266	CL.11266.1	60	235	0.45	0.574468085106383	0.124468	-2.3789914554335576	0.0173601	Upper	cold, circadian rhythm, and rna binding 2 [Source:NCBI gene (formerly Entrezgene);Acc:816705]
AT2G21660	CL.11266	CL.11266.1	77	266	0.36363636363636365	0.4699248120300752	0.106288	-2.4560931842498235	0.0140457	Upper	cold, circadian rhythm, and rna binding 2 [Source:NCBI gene (formerly Entrezgene);Acc:816705]
AT2G30490	CL.23288	CL.23288.1	48	125	0.041666666666666664	0.192	0.150333	-2.5902025838314957	0.00959195	Upper	cinnamate-4-hydroxylase [Source:NCBI gene (formerly Entrezgene);Acc:817599]
AT2G30490	CL.23288	CL.23288.1	57	154	0.5789473684210527	0.43506493506493504	-0.143882	2.6739499589330937	0.00749636	Lower	cinnamate-4-hydroxylase [Source:NCBI gene (formerly Entrezgene);Acc:817599]
AT2G30490	CL.23293	CL.23293.1	57	155	0.5789473684210527	0.432258064516129	-0.146689	2.7209140499719253	0.00651017	Lower	cinnamate-4-hydroxylase [Source:NCBI gene (formerly Entrezgene);Acc:817599]
AT2G30490	CL.23293	CL.23293.1	48	125	0.041666666666666664	0.192	0.150333	-2.5902025838314957	0.00959195	Upper	cinnamate-4-hydroxylase [Source:NCBI gene (formerly Entrezgene);Acc:817599]
AT2G30860	CL.7957	CL.7957.1	21	36	0.38095238095238093	0.19444444444444445	-0.186508	2.216769445868411	0.0266389	Lower	glutathione S-transferase PHI 9 [Source:NCBI gene (formerly Entrezgene);Acc:817636]
AT2G30860	CL.7957	CL.7957.1	30	30	0.3	0.43333333333333335	0.133333	-2.02546628241553	0.0428195	Upper	glutathione S-transferase PHI 9 [Source:NCBI gene (formerly Entrezgene);Acc:817636]
AT2G33370	CL.25194	CL.25194.1	23	57	0.043478260869565216	0.2982456140350877	0.254767	-2.2802058957532134	0.0225955	Upper	Ribosomal protein L14p/L23e family protein [Source:NCBI gene (formerly Entrezgene);Acc:817900]
AT2G33370	CL.25194	CL.25194.1	26	64	0.038461538461538464	0.203125	0.164663	-2.0919973408322075	0.0364388	Upper	Ribosomal protein L14p/L23e family protein [Source:NCBI gene (formerly Entrezgene);Acc:817900]
AT2G35660	CL.2978	CL.2978.1	23	47	0.5652173913043478	0.3404255319148936	-0.224792	2.1319302164620377	0.0330126	Lower	FAD/NAD(P)-binding oxidoreductase family protein [Source:NCBI gene (formerly Entrezgene);Acc:818135]
AT2G35660	CL.2978	CL.2978.2	22	47	0.5454545454545454	0.3404255319148936	-0.205029	2.060161734409691	0.0393831	Lower	FAD/NAD(P)-binding oxidoreductase family protein [Source:NCBI gene (formerly Entrezgene);Acc:818135]
AT2G37040	CL.33681	CL.33681.1	25	79	0.08	0.26582278481012656	0.185823	-3.1074523967118175	0.00188707	Upper	PHE ammonia lyase 1 [Source:NCBI gene (formerly Entrezgene);Acc:818280]
AT2G37040	CL.33681	CL.33681.1	21	73	0.7619047619047619	0.5068493150684932	-0.255055	2.0287814739973182	0.0424806	Lower	PHE ammonia lyase 1 [Source:NCBI gene (formerly Entrezgene);Acc:818280]
AT2G39730	CL.1551	CL.1551.1	48	141	0.22916666666666666	0.3829787234042553	0.153812	-1.982569151495821	0.0474156	Upper	rubisco activase [Source:NCBI gene (formerly Entrezgene);Acc:818558]
AT2G39730	CL.1551	CL.1551.1	27	91	0.14814814814814814	0.25274725274725274	0.104599	-1.9635639177130453	0.0495807	Upper	rubisco activase [Source:NCBI gene (formerly Entrezgene);Acc:818558]
AT2G40590	CL.17977	CL.17977.1	29	55	0.7586206896551724	0.6181818181818182	-0.140439	1.9992161473341887	0.045585	Lower	Ribosomal protein S26e family protein [Source:NCBI gene (formerly Entrezgene);Acc:818654]
AT2G40590	CL.17977	CL.17977.1	47	85	0.1276595744680851	0.23529411764705882	0.107635	-2.117162139704521	0.0342461	Upper	Ribosomal protein S26e family protein [Source:NCBI gene (formerly Entrezgene);Acc:818654]
AT2G40590	CL.17977	CL.17977.1	44	77	0.022727272727272728	0.18181818181818182	0.159091	-2.2791839305254045	0.0226561	Upper	Ribosomal protein S26e family protein [Source:NCBI gene (formerly Entrezgene);Acc:818654]
AT2G46210	CL.14105	CL.14105.3	89	92	0.19101123595505617	0.07608695652173914	-0.114924	2.545414156149101	0.0109148	Lower	Fatty acid/sphingolipid desaturase [Source:NCBI gene (formerly Entrezgene);Acc:819228]
AT2G46210	CL.14105	CL.14105.1	56	93	0.3392857142857143	0.5268817204301075	0.187596	-2.3907784950923427	0.0168127	Upper	Fatty acid/sphingolipid desaturase [Source:NCBI gene (formerly Entrezgene);Acc:819228]
AT2G46210	CL.14105	CL.14105.3	26	43	0.3076923076923077	0.5348837209302325	0.227191	-2.1793820472431267	0.0293033	Upper	Fatty acid/sphingolipid desaturase [Source:NCBI gene (formerly Entrezgene);Acc:819228]
AT2G46210	CL.14105	CL.14105.3	41	54	0.36585365853658536	0.12962962962962962	-0.236224	2.04378450524618	0.0409748	Lower	Fatty acid/sphingolipid desaturase [Source:NCBI gene (formerly Entrezgene);Acc:819228]
AT2G46210	CL.14105	CL.14105.3	22	37	0.5909090909090909	0.32432432432432434	-0.266585	2.4452732320461	0.0144742	Lower	Fatty acid/sphingolipid desaturase [Source:NCBI gene (formerly Entrezgene);Acc:819228]
AT2G46210	CL.14105	CL.14105.3	112	107	0.22321428571428573	0.35514018691588783	0.131926	-2.2315677011152406	0.0256435	Upper	Fatty acid/sphingolipid desaturase [Source:NCBI gene (formerly Entrezgene);Acc:819228]
AT2G47110	CL.32973	CL.32973.1	55	129	0.4727272727272727	0.6434108527131783	0.170684	-2.229926679473747	0.0257523	Upper	ubiquitin 6 [Source:NCBI gene (formerly Entrezgene);Acc:819323]
AT2G47110	CL.32973	CL.32973.1	37	103	0.3783783783783784	0.2524271844660194	-0.125951	3.1118408070205312	0.00185925	Lower	ubiquitin 6 [Source:NCBI gene (formerly Entrezgene);Acc:819323]
AT3G02080	CL.4520	CL.4520.1	34	66	0.29411764705882354	0.6212121212121212	0.327094	-3.0124430888714415	0.00259154	Upper	Ribosomal protein S19e family protein [Source:NCBI gene (formerly Entrezgene);Acc:821120]
AT3G04840	CL.22349	CL.22349.1	21	57	0.0	0.12280701754385964	0.122807	-2.236096352916685	0.0253455	Upper	Ribosomal protein S3Ae [Source:NCBI gene (formerly Entrezgene);Acc:819644]
AT3G06680	CL.21914	CL.21914.2	25	68	0.16	0.38235294117647056	0.222353	-2.409056753805069	0.0159938	Upper	Ribosomal L29e protein family [Source:NCBI gene (formerly Entrezgene);Acc:819853]
AT3G06680	CL.21914	CL.21914.1	25	68	0.16	0.38235294117647056	0.222353	-2.409056753805069	0.0159938	Upper	Ribosomal L29e protein family [Source:NCBI gene (formerly Entrezgene);Acc:819853]
AT3G11510	CL.33843	CL.33843.1	65	132	0.3230769230769231	0.16666666666666666	-0.15641	2.2351690734460954	0.0254063	Lower	Ribosomal protein S11 family protein [Source:NCBI gene (formerly Entrezgene);Acc:820324]
AT3G11510	CL.33843	CL.33843.1	63	125	0.7142857142857143	0.528	-0.186286	2.4831002492997665	0.0130244	Lower	Ribosomal protein S11 family protein [Source:NCBI gene (formerly Entrezgene);Acc:820324]
AT3G13920	CL.28684	evm.model.group7.1783	28	71	0.10714285714285714	0.30985915492957744	0.202716	-2.02778982873897	0.0425817	Upper	eukaryotic translation initiation factor 4A1 [Source:NCBI gene (formerly Entrezgene);Acc:820605]
AT3G13920	CL.28684	CL.28684.2	28	71	0.10714285714285714	0.30985915492957744	0.202716	-2.02778982873897	0.0425817	Upper	eukaryotic translation initiation factor 4A1 [Source:NCBI gene (formerly Entrezgene);Acc:820605]
AT3G13920	CL.28684	evm.model.group7.1783	22	55	0.045454545454545456	0.23636363636363636	0.190909	-2.2100734526804415	0.0271001	Upper	eukaryotic translation initiation factor 4A1 [Source:NCBI gene (formerly Entrezgene);Acc:820605]
AT3G13920	CL.28684	CL.28684.2	22	55	0.045454545454545456	0.23636363636363636	0.190909	-2.2100734526804415	0.0271001	Upper	eukaryotic translation initiation factor 4A1 [Source:NCBI gene (formerly Entrezgene);Acc:820605]
AT3G14360	CL.25802	CL.25802.3	121	233	0.15702479338842976	0.2918454935622318	0.134821	-2.7894590709947145	0.00527962	Upper	alpha/beta-Hydrolases superfamily protein [Source:NCBI gene (formerly Entrezgene);Acc:820657]
AT3G16640	CL.22857	CL.22857.1	21	67	0.047619047619047616	0.14925373134328357	0.101635	-2.334731562065122	0.0195574	Upper	translationally controlled tumor protein [Source:NCBI gene (formerly Entrezgene);Acc:820916]
AT3G16640	CL.22857	CL.22857.1	23	71	0.30434782608695654	0.1267605633802817	-0.177587	2.229531905609196	0.0257785	Lower	translationally controlled tumor protein [Source:NCBI gene (formerly Entrezgene);Acc:820916]
AT3G16640	CL.22857	CL.22857.1	25	80	0.08	0.1875	0.1075	-2.4526766279942884	0.0141798	Upper	translationally controlled tumor protein [Source:NCBI gene (formerly Entrezgene);Acc:820916]
AT3G18740	CL.18508	CL.18508.1	21	49	0.42857142857142855	0.6530612244897959	0.22449	-1.9672617190427255	0.049153	Upper	Ribosomal protein L7Ae/L30e/S12e/Gadd45 family protein [Source:NCBI gene (formerly Entrezgene);Acc:821405]
AT3G21360	CL.8794	CL.8794.1	41	59	0.7317073170731707	0.4067796610169492	-0.324928	2.533496470414748	0.0112931	Lower	2-oxoglutarate (2OG) and Fe(II)-dependent oxygenase superfamily protein [Source:NCBI gene (formerly Entrezgene);Acc:821690]
AT3G44010	CL.303	CL.303.1	27	65	0.4444444444444444	0.6923076923076923	0.247863	-2.1221974659223504	0.0338212	Upper	Ribosomal protein S14p/S29e family protein [Source:NCBI gene (formerly Entrezgene);Acc:823518]
AT3G44010	CL.303	CL.303.1	32	79	0.0	0.10126582278481013	0.101266	-2.3697059583657047	0.0178022	Upper	Ribosomal protein S14p/S29e family protein [Source:NCBI gene (formerly Entrezgene);Acc:823518]
AT3G46550	CL.6986	CL.6986.1	23	93	0.8695652173913043	0.7419354838709677	-0.12763	3.00872213171524	0.00262349	Lower	Fasciclin-like arabinogalactan family protein [Source:NCBI gene (formerly Entrezgene);Acc:823808]
AT3G48930	CL.3887	CL.3887.1	23	46	0.5652173913043478	0.8043478260869565	0.23913	-2.4694514889393315	0.013532	Upper	Nucleic acid-binding, OB-fold-like protein [Source:NCBI gene (formerly Entrezgene);Acc:824054]
AT3G48930	CL.3887	evm.model.group1.3013	21	42	0.5714285714285714	0.8095238095238095	0.238095	-2.318267077991222	0.0204348	Upper	Nucleic acid-binding, OB-fold-like protein [Source:NCBI gene (formerly Entrezgene);Acc:824054]
AT3G48930	CL.3887	evm.model.group1.3013	22	46	0.5909090909090909	0.8043478260869565	0.213439	-2.3465448121486823	0.0189484	Upper	Nucleic acid-binding, OB-fold-like protein [Source:NCBI gene (formerly Entrezgene);Acc:824054]
AT3G53420	CL.5159	CL.5159.1	30	41	0.1	0.2682926829268293	0.168293	-3.142936330963102	0.00167262	Upper	plasma membrane intrinsic protein 2A [Source:NCBI gene (formerly Entrezgene);Acc:824510]
AT4G00680	CL.13939	CL.13939.1	23	67	0.2608695652173913	0.47761194029850745	0.216742	-2.3265189638737405	0.0199909	Upper	actin depolymerizing factor 8 [Source:NCBI gene (formerly Entrezgene);Acc:828037]
AT4G01070	CL.8736	evm.model.group12.876	28	74	0.35714285714285715	0.6216216216216216	0.264479	-2.2420656418562595	0.0249571	Upper	UDP-Glycosyltransferase superfamily protein [Source:NCBI gene (formerly Entrezgene);Acc:827912]
AT4G01070	CL.8736	CL.8736.2	28	74	0.35714285714285715	0.6216216216216216	0.264479	-2.2420656418562595	0.0249571	Upper	UDP-Glycosyltransferase superfamily protein [Source:NCBI gene (formerly Entrezgene);Acc:827912]
AT4G01070	CL.8736	CL.8736.1	24	70	0.375	0.6428571428571429	0.267857	-2.0723928271626466	0.0382288	Upper	UDP-Glycosyltransferase superfamily protein [Source:NCBI gene (formerly Entrezgene);Acc:827912]
AT4G01150	CL.27564	CL.27564.7	26	52	0.4230769230769231	0.5576923076923077	0.134615	-2.0033209638693275	0.0451428	Upper	CURVATURE THYLAKOID 1A-like protein [Source:NCBI gene (formerly Entrezgene);Acc:828181]
AT4G01150	CL.27564	CL.27564.7	29	47	0.13793103448275862	0.2553191489361702	0.117388	-2.3577943698866064	0.0183839	Upper	CURVATURE THYLAKOID 1A-like protein [Source:NCBI gene (formerly Entrezgene);Acc:828181]
AT4G01150	CL.27564	CL.27564.8	22	45	0.09090909090909091	0.4222222222222222	0.331313	-2.5233667349682616	0.0116237	Upper	CURVATURE THYLAKOID 1A-like protein [Source:NCBI gene (formerly Entrezgene);Acc:828181]
AT4G01150	CL.27564	CL.27564.8	24	43	0.4166666666666667	0.09302325581395349	-0.323643	2.68071212745045	0.00734657	Lower	CURVATURE THYLAKOID 1A-like protein [Source:NCBI gene (formerly Entrezgene);Acc:828181]
AT4G01150	CL.27564	evm.model.group7.964	23	35	0.43478260869565216	0.11428571428571428	-0.320497	2.487602696471476	0.0128607	Lower	CURVATURE THYLAKOID 1A-like protein [Source:NCBI gene (formerly Entrezgene);Acc:828181]
AT4G01150	CL.27564	CL.27564.8	29	47	0.13793103448275862	0.2553191489361702	0.117388	-2.3577943698866064	0.0183839	Upper	CURVATURE THYLAKOID 1A-like protein [Source:NCBI gene (formerly Entrezgene);Acc:828181]
AT4G01150	CL.27564	CL.27564.7	24	43	0.4166666666666667	0.09302325581395349	-0.323643	2.68071212745045	0.00734657	Lower	CURVATURE THYLAKOID 1A-like protein [Source:NCBI gene (formerly Entrezgene);Acc:828181]
AT4G01150	CL.27564	CL.27564.7	22	45	0.09090909090909091	0.4222222222222222	0.331313	-2.5233667349682616	0.0116237	Upper	CURVATURE THYLAKOID 1A-like protein [Source:NCBI gene (formerly Entrezgene);Acc:828181]
AT4G01150	CL.27564	evm.model.group7.964	24	40	0.16666666666666666	0.275	0.108333	-1.9830532015051943	0.0473615	Upper	CURVATURE THYLAKOID 1A-like protein [Source:NCBI gene (formerly Entrezgene);Acc:828181]
AT4G01150	CL.27564	evm.model.group7.964	26	50	0.2692307692307692	0.06	-0.209231	2.1022037815732184	0.0355354	Lower	CURVATURE THYLAKOID 1A-like protein [Source:NCBI gene (formerly Entrezgene);Acc:828181]
AT4G01150	CL.27564	CL.27564.8	26	52	0.4230769230769231	0.5576923076923077	0.134615	-2.0033209638693275	0.0451428	Upper	CURVATURE THYLAKOID 1A-like protein [Source:NCBI gene (formerly Entrezgene);Acc:828181]
AT4G05320	CL.9135	CL.9135.1	42	68	0.19047619047619047	0.07352941176470588	-0.116947	2.0856898626218086	0.0370067	Lower	polyubiquitin 10 [Source:NCBI gene (formerly Entrezgene);Acc:825880]
AT4G08770	CL.27970	CL.27970.2	79	333	0.5443037974683544	0.43843843843843844	-0.105865	2.086651040340317	0.0369197	Lower	Peroxidase superfamily protein [Source:NCBI gene (formerly Entrezgene);Acc:826447]
AT4G08770	CL.27970	evm.model.group7.1255	22	97	0.6363636363636364	0.36082474226804123	-0.275539	3.2105218885137745	0.00132494	Lower	Peroxidase superfamily protein [Source:NCBI gene (formerly Entrezgene);Acc:826447]
AT4G08770	CL.27970	CL.27970.2	22	97	0.6363636363636364	0.36082474226804123	-0.275539	3.2105218885137745	0.00132494	Lower	Peroxidase superfamily protein [Source:NCBI gene (formerly Entrezgene);Acc:826447]
AT4G10750	CL.18788	CL.18788.1	22	61	0.36363636363636365	0.639344262295082	0.275708	-2.2285812547891	0.0258418	Upper	Phosphoenolpyruvate carboxylase family protein [Source:NCBI gene (formerly Entrezgene);Acc:826669]
AT4G16720	CL.25136	CL.25136.1	22	26	0.22727272727272727	0.46153846153846156	0.234266	-2.0070874847044697	0.0447403	Upper	Ribosomal protein L23/L15e family protein [Source:NCBI gene (formerly Entrezgene);Acc:827375]
AT4G16720	CL.25136	evm.model.group6.955	25	47	0.72	0.3404255319148936	-0.379574	2.5016159161191833	0.0123628	Lower	Ribosomal protein L23/L15e family protein [Source:NCBI gene (formerly Entrezgene);Acc:827375]
AT4G16720	CL.25136	CL.25136.1	21	30	0.7619047619047619	0.3333333333333333	-0.428571	2.622039583052013	0.00874053	Lower	Ribosomal protein L23/L15e family protein [Source:NCBI gene (formerly Entrezgene);Acc:827375]
AT4G18100	CL.30152	CL.30152.1	62	124	0.3548387096774194	0.24193548387096775	-0.112903	2.1610495773476424	0.0306915	Lower	Ribosomal protein L32e [Source:NCBI gene (formerly Entrezgene);Acc:827535]
AT4G19880	CL.11683	CL.11683.1	23	31	0.34782608695652173	0.5483870967741935	0.200561	-2.2128656067525627	0.0269069	Upper	Glutathione S-transferase family protein [Source:NCBI gene (formerly Entrezgene);Acc:827734]
AT4G34120	CL.24152	CL.24152.1	29	34	0.27586206896551724	0.14705882352941177	-0.128803	3.530223030494026	0.000415209	Lower	Cystathionine beta-synthase (CBS) family protein [Source:NCBI gene (formerly Entrezgene);Acc:829558]
AT4G34120	CL.24152	CL.24152.1	25	21	0.52	0.19047619047619047	-0.329524	2.2604031703218825	0.0237962	Lower	Cystathionine beta-synthase (CBS) family protein [Source:NCBI gene (formerly Entrezgene);Acc:829558]
AT4G34120	CL.24152	CL.24152.1	28	28	0.5714285714285714	0.21428571428571427	-0.357143	2.4907993963089563	0.0127456	Lower	Cystathionine beta-synthase (CBS) family protein [Source:NCBI gene (formerly Entrezgene);Acc:829558]
AT4G34120	CL.24152	evm.model.group6.380	28	28	0.5714285714285714	0.21428571428571427	-0.357143	2.4907993963089563	0.0127456	Lower	Cystathionine beta-synthase (CBS) family protein [Source:NCBI gene (formerly Entrezgene);Acc:829558]
AT4G34120	CL.24152	evm.model.group6.380	29	34	0.27586206896551724	0.14705882352941177	-0.128803	3.530223030494026	0.000415209	Lower	Cystathionine beta-synthase (CBS) family protein [Source:NCBI gene (formerly Entrezgene);Acc:829558]
AT4G34120	CL.24152	evm.model.group6.380	25	21	0.52	0.19047619047619047	-0.329524	2.2604031703218825	0.0237962	Lower	Cystathionine beta-synthase (CBS) family protein [Source:NCBI gene (formerly Entrezgene);Acc:829558]
AT4G38970	CL.11766	CL.11766.1	37	144	0.13513513513513514	0.006944444444444444	-0.128191	2.983105914801032	0.00285339	Lower	fructose-bisphosphate aldolase 2 [Source:NCBI gene (formerly Entrezgene);Acc:830052]
AT4G38970	CL.11766	CL.11766.1	25	116	0.32	0.5258620689655172	0.205862	-2.0189197386528033	0.0434956	Upper	fructose-bisphosphate aldolase 2 [Source:NCBI gene (formerly Entrezgene);Acc:830052]
AT5G03240	CL.23854	CL.23854.1	22	58	0.45454545454545453	0.15517241379310345	-0.299373	2.683008962916229	0.0072963	Lower	polyubiquitin 3 [Source:NCBI gene (formerly Entrezgene);Acc:831899]
AT5G03240	CL.23854	CL.23854.1	23	61	0.21739130434782608	0.09836065573770492	-0.119031	2.001221797780702	0.0453685	Lower	polyubiquitin 3 [Source:NCBI gene (formerly Entrezgene);Acc:831899]
AT5G05170	CL.33196	CL.33196.1	21	112	0.38095238095238093	0.22321428571428573	-0.157738	2.104136665166027	0.0353665	Lower	Cellulose synthase family protein [Source:NCBI gene (formerly Entrezgene);Acc:830399]
AT5G07340	CL.34005	CL.34005.2	31	91	0.5161290322580645	0.6813186813186813	0.16519	-2.2964530053706285	0.02165	Upper	Calreticulin family protein [Source:NCBI gene (formerly Entrezgene);Acc:830625]
AT5G07340	CL.34005	evm.model.utg548_230440_521065__.14	31	91	0.5161290322580645	0.6813186813186813	0.16519	-2.2964530053706285	0.02165	Upper	Calreticulin family protein [Source:NCBI gene (formerly Entrezgene);Acc:830625]
AT5G10240	CL.7123	CL.7123.2	21	28	0.047619047619047616	0.39285714285714285	0.345238	-3.3335033970222954	0.000857596	Upper	asparagine synthetase 3 [Source:NCBI gene (formerly Entrezgene);Acc:830888]
AT5G14740	CL.31915	CL.31915.1	61	38	0.5081967213114754	0.631578947368421	0.123382	-2.0290045247654205	0.0424578	Upper	carbonic anhydrase 2 [Source:NCBI gene (formerly Entrezgene);Acc:831326]
AT5G16990	CL.25873	CL.25873.3	22	32	0.22727272727272727	0.0	-0.227273	2.059722961392126	0.039425	Lower	Zinc-binding dehydrogenase family protein [Source:NCBI gene (formerly Entrezgene);Acc:831562]
AT5G16990	CL.25873	CL.25873.1	28	36	0.03571428571428571	0.25	0.214286	-2.2735942402352203	0.0229904	Upper	Zinc-binding dehydrogenase family protein [Source:NCBI gene (formerly Entrezgene);Acc:831562]
AT5G16990	CL.25873	CL.25873.5	21	31	0.23809523809523808	0.0	-0.238095	2.15399245722498	0.0312408	Lower	Zinc-binding dehydrogenase family protein [Source:NCBI gene (formerly Entrezgene);Acc:831562]
AT5G16990	CL.25873	CL.25873.4	28	33	0.03571428571428571	0.2727272727272727	0.237013	-2.3735732600757857	0.0176169	Upper	Zinc-binding dehydrogenase family protein [Source:NCBI gene (formerly Entrezgene);Acc:831562]
AT5G16990	CL.25873	CL.25873.4	22	30	0.22727272727272727	0.0	-0.227273	2.0373864130857493	0.0416113	Lower	Zinc-binding dehydrogenase family protein [Source:NCBI gene (formerly Entrezgene);Acc:831562]
AT5G16990	CL.25873	CL.25873.5	28	36	0.03571428571428571	0.25	0.214286	-2.2735942402352203	0.0229904	Upper	Zinc-binding dehydrogenase family protein [Source:NCBI gene (formerly Entrezgene);Acc:831562]
AT5G16990	CL.25873	CL.25873.3	28	36	0.03571428571428571	0.25	0.214286	-2.2735942402352203	0.0229904	Upper	Zinc-binding dehydrogenase family protein [Source:NCBI gene (formerly Entrezgene);Acc:831562]
AT5G16990	CL.25873	CL.25873.1	22	32	0.22727272727272727	0.0	-0.227273	2.0245140218811497	0.0429173	Lower	Zinc-binding dehydrogenase family protein [Source:NCBI gene (formerly Entrezgene);Acc:831562]
AT5G16990	CL.25873	evm.model.group6.1471	28	36	0.03571428571428571	0.25	0.214286	-2.2735942402352203	0.0229904	Upper	Zinc-binding dehydrogenase family protein [Source:NCBI gene (formerly Entrezgene);Acc:831562]
AT5G16990	CL.25873	evm.model.group6.1471	21	32	0.23809523809523808	0.0	-0.238095	2.2003637265462563	0.0277811	Lower	Zinc-binding dehydrogenase family protein [Source:NCBI gene (formerly Entrezgene);Acc:831562]
AT5G19510	CL.22969	CL.22969.1	21	67	0.2857142857142857	0.5373134328358209	0.251599	-1.9823192508100094	0.0474435	Upper	Translation elongation factor EF1B/ribosomal protein S6 family protein [Source:NCBI gene (formerly Entrezgene);Acc:832071]
AT5G24510	CL.14123	CL.14123.1	27	43	0.14814814814814814	0.3488372093023256	0.200689	-1.9727093172695738	0.0485287	Upper	60S acidic ribosomal protein family [Source:NCBI gene (formerly Entrezgene);Acc:832522]
AT5G24510	CL.14123	CL.14123.3	23	35	0.21739130434782608	0.5142857142857142	0.296894	-3.186992591965054	0.0014376	Upper	60S acidic ribosomal protein family [Source:NCBI gene (formerly Entrezgene);Acc:832522]
AT5G24510	CL.14123	CL.14123.2	23	35	0.21739130434782608	0.5142857142857142	0.296894	-3.186992591965054	0.0014376	Upper	60S acidic ribosomal protein family [Source:NCBI gene (formerly Entrezgene);Acc:832522]
AT5G24510	CL.14123	CL.14123.1	23	36	0.2608695652173913	0.5555555555555556	0.294686	-2.9373901459569884	0.00330987	Upper	60S acidic ribosomal protein family [Source:NCBI gene (formerly Entrezgene);Acc:832522]
AT5G37830	CL.14253	CL.14253.3	42	57	0.4523809523809524	0.3508771929824561	-0.101504	2.024858050657696	0.0428819	Lower	oxoprolinase 1 [Source:NCBI gene (formerly Entrezgene);Acc:833761]
AT5G37830	CL.14253	CL.14253.1	28	44	0.21428571428571427	0.045454545454545456	-0.168831	2.4834893329817898	0.0130102	Lower	oxoprolinase 1 [Source:NCBI gene (formerly Entrezgene);Acc:833761]
AT5G37830	CL.14253	CL.14253.6	26	41	0.19230769230769232	0.024390243902439025	-0.167917	2.4832181468975127	0.0130201	Lower	oxoprolinase 1 [Source:NCBI gene (formerly Entrezgene);Acc:833761]
AT5G37830	CL.14253	CL.14253.3	28	44	0.21428571428571427	0.045454545454545456	-0.168831	2.4834893329817898	0.0130102	Lower	oxoprolinase 1 [Source:NCBI gene (formerly Entrezgene);Acc:833761]
AT5G37830	CL.14253	CL.14253.4	42	57	0.4523809523809524	0.3508771929824561	-0.101504	2.024858050657696	0.0428819	Lower	oxoprolinase 1 [Source:NCBI gene (formerly Entrezgene);Acc:833761]
AT5G37830	CL.14253	CL.14253.5	42	57	0.4523809523809524	0.3508771929824561	-0.101504	2.024858050657696	0.0428819	Lower	oxoprolinase 1 [Source:NCBI gene (formerly Entrezgene);Acc:833761]
AT5G37830	CL.14253	CL.14253.5	28	44	0.21428571428571427	0.045454545454545456	-0.168831	2.4834893329817898	0.0130102	Lower	oxoprolinase 1 [Source:NCBI gene (formerly Entrezgene);Acc:833761]
AT5G37830	CL.14253	CL.14253.2	26	44	0.19230769230769232	0.06818181818181818	-0.124126	2.0784737636665924	0.0376657	Lower	oxoprolinase 1 [Source:NCBI gene (formerly Entrezgene);Acc:833761]
AT5G37830	CL.14253	CL.14253.2	28	45	0.21428571428571427	0.044444444444444446	-0.169841	2.552536780429229	0.0106942	Lower	oxoprolinase 1 [Source:NCBI gene (formerly Entrezgene);Acc:833761]
AT5G37830	CL.14253	CL.14253.1	42	57	0.4523809523809524	0.3508771929824561	-0.101504	2.024858050657696	0.0428819	Lower	oxoprolinase 1 [Source:NCBI gene (formerly Entrezgene);Acc:833761]
AT5G37830	CL.14253	CL.14253.4	28	44	0.21428571428571427	0.045454545454545456	-0.168831	2.4834893329817898	0.0130102	Lower	oxoprolinase 1 [Source:NCBI gene (formerly Entrezgene);Acc:833761]
AT5G38960	CL.19879	CL.19879.1	39	57	0.2564102564102564	0.47368421052631576	0.217274	-2.428208737119057	0.0151736	Upper	RmlC-like cupins superfamily protein [Source:NCBI gene (formerly Entrezgene);Acc:833888]
AT5G39740	CL.1827	CL.1827.1	29	37	0.5172413793103449	0.1891891891891892	-0.328052	2.5645659499485816	0.0103305	Lower	ribosomal protein L5 B [Source:NCBI gene (formerly Entrezgene);Acc:833970]
AT5G39740	CL.1827	CL.1827.1	39	52	0.20512820512820512	0.0	-0.205128	2.5101927538409385	0.0120665	Lower	ribosomal protein L5 B [Source:NCBI gene (formerly Entrezgene);Acc:833970]
AT5G40370	CL.11435	CL.11435.3	21	34	0.23809523809523808	0.029411764705882353	-0.208683	2.0615528128088303	0.0392503	Lower	Glutaredoxin family protein [Source:NCBI gene (formerly Entrezgene);Acc:834035]
AT5G41700	CL.15883	CL.15883.1	57	130	0.2807017543859649	0.3923076923076923	0.111606	-2.7852796546772893	0.00534816	Upper	ubiquitin conjugating enzyme 8 [Source:NCBI gene (formerly Entrezgene);Acc:834173]
AT5G41700	CL.15883	evm.model.group3.1264	57	130	0.2807017543859649	0.4	0.119298	-2.846913872536323	0.00441453	Upper	ubiquitin conjugating enzyme 8 [Source:NCBI gene (formerly Entrezgene);Acc:834173]
AT5G41700	CL.15883	evm.model.group3.1264	67	136	0.2835820895522388	0.45588235294117646	0.1723	-2.4798105393159044	0.0131452	Upper	ubiquitin conjugating enzyme 8 [Source:NCBI gene (formerly Entrezgene);Acc:834173]
AT5G41700	CL.15883	CL.15883.3	67	136	0.2835820895522388	0.45588235294117646	0.1723	-2.3832605388097523	0.01716	Upper	ubiquitin conjugating enzyme 8 [Source:NCBI gene (formerly Entrezgene);Acc:834173]
AT5G41700	CL.15883	CL.15883.3	58	130	0.29310344827586204	0.4	0.106897	-3.015015822108034	0.00256966	Upper	ubiquitin conjugating enzyme 8 [Source:NCBI gene (formerly Entrezgene);Acc:834173]
AT5G41700	CL.15883	CL.15883.1	66	136	0.2878787878787879	0.45588235294117646	0.168004	-2.358395804020229	0.0183541	Upper	ubiquitin conjugating enzyme 8 [Source:NCBI gene (formerly Entrezgene);Acc:834173]
AT5G42270	CL.7260	CL.7260.1	22	41	0.09090909090909091	0.3170731707317073	0.226164	-2.7970427049957323	0.00515727	Upper	FtsH extracellular protease family [Source:NCBI gene (formerly Entrezgene);Acc:834232]
AT5G42270	CL.7260	evm.model.group11.711	22	41	0.09090909090909091	0.3170731707317073	0.226164	-2.7970427049957323	0.00515727	Upper	FtsH extracellular protease family [Source:NCBI gene (formerly Entrezgene);Acc:834232]
AT5G42500	CL.3354	CL.3354.1	30	28	0.36666666666666664	0.10714285714285714	-0.259524	2.0539927454952744	0.0399764	Lower	Disease resistance-responsive (dirigent-like protein) family protein [Source:NCBI gene (formerly Entrezgene);Acc:834257]
AT5G42500	CL.3354	CL.3354.1	30	26	0.1	0.2692307692307692	0.169231	-2.201459459469311	0.0277035	Upper	Disease resistance-responsive (dirigent-like protein) family protein [Source:NCBI gene (formerly Entrezgene);Acc:834257]
AT5G42500	CL.3354	CL.3354.1	33	30	0.42424242424242425	0.03333333333333333	-0.390909	2.8762678363926173	0.00402408	Lower	Disease resistance-responsive (dirigent-like protein) family protein [Source:NCBI gene (formerly Entrezgene);Acc:834257]
AT5G47030	CL.34898	evm.model.utg94_3545525_3904003__.2	27	44	0.5555555555555556	0.3181818181818182	-0.237374	2.025406805378299	0.0428256	Lower	ATPase, F1 complex, delta/epsilon subunit [Source:NCBI gene (formerly Entrezgene);Acc:834749]
AT5G47030	CL.34898	CL.34898.1	26	51	0.4230769230769231	0.29411764705882354	-0.128959	2.0142490439479834	0.0439834	Lower	ATPase, F1 complex, delta/epsilon subunit [Source:NCBI gene (formerly Entrezgene);Acc:834749]
AT5G47120	CL.11648	evm.model.group2.623	22	37	0.0	0.10810810810810811	0.108108	-1.975028379729542	0.0482649	Upper	BAX inhibitor 1 [Source:NCBI gene (formerly Entrezgene);Acc:834758]
AT5G47120	CL.11648	evm.model.group2.623	26	41	0.8076923076923077	0.6097560975609756	-0.197936	2.2902219178640273	0.0220085	Lower	BAX inhibitor 1 [Source:NCBI gene (formerly Entrezgene);Acc:834758]
AT5G47120	CL.11648	CL.11648.1	22	36	0.0	0.1111111111111111	0.111111	-1.9871182480390488	0.0469093	Upper	BAX inhibitor 1 [Source:NCBI gene (formerly Entrezgene);Acc:834758]
AT5G47120	CL.11648	CL.11648.1	26	40	0.8076923076923077	0.6	-0.207692	2.3359124120534367	0.0194958	Lower	BAX inhibitor 1 [Source:NCBI gene (formerly Entrezgene);Acc:834758]
AT5G47450	CL.7086	CL.7086.1	83	262	0.3493975903614458	0.4770992366412214	0.127702	-2.0875444676981374	0.0368389	Upper	tonoplast intrinsic protein 2;3 [Source:NCBI gene (formerly Entrezgene);Acc:834794]
AT5G47450	CL.7086	CL.7086.1	68	205	0.27941176470588236	0.4585365853658537	0.179125	-1.9639196483500172	0.0495394	Upper	tonoplast intrinsic protein 2;3 [Source:NCBI gene (formerly Entrezgene);Acc:834794]
AT5G48760	CL.1828	evm.model.group1.1377	22	41	0.8636363636363636	0.6097560975609756	-0.25388	2.3789280738365766	0.0173631	Lower	Ribosomal protein L13 family protein [Source:NCBI gene (formerly Entrezgene);Acc:834934]
AT5G55190	CL.12724	CL.12724.3	37	75	0.918918918918919	0.6666666666666666	-0.252252	2.687878839765481	0.00719075	Lower	RAN GTPase 3 [Source:NCBI gene (formerly Entrezgene);Acc:835612]
AT5G55190	CL.12724	evm.model.group2.1448	37	75	0.918918918918919	0.6666666666666666	-0.252252	2.687878839765481	0.00719075	Lower	RAN GTPase 3 [Source:NCBI gene (formerly Entrezgene);Acc:835612]
AT5G55190	CL.12724	CL.12724.3	30	75	0.43333333333333335	0.22666666666666666	-0.206667	2.589043192781467	0.0096243	Lower	RAN GTPase 3 [Source:NCBI gene (formerly Entrezgene);Acc:835612]
AT5G55190	CL.12724	CL.12724.2	37	75	0.918918918918919	0.6666666666666666	-0.252252	2.687878839765481	0.00719075	Lower	RAN GTPase 3 [Source:NCBI gene (formerly Entrezgene);Acc:835612]
AT5G55190	CL.12724	evm.model.group2.1448	30	75	0.43333333333333335	0.22666666666666666	-0.206667	2.589043192781467	0.0096243	Lower	RAN GTPase 3 [Source:NCBI gene (formerly Entrezgene);Acc:835612]
AT5G55190	CL.12724	CL.12724.2	30	75	0.43333333333333335	0.22666666666666666	-0.206667	2.589043192781467	0.0096243	Lower	RAN GTPase 3 [Source:NCBI gene (formerly Entrezgene);Acc:835612]
AT5G55190	CL.12724	CL.12724.4	30	74	0.43333333333333335	0.22972972972972974	-0.203604	2.5112360116696135	0.0120309	Lower	RAN GTPase 3 [Source:NCBI gene (formerly Entrezgene);Acc:835612]
AT5G55190	CL.12724	CL.12724.4	37	75	0.918918918918919	0.6666666666666666	-0.252252	2.687878839765481	0.00719075	Lower	RAN GTPase 3 [Source:NCBI gene (formerly Entrezgene);Acc:835612]
AT5G58420	CL.33844	CL.33844.1	27	58	0.07407407407407407	0.22413793103448276	0.150064	-2.256022462624586	0.0240692	Upper	Ribosomal protein S4 (RPS4A) family protein [Source:NCBI gene (formerly Entrezgene);Acc:835955]
AT5G59240	CL.31572	evm.model.group9.132	24	39	0.0	0.1282051282051282	0.128205	-2.3636283087768435	0.018097	Upper	Ribosomal protein S8e family protein [Source:NCBI gene (formerly Entrezgene);Acc:836042]
AT5G59240	CL.31572	CL.31572.1	25	40	0.0	0.125	0.125	-2.1035035708853154	0.0354218	Upper	Ribosomal protein S8e family protein [Source:NCBI gene (formerly Entrezgene);Acc:836042]
AT5G59240	CL.31572	CL.31572.1	27	43	0.2222222222222222	0.3488372093023256	0.126615	-2.7207703427785255	0.006513	Upper	Ribosomal protein S8e family protein [Source:NCBI gene (formerly Entrezgene);Acc:836042]
AT5G59240	CL.31572	evm.model.group9.132	27	43	0.2222222222222222	0.3488372093023256	0.126615	-2.7087048423670907	0.00675464	Upper	Ribosomal protein S8e family protein [Source:NCBI gene (formerly Entrezgene);Acc:836042]
AT5G59850	CL.28694	evm.model.group7.1787	23	73	0.13043478260869565	0.0273972602739726	-0.103038	2.4592576675786693	0.0139225	Lower	Ribosomal protein S8 family protein [Source:NCBI gene (formerly Entrezgene);Acc:836107]
AT5G62300	CL.31447	CL.31447.1	36	53	0.3611111111111111	0.03773584905660377	-0.323375	2.7084772579078034	0.00675927	Lower	Ribosomal protein S10p/S20e family protein [Source:NCBI gene (formerly Entrezgene);Acc:836351]
AT5G62300	CL.31447	CL.31447.3	36	50	0.3611111111111111	0.04	-0.321111	2.5911136084318582	0.00956659	Lower	Ribosomal protein S10p/S20e family protein [Source:NCBI gene (formerly Entrezgene);Acc:836351]
AT5G62300	CL.31447	CL.31447.2	36	53	0.3611111111111111	0.03773584905660377	-0.323375	2.7084772579078034	0.00675927	Lower	Ribosomal protein S10p/S20e family protein [Source:NCBI gene (formerly Entrezgene);Acc:836351]
NA	CL.12801	evm.model.group2.1483	36	34	0.08333333333333333	0.20588235294117646	0.122549	-3.1257365881417365	0.0017736	Upper	NA
NA	CL.3707	CL.3707.1	92	73	0.31521739130434784	0.1917808219178082	-0.123437	1.9684867036768212	0.0490121	Lower	NA
NA	CL.13982	CL.13982.1	107	76	0.6635514018691588	0.5394736842105263	-0.124078	2.115454205569518	0.0343913	Lower	NA
NA	CL.20291	evm.model.group4.1688	22	47	0.45454545454545453	0.2127659574468085	-0.241779	2.2790539186907206	0.0226639	Lower	NA
NA	CL.6369	CL.6369.1	53	190	0.32075471698113206	0.16842105263157894	-0.152334	2.2033126753237546	0.0275727	Lower	NA
NA	CL.20455	evm.model.group4.1819	29	52	0.1724137931034483	0.40384615384615385	0.231432	-2.0785739558909233	0.0376565	Upper	NA
NA	CL.20455	evm.model.group4.1819	25	43	0.12	0.3023255813953488	0.182326	-2.372141992793372	0.0176853	Upper	NA
NA	CL.21483	CL.21483.1	24	91	0.3333333333333333	0.6923076923076923	0.358974	-2.8424011032629153	0.00447751	Upper	NA
NA	CL.21483	CL.21483.1	30	123	0.06666666666666667	0.2682926829268293	0.201626	-3.202947776482542	0.00136029	Upper	NA
NA	CL.21483	CL.21483.1	37	139	0.32432432432432434	0.4244604316546763	0.100136	-2.332753553613767	0.0196611	Upper	NA
NA	CL.21483	CL.21483.1	41	151	0.24390243902439024	0.4768211920529801	0.232919	-2.410076260544273	0.0159492	Upper	NA
NA	CL.21490	evm.model.group5.525	137	167	0.11678832116788321	0.2634730538922156	0.146685	-3.7537701765165794	0.000174195	Upper	NA
NA	CL.21490	evm.model.group5.525	141	189	0.3191489361702128	0.4603174603174603	0.141169	-2.752048918836191	0.00592237	Upper	NA
NA	CL.21493	CL.21493.1	34	42	0.5	0.2857142857142857	-0.214286	2.0266692897237624	0.0426962	Lower	NA
NA	CL.21493	CL.21493.1	38	28	0.21052631578947367	0.42857142857142855	0.218045	-2.4521340722416123	0.0142012	Upper	NA
NA	CL.11034	CL.11034.2	25	59	0.04	0.15254237288135594	0.112542	-1.981117241212572	0.0475781	Upper	NA
NA	CL.11034	CL.11034.2	39	80	0.5384615384615384	0.6875	0.149038	-2.117358053850394	0.0342295	Upper	NA
NA	CL.11034	CL.11034.4	27	59	0.037037037037037035	0.15254237288135594	0.115505	-2.126225455175212	0.0334845	Upper	NA
NA	CL.11034	CL.11034.4	41	80	0.5365853658536586	0.675	0.138415	-2.0918818351319795	0.0364491	Upper	NA
NA	CL.11034	evm.model.group2.229	35	73	0.5428571428571428	0.684931506849315	0.142074	-2.0447488509634626	0.0408796	Upper	NA
NA	CL.3738	CL.3738.1	136	53	0.25735294117647056	0.37735849056603776	0.120006	-2.1194318471314904	0.034054	Upper	NA
NA	CL.3752	CL.3752.1	72	28	0.4027777777777778	0.0	-0.402778	4.583096517820117	4.5814e-06	Lower	NA
NA	CL.22644	CL.22644.1	21	39	0.14285714285714285	0.28205128205128205	0.139194	-2.1620113136139136	0.0306173	Upper	NA
NA	CL.22644	CL.22644.1	30	67	0.0	0.1044776119402985	0.104478	-2.1151873833701353	0.034414	Upper	NA
NA	CL.22645	CL.22645.1	21	39	0.14285714285714285	0.28205128205128205	0.139194	-2.1620113136139136	0.0306173	Upper	NA
NA	CL.22645	CL.22645.1	30	67	0.0	0.1044776119402985	0.104478	-2.1151873833701353	0.034414	Upper	NA
NA	CL.12801	evm.model.group2.1483	22	43	0.13636363636363635	0.32558139534883723	0.189218	-2.453840631715548	0.014134	Upper	NA
NA	CL.31668	evm.model.group9.178	21	92	0.23809523809523808	0.3804347826086957	0.14234	-2.2660683850413195	0.0234472	Upper	NA
NA	CL.33660	CL.33660.2	29	61	0.5172413793103449	0.29508196721311475	-0.222159	2.413169472166652	0.0158145	Lower	NA
NA	CL.2292	CL.2292.1	21	64	0.09523809523809523	0.28125	0.186012	-2.007280146875335	0.0447198	Upper	NA
NA	CL.12057	CL.12057.1	88	480	0.1590909090909091	0.27291666666666664	0.113826	-3.1549610232388376	0.0016052	Upper	NA
NA	CL.2292	CL.2292.2	34	105	0.11764705882352941	0.3047619047619048	0.187115	-2.209881768550614	0.0271134	Upper	NA
NA	CL.2292	CL.2292.3	34	105	0.11764705882352941	0.3047619047619048	0.187115	-2.209881768550614	0.0271134	Upper	NA
NA	CL.29301	CL.29301.1	53	24	0.18867924528301888	0.5833333333333334	0.394654	-3.794188130600784	0.000148127	Upper	NA
NA	CL.23265	evm.model.group5.1796	23	176	0.17391304347826086	0.3465909090909091	0.172678	-2.3215213680796896	0.0202587	Upper	NA
NA	CL.23265	evm.model.group5.1796	32	249	0.375	0.5421686746987951	0.167169	-2.3987708336630886	0.0164502	Upper	NA
NA	CL.19097	evm.model.group4.947	29	45	0.6206896551724138	0.26666666666666666	-0.354023	3.194482791707198	0.00140082	Lower	NA
NA	CL.19794	CL.19794.1	137	161	0.11678832116788321	0.2546583850931677	0.13787	-3.5995566624760706	0.00031876	Upper	NA
NA	CL.19794	CL.19794.1	164	220	0.5	0.6363636363636364	0.136364	-2.605254121342588	0.00918061	Upper	NA
NA	CL.14097	evm.model.group2.2391	27	30	0.2222222222222222	0.03333333333333333	-0.188889	2.1256206365852033	0.0335349	Lower	NA
NA	CL.29308	evm.model.group8.248	40	35	0.225	0.4	0.175	-2.708070644673317	0.00676756	Upper	NA
NA	CL.29308	evm.model.group8.248	38	38	0.3157894736842105	0.6578947368421053	0.342105	-3.0231148931572545	0.00250187	Upper	NA
NA	CL.3707	CL.3707.1	89	89	0.4157303370786517	0.2247191011235955	-0.191011	2.4800959808884913	0.0131347	Lower	NA
NA	CL.13982	CL.13982.1	90	62	0.1	0.20967741935483872	0.109677	-2.028266759627885	0.042533	Upper	NA
NA	CL.13982	CL.13982.1	89	65	0.1348314606741573	0.3230769230769231	0.188245	-2.7857555213917196	0.00534031	Upper	NA
NA	CL.13982	CL.13982.1	101	70	0.32673267326732675	0.21428571428571427	-0.112447	2.4125588318425337	0.015841	Lower	NA
NA	CL.13982	CL.13982.1	115	137	0.5565217391304348	0.6934306569343066	0.136909	-2.0100978396055216	0.0444208	Upper	NA
NA	CL.13982	CL.13982.1	81	100	0.37037037037037035	0.2	-0.17037	2.5649098851154046	0.0103203	Lower	NA
NA	CL.13989	CL.13989.1	75	94	0.37333333333333335	0.1702127659574468	-0.203121	2.4617911201804366	0.0138245	Lower	NA
NA	CL.13989	CL.13989.1	76	65	0.15789473684210525	0.3076923076923077	0.149798	-2.2417246271024838	0.0249792	Upper	NA
NA	CL.13989	CL.13989.1	77	67	0.4025974025974026	0.22388059701492538	-0.178717	2.0686841351058183	0.0385757	Lower	NA
NA	CL.14097	evm.model.group2.2391	27	31	0.2962962962962963	0.4838709677419355	0.187575	-2.174583536984044	0.0296613	Upper	NA
NA	CL.3753	CL.3753.1	90	70	0.36666666666666664	0.22857142857142856	-0.138095	3.5255856975118123	0.000422547	Lower	NA
NA	CL.16693	CL.16693.1	91	97	0.31868131868131866	0.1958762886597938	-0.122805	2.0154969373936593	0.0438526	Lower	NA
NA	CL.3734	CL.3734.1	47	22	0.3191489361702128	0.045454545454545456	-0.273694	2.1116657777699332	0.0347151	Lower	NA
NA	CL.33660	evm.model.utg386_11027284_11496772__.15	29	61	0.5172413793103449	0.29508196721311475	-0.222159	2.413169472166652	0.0158145	Lower	NA
NA	CL.16693	CL.16693.1	90	62	0.3333333333333333	0.1935483870967742	-0.139785	2.395679222554932	0.0165896	Lower	NA
NA	CL.16737	evm.model.group3.2136	23	81	0.2608695652173913	0.1111111111111111	-0.149758	2.4397627543205576	0.0146969	Lower	NA
NA	CL.25525	CL.25525.1	46	71	0.06521739130434782	0.16901408450704225	0.103797	-2.3715400276646954	0.0177141	Upper	NA
NA	CL.25525	CL.25525.1	23	51	0.08695652173913043	0.43137254901960786	0.344416	-2.820513094748376	0.00479469	Upper	NA
NA	CL.8735	evm.model.group12.875	21	35	0.19047619047619047	0.4	0.209524	-2.936358008320072	0.00332091	Upper	NA
NA	CL.14345	evm.model.group2.2558	21	27	0.47619047619047616	0.2962962962962963	-0.179894	2.3172661677441093	0.0204892	Lower	NA
NA	CL.3752	CL.3752.1	80	28	0.175	0.03571428571428571	-0.139286	4.122215490541308	3.75246e-05	Lower	NA
NA	CL.3752	CL.3752.1	181	90	0.35359116022099446	0.5	0.146409	-2.126219723611722	0.033485	Upper	NA
NA	CL.3752	CL.3752.1	140	52	0.2642857142857143	0.38461538461538464	0.12033	-2.1216947393236243	0.0338634	Upper	NA
NA	CL.29308	CL.29308.1	133	153	0.12030075187969924	0.24836601307189543	0.128065	-3.2216461594082784	0.00127456	Upper	NA
NA	CL.19794	CL.19794.1	139	179	0.30935251798561153	0.4692737430167598	0.159921	-2.8889286456857874	0.00386557	Upper	NA
NA	CL.29308	CL.29308.1	161	206	0.4906832298136646	0.616504854368932	0.125822	-2.6316073095027317	0.0084982	Upper	NA
NA	CL.16693	CL.16693.1	120	137	0.5166666666666667	0.6934306569343066	0.176764	-2.2909044246036276	0.0219689	Upper	NA
NA	CL.16693	CL.16693.1	95	70	0.6631578947368421	0.5	-0.163158	2.291450926880929	0.0219373	Lower	NA
NA	CL.29298	CL.29298.1	38	47	0.5263157894736842	0.2765957446808511	-0.24972	2.094831115889552	0.036186	Lower	NA
NA	CL.29298	CL.29298.1	134	188	0.3208955223880597	0.4574468085106383	0.136551	-2.6740858915833714	0.00749333	Upper	NA
NA	CL.29301	CL.29301.1	42	24	0.16666666666666666	0.0	-0.166667	1.972807321506493	0.0485175	Lower	NA
NA	CL.31846	CL.31846.1	74	35	0.44594594594594594	0.6	0.154054	-2.0962685596893054	0.0360584	Upper	NA
NA	CL.16665	CL.16665.1	83	93	0.3373493975903614	0.17204301075268819	-0.165306	2.247910699724892	0.0245819	Lower	NA
NA	CL.26267	CL.26267.1	152	289	0.14473684210526316	0.24567474048442905	0.100938	-2.286141856774209	0.022246	Upper	NA
NA	CL.29308	CL.29308.1	90	102	0.17777777777777778	0.29411764705882354	0.11634	-2.014334488579423	0.0439744	Upper	NA
NA	CL.29308	CL.29308.1	136	168	0.3088235294117647	0.47023809523809523	0.161415	-2.640247163305893	0.00828456	Upper	NA
NA	CL.16672	CL.16672.1	125	145	0.144	0.27586206896551724	0.131862	-3.0815112058650276	0.00205953	Upper	NA
NA	CL.16680	CL.16680.1	95	70	0.3368421052631579	0.21428571428571427	-0.122556	3.072852178205793	0.00212023	Lower	NA
NA	CL.7158	CL.7158.1	186	602	0.5860215053763441	0.6926910299003323	0.10667	-2.7567602724192652	0.00583771	Upper	NA
NA	CL.24678	evm.model.group6.660	30	48	0.2	0.0625	-0.1375	2.280073283299287	0.0226033	Lower	NA
NA	CL.3736	CL.3736.1	115	133	0.26956521739130435	0.15789473684210525	-0.11167	3.4800305417107356	0.000501357	Lower	NA
NA	CL.3707	CL.3707.1	128	134	0.71875	0.5970149253731343	-0.121735	1.9686233629999668	0.0489964	Lower	NA
NA	CL.3711	CL.3711.1	59	32	0.0847457627118644	0.25	0.165254	-2.1112002614263576	0.0347551	Upper	NA
NA	CL.3716	CL.3716.1	85	101	0.3411764705882353	0.18811881188118812	-0.153058	2.3362092387947504	0.0194803	Lower	NA
NA	CL.16662	CL.16662.1	68	36	0.07352941176470588	0.19444444444444445	0.120915	-1.9883061496001606	0.0467778	Upper	NA
NA	CL.21704	evm.model.group5.646	46	77	0.32608695652173914	0.45454545454545453	0.128458	-2.305122933349849	0.0211597	Upper	NA
NA	CL.16672	CL.16672.1	97	76	0.711340206185567	0.5394736842105263	-0.171867	2.2052539077507625	0.0274363	Lower	NA
NA	CL.16672	CL.16672.1	74	98	0.3783783783783784	0.1836734693877551	-0.194705	2.6906544483048878	0.0071312	Lower	NA
NA	CL.16672	CL.16672.1	124	143	0.23387096774193547	0.3356643356643357	0.101793	-2.404270306102362	0.0162048	Upper	NA
NA	CL.7152	CL.7152.1	226	362	0.27876106194690264	0.3867403314917127	0.107979	-2.4292658239168397	0.0151294	Upper	NA
NA	CL.925	evm.model.group1.750	34	76	0.0	0.10526315789473684	0.105263	-2.768386023443459	0.00563347	Upper	NA
NA	CL.3731	CL.3731.1	80	63	0.0875	0.20634920634920634	0.118849	-2.053456403495872	0.0400283	Upper	NA
NA	CL.16737	evm.model.group3.2136	30	98	0.1	0.20408163265306123	0.104082	-2.092497956545962	0.036394	Upper	NA
NA	CL.3731	CL.3731.1	91	98	0.3516483516483517	0.14285714285714285	-0.208791	3.893358673207718	9.88658e-05	Lower	NA
NA	CL.21493	CL.21493.1	84	97	0.19047619047619047	0.30927835051546393	0.118802	-2.3667519584310517	0.017945	Upper	NA
NA	CL.21493	CL.21493.1	128	150	0.3125	0.4533333333333333	0.140833	-2.4291617099121305	0.0151338	Upper	NA
NA	CL.19097	evm.model.group4.947	31	52	0.4838709677419355	0.3076923076923077	-0.176179	2.7865072177010224	0.00532794	Lower	NA
NA	CL.3738	CL.3738.1	180	90	0.35555555555555557	0.5	0.144444	-2.0847959605379383	0.0370878	Upper	NA
NA	CL.31845	CL.31845.1	82	45	0.04878048780487805	0.15555555555555556	0.106775	-2.8125914619274726	0.0049144	Upper	NA
NA	CL.19097	evm.model.group4.947	31	59	0.2903225806451613	0.5084745762711864	0.218152	-2.509114957240615	0.0121034	Upper	NA
NA	CL.3731	CL.3731.1	44	39	0.022727272727272728	0.15384615384615385	0.131119	-2.390526869670934	0.0168242	Upper	NA
NA	CL.3728	CL.3728.1	51	31	0.0784313725490196	0.25806451612903225	0.179633	-2.2042282878976374	0.0275083	Upper	NA
NA	CL.31846	CL.31846.1	86	28	0.06976744186046512	0.21428571428571427	0.144518	-2.587057085794516	0.00967996	Upper	NA
NA	CL.7156	CL.7156.1	229	366	0.27510917030567683	0.3907103825136612	0.115601	-2.6432584520439426	0.00821123	Upper	NA
NA	CL.31845	CL.31845.1	39	27	0.41025641025641024	0.7407407407407407	0.330484	-2.719224693087418	0.00654351	Upper	NA
NA	CL.2292	CL.2292.1	33	104	0.12121212121212122	0.3076923076923077	0.18648	-2.1342402045302737	0.0328231	Upper	NA
NA	CL.29308	CL.29308.1	79	91	0.20253164556962025	0.08791208791208792	-0.11462	2.613510632802732	0.00896173	Lower	NA
NA	CL.3736	CL.3736.1	69	89	0.3333333333333333	0.1797752808988764	-0.153558	2.7431961234960727	0.00608443	Lower	NA
NA	CL.3716	CL.3716.1	79	76	0.43037974683544306	0.27631578947368424	-0.154064	2.6666391741694238	0.00766139	Lower	NA
NA	CL.33304	evm.model.utg168_1_371413__.5	21	52	0.19047619047619047	0.4230769230769231	0.232601	-2.351910294097552	0.0186773	Upper	NA
NA	CL.6369	CL.6369.1	24	89	0.125	0.011235955056179775	-0.113764	2.4429625934504657	0.0145672	Lower	NA
NA	CL.3738	CL.3738.1	73	27	0.3972602739726027	0.0	-0.39726	4.468193289199507	7.8883e-06	Lower	NA
NA	CL.24450	evm.model.group6.547	36	68	0.2222222222222222	0.3235294117647059	0.101307	-1.9883061496001606	0.0467778	Upper	NA
NA	CL.24035	evm.model.group6.336	59	124	0.1694915254237288	0.04032258064516129	-0.129169	2.290025018696359	0.0220199	Lower	NA
NA	CL.8275	CL.8275.1	43	152	0.2558139534883721	0.1513157894736842	-0.104498	2.6688431488013404	0.0076113	Lower	NA
NA	CL.21493	CL.21493.1	122	139	0.10655737704918032	0.2446043165467626	0.138047	-3.313165952177076	0.000922462	Upper	NA
NA	CL.3738	CL.3738.1	81	28	0.1728395061728395	0.03571428571428571	-0.137125	4.043349755917394	5.26929e-05	Lower	NA
NA	CL.3736	CL.3736.1	88	64	0.3409090909090909	0.203125	-0.137784	2.3771304592181313	0.0174479	Lower	NA
NA	CL.3719	CL.3719.1	65	25	0.1076923076923077	0.28	0.172308	-2.085423386654635	0.0370309	Upper	NA
NA	CL.3736	CL.3736.1	110	124	0.5363636363636364	0.6935483870967742	0.157185	-2.435988517502316	0.0148512	Upper	NA
