# Supplementary material for: Epitranscriptomic and expression profiling in Riccia fluitans across diverse environmental conditions
Source: Comput Struct Biotechnol J. 2025 Oct 2;27:4232–45. doi: 10.1016/j.csbj.2025.10.002 (PMC12513226; doi:10.1016/j.csbj.2025.10.002)
Supplement: Supplementary file 2 — Supplementary material [file mmc2.zip › Supplementary materials/Table S22.xlsx]

## Sheet: Table S22
Table S22. Gene ontology analysis for significant m5C sites
Category	ID	Term	Genes	adj_pval	intersection_size	term_size
GO:BP	GO:0006518	peptide metabolic process	AT1G54290,AT1G70600,AT2G09990,AT2G19750,AT2G33370,AT2G40590,AT2G47110,AT3G02080,AT3G04840,AT3G06680,AT3G11510,AT3G13920,AT3G44010,AT3G48930,AT4G16720,AT4G18100,AT5G19510,AT5G24510,AT5G37830,AT5G39740,AT5G48760,AT5G58420,AT5G59240,AT5G59850,AT5G62300	2.52379e-07	25	1474
GO:BP	GO:0043603	amide metabolic process	AT1G54290,AT1G70600,AT2G09990,AT2G19750,AT2G33370,AT2G40590,AT2G47110,AT3G02080,AT3G04840,AT3G06680,AT3G11510,AT3G13920,AT3G44010,AT3G48930,AT4G16720,AT4G18100,AT5G10240,AT5G19510,AT5G24510,AT5G37830,AT5G39740,AT5G48760,AT5G58420,AT5G59240,AT5G59850,AT5G62300	2.52379e-07	26	1566
GO:BP	GO:0043604	amide biosynthetic process	AT1G54290,AT1G70600,AT2G09990,AT2G19750,AT2G33370,AT2G40590,AT2G47110,AT3G02080,AT3G04840,AT3G06680,AT3G11510,AT3G13920,AT3G44010,AT3G48930,AT4G16720,AT4G18100,AT5G10240,AT5G19510,AT5G24510,AT5G39740,AT5G48760,AT5G58420,AT5G59240,AT5G59850,AT5G62300	2.52379e-07	25	1467
GO:BP	GO:0043043	peptide biosynthetic process	AT1G54290,AT1G70600,AT2G09990,AT2G19750,AT2G33370,AT2G40590,AT2G47110,AT3G02080,AT3G04840,AT3G06680,AT3G11510,AT3G13920,AT3G44010,AT3G48930,AT4G16720,AT4G18100,AT5G19510,AT5G24510,AT5G39740,AT5G48760,AT5G58420,AT5G59240,AT5G59850,AT5G62300	3.21774e-07	24	1408
GO:BP	GO:0006412	translation	AT1G54290,AT1G70600,AT2G09990,AT2G19750,AT2G33370,AT2G40590,AT2G47110,AT3G02080,AT3G04840,AT3G06680,AT3G11510,AT3G13920,AT3G44010,AT3G48930,AT4G16720,AT4G18100,AT5G19510,AT5G24510,AT5G39740,AT5G48760,AT5G58420,AT5G59240,AT5G59850,AT5G62300	3.21774e-07	24	1403
GO:BP	GO:1901566	organonitrogen compound biosynthetic process	AT1G54290,AT1G70600,AT2G09990,AT2G19750,AT2G33370,AT2G40590,AT2G46210,AT2G47110,AT3G02080,AT3G04840,AT3G06680,AT3G11510,AT3G13920,AT3G44010,AT3G48930,AT4G16720,AT4G18100,AT5G10240,AT5G19510,AT5G24510,AT5G39740,AT5G47030,AT5G48760,AT5G58420,AT5G59240,AT5G59850,AT5G62300	3.20269e-05	27	2239
GO:BP	GO:0010497	plasmodesmata-mediated intercellular transport	AT1G02335,AT1G09560	0.000368284	2	18
GO:BP	GO:0010119	regulation of stomatal movement	AT1G47128,AT1G70410,AT2G05100,AT2G21660,AT3G16640	0.000439072	5	108
GO:BP	GO:0098869	cellular oxidant detoxification	AT1G07890,AT1G48130,AT1G65980,AT1G71695,AT2G30860,AT4G08770	0.000471216	6	161
GO:BP	GO:0010496	intercellular transport	AT1G02335,AT1G09560	0.000505272	2	25
GO:BP	GO:1990748	cellular detoxification	AT1G07890,AT1G48130,AT1G65980,AT1G71695,AT2G30860,AT4G08770	0.000533394	6	172
GO:BP	GO:0097237	cellular response to toxic substance	AT1G07890,AT1G48130,AT1G65980,AT1G71695,AT2G30860,AT4G08770	0.000533394	6	173
GO:BP	GO:0015979	photosynthesis	AT1G03130,AT1G31330,AT1G67090,AT1G79040,AT2G05100	0.00149115	5	281
GO:BP	GO:0009636	response to toxic substance	AT1G07890,AT1G48130,AT1G65980,AT1G71695,AT2G30860,AT4G01070,AT4G08770	0.00149115	7	316
GO:BP	GO:0010118	stomatal movement	AT1G47128,AT1G70410,AT2G05100,AT2G21660,AT3G16640	0.00166987	5	162
GO:BP	GO:0009808	lignin metabolic process	AT1G07890,AT2G30490,AT2G37040,AT4G01070	0.00210919	4	75
GO:BP	GO:2000280	regulation of root development	AT1G02335,AT1G09560	0.0030424	2	79
GO:BP	GO:0098754	detoxification	AT1G07890,AT1G48130,AT1G65980,AT1G71695,AT2G30860	0.00353723	5	275
GO:BP	GO:0090333	regulation of stomatal closure	AT1G47128,AT2G05100,AT3G16640	0.00392446	3	40
GO:BP	GO:0006979	response to oxidative stress	AT1G07890,AT1G65980,AT1G71695,AT1G75280,AT2G37040,AT4G08770,AT5G16990,AT5G40370	0.00534546	8	424
GO:BP	GO:0009056	catabolic process	AT1G07890,AT1G54790,AT1G71695,AT2G30860,AT2G37040,AT2G47110,AT3G14360,AT4G01070,AT4G05320,AT4G08770,AT4G38970,AT5G03240,AT5G37830,AT5G41700,AT5G42270	0.00554677	15	1385
GO:BP	GO:0042221	response to chemical	AT1G07890,AT1G24020,AT1G28330,AT1G48130,AT1G65980,AT1G70410,AT1G71695,AT1G75040,AT2G05100,AT2G21660,AT2G30860,AT2G37040,AT2G39730,AT3G16640,AT3G46550,AT3G53420,AT4G01070,AT4G05320,AT4G08770,AT4G19880,AT4G38970	0.00562862	21	2983
GO:BP	GO:0009269	response to desiccation	AT1G48130,AT2G05100	0.00666567	2	17
GO:BP	GO:0009819	drought recovery	AT2G37040,AT3G16640	0.00810384	2	11
GO:BP	GO:0090332	stomatal closure	AT1G47128,AT2G05100,AT3G16640	0.0085902	3	57
GO:BP	GO:0009698	phenylpropanoid metabolic process	AT1G07890,AT2G30490,AT2G37040,AT4G01070,AT5G42500	0.010415	5	164
GO:BP	GO:0015976	carbon utilization	AT1G70410,AT5G14740	0.0121011	2	10
GO:BP	GO:1901700	response to oxygen-containing compound	AT1G07890,AT1G24020,AT1G28330,AT1G48130,AT1G70410,AT2G05100,AT2G21660,AT2G37040,AT2G39730,AT3G16640,AT3G46550,AT3G53420,AT4G05320,AT4G38970	0.0132504	14	1678
GO:BP	GO:0009414	response to water deprivation	AT1G48130,AT2G05100,AT2G21660,AT2G37040,AT3G16640,AT3G53420	0.0181723	6	422
GO:BP	GO:0010035	response to inorganic substance	AT1G48130,AT1G75040,AT2G05100,AT2G21660,AT2G30860,AT2G37040,AT3G16640,AT3G53420	0.0189976	8	775
GO:BP	GO:0009415	response to water	AT1G48130,AT2G05100,AT2G21660,AT2G37040,AT3G16640,AT3G53420	0.0196586	6	434
GO:BP	GO:0009699	phenylpropanoid biosynthetic process	AT1G07890,AT2G37040,AT4G01070,AT5G42500	0.0223049	4	118
GO:BP	GO:0001101	response to acid chemical	AT1G48130,AT2G05100,AT2G21660,AT2G37040,AT3G16640,AT3G53420	0.0223049	6	462
GO:BP	GO:0046383	dTDP-rhamnose metabolic process	AT1G63000	0.0223049	1	2
GO:BP	GO:0019305	dTDP-rhamnose biosynthetic process	AT1G63000	0.0223049	1	2
GO:BP	GO:0034599	cellular response to oxidative stress	AT1G07890,AT1G65980	0.0223049	2	71
GO:BP	GO:0009409	response to cold	AT1G67090,AT2G05100,AT2G21660,AT2G39730,AT2G46210	0.0223049	5	409
GO:BP	GO:1901564	organonitrogen compound metabolic process	AT1G47128,AT1G54290,AT1G70600,AT2G09990,AT2G19750,AT2G21130,AT2G33370,AT2G37040,AT2G40590,AT2G46210,AT2G47110,AT3G02080,AT3G04840,AT3G06680,AT3G11510,AT3G13920,AT3G44010,AT3G48930,AT4G05320,AT4G16720,AT4G18100,AT4G38970,AT5G03240,AT5G07340,AT5G10240,AT5G19510,AT5G24510,AT5G37830,AT5G39740,AT5G41700,AT5G42270,AT5G47030,AT5G48760,AT5G58420,AT5G59240,AT5G59850,AT5G62300	0.0223049	37	5551
GO:BP	GO:1901565	organonitrogen compound catabolic process	AT2G37040,AT2G47110,AT4G05320,AT4G38970,AT5G03240,AT5G37830,AT5G41700,AT5G42270	0.0223049	8	568
GO:BP	GO:0009058	biosynthetic process	AT1G07890,AT1G54290,AT1G63000,AT1G65910,AT1G67090,AT1G70600,AT1G75040,AT2G01250,AT2G05100,AT2G09990,AT2G19750,AT2G21130,AT2G21660,AT2G30490,AT2G33370,AT2G37040,AT2G40590,AT2G46210,AT2G47110,AT3G02080,AT3G04840,AT3G06680,AT3G11510,AT3G13920,AT3G44010,AT3G46550,AT3G48930,AT4G01070,AT4G16720,AT4G18100,AT4G38970,AT5G05170,AT5G07340,AT5G10240,AT5G19510,AT5G24510,AT5G39740,AT5G42500,AT5G47030,AT5G47120…	0.0243836	45	7313
GO:BP	GO:0009266	response to temperature stimulus	AT1G07890,AT1G67090,AT2G05100,AT2G21660,AT2G39730,AT2G46210	0.0246843	6	642
GO:BP	GO:0010224	response to UV-B	AT1G75040,AT2G37040,AT5G03240	0.0255191	3	73
GO:BP	GO:0019538	protein metabolic process	AT1G47128,AT1G54290,AT1G70600,AT2G09990,AT2G19750,AT2G21130,AT2G33370,AT2G40590,AT2G47110,AT3G02080,AT3G04840,AT3G06680,AT3G11510,AT3G13920,AT3G44010,AT3G48930,AT4G05320,AT4G16720,AT4G18100,AT5G03240,AT5G07340,AT5G19510,AT5G24510,AT5G39740,AT5G41700,AT5G42270,AT5G48760,AT5G58420,AT5G59240,AT5G59850,AT5G62300	0.0260266	31	4421
GO:BP	GO:0072593	reactive oxygen species metabolic process	AT1G07890,AT1G71695,AT2G05100	0.0291238	3	187
GO:BP	GO:0042744	hydrogen peroxide catabolic process	AT1G07890,AT1G71695,AT4G08770	0.0339768	3	92
GO:BP	GO:0019748	secondary metabolic process	AT1G07890,AT2G30490,AT2G30860,AT2G37040,AT4G01070,AT5G42500	0.0346937	6	357
GO:BP	GO:0010253	UDP-rhamnose biosynthetic process	AT1G63000	0.0358753	1	4
GO:BP	GO:0033478	UDP-rhamnose metabolic process	AT1G63000	0.0358753	1	4
GO:BP	GO:0044248	cellular catabolic process	AT1G07890,AT1G71695,AT2G30860,AT2G37040,AT4G01070,AT4G08770,AT4G38970,AT5G37830	0.0360834	8	683
GO:BP	GO:0002181	cytoplasmic translation	AT3G06680,AT3G13920	0.0360834	2	35
GO:BP	GO:0010043	response to zinc ion	AT2G21660,AT2G30860	0.0360834	2	46
GO:BP	GO:0042178	xenobiotic catabolic process	AT4G01070	0.0360834	1	1
GO:BP	GO:0010501	RNA secondary structure unwinding	AT2G21660	0.0406182	1	2
GO:BP	GO:0010270	photosystem II oxygen evolving complex assembly	AT1G79040	0.0408202	1	3
GO:BP	GO:0010231	maintenance of seed dormancy	AT1G48130	0.0408202	1	9
GO:BP	GO:1901576	organic substance biosynthetic process	AT1G07890,AT1G54290,AT1G63000,AT1G65910,AT1G67090,AT1G70600,AT1G75040,AT2G01250,AT2G09990,AT2G19750,AT2G21130,AT2G21660,AT2G30490,AT2G33370,AT2G37040,AT2G40590,AT2G46210,AT2G47110,AT3G02080,AT3G04840,AT3G06680,AT3G11510,AT3G13920,AT3G44010,AT3G48930,AT4G01070,AT4G16720,AT4G18100,AT4G38970,AT5G05170,AT5G07340,AT5G10240,AT5G19510,AT5G24510,AT5G39740,AT5G42500,AT5G47030,AT5G47120,AT5G48760,AT5G58420…	0.0408202	43	7184
GO:BP	GO:0048731	system development	AT1G02335,AT1G07890,AT1G09560	0.0408202	3	2108
GO:BP	GO:0051261	protein depolymerization	AT3G16640,AT4G00680	0.0408202	2	34
GO:BP	GO:0062197	cellular response to chemical stress	AT1G07890,AT1G65980	0.0408202	2	122
GO:BP	GO:0097437	maintenance of dormancy	AT1G48130	0.0408202	1	9
GO:BP	GO:0006950	response to stress	AT1G07890,AT1G24020,AT1G47128,AT1G48130,AT1G65980,AT1G67090,AT1G71695,AT1G75040,AT1G75280,AT2G05100,AT2G21660,AT2G30860,AT2G37040,AT2G39730,AT2G46210	0.0408202	15	3714
GO:BP	GO:0042743	hydrogen peroxide metabolic process	AT1G07890,AT1G71695,AT4G08770	0.0440848	3	113
GO:BP	GO:1901881	positive regulation of protein depolymerization	AT3G16640	0.0454455	1	2
GO:BP	GO:0006091	generation of precursor metabolites and energy	AT1G76100,AT1G79040,AT2G05100,AT2G20420	0.0454455	4	465
GO:BP	GO:0031117	positive regulation of microtubule depolymerization	AT3G16640	0.0454455	1	2
GO:BP	GO:0050896	response to stimulus	AT1G07890,AT1G24020,AT1G28330,AT1G47128,AT1G48130,AT1G65980,AT1G66240,AT1G67090,AT1G70410,AT1G71695,AT1G75040,AT1G75280,AT2G05100,AT2G21660,AT2G30860,AT2G37040,AT2G39730,AT2G46210,AT3G16640,AT3G18740,AT3G46550,AT3G53420,AT4G01070,AT4G05320,AT4G08770,AT4G19880,AT4G38970,AT5G03240,AT5G05170,AT5G14740,AT5G16990	0.0454455	31	5967
GO:BP	GO:0048364	root development	AT1G02335,AT1G09560	0.0454455	2	615
GO:BP	GO:0022622	root system development	AT1G02335,AT1G09560	0.0454455	2	616
GO:BP	GO:0009750	response to fructose	AT1G28330	0.0454455	1	17
GO:BP	GO:0006805	xenobiotic metabolic process	AT4G01070	0.0490129	1	2
GO:BP	GO:0071466	cellular response to xenobiotic stimulus	AT4G01070	0.0490129	1	2
GO:BP	GO:0048316	seed development	AT1G07890,AT1G48130,AT1G60160	0.0490129	3	624
GO:BP	GO:0044550	secondary metabolite biosynthetic process	AT1G07890,AT2G37040,AT4G01070,AT5G42500	0.0490129	4	184
GO:BP	GO:0009769	photosynthesis, light harvesting in photosystem II	AT2G05100	0.0490129	1	4
GO:BP	GO:0097753	membrane bending	AT4G01150	0.0491779	1	2
GO:CC	GO:0022626	cytosolic ribosome	AT1G67090,AT1G70600,AT2G01250,AT2G09990,AT2G19750,AT2G33370,AT2G40590,AT2G47110,AT3G02080,AT3G04840,AT3G06680,AT3G11510,AT3G18740,AT3G44010,AT3G48930,AT4G16720,AT4G18100,AT5G24510,AT5G39740,AT5G48760,AT5G58420,AT5G59240,AT5G59850,AT5G62300	1.20489e-21	24	289
GO:CC	GO:0044391	ribosomal subunit	AT1G70600,AT2G01250,AT2G09990,AT2G19750,AT2G33370,AT2G40590,AT2G47110,AT3G02080,AT3G04840,AT3G06680,AT3G11510,AT3G18740,AT3G44010,AT3G48930,AT4G16720,AT4G18100,AT5G39740,AT5G48760,AT5G58420,AT5G59240,AT5G59850,AT5G62300	4.36767e-20	22	262
GO:CC	GO:0005840	ribosome	AT1G67090,AT1G70600,AT2G01250,AT2G09990,AT2G19750,AT2G33370,AT2G40590,AT2G47110,AT3G02080,AT3G04840,AT3G06680,AT3G11510,AT3G18740,AT3G44010,AT3G48930,AT4G16720,AT4G18100,AT5G24510,AT5G39740,AT5G48760,AT5G58420,AT5G59240,AT5G59850,AT5G62300	5.93789e-16	24	530
GO:CC	GO:0005829	cytosol	AT1G07890,AT1G24020,AT1G54290,AT1G65980,AT1G67090,AT1G70410,AT1G70600,AT1G75280,AT2G01250,AT2G09990,AT2G19750,AT2G21130,AT2G21660,AT2G30860,AT2G33370,AT2G40590,AT2G47110,AT3G02080,AT3G04840,AT3G06680,AT3G11510,AT3G13920,AT3G16640,AT3G18740,AT3G21360,AT3G44010,AT3G48930,AT4G01150,AT4G05320,AT4G10750,AT4G16720,AT4G18100,AT4G19880,AT5G14740,AT5G19510,AT5G24510,AT5G37830,AT5G39740,AT5G48760,AT5G58420…	6.59483e-15	43	2416
GO:CC	GO:0022627	cytosolic small ribosomal subunit	AT2G09990,AT2G19750,AT2G40590,AT2G47110,AT3G02080,AT3G04840,AT3G11510,AT3G44010,AT3G48930,AT5G58420,AT5G59240,AT5G59850,AT5G62300	6.73175e-15	13	91
GO:CC	GO:0015935	small ribosomal subunit	AT2G09990,AT2G19750,AT2G40590,AT2G47110,AT3G02080,AT3G04840,AT3G11510,AT3G44010,AT3G48930,AT5G58420,AT5G59240,AT5G59850,AT5G62300	1.16491e-13	13	114
GO:CC	GO:0043228	non-membrane-bounded organelle	AT1G03130,AT1G31330,AT1G47128,AT1G50010,AT1G67090,AT1G70600,AT1G76100,AT1G79040,AT2G01250,AT2G05100,AT2G09990,AT2G19750,AT2G30860,AT2G33370,AT2G39730,AT2G40590,AT2G47110,AT3G02080,AT3G04840,AT3G06680,AT3G11510,AT3G13920,AT3G14360,AT3G16640,AT3G18740,AT3G44010,AT3G48930,AT4G00680,AT4G01150,AT4G16720,AT4G18100,AT4G38970,AT5G14740,AT5G24510,AT5G39740,AT5G42270,AT5G48760,AT5G58420,AT5G59240,AT5G59850…	1.03643e-12	41	2567
GO:CC	GO:0043232	intracellular non-membrane-bounded organelle	AT1G03130,AT1G31330,AT1G47128,AT1G50010,AT1G67090,AT1G70600,AT1G76100,AT1G79040,AT2G01250,AT2G05100,AT2G09990,AT2G19750,AT2G30860,AT2G33370,AT2G39730,AT2G40590,AT2G47110,AT3G02080,AT3G04840,AT3G06680,AT3G11510,AT3G13920,AT3G14360,AT3G16640,AT3G18740,AT3G44010,AT3G48930,AT4G00680,AT4G01150,AT4G16720,AT4G18100,AT4G38970,AT5G14740,AT5G24510,AT5G39740,AT5G42270,AT5G48760,AT5G58420,AT5G59240,AT5G59850…	1.03643e-12	41	2567
GO:CC	GO:1990904	ribonucleoprotein complex	AT1G70600,AT2G01250,AT2G09990,AT2G19750,AT2G33370,AT2G40590,AT2G47110,AT3G02080,AT3G04840,AT3G06680,AT3G11510,AT3G18740,AT3G44010,AT3G48930,AT4G16720,AT4G18100,AT5G24510,AT5G39740,AT5G48760,AT5G58420,AT5G59240,AT5G59850,AT5G62300	2.88899e-11	23	823
GO:CC	GO:0005737	cytoplasm	AT1G03130,AT1G07890,AT1G24020,AT1G31330,AT1G47128,AT1G48130,AT1G50010,AT1G54290,AT1G65980,AT1G67090,AT1G70410,AT1G70600,AT1G71695,AT1G71950,AT1G73230,AT1G75040,AT1G75280,AT1G76100,AT1G79040,AT2G01250,AT2G05100,AT2G09990,AT2G19750,AT2G20420,AT2G21130,AT2G21660,AT2G30490,AT2G30860,AT2G33370,AT2G37040,AT2G39730,AT2G40590,AT2G46210,AT2G47110,AT3G02080,AT3G04840,AT3G06680,AT3G11510,AT3G13920,AT3G16640…	3.2035e-11	76	9459
GO:CC	GO:0009506	plasmodesma	AT1G02335,AT1G07890,AT1G09560,AT1G47128,AT1G63000,AT1G70600,AT1G71695,AT2G09990,AT2G21660,AT2G30490,AT2G30860,AT3G02080,AT3G04840,AT3G13920,AT3G16640,AT3G18740,AT3G48930,AT3G53420,AT5G05170,AT5G19510,AT5G37830,AT5G55190,AT5G59850	9.17249e-11	23	900
GO:CC	GO:0055044	symplast	AT1G02335,AT1G07890,AT1G09560,AT1G47128,AT1G63000,AT1G70600,AT1G71695,AT2G09990,AT2G21660,AT2G30490,AT2G30860,AT3G02080,AT3G04840,AT3G13920,AT3G16640,AT3G18740,AT3G48930,AT3G53420,AT5G05170,AT5G19510,AT5G37830,AT5G55190,AT5G59850	9.17249e-11	23	901
GO:CC	GO:0005911	cell-cell junction	AT1G02335,AT1G07890,AT1G09560,AT1G47128,AT1G63000,AT1G70600,AT1G71695,AT2G09990,AT2G21660,AT2G30490,AT2G30860,AT3G02080,AT3G04840,AT3G13920,AT3G16640,AT3G18740,AT3G48930,AT3G53420,AT5G05170,AT5G19510,AT5G37830,AT5G55190,AT5G59850	9.17249e-11	23	900
GO:CC	GO:0070161	anchoring junction	AT1G02335,AT1G07890,AT1G09560,AT1G47128,AT1G63000,AT1G70600,AT1G71695,AT2G09990,AT2G21660,AT2G30490,AT2G30860,AT3G02080,AT3G04840,AT3G13920,AT3G16640,AT3G18740,AT3G48930,AT3G53420,AT5G05170,AT5G19510,AT5G37830,AT5G55190,AT5G59850	9.17249e-11	23	900
GO:CC	GO:0030054	cell junction	AT1G02335,AT1G07890,AT1G09560,AT1G47128,AT1G63000,AT1G70600,AT1G71695,AT2G09990,AT2G21660,AT2G30490,AT2G30860,AT3G02080,AT3G04840,AT3G13920,AT3G16640,AT3G18740,AT3G48930,AT3G53420,AT5G05170,AT5G19510,AT5G37830,AT5G55190,AT5G59850	9.57472e-11	23	906
GO:CC	GO:0022625	cytosolic large ribosomal subunit	AT1G70600,AT2G01250,AT2G33370,AT3G06680,AT3G18740,AT4G16720,AT4G18100,AT5G39740,AT5G48760	2.38424e-08	9	121
GO:CC	GO:0005739	mitochondrion	AT1G67090,AT1G70410,AT1G70600,AT1G71695,AT1G71950,AT1G73230,AT1G75040,AT1G75280,AT1G76100,AT1G79040,AT2G01250,AT2G05100,AT2G09990,AT2G19750,AT2G20420,AT2G21130	2.78314e-08	16	1699
GO:CC	GO:0015934	large ribosomal subunit	AT1G70600,AT2G01250,AT2G33370,AT3G06680,AT3G18740,AT4G16720,AT4G18100,AT5G39740,AT5G48760	1.24979e-07	9	148
GO:CC	GO:0000325	plant-type vacuole	AT1G47128,AT1G71695,AT1G75040,AT2G01250,AT2G30490,AT2G30860,AT3G16640,AT3G53420,AT4G05320,AT4G08770,AT4G16720,AT5G03240,AT5G07340,AT5G39740,AT5G40370,AT5G47450,AT5G59850	6.48783e-07	17	792
GO:CC	GO:0048046	apoplast	AT1G02335,AT1G09560,AT1G47128,AT1G67090,AT1G75040,AT2G30860,AT2G39730,AT3G16640,AT4G38970,AT5G14740,AT5G19510,AT5G38960,AT5G42500	7.27324e-07	13	489
GO:CC	GO:0071944	cell periphery	AT1G07890,AT1G47128,AT1G60160,AT1G63000,AT1G65980,AT1G70410,AT1G71695,AT1G71950,AT1G75280,AT2G01250,AT2G09990,AT2G19750,AT2G21130,AT2G30490,AT2G30860,AT2G39730,AT3G02080,AT3G13920,AT3G16640,AT3G18740,AT3G44010,AT3G46550,AT3G48930,AT3G53420,AT4G34120,AT4G38970,AT5G03240,AT5G05170	1.04865e-06	28	2902
GO:CC	GO:0009536	plastid	AT1G03130,AT1G07890,AT1G31330,AT1G65980,AT1G67090,AT1G70410,AT1G76100,AT1G79040,AT2G01250,AT2G05100,AT2G09990,AT2G19750,AT2G21660,AT2G30860,AT2G39730,AT3G16640,AT4G01150,AT4G10750,AT4G19880,AT4G34120,AT4G38970,AT5G14740,AT5G16990,AT5G19510,AT5G37830,AT5G39740,AT5G40370,AT5G42270,AT5G47030,AT5G48760,AT5G55190,AT5G58420,AT5G62300	1.18157e-06	33	2855
GO:CC	GO:0005773	vacuole	AT1G47128,AT1G71695,AT1G75040,AT2G01250,AT2G21660,AT2G30490,AT2G30860,AT3G16640,AT3G53420,AT4G05320,AT4G08770,AT4G16720,AT5G03240,AT5G07340,AT5G19510,AT5G39740,AT5G40370,AT5G47450,AT5G59850	2.34139e-06	19	1096
GO:CC	GO:0043229	intracellular organelle	AT1G03130,AT1G07890,AT1G09560,AT1G24020,AT1G31330,AT1G47128,AT1G48130,AT1G50010,AT1G54290,AT1G60160,AT1G65980,AT1G67090,AT1G70410,AT1G70600,AT1G71695,AT1G71950,AT1G73230,AT1G75040,AT1G75280,AT1G76100,AT1G79040,AT2G01250,AT2G05100,AT2G09990,AT2G19750,AT2G20420,AT2G21130,AT2G21660,AT2G30490,AT2G30860,AT2G33370,AT2G39730,AT2G40590,AT2G46210,AT2G47110,AT3G02080,AT3G04840,AT3G06680,AT3G11510,AT3G13920…	3.35341e-06	78	12215
GO:CC	GO:0043226	organelle	AT1G03130,AT1G07890,AT1G09560,AT1G24020,AT1G31330,AT1G47128,AT1G48130,AT1G50010,AT1G54290,AT1G60160,AT1G65980,AT1G67090,AT1G70410,AT1G70600,AT1G71695,AT1G71950,AT1G73230,AT1G75040,AT1G75280,AT1G76100,AT1G79040,AT2G01250,AT2G05100,AT2G09990,AT2G19750,AT2G20420,AT2G21130,AT2G21660,AT2G30490,AT2G30860,AT2G33370,AT2G39730,AT2G40590,AT2G46210,AT2G47110,AT3G02080,AT3G04840,AT3G06680,AT3G11510,AT3G13920…	3.37347e-06	78	12225
GO:CC	GO:0009505	plant-type cell wall	AT1G07890,AT1G71695,AT2G01250,AT2G09990,AT2G30490,AT2G39730,AT3G02080,AT3G13920,AT3G48930	3.9169e-06	9	366
GO:CC	GO:0009579	thylakoid	AT1G03130,AT1G31330,AT1G67090,AT1G76100,AT1G79040,AT2G05100,AT2G30860,AT2G39730,AT3G16640,AT4G01150,AT4G38970,AT5G14740,AT5G42270	4.42089e-06	13	596
GO:CC	GO:0005618	cell wall	AT1G07890,AT1G71695,AT2G01250,AT2G09990,AT2G30490,AT2G39730,AT3G02080,AT3G13920,AT3G48930	7.74565e-06	9	401
GO:CC	GO:0030312	external encapsulating structure	AT1G07890,AT1G71695,AT2G01250,AT2G09990,AT2G30490,AT2G39730,AT3G02080,AT3G13920,AT3G48930	1.32584e-05	9	430
GO:CC	GO:0009538	photosystem I reaction center	AT1G03130,AT1G31330	1.35004e-05	2	8
GO:CC	GO:0032991	protein-containing complex	AT1G03130,AT1G31330,AT1G70600,AT1G79040,AT2G01250,AT2G05100,AT2G09990,AT2G19750,AT2G33370,AT2G40590,AT2G47110,AT3G02080,AT3G04840,AT3G06680,AT3G11510,AT3G18740,AT3G44010,AT3G48930,AT4G16720,AT4G18100,AT5G19510,AT5G24510,AT5G39740,AT5G47030,AT5G48760,AT5G58420,AT5G59240,AT5G59850,AT5G62300	2.43515e-05	29	2680
GO:CC	GO:0009535	chloroplast thylakoid membrane	AT1G03130,AT1G31330,AT1G67090,AT1G76100,AT1G79040,AT2G05100,AT2G39730,AT4G01150,AT5G14740,AT5G42270	3.88803e-05	10	424
GO:CC	GO:0055035	plastid thylakoid membrane	AT1G03130,AT1G31330,AT1G67090,AT1G76100,AT1G79040,AT2G05100,AT2G39730,AT4G01150,AT5G14740,AT5G42270	3.92788e-05	10	426
GO:CC	GO:0009521	photosystem	AT1G03130,AT1G31330,AT1G79040,AT2G05100	4.55923e-05	4	97
GO:CC	GO:0042651	thylakoid membrane	AT1G03130,AT1G31330,AT1G67090,AT1G76100,AT1G79040,AT2G05100,AT2G39730,AT4G01150,AT5G14740,AT5G42270	5.05522e-05	10	442
GO:CC	GO:0034357	photosynthetic membrane	AT1G03130,AT1G31330,AT1G67090,AT1G76100,AT1G79040,AT2G05100,AT2G39730,AT4G01150,AT5G14740,AT5G42270	5.05522e-05	10	443
GO:CC	GO:0005576	extracellular region	AT1G02335,AT1G03130,AT1G07890,AT1G09560,AT1G47128,AT1G54790,AT1G67090,AT1G71695,AT1G75040,AT2G21660,AT2G30860,AT2G33370,AT2G39730,AT3G16640,AT4G08770,AT4G38970,AT5G14740,AT5G19510,AT5G38960,AT5G42500	9.5905e-05	20	1762
GO:CC	GO:0005622	intracellular anatomical structure	AT1G03130,AT1G07890,AT1G09560,AT1G24020,AT1G31330,AT1G47128,AT1G48130,AT1G50010,AT1G54290,AT1G60160,AT1G65980,AT1G67090,AT1G70410,AT1G70600,AT1G71695,AT1G71950,AT1G73230,AT1G75040,AT1G75280,AT1G76100,AT1G79040,AT2G01250,AT2G05100,AT2G09990,AT2G19750,AT2G20420,AT2G21130,AT2G21660,AT2G30490,AT2G30860,AT2G33370,AT2G37040,AT2G39730,AT2G40590,AT2G46210,AT2G47110,AT3G02080,AT3G04840,AT3G06680,AT3G11510…	0.000104955	79	13383
GO:CC	GO:0009522	photosystem I	AT1G03130,AT1G31330,AT2G05100	0.000114976	3	43
GO:CC	GO:0009534	chloroplast thylakoid	AT1G03130,AT1G31330,AT1G67090,AT1G76100,AT1G79040,AT2G05100,AT2G39730,AT4G01150,AT5G14740,AT5G42270	0.000169504	10	517
GO:CC	GO:0031976	plastid thylakoid	AT1G03130,AT1G31330,AT1G67090,AT1G76100,AT1G79040,AT2G05100,AT2G39730,AT4G01150,AT5G14740,AT5G42270	0.000170806	10	519
GO:CC	GO:0010287	plastoglobule	AT1G31330,AT2G39730,AT4G01150,AT4G38970	0.000192783	4	62
GO:CC	GO:0031968	organelle outer membrane	AT1G03130,AT1G31330,AT1G67090,AT1G76100,AT1G79040,AT2G05100,AT2G39730,AT4G01150,AT5G14740,AT5G42270	0.000211528	10	537
GO:CC	GO:0019867	outer membrane	AT1G03130,AT1G31330,AT1G67090,AT1G76100,AT1G79040,AT2G05100,AT2G39730,AT4G01150,AT5G14740,AT5G42270	0.000211528	10	537
GO:CC	GO:0005886	plasma membrane	AT1G07890,AT1G47128,AT1G60160,AT1G63000,AT1G65980,AT1G70410,AT1G71950,AT1G75280,AT2G19750,AT2G21130,AT2G30490,AT2G30860,AT3G16640,AT3G18740,AT3G44010,AT3G46550,AT3G53420,AT4G34120,AT4G38970,AT5G03240,AT5G05170,AT5G16990	0.000212248	22	2506
GO:CC	GO:0031977	thylakoid lumen	AT1G31330,AT1G67090,AT1G76100	0.00035633	3	74
GO:CC	GO:0009507	chloroplast	AT1G03130,AT1G07890,AT1G31330,AT1G65980,AT1G67090,AT1G70410,AT1G76100,AT1G79040,AT2G01250,AT2G05100,AT2G09990,AT2G21660,AT2G30860,AT2G39730	0.000421464	14	2345
GO:CC	GO:0042170	plastid membrane	AT1G03130,AT1G31330,AT1G67090,AT1G76100,AT1G79040,AT2G05100	0.00100587	6	674
GO:CC	GO:0009526	plastid envelope	AT1G03130,AT1G31330,AT1G67090,AT1G70410,AT1G76100,AT1G79040,AT2G05100	0.00118352	7	988
GO:CC	GO:0009941	chloroplast envelope	AT1G03130,AT1G31330,AT1G67090,AT1G70410,AT2G05100,AT2G39730,AT4G01150,AT4G38970,AT5G14740,AT5G42270	0.00145169	10	693
GO:CC	GO:0099503	secretory vesicle	AT1G47128,AT1G71950,AT1G75040	0.00304411	3	173
GO:CC	GO:0010494	cytoplasmic stress granule	AT1G47128,AT3G13920	0.00349097	2	22
GO:CC	GO:0009570	chloroplast stroma	AT1G07890,AT1G31330,AT1G67090,AT2G30860,AT2G39730,AT4G01150,AT4G34120,AT4G38970,AT5G14740	0.00455423	9	761
GO:CC	GO:0009532	plastid stroma	AT1G07890,AT1G31330,AT1G67090,AT2G30860,AT2G39730,AT4G01150,AT4G34120,AT4G38970,AT5G14740	0.00475825	9	768
GO:CC	GO:0031967	organelle envelope	AT1G03130,AT1G31330,AT1G67090,AT1G70410,AT1G76100,AT1G79040,AT2G05100,AT2G39730,AT4G01150,AT4G38970,AT5G14740,AT5G42270,AT5G47030,AT5G47120	0.00809134	14	1462
GO:CC	GO:0031975	envelope	AT1G03130,AT1G31330,AT1G67090,AT1G70410,AT1G76100,AT1G79040,AT2G05100,AT2G39730,AT4G01150,AT4G38970,AT5G14740,AT5G42270,AT5G47030,AT5G47120	0.00809134	14	1462
GO:CC	GO:0009523	photosystem II	AT1G79040,AT2G05100	0.0137754	2	78
GO:CC	GO:0043231	intracellular membrane-bounded organelle	AT1G03130,AT1G07890,AT1G09560,AT1G24020,AT1G31330,AT1G47128,AT1G48130,AT1G54290,AT1G60160,AT1G65980,AT1G67090,AT1G70410,AT1G70600,AT1G71695,AT1G71950,AT1G73230,AT1G75040,AT1G75280,AT1G76100,AT1G79040,AT2G01250,AT2G05100,AT2G09990,AT2G19750,AT2G20420,AT2G21130,AT2G21660,AT2G30490,AT2G30860,AT2G33370,AT2G39730,AT2G46210,AT2G47110,AT3G11510,AT3G13920,AT3G16640,AT3G21360,AT3G53420,AT4G01150,AT4G05320…	0.0143938	66	11718
GO:CC	GO:0043227	membrane-bounded organelle	AT1G03130,AT1G07890,AT1G09560,AT1G24020,AT1G31330,AT1G47128,AT1G48130,AT1G54290,AT1G60160,AT1G65980,AT1G67090,AT1G70410,AT1G70600,AT1G71695,AT1G71950,AT1G73230,AT1G75040,AT1G75280,AT1G76100,AT1G79040,AT2G01250,AT2G05100,AT2G09990,AT2G19750,AT2G20420,AT2G21130,AT2G21660,AT2G30490,AT2G30860,AT2G33370,AT2G39730,AT2G46210,AT2G47110,AT3G11510,AT3G13920,AT3G16640,AT3G21360,AT3G53420,AT4G01150,AT4G05320…	0.014696	66	11732
GO:CC	GO:0098796	membrane protein complex	AT1G03130,AT1G31330,AT1G79040,AT2G05100	0.0152128	4	525
GO:CC	GO:0009517	PSII associated light-harvesting complex II	AT2G05100	0.0196054	1	6
GO:CC	GO:0036464	cytoplasmic ribonucleoprotein granule	AT1G47128,AT3G13920	0.0228543	2	63
GO:CC	GO:0035770	ribonucleoprotein granule	AT1G47128,AT3G13920	0.0228543	2	63
GO:CC	GO:0009897	external side of plasma membrane	AT3G46550	0.0236134	1	4
GO:CC	GO:0099080	supramolecular complex	AT1G47128,AT1G50010	0.0237663	2	332
GO:CC	GO:0009503	thylakoid light-harvesting complex	AT2G05100	0.0237663	1	8
GO:CC	GO:0030076	light-harvesting complex	AT2G05100	0.0237663	1	8
GO:CC	GO:0009542	granum	AT4G01150	0.0238845	1	4
GO:CC	GO:0009515	granal stacked thylakoid	AT4G01150	0.0238845	1	4
GO:CC	GO:0098588	bounding membrane of organelle	AT1G03130,AT1G31330,AT1G67090,AT1G76100,AT1G79040,AT2G05100	0.0265484	6	1395
GO:CC	GO:0005853	eukaryotic translation elongation factor 1 complex	AT5G19510	0.028982	1	4
GO:CC	GO:0009543	chloroplast thylakoid lumen	AT1G31330	0.0334785	1	51
GO:CC	GO:0031978	plastid thylakoid lumen	AT1G31330	0.0334785	1	51
GO:CC	GO:0000932	P-body	AT1G47128	0.0369643	1	50
GO:CC	GO:0000275	mitochondrial proton-transporting ATP synthase complex, catalytic sector F(1)	AT5G47030	0.0378014	1	5
GO:CC	GO:0090406	pollen tube	AT3G14360,AT3G16640	0.0378014	2	87
GO:CC	GO:0042807	central vacuole	AT5G47450	0.0457323	1	6
GO:CC	GO:0005777	peroxisome	AT2G21660,AT2G30490,AT2G30860	0.0464549	3	350
GO:CC	GO:0042579	microbody	AT2G21660,AT2G30490,AT2G30860	0.0464549	3	350
GO:CC	GO:0098807	chloroplast thylakoid membrane protein complex	AT2G05100	0.0493455	1	20
GO:MF	GO:0003735	structural constituent of ribosome	AT1G70600,AT2G01250,AT2G09990,AT2G19750,AT2G33370,AT2G40590,AT2G47110,AT3G02080,AT3G04840,AT3G06680,AT3G11510,AT3G18740,AT3G44010,AT3G48930,AT4G16720,AT4G18100,AT5G24510,AT5G39740,AT5G48760,AT5G58420,AT5G59240,AT5G59850,AT5G62300	1.31615e-17	23	419
GO:MF	GO:0005198	structural molecule activity	AT1G50010,AT1G70600,AT2G01250,AT2G09990,AT2G19750,AT2G33370,AT2G40590,AT2G47110,AT3G02080,AT3G04840,AT3G06680,AT3G11510,AT3G18740,AT3G44010,AT3G48930,AT4G16720,AT4G18100,AT5G24510,AT5G39740,AT5G48760,AT5G58420,AT5G59240,AT5G59850,AT5G62300	4.50992e-16	24	572
GO:MF	GO:0003729	mRNA binding	AT1G03130,AT1G31330,AT1G54290,AT1G67090,AT1G70600,AT1G73230,AT1G75040,AT1G79040,AT2G01250,AT2G09990,AT2G19750,AT2G21660,AT2G33370,AT2G39730,AT2G40590,AT2G47110,AT3G02080,AT3G04840,AT3G11510,AT3G13920,AT3G18740,AT3G48930,AT3G53420,AT4G05320,AT4G16720,AT4G18100,AT4G38970,AT5G03240,AT5G39740,AT5G42270,AT5G48760,AT5G55190,AT5G62300	1.04122e-13	33	1613
GO:MF	GO:0003723	RNA binding	AT1G03130,AT1G31330,AT1G54290,AT1G67090,AT1G70600,AT1G73230,AT1G75040,AT1G79040,AT2G01250,AT2G09990,AT2G19750,AT2G21660,AT2G33370,AT2G39730,AT2G40590,AT2G47110,AT3G02080,AT3G04840,AT3G11510,AT3G13920,AT3G18740,AT3G48930,AT3G53420,AT4G05320,AT4G16720,AT4G18100,AT4G38970,AT5G03240,AT5G39740,AT5G42270,AT5G48760,AT5G55190,AT5G58420,AT5G62300	3.358e-09	34	2508
GO:MF	GO:0004601	peroxidase activity	AT1G07890,AT1G48130,AT1G65980,AT1G71695,AT2G30860,AT4G08770	6.85947e-05	6	131
GO:MF	GO:0016684	oxidoreductase activity, acting on peroxide as acceptor	AT1G07890,AT1G48130,AT1G65980,AT1G71695,AT2G30860,AT4G08770	7.42256e-05	6	137
GO:MF	GO:0016209	antioxidant activity	AT1G07890,AT1G48130,AT1G65980,AT1G71695,AT2G30860,AT4G08770	0.000120752	6	153
GO:MF	GO:0008379	thioredoxin peroxidase activity	AT1G48130,AT1G65980	0.000364597	2	8
GO:MF	GO:0051920	peroxiredoxin activity	AT1G48130,AT1G65980	0.000572234	2	11
GO:MF	GO:0140824	thioredoxin-dependent peroxiredoxin activity	AT1G48130,AT1G65980	0.000572234	2	11
GO:MF	GO:0030145	manganese ion binding	AT1G02335,AT1G09560	0.000652141	2	53
GO:MF	GO:0019904	protein domain specific binding	AT1G03130,AT1G31330,AT2G05100,AT3G16640	0.00124466	4	97
GO:MF	GO:0033293	monocarboxylic acid binding	AT1G24020,AT1G67090,AT2G30860	0.00230949	3	61
GO:MF	GO:0003676	nucleic acid binding	AT1G03130,AT1G31330,AT1G54290,AT1G65910,AT1G67090,AT1G70600,AT1G73230,AT1G75040,AT1G79040,AT2G01250,AT2G09990,AT2G19750,AT2G21660,AT2G33370,AT2G39730,AT2G40590,AT2G47110,AT3G02080,AT3G04840,AT3G11510,AT3G13920,AT3G18740,AT3G48930,AT3G53420,AT4G05320,AT4G16720,AT4G18100,AT4G38970,AT5G03240	0.00303379	29	5076
GO:MF	GO:0005507	copper ion binding	AT1G67090,AT1G76100,AT2G20420,AT2G30860	0.00371841	4	192
GO:MF	GO:0046409	p-coumarate 3-hydroxylase activity	AT1G07890	0.00371841	1	2
GO:MF	GO:0016491	oxidoreductase activity	AT1G07890,AT1G48130,AT1G63000,AT1G65980,AT1G71695,AT1G75280,AT2G30490,AT2G30860,AT2G35660,AT2G46210	0.00401074	10	1456
GO:MF	GO:0008830	dTDP-4-dehydrorhamnose 3,5-epimerase activity	AT1G63000	0.00730667	1	1
GO:MF	GO:0008831	dTDP-4-dehydrorhamnose reductase activity	AT1G63000	0.00730667	1	1
GO:MF	GO:0043177	organic acid binding	AT1G24020,AT1G67090,AT2G30860	0.00811714	3	110
GO:MF	GO:0031406	carboxylic acid binding	AT1G24020,AT1G67090,AT2G30860	0.00811714	3	110
GO:MF	GO:0046914	transition metal ion binding	AT1G02335,AT1G09560,AT1G67090,AT1G70410,AT1G76100,AT2G20420,AT2G30490,AT2G30860	0.00895814	8	1281
GO:MF	GO:1901149	salicylic acid binding	AT1G67090,AT2G30860	0.00927503	2	28
GO:MF	GO:0016688	L-ascorbate peroxidase activity	AT1G07890	0.00951662	1	8
GO:MF	GO:0097159	organic cyclic compound binding	AT1G03130,AT1G07890,AT1G31330,AT1G50010,AT1G54290,AT1G65910,AT1G67090,AT1G70600,AT1G71695,AT1G73230,AT1G75040,AT1G79040,AT2G01250,AT2G05100,AT2G09990,AT2G19750,AT2G20420,AT2G21660,AT2G30490,AT2G30860,AT2G33370,AT2G35660,AT2G39730,AT2G40590,AT2G47110,AT3G02080,AT3G04840,AT3G11510,AT3G13920	0.00951662	29	8318
GO:MF	GO:0010490	UDP-4-keto-rhamnose-4-keto-reductase activity	AT1G63000	0.0102805	1	2
GO:MF	GO:0010489	UDP-4-keto-6-deoxy-glucose-3,5-epimerase activity	AT1G63000	0.0102805	1	2
GO:MF	GO:0004089	carbonate dehydratase activity	AT1G70410,AT5G14740	0.0120883	2	18
GO:MF	GO:0016710	trans-cinnamate 4-monooxygenase activity	AT2G30490	0.0123098	1	1
GO:MF	GO:0033878	hormone-sensitive lipase activity	AT3G14360	0.016527	1	1
GO:MF	GO:0050505	hydroquinone glucosyltransferase activity	AT4G01070	0.0188728	1	1
GO:MF	GO:0017168	5-oxoprolinase (ATP-hydrolyzing) activity	AT5G37830	0.0238608	1	1
GO:MF	GO:0046863	ribulose-1,5-bisphosphate carboxylase/oxygenase activator activity	AT2G39730	0.0246186	1	2
GO:MF	GO:0004775	succinate-CoA ligase (ADP-forming) activity	AT2G20420	0.0250174	1	3
GO:MF	GO:0046906	tetrapyrrole binding	AT1G07890,AT1G71695,AT2G05100,AT2G30490	0.0250174	4	418
GO:MF	GO:0052631	sphingolipid delta-8 desaturase activity	AT2G46210	0.0250174	1	2
GO:MF	GO:0004774	succinate-CoA ligase activity	AT2G20420	0.0250174	1	3
GO:MF	GO:0010427	abscisic acid binding	AT1G24020	0.0250174	1	18
GO:MF	GO:0019840	isoprenoid binding	AT1G24020	0.0253838	1	20
GO:MF	GO:0046872	metal ion binding	AT1G02335,AT1G07890,AT1G09560,AT1G50010,AT1G66240,AT1G67090,AT1G70410,AT1G71695,AT1G76100,AT2G05100,AT2G20420,AT2G30490,AT2G30860,AT2G46210,AT2G47110	0.0259232	15	3895
GO:MF	GO:0004864	protein phosphatase inhibitor activity	AT1G24020	0.0259232	1	21
GO:MF	GO:0019212	phosphatase inhibitor activity	AT1G24020	0.0259232	1	22
GO:MF	GO:0043169	cation binding	AT1G02335,AT1G07890,AT1G09560,AT1G50010,AT1G66240,AT1G67090,AT1G70410,AT1G71695,AT1G76100,AT2G05100,AT2G20420,AT2G30490,AT2G30860,AT2G46210,AT2G47110	0.0259325	15	3907
GO:MF	GO:0016984	ribulose-bisphosphate carboxylase activity	AT1G67090	0.0283329	1	7
GO:MF	GO:0043178	alcohol binding	AT1G24020	0.0296808	1	27
GO:MF	GO:0042562	hormone binding	AT1G24020	0.0322532	1	30
GO:MF	GO:0045548	phenylalanine ammonia-lyase activity	AT2G37040	0.0336707	1	4
GO:MF	GO:0005275	amine transmembrane transporter activity	AT5G47450	0.0340481	1	2
GO:MF	GO:0015200	methylammonium transmembrane transporter activity	AT5G47450	0.0340481	1	2
GO:MF	GO:0019888	protein phosphatase regulator activity	AT1G24020	0.0340481	1	34
GO:MF	GO:0019208	phosphatase regulator activity	AT1G24020	0.034891	1	36
GO:MF	GO:0032440	2-alkenal reductase [NAD(P)+] activity	AT5G16990	0.0414029	1	3
GO:MF	GO:0019843	rRNA binding	AT3G48930,AT5G39740,AT5G58420	0.0414029	3	112
GO:MF	GO:0016841	ammonia-lyase activity	AT2G37040	0.0438838	1	6
GO:MF	GO:0005200	structural constituent of cytoskeleton	AT1G50010	0.0484303	1	27
KEGG	KEGG:03010	Ribosome	AT1G70600,AT2G01250,AT2G09990,AT2G19750,AT2G33370,AT2G40590,AT2G47110,AT3G02080,AT3G04840,AT3G06680,AT3G11510,AT3G18740,AT3G44010,AT3G48930,AT4G16720,AT4G18100,AT5G24510,AT5G39740,AT5G48760,AT5G58420,AT5G59240,AT5G59850,AT5G62300	1.08616e-07	23	323
KEGG	KEGG:00195	Photosynthesis	AT1G03130,AT1G31330,AT1G76100,AT1G79040	0.0012081	4	45
