# Supplementary material for: Epitranscriptomic and expression profiling in Riccia fluitans across diverse environmental conditions
Source: Comput Struct Biotechnol J. 2025 Oct 2;27:4232–45. doi: 10.1016/j.csbj.2025.10.002 (PMC12513226; doi:10.1016/j.csbj.2025.10.002)
Supplement: Supplementary file 2 — Supplementary material [file mmc2.zip › Supplementary materials/Table S23.xlsx]

## Sheet: Table S23
Table S23. Significant m6A sites in the water environment
arabidopsis_gene_id	riccia_gene_id	position	site	coverage	stoichiometry	probability	description
AT1G01280	CL.1318	2188	ACTGAAGTG	21	0.7	0.627124	cytochrome P450, family 703, subfamily A, polypeptide 2 [Source:NCBI gene (formerly Entrezgene);Acc:839470]
AT1G01280	CL.1318	2091	TGTGAGCAT	20	0.42857142857142855	0.73806	cytochrome P450, family 703, subfamily A, polypeptide 2 [Source:NCBI gene (formerly Entrezgene);Acc:839470]
AT1G01280	CL.1318	2142	AAATAAAAG	35	0.6363636363636364	0.903187	cytochrome P450, family 703, subfamily A, polypeptide 2 [Source:NCBI gene (formerly Entrezgene);Acc:839470]
AT1G01280	CL.1318	2210	TCAGAAAAA	25	0.16666666666666666	0.786587	cytochrome P450, family 703, subfamily A, polypeptide 2 [Source:NCBI gene (formerly Entrezgene);Acc:839470]
AT1G01280	CL.1318	2349	AGAAATTTA	31	0.16129032258064516	0.738224	cytochrome P450, family 703, subfamily A, polypeptide 2 [Source:NCBI gene (formerly Entrezgene);Acc:839470]
AT1G01280	CL.1318	1952	AGAAAAAAG	25	0.13636363636363635	0.857146	cytochrome P450, family 703, subfamily A, polypeptide 2 [Source:NCBI gene (formerly Entrezgene);Acc:839470]
AT1G01280	CL.1318	2404	ATAAAAGCC	35	0.88	0.826477	cytochrome P450, family 703, subfamily A, polypeptide 2 [Source:NCBI gene (formerly Entrezgene);Acc:839470]
AT1G01280	CL.1318	2024	CACCAGAGT	27	0.2727272727272727	0.614363	cytochrome P450, family 703, subfamily A, polypeptide 2 [Source:NCBI gene (formerly Entrezgene);Acc:839470]
AT1G01280	CL.1318	2405	TAAAAGCCC	35	1.0	0.643463	cytochrome P450, family 703, subfamily A, polypeptide 2 [Source:NCBI gene (formerly Entrezgene);Acc:839470]
AT1G01280	CL.1318	2211	CAGAAAAAA	26	0.12	0.628415	cytochrome P450, family 703, subfamily A, polypeptide 2 [Source:NCBI gene (formerly Entrezgene);Acc:839470]
AT1G01280	CL.1318	2332	AGGCAGAAA	37	0.7391304347826086	0.985967	cytochrome P450, family 703, subfamily A, polypeptide 2 [Source:NCBI gene (formerly Entrezgene);Acc:839470]
AT1G01280	CL.1318	2403	AATAAAAGC	35	0.75	0.845248	cytochrome P450, family 703, subfamily A, polypeptide 2 [Source:NCBI gene (formerly Entrezgene);Acc:839470]
AT1G01280	CL.1318	1951	CAGAAAAAA	26	0.12	0.628415	cytochrome P450, family 703, subfamily A, polypeptide 2 [Source:NCBI gene (formerly Entrezgene);Acc:839470]
AT1G01280	CL.1318	1973	CTCAACGCC	28	0.8461538461538461	0.847481	cytochrome P450, family 703, subfamily A, polypeptide 2 [Source:NCBI gene (formerly Entrezgene);Acc:839470]
AT1G01280	CL.1318	2402	AAATAAAAG	35	0.6363636363636364	0.903187	cytochrome P450, family 703, subfamily A, polypeptide 2 [Source:NCBI gene (formerly Entrezgene);Acc:839470]
AT1G01280	CL.1318	1928	ACTGAAGTG	21	0.7	0.620283	cytochrome P450, family 703, subfamily A, polypeptide 2 [Source:NCBI gene (formerly Entrezgene);Acc:839470]
AT1G01280	CL.1318	2233	CTCAACGCC	28	0.8461538461538461	0.847481	cytochrome P450, family 703, subfamily A, polypeptide 2 [Source:NCBI gene (formerly Entrezgene);Acc:839470]
AT1G01280	CL.1318	2361	TGAAACGGG	33	0.23333333333333334	0.79848	cytochrome P450, family 703, subfamily A, polypeptide 2 [Source:NCBI gene (formerly Entrezgene);Acc:839470]
AT1G01280	CL.1318	2145	TAAAAGCCC	35	1.0	0.643463	cytochrome P450, family 703, subfamily A, polypeptide 2 [Source:NCBI gene (formerly Entrezgene);Acc:839470]
AT1G01280	CL.1318	2089	AGAAATTTA	31	0.16129032258064516	0.738224	cytochrome P450, family 703, subfamily A, polypeptide 2 [Source:NCBI gene (formerly Entrezgene);Acc:839470]
AT1G01280	CL.1318	2087	GGAGAAATT	37	0.05714285714285714	0.614155	cytochrome P450, family 703, subfamily A, polypeptide 2 [Source:NCBI gene (formerly Entrezgene);Acc:839470]
AT1G01280	CL.1318	2144	ATAAAAGCC	35	0.88	0.826477	cytochrome P450, family 703, subfamily A, polypeptide 2 [Source:NCBI gene (formerly Entrezgene);Acc:839470]
AT1G01280	CL.1318	2212	AGAAAAAAG	25	0.13636363636363635	0.857146	cytochrome P450, family 703, subfamily A, polypeptide 2 [Source:NCBI gene (formerly Entrezgene);Acc:839470]
AT1G01280	CL.1318	1831	TGTGAGCAT	20	0.42857142857142855	0.73806	cytochrome P450, family 703, subfamily A, polypeptide 2 [Source:NCBI gene (formerly Entrezgene);Acc:839470]
AT1G01280	CL.1318	1972	ACTCAACGC	28	0.631578947368421	0.885849	cytochrome P450, family 703, subfamily A, polypeptide 2 [Source:NCBI gene (formerly Entrezgene);Acc:839470]
AT1G01280	CL.1318	2101	TGAAACGGG	33	0.23333333333333334	0.79848	cytochrome P450, family 703, subfamily A, polypeptide 2 [Source:NCBI gene (formerly Entrezgene);Acc:839470]
AT1G01280	CL.1318	2273	GAGGATAAA	24	0.15	0.777236	cytochrome P450, family 703, subfamily A, polypeptide 2 [Source:NCBI gene (formerly Entrezgene);Acc:839470]
AT1G01280	CL.1318	1950	TCAGAAAAA	25	0.16666666666666666	0.786587	cytochrome P450, family 703, subfamily A, polypeptide 2 [Source:NCBI gene (formerly Entrezgene);Acc:839470]
AT1G01280	CL.1318	2232	ACTCAACGC	28	0.631578947368421	0.885849	cytochrome P450, family 703, subfamily A, polypeptide 2 [Source:NCBI gene (formerly Entrezgene);Acc:839470]
AT1G01280	CL.1318	2244	CCCTAGACT	22	0.375	0.645486	cytochrome P450, family 703, subfamily A, polypeptide 2 [Source:NCBI gene (formerly Entrezgene);Acc:839470]
AT1G01280	CL.1318	2252	TGTCACCTA	23	0.8461538461538461	0.718356	cytochrome P450, family 703, subfamily A, polypeptide 2 [Source:NCBI gene (formerly Entrezgene);Acc:839470]
AT1G01280	CL.1318	2143	AATAAAAGC	35	0.75	0.845248	cytochrome P450, family 703, subfamily A, polypeptide 2 [Source:NCBI gene (formerly Entrezgene);Acc:839470]
AT1G01280	CL.1318	2072	AGGCAGAAA	37	0.7391304347826086	0.985967	cytochrome P450, family 703, subfamily A, polypeptide 2 [Source:NCBI gene (formerly Entrezgene);Acc:839470]
AT1G01280	CL.1318	1984	CCCTAGACT	22	0.375	0.645486	cytochrome P450, family 703, subfamily A, polypeptide 2 [Source:NCBI gene (formerly Entrezgene);Acc:839470]
AT1G01280	CL.1318	2347	GGAGAAATT	37	0.05714285714285714	0.614155	cytochrome P450, family 703, subfamily A, polypeptide 2 [Source:NCBI gene (formerly Entrezgene);Acc:839470]
AT1G01280	CL.1318	1992	TGTCACCTA	23	0.8461538461538461	0.718743	cytochrome P450, family 703, subfamily A, polypeptide 2 [Source:NCBI gene (formerly Entrezgene);Acc:839470]
AT1G01750	CL.8200	1534	GATGACTGT	21	0.4375	0.905316	actin depolymerizing factor 11 [Source:NCBI gene (formerly Entrezgene);Acc:839281]
AT1G01750	CL.8200	1379	AGAGATTGT	22	0.13333333333333333	0.803313	actin depolymerizing factor 11 [Source:NCBI gene (formerly Entrezgene);Acc:839281]
AT1G01750	CL.8200	1451	CTAGAGCAG	20	0.46153846153846156	0.976324	actin depolymerizing factor 11 [Source:NCBI gene (formerly Entrezgene);Acc:839281]
AT1G01750	CL.8200	1449	TTCTAGAGC	21	0.4117647058823529	0.898563	actin depolymerizing factor 11 [Source:NCBI gene (formerly Entrezgene);Acc:839281]
AT1G01750	evm.model.group12.266	979	ATGAATATA	30	0.2962962962962963	0.754947	actin depolymerizing factor 11 [Source:NCBI gene (formerly Entrezgene);Acc:839281]
AT1G01750	CL.8200	1638	ATGAATATA	30	0.2962962962962963	0.754947	actin depolymerizing factor 11 [Source:NCBI gene (formerly Entrezgene);Acc:839281]
AT1G01750	CL.8200	1634	CGCTATGAA	30	0.3888888888888889	0.715619	actin depolymerizing factor 11 [Source:NCBI gene (formerly Entrezgene);Acc:839281]
AT1G01750	evm.model.group12.266	792	CTAGAGCAG	20	0.46153846153846156	0.976324	actin depolymerizing factor 11 [Source:NCBI gene (formerly Entrezgene);Acc:839281]
AT1G01750	evm.model.group12.266	790	TTCTAGAGC	21	0.4117647058823529	0.898563	actin depolymerizing factor 11 [Source:NCBI gene (formerly Entrezgene);Acc:839281]
AT1G01750	CL.8200	1475	ACCGATTAA	28	0.7333333333333333	0.81576	actin depolymerizing factor 11 [Source:NCBI gene (formerly Entrezgene);Acc:839281]
AT1G01750	CL.8200	1462	CACGATGTA	20	0.9090909090909091	0.809404	actin depolymerizing factor 11 [Source:NCBI gene (formerly Entrezgene);Acc:839281]
AT1G01750	evm.model.group12.266	816	ACCGATTAA	28	0.7333333333333333	0.81576	actin depolymerizing factor 11 [Source:NCBI gene (formerly Entrezgene);Acc:839281]
AT1G01750	evm.model.group12.266	889	GCACATTTA	20	0.8	0.945637	actin depolymerizing factor 11 [Source:NCBI gene (formerly Entrezgene);Acc:839281]
AT1G01750	evm.model.group12.266	975	CGCTATGAA	30	0.3888888888888889	0.715619	actin depolymerizing factor 11 [Source:NCBI gene (formerly Entrezgene);Acc:839281]
AT1G01750	evm.model.group12.266	803	CACGATGTA	20	0.9090909090909091	0.809404	actin depolymerizing factor 11 [Source:NCBI gene (formerly Entrezgene);Acc:839281]
AT1G01750	evm.model.group12.266	875	GATGACTGT	21	0.4375	0.905316	actin depolymerizing factor 11 [Source:NCBI gene (formerly Entrezgene);Acc:839281]
AT1G01750	CL.8200	1422	TTCGAACTC	28	0.47619047619047616	0.886332	actin depolymerizing factor 11 [Source:NCBI gene (formerly Entrezgene);Acc:839281]
AT1G01750	evm.model.group12.266	720	AGAGATTGT	22	0.13333333333333333	0.803579	actin depolymerizing factor 11 [Source:NCBI gene (formerly Entrezgene);Acc:839281]
AT1G01750	evm.model.group12.266	763	TTCGAACTC	28	0.47619047619047616	0.886332	actin depolymerizing factor 11 [Source:NCBI gene (formerly Entrezgene);Acc:839281]
AT1G01750	CL.8200	1548	GCACATTTA	20	0.8	0.945637	actin depolymerizing factor 11 [Source:NCBI gene (formerly Entrezgene);Acc:839281]
AT1G02335	CL.19881	1023	TTATAATGT	53	0.37142857142857144	0.670223	germin-like protein subfamily 2 member 2 [Source:NCBI gene (formerly Entrezgene);Acc:3766642]
AT1G02335	CL.19881	826	ACGAAGTCC	42	0.7619047619047619	0.634648	germin-like protein subfamily 2 member 2 [Source:NCBI gene (formerly Entrezgene);Acc:3766642]
AT1G02335	CL.34406	1487	ACGTAGATT	27	0.6666666666666666	0.996041	germin-like protein subfamily 2 member 2 [Source:NCBI gene (formerly Entrezgene);Acc:3766642]
AT1G02335	CL.34406	1467	CGAGAGATG	27	0.25	0.908336	germin-like protein subfamily 2 member 2 [Source:NCBI gene (formerly Entrezgene);Acc:3766642]
AT1G02335	CL.34406	1611	CAACAGAAT	36	0.6666666666666666	0.992086	germin-like protein subfamily 2 member 2 [Source:NCBI gene (formerly Entrezgene);Acc:3766642]
AT1G02335	CL.19881	753	CAGCAGCAC	25	0.25	0.864491	germin-like protein subfamily 2 member 2 [Source:NCBI gene (formerly Entrezgene);Acc:3766642]
AT1G02335	CL.19881	890	GGCTAGGCA	48	0.5666666666666667	0.804578	germin-like protein subfamily 2 member 2 [Source:NCBI gene (formerly Entrezgene);Acc:3766642]
AT1G02335	CL.34401	1047	AGAGATGAT	26	0.29411764705882354	0.601601	germin-like protein subfamily 2 member 2 [Source:NCBI gene (formerly Entrezgene);Acc:3766642]
AT1G02335	CL.19881	746	CTTCATTCA	36	0.5925925925925926	0.961569	germin-like protein subfamily 2 member 2 [Source:NCBI gene (formerly Entrezgene);Acc:3766642]
AT1G02335	CL.34401	1134	TGGGATTTG	47	0.40540540540540543	0.985606	germin-like protein subfamily 2 member 2 [Source:NCBI gene (formerly Entrezgene);Acc:3766642]
AT1G02335	CL.34406	1493	ATTTAGACA	37	0.24242424242424243	0.708421	germin-like protein subfamily 2 member 2 [Source:NCBI gene (formerly Entrezgene);Acc:3766642]
AT1G02335	CL.19881	708	CCAGATCAA	28	0.34782608695652173	0.75376	germin-like protein subfamily 2 member 2 [Source:NCBI gene (formerly Entrezgene);Acc:3766642]
AT1G02335	CL.19881	1024	TATAATGTC	52	0.40540540540540543	0.773673	germin-like protein subfamily 2 member 2 [Source:NCBI gene (formerly Entrezgene);Acc:3766642]
AT1G02335	CL.19881	767	CGGGATTGG	34	0.6666666666666666	0.972236	germin-like protein subfamily 2 member 2 [Source:NCBI gene (formerly Entrezgene);Acc:3766642]
AT1G02335	CL.19881	1047	CTTGAATTA	50	0.9583333333333334	0.999995	germin-like protein subfamily 2 member 2 [Source:NCBI gene (formerly Entrezgene);Acc:3766642]
AT1G02335	CL.34406	1489	GTAGATTTA	27	0.3333333333333333	0.611856	germin-like protein subfamily 2 member 2 [Source:NCBI gene (formerly Entrezgene);Acc:3766642]
AT1G02335	CL.34406	1552	TGGGATTTG	46	0.37142857142857144	0.95789	germin-like protein subfamily 2 member 2 [Source:NCBI gene (formerly Entrezgene);Acc:3766642]
AT1G02335	CL.34406	1502	CTCGAGATC	43	0.29411764705882354	0.85873	germin-like protein subfamily 2 member 2 [Source:NCBI gene (formerly Entrezgene);Acc:3766642]
AT1G02335	CL.34401	1065	ACGTAGATA	21	0.6666666666666666	0.872675	germin-like protein subfamily 2 member 2 [Source:NCBI gene (formerly Entrezgene);Acc:3766642]
AT1G02335	CL.34406	1510	CTCGATTGA	44	0.5714285714285714	0.979334	germin-like protein subfamily 2 member 2 [Source:NCBI gene (formerly Entrezgene);Acc:3766642]
AT1G02335	CL.19881	915	GTCGATACA	54	0.7619047619047619	0.950572	germin-like protein subfamily 2 member 2 [Source:NCBI gene (formerly Entrezgene);Acc:3766642]
AT1G02335	CL.34401	1193	CAACAGAAT	36	0.6538461538461539	0.991027	germin-like protein subfamily 2 member 2 [Source:NCBI gene (formerly Entrezgene);Acc:3766642]
AT1G02335	CL.19881	1102	TTCAAGACT	38	0.39285714285714285	0.864282	germin-like protein subfamily 2 member 2 [Source:NCBI gene (formerly Entrezgene);Acc:3766642]
AT1G02335	CL.19881	1076	TTTGATTTC	47	0.3939393939393939	0.859572	germin-like protein subfamily 2 member 2 [Source:NCBI gene (formerly Entrezgene);Acc:3766642]
AT1G02335	CL.19881	825	CACGAAGTC	43	0.9142857142857143	0.925188	germin-like protein subfamily 2 member 2 [Source:NCBI gene (formerly Entrezgene);Acc:3766642]
AT1G02335	CL.34406	1542	ATGTAGGAA	30	1.0	0.72536	germin-like protein subfamily 2 member 2 [Source:NCBI gene (formerly Entrezgene);Acc:3766642]
AT1G02335	CL.34406	1401	ATTAATAAA	20	0.4375	0.80093	germin-like protein subfamily 2 member 2 [Source:NCBI gene (formerly Entrezgene);Acc:3766642]
AT1G02335	CL.19881	706	TTCCAGATC	28	0.6666666666666666	0.978578	germin-like protein subfamily 2 member 2 [Source:NCBI gene (formerly Entrezgene);Acc:3766642]
AT1G02335	CL.19881	987	ATGCATGCG	59	0.5405405405405406	0.691894	germin-like protein subfamily 2 member 2 [Source:NCBI gene (formerly Entrezgene);Acc:3766642]
AT1G02335	CL.19881	1048	TTGAATTAA	48	0.9512195121951219	0.999914	germin-like protein subfamily 2 member 2 [Source:NCBI gene (formerly Entrezgene);Acc:3766642]
AT1G02335	CL.34401	1045	CGAGAGATG	27	0.3	0.883812	germin-like protein subfamily 2 member 2 [Source:NCBI gene (formerly Entrezgene);Acc:3766642]
AT1G02335	CL.34401	1084	CTCGAGATC	43	0.29411764705882354	0.943763	germin-like protein subfamily 2 member 2 [Source:NCBI gene (formerly Entrezgene);Acc:3766642]
AT1G02335	CL.34401	1092	CTCGATTGA	45	0.6216216216216216	0.989495	germin-like protein subfamily 2 member 2 [Source:NCBI gene (formerly Entrezgene);Acc:3766642]
AT1G02335	CL.34401	1069	AGATAGATT	24	0.6	0.947809	germin-like protein subfamily 2 member 2 [Source:NCBI gene (formerly Entrezgene);Acc:3766642]
AT1G02335	CL.34401	1124	ATGTAGGAA	29	1.0	0.701706	germin-like protein subfamily 2 member 2 [Source:NCBI gene (formerly Entrezgene);Acc:3766642]
AT1G02335	CL.34401	1030	ATTTATCAA	24	0.4	0.849215	germin-like protein subfamily 2 member 2 [Source:NCBI gene (formerly Entrezgene);Acc:3766642]
AT1G02335	CL.34401	1075	ATTTAGACA	39	0.21212121212121213	0.608816	germin-like protein subfamily 2 member 2 [Source:NCBI gene (formerly Entrezgene);Acc:3766642]
AT1G02335	CL.34401	1026	AAGGATTTA	21	0.5	0.970595	germin-like protein subfamily 2 member 2 [Source:NCBI gene (formerly Entrezgene);Acc:3766642]
AT1G02335	CL.19881	919	ATACATTTG	53	0.9032258064516129	0.746741	germin-like protein subfamily 2 member 2 [Source:NCBI gene (formerly Entrezgene);Acc:3766642]
AT1G02360	evm.model.group12.201	649	GTGGAGCTT	40	0.32	0.638424	Chitinase family protein [Source:NCBI gene (formerly Entrezgene);Acc:837724]
AT1G02360	evm.model.group12.201	863	TTTCATCTA	78	0.7391304347826086	0.740593	Chitinase family protein [Source:NCBI gene (formerly Entrezgene);Acc:837724]
AT1G02360	evm.model.group12.201	874	CTGGATTTG	71	0.33962264150943394	0.806044	Chitinase family protein [Source:NCBI gene (formerly Entrezgene);Acc:837724]
AT1G02360	evm.model.group12.201	716	TCTGAATAA	48	0.5	0.8555	Chitinase family protein [Source:NCBI gene (formerly Entrezgene);Acc:837724]
AT1G02360	evm.model.group12.201	906	GGCCAGATT	53	0.2926829268292683	0.771893	Chitinase family protein [Source:NCBI gene (formerly Entrezgene);Acc:837724]
AT1G02360	evm.model.group12.201	609	TACAACTAC	31	0.9	0.757328	Chitinase family protein [Source:NCBI gene (formerly Entrezgene);Acc:837724]
AT1G02360	evm.model.group12.201	458	AGAAATACA	22	0.1	0.859013	Chitinase family protein [Source:NCBI gene (formerly Entrezgene);Acc:837724]
AT1G02560	CL.20331	1184	GGTGAACTA	27	0.55	0.932789	nuclear encoded CLP protease 5 [Source:NCBI gene (formerly Entrezgene);Acc:839433]
AT1G02560	CL.20331	1095	CTTAATTCT	41	0.4	0.860831	nuclear encoded CLP protease 5 [Source:NCBI gene (formerly Entrezgene);Acc:839433]
AT1G02560	CL.20331	1199	TCAGATATC	32	0.21739130434782608	0.734392	nuclear encoded CLP protease 5 [Source:NCBI gene (formerly Entrezgene);Acc:839433]
AT1G02560	CL.20331	975	TCACAGACA	23	0.5833333333333334	0.693709	nuclear encoded CLP protease 5 [Source:NCBI gene (formerly Entrezgene);Acc:839433]
AT1G02560	CL.20331	1211	AAGAATTCC	40	0.17142857142857143	0.838433	nuclear encoded CLP protease 5 [Source:NCBI gene (formerly Entrezgene);Acc:839433]
AT1G02560	CL.20331	1103	TCAGATATC	32	0.21739130434782608	0.734392	nuclear encoded CLP protease 5 [Source:NCBI gene (formerly Entrezgene);Acc:839433]
AT1G02560	CL.20331	1085	CGGGATTTC	31	0.5454545454545454	0.956415	nuclear encoded CLP protease 5 [Source:NCBI gene (formerly Entrezgene);Acc:839433]
AT1G02560	CL.20331	1115	AAGAATTCC	40	0.17142857142857143	0.838433	nuclear encoded CLP protease 5 [Source:NCBI gene (formerly Entrezgene);Acc:839433]
AT1G02560	CL.20331	1163	AAGAATGAT	29	0.2857142857142857	0.84821	nuclear encoded CLP protease 5 [Source:NCBI gene (formerly Entrezgene);Acc:839433]
AT1G02560	CL.20331	1071	TCACAGACA	23	0.5833333333333334	0.693709	nuclear encoded CLP protease 5 [Source:NCBI gene (formerly Entrezgene);Acc:839433]
AT1G02560	CL.20331	1223	CCCGAAATT	33	0.42105263157894735	0.677627	nuclear encoded CLP protease 5 [Source:NCBI gene (formerly Entrezgene);Acc:839433]
AT1G02560	CL.20331	1259	AAGAATGAT	29	0.2857142857142857	0.84821	nuclear encoded CLP protease 5 [Source:NCBI gene (formerly Entrezgene);Acc:839433]
AT1G02560	CL.20331	1139	GCGTATTAA	33	0.47368421052631576	0.726536	nuclear encoded CLP protease 5 [Source:NCBI gene (formerly Entrezgene);Acc:839433]
AT1G02560	CL.20331	1258	AAAGAATGA	30	0.2	0.8366	nuclear encoded CLP protease 5 [Source:NCBI gene (formerly Entrezgene);Acc:839433]
AT1G02560	CL.20331	965	GAGAAGATT	23	0.3	0.89799	nuclear encoded CLP protease 5 [Source:NCBI gene (formerly Entrezgene);Acc:839433]
AT1G02560	CL.20331	1235	GCGTATTAA	33	0.47368421052631576	0.726536	nuclear encoded CLP protease 5 [Source:NCBI gene (formerly Entrezgene);Acc:839433]
AT1G02560	CL.20331	1061	GAGAAGATT	24	0.3	0.865344	nuclear encoded CLP protease 5 [Source:NCBI gene (formerly Entrezgene);Acc:839433]
AT1G02560	CL.20331	1162	AAAGAATGA	30	0.2	0.8366	nuclear encoded CLP protease 5 [Source:NCBI gene (formerly Entrezgene);Acc:839433]
AT1G02560	CL.20331	1185	GTGAACTAT	21	0.5	0.796333	nuclear encoded CLP protease 5 [Source:NCBI gene (formerly Entrezgene);Acc:839433]
AT1G02560	CL.20331	1280	GGTGAACTA	27	0.55	0.932789	nuclear encoded CLP protease 5 [Source:NCBI gene (formerly Entrezgene);Acc:839433]
AT1G02560	CL.20331	989	CGGGATTTC	31	0.5	0.959916	nuclear encoded CLP protease 5 [Source:NCBI gene (formerly Entrezgene);Acc:839433]
AT1G02560	CL.20331	1127	CCCGAAATT	33	0.42105263157894735	0.677627	nuclear encoded CLP protease 5 [Source:NCBI gene (formerly Entrezgene);Acc:839433]
AT1G02560	CL.20331	1191	CTTAATTCT	40	0.41379310344827586	0.873026	nuclear encoded CLP protease 5 [Source:NCBI gene (formerly Entrezgene);Acc:839433]
AT1G02560	CL.20331	1197	TCTCAGATA	34	0.3793103448275862	0.874556	nuclear encoded CLP protease 5 [Source:NCBI gene (formerly Entrezgene);Acc:839433]
AT1G02560	CL.20331	1101	TCTCAGATA	34	0.3793103448275862	0.874556	nuclear encoded CLP protease 5 [Source:NCBI gene (formerly Entrezgene);Acc:839433]
AT1G02560	CL.20331	1281	GTGAACTAT	21	0.5	0.796333	nuclear encoded CLP protease 5 [Source:NCBI gene (formerly Entrezgene);Acc:839433]
AT1G03130	CL.3412	849	CATGATGAT	50	0.7857142857142857	0.776604	photosystem I subunit D-2 [Source:NCBI gene (formerly Entrezgene);Acc:838400]
AT1G03130	CL.3412	748	CGGGATTCA	60	0.39215686274509803	0.995151	photosystem I subunit D-2 [Source:NCBI gene (formerly Entrezgene);Acc:838400]
AT1G03130	CL.3412	641	CAAGATTAA	30	0.8235294117647058	0.793015	photosystem I subunit D-2 [Source:NCBI gene (formerly Entrezgene);Acc:838400]
AT1G03130	CL.3412	846	GCGCATGAT	53	0.5454545454545454	0.610003	photosystem I subunit D-2 [Source:NCBI gene (formerly Entrezgene);Acc:838400]
AT1G03130	CL.3412	825	TTGTAGGCG	57	0.9523809523809523	0.662189	photosystem I subunit D-2 [Source:NCBI gene (formerly Entrezgene);Acc:838400]
AT1G03130	CL.3412	639	TTCAAGATT	29	0.47368421052631576	0.681359	photosystem I subunit D-2 [Source:NCBI gene (formerly Entrezgene);Acc:838400]
AT1G03130	CL.3412	639	TTCAAGATT	29	0.47368421052631576	0.681359	photosystem I subunit D-2 [Source:NCBI gene (formerly Entrezgene);Acc:838400]
AT1G03130	CL.3412	825	TTGTAGGCG	53	0.9473684210526315	0.714977	photosystem I subunit D-2 [Source:NCBI gene (formerly Entrezgene);Acc:838400]
AT1G03130	CL.3412	849	CATGATGAT	46	0.75	0.746701	photosystem I subunit D-2 [Source:NCBI gene (formerly Entrezgene);Acc:838400]
AT1G03130	CL.3412	846	GCGCATGAT	58	0.6	0.689482	photosystem I subunit D-2 [Source:NCBI gene (formerly Entrezgene);Acc:838400]
AT1G03130	CL.3412	593	GAGGAAGGA	24	0.35714285714285715	0.633845	photosystem I subunit D-2 [Source:NCBI gene (formerly Entrezgene);Acc:838400]
AT1G03130	CL.3412	593	GAGGAAGGA	24	0.35714285714285715	0.633845	photosystem I subunit D-2 [Source:NCBI gene (formerly Entrezgene);Acc:838400]
AT1G03130	CL.3412	641	CAAGATTAA	30	0.8125	0.79114	photosystem I subunit D-2 [Source:NCBI gene (formerly Entrezgene);Acc:838400]
AT1G03130	CL.3412	947	AAAGAGAAT	26	0.2857142857142857	0.660412	photosystem I subunit D-2 [Source:NCBI gene (formerly Entrezgene);Acc:838400]
AT1G03130	CL.3412	748	CGGGATTCA	56	0.3829787234042553	0.996798	photosystem I subunit D-2 [Source:NCBI gene (formerly Entrezgene);Acc:838400]
AT1G04630	CL.1446	1217	GGAGAGAAT	20	0.23529411764705882	0.823832	GRIM-19 protein [Source:NCBI gene (formerly Entrezgene);Acc:839465]
AT1G04750	CL.27346	1140	CGATATTTC	22	0.7333333333333333	0.912985	vesicle-associated membrane protein 721 [Source:NCBI gene (formerly Entrezgene);Acc:839419]
AT1G04750	CL.27346	1305	CGATATTTC	22	0.7333333333333333	0.912985	vesicle-associated membrane protein 721 [Source:NCBI gene (formerly Entrezgene);Acc:839419]
AT1G04750	CL.27346	1455	CTTAATCAG	21	0.46153846153846156	0.686983	vesicle-associated membrane protein 721 [Source:NCBI gene (formerly Entrezgene);Acc:839419]
AT1G04750	CL.27346	1392	CGATATTTC	22	0.7333333333333333	0.912985	vesicle-associated membrane protein 721 [Source:NCBI gene (formerly Entrezgene);Acc:839419]
AT1G04750	CL.27346	1368	CTTAATCAG	21	0.46153846153846156	0.686983	vesicle-associated membrane protein 721 [Source:NCBI gene (formerly Entrezgene);Acc:839419]
AT1G04750	CL.27346	1203	CTTAATCAG	21	0.46153846153846156	0.686983	vesicle-associated membrane protein 721 [Source:NCBI gene (formerly Entrezgene);Acc:839419]
AT1G05260	evm.model.group8.456	662	GCAAACGGA	31	0.9545454545454546	0.8993	Peroxidase superfamily protein [Source:NCBI gene (formerly Entrezgene);Acc:837028]
AT1G05260	evm.model.group8.456	661	GGCAAACGG	29	0.5333333333333333	0.716108	Peroxidase superfamily protein [Source:NCBI gene (formerly Entrezgene);Acc:837028]
AT1G05260	evm.model.group8.456	708	TCGAAGTGC	29	0.5625	0.660292	Peroxidase superfamily protein [Source:NCBI gene (formerly Entrezgene);Acc:837028]
AT1G05260	evm.model.group8.456	772	CCAGATACT	30	0.36	0.920733	Peroxidase superfamily protein [Source:NCBI gene (formerly Entrezgene);Acc:837028]
AT1G05260	evm.model.group8.456	642	TACAACTTC	28	0.46153846153846156	0.691555	Peroxidase superfamily protein [Source:NCBI gene (formerly Entrezgene);Acc:837028]
AT1G05260	evm.model.group8.456	519	TCCAACTAC	20	0.75	0.867993	Peroxidase superfamily protein [Source:NCBI gene (formerly Entrezgene);Acc:837028]
AT1G05260	evm.model.group8.456	976	TCGTAGACT	51	0.5	0.674737	Peroxidase superfamily protein [Source:NCBI gene (formerly Entrezgene);Acc:837028]
AT1G05260	evm.model.group8.456	703	TGAAATCGA	33	0.3103448275862069	0.7668	Peroxidase superfamily protein [Source:NCBI gene (formerly Entrezgene);Acc:837028]
AT1G05260	evm.model.group8.456	879	CACAACTTC	52	0.43333333333333335	0.633153	Peroxidase superfamily protein [Source:NCBI gene (formerly Entrezgene);Acc:837028]
AT1G05260	evm.model.group8.456	599	TACGATAGG	24	1.0	0.965629	Peroxidase superfamily protein [Source:NCBI gene (formerly Entrezgene);Acc:837028]
AT1G05260	evm.model.group8.456	613	CTCGATGCG	24	0.6666666666666666	0.825682	Peroxidase superfamily protein [Source:NCBI gene (formerly Entrezgene);Acc:837028]
AT1G05260	evm.model.group8.456	660	GGGCAAACG	28	0.2857142857142857	0.774269	Peroxidase superfamily protein [Source:NCBI gene (formerly Entrezgene);Acc:837028]
AT1G05260	evm.model.group8.456	683	CGCAAGCTA	29	0.2727272727272727	0.67736	Peroxidase superfamily protein [Source:NCBI gene (formerly Entrezgene);Acc:837028]
AT1G05260	evm.model.group8.456	594	GCGCATACG	24	0.5	0.817125	Peroxidase superfamily protein [Source:NCBI gene (formerly Entrezgene);Acc:837028]
AT1G05260	evm.model.group8.456	864	CTGGAGACC	56	0.4	0.940699	Peroxidase superfamily protein [Source:NCBI gene (formerly Entrezgene);Acc:837028]
AT1G05260	evm.model.group8.456	564	ACTGAGAAA	20	0.6470588235294118	0.997608	Peroxidase superfamily protein [Source:NCBI gene (formerly Entrezgene);Acc:837028]
AT1G05260	evm.model.group8.456	851	GTCGATTGT	47	0.6666666666666666	0.964741	Peroxidase superfamily protein [Source:NCBI gene (formerly Entrezgene);Acc:837028]
AT1G05260	evm.model.group8.456	814	ATTCAGACG	43	0.4411764705882353	0.841252	Peroxidase superfamily protein [Source:NCBI gene (formerly Entrezgene);Acc:837028]
AT1G06040	CL.16574	2269	GATTAGAGC	28	0.4	0.794556	B-box zinc finger family protein [Source:NCBI gene (formerly Entrezgene);Acc:837113]
AT1G06040	CL.16574	2099	TAATAGAAG	21	0.7777777777777778	0.714019	B-box zinc finger family protein [Source:NCBI gene (formerly Entrezgene);Acc:837113]
AT1G06040	CL.16574	2097	CTTAATAGA	24	0.4166666666666667	0.703315	B-box zinc finger family protein [Source:NCBI gene (formerly Entrezgene);Acc:837113]
AT1G06040	CL.16574	2074	GTGTATGAC	22	0.46153846153846156	0.605967	B-box zinc finger family protein [Source:NCBI gene (formerly Entrezgene);Acc:837113]
AT1G06040	CL.16574	2301	CGTCAGAGT	25	0.5	0.69421	B-box zinc finger family protein [Source:NCBI gene (formerly Entrezgene);Acc:837113]
AT1G06040	CL.16574	2136	TAGCAGAGT	27	0.5625	0.86303	B-box zinc finger family protein [Source:NCBI gene (formerly Entrezgene);Acc:837113]
AT1G06040	CL.16574	2193	TTAGAGTTT	34	0.35	0.60874	B-box zinc finger family protein [Source:NCBI gene (formerly Entrezgene);Acc:837113]
AT1G06040	CL.16574	2080	GACGAGATA	22	0.5	0.819202	B-box zinc finger family protein [Source:NCBI gene (formerly Entrezgene);Acc:837113]
AT1G06040	CL.16574	2138	GCAGAGTAA	27	0.4666666666666667	0.62183	B-box zinc finger family protein [Source:NCBI gene (formerly Entrezgene);Acc:837113]
AT1G06040	CL.16574	2180	AATGAGGGC	23	0.5714285714285714	0.808383	B-box zinc finger family protein [Source:NCBI gene (formerly Entrezgene);Acc:837113]
AT1G06040	CL.16574	2172	CTCAATTCA	30	0.34782608695652173	0.841738	B-box zinc finger family protein [Source:NCBI gene (formerly Entrezgene);Acc:837113]
AT1G06040	CL.16574	2257	TCTGATCTC	28	0.2	0.676864	B-box zinc finger family protein [Source:NCBI gene (formerly Entrezgene);Acc:837113]
AT1G06230	CL.12082	3444	GGAAAAAAG	21	0.2777777777777778	0.981691	global transcription factor group E4 [Source:NCBI gene (formerly Entrezgene);Acc:837133]
AT1G06230	CL.12082	3362	CATAATTAC	26	0.5	0.653193	global transcription factor group E4 [Source:NCBI gene (formerly Entrezgene);Acc:837133]
AT1G06230	CL.12082	3473	AAAAAGCGG	26	0.75	0.983014	global transcription factor group E4 [Source:NCBI gene (formerly Entrezgene);Acc:837133]
AT1G06230	CL.12082	3539	GGAAAAAAG	21	0.2777777777777778	0.981691	global transcription factor group E4 [Source:NCBI gene (formerly Entrezgene);Acc:837133]
AT1G06230	CL.12082	3421	CATAATTAC	26	0.5	0.653193	global transcription factor group E4 [Source:NCBI gene (formerly Entrezgene);Acc:837133]
AT1G06230	CL.12082	3548	AGAGAAGGT	23	0.3333333333333333	0.792615	global transcription factor group E4 [Source:NCBI gene (formerly Entrezgene);Acc:837133]
AT1G06230	CL.12082	3549	GAGAAGGTT	24	0.3125	0.769328	global transcription factor group E4 [Source:NCBI gene (formerly Entrezgene);Acc:837133]
AT1G06230	CL.12082	3412	GGTGAAGGT	22	0.6666666666666666	0.607249	global transcription factor group E4 [Source:NCBI gene (formerly Entrezgene);Acc:837133]
AT1G06230	evm.model.group2.1017	3092	GTAGACTTG	30	0.20689655172413793	0.999005	global transcription factor group E4 [Source:NCBI gene (formerly Entrezgene);Acc:837133]
AT1G06230	CL.12082	3326	CATAATTAC	26	0.5	0.653193	global transcription factor group E4 [Source:NCBI gene (formerly Entrezgene);Acc:837133]
AT1G06230	evm.model.group2.1017	3131	GAAAAAAGA	21	0.6153846153846154	0.7745	global transcription factor group E4 [Source:NCBI gene (formerly Entrezgene);Acc:837133]
AT1G06230	CL.12082	3489	AGAGAAGGT	23	0.3333333333333333	0.792615	global transcription factor group E4 [Source:NCBI gene (formerly Entrezgene);Acc:837133]
AT1G06230	CL.12082	3406	GTAGACTTG	30	0.20689655172413793	0.999005	global transcription factor group E4 [Source:NCBI gene (formerly Entrezgene);Acc:837133]
AT1G06230	CL.12082	3442	GTAGACTTG	30	0.20689655172413793	0.999005	global transcription factor group E4 [Source:NCBI gene (formerly Entrezgene);Acc:837133]
AT1G06230	CL.12082	3499	GGGTAGACT	29	0.42105263157894735	0.728558	global transcription factor group E4 [Source:NCBI gene (formerly Entrezgene);Acc:837133]
AT1G06230	evm.model.group2.1017	3090	GGGTAGACT	29	0.42105263157894735	0.728558	global transcription factor group E4 [Source:NCBI gene (formerly Entrezgene);Acc:837133]
AT1G06230	evm.model.group2.1017	3123	AAAAAGCGG	26	0.75	0.983014	global transcription factor group E4 [Source:NCBI gene (formerly Entrezgene);Acc:837133]
AT1G06230	CL.12082	3480	GGAAAAAAG	21	0.2777777777777778	0.981691	global transcription factor group E4 [Source:NCBI gene (formerly Entrezgene);Acc:837133]
AT1G06230	evm.model.group2.1017	3140	GAGAAGGTT	24	0.3125	0.769328	global transcription factor group E4 [Source:NCBI gene (formerly Entrezgene);Acc:837133]
AT1G06230	CL.12082	3540	GAAAAAAGA	21	0.6153846153846154	0.7745	global transcription factor group E4 [Source:NCBI gene (formerly Entrezgene);Acc:837133]
AT1G06230	CL.12082	3532	AAAAAGCGG	26	0.75	0.983014	global transcription factor group E4 [Source:NCBI gene (formerly Entrezgene);Acc:837133]
AT1G06230	CL.12082	3440	GGGTAGACT	29	0.42105263157894735	0.728558	global transcription factor group E4 [Source:NCBI gene (formerly Entrezgene);Acc:837133]
AT1G06230	CL.12082	3404	GGGTAGACT	29	0.42105263157894735	0.728558	global transcription factor group E4 [Source:NCBI gene (formerly Entrezgene);Acc:837133]
AT1G06230	evm.model.group2.1017	3003	GGTGAAGGT	22	0.6666666666666666	0.607249	global transcription factor group E4 [Source:NCBI gene (formerly Entrezgene);Acc:837133]
AT1G06230	CL.12082	3317	GGTGAAGGT	22	0.6666666666666666	0.607249	global transcription factor group E4 [Source:NCBI gene (formerly Entrezgene);Acc:837133]
AT1G06230	evm.model.group2.1017	3139	AGAGAAGGT	23	0.3333333333333333	0.792615	global transcription factor group E4 [Source:NCBI gene (formerly Entrezgene);Acc:837133]
AT1G06230	CL.12082	3453	AGAGAAGGT	23	0.3333333333333333	0.792615	global transcription factor group E4 [Source:NCBI gene (formerly Entrezgene);Acc:837133]
AT1G06230	CL.12082	3490	GAGAAGGTT	24	0.3125	0.769328	global transcription factor group E4 [Source:NCBI gene (formerly Entrezgene);Acc:837133]
AT1G06230	CL.12082	3437	AAAAAGCGG	26	0.75	0.983014	global transcription factor group E4 [Source:NCBI gene (formerly Entrezgene);Acc:837133]
AT1G06230	CL.12082	3501	GTAGACTTG	30	0.20689655172413793	0.999005	global transcription factor group E4 [Source:NCBI gene (formerly Entrezgene);Acc:837133]
AT1G06230	CL.12082	3454	GAGAAGGTT	24	0.3125	0.769328	global transcription factor group E4 [Source:NCBI gene (formerly Entrezgene);Acc:837133]
AT1G06230	evm.model.group2.1017	3130	GGAAAAAAG	21	0.2777777777777778	0.981691	global transcription factor group E4 [Source:NCBI gene (formerly Entrezgene);Acc:837133]
AT1G06230	evm.model.group2.1017	3012	CATAATTAC	26	0.5	0.653193	global transcription factor group E4 [Source:NCBI gene (formerly Entrezgene);Acc:837133]
AT1G06230	CL.12082	3445	GAAAAAAGA	21	0.6153846153846154	0.7745	global transcription factor group E4 [Source:NCBI gene (formerly Entrezgene);Acc:837133]
AT1G06230	CL.12082	3481	GAAAAAAGA	21	0.6153846153846154	0.7745	global transcription factor group E4 [Source:NCBI gene (formerly Entrezgene);Acc:837133]
AT1G06290	evm.model.group1.1245	2387	TGCAATTGT	20	0.3888888888888889	0.800779	acyl-CoA oxidase 3 [Source:NCBI gene (formerly Entrezgene);Acc:837140]
AT1G06290	CL.1561	3033	GCGAAGGTC	22	0.375	0.611228	acyl-CoA oxidase 3 [Source:NCBI gene (formerly Entrezgene);Acc:837140]
AT1G06290	CL.1561	3032	GGCGAAGGT	22	0.46153846153846156	0.701951	acyl-CoA oxidase 3 [Source:NCBI gene (formerly Entrezgene);Acc:837140]
AT1G06290	evm.model.group1.1245	2355	TGGGAAGGC	22	0.38461538461538464	0.650497	acyl-CoA oxidase 3 [Source:NCBI gene (formerly Entrezgene);Acc:837140]
AT1G06290	CL.1561	3090	TGGGAAGGC	22	0.38461538461538464	0.650497	acyl-CoA oxidase 3 [Source:NCBI gene (formerly Entrezgene);Acc:837140]
AT1G06290	evm.model.group1.1245	2297	GGCGAAGGT	22	0.46153846153846156	0.701951	acyl-CoA oxidase 3 [Source:NCBI gene (formerly Entrezgene);Acc:837140]
AT1G06290	evm.model.group1.1245	2298	GCGAAGGTC	22	0.375	0.611228	acyl-CoA oxidase 3 [Source:NCBI gene (formerly Entrezgene);Acc:837140]
AT1G06290	CL.1561	3122	TGCAATTGT	20	0.3888888888888889	0.800779	acyl-CoA oxidase 3 [Source:NCBI gene (formerly Entrezgene);Acc:837140]
AT1G06460	CL.12888	1372	AAATAGCCT	27	0.6666666666666666	0.935834	alpha-crystallin domain 32.1 [Source:NCBI gene (formerly Entrezgene);Acc:837158]
AT1G06460	CL.12888	1306	TCATAGTAC	23	0.29411764705882354	0.617795	alpha-crystallin domain 32.1 [Source:NCBI gene (formerly Entrezgene);Acc:837158]
AT1G06460	CL.12888	1297	CCGGACTCA	21	0.21052631578947367	0.999543	alpha-crystallin domain 32.1 [Source:NCBI gene (formerly Entrezgene);Acc:837158]
AT1G06460	CL.12888	1358	TACAACTCC	25	0.6923076923076923	0.778421	alpha-crystallin domain 32.1 [Source:NCBI gene (formerly Entrezgene);Acc:837158]
AT1G06460	CL.12888	1314	CATAATTGT	25	0.38095238095238093	0.947775	alpha-crystallin domain 32.1 [Source:NCBI gene (formerly Entrezgene);Acc:837158]
AT1G06680	evm.model.group6.547	483	CCCGAGAAA	30	0.2916666666666667	0.614548	photosystem II subunit P-1 [Source:NCBI gene (formerly Entrezgene);Acc:837178]
AT1G06680	evm.model.group6.547	518	GGGAAAGCA	26	0.4375	0.706136	photosystem II subunit P-1 [Source:NCBI gene (formerly Entrezgene);Acc:837178]
AT1G06680	evm.model.group6.547	519	GGAAAGCAA	26	0.5882352941176471	0.869567	photosystem II subunit P-1 [Source:NCBI gene (formerly Entrezgene);Acc:837178]
AT1G06680	evm.model.group6.547	784	GTGGATCTG	76	0.45098039215686275	0.819399	photosystem II subunit P-1 [Source:NCBI gene (formerly Entrezgene);Acc:837178]
AT1G06680	evm.model.group6.547	440	CATCATCGA	20	0.4	0.724909	photosystem II subunit P-1 [Source:NCBI gene (formerly Entrezgene);Acc:837178]
AT1G06680	evm.model.group6.547	517	TGGGAAAGC	26	0.4	0.889408	photosystem II subunit P-1 [Source:NCBI gene (formerly Entrezgene);Acc:837178]
AT1G06700	evm.model.group3.2134	1636	AAATAACTG	20	0.46153846153846156	0.911932	Protein kinase superfamily protein [Source:NCBI gene (formerly Entrezgene);Acc:837180]
AT1G06700	evm.model.group3.2134	1496	GAAAACTAA	23	0.3333333333333333	0.895201	Protein kinase superfamily protein [Source:NCBI gene (formerly Entrezgene);Acc:837180]
AT1G06700	evm.model.group3.2134	1634	TTAAATAAC	20	0.6363636363636364	0.831447	Protein kinase superfamily protein [Source:NCBI gene (formerly Entrezgene);Acc:837180]
AT1G06700	evm.model.group3.2134	1477	GGGGAGTGT	23	0.7142857142857143	0.827751	Protein kinase superfamily protein [Source:NCBI gene (formerly Entrezgene);Acc:837180]
AT1G07890	CL.18550	1048	TTGCAGACA	138	0.7555555555555555	0.925551	ascorbate peroxidase 1 [Source:NCBI gene (formerly Entrezgene);Acc:837304]
AT1G07890	CL.18550	645	CTGGATTTG	40	0.38235294117647056	0.955077	ascorbate peroxidase 1 [Source:NCBI gene (formerly Entrezgene);Acc:837304]
AT1G07890	CL.18550	952	AAGTATTGT	125	0.9041095890410958	0.871038	ascorbate peroxidase 1 [Source:NCBI gene (formerly Entrezgene);Acc:837304]
AT1G07890	CL.18550	587	AACTATCGA	21	0.23529411764705882	0.748742	ascorbate peroxidase 1 [Source:NCBI gene (formerly Entrezgene);Acc:837304]
AT1G07890	CL.18550	1335	ATGAAATTA	22	0.7777777777777778	0.885859	ascorbate peroxidase 1 [Source:NCBI gene (formerly Entrezgene);Acc:837304]
AT1G07890	CL.18550	589	GGAGATTGT	34	0.2222222222222222	0.690367	ascorbate peroxidase 1 [Source:NCBI gene (formerly Entrezgene);Acc:837304]
AT1G07890	CL.18550	842	CATCAAAAG	51	0.3333333333333333	0.897873	ascorbate peroxidase 1 [Source:NCBI gene (formerly Entrezgene);Acc:837304]
AT1G07890	CL.18550	1190	ATAGAGATA	24	0.2631578947368421	0.873971	ascorbate peroxidase 1 [Source:NCBI gene (formerly Entrezgene);Acc:837304]
AT1G07890	CL.18550	769	CTGGATTTG	40	0.38235294117647056	0.955077	ascorbate peroxidase 1 [Source:NCBI gene (formerly Entrezgene);Acc:837304]
AT1G07890	CL.18550	516	GACGACTGC	24	0.625	0.731103	ascorbate peroxidase 1 [Source:NCBI gene (formerly Entrezgene);Acc:837304]
AT1G07890	CL.18550	1212	TGAAATTAT	22	0.6428571428571429	0.983744	ascorbate peroxidase 1 [Source:NCBI gene (formerly Entrezgene);Acc:837304]
AT1G07890	CL.18550	537	AAGGATCGG	25	0.3684210526315789	0.871681	ascorbate peroxidase 1 [Source:NCBI gene (formerly Entrezgene);Acc:837304]
AT1G07890	CL.18550	1314	ATAGAGATA	24	0.2631578947368421	0.873971	ascorbate peroxidase 1 [Source:NCBI gene (formerly Entrezgene);Acc:837304]
AT1G07890	CL.18550	713	GGAGATTGT	34	0.2222222222222222	0.690367	ascorbate peroxidase 1 [Source:NCBI gene (formerly Entrezgene);Acc:837304]
AT1G07890	CL.18550	1005	AAATAGCTA	85	0.5	0.607179	ascorbate peroxidase 1 [Source:NCBI gene (formerly Entrezgene);Acc:837304]
AT1G07890	CL.18550	966	CATCAAAAG	51	0.3333333333333333	0.897873	ascorbate peroxidase 1 [Source:NCBI gene (formerly Entrezgene);Acc:837304]
AT1G07890	CL.18550	839	GCTCATCAA	43	0.2	0.827852	ascorbate peroxidase 1 [Source:NCBI gene (formerly Entrezgene);Acc:837304]
AT1G07890	CL.18550	1041	ACCGACCTC	96	0.15853658536585366	0.925652	ascorbate peroxidase 1 [Source:NCBI gene (formerly Entrezgene);Acc:837304]
AT1G07890	CL.18550	640	GACGACTGC	24	0.625	0.731103	ascorbate peroxidase 1 [Source:NCBI gene (formerly Entrezgene);Acc:837304]
AT1G07890	CL.18550	587	AAGGAGATT	34	0.76	0.98567	ascorbate peroxidase 1 [Source:NCBI gene (formerly Entrezgene);Acc:837304]
AT1G07890	CL.18550	1215	AATTATGAT	20	0.42857142857142855	0.621412	ascorbate peroxidase 1 [Source:NCBI gene (formerly Entrezgene);Acc:837304]
AT1G07890	CL.18550	711	AAGGAGATT	34	0.76	0.98567	ascorbate peroxidase 1 [Source:NCBI gene (formerly Entrezgene);Acc:837304]
AT1G07890	CL.18550	1050	GCAGACATT	138	0.371900826446281	0.999655	ascorbate peroxidase 1 [Source:NCBI gene (formerly Entrezgene);Acc:837304]
AT1G07890	CL.18550	1052	AGACATTTT	138	0.3333333333333333	0.959369	ascorbate peroxidase 1 [Source:NCBI gene (formerly Entrezgene);Acc:837304]
AT1G07890	CL.18550	963	GCTCATCAA	43	0.2	0.827852	ascorbate peroxidase 1 [Source:NCBI gene (formerly Entrezgene);Acc:837304]
AT1G07890	CL.18550	1296	GAAAATCAA	144	0.31	0.705866	ascorbate peroxidase 1 [Source:NCBI gene (formerly Entrezgene);Acc:837304]
AT1G07890	CL.18550	1076	AAGTATTGT	124	0.9027777777777778	0.855477	ascorbate peroxidase 1 [Source:NCBI gene (formerly Entrezgene);Acc:837304]
AT1G07890	CL.18550	917	ACCGACCTC	96	0.15853658536585366	0.925652	ascorbate peroxidase 1 [Source:NCBI gene (formerly Entrezgene);Acc:837304]
AT1G07890	CL.18550	1176	AGACATTTT	138	0.3333333333333333	0.946685	ascorbate peroxidase 1 [Source:NCBI gene (formerly Entrezgene);Acc:837304]
AT1G07890	CL.18550	1034	ACTTATGAT	145	0.9240506329113924	0.682792	ascorbate peroxidase 1 [Source:NCBI gene (formerly Entrezgene);Acc:837304]
AT1G07890	CL.18550	1334	CATGAAATT	23	0.2631578947368421	0.832743	ascorbate peroxidase 1 [Source:NCBI gene (formerly Entrezgene);Acc:837304]
AT1G07890	CL.18550	1127	AGTGAATAA	167	0.30158730158730157	0.731502	ascorbate peroxidase 1 [Source:NCBI gene (formerly Entrezgene);Acc:837304]
AT1G07890	CL.18550	881	AAATAGCTA	86	0.5	0.601319	ascorbate peroxidase 1 [Source:NCBI gene (formerly Entrezgene);Acc:837304]
AT1G07890	CL.18550	542	TCGGATCAT	23	0.5	0.920947	ascorbate peroxidase 1 [Source:NCBI gene (formerly Entrezgene);Acc:837304]
AT1G07890	CL.18550	1172	GAAAATCAA	144	0.31	0.684627	ascorbate peroxidase 1 [Source:NCBI gene (formerly Entrezgene);Acc:837304]
AT1G07890	CL.18550	666	TCGGATCAT	23	0.5	0.920947	ascorbate peroxidase 1 [Source:NCBI gene (formerly Entrezgene);Acc:837304]
AT1G07890	CL.18550	1210	CATGAAATT	23	0.2631578947368421	0.832743	ascorbate peroxidase 1 [Source:NCBI gene (formerly Entrezgene);Acc:837304]
AT1G07890	CL.18550	686	GACAACTCC	34	0.782608695652174	0.666823	ascorbate peroxidase 1 [Source:NCBI gene (formerly Entrezgene);Acc:837304]
AT1G07890	CL.18550	810	GACAACTCC	33	0.7727272727272727	0.666154	ascorbate peroxidase 1 [Source:NCBI gene (formerly Entrezgene);Acc:837304]
AT1G07890	CL.18550	661	AAGGATCGG	25	0.3684210526315789	0.871681	ascorbate peroxidase 1 [Source:NCBI gene (formerly Entrezgene);Acc:837304]
AT1G07890	CL.18550	1158	ACTTATGAT	145	0.9240506329113924	0.677049	ascorbate peroxidase 1 [Source:NCBI gene (formerly Entrezgene);Acc:837304]
AT1G07890	CL.18550	1251	AGTGAATAA	167	0.30158730158730157	0.697897	ascorbate peroxidase 1 [Source:NCBI gene (formerly Entrezgene);Acc:837304]
AT1G07890	CL.18550	1172	TTGCAGACA	139	0.7555555555555555	0.935214	ascorbate peroxidase 1 [Source:NCBI gene (formerly Entrezgene);Acc:837304]
AT1G07890	CL.18550	1339	AATTATGAT	20	0.42857142857142855	0.621412	ascorbate peroxidase 1 [Source:NCBI gene (formerly Entrezgene);Acc:837304]
AT1G07890	CL.18550	463	AACTATCGA	21	0.23529411764705882	0.748742	ascorbate peroxidase 1 [Source:NCBI gene (formerly Entrezgene);Acc:837304]
AT1G07890	CL.18550	1336	TGAAATTAT	22	0.6428571428571429	0.983744	ascorbate peroxidase 1 [Source:NCBI gene (formerly Entrezgene);Acc:837304]
AT1G07890	CL.18550	1174	GCAGACATT	138	0.371900826446281	0.999667	ascorbate peroxidase 1 [Source:NCBI gene (formerly Entrezgene);Acc:837304]
AT1G07890	CL.18550	1211	ATGAAATTA	22	0.7777777777777778	0.885859	ascorbate peroxidase 1 [Source:NCBI gene (formerly Entrezgene);Acc:837304]
AT1G07920	CL.30803	1935	AATCAATTT	39	0.15625	0.874618	GTP binding Elongation factor Tu family protein [Source:NCBI gene (formerly Entrezgene);Acc:837307]
AT1G07920	CL.30803	1968	CTGGACCTT	40	0.2	0.999559	GTP binding Elongation factor Tu family protein [Source:NCBI gene (formerly Entrezgene);Acc:837307]
AT1G07920	evm.model.group8.1340	1525	CATCAGCAA	22	0.4666666666666667	0.638101	GTP binding Elongation factor Tu family protein [Source:NCBI gene (formerly Entrezgene);Acc:837307]
AT1G07920	evm.model.group8.1344	1394	TCCGACTAA	47	0.6774193548387096	0.893921	GTP binding Elongation factor Tu family protein [Source:NCBI gene (formerly Entrezgene);Acc:837307]
AT1G07920	evm.model.group8.1340	1486	CGTCATTTG	26	0.625	0.802631	GTP binding Elongation factor Tu family protein [Source:NCBI gene (formerly Entrezgene);Acc:837307]
AT1G07920	evm.model.group8.1344	1385	TAAGATGAT	44	0.2857142857142857	0.891687	GTP binding Elongation factor Tu family protein [Source:NCBI gene (formerly Entrezgene);Acc:837307]
AT1G07920	CL.30793	1588	CTGAAGCCA	84	0.6341463414634146	0.698227	GTP binding Elongation factor Tu family protein [Source:NCBI gene (formerly Entrezgene);Acc:837307]
AT1G07920	CL.30803	1918	GTTGACATG	35	0.18181818181818182	0.996287	GTP binding Elongation factor Tu family protein [Source:NCBI gene (formerly Entrezgene);Acc:837307]
AT1G07920	CL.30803	1902	GATAAGAAG	32	0.375	0.94969	GTP binding Elongation factor Tu family protein [Source:NCBI gene (formerly Entrezgene);Acc:837307]
AT1G07920	evm.model.group8.1340	1807	AATCAATAT	26	0.19047619047619047	0.941191	GTP binding Elongation factor Tu family protein [Source:NCBI gene (formerly Entrezgene);Acc:837307]
AT1G07920	evm.model.group8.1340	1732	GTGGAGAAT	37	0.32142857142857145	0.751876	GTP binding Elongation factor Tu family protein [Source:NCBI gene (formerly Entrezgene);Acc:837307]
AT1G07920	CL.30793	1520	TATGAGAAA	60	0.38095238095238093	0.910957	GTP binding Elongation factor Tu family protein [Source:NCBI gene (formerly Entrezgene);Acc:837307]
AT1G07920	CL.30803	1715	ATCAATTTT	37	0.16666666666666666	0.779823	GTP binding Elongation factor Tu family protein [Source:NCBI gene (formerly Entrezgene);Acc:837307]
AT1G07920	CL.30803	1769	AATTAGATT	42	0.46875	0.674538	GTP binding Elongation factor Tu family protein [Source:NCBI gene (formerly Entrezgene);Acc:837307]
AT1G07920	CL.30803	1644	CATCAGCAA	22	0.4666666666666667	0.638101	GTP binding Elongation factor Tu family protein [Source:NCBI gene (formerly Entrezgene);Acc:837307]
AT1G07920	evm.model.group8.1344	1260	TTGGATTGC	30	0.52	0.928298	GTP binding Elongation factor Tu family protein [Source:NCBI gene (formerly Entrezgene);Acc:837307]
AT1G07920	CL.30803	2107	GAAGACGCA	32	0.15625	0.998244	GTP binding Elongation factor Tu family protein [Source:NCBI gene (formerly Entrezgene);Acc:837307]
AT1G07920	evm.model.group8.1340	1762	ACGCAGAAG	33	0.5	0.705625	GTP binding Elongation factor Tu family protein [Source:NCBI gene (formerly Entrezgene);Acc:837307]
AT1G07920	evm.model.group8.1340	1596	ATCAATTTT	37	0.16666666666666666	0.781317	GTP binding Elongation factor Tu family protein [Source:NCBI gene (formerly Entrezgene);Acc:837307]
AT1G07920	CL.30803	1938	AATCAATAT	26	0.19047619047619047	0.941191	GTP binding Elongation factor Tu family protein [Source:NCBI gene (formerly Entrezgene);Acc:837307]
AT1G07920	CL.30803	1739	TTGTAGGAC	32	0.9375	0.751864	GTP binding Elongation factor Tu family protein [Source:NCBI gene (formerly Entrezgene);Acc:837307]
AT1G07920	CL.30803	1664	GTATAGACC	28	0.7142857142857143	0.847225	GTP binding Elongation factor Tu family protein [Source:NCBI gene (formerly Entrezgene);Acc:837307]
AT1G07920	evm.model.group8.1340	1620	TTGTAGGAC	32	0.9375	0.751864	GTP binding Elongation factor Tu family protein [Source:NCBI gene (formerly Entrezgene);Acc:837307]
AT1G07920	CL.30793	1568	GGATAGACG	84	0.3508771929824561	0.671795	GTP binding Elongation factor Tu family protein [Source:NCBI gene (formerly Entrezgene);Acc:837307]
AT1G07920	evm.model.group8.1344	1375	CTGGATTTG	39	0.5483870967741935	0.958878	GTP binding Elongation factor Tu family protein [Source:NCBI gene (formerly Entrezgene);Acc:837307]
AT1G07920	CL.30803	1683	TAAGAAGGT	35	0.44	0.986801	GTP binding Elongation factor Tu family protein [Source:NCBI gene (formerly Entrezgene);Acc:837307]
AT1G07920	CL.30803	1939	ATCAATATC	28	0.26666666666666666	0.950763	GTP binding Elongation factor Tu family protein [Source:NCBI gene (formerly Entrezgene);Acc:837307]
AT1G07920	CL.30803	1960	TTGTAGGAC	33	0.9375	0.707728	GTP binding Elongation factor Tu family protein [Source:NCBI gene (formerly Entrezgene);Acc:837307]
AT1G07920	CL.30803	1927	ATCAATATC	28	0.26666666666666666	0.950763	GTP binding Elongation factor Tu family protein [Source:NCBI gene (formerly Entrezgene);Acc:837307]
AT1G07920	CL.30803	1898	GAAGACGCA	32	0.15625	0.998244	GTP binding Elongation factor Tu family protein [Source:NCBI gene (formerly Entrezgene);Acc:837307]
AT1G07920	evm.model.group8.1340	1562	GATAAGAAG	32	0.375	0.947716	GTP binding Elongation factor Tu family protein [Source:NCBI gene (formerly Entrezgene);Acc:837307]
AT1G07920	evm.model.group8.1344	1221	AATCACCCT	30	0.3333333333333333	0.882243	GTP binding Elongation factor Tu family protein [Source:NCBI gene (formerly Entrezgene);Acc:837307]
AT1G07920	CL.30803	1926	AATCAATAT	26	0.19047619047619047	0.941191	GTP binding Elongation factor Tu family protein [Source:NCBI gene (formerly Entrezgene);Acc:837307]
AT1G07920	CL.30803	1714	AATCAATTT	39	0.15625	0.874618	GTP binding Elongation factor Tu family protein [Source:NCBI gene (formerly Entrezgene);Acc:837307]
AT1G07920	CL.30793	1359	AGGCAGACT	35	0.9166666666666666	0.993662	GTP binding Elongation factor Tu family protein [Source:NCBI gene (formerly Entrezgene);Acc:837307]
AT1G07920	CL.30793	1479	GAAGATTTC	57	0.24444444444444444	0.717622	GTP binding Elongation factor Tu family protein [Source:NCBI gene (formerly Entrezgene);Acc:837307]
AT1G07920	CL.30793	1461	AAAGAGATT	42	0.6551724137931034	0.947983	GTP binding Elongation factor Tu family protein [Source:NCBI gene (formerly Entrezgene);Acc:837307]
AT1G07920	CL.30793	1188	GCCGAGATC	23	0.5	0.802758	GTP binding Elongation factor Tu family protein [Source:NCBI gene (formerly Entrezgene);Acc:837307]
AT1G07920	CL.30803	1978	AATTAGATT	42	0.46875	0.674538	GTP binding Elongation factor Tu family protein [Source:NCBI gene (formerly Entrezgene);Acc:837307]
AT1G07920	CL.30803	1681	GATAAGAAG	32	0.375	0.948702	GTP binding Elongation factor Tu family protein [Source:NCBI gene (formerly Entrezgene);Acc:837307]
AT1G07920	CL.30803	1906	GTTGACATG	35	0.18181818181818182	0.996287	GTP binding Elongation factor Tu family protein [Source:NCBI gene (formerly Entrezgene);Acc:837307]
AT1G07920	CL.30793	1190	CGAGATCTT	24	0.21052631578947367	0.63939	GTP binding Elongation factor Tu family protein [Source:NCBI gene (formerly Entrezgene);Acc:837307]
AT1G07920	CL.30793	1397	GAAGAAGGA	50	0.20454545454545456	0.626942	GTP binding Elongation factor Tu family protein [Source:NCBI gene (formerly Entrezgene);Acc:837307]
AT1G07920	evm.model.group8.1344	1218	ATGAATCAC	30	0.47368421052631576	0.9932	GTP binding Elongation factor Tu family protein [Source:NCBI gene (formerly Entrezgene);Acc:837307]
AT1G07920	CL.30803	1881	ACGCAGAAG	33	0.5	0.705625	GTP binding Elongation factor Tu family protein [Source:NCBI gene (formerly Entrezgene);Acc:837307]
AT1G07920	CL.30803	1747	CTGGACCTT	40	0.2	0.999559	GTP binding Elongation factor Tu family protein [Source:NCBI gene (formerly Entrezgene);Acc:837307]
AT1G07920	CL.30803	1936	ATCAATTTT	37	0.16666666666666666	0.779823	GTP binding Elongation factor Tu family protein [Source:NCBI gene (formerly Entrezgene);Acc:837307]
AT1G07920	evm.model.group8.1340	1545	GTATAGACC	28	0.7142857142857143	0.847225	GTP binding Elongation factor Tu family protein [Source:NCBI gene (formerly Entrezgene);Acc:837307]
AT1G07920	evm.model.group8.1344	1340	CGAGAAGGA	38	0.3333333333333333	0.729167	GTP binding Elongation factor Tu family protein [Source:NCBI gene (formerly Entrezgene);Acc:837307]
AT1G07920	evm.model.group8.1344	1296	GCCGAGATC	34	0.3333333333333333	0.639139	GTP binding Elongation factor Tu family protein [Source:NCBI gene (formerly Entrezgene);Acc:837307]
AT1G07920	CL.30803	1605	CGTCATTTG	26	0.625	0.802631	GTP binding Elongation factor Tu family protein [Source:NCBI gene (formerly Entrezgene);Acc:837307]
AT1G07920	CL.30803	1893	ACGCAGAAG	33	0.5	0.705625	GTP binding Elongation factor Tu family protein [Source:NCBI gene (formerly Entrezgene);Acc:837307]
AT1G07920	CL.30793	1498	TGGGATCGA	59	0.36363636363636365	0.984904	GTP binding Elongation factor Tu family protein [Source:NCBI gene (formerly Entrezgene);Acc:837307]
AT1G07920	CL.30803	1904	TAAGAAGGT	36	0.46153846153846156	0.984066	GTP binding Elongation factor Tu family protein [Source:NCBI gene (formerly Entrezgene);Acc:837307]
AT1G07920	CL.30803	1789	CCGAACGGT	45	0.37037037037037035	0.777034	GTP binding Elongation factor Tu family protein [Source:NCBI gene (formerly Entrezgene);Acc:837307]
AT1G07920	evm.model.group8.1344	1288	TGAAATTCG	30	0.23809523809523808	0.628198	GTP binding Elongation factor Tu family protein [Source:NCBI gene (formerly Entrezgene);Acc:837307]
AT1G07920	evm.model.group8.1340	1658	CCGAACGGT	45	0.37037037037037035	0.777034	GTP binding Elongation factor Tu family protein [Source:NCBI gene (formerly Entrezgene);Acc:837307]
AT1G07920	CL.30803	1885	GTATAGACC	28	0.7142857142857143	0.847225	GTP binding Elongation factor Tu family protein [Source:NCBI gene (formerly Entrezgene);Acc:837307]
AT1G07920	evm.model.group8.1340	1628	CTGGACCTT	40	0.2	0.999559	GTP binding Elongation factor Tu family protein [Source:NCBI gene (formerly Entrezgene);Acc:837307]
AT1G07920	CL.30803	1751	TTGTAGGAC	34	0.9375	0.703184	GTP binding Elongation factor Tu family protein [Source:NCBI gene (formerly Entrezgene);Acc:837307]
AT1G07920	CL.30803	1727	ATCAATTTT	37	0.16666666666666666	0.779823	GTP binding Elongation factor Tu family protein [Source:NCBI gene (formerly Entrezgene);Acc:837307]
AT1G07920	evm.model.group8.1344	1463	CATGAGGCA	54	0.45454545454545453	0.610351	GTP binding Elongation factor Tu family protein [Source:NCBI gene (formerly Entrezgene);Acc:837307]
AT1G07920	evm.model.group8.1340	1808	ATCAATATC	28	0.26666666666666666	0.950763	GTP binding Elongation factor Tu family protein [Source:NCBI gene (formerly Entrezgene);Acc:837307]
AT1G07920	CL.30803	1826	CGTCATTTG	26	0.625	0.802631	GTP binding Elongation factor Tu family protein [Source:NCBI gene (formerly Entrezgene);Acc:837307]
AT1G07920	CL.30793	1524	AGAAAGCGC	45	0.2727272727272727	0.679475	GTP binding Elongation factor Tu family protein [Source:NCBI gene (formerly Entrezgene);Acc:837307]
AT1G07920	CL.30803	1726	AATCAATTT	39	0.15625	0.874618	GTP binding Elongation factor Tu family protein [Source:NCBI gene (formerly Entrezgene);Acc:837307]
AT1G07920	CL.30803	2148	ATCAATATC	28	0.26666666666666666	0.950763	GTP binding Elongation factor Tu family protein [Source:NCBI gene (formerly Entrezgene);Acc:837307]
AT1G07920	CL.30803	1886	GAAGACGCA	32	0.15625	0.998244	GTP binding Elongation factor Tu family protein [Source:NCBI gene (formerly Entrezgene);Acc:837307]
AT1G07920	CL.30803	2127	GTTGACATG	35	0.18181818181818182	0.996287	GTP binding Elongation factor Tu family protein [Source:NCBI gene (formerly Entrezgene);Acc:837307]
AT1G07920	CL.30803	2072	GTGGAGAAT	37	0.32142857142857145	0.751876	GTP binding Elongation factor Tu family protein [Source:NCBI gene (formerly Entrezgene);Acc:837307]
AT1G07920	evm.model.group8.1340	1595	AATCAATTT	38	0.15625	0.88464	GTP binding Elongation factor Tu family protein [Source:NCBI gene (formerly Entrezgene);Acc:837307]
AT1G07920	CL.30803	1695	TAAGAAGGT	35	0.44	0.986801	GTP binding Elongation factor Tu family protein [Source:NCBI gene (formerly Entrezgene);Acc:837307]
AT1G07920	CL.30793	1665	TATAATCAT	87	0.3387096774193548	0.839118	GTP binding Elongation factor Tu family protein [Source:NCBI gene (formerly Entrezgene);Acc:837307]
AT1G07920	CL.30793	1551	CAGCAGACT	64	0.425531914893617	0.917538	GTP binding Elongation factor Tu family protein [Source:NCBI gene (formerly Entrezgene);Acc:837307]
AT1G07920	CL.30803	1757	AATTAGATT	42	0.46875	0.674538	GTP binding Elongation factor Tu family protein [Source:NCBI gene (formerly Entrezgene);Acc:837307]
AT1G07920	CL.30803	2147	AATCAATAT	26	0.19047619047619047	0.941191	GTP binding Elongation factor Tu family protein [Source:NCBI gene (formerly Entrezgene);Acc:837307]
AT1G07920	CL.30803	1693	GATAAGAAG	32	0.375	0.947247	GTP binding Elongation factor Tu family protein [Source:NCBI gene (formerly Entrezgene);Acc:837307]
AT1G07920	CL.30803	1676	GTATAGACC	28	0.7142857142857143	0.847225	GTP binding Elongation factor Tu family protein [Source:NCBI gene (formerly Entrezgene);Acc:837307]
AT1G07920	evm.model.group8.1340	1564	TAAGAAGGT	35	0.44	0.986801	GTP binding Elongation factor Tu family protein [Source:NCBI gene (formerly Entrezgene);Acc:837307]
AT1G07920	evm.model.group8.1344	1217	CATGAATCA	30	0.36363636363636365	0.862979	GTP binding Elongation factor Tu family protein [Source:NCBI gene (formerly Entrezgene);Acc:837307]
AT1G07920	evm.model.group8.1340	1767	GAAGACGCA	32	0.15625	0.998244	GTP binding Elongation factor Tu family protein [Source:NCBI gene (formerly Entrezgene);Acc:837307]
AT1G07920	CL.30803	1617	CGTCATTTG	26	0.625	0.802631	GTP binding Elongation factor Tu family protein [Source:NCBI gene (formerly Entrezgene);Acc:837307]
AT1G07920	CL.30793	1611	TAGTAGTCT	82	0.5416666666666666	0.67808	GTP binding Elongation factor Tu family protein [Source:NCBI gene (formerly Entrezgene);Acc:837307]
AT1G07920	CL.30803	2102	ACGCAGAAG	33	0.5	0.705625	GTP binding Elongation factor Tu family protein [Source:NCBI gene (formerly Entrezgene);Acc:837307]
AT1G07920	CL.30803	1863	GTGGAGAAT	37	0.32142857142857145	0.751876	GTP binding Elongation factor Tu family protein [Source:NCBI gene (formerly Entrezgene);Acc:837307]
AT1G07920	CL.30803	1656	CATCAGCAA	22	0.4666666666666667	0.638101	GTP binding Elongation factor Tu family protein [Source:NCBI gene (formerly Entrezgene);Acc:837307]
AT1G07920	CL.30793	1277	CAAGATGAT	35	0.5185185185185185	0.914402	GTP binding Elongation factor Tu family protein [Source:NCBI gene (formerly Entrezgene);Acc:837307]
AT1G07920	CL.30803	1759	CTGGACCTT	40	0.2	0.999559	GTP binding Elongation factor Tu family protein [Source:NCBI gene (formerly Entrezgene);Acc:837307]
AT1G07920	CL.30803	1865	CATCAGCAA	22	0.4666666666666667	0.638101	GTP binding Elongation factor Tu family protein [Source:NCBI gene (formerly Entrezgene);Acc:837307]
AT1G07920	evm.model.group8.1344	1214	TATCATGAA	30	0.5	0.615458	GTP binding Elongation factor Tu family protein [Source:NCBI gene (formerly Entrezgene);Acc:837307]
AT1G07920	CL.30803	1998	CCGAACGGT	45	0.37037037037037035	0.777034	GTP binding Elongation factor Tu family protein [Source:NCBI gene (formerly Entrezgene);Acc:837307]
AT1G07920	evm.model.group8.1340	1638	AATTAGATT	42	0.46875	0.674538	GTP binding Elongation factor Tu family protein [Source:NCBI gene (formerly Entrezgene);Acc:837307]
AT1G07920	CL.30803	1777	CCGAACGGT	45	0.37037037037037035	0.777034	GTP binding Elongation factor Tu family protein [Source:NCBI gene (formerly Entrezgene);Acc:837307]
AT1G07920	evm.model.group8.1340	1787	GTTGACATG	35	0.18181818181818182	0.996287	GTP binding Elongation factor Tu family protein [Source:NCBI gene (formerly Entrezgene);Acc:837307]
AT1G07920	CL.30803	1851	GTGGAGAAT	37	0.32142857142857145	0.751876	GTP binding Elongation factor Tu family protein [Source:NCBI gene (formerly Entrezgene);Acc:837307]
AT1G08360	CL.3491	1050	ACTTAACTC	32	0.5294117647058824	0.61798	Ribosomal protein L1p/L10e family [Source:NCBI gene (formerly Entrezgene);Acc:837356]
AT1G08360	evm.model.group1.737	620	AACTATGGG	31	0.8125	0.697665	Ribosomal protein L1p/L10e family [Source:NCBI gene (formerly Entrezgene);Acc:837356]
AT1G08360	CL.3491	1111	CAAGATTTG	23	0.38095238095238093	0.866645	Ribosomal protein L1p/L10e family [Source:NCBI gene (formerly Entrezgene);Acc:837356]
AT1G08360	evm.model.group1.737	773	GTGAATTGC	50	0.4166666666666667	0.816486	Ribosomal protein L1p/L10e family [Source:NCBI gene (formerly Entrezgene);Acc:837356]
AT1G08360	CL.3491	1124	CACCAGATA	32	0.38461538461538464	0.835687	Ribosomal protein L1p/L10e family [Source:NCBI gene (formerly Entrezgene);Acc:837356]
AT1G08360	CL.902	1008	TAAAAGACT	49	0.5294117647058824	0.995987	Ribosomal protein L1p/L10e family [Source:NCBI gene (formerly Entrezgene);Acc:837356]
AT1G08360	evm.model.group1.737	735	GGAAATTTT	34	0.7692307692307693	0.999651	Ribosomal protein L1p/L10e family [Source:NCBI gene (formerly Entrezgene);Acc:837356]
AT1G08360	evm.model.group1.737	1006	AATAACGCA	29	0.7692307692307693	0.696444	Ribosomal protein L1p/L10e family [Source:NCBI gene (formerly Entrezgene);Acc:837356]
AT1G08360	evm.model.group1.737	512	CGAGATGGA	22	0.5	0.606404	Ribosomal protein L1p/L10e family [Source:NCBI gene (formerly Entrezgene);Acc:837356]
AT1G08360	evm.model.group1.737	555	GTCAACTTC	28	0.7368421052631579	0.802458	Ribosomal protein L1p/L10e family [Source:NCBI gene (formerly Entrezgene);Acc:837356]
AT1G08360	CL.902	824	GGGGAAGCC	30	0.9166666666666666	0.865998	Ribosomal protein L1p/L10e family [Source:NCBI gene (formerly Entrezgene);Acc:837356]
AT1G08360	CL.3491	1086	CACAACTTC	30	0.36363636363636365	0.714159	Ribosomal protein L1p/L10e family [Source:NCBI gene (formerly Entrezgene);Acc:837356]
AT1G08360	evm.model.group1.737	812	AAAGACTTT	51	0.25	0.99922	Ribosomal protein L1p/L10e family [Source:NCBI gene (formerly Entrezgene);Acc:837356]
AT1G08360	CL.3491	1235	GATTATCTA	48	0.5172413793103449	0.717644	Ribosomal protein L1p/L10e family [Source:NCBI gene (formerly Entrezgene);Acc:837356]
AT1G08360	evm.model.group1.737	810	TAAAAGACT	49	0.5294117647058824	0.995987	Ribosomal protein L1p/L10e family [Source:NCBI gene (formerly Entrezgene);Acc:837356]
AT1G08360	evm.model.group1.737	772	TGTGAATTG	50	0.3076923076923077	0.788402	Ribosomal protein L1p/L10e family [Source:NCBI gene (formerly Entrezgene);Acc:837356]
AT1G08360	CL.3491	1288	ATTAATTGG	34	0.25	0.848811	Ribosomal protein L1p/L10e family [Source:NCBI gene (formerly Entrezgene);Acc:837356]
AT1G08360	CL.3491	1296	GTGAAATCA	23	0.2631578947368421	0.868125	Ribosomal protein L1p/L10e family [Source:NCBI gene (formerly Entrezgene);Acc:837356]
AT1G08360	CL.3491	1232	ATAGATTAT	47	0.4444444444444444	0.933684	Ribosomal protein L1p/L10e family [Source:NCBI gene (formerly Entrezgene);Acc:837356]
AT1G08360	evm.model.group1.737	627	GGGAAGCCC	30	0.96	0.994816	Ribosomal protein L1p/L10e family [Source:NCBI gene (formerly Entrezgene);Acc:837356]
AT1G08360	CL.902	933	GGAAATTTT	34	0.7692307692307693	0.999651	Ribosomal protein L1p/L10e family [Source:NCBI gene (formerly Entrezgene);Acc:837356]
AT1G08360	CL.902	1170	GGACATTCA	28	0.36	0.743732	Ribosomal protein L1p/L10e family [Source:NCBI gene (formerly Entrezgene);Acc:837356]
AT1G08360	evm.model.group1.737	972	GGACATTCA	28	0.36	0.743732	Ribosomal protein L1p/L10e family [Source:NCBI gene (formerly Entrezgene);Acc:837356]
AT1G08360	evm.model.group1.737	839	GTTTAAAAG	31	0.2727272727272727	0.605111	Ribosomal protein L1p/L10e family [Source:NCBI gene (formerly Entrezgene);Acc:837356]
AT1G08360	evm.model.group1.737	734	TGGAAATTT	37	0.43333333333333335	0.985105	Ribosomal protein L1p/L10e family [Source:NCBI gene (formerly Entrezgene);Acc:837356]
AT1G08360	evm.model.group1.737	626	GGGGAAGCC	30	0.9166666666666666	0.865998	Ribosomal protein L1p/L10e family [Source:NCBI gene (formerly Entrezgene);Acc:837356]
AT1G08360	CL.902	825	GGGAAGCCC	30	0.96	0.994816	Ribosomal protein L1p/L10e family [Source:NCBI gene (formerly Entrezgene);Acc:837356]
AT1G08360	CL.3491	1046	CTATACTTA	33	0.8260869565217391	0.88495	Ribosomal protein L1p/L10e family [Source:NCBI gene (formerly Entrezgene);Acc:837356]
AT1G08360	CL.902	1168	TGGGACATT	28	0.4	0.999952	Ribosomal protein L1p/L10e family [Source:NCBI gene (formerly Entrezgene);Acc:837356]
AT1G08360	evm.model.group1.737	733	CTGGAAATT	38	0.5555555555555556	0.95522	Ribosomal protein L1p/L10e family [Source:NCBI gene (formerly Entrezgene);Acc:837356]
AT1G08360	CL.902	931	CTGGAAATT	38	0.5555555555555556	0.95522	Ribosomal protein L1p/L10e family [Source:NCBI gene (formerly Entrezgene);Acc:837356]
AT1G08360	CL.3491	1295	GGTGAAATC	24	0.2857142857142857	0.936203	Ribosomal protein L1p/L10e family [Source:NCBI gene (formerly Entrezgene);Acc:837356]
AT1G08360	evm.model.group1.737	788	CAAAACCCT	37	0.36363636363636365	0.853858	Ribosomal protein L1p/L10e family [Source:NCBI gene (formerly Entrezgene);Acc:837356]
AT1G08360	evm.model.group1.737	898	GCAGAGATA	28	0.21739130434782608	0.666977	Ribosomal protein L1p/L10e family [Source:NCBI gene (formerly Entrezgene);Acc:837356]
AT1G08360	CL.902	753	GTCAACTTC	28	0.7368421052631579	0.802458	Ribosomal protein L1p/L10e family [Source:NCBI gene (formerly Entrezgene);Acc:837356]
AT1G08360	CL.3491	1051	CTTAACTCG	31	0.5294117647058824	0.640599	Ribosomal protein L1p/L10e family [Source:NCBI gene (formerly Entrezgene);Acc:837356]
AT1G08360	CL.902	986	CAAAACCCT	37	0.36363636363636365	0.853858	Ribosomal protein L1p/L10e family [Source:NCBI gene (formerly Entrezgene);Acc:837356]
AT1G08360	CL.902	710	CGAGATGGA	22	0.5	0.606404	Ribosomal protein L1p/L10e family [Source:NCBI gene (formerly Entrezgene);Acc:837356]
AT1G08360	CL.902	1163	ACGTATGGG	23	0.5333333333333333	0.757562	Ribosomal protein L1p/L10e family [Source:NCBI gene (formerly Entrezgene);Acc:837356]
AT1G08360	CL.3491	1297	TGAAATCAT	21	0.21428571428571427	0.909352	Ribosomal protein L1p/L10e family [Source:NCBI gene (formerly Entrezgene);Acc:837356]
AT1G08360	CL.902	971	GTGAATTGC	49	0.4	0.830191	Ribosomal protein L1p/L10e family [Source:NCBI gene (formerly Entrezgene);Acc:837356]
AT1G08360	evm.model.group1.737	970	TGGGACATT	28	0.4	0.999952	Ribosomal protein L1p/L10e family [Source:NCBI gene (formerly Entrezgene);Acc:837356]
AT1G08360	CL.902	708	TGCGAGATG	22	0.5384615384615384	0.904851	Ribosomal protein L1p/L10e family [Source:NCBI gene (formerly Entrezgene);Acc:837356]
AT1G08360	CL.902	1204	AATAACGCA	29	0.7692307692307693	0.696444	Ribosomal protein L1p/L10e family [Source:NCBI gene (formerly Entrezgene);Acc:837356]
AT1G08360	CL.902	1037	GTTTAAAAG	31	0.2727272727272727	0.605111	Ribosomal protein L1p/L10e family [Source:NCBI gene (formerly Entrezgene);Acc:837356]
AT1G08360	evm.model.group1.737	965	ACGTATGGG	23	0.5333333333333333	0.757562	Ribosomal protein L1p/L10e family [Source:NCBI gene (formerly Entrezgene);Acc:837356]
AT1G08360	CL.3491	1230	GTATAGATT	46	0.41379310344827586	0.744056	Ribosomal protein L1p/L10e family [Source:NCBI gene (formerly Entrezgene);Acc:837356]
AT1G08360	CL.902	818	AACTATGGG	31	0.8125	0.697665	Ribosomal protein L1p/L10e family [Source:NCBI gene (formerly Entrezgene);Acc:837356]
AT1G08360	CL.902	1010	AAAGACTTT	51	0.25	0.99922	Ribosomal protein L1p/L10e family [Source:NCBI gene (formerly Entrezgene);Acc:837356]
AT1G08360	CL.3491	969	GAGGACATA	21	0.25	0.976701	Ribosomal protein L1p/L10e family [Source:NCBI gene (formerly Entrezgene);Acc:837356]
AT1G08360	CL.902	970	TGTGAATTG	50	0.3076923076923077	0.788402	Ribosomal protein L1p/L10e family [Source:NCBI gene (formerly Entrezgene);Acc:837356]
AT1G08360	CL.902	932	TGGAAATTT	37	0.43333333333333335	0.985105	Ribosomal protein L1p/L10e family [Source:NCBI gene (formerly Entrezgene);Acc:837356]
AT1G08360	CL.902	1096	GCAGAGATA	28	0.21739130434782608	0.666977	Ribosomal protein L1p/L10e family [Source:NCBI gene (formerly Entrezgene);Acc:837356]
AT1G08360	evm.model.group1.737	510	TGCGAGATG	22	0.5384615384615384	0.904851	Ribosomal protein L1p/L10e family [Source:NCBI gene (formerly Entrezgene);Acc:837356]
AT1G08380	CL.17345	699	GTAGATTGA	29	0.4230769230769231	0.947157	photosystem I subunit O [Source:NCBI gene (formerly Entrezgene);Acc:837358]
AT1G08380	CL.17345	697	GAGTAGATT	32	0.6956521739130435	0.911434	photosystem I subunit O [Source:NCBI gene (formerly Entrezgene);Acc:837358]
AT1G08380	CL.17345	636	CATCACCCT	31	0.1724137931034483	0.835254	photosystem I subunit O [Source:NCBI gene (formerly Entrezgene);Acc:837358]
AT1G08380	CL.17345	769	TAATATGCA	31	0.5833333333333334	0.86239	photosystem I subunit O [Source:NCBI gene (formerly Entrezgene);Acc:837358]
AT1G08380	CL.17345	789	AAAAAAATT	26	0.5454545454545454	0.853359	photosystem I subunit O [Source:NCBI gene (formerly Entrezgene);Acc:837358]
AT1G08380	CL.17345	774	TGCAATTAG	30	0.34782608695652173	0.943383	photosystem I subunit O [Source:NCBI gene (formerly Entrezgene);Acc:837358]
AT1G08380	CL.17345	788	TAAAAAAAT	26	0.23809523809523808	0.76368	photosystem I subunit O [Source:NCBI gene (formerly Entrezgene);Acc:837358]
AT1G08380	CL.17345	767	TGTAATATG	30	0.5	0.837999	photosystem I subunit O [Source:NCBI gene (formerly Entrezgene);Acc:837358]
AT1G08380	CL.17345	739	ATGGATTTT	25	0.20833333333333334	0.92446	photosystem I subunit O [Source:NCBI gene (formerly Entrezgene);Acc:837358]
AT1G08380	CL.17345	734	ACGAAATGG	21	0.4	0.60596	photosystem I subunit O [Source:NCBI gene (formerly Entrezgene);Acc:837358]
AT1G08380	CL.17345	504	TCTCATTAA	23	0.35714285714285715	0.711011	photosystem I subunit O [Source:NCBI gene (formerly Entrezgene);Acc:837358]
AT1G08380	CL.17345	728	GTCGATACG	36	0.4583333333333333	0.880941	photosystem I subunit O [Source:NCBI gene (formerly Entrezgene);Acc:837358]
AT1G08380	CL.17345	570	GCCTACTGG	23	0.8888888888888888	0.641291	photosystem I subunit O [Source:NCBI gene (formerly Entrezgene);Acc:837358]
AT1G09130	CL.29316	1886	CAGAACGGA	27	0.42857142857142855	0.865127	ATP-dependent caseinolytic (Clp) protease/crotonase family protein [Source:NCBI gene (formerly Entrezgene);Acc:837432]
AT1G09130	CL.29316	1905	TAAGATTGA	21	0.6111111111111112	0.999959	ATP-dependent caseinolytic (Clp) protease/crotonase family protein [Source:NCBI gene (formerly Entrezgene);Acc:837432]
AT1G09130	CL.29316	1765	GATGACAGT	32	0.5333333333333333	0.621734	ATP-dependent caseinolytic (Clp) protease/crotonase family protein [Source:NCBI gene (formerly Entrezgene);Acc:837432]
AT1G09130	CL.29316	1840	CCAGACATC	23	0.5238095238095238	0.999759	ATP-dependent caseinolytic (Clp) protease/crotonase family protein [Source:NCBI gene (formerly Entrezgene);Acc:837432]
AT1G09130	CL.29316	1825	CTGTATTTG	32	0.4166666666666667	0.732328	ATP-dependent caseinolytic (Clp) protease/crotonase family protein [Source:NCBI gene (formerly Entrezgene);Acc:837432]
AT1G09130	CL.29316	1925	GATCATTCC	25	0.7142857142857143	0.717058	ATP-dependent caseinolytic (Clp) protease/crotonase family protein [Source:NCBI gene (formerly Entrezgene);Acc:837432]
AT1G09130	CL.29316	1883	TACCAGAAC	24	0.3684210526315789	0.774158	ATP-dependent caseinolytic (Clp) protease/crotonase family protein [Source:NCBI gene (formerly Entrezgene);Acc:837432]
AT1G09130	CL.29316	1842	AGACATCAC	24	0.5	0.908521	ATP-dependent caseinolytic (Clp) protease/crotonase family protein [Source:NCBI gene (formerly Entrezgene);Acc:837432]
AT1G09130	CL.29316	1736	AAAGAAGAA	30	0.13333333333333333	0.84817	ATP-dependent caseinolytic (Clp) protease/crotonase family protein [Source:NCBI gene (formerly Entrezgene);Acc:837432]
AT1G09130	CL.29316	1892	GGAAATCAT	29	0.2608695652173913	0.644772	ATP-dependent caseinolytic (Clp) protease/crotonase family protein [Source:NCBI gene (formerly Entrezgene);Acc:837432]
AT1G09130	CL.29316	1903	TGTAAGATT	22	0.8947368421052632	0.996176	ATP-dependent caseinolytic (Clp) protease/crotonase family protein [Source:NCBI gene (formerly Entrezgene);Acc:837432]
AT1G09130	CL.29316	1838	CTCCAGACA	27	0.5217391304347826	0.9067	ATP-dependent caseinolytic (Clp) protease/crotonase family protein [Source:NCBI gene (formerly Entrezgene);Acc:837432]
AT1G09130	CL.29316	1680	GATTATCGG	20	0.8571428571428571	0.951075	ATP-dependent caseinolytic (Clp) protease/crotonase family protein [Source:NCBI gene (formerly Entrezgene);Acc:837432]
AT1G09560	CL.19875	761	ACGAACCCG	32	0.2692307692307692	0.627011	germin-like protein 5 [Source:NCBI gene (formerly Entrezgene);Acc:837482]
AT1G09560	CL.19875	1077	TTTGATTTC	45	0.40625	0.880866	germin-like protein 5 [Source:NCBI gene (formerly Entrezgene);Acc:837482]
AT1G09560	CL.19878	822	GTCGATACA	56	0.7674418604651163	0.935892	germin-like protein 5 [Source:NCBI gene (formerly Entrezgene);Acc:837482]
AT1G09560	CL.19875	916	GTCGATACA	54	0.7560975609756098	0.945282	germin-like protein 5 [Source:NCBI gene (formerly Entrezgene);Acc:837482]
AT1G09560	CL.19878	674	CGGGATTGG	37	0.6666666666666666	0.96728	germin-like protein 5 [Source:NCBI gene (formerly Entrezgene);Acc:837482]
AT1G09560	CL.19875	1105	CAAGACTAA	36	0.2413793103448276	0.624073	germin-like protein 5 [Source:NCBI gene (formerly Entrezgene);Acc:837482]
AT1G09560	CL.19878	607	GTCCATTTC	26	0.35294117647058826	0.628308	germin-like protein 5 [Source:NCBI gene (formerly Entrezgene);Acc:837482]
AT1G09560	CL.19875	1103	TTCAAGACT	36	0.38461538461538464	0.868127	germin-like protein 5 [Source:NCBI gene (formerly Entrezgene);Acc:837482]
AT1G09560	CL.19875	988	ATGCATGCG	58	0.5405405405405406	0.732705	germin-like protein 5 [Source:NCBI gene (formerly Entrezgene);Acc:837482]
AT1G09560	CL.19875	1025	TATAATGTC	50	0.43243243243243246	0.794028	germin-like protein 5 [Source:NCBI gene (formerly Entrezgene);Acc:837482]
AT1G09560	CL.19875	920	ATACATTTG	52	0.9	0.752059	germin-like protein 5 [Source:NCBI gene (formerly Entrezgene);Acc:837482]
AT1G09560	CL.19878	653	CTTCATTCA	37	0.6071428571428571	0.963969	germin-like protein 5 [Source:NCBI gene (formerly Entrezgene);Acc:837482]
AT1G09560	CL.19878	613	TTCCAGATC	28	0.7222222222222222	0.977896	germin-like protein 5 [Source:NCBI gene (formerly Entrezgene);Acc:837482]
AT1G09560	CL.19875	827	ACGAAGTCC	42	0.7272727272727273	0.6266	germin-like protein 5 [Source:NCBI gene (formerly Entrezgene);Acc:837482]
AT1G09560	CL.19875	768	CGGGATTGG	37	0.6666666666666666	0.96728	germin-like protein 5 [Source:NCBI gene (formerly Entrezgene);Acc:837482]
AT1G09560	CL.19878	826	ATACATTTG	54	0.90625	0.736867	germin-like protein 5 [Source:NCBI gene (formerly Entrezgene);Acc:837482]
AT1G09560	CL.19875	760	CACGAACCC	32	0.34615384615384615	0.77836	germin-like protein 5 [Source:NCBI gene (formerly Entrezgene);Acc:837482]
AT1G09560	CL.19878	615	CCAGATCAA	29	0.3333333333333333	0.733472	germin-like protein 5 [Source:NCBI gene (formerly Entrezgene);Acc:837482]
AT1G09560	CL.19875	624	ATACAACTG	20	0.9230769230769231	0.726387	germin-like protein 5 [Source:NCBI gene (formerly Entrezgene);Acc:837482]
AT1G09560	CL.19875	1024	TTATAATGT	52	0.4	0.691346	germin-like protein 5 [Source:NCBI gene (formerly Entrezgene);Acc:837482]
AT1G09560	CL.19878	894	ATGCATGCG	61	0.575	0.758845	germin-like protein 5 [Source:NCBI gene (formerly Entrezgene);Acc:837482]
AT1G09560	CL.19875	826	CACGAAGTC	43	0.9142857142857143	0.927944	germin-like protein 5 [Source:NCBI gene (formerly Entrezgene);Acc:837482]
AT1G09560	CL.19875	891	GGCTAGGCA	46	0.6206896551724138	0.854281	germin-like protein 5 [Source:NCBI gene (formerly Entrezgene);Acc:837482]
AT1G09560	CL.19875	747	CTTCATTCA	37	0.6071428571428571	0.963969	germin-like protein 5 [Source:NCBI gene (formerly Entrezgene);Acc:837482]
AT1G09560	CL.19878	526	ATCGATACA	20	0.6363636363636364	0.927968	germin-like protein 5 [Source:NCBI gene (formerly Entrezgene);Acc:837482]
AT1G09560	CL.19875	707	TTCCAGATC	28	0.7222222222222222	0.977896	germin-like protein 5 [Source:NCBI gene (formerly Entrezgene);Acc:837482]
AT1G09560	CL.19875	1049	TTTAATTAA	55	0.36	0.872704	germin-like protein 5 [Source:NCBI gene (formerly Entrezgene);Acc:837482]
AT1G09560	CL.19878	732	CACGAAGTC	43	0.9117647058823529	0.926063	germin-like protein 5 [Source:NCBI gene (formerly Entrezgene);Acc:837482]
AT1G09560	CL.19878	1009	TTCAAGACT	39	0.41379310344827586	0.854763	germin-like protein 5 [Source:NCBI gene (formerly Entrezgene);Acc:837482]
AT1G09560	CL.19878	530	ATACAACTG	21	0.9230769230769231	0.705309	germin-like protein 5 [Source:NCBI gene (formerly Entrezgene);Acc:837482]
AT1G09560	CL.19878	955	TTTAATTAA	60	0.32727272727272727	0.84695	germin-like protein 5 [Source:NCBI gene (formerly Entrezgene);Acc:837482]
AT1G09560	CL.19878	667	ACGAACCCG	32	0.2692307692307692	0.627011	germin-like protein 5 [Source:NCBI gene (formerly Entrezgene);Acc:837482]
AT1G09560	CL.19875	709	CCAGATCAA	29	0.3333333333333333	0.733472	germin-like protein 5 [Source:NCBI gene (formerly Entrezgene);Acc:837482]
AT1G09560	CL.19878	983	TTTGATTTC	48	0.38235294117647056	0.860882	germin-like protein 5 [Source:NCBI gene (formerly Entrezgene);Acc:837482]
AT1G09560	CL.19878	733	ACGAAGTCC	42	0.7272727272727273	0.628997	germin-like protein 5 [Source:NCBI gene (formerly Entrezgene);Acc:837482]
AT1G09560	CL.19875	620	ATCGATACA	20	0.6363636363636364	0.927968	germin-like protein 5 [Source:NCBI gene (formerly Entrezgene);Acc:837482]
AT1G09560	CL.19878	666	CACGAACCC	32	0.34615384615384615	0.77836	germin-like protein 5 [Source:NCBI gene (formerly Entrezgene);Acc:837482]
AT1G09560	CL.19878	531	TACAACTGC	20	0.9411764705882353	0.711455	germin-like protein 5 [Source:NCBI gene (formerly Entrezgene);Acc:837482]
AT1G09590	evm.model.group3.2072	341	GCTGAAGGC	39	0.8421052631578947	0.611277	Translation protein SH3-like family protein [Source:NCBI gene (formerly Entrezgene);Acc:837486]
AT1G09590	evm.model.group3.2072	342	CTGAAGGCC	38	0.55	0.615508	Translation protein SH3-like family protein [Source:NCBI gene (formerly Entrezgene);Acc:837486]
AT1G09590	evm.model.group3.2072	366	GGCGAGAAG	43	0.6470588235294118	0.98289	Translation protein SH3-like family protein [Source:NCBI gene (formerly Entrezgene);Acc:837486]
AT1G09590	evm.model.group3.2072	295	CGCGATGCC	28	0.28	0.834785	Translation protein SH3-like family protein [Source:NCBI gene (formerly Entrezgene);Acc:837486]
AT1G09590	evm.model.group3.2072	225	ATGAACAAG	20	0.4375	0.817384	Translation protein SH3-like family protein [Source:NCBI gene (formerly Entrezgene);Acc:837486]
AT1G09590	evm.model.group3.2072	368	CGAGAAGGT	41	0.75	0.963366	Translation protein SH3-like family protein [Source:NCBI gene (formerly Entrezgene);Acc:837486]
AT1G09590	evm.model.group3.2072	474	AACGATCTC	38	0.3333333333333333	0.703732	Translation protein SH3-like family protein [Source:NCBI gene (formerly Entrezgene);Acc:837486]
AT1G09640	evm.model.group1.750	1075	AGGGAGTGT	50	0.2	0.643906	Translation elongation factor EF1B, gamma chain [Source:NCBI gene (formerly Entrezgene);Acc:837491]
AT1G09640	evm.model.group1.750	1174	ACGAAGCCC	69	0.9318181818181818	0.667032	Translation elongation factor EF1B, gamma chain [Source:NCBI gene (formerly Entrezgene);Acc:837491]
AT1G09640	evm.model.group1.750	1179	GCCCAAAAG	69	0.4339622641509434	0.700663	Translation elongation factor EF1B, gamma chain [Source:NCBI gene (formerly Entrezgene);Acc:837491]
AT1G09640	evm.model.group1.750	1182	CAAAAGGCA	80	0.52	0.71824	Translation elongation factor EF1B, gamma chain [Source:NCBI gene (formerly Entrezgene);Acc:837491]
AT1G09640	evm.model.group1.750	1173	GACGAAGCC	72	0.6216216216216216	0.752796	Translation elongation factor EF1B, gamma chain [Source:NCBI gene (formerly Entrezgene);Acc:837491]
AT1G09640	evm.model.group1.750	1137	ATGGAGTTG	74	0.35555555555555557	0.605832	Translation elongation factor EF1B, gamma chain [Source:NCBI gene (formerly Entrezgene);Acc:837491]
AT1G09640	evm.model.group1.750	1220	TGTAATTAA	90	0.7333333333333333	0.730534	Translation elongation factor EF1B, gamma chain [Source:NCBI gene (formerly Entrezgene);Acc:837491]
AT1G09640	evm.model.group1.750	1098	ACAGAGATC	43	0.5454545454545454	0.963388	Translation elongation factor EF1B, gamma chain [Source:NCBI gene (formerly Entrezgene);Acc:837491]
AT1G09640	evm.model.group1.750	1067	CAAGATCAA	46	0.11904761904761904	0.650728	Translation elongation factor EF1B, gamma chain [Source:NCBI gene (formerly Entrezgene);Acc:837491]
AT1G09780	CL.16949	2485	TCCAATATG	27	0.16	0.697816	Phosphoglycerate mutase, 2,3-bisphosphoglycerate-independent [Source:NCBI gene (formerly Entrezgene);Acc:837507]
AT1G09780	CL.16949	2459	TGCCAAGCA	28	0.6111111111111112	0.962083	Phosphoglycerate mutase, 2,3-bisphosphoglycerate-independent [Source:NCBI gene (formerly Entrezgene);Acc:837507]
AT1G09780	CL.16949	2420	CAGCAGACT	23	0.6111111111111112	0.943061	Phosphoglycerate mutase, 2,3-bisphosphoglycerate-independent [Source:NCBI gene (formerly Entrezgene);Acc:837507]
AT1G09780	CL.16949	2448	AGTGAGTTG	26	0.6428571428571429	0.691979	Phosphoglycerate mutase, 2,3-bisphosphoglycerate-independent [Source:NCBI gene (formerly Entrezgene);Acc:837507]
AT1G09780	CL.16949	2422	GCAGACTTG	25	0.13043478260869565	0.994252	Phosphoglycerate mutase, 2,3-bisphosphoglycerate-independent [Source:NCBI gene (formerly Entrezgene);Acc:837507]
AT1G10200	evm.model.group5.355	1637	CAAAACAAT	21	0.3333333333333333	0.815099	GATA type zinc finger transcription factor family protein [Source:NCBI gene (formerly Entrezgene);Acc:837558]
AT1G10200	evm.model.group5.355	1507	TTGGAGATC	23	0.19047619047619047	0.686275	GATA type zinc finger transcription factor family protein [Source:NCBI gene (formerly Entrezgene);Acc:837558]
AT1G10200	evm.model.group5.355	1458	GTTGATAGT	24	0.6111111111111112	0.935286	GATA type zinc finger transcription factor family protein [Source:NCBI gene (formerly Entrezgene);Acc:837558]
AT1G10200	evm.model.group5.355	1541	TTTCATCAA	23	0.29411764705882354	0.803537	GATA type zinc finger transcription factor family protein [Source:NCBI gene (formerly Entrezgene);Acc:837558]
AT1G10200	evm.model.group5.355	1520	GTAGAGTAG	23	0.2727272727272727	0.610168	GATA type zinc finger transcription factor family protein [Source:NCBI gene (formerly Entrezgene);Acc:837558]
AT1G10430	CL.21654	2309	TGGGATTGG	25	0.55	0.992374	protein phosphatase 2A-2 [Source:NCBI gene (formerly Entrezgene);Acc:837583]
AT1G10430	CL.21654	2256	GTGAACTCT	28	0.2222222222222222	0.811787	protein phosphatase 2A-2 [Source:NCBI gene (formerly Entrezgene);Acc:837583]
AT1G10430	evm.model.group5.622	1760	TGTGAACTC	28	0.23076923076923078	0.728575	protein phosphatase 2A-2 [Source:NCBI gene (formerly Entrezgene);Acc:837583]
AT1G10430	CL.21654	2146	TGGGATTGG	25	0.55	0.992374	protein phosphatase 2A-2 [Source:NCBI gene (formerly Entrezgene);Acc:837583]
AT1G10430	CL.21654	2419	GTGAACTCT	28	0.2222222222222222	0.811787	protein phosphatase 2A-2 [Source:NCBI gene (formerly Entrezgene);Acc:837583]
AT1G10430	CL.21654	2418	TGTGAACTC	28	0.23076923076923078	0.728575	protein phosphatase 2A-2 [Source:NCBI gene (formerly Entrezgene);Acc:837583]
AT1G10430	CL.21654	2887	TGGGATTGG	25	0.55	0.992374	protein phosphatase 2A-2 [Source:NCBI gene (formerly Entrezgene);Acc:837583]
AT1G10430	CL.21654	2255	TGTGAACTC	28	0.23076923076923078	0.728575	protein phosphatase 2A-2 [Source:NCBI gene (formerly Entrezgene);Acc:837583]
AT1G10430	CL.21654	2225	ATGTAGGCT	24	0.9090909090909091	0.705099	protein phosphatase 2A-2 [Source:NCBI gene (formerly Entrezgene);Acc:837583]
AT1G10430	evm.model.group5.622	1730	ATGTAGGCT	24	0.9090909090909091	0.705099	protein phosphatase 2A-2 [Source:NCBI gene (formerly Entrezgene);Acc:837583]
AT1G10430	CL.21654	2966	ATGTAGGCT	24	0.9090909090909091	0.705099	protein phosphatase 2A-2 [Source:NCBI gene (formerly Entrezgene);Acc:837583]
AT1G10430	CL.21654	2997	GTGAACTCT	28	0.2222222222222222	0.811787	protein phosphatase 2A-2 [Source:NCBI gene (formerly Entrezgene);Acc:837583]
AT1G10430	CL.21654	2996	TGTGAACTC	28	0.23076923076923078	0.728575	protein phosphatase 2A-2 [Source:NCBI gene (formerly Entrezgene);Acc:837583]
AT1G10430	CL.21654	2388	ATGTAGGCT	24	0.9090909090909091	0.705099	protein phosphatase 2A-2 [Source:NCBI gene (formerly Entrezgene);Acc:837583]
AT1G10430	evm.model.group5.622	1761	GTGAACTCT	28	0.2222222222222222	0.811787	protein phosphatase 2A-2 [Source:NCBI gene (formerly Entrezgene);Acc:837583]
AT1G10430	evm.model.group5.622	1651	TGGGATTGG	25	0.55	0.992374	protein phosphatase 2A-2 [Source:NCBI gene (formerly Entrezgene);Acc:837583]
AT1G10500	CL.31341	855	CATGACTGT	22	0.8888888888888888	0.998125	chloroplast-localized ISCA-like protein [Source:NCBI gene (formerly Entrezgene);Acc:837590]
AT1G10500	CL.31341	1202	ATGAATTAC	24	0.7333333333333333	0.942889	chloroplast-localized ISCA-like protein [Source:NCBI gene (formerly Entrezgene);Acc:837590]
AT1G10500	CL.31341	1415	ATGAATTAC	23	0.7142857142857143	0.932968	chloroplast-localized ISCA-like protein [Source:NCBI gene (formerly Entrezgene);Acc:837590]
AT1G10500	CL.31341	1380	GAGGAGGAG	23	0.5294117647058824	0.719535	chloroplast-localized ISCA-like protein [Source:NCBI gene (formerly Entrezgene);Acc:837590]
AT1G10500	CL.31341	1411	TTTTATGAA	23	0.9090909090909091	0.917679	chloroplast-localized ISCA-like protein [Source:NCBI gene (formerly Entrezgene);Acc:837590]
AT1G10500	CL.31341	873	AATTAATAA	23	0.4444444444444444	0.841225	chloroplast-localized ISCA-like protein [Source:NCBI gene (formerly Entrezgene);Acc:837590]
AT1G10500	CL.31341	1210	CATGACTGT	21	0.8823529411764706	0.997608	chloroplast-localized ISCA-like protein [Source:NCBI gene (formerly Entrezgene);Acc:837590]
AT1G10500	CL.31341	790	TGTAATTAA	24	0.8333333333333334	0.865713	chloroplast-localized ISCA-like protein [Source:NCBI gene (formerly Entrezgene);Acc:837590]
AT1G10500	CL.31341	846	TATGAATTA	25	0.5625	0.734462	chloroplast-localized ISCA-like protein [Source:NCBI gene (formerly Entrezgene);Acc:837590]
AT1G10500	CL.31341	798	TTAGAGAAA	21	0.5	0.953155	chloroplast-localized ISCA-like protein [Source:NCBI gene (formerly Entrezgene);Acc:837590]
AT1G10500	CL.31341	1170	GAGGAGAAT	24	0.3157894736842105	0.676121	chloroplast-localized ISCA-like protein [Source:NCBI gene (formerly Entrezgene);Acc:837590]
AT1G10500	CL.31341	812	GAGGAGGAG	25	0.5263157894736842	0.762375	chloroplast-localized ISCA-like protein [Source:NCBI gene (formerly Entrezgene);Acc:837590]
AT1G10500	CL.31341	843	TTTTATGAA	25	0.9090909090909091	0.883422	chloroplast-localized ISCA-like protein [Source:NCBI gene (formerly Entrezgene);Acc:837590]
AT1G10500	CL.31341	1153	TTAGAGAAA	20	0.5	0.962508	chloroplast-localized ISCA-like protein [Source:NCBI gene (formerly Entrezgene);Acc:837590]
AT1G10500	CL.31341	775	CATGACTGT	22	0.8888888888888888	0.998125	chloroplast-localized ISCA-like protein [Source:NCBI gene (formerly Entrezgene);Acc:837590]
AT1G10500	CL.31341	1198	TTTTATGAA	24	0.9090909090909091	0.897656	chloroplast-localized ISCA-like protein [Source:NCBI gene (formerly Entrezgene);Acc:837590]
AT1G10500	CL.31341	870	TGTAATTAA	24	0.8333333333333334	0.865713	chloroplast-localized ISCA-like protein [Source:NCBI gene (formerly Entrezgene);Acc:837590]
AT1G10500	CL.31341	804	GAAAATTTG	20	0.21052631578947367	0.829135	chloroplast-localized ISCA-like protein [Source:NCBI gene (formerly Entrezgene);Acc:837590]
AT1G10500	CL.31341	815	GAGGAGAAT	25	0.3	0.675424	chloroplast-localized ISCA-like protein [Source:NCBI gene (formerly Entrezgene);Acc:837590]
AT1G10500	CL.31341	1383	GAGGAGAAT	23	0.3157894736842105	0.690968	chloroplast-localized ISCA-like protein [Source:NCBI gene (formerly Entrezgene);Acc:837590]
AT1G10500	CL.31341	1438	TGTAATTAA	22	0.8235294117647058	0.886797	chloroplast-localized ISCA-like protein [Source:NCBI gene (formerly Entrezgene);Acc:837590]
AT1G10500	CL.31341	1225	TGTAATTAA	23	0.8823529411764706	0.835255	chloroplast-localized ISCA-like protein [Source:NCBI gene (formerly Entrezgene);Acc:837590]
AT1G10500	CL.31341	847	ATGAATTAC	25	0.7333333333333333	0.935777	chloroplast-localized ISCA-like protein [Source:NCBI gene (formerly Entrezgene);Acc:837590]
AT1G10500	CL.31341	1423	CATGACTGT	21	0.8823529411764706	0.997608	chloroplast-localized ISCA-like protein [Source:NCBI gene (formerly Entrezgene);Acc:837590]
AT1G10500	CL.31341	732	GAGGAGGAG	25	0.5263157894736842	0.762375	chloroplast-localized ISCA-like protein [Source:NCBI gene (formerly Entrezgene);Acc:837590]
AT1G10500	CL.31341	763	TTTTATGAA	25	0.9090909090909091	0.883422	chloroplast-localized ISCA-like protein [Source:NCBI gene (formerly Entrezgene);Acc:837590]
AT1G10500	CL.31341	1201	TATGAATTA	24	0.5333333333333333	0.750988	chloroplast-localized ISCA-like protein [Source:NCBI gene (formerly Entrezgene);Acc:837590]
AT1G10500	CL.31341	1414	TATGAATTA	23	0.5333333333333333	0.772694	chloroplast-localized ISCA-like protein [Source:NCBI gene (formerly Entrezgene);Acc:837590]
AT1G10500	CL.31341	884	GAAAATTTG	20	0.21052631578947367	0.829135	chloroplast-localized ISCA-like protein [Source:NCBI gene (formerly Entrezgene);Acc:837590]
AT1G10500	CL.31341	766	TATGAATTA	25	0.5625	0.734462	chloroplast-localized ISCA-like protein [Source:NCBI gene (formerly Entrezgene);Acc:837590]
AT1G10500	CL.31341	718	TTAGAGAAA	21	0.5	0.953155	chloroplast-localized ISCA-like protein [Source:NCBI gene (formerly Entrezgene);Acc:837590]
AT1G10500	CL.31341	1441	AATTAATAA	21	0.4375	0.854097	chloroplast-localized ISCA-like protein [Source:NCBI gene (formerly Entrezgene);Acc:837590]
AT1G10500	CL.31341	735	GAGGAGAAT	25	0.3	0.675424	chloroplast-localized ISCA-like protein [Source:NCBI gene (formerly Entrezgene);Acc:837590]
AT1G10500	CL.31341	1228	AATTAATAA	22	0.4117647058823529	0.779421	chloroplast-localized ISCA-like protein [Source:NCBI gene (formerly Entrezgene);Acc:837590]
AT1G10500	CL.31341	767	ATGAATTAC	25	0.7333333333333333	0.935777	chloroplast-localized ISCA-like protein [Source:NCBI gene (formerly Entrezgene);Acc:837590]
AT1G10500	CL.31341	793	AATTAATAA	23	0.4444444444444444	0.841225	chloroplast-localized ISCA-like protein [Source:NCBI gene (formerly Entrezgene);Acc:837590]
AT1G10500	CL.31341	1167	GAGGAGGAG	24	0.5	0.708386	chloroplast-localized ISCA-like protein [Source:NCBI gene (formerly Entrezgene);Acc:837590]
AT1G10670	CL.15656	1907	AAGTATTCG	44	0.56	0.706021	ATP-citrate lyase A-1 [Source:NCBI gene (formerly Entrezgene);Acc:837610]
AT1G10670	CL.15656	1913	TCGAACGAT	47	0.4838709677419355	0.670204	ATP-citrate lyase A-1 [Source:NCBI gene (formerly Entrezgene);Acc:837610]
AT1G10670	CL.15656	1831	GATGAGATC	43	0.41935483870967744	0.723631	ATP-citrate lyase A-1 [Source:NCBI gene (formerly Entrezgene);Acc:837610]
AT1G10670	CL.15656	1765	ATGCATGTA	34	0.55	0.663982	ATP-citrate lyase A-1 [Source:NCBI gene (formerly Entrezgene);Acc:837610]
AT1G10670	CL.15656	1828	CGAGATGAG	43	0.6666666666666666	0.94516	ATP-citrate lyase A-1 [Source:NCBI gene (formerly Entrezgene);Acc:837610]
AT1G10670	CL.15656	1899	CGTCATTCA	46	0.5454545454545454	0.849625	ATP-citrate lyase A-1 [Source:NCBI gene (formerly Entrezgene);Acc:837610]
AT1G10670	CL.15656	1912	TTCGAACGA	48	0.4594594594594595	0.861378	ATP-citrate lyase A-1 [Source:NCBI gene (formerly Entrezgene);Acc:837610]
AT1G10670	CL.15656	1921	TGAAATCAA	28	0.47619047619047616	0.765927	ATP-citrate lyase A-1 [Source:NCBI gene (formerly Entrezgene);Acc:837610]
AT1G10670	CL.15656	1939	CTTGAAGTC	38	0.56	0.84948	ATP-citrate lyase A-1 [Source:NCBI gene (formerly Entrezgene);Acc:837610]
AT1G11910	CL.27629	745	AAGAATGTG	27	0.16	0.809223	aspartic proteinase A1 [Source:NCBI gene (formerly Entrezgene);Acc:837740]
AT1G11910	CL.27629	744	AAAGAATGT	26	0.13043478260869565	0.650015	aspartic proteinase A1 [Source:NCBI gene (formerly Entrezgene);Acc:837740]
AT1G11910	CL.27629	699	TTAGAGGTT	21	0.3333333333333333	0.911495	aspartic proteinase A1 [Source:NCBI gene (formerly Entrezgene);Acc:837740]
AT1G11910	CL.27629	710	TCTGAACAC	21	0.19047619047619047	0.837419	aspartic proteinase A1 [Source:NCBI gene (formerly Entrezgene);Acc:837740]
AT1G11910	CL.27629	911	GTAGACAAG	32	0.1875	0.954221	aspartic proteinase A1 [Source:NCBI gene (formerly Entrezgene);Acc:837740]
AT1G11910	CL.27629	723	AGTGACTAG	21	0.9230769230769231	0.967949	aspartic proteinase A1 [Source:NCBI gene (formerly Entrezgene);Acc:837740]
AT1G11910	CL.27629	982	CAAGAGGTT	44	0.32142857142857145	0.761368	aspartic proteinase A1 [Source:NCBI gene (formerly Entrezgene);Acc:837740]
AT1G11910	CL.27629	1017	GATCAGTCT	37	0.39285714285714285	0.796247	aspartic proteinase A1 [Source:NCBI gene (formerly Entrezgene);Acc:837740]
AT1G11910	CL.27629	880	AAGTACTGT	41	0.2962962962962963	0.673842	aspartic proteinase A1 [Source:NCBI gene (formerly Entrezgene);Acc:837740]
AT1G11910	CL.27629	909	GTGTAGACA	48	0.30303030303030304	0.719689	aspartic proteinase A1 [Source:NCBI gene (formerly Entrezgene);Acc:837740]
AT1G11910	CL.27629	949	AAATATCAG	36	0.18518518518518517	0.681544	aspartic proteinase A1 [Source:NCBI gene (formerly Entrezgene);Acc:837740]
AT1G11910	CL.27629	1008	TTAGACTTG	42	0.7567567567567568	0.999954	aspartic proteinase A1 [Source:NCBI gene (formerly Entrezgene);Acc:837740]
AT1G11910	CL.27629	750	TGTGACTAT	28	0.6	0.957859	aspartic proteinase A1 [Source:NCBI gene (formerly Entrezgene);Acc:837740]
AT1G11910	CL.27629	970	AAAGACACG	37	0.5428571428571428	0.999993	aspartic proteinase A1 [Source:NCBI gene (formerly Entrezgene);Acc:837740]
AT1G11910	CL.27629	980	ACCAAGAGG	37	0.3	0.860869	aspartic proteinase A1 [Source:NCBI gene (formerly Entrezgene);Acc:837740]
AT1G11910	CL.27629	972	AGACACGCA	40	0.4827586206896552	0.851085	aspartic proteinase A1 [Source:NCBI gene (formerly Entrezgene);Acc:837740]
AT1G11910	CL.27629	802	TTCCAAAGC	20	0.75	0.775739	aspartic proteinase A1 [Source:NCBI gene (formerly Entrezgene);Acc:837740]
AT1G11910	CL.27629	803	TCCAAAGCA	22	0.6470588235294118	0.87932	aspartic proteinase A1 [Source:NCBI gene (formerly Entrezgene);Acc:837740]
AT1G11910	CL.27629	787	CTGTAGACG	29	0.6923076923076923	0.896725	aspartic proteinase A1 [Source:NCBI gene (formerly Entrezgene);Acc:837740]
AT1G11910	CL.27629	804	CCAAAGCAG	28	0.42105263157894735	0.817003	aspartic proteinase A1 [Source:NCBI gene (formerly Entrezgene);Acc:837740]
AT1G11910	CL.27629	836	GCATATCTA	29	0.75	0.724428	aspartic proteinase A1 [Source:NCBI gene (formerly Entrezgene);Acc:837740]
AT1G11910	CL.27629	741	TGAAAAGAA	20	0.5882352941176471	0.922934	aspartic proteinase A1 [Source:NCBI gene (formerly Entrezgene);Acc:837740]
AT1G11910	CL.27629	820	TCTCACCTA	34	0.6666666666666666	0.61428	aspartic proteinase A1 [Source:NCBI gene (formerly Entrezgene);Acc:837740]
AT1G11910	CL.27629	962	ATAGACGTA	31	0.38461538461538464	0.97761	aspartic proteinase A1 [Source:NCBI gene (formerly Entrezgene);Acc:837740]
AT1G11910	CL.27629	1014	TTGGATCAG	39	0.6785714285714286	0.999317	aspartic proteinase A1 [Source:NCBI gene (formerly Entrezgene);Acc:837740]
AT1G11910	CL.27629	1006	TGTTAGACT	42	0.7419354838709677	0.992521	aspartic proteinase A1 [Source:NCBI gene (formerly Entrezgene);Acc:837740]
AT1G11910	CL.27629	739	TGTGAAAAG	20	0.46153846153846156	0.708785	aspartic proteinase A1 [Source:NCBI gene (formerly Entrezgene);Acc:837740]
AT1G11910	CL.27629	968	GTAAAGACA	40	0.6060606060606061	0.999109	aspartic proteinase A1 [Source:NCBI gene (formerly Entrezgene);Acc:837740]
AT1G11910	CL.27629	960	TCATAGACG	43	0.40625	0.902054	aspartic proteinase A1 [Source:NCBI gene (formerly Entrezgene);Acc:837740]
AT1G11910	CL.27629	726	GACTAGTCC	21	0.6363636363636364	0.817315	aspartic proteinase A1 [Source:NCBI gene (formerly Entrezgene);Acc:837740]
AT1G12410	CL.15339	1080	TTCGAGAAT	22	0.3333333333333333	0.670644	CLP protease proteolytic subunit 2 [Source:NCBI gene (formerly Entrezgene);Acc:837797]
AT1G12410	CL.15339	1076	TTCGAGAAT	23	0.3076923076923077	0.660036	CLP protease proteolytic subunit 2 [Source:NCBI gene (formerly Entrezgene);Acc:837797]
AT1G12410	CL.15339	1086	TTCGAGAAT	23	0.3076923076923077	0.660036	CLP protease proteolytic subunit 2 [Source:NCBI gene (formerly Entrezgene);Acc:837797]
AT1G12410	CL.15339	1082	TTCGAGAAT	23	0.3076923076923077	0.660036	CLP protease proteolytic subunit 2 [Source:NCBI gene (formerly Entrezgene);Acc:837797]
AT1G12640	CL.7283	2746	GTTAATCGA	21	0.23076923076923078	0.654463	MBOAT (membrane bound O-acyl transferase) family protein [Source:NCBI gene (formerly Entrezgene);Acc:837820]
AT1G12640	CL.7283	2632	TCGAAGCCT	23	0.625	0.916596	MBOAT (membrane bound O-acyl transferase) family protein [Source:NCBI gene (formerly Entrezgene);Acc:837820]
AT1G12640	CL.7283	2669	TGTAAGATT	25	0.75	0.998578	MBOAT (membrane bound O-acyl transferase) family protein [Source:NCBI gene (formerly Entrezgene);Acc:837820]
AT1G12640	CL.7283	2616	CGCGAGCTC	20	0.5833333333333334	0.741364	MBOAT (membrane bound O-acyl transferase) family protein [Source:NCBI gene (formerly Entrezgene);Acc:837820]
AT1G12640	CL.7283	2688	CGTAAACTG	20	0.3333333333333333	0.889838	MBOAT (membrane bound O-acyl transferase) family protein [Source:NCBI gene (formerly Entrezgene);Acc:837820]
AT1G12640	CL.7283	2650	GCATAGTCC	21	0.6	0.79588	MBOAT (membrane bound O-acyl transferase) family protein [Source:NCBI gene (formerly Entrezgene);Acc:837820]
AT1G12640	CL.7283	2641	AAGAAGGTT	21	0.375	0.719584	MBOAT (membrane bound O-acyl transferase) family protein [Source:NCBI gene (formerly Entrezgene);Acc:837820]
AT1G12640	CL.7283	2750	ATCGATTGT	21	0.46153846153846156	0.754166	MBOAT (membrane bound O-acyl transferase) family protein [Source:NCBI gene (formerly Entrezgene);Acc:837820]
AT1G12640	CL.7283	2638	CCTAAGAAG	21	0.2631578947368421	0.85482	MBOAT (membrane bound O-acyl transferase) family protein [Source:NCBI gene (formerly Entrezgene);Acc:837820]
AT1G12640	CL.7283	2757	GTAGACTTA	21	0.3	0.998954	MBOAT (membrane bound O-acyl transferase) family protein [Source:NCBI gene (formerly Entrezgene);Acc:837820]
AT1G12640	CL.7283	2755	TTGTAGACT	22	0.47368421052631576	0.974939	MBOAT (membrane bound O-acyl transferase) family protein [Source:NCBI gene (formerly Entrezgene);Acc:837820]
AT1G12640	CL.7283	2657	CCGTAGACT	22	0.8888888888888888	0.999251	MBOAT (membrane bound O-acyl transferase) family protein [Source:NCBI gene (formerly Entrezgene);Acc:837820]
AT1G12640	CL.7283	2607	TCCTAGACC	20	0.42857142857142855	0.690269	MBOAT (membrane bound O-acyl transferase) family protein [Source:NCBI gene (formerly Entrezgene);Acc:837820]
AT1G12640	CL.7283	2671	TAAGATTTT	24	0.55	0.999959	MBOAT (membrane bound O-acyl transferase) family protein [Source:NCBI gene (formerly Entrezgene);Acc:837820]
AT1G12640	CL.7283	2865	GGGAATTAA	20	0.3125	0.924993	MBOAT (membrane bound O-acyl transferase) family protein [Source:NCBI gene (formerly Entrezgene);Acc:837820]
AT1G12640	CL.7283	2714	CACGACTTA	21	0.6	0.996722	MBOAT (membrane bound O-acyl transferase) family protein [Source:NCBI gene (formerly Entrezgene);Acc:837820]
AT1G12640	CL.7283	2640	TAAGAAGGT	21	0.4375	0.955983	MBOAT (membrane bound O-acyl transferase) family protein [Source:NCBI gene (formerly Entrezgene);Acc:837820]
AT1G12640	CL.7283	2659	GTAGACTTG	24	0.6521739130434783	0.999986	MBOAT (membrane bound O-acyl transferase) family protein [Source:NCBI gene (formerly Entrezgene);Acc:837820]
AT1G12640	CL.7283	2864	TGGGAATTA	20	0.3333333333333333	0.984401	MBOAT (membrane bound O-acyl transferase) family protein [Source:NCBI gene (formerly Entrezgene);Acc:837820]
AT1G12900	evm.model.utg1661_840873_1372191__.19	1161	TCCCAGAGG	27	0.3125	0.679224	glyceraldehyde 3-phosphate dehydrogenase A subunit 2 [Source:NCBI gene (formerly Entrezgene);Acc:837848]
AT1G12900	evm.model.utg1661_840873_1372191__.19	1163	CCAGAGGGT	28	0.3333333333333333	0.771479	glyceraldehyde 3-phosphate dehydrogenase A subunit 2 [Source:NCBI gene (formerly Entrezgene);Acc:837848]
AT1G13280	CL.1972	1380	AGGAAGATT	85	0.4576271186440678	0.78257	allene oxide cyclase 4 [Source:NCBI gene (formerly Entrezgene);Acc:837888]
AT1G13280	CL.1972	1379	GAGGAAGAT	87	0.6046511627906976	0.714322	allene oxide cyclase 4 [Source:NCBI gene (formerly Entrezgene);Acc:837888]
AT1G13280	CL.1972	1491	AAAGAGAAA	64	0.21568627450980393	0.720951	allene oxide cyclase 4 [Source:NCBI gene (formerly Entrezgene);Acc:837888]
AT1G13280	CL.1972	1387	TTGCAGATA	77	0.6964285714285714	0.882521	allene oxide cyclase 4 [Source:NCBI gene (formerly Entrezgene);Acc:837888]
AT1G13280	CL.1972	1456	TACCAGATT	64	0.375	0.835429	allene oxide cyclase 4 [Source:NCBI gene (formerly Entrezgene);Acc:837888]
AT1G13280	CL.1972	1499	AATGATCCG	59	0.36	0.998282	allene oxide cyclase 4 [Source:NCBI gene (formerly Entrezgene);Acc:837888]
AT1G13950	evm.model.group5.256	443	ACAGATTTG	21	0.38461538461538464	0.635106	eukaryotic elongation factor 5A-1 [Source:NCBI gene (formerly Entrezgene);Acc:837955]
AT1G13950	evm.model.group5.256	441	GAACAGATT	21	0.7857142857142857	0.972744	eukaryotic elongation factor 5A-1 [Source:NCBI gene (formerly Entrezgene);Acc:837955]
AT1G15120	CL.33639	789	GGAAAGCAA	37	0.625	0.858952	Ubiquinol-cytochrome C reductase hinge protein [Source:NCBI gene (formerly Entrezgene);Acc:838075]
AT1G15120	CL.33639	815	GTCGACTGC	41	0.3333333333333333	0.631928	Ubiquinol-cytochrome C reductase hinge protein [Source:NCBI gene (formerly Entrezgene);Acc:838075]
AT1G15120	evm.model.utg386_11027284_11496772__.7	522	AGAGAGACA	25	0.8095238095238095	0.958863	Ubiquinol-cytochrome C reductase hinge protein [Source:NCBI gene (formerly Entrezgene);Acc:838075]
AT1G15120	CL.33639	628	GGGGATTTG	28	0.22727272727272727	0.633753	Ubiquinol-cytochrome C reductase hinge protein [Source:NCBI gene (formerly Entrezgene);Acc:838075]
AT1G15120	CL.33639	796	AACGATTTG	43	0.4375	0.794784	Ubiquinol-cytochrome C reductase hinge protein [Source:NCBI gene (formerly Entrezgene);Acc:838075]
AT1G15120	CL.33639	806	GTGGAGGAT	43	0.34615384615384615	0.614275	Ubiquinol-cytochrome C reductase hinge protein [Source:NCBI gene (formerly Entrezgene);Acc:838075]
AT1G15120	CL.33639	858	TCGGAAGAT	34	0.47058823529411764	0.686988	Ubiquinol-cytochrome C reductase hinge protein [Source:NCBI gene (formerly Entrezgene);Acc:838075]
AT1G15120	CL.33639	550	CCCGAACTC	23	0.4444444444444444	0.932765	Ubiquinol-cytochrome C reductase hinge protein [Source:NCBI gene (formerly Entrezgene);Acc:838075]
AT1G15120	CL.33639	498	GTTAATTAA	25	0.2222222222222222	0.841798	Ubiquinol-cytochrome C reductase hinge protein [Source:NCBI gene (formerly Entrezgene);Acc:838075]
AT1G15120	evm.model.utg386_11027284_11496772__.7	546	TCGGAAGAT	21	0.5	0.806243	Ubiquinol-cytochrome C reductase hinge protein [Source:NCBI gene (formerly Entrezgene);Acc:838075]
AT1G15120	CL.33639	465	GCTGAAGTG	21	0.2857142857142857	0.662756	Ubiquinol-cytochrome C reductase hinge protein [Source:NCBI gene (formerly Entrezgene);Acc:838075]
AT1G15120	CL.33639	882	TTGAATAAA	41	0.35714285714285715	0.773731	Ubiquinol-cytochrome C reductase hinge protein [Source:NCBI gene (formerly Entrezgene);Acc:838075]
AT1G15120	evm.model.utg386_11027284_11496772__.7	541	GCTGATCGG	22	0.5	0.754265	Ubiquinol-cytochrome C reductase hinge protein [Source:NCBI gene (formerly Entrezgene);Acc:838075]
AT1G15120	CL.33639	788	AGGAAAGCA	38	0.52	0.603831	Ubiquinol-cytochrome C reductase hinge protein [Source:NCBI gene (formerly Entrezgene);Acc:838075]
AT1G15120	evm.model.utg386_11027284_11496772__.7	570	TTGAATAAA	23	0.3333333333333333	0.841808	Ubiquinol-cytochrome C reductase hinge protein [Source:NCBI gene (formerly Entrezgene);Acc:838075]
AT1G15120	CL.33639	551	CCGAACTCC	25	0.47368421052631576	0.966684	Ubiquinol-cytochrome C reductase hinge protein [Source:NCBI gene (formerly Entrezgene);Acc:838075]
AT1G15120	evm.model.utg386_11027284_11496772__.7	494	GTGGAGGAT	24	0.3888888888888889	0.717809	Ubiquinol-cytochrome C reductase hinge protein [Source:NCBI gene (formerly Entrezgene);Acc:838075]
AT1G15120	CL.33639	838	AGACACATG	32	0.8387096774193549	0.993172	Ubiquinol-cytochrome C reductase hinge protein [Source:NCBI gene (formerly Entrezgene);Acc:838075]
AT1G15120	CL.33639	592	TCTGACTTA	30	0.6785714285714286	0.999998	Ubiquinol-cytochrome C reductase hinge protein [Source:NCBI gene (formerly Entrezgene);Acc:838075]
AT1G15120	CL.33639	836	AGAGACACA	34	0.8181818181818182	0.999998	Ubiquinol-cytochrome C reductase hinge protein [Source:NCBI gene (formerly Entrezgene);Acc:838075]
AT1G15120	CL.33639	859	CGGAAGATC	34	0.52	0.94717	Ubiquinol-cytochrome C reductase hinge protein [Source:NCBI gene (formerly Entrezgene);Acc:838075]
AT1G15120	evm.model.utg386_11027284_11496772__.7	547	CGGAAGATC	21	0.4375	0.691211	Ubiquinol-cytochrome C reductase hinge protein [Source:NCBI gene (formerly Entrezgene);Acc:838075]
AT1G15120	CL.33639	853	GCTGATCGG	40	0.375	0.644686	Ubiquinol-cytochrome C reductase hinge protein [Source:NCBI gene (formerly Entrezgene);Acc:838075]
AT1G15120	CL.33639	834	AGAGAGACA	44	0.8157894736842105	0.974993	Ubiquinol-cytochrome C reductase hinge protein [Source:NCBI gene (formerly Entrezgene);Acc:838075]
AT1G15120	CL.33639	881	TTTGAATAA	41	0.34375	0.700909	Ubiquinol-cytochrome C reductase hinge protein [Source:NCBI gene (formerly Entrezgene);Acc:838075]
AT1G15120	evm.model.utg386_11027284_11496772__.7	484	AACGATTTG	25	0.5	0.623081	Ubiquinol-cytochrome C reductase hinge protein [Source:NCBI gene (formerly Entrezgene);Acc:838075]
AT1G15120	evm.model.utg386_11027284_11496772__.7	503	GTCGACTGC	24	0.4117647058823529	0.835305	Ubiquinol-cytochrome C reductase hinge protein [Source:NCBI gene (formerly Entrezgene);Acc:838075]
AT1G15120	evm.model.utg386_11027284_11496772__.7	569	TTTGAATAA	23	0.29411764705882354	0.761601	Ubiquinol-cytochrome C reductase hinge protein [Source:NCBI gene (formerly Entrezgene);Acc:838075]
AT1G15120	CL.33639	663	GCTGATTCA	23	0.38095238095238093	0.872915	Ubiquinol-cytochrome C reductase hinge protein [Source:NCBI gene (formerly Entrezgene);Acc:838075]
AT1G15250	evm.model.group4.1819	161	CCGTAGAAA	43	0.5	0.847411	Zinc-binding ribosomal protein family protein [Source:NCBI gene (formerly Entrezgene);Acc:838092]
AT1G15250	evm.model.group4.1819	185	CCGTATGCG	44	0.9130434782608695	0.619243	Zinc-binding ribosomal protein family protein [Source:NCBI gene (formerly Entrezgene);Acc:838092]
AT1G15250	evm.model.group4.1819	163	GTAGAAAGA	43	0.5	0.850246	Zinc-binding ribosomal protein family protein [Source:NCBI gene (formerly Entrezgene);Acc:838092]
AT1G15250	evm.model.group4.1819	201	CGACATTTG	43	1.0	0.696923	Zinc-binding ribosomal protein family protein [Source:NCBI gene (formerly Entrezgene);Acc:838092]
AT1G15690	CL.23826	3462	TTGGACTTA	29	0.38461538461538464	0.999403	Inorganic H pyrophosphatase family protein [Source:NCBI gene (formerly Entrezgene);Acc:838138]
AT1G15690	evm.model.group6.248	2181	AAGGATACC	21	0.2777777777777778	0.858431	Inorganic H pyrophosphatase family protein [Source:NCBI gene (formerly Entrezgene);Acc:838138]
AT1G15690	evm.model.group6.248	2377	GAGGAAGGA	29	0.7058823529411765	0.740908	Inorganic H pyrophosphatase family protein [Source:NCBI gene (formerly Entrezgene);Acc:838138]
AT1G15690	CL.23826	3437	GCATAGCGT	31	1.0	0.628961	Inorganic H pyrophosphatase family protein [Source:NCBI gene (formerly Entrezgene);Acc:838138]
AT1G15690	evm.model.group6.248	2570	CATCAAATC	31	0.5	0.713957	Inorganic H pyrophosphatase family protein [Source:NCBI gene (formerly Entrezgene);Acc:838138]
AT1G15690	CL.23826	3524	TAACATCTG	28	0.9230769230769231	0.627099	Inorganic H pyrophosphatase family protein [Source:NCBI gene (formerly Entrezgene);Acc:838138]
AT1G15690	CL.23826	3379	ATGGATCAC	23	0.29411764705882354	0.670958	Inorganic H pyrophosphatase family protein [Source:NCBI gene (formerly Entrezgene);Acc:838138]
AT1G15690	evm.model.group6.248	2297	GATGAAGCA	22	0.375	0.773275	Inorganic H pyrophosphatase family protein [Source:NCBI gene (formerly Entrezgene);Acc:838138]
AT1G15690	evm.model.group6.248	2298	ATGAAGCAT	21	0.4666666666666667	0.666119	Inorganic H pyrophosphatase family protein [Source:NCBI gene (formerly Entrezgene);Acc:838138]
AT1G15690	evm.model.group6.248	2445	GATCACTGC	34	0.75	0.67531	Inorganic H pyrophosphatase family protein [Source:NCBI gene (formerly Entrezgene);Acc:838138]
AT1G15690	evm.model.group6.248	2348	AGGGATTGT	30	0.25	0.607209	Inorganic H pyrophosphatase family protein [Source:NCBI gene (formerly Entrezgene);Acc:838138]
AT1G15690	evm.model.group6.248	2106	GCCCAGGCC	20	0.6666666666666666	0.631691	Inorganic H pyrophosphatase family protein [Source:NCBI gene (formerly Entrezgene);Acc:838138]
AT1G15690	evm.model.group6.248	2500	GCATAGCGT	40	0.9333333333333333	0.658751	Inorganic H pyrophosphatase family protein [Source:NCBI gene (formerly Entrezgene);Acc:838138]
AT1G15690	evm.model.group6.248	2587	TAACATCTG	38	0.8571428571428571	0.723974	Inorganic H pyrophosphatase family protein [Source:NCBI gene (formerly Entrezgene);Acc:838138]
AT1G15690	evm.model.group6.248	2558	GTGGACCCT	33	0.24242424242424243	0.999975	Inorganic H pyrophosphatase family protein [Source:NCBI gene (formerly Entrezgene);Acc:838138]
AT1G15690	CL.23826	3431	TGCCAGGCA	29	0.7222222222222222	0.870467	Inorganic H pyrophosphatase family protein [Source:NCBI gene (formerly Entrezgene);Acc:838138]
AT1G15690	evm.model.group6.248	2442	ATGGATCAC	32	0.375	0.809504	Inorganic H pyrophosphatase family protein [Source:NCBI gene (formerly Entrezgene);Acc:838138]
AT1G15690	CL.23826	3495	GTGGACCCT	27	0.2222222222222222	0.999956	Inorganic H pyrophosphatase family protein [Source:NCBI gene (formerly Entrezgene);Acc:838138]
AT1G15690	evm.model.group6.248	2494	TGCCAGGCA	39	0.7777777777777778	0.949125	Inorganic H pyrophosphatase family protein [Source:NCBI gene (formerly Entrezgene);Acc:838138]
AT1G15690	CL.23826	3449	TAGGATTAA	27	0.2777777777777778	0.634694	Inorganic H pyrophosphatase family protein [Source:NCBI gene (formerly Entrezgene);Acc:838138]
AT1G15690	evm.model.group6.248	2525	TTGGACTTA	39	0.42857142857142855	0.999963	Inorganic H pyrophosphatase family protein [Source:NCBI gene (formerly Entrezgene);Acc:838138]
AT1G15690	CL.23826	3314	GAGGAAGGA	20	0.7692307692307693	0.757432	Inorganic H pyrophosphatase family protein [Source:NCBI gene (formerly Entrezgene);Acc:838138]
AT1G15820	evm.model.group10.1025	637	CAGGAGATG	23	0.7058823529411765	0.961498	light harvesting complex photosystem II subunit 6 [Source:NCBI gene (formerly Entrezgene);Acc:838151]
AT1G15820	evm.model.group10.1025	653	CGGAAAGTA	27	0.8636363636363636	0.995022	light harvesting complex photosystem II subunit 6 [Source:NCBI gene (formerly Entrezgene);Acc:838151]
AT1G15820	evm.model.group10.1025	767	TTTGACTCC	45	0.28125	0.75582	light harvesting complex photosystem II subunit 6 [Source:NCBI gene (formerly Entrezgene);Acc:838151]
AT1G15820	evm.model.group10.1025	652	GCGGAAAGT	29	0.782608695652174	0.956164	light harvesting complex photosystem II subunit 6 [Source:NCBI gene (formerly Entrezgene);Acc:838151]
AT1G15820	evm.model.group10.1025	654	GGAAAGTAC	26	0.5	0.760129	light harvesting complex photosystem II subunit 6 [Source:NCBI gene (formerly Entrezgene);Acc:838151]
AT1G15820	evm.model.group10.1025	639	GGAGATGTG	35	0.5769230769230769	0.987058	light harvesting complex photosystem II subunit 6 [Source:NCBI gene (formerly Entrezgene);Acc:838151]
AT1G15820	evm.model.group10.1025	610	GAAGATTCT	35	0.2962962962962963	0.661474	light harvesting complex photosystem II subunit 6 [Source:NCBI gene (formerly Entrezgene);Acc:838151]
AT1G15820	evm.model.group10.1025	496	AGAGATGGG	21	0.18181818181818182	0.641534	light harvesting complex photosystem II subunit 6 [Source:NCBI gene (formerly Entrezgene);Acc:838151]
AT1G15820	evm.model.group10.1025	502	GGGCAGACT	21	0.9090909090909091	0.985393	light harvesting complex photosystem II subunit 6 [Source:NCBI gene (formerly Entrezgene);Acc:838151]
AT1G15820	evm.model.group10.1025	697	TGGCAGAGA	37	0.36	0.811491	light harvesting complex photosystem II subunit 6 [Source:NCBI gene (formerly Entrezgene);Acc:838151]
AT1G15820	evm.model.group10.1025	662	CGTTACTGA	36	0.7222222222222222	0.638706	light harvesting complex photosystem II subunit 6 [Source:NCBI gene (formerly Entrezgene);Acc:838151]
AT1G15820	evm.model.group10.1025	608	AGGAAGATT	34	0.43478260869565216	0.782293	light harvesting complex photosystem II subunit 6 [Source:NCBI gene (formerly Entrezgene);Acc:838151]
AT1G16300	CL.11741	2051	TTGGATTTC	21	0.3333333333333333	0.937052	glyceraldehyde-3-phosphate dehydrogenase of plastid 2 [Source:NCBI gene (formerly Entrezgene);Acc:838199]
AT1G16300	CL.11741	1859	GCAAACAAT	20	0.3684210526315789	0.904384	glyceraldehyde-3-phosphate dehydrogenase of plastid 2 [Source:NCBI gene (formerly Entrezgene);Acc:838199]
AT1G16300	CL.11741	2114	TTGGAATAA	23	0.42857142857142855	0.951861	glyceraldehyde-3-phosphate dehydrogenase of plastid 2 [Source:NCBI gene (formerly Entrezgene);Acc:838199]
AT1G16300	CL.11741	2031	AAGCATTTG	26	0.9	0.614239	glyceraldehyde-3-phosphate dehydrogenase of plastid 2 [Source:NCBI gene (formerly Entrezgene);Acc:838199]
AT1G16300	CL.11741	2011	GAGCAGTGG	24	0.9285714285714286	0.674281	glyceraldehyde-3-phosphate dehydrogenase of plastid 2 [Source:NCBI gene (formerly Entrezgene);Acc:838199]
AT1G16300	CL.11741	2115	TGGAATAAA	22	0.5263157894736842	0.98443	glyceraldehyde-3-phosphate dehydrogenase of plastid 2 [Source:NCBI gene (formerly Entrezgene);Acc:838199]
AT1G16300	CL.11741	2088	ATTAATTTC	23	0.5555555555555556	0.989974	glyceraldehyde-3-phosphate dehydrogenase of plastid 2 [Source:NCBI gene (formerly Entrezgene);Acc:838199]
AT1G16300	CL.11741	2102	AAAAAAATT	24	0.6	0.904004	glyceraldehyde-3-phosphate dehydrogenase of plastid 2 [Source:NCBI gene (formerly Entrezgene);Acc:838199]
AT1G16300	CL.11741	2087	CATTAATTT	24	0.3333333333333333	0.733792	glyceraldehyde-3-phosphate dehydrogenase of plastid 2 [Source:NCBI gene (formerly Entrezgene);Acc:838199]
AT1G16300	CL.11741	2101	GAAAAAAAT	25	0.47619047619047616	0.942112	glyceraldehyde-3-phosphate dehydrogenase of plastid 2 [Source:NCBI gene (formerly Entrezgene);Acc:838199]
AT1G16300	CL.11741	1869	CTCTATTAT	23	0.5	0.692798	glyceraldehyde-3-phosphate dehydrogenase of plastid 2 [Source:NCBI gene (formerly Entrezgene);Acc:838199]
AT1G16300	CL.11741	1914	CGCAAACAC	24	0.21739130434782608	0.876409	glyceraldehyde-3-phosphate dehydrogenase of plastid 2 [Source:NCBI gene (formerly Entrezgene);Acc:838199]
AT1G16300	CL.11741	1988	TGAGACAGC	20	0.5882352941176471	0.995068	glyceraldehyde-3-phosphate dehydrogenase of plastid 2 [Source:NCBI gene (formerly Entrezgene);Acc:838199]
AT1G16300	CL.11741	1915	GCAAACACA	25	0.23809523809523808	0.738636	glyceraldehyde-3-phosphate dehydrogenase of plastid 2 [Source:NCBI gene (formerly Entrezgene);Acc:838199]
AT1G16300	CL.11741	1917	AAACACAGG	23	0.8	0.618528	glyceraldehyde-3-phosphate dehydrogenase of plastid 2 [Source:NCBI gene (formerly Entrezgene);Acc:838199]
AT1G16300	CL.11741	1857	TTGCAAACA	21	0.2222222222222222	0.814966	glyceraldehyde-3-phosphate dehydrogenase of plastid 2 [Source:NCBI gene (formerly Entrezgene);Acc:838199]
AT1G16300	CL.11741	1958	GGCGATTTA	25	0.3157894736842105	0.798367	glyceraldehyde-3-phosphate dehydrogenase of plastid 2 [Source:NCBI gene (formerly Entrezgene);Acc:838199]
AT1G16300	CL.11741	2100	GGAAAAAAA	26	0.3333333333333333	0.971951	glyceraldehyde-3-phosphate dehydrogenase of plastid 2 [Source:NCBI gene (formerly Entrezgene);Acc:838199]
AT1G16300	CL.11741	1913	GCGCAAACA	22	0.19047619047619047	0.870559	glyceraldehyde-3-phosphate dehydrogenase of plastid 2 [Source:NCBI gene (formerly Entrezgene);Acc:838199]
AT1G16300	CL.11741	2078	ATCTATTCA	25	0.6	0.805453	glyceraldehyde-3-phosphate dehydrogenase of plastid 2 [Source:NCBI gene (formerly Entrezgene);Acc:838199]
AT1G17100	CL.18193	1364	CAGCATCTC	22	0.6	0.692986	SOUL heme-binding family protein [Source:NCBI gene (formerly Entrezgene);Acc:838280]
AT1G17100	CL.18193	1093	TGTGAATAT	21	0.15	0.91667	SOUL heme-binding family protein [Source:NCBI gene (formerly Entrezgene);Acc:838280]
AT1G17100	CL.18193	1223	TGTGAATAT	21	0.15	0.91667	SOUL heme-binding family protein [Source:NCBI gene (formerly Entrezgene);Acc:838280]
AT1G17100	evm.model.group2.1483	572	CGAGAGTAC	21	0.4666666666666667	0.753883	SOUL heme-binding family protein [Source:NCBI gene (formerly Entrezgene);Acc:838280]
AT1G17100	CL.18193	1326	TGTGAATAT	21	0.15	0.91667	SOUL heme-binding family protein [Source:NCBI gene (formerly Entrezgene);Acc:838280]
AT1G17100	evm.model.group2.1483	570	GACGAGAGT	21	0.4666666666666667	0.892426	SOUL heme-binding family protein [Source:NCBI gene (formerly Entrezgene);Acc:838280]
AT1G17100	evm.model.group2.1483	709	AGTTATCGA	41	0.21875	0.611555	SOUL heme-binding family protein [Source:NCBI gene (formerly Entrezgene);Acc:838280]
AT1G17100	CL.18193	1302	GGGGATTTA	20	0.6666666666666666	0.976594	SOUL heme-binding family protein [Source:NCBI gene (formerly Entrezgene);Acc:838280]
AT1G17100	evm.model.group2.1483	883	GTATATACC	36	0.6875	0.643169	SOUL heme-binding family protein [Source:NCBI gene (formerly Entrezgene);Acc:838280]
AT1G17100	evm.model.group2.1483	630	CAGGAAGTC	29	0.8	0.631983	SOUL heme-binding family protein [Source:NCBI gene (formerly Entrezgene);Acc:838280]
AT1G17100	evm.model.group2.1483	713	ATCGAAGCA	42	0.9333333333333333	0.921518	SOUL heme-binding family protein [Source:NCBI gene (formerly Entrezgene);Acc:838280]
AT1G17100	evm.model.group2.1483	562	TGAAATACG	21	0.3333333333333333	0.720522	SOUL heme-binding family protein [Source:NCBI gene (formerly Entrezgene);Acc:838280]
AT1G17100	CL.18193	1329	GAATATTTA	21	0.3888888888888889	0.804343	SOUL heme-binding family protein [Source:NCBI gene (formerly Entrezgene);Acc:838280]
AT1G17100	evm.model.group2.1483	899	TTTGACAGG	27	0.22727272727272727	0.767156	SOUL heme-binding family protein [Source:NCBI gene (formerly Entrezgene);Acc:838280]
AT1G17100	CL.18193	1306	ATTTATCTG	20	0.5	0.659069	SOUL heme-binding family protein [Source:NCBI gene (formerly Entrezgene);Acc:838280]
AT1G17100	CL.18193	1467	CAGCATCTC	22	0.6	0.692986	SOUL heme-binding family protein [Source:NCBI gene (formerly Entrezgene);Acc:838280]
AT1G17100	CL.18193	1234	CAGCATCTC	22	0.6	0.692986	SOUL heme-binding family protein [Source:NCBI gene (formerly Entrezgene);Acc:838280]
AT1G17100	CL.18193	1096	GAATATTTA	21	0.3888888888888889	0.804343	SOUL heme-binding family protein [Source:NCBI gene (formerly Entrezgene);Acc:838280]
AT1G17100	evm.model.group2.1483	714	TCGAAGCAG	46	0.972972972972973	0.775283	SOUL heme-binding family protein [Source:NCBI gene (formerly Entrezgene);Acc:838280]
AT1G17100	evm.model.group2.1483	567	TACGACGAG	21	0.6923076923076923	0.700425	SOUL heme-binding family protein [Source:NCBI gene (formerly Entrezgene);Acc:838280]
AT1G17100	CL.18193	1199	GGGGATTTA	20	0.6666666666666666	0.976594	SOUL heme-binding family protein [Source:NCBI gene (formerly Entrezgene);Acc:838280]
AT1G17100	evm.model.group2.1483	583	TGGTATATG	22	0.6363636363636364	0.761593	SOUL heme-binding family protein [Source:NCBI gene (formerly Entrezgene);Acc:838280]
AT1G17100	evm.model.group2.1483	945	TATGATTGA	24	0.875	0.892344	SOUL heme-binding family protein [Source:NCBI gene (formerly Entrezgene);Acc:838280]
AT1G17100	evm.model.group2.1483	585	GTATATGCA	24	0.8947368421052632	0.815598	SOUL heme-binding family protein [Source:NCBI gene (formerly Entrezgene);Acc:838280]
AT1G17100	CL.18193	1069	GGGGATTTA	21	0.631578947368421	0.969786	SOUL heme-binding family protein [Source:NCBI gene (formerly Entrezgene);Acc:838280]
AT1G17100	CL.18193	1073	ATTTATCTG	20	0.5	0.660734	SOUL heme-binding family protein [Source:NCBI gene (formerly Entrezgene);Acc:838280]
AT1G17100	CL.18193	1203	ATTTATCTG	20	0.5	0.660734	SOUL heme-binding family protein [Source:NCBI gene (formerly Entrezgene);Acc:838280]
AT1G17100	evm.model.group2.1483	760	GTGTATCGG	48	0.5416666666666666	0.631623	SOUL heme-binding family protein [Source:NCBI gene (formerly Entrezgene);Acc:838280]
AT1G17100	CL.18193	1226	GAATATTTA	21	0.3888888888888889	0.804343	SOUL heme-binding family protein [Source:NCBI gene (formerly Entrezgene);Acc:838280]
AT1G17840	CL.18053	131	AAGGAAAAT	21	0.17647058823529413	0.937751	white-brown complex-like protein [Source:NCBI gene (formerly Entrezgene);Acc:838363]
AT1G17840	evm.model.group3.513	2135	GTGTACCCA	20	0.10526315789473684	0.919197	white-brown complex-like protein [Source:NCBI gene (formerly Entrezgene);Acc:838363]
AT1G17840	CL.14872	1832	GTGTACCCA	20	0.10526315789473684	0.919197	white-brown complex-like protein [Source:NCBI gene (formerly Entrezgene);Acc:838363]
AT1G17840	CL.14872	2778	CCACAGGAT	20	0.9090909090909091	0.726013	white-brown complex-like protein [Source:NCBI gene (formerly Entrezgene);Acc:838363]
AT1G17840	CL.14872	2641	CCACAGGAT	20	0.9090909090909091	0.726013	white-brown complex-like protein [Source:NCBI gene (formerly Entrezgene);Acc:838363]
AT1G17840	CL.14872	2789	GTGTACCCA	20	0.10526315789473684	0.919197	white-brown complex-like protein [Source:NCBI gene (formerly Entrezgene);Acc:838363]
AT1G17840	CL.18053	102	GTGGAATAT	25	0.20833333333333334	0.723	white-brown complex-like protein [Source:NCBI gene (formerly Entrezgene);Acc:838363]
AT1G17840	CL.2499	128	AAGGAAAAT	21	0.11764705882352941	0.938553	white-brown complex-like protein [Source:NCBI gene (formerly Entrezgene);Acc:838363]
AT1G17840	CL.14872	1821	CCACAGGAT	20	0.9090909090909091	0.726013	white-brown complex-like protein [Source:NCBI gene (formerly Entrezgene);Acc:838363]
AT1G17840	CL.14872	2652	GTGTACCCA	20	0.10526315789473684	0.919197	white-brown complex-like protein [Source:NCBI gene (formerly Entrezgene);Acc:838363]
AT1G17840	CL.18053	103	TGGAATATC	26	0.24	0.823299	white-brown complex-like protein [Source:NCBI gene (formerly Entrezgene);Acc:838363]
AT1G17840	evm.model.group3.513	2124	CCACAGGAT	20	0.9090909090909091	0.726013	white-brown complex-like protein [Source:NCBI gene (formerly Entrezgene);Acc:838363]
AT1G20696	CL.5389	1212	ATAGATACG	23	0.26666666666666666	0.612816	high mobility group B3 [Source:NCBI gene (formerly Entrezgene);Acc:838659]
AT1G20696	CL.5389	1249	CTCGAATGA	36	0.6551724137931034	0.937414	high mobility group B3 [Source:NCBI gene (formerly Entrezgene);Acc:838659]
AT1G20696	CL.5389	1161	TGGCAGGGT	20	0.9375	0.652041	high mobility group B3 [Source:NCBI gene (formerly Entrezgene);Acc:838659]
AT1G20696	CL.5389	1239	CATGATCCA	29	0.3684210526315789	0.899439	high mobility group B3 [Source:NCBI gene (formerly Entrezgene);Acc:838659]
AT1G20696	CL.5389	1252	CTCGAATGA	36	0.6551724137931034	0.937414	high mobility group B3 [Source:NCBI gene (formerly Entrezgene);Acc:838659]
AT1G20696	CL.5389	1253	TCGAATGAC	35	0.6086956521739131	0.917498	high mobility group B3 [Source:NCBI gene (formerly Entrezgene);Acc:838659]
AT1G20696	CL.5389	1209	ATAGATACG	23	0.26666666666666666	0.612816	high mobility group B3 [Source:NCBI gene (formerly Entrezgene);Acc:838659]
AT1G20696	CL.5389	1325	AATAAATTG	26	0.2	0.615433	high mobility group B3 [Source:NCBI gene (formerly Entrezgene);Acc:838659]
AT1G20696	CL.5389	1058	TTTCATTCC	20	0.8	0.943268	high mobility group B3 [Source:NCBI gene (formerly Entrezgene);Acc:838659]
AT1G20696	CL.5389	1320	TCTGAAATA	31	0.45454545454545453	0.913238	high mobility group B3 [Source:NCBI gene (formerly Entrezgene);Acc:838659]
AT1G20696	CL.5389	1318	CTGAAATAA	30	0.6818181818181818	0.927598	high mobility group B3 [Source:NCBI gene (formerly Entrezgene);Acc:838659]
AT1G20696	CL.5389	1115	GCTTAAGCC	22	0.4	0.757321	high mobility group B3 [Source:NCBI gene (formerly Entrezgene);Acc:838659]
AT1G20696	CL.5389	1207	GAATAGATA	23	0.4375	0.8861	high mobility group B3 [Source:NCBI gene (formerly Entrezgene);Acc:838659]
AT1G20696	CL.5389	1306	TTGTAGAGC	36	0.36363636363636365	0.610222	high mobility group B3 [Source:NCBI gene (formerly Entrezgene);Acc:838659]
AT1G20696	CL.5389	1106	CTGAAGCAC	22	0.7777777777777778	0.643885	high mobility group B3 [Source:NCBI gene (formerly Entrezgene);Acc:838659]
AT1G20696	CL.5389	1309	TTGTAGAGC	36	0.36363636363636365	0.610222	high mobility group B3 [Source:NCBI gene (formerly Entrezgene);Acc:838659]
AT1G20696	CL.5389	1321	CTGAAATAA	30	0.6818181818181818	0.927598	high mobility group B3 [Source:NCBI gene (formerly Entrezgene);Acc:838659]
AT1G20696	CL.5389	1322	TGAAATAAA	29	1.0	0.999618	high mobility group B3 [Source:NCBI gene (formerly Entrezgene);Acc:838659]
AT1G20696	CL.5389	1322	AATAAATTG	26	0.2	0.615433	high mobility group B3 [Source:NCBI gene (formerly Entrezgene);Acc:838659]
AT1G20696	CL.5389	1250	TCGAATGAC	35	0.6086956521739131	0.917498	high mobility group B3 [Source:NCBI gene (formerly Entrezgene);Acc:838659]
AT1G20696	CL.5389	1118	GCTTAAGCC	22	0.4	0.757321	high mobility group B3 [Source:NCBI gene (formerly Entrezgene);Acc:838659]
AT1G20696	CL.5389	1319	TGAAATAAA	29	1.0	0.999618	high mobility group B3 [Source:NCBI gene (formerly Entrezgene);Acc:838659]
AT1G20696	CL.5389	1275	AACGACATG	34	0.6206896551724138	0.942982	high mobility group B3 [Source:NCBI gene (formerly Entrezgene);Acc:838659]
AT1G20696	CL.5389	1210	GAATAGATA	23	0.4375	0.8861	high mobility group B3 [Source:NCBI gene (formerly Entrezgene);Acc:838659]
AT1G20696	CL.5389	1278	AACGACATG	34	0.6206896551724138	0.942982	high mobility group B3 [Source:NCBI gene (formerly Entrezgene);Acc:838659]
AT1G20696	CL.5389	1317	TCTGAAATA	31	0.45454545454545453	0.913238	high mobility group B3 [Source:NCBI gene (formerly Entrezgene);Acc:838659]
AT1G20696	CL.5389	1055	TTTCATTCC	20	0.8	0.943268	high mobility group B3 [Source:NCBI gene (formerly Entrezgene);Acc:838659]
AT1G20696	CL.5389	1109	CTGAAGCAC	22	0.7777777777777778	0.643885	high mobility group B3 [Source:NCBI gene (formerly Entrezgene);Acc:838659]
AT1G20696	CL.5389	1236	CATGATCCA	29	0.3684210526315789	0.899439	high mobility group B3 [Source:NCBI gene (formerly Entrezgene);Acc:838659]
AT1G22160	CL.7591	3416	CATCAATAT	28	0.19230769230769232	0.615251	senescence-associated family protein (DUF581) [Source:NCBI gene (formerly Entrezgene);Acc:838821]
AT1G22160	CL.7591	3710	GAAGACACA	36	0.08823529411764706	0.764949	senescence-associated family protein (DUF581) [Source:NCBI gene (formerly Entrezgene);Acc:838821]
AT1G22160	evm.model.group11.1005	2286	TATCATGGG	27	0.45	0.657595	senescence-associated family protein (DUF581) [Source:NCBI gene (formerly Entrezgene);Acc:838821]
AT1G22160	evm.model.group11.1005	2572	GAAGACACA	36	0.08823529411764706	0.764949	senescence-associated family protein (DUF581) [Source:NCBI gene (formerly Entrezgene);Acc:838821]
AT1G22160	CL.7591	3577	ATAGAGAGA	64	0.23404255319148937	0.654805	senescence-associated family protein (DUF581) [Source:NCBI gene (formerly Entrezgene);Acc:838821]
AT1G22160	CL.7591	3654	TTGAAACAT	56	0.16	0.780968	senescence-associated family protein (DUF581) [Source:NCBI gene (formerly Entrezgene);Acc:838821]
AT1G22160	evm.model.group11.1005	2439	ATAGAGAGA	64	0.23404255319148937	0.654805	senescence-associated family protein (DUF581) [Source:NCBI gene (formerly Entrezgene);Acc:838821]
AT1G22160	evm.model.group11.1005	2278	CATCAATAT	28	0.19230769230769232	0.615251	senescence-associated family protein (DUF581) [Source:NCBI gene (formerly Entrezgene);Acc:838821]
AT1G22160	CL.7591	3424	TATCATGGG	27	0.45	0.657595	senescence-associated family protein (DUF581) [Source:NCBI gene (formerly Entrezgene);Acc:838821]
AT1G22160	CL.7591	3500	CAAGATCAA	45	0.39285714285714285	0.858327	senescence-associated family protein (DUF581) [Source:NCBI gene (formerly Entrezgene);Acc:838821]
AT1G22160	evm.model.group11.1005	2515	CTTGAAACA	56	0.16	0.791961	senescence-associated family protein (DUF581) [Source:NCBI gene (formerly Entrezgene);Acc:838821]
AT1G22160	CL.7591	3672	ACTAATGTA	59	0.6578947368421053	0.666779	senescence-associated family protein (DUF581) [Source:NCBI gene (formerly Entrezgene);Acc:838821]
AT1G22160	CL.7591	3447	GGCGATTGT	36	0.3076923076923077	0.678309	senescence-associated family protein (DUF581) [Source:NCBI gene (formerly Entrezgene);Acc:838821]
AT1G22160	evm.model.group11.1005	2569	GCTGAAGAC	47	0.5	0.776839	senescence-associated family protein (DUF581) [Source:NCBI gene (formerly Entrezgene);Acc:838821]
AT1G22160	CL.7591	3655	TGAAACATT	56	0.40476190476190477	0.816477	senescence-associated family protein (DUF581) [Source:NCBI gene (formerly Entrezgene);Acc:838821]
AT1G22160	evm.model.group11.1005	2309	GGCGATTGT	36	0.3076923076923077	0.678309	senescence-associated family protein (DUF581) [Source:NCBI gene (formerly Entrezgene);Acc:838821]
AT1G22160	evm.model.group11.1005	2556	AGTTATTTG	29	0.7142857142857143	0.857091	senescence-associated family protein (DUF581) [Source:NCBI gene (formerly Entrezgene);Acc:838821]
AT1G22160	CL.7591	3653	CTTGAAACA	56	0.16	0.791961	senescence-associated family protein (DUF581) [Source:NCBI gene (formerly Entrezgene);Acc:838821]
AT1G22160	CL.7591	3707	GCTGAAGAC	47	0.5	0.776839	senescence-associated family protein (DUF581) [Source:NCBI gene (formerly Entrezgene);Acc:838821]
AT1G22160	evm.model.group11.1005	2534	ACTAATGTA	59	0.6578947368421053	0.666779	senescence-associated family protein (DUF581) [Source:NCBI gene (formerly Entrezgene);Acc:838821]
AT1G22160	CL.7591	3690	ATGGAGTTA	41	0.75	0.983186	senescence-associated family protein (DUF581) [Source:NCBI gene (formerly Entrezgene);Acc:838821]
AT1G22160	evm.model.group11.1005	2517	TGAAACATT	56	0.40476190476190477	0.816477	senescence-associated family protein (DUF581) [Source:NCBI gene (formerly Entrezgene);Acc:838821]
AT1G22160	evm.model.group11.1005	2269	TATCATCAT	28	0.13636363636363635	0.665563	senescence-associated family protein (DUF581) [Source:NCBI gene (formerly Entrezgene);Acc:838821]
AT1G22160	CL.7591	3407	TATCATCAT	28	0.13636363636363635	0.665563	senescence-associated family protein (DUF581) [Source:NCBI gene (formerly Entrezgene);Acc:838821]
AT1G22160	evm.model.group11.1005	2516	TTGAAACAT	56	0.16	0.780968	senescence-associated family protein (DUF581) [Source:NCBI gene (formerly Entrezgene);Acc:838821]
AT1G22160	evm.model.group11.1005	2362	CAAGATCAA	45	0.39285714285714285	0.858327	senescence-associated family protein (DUF581) [Source:NCBI gene (formerly Entrezgene);Acc:838821]
AT1G22160	evm.model.group11.1005	2552	ATGGAGTTA	41	0.75	0.983186	senescence-associated family protein (DUF581) [Source:NCBI gene (formerly Entrezgene);Acc:838821]
AT1G22160	CL.7591	3694	AGTTATTTG	29	0.7142857142857143	0.857091	senescence-associated family protein (DUF581) [Source:NCBI gene (formerly Entrezgene);Acc:838821]
AT1G22170	CL.29160	1825	TATTAATTA	49	0.75	0.94917	Phosphoglycerate mutase family protein [Source:NCBI gene (formerly Entrezgene);Acc:838822]
AT1G22170	CL.29160	1784	TAGAAACAA	51	0.061224489795918366	0.780109	Phosphoglycerate mutase family protein [Source:NCBI gene (formerly Entrezgene);Acc:838822]
AT1G22170	CL.29160	1600	CCGCATGTG	27	0.95	0.799473	Phosphoglycerate mutase family protein [Source:NCBI gene (formerly Entrezgene);Acc:838822]
AT1G22170	CL.29160	1787	AAACAATGC	50	0.42857142857142855	0.829473	Phosphoglycerate mutase family protein [Source:NCBI gene (formerly Entrezgene);Acc:838822]
AT1G22170	CL.29160	1736	CGAAATTTC	45	0.27586206896551724	0.890024	Phosphoglycerate mutase family protein [Source:NCBI gene (formerly Entrezgene);Acc:838822]
AT1G22170	CL.29160	1722	ACCTACCTA	37	0.5357142857142857	0.983856	Phosphoglycerate mutase family protein [Source:NCBI gene (formerly Entrezgene);Acc:838822]
AT1G22170	CL.29160	1797	TCCCATTCG	44	0.6666666666666666	0.67166	Phosphoglycerate mutase family protein [Source:NCBI gene (formerly Entrezgene);Acc:838822]
AT1G22170	CL.29160	1617	GCTGATTTC	27	0.45	0.80701	Phosphoglycerate mutase family protein [Source:NCBI gene (formerly Entrezgene);Acc:838822]
AT1G22170	CL.29160	1826	ATTAATTAG	49	0.8666666666666667	0.941454	Phosphoglycerate mutase family protein [Source:NCBI gene (formerly Entrezgene);Acc:838822]
AT1G22170	CL.29160	1783	ATAGAAACA	51	0.04	0.705223	Phosphoglycerate mutase family protein [Source:NCBI gene (formerly Entrezgene);Acc:838822]
AT1G22170	CL.29160	1693	CATTAGACA	45	0.3	0.92151	Phosphoglycerate mutase family protein [Source:NCBI gene (formerly Entrezgene);Acc:838822]
AT1G22170	CL.29160	1695	TTAGACAAC	44	0.16216216216216217	0.707356	Phosphoglycerate mutase family protein [Source:NCBI gene (formerly Entrezgene);Acc:838822]
AT1G22170	CL.29160	1697	AGACAACGA	42	0.1794871794871795	0.687735	Phosphoglycerate mutase family protein [Source:NCBI gene (formerly Entrezgene);Acc:838822]
AT1G22170	CL.29160	1802	TTCGATTTG	52	0.6486486486486487	0.972652	Phosphoglycerate mutase family protein [Source:NCBI gene (formerly Entrezgene);Acc:838822]
AT1G22170	CL.29160	1785	AGAAACAAT	50	0.08695652173913043	0.754937	Phosphoglycerate mutase family protein [Source:NCBI gene (formerly Entrezgene);Acc:838822]
AT1G22170	CL.29160	1776	TTCTAGAAT	51	0.23255813953488372	0.662759	Phosphoglycerate mutase family protein [Source:NCBI gene (formerly Entrezgene);Acc:838822]
AT1G22840	CL.4580	1318	GAGGACATT	20	0.5625	0.890967	CYTOCHROME C-1 [Source:NCBI gene (formerly Entrezgene);Acc:838889]
AT1G22840	CL.4580	1265	AGGGATTAT	20	0.35294117647058826	0.972946	CYTOCHROME C-1 [Source:NCBI gene (formerly Entrezgene);Acc:838889]
AT1G22840	CL.4580	1320	GGACATTGT	20	0.5384615384615384	0.687583	CYTOCHROME C-1 [Source:NCBI gene (formerly Entrezgene);Acc:838889]
AT1G23800	CL.13856	1705	GATAACTAC	20	0.8333333333333334	0.734946	aldehyde dehydrogenase 2B7 [Source:NCBI gene (formerly Entrezgene);Acc:838991]
AT1G23800	CL.33004	1879	GAATAGGTT	29	0.65	0.73124	aldehyde dehydrogenase 2B7 [Source:NCBI gene (formerly Entrezgene);Acc:838991]
AT1G23800	CL.13856	1843	GATAATTAG	30	0.23809523809523808	0.889693	aldehyde dehydrogenase 2B7 [Source:NCBI gene (formerly Entrezgene);Acc:838991]
AT1G23800	CL.33004	1813	AAGAAGATC	30	0.22727272727272727	0.667991	aldehyde dehydrogenase 2B7 [Source:NCBI gene (formerly Entrezgene);Acc:838991]
AT1G23800	CL.33004	1876	TGTGAATAG	30	0.3181818181818182	0.913803	aldehyde dehydrogenase 2B7 [Source:NCBI gene (formerly Entrezgene);Acc:838991]
AT1G23800	CL.13856	1810	AGTAAGAAG	28	0.5384615384615384	0.704362	aldehyde dehydrogenase 2B7 [Source:NCBI gene (formerly Entrezgene);Acc:838991]
AT1G23800	CL.13856	1912	GCTAATGGC	21	0.6666666666666666	0.684654	aldehyde dehydrogenase 2B7 [Source:NCBI gene (formerly Entrezgene);Acc:838991]
AT1G23800	CL.13856	1870	GCCGACTGT	28	0.35294117647058826	0.835145	aldehyde dehydrogenase 2B7 [Source:NCBI gene (formerly Entrezgene);Acc:838991]
AT1G23800	CL.13856	1812	TAAGAAGAT	30	0.6521739130434783	0.945574	aldehyde dehydrogenase 2B7 [Source:NCBI gene (formerly Entrezgene);Acc:838991]
AT1G23800	CL.13856	1911	AGCTAATGG	21	0.6666666666666666	0.836248	aldehyde dehydrogenase 2B7 [Source:NCBI gene (formerly Entrezgene);Acc:838991]
AT1G23800	CL.33004	1911	AGCTAATGG	21	0.6666666666666666	0.836248	aldehyde dehydrogenase 2B7 [Source:NCBI gene (formerly Entrezgene);Acc:838991]
AT1G23800	CL.33004	1810	AGTAAGAAG	28	0.5384615384615384	0.704362	aldehyde dehydrogenase 2B7 [Source:NCBI gene (formerly Entrezgene);Acc:838991]
AT1G23800	CL.13856	1865	TAGAAGCCG	25	0.35294117647058826	0.63096	aldehyde dehydrogenase 2B7 [Source:NCBI gene (formerly Entrezgene);Acc:838991]
AT1G23800	CL.13856	1876	TGTGAATAG	30	0.3181818181818182	0.913803	aldehyde dehydrogenase 2B7 [Source:NCBI gene (formerly Entrezgene);Acc:838991]
AT1G23800	CL.13856	1879	GAATAGGTT	29	0.65	0.73124	aldehyde dehydrogenase 2B7 [Source:NCBI gene (formerly Entrezgene);Acc:838991]
AT1G23800	CL.33004	1877	GTGAATAGG	30	0.3157894736842105	0.685331	aldehyde dehydrogenase 2B7 [Source:NCBI gene (formerly Entrezgene);Acc:838991]
AT1G23800	CL.33004	1843	GATAATTAG	30	0.23809523809523808	0.889693	aldehyde dehydrogenase 2B7 [Source:NCBI gene (formerly Entrezgene);Acc:838991]
AT1G23800	CL.13856	1877	GTGAATAGG	30	0.3157894736842105	0.685331	aldehyde dehydrogenase 2B7 [Source:NCBI gene (formerly Entrezgene);Acc:838991]
AT1G23800	CL.33004	1705	GATAACTAC	20	0.8333333333333334	0.734946	aldehyde dehydrogenase 2B7 [Source:NCBI gene (formerly Entrezgene);Acc:838991]
AT1G23800	CL.13856	1813	AAGAAGATC	30	0.22727272727272727	0.667991	aldehyde dehydrogenase 2B7 [Source:NCBI gene (formerly Entrezgene);Acc:838991]
AT1G23800	CL.33004	1781	CGCGAAAGG	28	0.47368421052631576	0.631704	aldehyde dehydrogenase 2B7 [Source:NCBI gene (formerly Entrezgene);Acc:838991]
AT1G23800	CL.33004	1812	TAAGAAGAT	30	0.6521739130434783	0.945574	aldehyde dehydrogenase 2B7 [Source:NCBI gene (formerly Entrezgene);Acc:838991]
AT1G23800	CL.33004	1870	GCCGACTGT	28	0.35294117647058826	0.835145	aldehyde dehydrogenase 2B7 [Source:NCBI gene (formerly Entrezgene);Acc:838991]
AT1G23800	CL.33004	1912	GCTAATGGC	21	0.6666666666666666	0.684654	aldehyde dehydrogenase 2B7 [Source:NCBI gene (formerly Entrezgene);Acc:838991]
AT1G23800	CL.33004	1865	TAGAAGCCG	25	0.35294117647058826	0.63096	aldehyde dehydrogenase 2B7 [Source:NCBI gene (formerly Entrezgene);Acc:838991]
AT1G23800	CL.13856	1781	CGCGAAAGG	28	0.47368421052631576	0.631704	aldehyde dehydrogenase 2B7 [Source:NCBI gene (formerly Entrezgene);Acc:838991]
AT1G24020	CL.31304	687	AGTTAGTGA	82	0.14754098360655737	0.682345	MLP-like protein 423 [Source:NCBI gene (formerly Entrezgene);Acc:839014]
AT1G24020	CL.31304	436	GTGCAGACT	22	0.7333333333333333	0.962585	MLP-like protein 423 [Source:NCBI gene (formerly Entrezgene);Acc:839014]
AT1G24020	CL.31306	803	GTGGAACTC	347	0.0625	0.729207	MLP-like protein 423 [Source:NCBI gene (formerly Entrezgene);Acc:839014]
AT1G24020	CL.31304	403	GGGCATCTA	26	0.3333333333333333	0.77713	MLP-like protein 423 [Source:NCBI gene (formerly Entrezgene);Acc:839014]
AT1G24020	evm.model.group9.48	364	GTGGATCAG	50	0.8913043478260869	0.999693	MLP-like protein 423 [Source:NCBI gene (formerly Entrezgene);Acc:839014]
AT1G24020	CL.31304	683	GACTAGTTA	76	0.3333333333333333	0.997281	MLP-like protein 423 [Source:NCBI gene (formerly Entrezgene);Acc:839014]
AT1G24020	evm.model.group9.47	344	CATCACTGC	21	0.3125	0.683596	MLP-like protein 423 [Source:NCBI gene (formerly Entrezgene);Acc:839014]
AT1G24020	CL.31306	471	CGGAATTTG	138	0.05343511450381679	0.724027	MLP-like protein 423 [Source:NCBI gene (formerly Entrezgene);Acc:839014]
AT1G24020	evm.model.group9.48	308	GTTGATCTC	22	0.4375	0.810515	MLP-like protein 423 [Source:NCBI gene (formerly Entrezgene);Acc:839014]
AT1G24020	CL.31306	734	GGAAAACAA	346	0.053125	0.888449	MLP-like protein 423 [Source:NCBI gene (formerly Entrezgene);Acc:839014]
AT1G24020	evm.model.group9.47	449	CAAGAGTAG	70	0.7297297297297297	0.649324	MLP-like protein 423 [Source:NCBI gene (formerly Entrezgene);Acc:839014]
AT1G24020	evm.model.group9.47	373	AAGAAAGCA	76	0.43103448275862066	0.835477	MLP-like protein 423 [Source:NCBI gene (formerly Entrezgene);Acc:839014]
AT1G24020	CL.31304	706	CCCGACCCG	88	0.20270270270270271	0.612687	MLP-like protein 423 [Source:NCBI gene (formerly Entrezgene);Acc:839014]
AT1G24020	CL.31304	691	AGTGAGGTT	76	0.7560975609756098	0.827148	MLP-like protein 423 [Source:NCBI gene (formerly Entrezgene);Acc:839014]
AT1G24020	evm.model.group9.47	364	GTGGAACAG	23	0.3333333333333333	0.798756	MLP-like protein 423 [Source:NCBI gene (formerly Entrezgene);Acc:839014]
AT1G24020	evm.model.group5.1796	294	GTGCAGACC	304	0.5879120879120879	0.660605	MLP-like protein 423 [Source:NCBI gene (formerly Entrezgene);Acc:839014]
AT1G24020	CL.31306	317	AAGGAGAAG	74	0.5217391304347826	0.844959	MLP-like protein 423 [Source:NCBI gene (formerly Entrezgene);Acc:839014]
AT1G24020	CL.31304	838	CGTTAGTCT	50	0.6428571428571429	0.68944	MLP-like protein 423 [Source:NCBI gene (formerly Entrezgene);Acc:839014]
AT1G24020	CL.31306	502	AGCGAAGTC	139	0.6363636363636364	0.71797	MLP-like protein 423 [Source:NCBI gene (formerly Entrezgene);Acc:839014]
AT1G24020	CL.31304	465	AGAGAATAC	37	0.058823529411764705	0.688159	MLP-like protein 423 [Source:NCBI gene (formerly Entrezgene);Acc:839014]
AT1G24020	CL.31304	358	ATCGACCTC	24	0.23529411764705882	0.766833	MLP-like protein 423 [Source:NCBI gene (formerly Entrezgene);Acc:839014]
AT1G24020	CL.31304	774	TCGGATTCC	80	0.12307692307692308	0.906034	MLP-like protein 423 [Source:NCBI gene (formerly Entrezgene);Acc:839014]
AT1G24020	evm.model.group9.47	405	AAGCATGGC	94	0.425	0.792312	MLP-like protein 423 [Source:NCBI gene (formerly Entrezgene);Acc:839014]
AT1G24020	CL.31304	525	AGCCAAATC	41	0.21621621621621623	0.748891	MLP-like protein 423 [Source:NCBI gene (formerly Entrezgene);Acc:839014]
AT1G24020	CL.31306	896	CTAGAAGGC	225	0.3687150837988827	0.947681	MLP-like protein 423 [Source:NCBI gene (formerly Entrezgene);Acc:839014]
AT1G24020	CL.31306	31	CTCGATTGC	22	0.75	0.912641	MLP-like protein 423 [Source:NCBI gene (formerly Entrezgene);Acc:839014]
AT1G24020	CL.31306	735	GAAAACAAG	256	0.44571428571428573	0.754223	MLP-like protein 423 [Source:NCBI gene (formerly Entrezgene);Acc:839014]
AT1G24020	CL.31306	832	TATGAGTTA	347	0.10476190476190476	0.901211	MLP-like protein 423 [Source:NCBI gene (formerly Entrezgene);Acc:839014]
AT1G24020	CL.31304	716	GAGGAGGGT	102	0.4716981132075472	0.642301	MLP-like protein 423 [Source:NCBI gene (formerly Entrezgene);Acc:839014]
AT1G24020	CL.31306	131	GAGCATGAG	31	0.5333333333333333	0.796624	MLP-like protein 423 [Source:NCBI gene (formerly Entrezgene);Acc:839014]
AT1G24020	CL.31306	1018	TGGAATGGC	69	0.28888888888888886	0.641629	MLP-like protein 423 [Source:NCBI gene (formerly Entrezgene);Acc:839014]
AT1G24020	evm.model.group9.47	372	GAAGAAAGC	70	0.6226415094339622	0.944895	MLP-like protein 423 [Source:NCBI gene (formerly Entrezgene);Acc:839014]
AT1G24020	CL.31304	817	CAGCAACAC	36	0.3684210526315789	0.696701	MLP-like protein 423 [Source:NCBI gene (formerly Entrezgene);Acc:839014]
AT1G24020	CL.31304	830	TTGAAGATC	55	0.575	0.961897	MLP-like protein 423 [Source:NCBI gene (formerly Entrezgene);Acc:839014]
AT1G24020	CL.31304	364	CTCGAAAGC	23	0.7272727272727273	0.624937	MLP-like protein 423 [Source:NCBI gene (formerly Entrezgene);Acc:839014]
AT1G24020	CL.31304	726	CATTAATTA	80	0.5555555555555556	0.885457	MLP-like protein 423 [Source:NCBI gene (formerly Entrezgene);Acc:839014]
AT1G24020	CL.31304	514	GAGGAAACT	46	0.11904761904761904	0.694504	MLP-like protein 423 [Source:NCBI gene (formerly Entrezgene);Acc:839014]
AT1G24020	evm.model.group9.47	413	CCTTACTGG	28	0.8333333333333334	0.726213	MLP-like protein 423 [Source:NCBI gene (formerly Entrezgene);Acc:839014]
AT1G24020	CL.31306	994	ACTAATAAA	179	0.34108527131782945	0.655734	MLP-like protein 423 [Source:NCBI gene (formerly Entrezgene);Acc:839014]
AT1G24020	evm.model.group9.47	374	AGAAAGCAT	77	0.40816326530612246	0.620105	MLP-like protein 423 [Source:NCBI gene (formerly Entrezgene);Acc:839014]
AT1G24020	evm.model.group9.47	452	GAGTAGCGC	60	0.9387755102040817	0.939002	MLP-like protein 423 [Source:NCBI gene (formerly Entrezgene);Acc:839014]
AT1G24020	evm.model.group5.1796	223	TCGAAAGCC	222	0.6818181818181818	0.693221	MLP-like protein 423 [Source:NCBI gene (formerly Entrezgene);Acc:839014]
AT1G24020	evm.model.group5.1796	63	AAGGATCAG	117	0.125	0.634335	MLP-like protein 423 [Source:NCBI gene (formerly Entrezgene);Acc:839014]
AT1G24020	CL.31306	185	GATCAGAAC	32	0.24	0.725179	MLP-like protein 423 [Source:NCBI gene (formerly Entrezgene);Acc:839014]
AT1G24020	CL.31306	850	CTCGACTGC	210	0.2922077922077922	0.676709	MLP-like protein 423 [Source:NCBI gene (formerly Entrezgene);Acc:839014]
AT1G24020	CL.31304	527	CCAAATCCA	37	0.41935483870967744	0.871286	MLP-like protein 423 [Source:NCBI gene (formerly Entrezgene);Acc:839014]
AT1G24020	CL.31304	721	GGGTACATT	84	0.25	0.62555	MLP-like protein 423 [Source:NCBI gene (formerly Entrezgene);Acc:839014]
AT1G24020	evm.model.group5.1796	421	GCACATTCA	447	0.6832579185520362	0.613059	MLP-like protein 423 [Source:NCBI gene (formerly Entrezgene);Acc:839014]
AT1G24020	CL.31304	461	CAGGAGAGA	38	0.39285714285714285	0.668005	MLP-like protein 423 [Source:NCBI gene (formerly Entrezgene);Acc:839014]
AT1G24020	CL.31304	650	TGAAATTTA	62	0.4888888888888889	0.874492	MLP-like protein 423 [Source:NCBI gene (formerly Entrezgene);Acc:839014]
AT1G24020	CL.31304	804	TGTTATTTT	96	0.4098360655737705	0.855048	MLP-like protein 423 [Source:NCBI gene (formerly Entrezgene);Acc:839014]
AT1G24020	evm.model.group9.47	365	TGGAACAGA	23	0.7	0.98631	MLP-like protein 423 [Source:NCBI gene (formerly Entrezgene);Acc:839014]
AT1G24020	CL.31304	825	CAGTATTGA	59	0.7045454545454546	0.998348	MLP-like protein 423 [Source:NCBI gene (formerly Entrezgene);Acc:839014]
AT1G24020	CL.31304	832	GAAGATCGT	55	0.38461538461538464	0.802085	MLP-like protein 423 [Source:NCBI gene (formerly Entrezgene);Acc:839014]
AT1G24020	CL.31306	498	ACGTAGCGA	135	0.7397260273972602	0.811024	MLP-like protein 423 [Source:NCBI gene (formerly Entrezgene);Acc:839014]
AT1G24020	evm.model.group5.1796	334	CGAAAGTGC	443	0.6254681647940075	0.71347	MLP-like protein 423 [Source:NCBI gene (formerly Entrezgene);Acc:839014]
AT1G24020	evm.model.group5.1796	449	CAAGAGTAA	525	0.62	0.760865	MLP-like protein 423 [Source:NCBI gene (formerly Entrezgene);Acc:839014]
AT1G24020	CL.31306	990	CGCAACTAA	175	0.40310077519379844	0.801752	MLP-like protein 423 [Source:NCBI gene (formerly Entrezgene);Acc:839014]
AT1G24020	evm.model.group9.27	380	AGCCAAGTC	21	0.46153846153846156	0.900735	MLP-like protein 423 [Source:NCBI gene (formerly Entrezgene);Acc:839014]
AT1G24020	CL.31306	270	CTCGACTTA	65	0.42857142857142855	0.979936	MLP-like protein 423 [Source:NCBI gene (formerly Entrezgene);Acc:839014]
AT1G24020	evm.model.group5.1796	308	GTTGATCTC	427	0.34415584415584416	0.678593	MLP-like protein 423 [Source:NCBI gene (formerly Entrezgene);Acc:839014]
AT1G24020	evm.model.group9.47	370	CAGAAGAAA	64	0.4186046511627907	0.630798	MLP-like protein 423 [Source:NCBI gene (formerly Entrezgene);Acc:839014]
AT1G24020	CL.31304	829	ATTGAAGAT	54	0.6774193548387096	0.8166	MLP-like protein 423 [Source:NCBI gene (formerly Entrezgene);Acc:839014]
AT1G24020	CL.31306	1017	TTGGAATGG	67	0.2033898305084746	0.642031	MLP-like protein 423 [Source:NCBI gene (formerly Entrezgene);Acc:839014]
AT1G24020	CL.31304	591	CAAGAGTAG	60	0.3333333333333333	0.76493	MLP-like protein 423 [Source:NCBI gene (formerly Entrezgene);Acc:839014]
AT1G24020	evm.model.group9.48	449	CAAGAGTAG	78	0.7209302325581395	0.667648	MLP-like protein 423 [Source:NCBI gene (formerly Entrezgene);Acc:839014]
AT1G24020	CL.31306	343	CGAAAACCA	68	0.47058823529411764	0.980832	MLP-like protein 423 [Source:NCBI gene (formerly Entrezgene);Acc:839014]
AT1G24020	CL.31304	798	ACTAAATGT	57	0.4878048780487805	0.853681	MLP-like protein 423 [Source:NCBI gene (formerly Entrezgene);Acc:839014]
AT1G24020	CL.31304	519	AACTATAGC	46	0.3225806451612903	0.659645	MLP-like protein 423 [Source:NCBI gene (formerly Entrezgene);Acc:839014]
AT1G24020	CL.31304	365	TCGAAAGCC	23	0.5833333333333334	0.688937	MLP-like protein 423 [Source:NCBI gene (formerly Entrezgene);Acc:839014]
AT1G24020	evm.model.group5.1796	68	TCAGAACAC	92	0.05555555555555555	0.679905	MLP-like protein 423 [Source:NCBI gene (formerly Entrezgene);Acc:839014]
AT1G24020	evm.model.group5.1796	151	TCCGACTTA	178	0.3543307086614173	0.612449	MLP-like protein 423 [Source:NCBI gene (formerly Entrezgene);Acc:839014]
AT1G24020	CL.31304	413	TCCAATTCG	29	0.11538461538461539	0.875057	MLP-like protein 423 [Source:NCBI gene (formerly Entrezgene);Acc:839014]
AT1G24020	evm.model.group9.48	372	GAGGAAAGC	93	0.2571428571428571	0.612334	MLP-like protein 423 [Source:NCBI gene (formerly Entrezgene);Acc:839014]
AT1G24020	CL.31304	526	GCCAAATCC	41	0.30303030303030304	0.71663	MLP-like protein 423 [Source:NCBI gene (formerly Entrezgene);Acc:839014]
AT1G24020	CL.31304	627	TGCGAACCA	63	0.2549019607843137	0.616298	MLP-like protein 423 [Source:NCBI gene (formerly Entrezgene);Acc:839014]
AT1G24020	evm.model.group5.1796	224	CGAAAGCCG	216	0.8805970149253731	0.785374	MLP-like protein 423 [Source:NCBI gene (formerly Entrezgene);Acc:839014]
AT1G24020	CL.31306	53	GGAGATCTA	22	0.35294117647058826	0.818621	MLP-like protein 423 [Source:NCBI gene (formerly Entrezgene);Acc:839014]
AT1G24020	CL.31306	894	TTCTAGAAG	235	0.20320855614973263	0.6896	MLP-like protein 423 [Source:NCBI gene (formerly Entrezgene);Acc:839014]
AT1G24020	CL.31304	372	CCGTATCGT	23	0.5384615384615384	0.672493	MLP-like protein 423 [Source:NCBI gene (formerly Entrezgene);Acc:839014]
AT1G24020	CL.31306	427	GTTGATCTC	107	0.3023255813953488	0.717824	MLP-like protein 423 [Source:NCBI gene (formerly Entrezgene);Acc:839014]
AT1G24020	evm.model.group5.1796	133	AAGGAGCGC	173	0.22131147540983606	0.620879	MLP-like protein 423 [Source:NCBI gene (formerly Entrezgene);Acc:839014]
AT1G24020	evm.model.group9.48	351	GCAGAATTC	57	0.325	0.727128	MLP-like protein 423 [Source:NCBI gene (formerly Entrezgene);Acc:839014]
AT1G24020	CL.31304	820	CAACACAGT	40	0.5263157894736842	0.865816	MLP-like protein 423 [Source:NCBI gene (formerly Entrezgene);Acc:839014]
AT1G24020	evm.model.group9.48	349	CTGCAGAAT	52	0.8837209302325582	0.980919	MLP-like protein 423 [Source:NCBI gene (formerly Entrezgene);Acc:839014]
AT1G24020	evm.model.group9.47	367	GAACAGAAG	21	1.0	0.978411	MLP-like protein 423 [Source:NCBI gene (formerly Entrezgene);Acc:839014]
AT1G24020	evm.model.group9.48	452	GAGTAGCGC	65	0.9803921568627451	0.93861	MLP-like protein 423 [Source:NCBI gene (formerly Entrezgene);Acc:839014]
AT1G24020	CL.31304	727	ATTAATTAG	81	0.639344262295082	0.973542	MLP-like protein 423 [Source:NCBI gene (formerly Entrezgene);Acc:839014]
AT1G24020	CL.31304	463	GGAGAGAAT	39	0.3333333333333333	0.627745	MLP-like protein 423 [Source:NCBI gene (formerly Entrezgene);Acc:839014]
AT1G26355	CL.6680	1138	AGAGATTCA	21	0.3157894736842105	0.764464	SPIRAL1-like1 [Source:NCBI gene (formerly Entrezgene);Acc:6240366]
AT1G26355	CL.6680	1128	TAAAAAATT	37	0.37037037037037035	0.775388	SPIRAL1-like1 [Source:NCBI gene (formerly Entrezgene);Acc:6240366]
AT1G26355	CL.6680	972	TATGATCTG	31	0.45	0.859659	SPIRAL1-like1 [Source:NCBI gene (formerly Entrezgene);Acc:6240366]
AT1G26355	CL.6680	1100	AAGTACTGT	31	0.32	0.933533	SPIRAL1-like1 [Source:NCBI gene (formerly Entrezgene);Acc:6240366]
AT1G26355	CL.6680	1136	TTAGAGATT	31	0.3888888888888889	0.743007	SPIRAL1-like1 [Source:NCBI gene (formerly Entrezgene);Acc:6240366]
AT1G26355	CL.6680	877	TGGTATGTA	21	0.6923076923076923	0.749116	SPIRAL1-like1 [Source:NCBI gene (formerly Entrezgene);Acc:6240366]
AT1G26355	CL.6680	924	CGAAAAAAA	25	0.47368421052631576	0.644581	SPIRAL1-like1 [Source:NCBI gene (formerly Entrezgene);Acc:6240366]
AT1G26355	CL.6680	1085	TCAGATTAG	25	0.3888888888888889	0.889741	SPIRAL1-like1 [Source:NCBI gene (formerly Entrezgene);Acc:6240366]
AT1G26355	CL.6680	1083	GGTCAGATT	23	0.6666666666666666	0.984961	SPIRAL1-like1 [Source:NCBI gene (formerly Entrezgene);Acc:6240366]
AT1G26355	CL.6680	1130	AAAAATTTA	35	0.1935483870967742	0.733844	SPIRAL1-like1 [Source:NCBI gene (formerly Entrezgene);Acc:6240366]
AT1G26355	CL.6680	1041	AGAAAATTT	40	0.05	0.844818	SPIRAL1-like1 [Source:NCBI gene (formerly Entrezgene);Acc:6240366]
AT1G26355	CL.6680	1129	AAAAAATTT	35	0.44	0.729586	SPIRAL1-like1 [Source:NCBI gene (formerly Entrezgene);Acc:6240366]
AT1G26480	evm.model.group2.1545	1015	ACAAACGGT	39	0.42857142857142855	0.997009	ral regulatory factor 12 [Source:NCBI gene (formerly Entrezgene);Acc:839189]
AT1G26480	CL.12975	1776	TGTGACAAA	33	0.3333333333333333	0.996683	ral regulatory factor 12 [Source:NCBI gene (formerly Entrezgene);Acc:839189]
AT1G26480	CL.12975	1778	TGACAAACG	38	0.24242424242424243	0.680054	ral regulatory factor 12 [Source:NCBI gene (formerly Entrezgene);Acc:839189]
AT1G26480	CL.12975	1752	TGAAACGCC	29	0.375	0.82285	ral regulatory factor 12 [Source:NCBI gene (formerly Entrezgene);Acc:839189]
AT1G26480	CL.12975	1815	AGTGAGGCT	45	0.7894736842105263	0.709616	ral regulatory factor 12 [Source:NCBI gene (formerly Entrezgene);Acc:839189]
AT1G26480	CL.12975	1620	TCATATCTC	30	0.6111111111111112	0.607159	ral regulatory factor 12 [Source:NCBI gene (formerly Entrezgene);Acc:839189]
AT1G26480	CL.12975	1885	TTTTATCTT	59	0.32558139534883723	0.607389	ral regulatory factor 12 [Source:NCBI gene (formerly Entrezgene);Acc:839189]
AT1G26480	evm.model.group2.1545	987	TGAAACGCC	29	0.375	0.82285	ral regulatory factor 12 [Source:NCBI gene (formerly Entrezgene);Acc:839189]
AT1G26480	CL.12975	1780	ACAAACGGT	38	0.4117647058823529	0.996081	ral regulatory factor 12 [Source:NCBI gene (formerly Entrezgene);Acc:839189]
AT1G26480	evm.model.group2.1545	1161	TGTAATTGC	54	0.675	0.880462	ral regulatory factor 12 [Source:NCBI gene (formerly Entrezgene);Acc:839189]
AT1G26480	evm.model.group2.1545	1182	GTCAACTTC	49	0.3333333333333333	0.610149	ral regulatory factor 12 [Source:NCBI gene (formerly Entrezgene);Acc:839189]
AT1G26480	CL.12975	1690	CTCGACCTC	40	0.3448275862068966	0.89608	ral regulatory factor 12 [Source:NCBI gene (formerly Entrezgene);Acc:839189]
AT1G26480	CL.12975	1528	AAGGAGATG	22	0.6153846153846154	0.973247	ral regulatory factor 12 [Source:NCBI gene (formerly Entrezgene);Acc:839189]
AT1G26480	evm.model.group2.1545	1011	TGTGACAAA	33	0.3333333333333333	0.996683	ral regulatory factor 12 [Source:NCBI gene (formerly Entrezgene);Acc:839189]
AT1G26480	CL.12975	1793	ATGGATTCA	41	0.47058823529411764	0.999173	ral regulatory factor 12 [Source:NCBI gene (formerly Entrezgene);Acc:839189]
AT1G26480	evm.model.group2.1545	1142	TACTAGATT	53	0.5405405405405406	0.882165	ral regulatory factor 12 [Source:NCBI gene (formerly Entrezgene);Acc:839189]
AT1G26480	evm.model.group2.1545	1028	ATGGATTCA	41	0.47058823529411764	0.999068	ral regulatory factor 12 [Source:NCBI gene (formerly Entrezgene);Acc:839189]
AT1G26480	CL.12975	1779	GACAAACGG	39	0.34285714285714286	0.944042	ral regulatory factor 12 [Source:NCBI gene (formerly Entrezgene);Acc:839189]
AT1G26480	evm.model.group2.1545	1156	TTTGATGTA	50	0.43902439024390244	0.841906	ral regulatory factor 12 [Source:NCBI gene (formerly Entrezgene);Acc:839189]
AT1G26480	CL.12975	1921	TTTGATGTA	51	0.42857142857142855	0.853569	ral regulatory factor 12 [Source:NCBI gene (formerly Entrezgene);Acc:839189]
AT1G26480	evm.model.group2.1545	1050	AGTGAGGCT	45	0.7894736842105263	0.709616	ral regulatory factor 12 [Source:NCBI gene (formerly Entrezgene);Acc:839189]
AT1G26480	evm.model.group2.1545	1013	TGACAAACG	39	0.2647058823529412	0.769141	ral regulatory factor 12 [Source:NCBI gene (formerly Entrezgene);Acc:839189]
AT1G26480	CL.12975	1597	CGACAGACG	27	0.5714285714285714	0.609862	ral regulatory factor 12 [Source:NCBI gene (formerly Entrezgene);Acc:839189]
AT1G26480	evm.model.group2.1545	742	AAGGAGATG	20	0.5	0.947098	ral regulatory factor 12 [Source:NCBI gene (formerly Entrezgene);Acc:839189]
AT1G26480	CL.12975	1926	TGTAATTGC	55	0.6829268292682927	0.900785	ral regulatory factor 12 [Source:NCBI gene (formerly Entrezgene);Acc:839189]
AT1G26480	CL.12975	1907	TACTAGATT	54	0.5526315789473685	0.89986	ral regulatory factor 12 [Source:NCBI gene (formerly Entrezgene);Acc:839189]
AT1G26480	evm.model.group2.1545	1014	GACAAACGG	40	0.3611111111111111	0.969204	ral regulatory factor 12 [Source:NCBI gene (formerly Entrezgene);Acc:839189]
AT1G26480	evm.model.group2.1545	1144	CTAGATTCC	50	0.4375	0.885549	ral regulatory factor 12 [Source:NCBI gene (formerly Entrezgene);Acc:839189]
AT1G26480	evm.model.group2.1545	855	TCATATCTC	30	0.6111111111111112	0.607159	ral regulatory factor 12 [Source:NCBI gene (formerly Entrezgene);Acc:839189]
AT1G26480	CL.12975	1909	CTAGATTCC	51	0.45454545454545453	0.88707	ral regulatory factor 12 [Source:NCBI gene (formerly Entrezgene);Acc:839189]
AT1G26480	evm.model.group2.1545	925	CTCGACCTC	40	0.3448275862068966	0.89608	ral regulatory factor 12 [Source:NCBI gene (formerly Entrezgene);Acc:839189]
AT1G26880	evm.model.group9.1071	294	GAGCAGACC	37	0.43478260869565216	0.911689	Ribosomal protein L34e superfamily protein [Source:NCBI gene (formerly Entrezgene);Acc:838331]
AT1G26880	evm.model.group9.1071	247	GCGGATCTG	34	0.38095238095238093	0.637811	Ribosomal protein L34e superfamily protein [Source:NCBI gene (formerly Entrezgene);Acc:838331]
AT1G26880	evm.model.group9.1071	327	CAAAAGTCC	37	0.7142857142857143	0.660493	Ribosomal protein L34e superfamily protein [Source:NCBI gene (formerly Entrezgene);Acc:838331]
AT1G26880	evm.model.group9.1071	93	CTGCAGACT	30	0.5909090909090909	0.825601	Ribosomal protein L34e superfamily protein [Source:NCBI gene (formerly Entrezgene);Acc:838331]
AT1G26880	evm.model.group9.1071	265	AAAGAATTA	36	0.05555555555555555	0.72435	Ribosomal protein L34e superfamily protein [Source:NCBI gene (formerly Entrezgene);Acc:838331]
AT1G26880	evm.model.group9.1071	207	CATAAGAAG	32	0.5217391304347826	0.979946	Ribosomal protein L34e superfamily protein [Source:NCBI gene (formerly Entrezgene);Acc:838331]
AT1G26880	evm.model.group9.1071	326	CCAAAAGTC	37	0.5	0.637894	Ribosomal protein L34e superfamily protein [Source:NCBI gene (formerly Entrezgene);Acc:838331]
AT1G26880	evm.model.group9.1071	113	CGCTAAGGG	30	0.2916666666666667	0.742663	Ribosomal protein L34e superfamily protein [Source:NCBI gene (formerly Entrezgene);Acc:838331]
AT1G26880	evm.model.group9.1071	325	TCCAAAAGT	38	0.55	0.654225	Ribosomal protein L34e superfamily protein [Source:NCBI gene (formerly Entrezgene);Acc:838331]
AT1G26880	evm.model.group9.1071	324	ATCCAAAAG	40	0.8709677419354839	0.996288	Ribosomal protein L34e superfamily protein [Source:NCBI gene (formerly Entrezgene);Acc:838331]
AT1G26880	evm.model.group9.1071	141	GGAAAGCGC	27	0.4	0.880446	Ribosomal protein L34e superfamily protein [Source:NCBI gene (formerly Entrezgene);Acc:838331]
AT1G26880	evm.model.group9.1071	182	GTACAGGAC	25	0.875	0.609941	Ribosomal protein L34e superfamily protein [Source:NCBI gene (formerly Entrezgene);Acc:838331]
AT1G26880	evm.model.group9.1071	185	CAGGACTTC	20	0.3125	0.863286	Ribosomal protein L34e superfamily protein [Source:NCBI gene (formerly Entrezgene);Acc:838331]
AT1G26880	evm.model.group9.1071	309	AAAAAGGTC	39	0.39285714285714285	0.809214	Ribosomal protein L34e superfamily protein [Source:NCBI gene (formerly Entrezgene);Acc:838331]
AT1G26880	evm.model.group9.1071	209	TAAGAAGAC	34	0.4	0.875542	Ribosomal protein L34e superfamily protein [Source:NCBI gene (formerly Entrezgene);Acc:838331]
AT1G26880	evm.model.group9.1071	169	TCCGACCTA	32	0.39285714285714285	0.986018	Ribosomal protein L34e superfamily protein [Source:NCBI gene (formerly Entrezgene);Acc:838331]
AT1G26880	evm.model.group9.1071	200	TCGCAGACA	34	0.65	0.760776	Ribosomal protein L34e superfamily protein [Source:NCBI gene (formerly Entrezgene);Acc:838331]
AT1G26910	evm.model.group12.800	674	AAATAGACT	37	0.46153846153846156	0.786145	Ribosomal protein L16p/L10e family protein [Source:NCBI gene (formerly Entrezgene);Acc:837036]
AT1G26910	evm.model.group12.800	772	TCGCATCTG	39	0.8888888888888888	0.787814	Ribosomal protein L16p/L10e family protein [Source:NCBI gene (formerly Entrezgene);Acc:837036]
AT1G26910	evm.model.group12.800	600	CAAAAGATC	23	0.6666666666666666	0.964047	Ribosomal protein L16p/L10e family protein [Source:NCBI gene (formerly Entrezgene);Acc:837036]
AT1G26910	evm.model.group12.800	734	CAACAGACG	37	0.875	0.815797	Ribosomal protein L16p/L10e family protein [Source:NCBI gene (formerly Entrezgene);Acc:837036]
AT1G26910	evm.model.group12.800	732	TCCAACAGA	36	0.7894736842105263	0.809338	Ribosomal protein L16p/L10e family protein [Source:NCBI gene (formerly Entrezgene);Acc:837036]
AT1G26910	evm.model.group12.800	597	CGTCAAAAG	22	1.0	0.834654	Ribosomal protein L16p/L10e family protein [Source:NCBI gene (formerly Entrezgene);Acc:837036]
AT1G26910	evm.model.group12.800	545	TGGTATTCA	20	0.5833333333333334	0.697722	Ribosomal protein L16p/L10e family protein [Source:NCBI gene (formerly Entrezgene);Acc:837036]
AT1G26910	evm.model.group12.800	618	AGGAAATGG	23	0.08695652173913043	0.616776	Ribosomal protein L16p/L10e family protein [Source:NCBI gene (formerly Entrezgene);Acc:837036]
AT1G26910	evm.model.group12.800	582	TTCAAATTC	24	0.17647058823529413	0.614568	Ribosomal protein L16p/L10e family protein [Source:NCBI gene (formerly Entrezgene);Acc:837036]
AT1G27340	CL.28161	3386	TCTCAGACT	24	0.6	0.687397	Galactose oxidase/kelch repeat superfamily protein [Source:NCBI gene (formerly Entrezgene);Acc:839623]
AT1G27340	CL.28161	3516	AAAGATTCA	20	0.4	0.991719	Galactose oxidase/kelch repeat superfamily protein [Source:NCBI gene (formerly Entrezgene);Acc:839623]
AT1G27350	CL.9374	714	TTCGATATA	29	0.631578947368421	0.910389	Ribosome associated membrane protein RAMP4 [Source:NCBI gene (formerly Entrezgene);Acc:839624]
AT1G27350	CL.9374	504	ATGAAGCCA	25	0.7647058823529411	0.799821	Ribosome associated membrane protein RAMP4 [Source:NCBI gene (formerly Entrezgene);Acc:839624]
AT1G27350	CL.9374	706	CTAAACATT	31	0.8571428571428571	0.988464	Ribosome associated membrane protein RAMP4 [Source:NCBI gene (formerly Entrezgene);Acc:839624]
AT1G27350	CL.9374	483	AGCTACGAG	22	0.5454545454545454	0.686792	Ribosome associated membrane protein RAMP4 [Source:NCBI gene (formerly Entrezgene);Acc:839624]
AT1G27350	CL.9374	521	GGAAACGAG	25	0.16	0.904747	Ribosome associated membrane protein RAMP4 [Source:NCBI gene (formerly Entrezgene);Acc:839624]
AT1G27350	CL.9374	681	CAGAAGATG	30	0.391304347826087	0.698666	Ribosome associated membrane protein RAMP4 [Source:NCBI gene (formerly Entrezgene);Acc:839624]
AT1G27350	CL.9374	591	GGATATTCA	28	0.4	0.757788	Ribosome associated membrane protein RAMP4 [Source:NCBI gene (formerly Entrezgene);Acc:839624]
AT1G27350	CL.9374	708	AAACATTTC	28	0.6666666666666666	0.713493	Ribosome associated membrane protein RAMP4 [Source:NCBI gene (formerly Entrezgene);Acc:839624]
AT1G27350	CL.9374	669	GACAACAGA	21	0.7	0.693477	Ribosome associated membrane protein RAMP4 [Source:NCBI gene (formerly Entrezgene);Acc:839624]
AT1G27350	CL.9374	608	ATTCAGAAT	26	0.45	0.733047	Ribosome associated membrane protein RAMP4 [Source:NCBI gene (formerly Entrezgene);Acc:839624]
AT1G27350	CL.9374	571	AGGGACCTT	31	0.25806451612903225	0.999983	Ribosome associated membrane protein RAMP4 [Source:NCBI gene (formerly Entrezgene);Acc:839624]
AT1G27350	CL.9374	704	TACTAAACA	32	0.5263157894736842	0.834965	Ribosome associated membrane protein RAMP4 [Source:NCBI gene (formerly Entrezgene);Acc:839624]
AT1G27350	CL.9374	692	TGACATTAT	35	0.5454545454545454	0.651408	Ribosome associated membrane protein RAMP4 [Source:NCBI gene (formerly Entrezgene);Acc:839624]
AT1G27350	CL.9374	579	TTTCAGATA	26	0.7692307692307693	0.721791	Ribosome associated membrane protein RAMP4 [Source:NCBI gene (formerly Entrezgene);Acc:839624]
AT1G27350	CL.9374	664	TCTGAGACA	30	0.5909090909090909	0.999008	Ribosome associated membrane protein RAMP4 [Source:NCBI gene (formerly Entrezgene);Acc:839624]
AT1G27350	CL.9374	705	ACTAAACAT	32	0.6521739130434783	0.94802	Ribosome associated membrane protein RAMP4 [Source:NCBI gene (formerly Entrezgene);Acc:839624]
AT1G27350	CL.9374	583	AGATACTCG	28	0.38095238095238093	0.722142	Ribosome associated membrane protein RAMP4 [Source:NCBI gene (formerly Entrezgene);Acc:839624]
AT1G27350	CL.9374	697	TTATACCTA	34	0.9130434782608695	0.977242	Ribosome associated membrane protein RAMP4 [Source:NCBI gene (formerly Entrezgene);Acc:839624]
AT1G27350	CL.9374	690	CTTGACATT	33	0.7575757575757576	0.999515	Ribosome associated membrane protein RAMP4 [Source:NCBI gene (formerly Entrezgene);Acc:839624]
AT1G27350	CL.9374	666	TGAGACAAC	30	0.28	0.999521	Ribosome associated membrane protein RAMP4 [Source:NCBI gene (formerly Entrezgene);Acc:839624]
AT1G27350	CL.9374	556	GGTTACTTA	28	0.5	0.619586	Ribosome associated membrane protein RAMP4 [Source:NCBI gene (formerly Entrezgene);Acc:839624]
AT1G27350	CL.9374	671	CAACAGATA	21	0.5	0.656145	Ribosome associated membrane protein RAMP4 [Source:NCBI gene (formerly Entrezgene);Acc:839624]
AT1G27350	CL.9374	683	GAAGATGCT	33	0.27586206896551724	0.954803	Ribosome associated membrane protein RAMP4 [Source:NCBI gene (formerly Entrezgene);Acc:839624]
AT1G27680	evm.model.group6.786	1805	GTAAATACC	87	0.5454545454545454	0.791404	ADPGLC-PPase large subunit [Source:NCBI gene (formerly Entrezgene);Acc:839660]
AT1G27680	evm.model.group6.786	1866	TGACAGATC	63	0.21951219512195122	0.690384	ADPGLC-PPase large subunit [Source:NCBI gene (formerly Entrezgene);Acc:839660]
AT1G27680	evm.model.group6.786	1689	ATGTAATTG	42	0.5714285714285714	0.864558	ADPGLC-PPase large subunit [Source:NCBI gene (formerly Entrezgene);Acc:839660]
AT1G27680	evm.model.group6.786	1768	AGAGAATAG	41	0.2631578947368421	0.999227	ADPGLC-PPase large subunit [Source:NCBI gene (formerly Entrezgene);Acc:839660]
AT1G27680	CL.24867	2482	TAGGAGATT	66	0.8269230769230769	0.960824	ADPGLC-PPase large subunit [Source:NCBI gene (formerly Entrezgene);Acc:839660]
AT1G27680	evm.model.group6.786	1913	ATATAAGTT	101	0.25301204819277107	0.883121	ADPGLC-PPase large subunit [Source:NCBI gene (formerly Entrezgene);Acc:839660]
AT1G27680	evm.model.group6.786	1648	TAGGAGATT	47	0.8	0.954713	ADPGLC-PPase large subunit [Source:NCBI gene (formerly Entrezgene);Acc:839660]
AT1G27680	evm.model.group6.786	1766	ATAGAGAAT	87	0.46153846153846156	0.999722	ADPGLC-PPase large subunit [Source:NCBI gene (formerly Entrezgene);Acc:839660]
AT1G27680	CL.24867	2577	CGGGAAGGT	85	0.7021276595744681	0.66566	ADPGLC-PPase large subunit [Source:NCBI gene (formerly Entrezgene);Acc:839660]
AT1G27680	evm.model.group6.786	1909	ATAAATATA	84	0.21621621621621623	0.813753	ADPGLC-PPase large subunit [Source:NCBI gene (formerly Entrezgene);Acc:839660]
AT1G27680	evm.model.group6.786	1650	GGAGATTTC	53	0.47368421052631576	0.991933	ADPGLC-PPase large subunit [Source:NCBI gene (formerly Entrezgene);Acc:839660]
AT1G27680	CL.24867	2523	ATGTAATTG	55	0.5454545454545454	0.77918	ADPGLC-PPase large subunit [Source:NCBI gene (formerly Entrezgene);Acc:839660]
AT1G27680	evm.model.group6.786	1743	CGGGAAGGT	69	0.6756756756756757	0.632239	ADPGLC-PPase large subunit [Source:NCBI gene (formerly Entrezgene);Acc:839660]
AT1G27680	CL.24867	2747	ATATAAGTT	119	0.24	0.832466	ADPGLC-PPase large subunit [Source:NCBI gene (formerly Entrezgene);Acc:839660]
AT1G27680	CL.24867	2649	CACGAACAA	103	0.7183098591549296	0.885866	ADPGLC-PPase large subunit [Source:NCBI gene (formerly Entrezgene);Acc:839660]
AT1G27680	evm.model.group6.786	1711	CTAGATGAT	62	0.5128205128205128	0.787174	ADPGLC-PPase large subunit [Source:NCBI gene (formerly Entrezgene);Acc:839660]
AT1G27680	CL.24867	2743	ATAAATATA	100	0.2247191011235955	0.83133	ADPGLC-PPase large subunit [Source:NCBI gene (formerly Entrezgene);Acc:839660]
AT1G27680	evm.model.group6.786	1769	GAGAATAGG	31	0.2222222222222222	0.997144	ADPGLC-PPase large subunit [Source:NCBI gene (formerly Entrezgene);Acc:839660]
AT1G27680	CL.24867	2603	GAGAATAGG	39	0.20588235294117646	0.998492	ADPGLC-PPase large subunit [Source:NCBI gene (formerly Entrezgene);Acc:839660]
AT1G27680	CL.24867	2484	GGAGATTTC	70	0.4489795918367347	0.97524	ADPGLC-PPase large subunit [Source:NCBI gene (formerly Entrezgene);Acc:839660]
AT1G27680	CL.24867	2602	AGAGAATAG	53	0.32653061224489793	0.999727	ADPGLC-PPase large subunit [Source:NCBI gene (formerly Entrezgene);Acc:839660]
AT1G27680	evm.model.group6.786	1815	CACGAACAA	87	0.7288135593220338	0.8432	ADPGLC-PPase large subunit [Source:NCBI gene (formerly Entrezgene);Acc:839660]
AT1G27680	CL.24867	2509	TGCGATCGC	76	0.22413793103448276	0.618641	ADPGLC-PPase large subunit [Source:NCBI gene (formerly Entrezgene);Acc:839660]
AT1G27680	evm.model.group6.786	1816	ACGAACAAG	87	0.7241379310344828	0.838359	ADPGLC-PPase large subunit [Source:NCBI gene (formerly Entrezgene);Acc:839660]
AT1G27680	CL.24867	2545	CTAGATGAT	79	0.5098039215686274	0.724967	ADPGLC-PPase large subunit [Source:NCBI gene (formerly Entrezgene);Acc:839660]
AT1G27680	CL.24867	2639	GTAAATACC	107	0.5714285714285714	0.833083	ADPGLC-PPase large subunit [Source:NCBI gene (formerly Entrezgene);Acc:839660]
AT1G27680	CL.24867	2650	ACGAACAAG	104	0.7101449275362319	0.880807	ADPGLC-PPase large subunit [Source:NCBI gene (formerly Entrezgene);Acc:839660]
AT1G27680	CL.24867	2600	ATAGAGAAT	108	0.5	0.999723	ADPGLC-PPase large subunit [Source:NCBI gene (formerly Entrezgene);Acc:839660]
AT1G27970	CL.16638	887	ATGTAATAT	44	0.5	0.691752	nuclear transport factor 2B [Source:NCBI gene (formerly Entrezgene);Acc:839690]
AT1G27970	CL.16638	888	TGTAATATG	44	0.5714285714285714	0.967552	nuclear transport factor 2B [Source:NCBI gene (formerly Entrezgene);Acc:839690]
AT1G27970	CL.16638	893	TATGATCTC	46	0.5161290322580645	0.997984	nuclear transport factor 2B [Source:NCBI gene (formerly Entrezgene);Acc:839690]
AT1G27970	CL.16638	973	CTTGACTCT	36	0.3793103448275862	0.985138	nuclear transport factor 2B [Source:NCBI gene (formerly Entrezgene);Acc:839690]
AT1G27970	CL.16638	962	TAATATGAT	46	0.6086956521739131	0.630726	nuclear transport factor 2B [Source:NCBI gene (formerly Entrezgene);Acc:839690]
AT1G27970	CL.16638	901	CTTGACTCT	36	0.3793103448275862	0.985138	nuclear transport factor 2B [Source:NCBI gene (formerly Entrezgene);Acc:839690]
AT1G27970	CL.16638	959	ATGTAATAT	44	0.5	0.691752	nuclear transport factor 2B [Source:NCBI gene (formerly Entrezgene);Acc:839690]
AT1G27970	CL.16638	960	TGTAATATG	44	0.5714285714285714	0.967552	nuclear transport factor 2B [Source:NCBI gene (formerly Entrezgene);Acc:839690]
AT1G27970	CL.16638	965	TATGATCTC	46	0.5161290322580645	0.997984	nuclear transport factor 2B [Source:NCBI gene (formerly Entrezgene);Acc:839690]
AT1G27970	CL.16638	890	TAATATGAT	46	0.6086956521739131	0.630726	nuclear transport factor 2B [Source:NCBI gene (formerly Entrezgene);Acc:839690]
AT1G28330	CL.5920	1761	CATGAATTT	63	0.24528301886792453	0.91894	dormancy-associated protein-like 1 [Source:NCBI gene (formerly Entrezgene);Acc:839729]
AT1G28330	CL.5920	1762	ATGAATTTC	65	0.18181818181818182	0.63816	dormancy-associated protein-like 1 [Source:NCBI gene (formerly Entrezgene);Acc:839729]
AT1G28330	CL.5920	1582	TAGAAGCAG	35	0.3333333333333333	0.719005	dormancy-associated protein-like 1 [Source:NCBI gene (formerly Entrezgene);Acc:839729]
AT1G28330	CL.5920	1609	GACGATCTA	46	0.6551724137931034	0.869564	dormancy-associated protein-like 1 [Source:NCBI gene (formerly Entrezgene);Acc:839729]
AT1G28330	CL.5920	1860	TAGAAGCAG	35	0.3333333333333333	0.719005	dormancy-associated protein-like 1 [Source:NCBI gene (formerly Entrezgene);Acc:839729]
AT1G28330	CL.5920	2039	CATGAATTT	63	0.24528301886792453	0.91894	dormancy-associated protein-like 1 [Source:NCBI gene (formerly Entrezgene);Acc:839729]
AT1G28330	CL.5920	2022	TATCATCCA	59	0.40540540540540543	0.615111	dormancy-associated protein-like 1 [Source:NCBI gene (formerly Entrezgene);Acc:839729]
AT1G28330	CL.5920	2040	ATGAATTTC	65	0.18181818181818182	0.63816	dormancy-associated protein-like 1 [Source:NCBI gene (formerly Entrezgene);Acc:839729]
AT1G28330	CL.5920	1887	GACGATCTA	46	0.6551724137931034	0.869564	dormancy-associated protein-like 1 [Source:NCBI gene (formerly Entrezgene);Acc:839729]
AT1G28330	CL.5920	1852	GAAGATGTT	37	0.25806451612903225	0.717656	dormancy-associated protein-like 1 [Source:NCBI gene (formerly Entrezgene);Acc:839729]
AT1G28330	CL.5920	1574	GAAGATGTT	36	0.23333333333333334	0.707594	dormancy-associated protein-like 1 [Source:NCBI gene (formerly Entrezgene);Acc:839729]
AT1G28330	CL.5920	1744	TATCATCCA	59	0.40540540540540543	0.615111	dormancy-associated protein-like 1 [Source:NCBI gene (formerly Entrezgene);Acc:839729]
AT1G29965	CL.12002	808	AAAGACTGC	22	0.15789473684210525	0.860524	Ribosomal protein L18ae/LX family protein [Source:NCBI gene (formerly Entrezgene);Acc:839875]
AT1G29965	CL.12002	1048	TCAGATGAC	55	0.41025641025641024	0.773355	Ribosomal protein L18ae/LX family protein [Source:NCBI gene (formerly Entrezgene);Acc:839875]
AT1G29965	CL.12002	1363	ACTGAATGA	25	0.35294117647058826	0.752212	Ribosomal protein L18ae/LX family protein [Source:NCBI gene (formerly Entrezgene);Acc:839875]
AT1G29965	CL.12002	1130	TCATAGATT	77	0.6363636363636364	0.936207	Ribosomal protein L18ae/LX family protein [Source:NCBI gene (formerly Entrezgene);Acc:839875]
AT1G29965	CL.12002	1302	CAGTAGACA	31	0.38461538461538464	0.759654	Ribosomal protein L18ae/LX family protein [Source:NCBI gene (formerly Entrezgene);Acc:839875]
AT1G29965	CL.12002	1364	CTGAATGAA	25	0.35294117647058826	0.71764	Ribosomal protein L18ae/LX family protein [Source:NCBI gene (formerly Entrezgene);Acc:839875]
AT1G29965	CL.12002	1087	GGACATTGT	70	0.25806451612903225	0.867332	Ribosomal protein L18ae/LX family protein [Source:NCBI gene (formerly Entrezgene);Acc:839875]
AT1G29965	CL.12002	1101	CAACAGACT	79	0.8939393939393939	0.99496	Ribosomal protein L18ae/LX family protein [Source:NCBI gene (formerly Entrezgene);Acc:839875]
AT1G29965	CL.12002	1112	GAAGAGAAA	87	0.3448275862068966	0.603388	Ribosomal protein L18ae/LX family protein [Source:NCBI gene (formerly Entrezgene);Acc:839875]
AT1G29965	CL.12002	871	GAAGATCAA	25	0.19047619047619047	0.661768	Ribosomal protein L18ae/LX family protein [Source:NCBI gene (formerly Entrezgene);Acc:839875]
AT1G29965	CL.12002	1369	TGAAAACGA	21	0.17647058823529413	0.741698	Ribosomal protein L18ae/LX family protein [Source:NCBI gene (formerly Entrezgene);Acc:839875]
AT1G29965	CL.12002	1370	GAAAACGAA	20	0.4166666666666667	0.604738	Ribosomal protein L18ae/LX family protein [Source:NCBI gene (formerly Entrezgene);Acc:839875]
AT1G29965	CL.12002	1306	AGACAATGG	35	0.25	0.678211	Ribosomal protein L18ae/LX family protein [Source:NCBI gene (formerly Entrezgene);Acc:839875]
AT1G29965	CL.12002	943	TTCTAGGCC	28	0.4444444444444444	0.777998	Ribosomal protein L18ae/LX family protein [Source:NCBI gene (formerly Entrezgene);Acc:839875]
AT1G29965	CL.12002	1143	GATGAACCA	43	0.24324324324324326	0.720149	Ribosomal protein L18ae/LX family protein [Source:NCBI gene (formerly Entrezgene);Acc:839875]
AT1G29965	CL.12002	950	CCCAACACA	46	0.3548387096774194	0.656567	Ribosomal protein L18ae/LX family protein [Source:NCBI gene (formerly Entrezgene);Acc:839875]
AT1G29965	CL.12002	775	TCACAGGGT	20	0.8888888888888888	0.785458	Ribosomal protein L18ae/LX family protein [Source:NCBI gene (formerly Entrezgene);Acc:839875]
AT1G29965	CL.12002	1304	GTAGACAAT	35	0.47058823529411764	0.999569	Ribosomal protein L18ae/LX family protein [Source:NCBI gene (formerly Entrezgene);Acc:839875]
AT1G29965	CL.12002	875	ATCAAATTC	27	0.3333333333333333	0.824251	Ribosomal protein L18ae/LX family protein [Source:NCBI gene (formerly Entrezgene);Acc:839875]
AT1G29965	CL.12002	1342	TTTGACCTT	29	0.35714285714285715	0.999405	Ribosomal protein L18ae/LX family protein [Source:NCBI gene (formerly Entrezgene);Acc:839875]
AT1G29965	CL.12002	1085	TTGGACATT	71	0.2028985507246377	0.999639	Ribosomal protein L18ae/LX family protein [Source:NCBI gene (formerly Entrezgene);Acc:839875]
AT1G29965	CL.12002	1204	TGCTATCAG	57	0.5588235294117647	0.603745	Ribosomal protein L18ae/LX family protein [Source:NCBI gene (formerly Entrezgene);Acc:839875]
AT1G29965	CL.12002	876	TCAAATTCC	29	0.5833333333333334	0.986148	Ribosomal protein L18ae/LX family protein [Source:NCBI gene (formerly Entrezgene);Acc:839875]
AT1G29965	CL.12002	903	TCCGACCTC	36	0.39285714285714285	0.999564	Ribosomal protein L18ae/LX family protein [Source:NCBI gene (formerly Entrezgene);Acc:839875]
AT1G29965	CL.12002	1176	ACAAACTCC	64	0.18867924528301888	0.709607	Ribosomal protein L18ae/LX family protein [Source:NCBI gene (formerly Entrezgene);Acc:839875]
AT1G29965	CL.12002	967	AAACAGTTA	37	0.9523809523809523	0.864396	Ribosomal protein L18ae/LX family protein [Source:NCBI gene (formerly Entrezgene);Acc:839875]
AT1G29965	CL.12002	1256	CGTGAGAAA	39	0.42857142857142855	0.89389	Ribosomal protein L18ae/LX family protein [Source:NCBI gene (formerly Entrezgene);Acc:839875]
AT1G29965	CL.12002	1374	ACGAAACAG	23	0.35294117647058826	0.776089	Ribosomal protein L18ae/LX family protein [Source:NCBI gene (formerly Entrezgene);Acc:839875]
AT1G29965	CL.12002	1132	ATAGATTCT	75	0.6545454545454545	0.997844	Ribosomal protein L18ae/LX family protein [Source:NCBI gene (formerly Entrezgene);Acc:839875]
AT1G29965	CL.12002	842	CGTGAGAAT	23	0.45454545454545453	0.613962	Ribosomal protein L18ae/LX family protein [Source:NCBI gene (formerly Entrezgene);Acc:839875]
AT1G29965	CL.12002	1103	ACAGACTGA	64	0.7454545454545455	0.999929	Ribosomal protein L18ae/LX family protein [Source:NCBI gene (formerly Entrezgene);Acc:839875]
AT1G29965	CL.12002	1297	CGAAACAGT	39	0.5	0.806168	Ribosomal protein L18ae/LX family protein [Source:NCBI gene (formerly Entrezgene);Acc:839875]
AT1G29965	CL.12002	802	GATCATAAA	25	0.47058823529411764	0.799354	Ribosomal protein L18ae/LX family protein [Source:NCBI gene (formerly Entrezgene);Acc:839875]
AT1G29970	CL.18396	1291	CGAAATTTG	22	0.42105263157894735	0.683697	60S ribosomal protein L18A-1 [Source:NCBI gene (formerly Entrezgene);Acc:839876]
AT1G29970	CL.18396	1290	TCGAAATTT	23	0.42857142857142855	0.641274	60S ribosomal protein L18A-1 [Source:NCBI gene (formerly Entrezgene);Acc:839876]
AT1G29970	CL.18396	1197	AAGTAGACT	20	0.46153846153846156	0.709024	60S ribosomal protein L18A-1 [Source:NCBI gene (formerly Entrezgene);Acc:839876]
AT1G29970	CL.18396	1334	GCCGAGATT	28	0.5909090909090909	0.913106	60S ribosomal protein L18A-1 [Source:NCBI gene (formerly Entrezgene);Acc:839876]
AT1G29970	CL.18396	1482	TAGGATTGT	33	0.7391304347826086	0.969594	60S ribosomal protein L18A-1 [Source:NCBI gene (formerly Entrezgene);Acc:839876]
AT1G29970	CL.18396	1495	ATTGAGAAA	34	0.34782608695652173	0.856773	60S ribosomal protein L18A-1 [Source:NCBI gene (formerly Entrezgene);Acc:839876]
AT1G29970	CL.18396	1190	TGGTATAAA	21	0.42857142857142855	0.955732	60S ribosomal protein L18A-1 [Source:NCBI gene (formerly Entrezgene);Acc:839876]
AT1G29970	CL.18396	1231	GTATATTTA	21	0.7142857142857143	0.747785	60S ribosomal protein L18A-1 [Source:NCBI gene (formerly Entrezgene);Acc:839876]
AT1G29970	CL.18396	1399	AAATAGATA	45	0.3333333333333333	0.777936	60S ribosomal protein L18A-1 [Source:NCBI gene (formerly Entrezgene);Acc:839876]
AT1G29970	CL.18396	1279	ACATAGATG	21	0.4	0.661263	60S ribosomal protein L18A-1 [Source:NCBI gene (formerly Entrezgene);Acc:839876]
AT1G29970	CL.18396	1430	AAAAATACA	40	0.14705882352941177	0.638258	60S ribosomal protein L18A-1 [Source:NCBI gene (formerly Entrezgene);Acc:839876]
AT1G30380	evm.model.group6.660	176	CTTGATCAT	29	0.34782608695652173	0.809294	photosystem I subunit K [Source:NCBI gene (formerly Entrezgene);Acc:839918]
AT1G30380	evm.model.group6.660	171	ACCAACTTG	27	0.7368421052631579	0.871088	photosystem I subunit K [Source:NCBI gene (formerly Entrezgene);Acc:839918]
AT1G30380	evm.model.group6.660	163	GATCACCTA	21	0.7647058823529411	0.991254	photosystem I subunit K [Source:NCBI gene (formerly Entrezgene);Acc:839918]
AT1G30380	evm.model.group6.660	150	TGCGACTAT	26	0.3333333333333333	0.771599	photosystem I subunit K [Source:NCBI gene (formerly Entrezgene);Acc:839918]
AT1G30380	evm.model.group6.660	242	CAATAGAAA	47	0.19047619047619047	0.663286	photosystem I subunit K [Source:NCBI gene (formerly Entrezgene);Acc:839918]
AT1G30380	evm.model.group6.660	160	TTGGATCAC	22	0.5	0.820364	photosystem I subunit K [Source:NCBI gene (formerly Entrezgene);Acc:839918]
AT1G31330	CL.28629	1184	CTGGACGTT	48	0.0851063829787234	0.62345	photosystem I subunit F [Source:NCBI gene (formerly Entrezgene);Acc:840021]
AT1G31330	CL.28629	759	GGAGATCAT	29	0.375	0.88805	photosystem I subunit F [Source:NCBI gene (formerly Entrezgene);Acc:840021]
AT1G31330	CL.28629	890	GATAAGCGA	22	0.5	0.656322	photosystem I subunit F [Source:NCBI gene (formerly Entrezgene);Acc:840021]
AT1G31330	CL.28629	1109	GCGCATTAT	24	0.42857142857142855	0.684528	photosystem I subunit F [Source:NCBI gene (formerly Entrezgene);Acc:840021]
AT1G31330	CL.28629	890	GATAAGCGA	29	0.55	0.635805	photosystem I subunit F [Source:NCBI gene (formerly Entrezgene);Acc:840021]
AT1G31330	CL.28629	1193	TTCGATCAC	52	0.48717948717948717	0.857788	photosystem I subunit F [Source:NCBI gene (formerly Entrezgene);Acc:840021]
AT1G31330	CL.28629	889	CGATAAGCG	30	0.4117647058823529	0.66295	photosystem I subunit F [Source:NCBI gene (formerly Entrezgene);Acc:840021]
AT1G31330	CL.28629	887	CCCGATAAG	22	0.7647058823529411	0.998735	photosystem I subunit F [Source:NCBI gene (formerly Entrezgene);Acc:840021]
AT1G31330	CL.28629	889	CGATAAGCG	22	0.2857142857142857	0.638916	photosystem I subunit F [Source:NCBI gene (formerly Entrezgene);Acc:840021]
AT1G31330	CL.28629	757	AAGGAGATC	30	0.631578947368421	0.984274	photosystem I subunit F [Source:NCBI gene (formerly Entrezgene);Acc:840021]
AT1G31330	CL.28629	1074	TTCGATCAC	28	0.5	0.923367	photosystem I subunit F [Source:NCBI gene (formerly Entrezgene);Acc:840021]
AT1G31330	CL.28629	847	GGAAAGCTT	21	0.35294117647058826	0.6571	photosystem I subunit F [Source:NCBI gene (formerly Entrezgene);Acc:840021]
AT1G31330	CL.28629	998	CATCAGGCC	25	0.45454545454545453	0.642452	photosystem I subunit F [Source:NCBI gene (formerly Entrezgene);Acc:840021]
AT1G31330	CL.28629	759	GGAGATCAT	24	0.3684210526315789	0.86531	photosystem I subunit F [Source:NCBI gene (formerly Entrezgene);Acc:840021]
AT1G31330	CL.28629	1065	CTGGACGTT	25	0.16666666666666666	0.809158	photosystem I subunit F [Source:NCBI gene (formerly Entrezgene);Acc:840021]
AT1G31330	CL.28629	887	CCCGATAAG	29	0.7916666666666666	0.99984	photosystem I subunit F [Source:NCBI gene (formerly Entrezgene);Acc:840021]
AT1G31330	CL.28629	757	AAGGAGATC	25	0.5333333333333333	0.992561	photosystem I subunit F [Source:NCBI gene (formerly Entrezgene);Acc:840021]
AT1G31340	CL.301	1472	GTGTATTCA	25	0.6111111111111112	0.950181	related to ubiquitin 1 [Source:NCBI gene (formerly Entrezgene);Acc:840023]
AT1G31340	CL.301	1338	GTGTATTCA	27	0.5789473684210527	0.94287	related to ubiquitin 1 [Source:NCBI gene (formerly Entrezgene);Acc:840023]
AT1G31340	CL.301	1247	TTGGAAGGC	22	0.46153846153846156	0.601985	related to ubiquitin 1 [Source:NCBI gene (formerly Entrezgene);Acc:840023]
AT1G31340	CL.301	1221	CTTGAGGTC	22	0.6666666666666666	0.650163	related to ubiquitin 1 [Source:NCBI gene (formerly Entrezgene);Acc:840023]
AT1G31340	evm.model.group1.228	588	CTTGAGGTC	21	0.7272727272727273	0.662537	related to ubiquitin 1 [Source:NCBI gene (formerly Entrezgene);Acc:840023]
AT1G31340	evm.model.group1.228	614	TTGGAAGGC	21	0.46153846153846156	0.629554	related to ubiquitin 1 [Source:NCBI gene (formerly Entrezgene);Acc:840023]
AT1G31340	CL.301	1136	CTTGAGGTC	22	0.6666666666666666	0.650163	related to ubiquitin 1 [Source:NCBI gene (formerly Entrezgene);Acc:840023]
AT1G31340	CL.301	1162	TTGGAAGGC	22	0.46153846153846156	0.601985	related to ubiquitin 1 [Source:NCBI gene (formerly Entrezgene);Acc:840023]
AT1G31340	evm.model.group1.228	705	GTGTATTCA	26	0.6111111111111112	0.943064	related to ubiquitin 1 [Source:NCBI gene (formerly Entrezgene);Acc:840023]
AT1G31340	CL.301	1253	GTGTATTCA	27	0.5789473684210527	0.94287	related to ubiquitin 1 [Source:NCBI gene (formerly Entrezgene);Acc:840023]
AT1G31812	evm.model.group12.848	246	AAGGAGGCG	34	0.4166666666666667	0.675248	acyl-CoA-binding protein 6 [Source:NCBI gene (formerly Entrezgene);Acc:840069]
AT1G31812	evm.model.group12.849	205	AGGAAGAGG	32	0.1724137931034483	0.917557	acyl-CoA-binding protein 6 [Source:NCBI gene (formerly Entrezgene);Acc:840069]
AT1G31812	evm.model.group12.849	189	GTTGAAGGC	32	0.5	0.618366	acyl-CoA-binding protein 6 [Source:NCBI gene (formerly Entrezgene);Acc:840069]
AT1G31812	evm.model.group12.848	176	CTGGAAGGC	35	0.65	0.609061	acyl-CoA-binding protein 6 [Source:NCBI gene (formerly Entrezgene);Acc:840069]
AT1G31812	evm.model.group12.849	207	GAAGAGGCC	32	0.19047619047619047	0.649001	acyl-CoA-binding protein 6 [Source:NCBI gene (formerly Entrezgene);Acc:840069]
AT1G31812	evm.model.group12.848	177	TGGAAGGCA	35	0.4375	0.654497	acyl-CoA-binding protein 6 [Source:NCBI gene (formerly Entrezgene);Acc:840069]
AT1G31812	evm.model.group12.849	249	AAGGAGGCT	22	0.6	0.678368	acyl-CoA-binding protein 6 [Source:NCBI gene (formerly Entrezgene);Acc:840069]
AT1G32060	CL.30674	1226	ACTGACTTC	31	0.23333333333333334	0.913647	phosphoribulokinase [Source:NCBI gene (formerly Entrezgene);Acc:840098]
AT1G32060	CL.30674	1300	TAGTAGTAC	25	0.45454545454545453	0.606093	phosphoribulokinase [Source:NCBI gene (formerly Entrezgene);Acc:840098]
AT1G32060	CL.30674	1451	TACAACTTA	45	0.5909090909090909	0.897987	phosphoribulokinase [Source:NCBI gene (formerly Entrezgene);Acc:840098]
AT1G32060	CL.30674	1178	AGTGAGGCT	26	0.8	0.653484	phosphoribulokinase [Source:NCBI gene (formerly Entrezgene);Acc:840098]
AT1G32060	CL.30674	1210	GTAAACTTC	30	0.15384615384615385	0.714879	phosphoribulokinase [Source:NCBI gene (formerly Entrezgene);Acc:840098]
AT1G32060	CL.30674	1455	ACTTATTGT	49	0.2777777777777778	0.605	phosphoribulokinase [Source:NCBI gene (formerly Entrezgene);Acc:840098]
AT1G32060	CL.30674	1418	TGCGACTGA	48	0.6521739130434783	0.749564	phosphoribulokinase [Source:NCBI gene (formerly Entrezgene);Acc:840098]
AT1G32060	CL.30674	1288	ACTCATTCA	38	0.56	0.661925	phosphoribulokinase [Source:NCBI gene (formerly Entrezgene);Acc:840098]
AT1G32060	CL.30674	1383	ATTGACTTA	34	0.6190476190476191	0.998993	phosphoribulokinase [Source:NCBI gene (formerly Entrezgene);Acc:840098]
AT1G32060	CL.30674	1450	GTACAACTT	46	0.125	0.731608	phosphoribulokinase [Source:NCBI gene (formerly Entrezgene);Acc:840098]
AT1G32060	CL.30674	1524	TTTTAGATC	21	0.35	0.806278	phosphoribulokinase [Source:NCBI gene (formerly Entrezgene);Acc:840098]
AT1G32060	CL.30674	1535	GCGTATGAA	21	0.8	0.636979	phosphoribulokinase [Source:NCBI gene (formerly Entrezgene);Acc:840098]
AT1G32060	CL.30674	1630	ATTGAATAG	20	0.4	0.856317	phosphoribulokinase [Source:NCBI gene (formerly Entrezgene);Acc:840098]
AT1G32060	CL.30674	1431	GCTTATTTC	50	0.4	0.707155	phosphoribulokinase [Source:NCBI gene (formerly Entrezgene);Acc:840098]
AT1G32060	CL.30674	1165	AAGGATTGT	24	0.08695652173913043	0.671863	phosphoribulokinase [Source:NCBI gene (formerly Entrezgene);Acc:840098]
AT1G32060	CL.30674	1129	AACGATCGT	22	0.4117647058823529	0.782143	phosphoribulokinase [Source:NCBI gene (formerly Entrezgene);Acc:840098]
AT1G32200	CL.32269	1192	GGAAATTGT	20	0.2631578947368421	0.984805	phospholipid/glycerol acyltransferase family protein [Source:NCBI gene (formerly Entrezgene);Acc:840112]
AT1G32200	CL.32269	1208	CATAACTCT	21	0.8	0.820268	phospholipid/glycerol acyltransferase family protein [Source:NCBI gene (formerly Entrezgene);Acc:840112]
AT1G32200	CL.32269	1191	GGGAAATTG	20	0.375	0.908121	phospholipid/glycerol acyltransferase family protein [Source:NCBI gene (formerly Entrezgene);Acc:840112]
AT1G32200	CL.32269	1190	TGGGAAATT	20	0.5	0.948902	phospholipid/glycerol acyltransferase family protein [Source:NCBI gene (formerly Entrezgene);Acc:840112]
AT1G32210	CL.10857	848	GTAGAGAGG	20	0.21428571428571427	0.857978	Defender against death (DAD family) protein [Source:NCBI gene (formerly Entrezgene);Acc:840113]
AT1G32220	CL.33241	1208	TCTGAAGGC	30	0.8	0.782117	NAD(P)-binding Rossmann-fold superfamily protein [Source:NCBI gene (formerly Entrezgene);Acc:840114]
AT1G32220	CL.33241	1184	TGTGACAGA	25	0.8	0.62119	NAD(P)-binding Rossmann-fold superfamily protein [Source:NCBI gene (formerly Entrezgene);Acc:840114]
AT1G32220	CL.33241	1226	TGACACCTA	23	0.35294117647058826	0.730177	NAD(P)-binding Rossmann-fold superfamily protein [Source:NCBI gene (formerly Entrezgene);Acc:840114]
AT1G32220	CL.33241	1127	CACAAGACC	23	0.13636363636363635	0.618377	NAD(P)-binding Rossmann-fold superfamily protein [Source:NCBI gene (formerly Entrezgene);Acc:840114]
AT1G32220	CL.33241	1306	GTAAAGACA	31	0.6086956521739131	0.984158	NAD(P)-binding Rossmann-fold superfamily protein [Source:NCBI gene (formerly Entrezgene);Acc:840114]
AT1G32220	evm.model.utg166_4772363_4966345__.6	1174	AAAGATGAC	20	0.36363636363636365	0.699528	NAD(P)-binding Rossmann-fold superfamily protein [Source:NCBI gene (formerly Entrezgene);Acc:840114]
AT1G32220	CL.33241	1308	AAAGACATT	24	0.8333333333333334	0.999842	NAD(P)-binding Rossmann-fold superfamily protein [Source:NCBI gene (formerly Entrezgene);Acc:840114]
AT1G32220	CL.33241	1293	GTCGAATTC	29	0.75	0.927039	NAD(P)-binding Rossmann-fold superfamily protein [Source:NCBI gene (formerly Entrezgene);Acc:840114]
AT1G32220	CL.33241	1224	GATGACACC	25	0.2222222222222222	0.794474	NAD(P)-binding Rossmann-fold superfamily protein [Source:NCBI gene (formerly Entrezgene);Acc:840114]
AT1G32220	CL.33241	1209	CTGAAGGCC	31	0.7142857142857143	0.72232	NAD(P)-binding Rossmann-fold superfamily protein [Source:NCBI gene (formerly Entrezgene);Acc:840114]
AT1G32220	CL.33241	1310	AGACATTAT	25	0.8333333333333334	0.91159	NAD(P)-binding Rossmann-fold superfamily protein [Source:NCBI gene (formerly Entrezgene);Acc:840114]
AT1G32220	CL.33241	1294	TCGAATTCA	30	0.5384615384615384	0.955187	NAD(P)-binding Rossmann-fold superfamily protein [Source:NCBI gene (formerly Entrezgene);Acc:840114]
AT1G32220	CL.33241	1155	TCTGATCTC	27	0.23809523809523808	0.765118	NAD(P)-binding Rossmann-fold superfamily protein [Source:NCBI gene (formerly Entrezgene);Acc:840114]
AT1G32400	CL.7909	1770	ATTAAACGA	27	0.4	0.880386	tobamovirus multiplication 2A [Source:NCBI gene (formerly Entrezgene);Acc:840133]
AT1G32400	CL.7909	1889	TTAAACGAA	27	0.45454545454545453	0.839235	tobamovirus multiplication 2A [Source:NCBI gene (formerly Entrezgene);Acc:840133]
AT1G32400	CL.7909	1870	TGTGAAGTT	28	0.4	0.791245	tobamovirus multiplication 2A [Source:NCBI gene (formerly Entrezgene);Acc:840133]
AT1G32400	CL.7909	1732	TGATAAAAC	27	0.2727272727272727	0.909552	tobamovirus multiplication 2A [Source:NCBI gene (formerly Entrezgene);Acc:840133]
AT1G32400	CL.7909	1850	TGATAAAAC	27	0.2727272727272727	0.909552	tobamovirus multiplication 2A [Source:NCBI gene (formerly Entrezgene);Acc:840133]
AT1G32400	CL.7909	1775	CTGTATAAG	23	0.4	0.67086	tobamovirus multiplication 2A [Source:NCBI gene (formerly Entrezgene);Acc:840133]
AT1G32400	CL.7909	2010	CCTGATAAA	26	0.45	0.982184	tobamovirus multiplication 2A [Source:NCBI gene (formerly Entrezgene);Acc:840133]
AT1G32400	CL.7909	1848	CCTGATAAA	26	0.45	0.982184	tobamovirus multiplication 2A [Source:NCBI gene (formerly Entrezgene);Acc:840133]
AT1G32400	CL.7909	1794	GGGAAATTA	30	0.38095238095238093	0.957868	tobamovirus multiplication 2A [Source:NCBI gene (formerly Entrezgene);Acc:840133]
AT1G32400	CL.7909	1702	ATGAAGCCT	26	0.7894736842105263	0.865433	tobamovirus multiplication 2A [Source:NCBI gene (formerly Entrezgene);Acc:840133]
AT1G32400	CL.7909	1917	ATTAATTGA	26	0.2631578947368421	0.624554	tobamovirus multiplication 2A [Source:NCBI gene (formerly Entrezgene);Acc:840133]
AT1G32400	CL.7909	1986	CATCATTTT	22	0.3157894736842105	0.783737	tobamovirus multiplication 2A [Source:NCBI gene (formerly Entrezgene);Acc:840133]
AT1G32400	CL.7909	1888	ATTAAACGA	27	0.4	0.880386	tobamovirus multiplication 2A [Source:NCBI gene (formerly Entrezgene);Acc:840133]
AT1G32400	CL.7909	1752	TGTGAAGTT	28	0.4	0.791245	tobamovirus multiplication 2A [Source:NCBI gene (formerly Entrezgene);Acc:840133]
AT1G32400	CL.7909	1730	CCTGATAAA	26	0.45	0.982184	tobamovirus multiplication 2A [Source:NCBI gene (formerly Entrezgene);Acc:840133]
AT1G32400	CL.7909	1911	GGGGAAATT	32	0.25925925925925924	0.92658	tobamovirus multiplication 2A [Source:NCBI gene (formerly Entrezgene);Acc:840133]
AT1G32400	CL.7909	1981	CATGAAGCC	27	0.7777777777777778	0.852273	tobamovirus multiplication 2A [Source:NCBI gene (formerly Entrezgene);Acc:840133]
AT1G32400	CL.7909	1693	GAAGAGTTC	24	0.25	0.686464	tobamovirus multiplication 2A [Source:NCBI gene (formerly Entrezgene);Acc:840133]
AT1G32400	CL.7909	1820	ATGAAGCCT	26	0.7894736842105263	0.865433	tobamovirus multiplication 2A [Source:NCBI gene (formerly Entrezgene);Acc:840133]
AT1G32400	CL.7909	2015	TAAAACATG	28	0.3888888888888889	0.80675	tobamovirus multiplication 2A [Source:NCBI gene (formerly Entrezgene);Acc:840133]
AT1G32400	CL.7909	1630	TGGGAGACT	25	0.6190476190476191	0.992527	tobamovirus multiplication 2A [Source:NCBI gene (formerly Entrezgene);Acc:840133]
AT1G32400	CL.7909	1793	GGGGAAATT	32	0.25925925925925924	0.92658	tobamovirus multiplication 2A [Source:NCBI gene (formerly Entrezgene);Acc:840133]
AT1G32400	CL.7909	1769	AATTAAACG	28	0.4375	0.906735	tobamovirus multiplication 2A [Source:NCBI gene (formerly Entrezgene);Acc:840133]
AT1G32400	CL.7909	1680	TTTGACTCC	26	0.38461538461538464	0.999614	tobamovirus multiplication 2A [Source:NCBI gene (formerly Entrezgene);Acc:840133]
AT1G32400	CL.7909	1798	TTTGACTCC	26	0.38461538461538464	0.999593	tobamovirus multiplication 2A [Source:NCBI gene (formerly Entrezgene);Acc:840133]
AT1G32400	CL.7909	2049	AATTAAACG	28	0.4375	0.906735	tobamovirus multiplication 2A [Source:NCBI gene (formerly Entrezgene);Acc:840133]
AT1G32400	CL.7909	2032	TGTGAAGTT	28	0.4	0.791245	tobamovirus multiplication 2A [Source:NCBI gene (formerly Entrezgene);Acc:840133]
AT1G32400	CL.7909	1868	CATCATTTT	22	0.3157894736842105	0.783737	tobamovirus multiplication 2A [Source:NCBI gene (formerly Entrezgene);Acc:840133]
AT1G32400	CL.7909	2012	TGATAAAAC	27	0.2727272727272727	0.909552	tobamovirus multiplication 2A [Source:NCBI gene (formerly Entrezgene);Acc:840133]
AT1G32400	CL.7909	1632	GGAGACTTT	25	0.5217391304347826	0.999768	tobamovirus multiplication 2A [Source:NCBI gene (formerly Entrezgene);Acc:840133]
AT1G32400	CL.7909	1750	GGAGACTTT	25	0.5217391304347826	0.999768	tobamovirus multiplication 2A [Source:NCBI gene (formerly Entrezgene);Acc:840133]
AT1G32400	CL.7909	1973	GAAGAGTTC	24	0.25	0.686464	tobamovirus multiplication 2A [Source:NCBI gene (formerly Entrezgene);Acc:840133]
AT1G32400	CL.7909	2079	ATTAATTGA	26	0.2631578947368421	0.624554	tobamovirus multiplication 2A [Source:NCBI gene (formerly Entrezgene);Acc:840133]
AT1G32400	CL.7909	1657	CTGTATAAG	22	0.4	0.676951	tobamovirus multiplication 2A [Source:NCBI gene (formerly Entrezgene);Acc:840133]
AT1G32400	CL.7909	1937	CTGTATAAG	22	0.4	0.676951	tobamovirus multiplication 2A [Source:NCBI gene (formerly Entrezgene);Acc:840133]
AT1G32400	CL.7909	1887	AATTAAACG	28	0.4375	0.906735	tobamovirus multiplication 2A [Source:NCBI gene (formerly Entrezgene);Acc:840133]
AT1G32400	CL.7909	1569	TTCTATTGT	21	0.3333333333333333	0.968727	tobamovirus multiplication 2A [Source:NCBI gene (formerly Entrezgene);Acc:840133]
AT1G32400	CL.7909	1913	GGAAATTAA	29	0.4117647058823529	0.780161	tobamovirus multiplication 2A [Source:NCBI gene (formerly Entrezgene);Acc:840133]
AT1G32400	CL.7909	1795	GGAAATTAA	29	0.4117647058823529	0.780161	tobamovirus multiplication 2A [Source:NCBI gene (formerly Entrezgene);Acc:840133]
AT1G32400	CL.7909	2075	GGAAATTAA	29	0.4117647058823529	0.780161	tobamovirus multiplication 2A [Source:NCBI gene (formerly Entrezgene);Acc:840133]
AT1G32400	CL.7909	1701	CATGAAGCC	27	0.7777777777777778	0.852273	tobamovirus multiplication 2A [Source:NCBI gene (formerly Entrezgene);Acc:840133]
AT1G32400	CL.7909	2050	ATTAAACGA	27	0.4	0.880386	tobamovirus multiplication 2A [Source:NCBI gene (formerly Entrezgene);Acc:840133]
AT1G32400	CL.7909	2148	CATCATTTT	22	0.3157894736842105	0.783737	tobamovirus multiplication 2A [Source:NCBI gene (formerly Entrezgene);Acc:840133]
AT1G32400	CL.7909	1819	CATGAAGCC	27	0.7777777777777778	0.852273	tobamovirus multiplication 2A [Source:NCBI gene (formerly Entrezgene);Acc:840133]
AT1G32400	CL.7909	1799	ATTAATTGA	26	0.2631578947368421	0.624554	tobamovirus multiplication 2A [Source:NCBI gene (formerly Entrezgene);Acc:840133]
AT1G32400	CL.7909	1811	GAAGAGTTC	24	0.25	0.686464	tobamovirus multiplication 2A [Source:NCBI gene (formerly Entrezgene);Acc:840133]
AT1G32400	CL.7909	1912	GGAGACTTT	25	0.5217391304347826	0.999768	tobamovirus multiplication 2A [Source:NCBI gene (formerly Entrezgene);Acc:840133]
AT1G32400	CL.7909	2051	TTAAACGAA	27	0.45454545454545453	0.839235	tobamovirus multiplication 2A [Source:NCBI gene (formerly Entrezgene);Acc:840133]
AT1G32400	CL.7909	1735	TAAAACATG	28	0.3888888888888889	0.80675	tobamovirus multiplication 2A [Source:NCBI gene (formerly Entrezgene);Acc:840133]
AT1G32400	CL.7909	1748	TGGGAGACT	25	0.6190476190476191	0.992527	tobamovirus multiplication 2A [Source:NCBI gene (formerly Entrezgene);Acc:840133]
AT1G32400	CL.7909	1912	GGGAAATTA	30	0.38095238095238093	0.957868	tobamovirus multiplication 2A [Source:NCBI gene (formerly Entrezgene);Acc:840133]
AT1G32400	CL.7909	1960	TTTGACTCC	26	0.38461538461538464	0.999571	tobamovirus multiplication 2A [Source:NCBI gene (formerly Entrezgene);Acc:840133]
AT1G32400	CL.7909	1771	TTAAACGAA	27	0.45454545454545453	0.839235	tobamovirus multiplication 2A [Source:NCBI gene (formerly Entrezgene);Acc:840133]
AT1G32400	CL.7909	1849	TTCTATTGT	21	0.3333333333333333	0.968727	tobamovirus multiplication 2A [Source:NCBI gene (formerly Entrezgene);Acc:840133]
AT1G32400	CL.7909	1687	TTCTATTGT	21	0.3333333333333333	0.968727	tobamovirus multiplication 2A [Source:NCBI gene (formerly Entrezgene);Acc:840133]
AT1G32400	CL.7909	1910	TGGGAGACT	25	0.6190476190476191	0.992527	tobamovirus multiplication 2A [Source:NCBI gene (formerly Entrezgene);Acc:840133]
AT1G32400	CL.7909	1853	TAAAACATG	28	0.3888888888888889	0.80675	tobamovirus multiplication 2A [Source:NCBI gene (formerly Entrezgene);Acc:840133]
AT1G32400	CL.7909	2074	GGGAAATTA	30	0.38095238095238093	0.957868	tobamovirus multiplication 2A [Source:NCBI gene (formerly Entrezgene);Acc:840133]
AT1G32400	CL.7909	2073	GGGGAAATT	32	0.25925925925925924	0.92658	tobamovirus multiplication 2A [Source:NCBI gene (formerly Entrezgene);Acc:840133]
AT1G32400	CL.7909	1982	ATGAAGCCT	26	0.7894736842105263	0.865433	tobamovirus multiplication 2A [Source:NCBI gene (formerly Entrezgene);Acc:840133]
AT1G32900	CL.11980	2390	AAGGAAGAT	29	0.4444444444444444	0.890923	UDP-Glycosyltransferase superfamily protein [Source:NCBI gene (formerly Entrezgene);Acc:840184]
AT1G32900	CL.11980	2336	CTGGACCTG	24	0.08695652173913043	0.964647	UDP-Glycosyltransferase superfamily protein [Source:NCBI gene (formerly Entrezgene);Acc:840184]
AT1G32900	CL.11980	2426	GAGGAAGGT	35	0.4230769230769231	0.621064	UDP-Glycosyltransferase superfamily protein [Source:NCBI gene (formerly Entrezgene);Acc:840184]
AT1G32900	CL.11980	2366	ATTGAGATT	28	0.8125	0.86727	UDP-Glycosyltransferase superfamily protein [Source:NCBI gene (formerly Entrezgene);Acc:840184]
AT1G32900	CL.11980	2391	AGGAAGATT	29	0.5	0.82881	UDP-Glycosyltransferase superfamily protein [Source:NCBI gene (formerly Entrezgene);Acc:840184]
AT1G32900	CL.11980	2379	CCCGAAGTC	26	0.9444444444444444	0.677602	UDP-Glycosyltransferase superfamily protein [Source:NCBI gene (formerly Entrezgene);Acc:840184]
AT1G32900	CL.11980	2517	TATGATCGA	32	0.42105263157894735	0.758332	UDP-Glycosyltransferase superfamily protein [Source:NCBI gene (formerly Entrezgene);Acc:840184]
AT1G32900	CL.11980	2521	ATCGACTTT	38	0.21212121212121213	0.748722	UDP-Glycosyltransferase superfamily protein [Source:NCBI gene (formerly Entrezgene);Acc:840184]
AT1G33140	evm.model.group4.1250	735	TGAAAGCTC	53	0.7333333333333333	0.739504	Ribosomal protein L6 family [Source:NCBI gene (formerly Entrezgene);Acc:840211]
AT1G33140	evm.model.group4.1250	762	GGAAATTTT	61	0.24	0.980418	Ribosomal protein L6 family [Source:NCBI gene (formerly Entrezgene);Acc:840211]
AT1G33140	CL.19610	1009	GGAAATTTT	53	0.2619047619047619	0.937929	Ribosomal protein L6 family [Source:NCBI gene (formerly Entrezgene);Acc:840211]
AT1G33140	evm.model.group4.1250	713	GGTCAGAGC	47	0.2564102564102564	0.880494	Ribosomal protein L6 family [Source:NCBI gene (formerly Entrezgene);Acc:840211]
AT1G33140	evm.model.group4.1250	691	CAAGATCGA	54	0.28205128205128205	0.643724	Ribosomal protein L6 family [Source:NCBI gene (formerly Entrezgene);Acc:840211]
AT1G33140	evm.model.group4.1250	699	AGGGAGAGC	67	0.24074074074074073	0.807214	Ribosomal protein L6 family [Source:NCBI gene (formerly Entrezgene);Acc:840211]
AT1G33140	CL.19610	960	GGTCAGAGC	39	0.28125	0.856687	Ribosomal protein L6 family [Source:NCBI gene (formerly Entrezgene);Acc:840211]
AT1G33140	CL.19610	1018	TATGATTTT	52	0.4117647058823529	0.817781	Ribosomal protein L6 family [Source:NCBI gene (formerly Entrezgene);Acc:840211]
AT1G33140	CL.19610	938	CAAGATCGA	48	0.2777777777777778	0.69736	Ribosomal protein L6 family [Source:NCBI gene (formerly Entrezgene);Acc:840211]
AT1G33140	evm.model.group4.1250	771	TATGATTTT	62	0.43902439024390244	0.840541	Ribosomal protein L6 family [Source:NCBI gene (formerly Entrezgene);Acc:840211]
AT1G33140	CL.19610	982	TGAAAGCTC	44	0.7307692307692307	0.747158	Ribosomal protein L6 family [Source:NCBI gene (formerly Entrezgene);Acc:840211]
AT1G33140	evm.model.group4.1250	559	CCGAAGATG	41	0.3333333333333333	0.761233	Ribosomal protein L6 family [Source:NCBI gene (formerly Entrezgene);Acc:840211]
AT1G33140	CL.19610	946	AGGGAGAGC	56	0.25	0.775887	Ribosomal protein L6 family [Source:NCBI gene (formerly Entrezgene);Acc:840211]
AT1G33140	CL.19610	806	CCGAAGATG	31	0.375	0.818089	Ribosomal protein L6 family [Source:NCBI gene (formerly Entrezgene);Acc:840211]
AT1G33140	evm.model.group4.1250	768	TTTTATGAT	65	0.47058823529411764	0.628682	Ribosomal protein L6 family [Source:NCBI gene (formerly Entrezgene);Acc:840211]
AT1G34000	evm.model.group9.827	1181	GTGAATAAA	20	0.15789473684210525	0.640282	one-helix protein 2 [Source:NCBI gene (formerly Entrezgene);Acc:840297]
AT1G34000	CL.32500	998	GTGAATAAA	20	0.15789473684210525	0.640282	one-helix protein 2 [Source:NCBI gene (formerly Entrezgene);Acc:840297]
AT1G36160	evm.model.group8.1015	6848	ACTTAGCGT	28	0.3333333333333333	0.714649	acetyl-CoA carboxylase 1 [Source:NCBI gene (formerly Entrezgene);Acc:840521]
AT1G36160	evm.model.group8.1015	7055	GATAATTGT	26	0.3888888888888889	0.809409	acetyl-CoA carboxylase 1 [Source:NCBI gene (formerly Entrezgene);Acc:840521]
AT1G36160	evm.model.group8.1015	6802	TTCCAGATG	20	0.25	0.746993	acetyl-CoA carboxylase 1 [Source:NCBI gene (formerly Entrezgene);Acc:840521]
AT1G36160	evm.model.group8.1015	7044	TGAAATCCC	24	0.6111111111111112	0.918354	acetyl-CoA carboxylase 1 [Source:NCBI gene (formerly Entrezgene);Acc:840521]
AT1G36160	evm.model.group8.1015	7042	TTTGAAATC	26	0.2631578947368421	0.655758	acetyl-CoA carboxylase 1 [Source:NCBI gene (formerly Entrezgene);Acc:840521]
AT1G36160	evm.model.group8.1015	6740	ACTGATTGC	23	0.6923076923076923	0.970181	acetyl-CoA carboxylase 1 [Source:NCBI gene (formerly Entrezgene);Acc:840521]
AT1G36160	evm.model.group8.1015	7043	TTGAAATCC	24	0.375	0.86381	acetyl-CoA carboxylase 1 [Source:NCBI gene (formerly Entrezgene);Acc:840521]
AT1G36180	CL.30430	7558	TTGAAATCC	24	0.375	0.86381	acetyl-CoA carboxylase 2 [Source:NCBI gene (formerly Entrezgene);Acc:840522]
AT1G36180	CL.30430	7363	ACTTAGCGT	28	0.3333333333333333	0.714649	acetyl-CoA carboxylase 2 [Source:NCBI gene (formerly Entrezgene);Acc:840522]
AT1G36180	CL.30430	7559	TGAAATCCC	24	0.6111111111111112	0.918354	acetyl-CoA carboxylase 2 [Source:NCBI gene (formerly Entrezgene);Acc:840522]
AT1G36180	CL.30430	7557	TTTGAAATC	26	0.2631578947368421	0.655758	acetyl-CoA carboxylase 2 [Source:NCBI gene (formerly Entrezgene);Acc:840522]
AT1G36180	CL.30430	7255	ACTGATTGC	23	0.6923076923076923	0.970181	acetyl-CoA carboxylase 2 [Source:NCBI gene (formerly Entrezgene);Acc:840522]
AT1G36180	CL.30430	7317	TTCCAGATG	20	0.25	0.746993	acetyl-CoA carboxylase 2 [Source:NCBI gene (formerly Entrezgene);Acc:840522]
AT1G36180	CL.30430	7570	GATAATTGT	26	0.3888888888888889	0.809409	acetyl-CoA carboxylase 2 [Source:NCBI gene (formerly Entrezgene);Acc:840522]
AT1G36240	evm.model.group9.405	253	GTGGAAAGT	27	0.5	0.865289	Ribosomal protein L7Ae/L30e/S12e/Gadd45 family protein [Source:NCBI gene (formerly Entrezgene);Acc:840530]
AT1G36240	evm.model.group9.405	173	CGAAATCGA	23	0.5	0.751853	Ribosomal protein L7Ae/L30e/S12e/Gadd45 family protein [Source:NCBI gene (formerly Entrezgene);Acc:840530]
AT1G36240	evm.model.utg7713_2287911_2511443__.11	101	CTTGAAGTC	22	0.9333333333333333	0.810837	Ribosomal protein L7Ae/L30e/S12e/Gadd45 family protein [Source:NCBI gene (formerly Entrezgene);Acc:840530]
AT1G36240	evm.model.utg7713_2287911_2511443__.11	119	CGGGAAGGG	23	0.8	0.706882	Ribosomal protein L7Ae/L30e/S12e/Gadd45 family protein [Source:NCBI gene (formerly Entrezgene);Acc:840530]
AT1G36240	evm.model.utg7713_2287911_2511443__.11	95	GAGTACCTT	23	0.35294117647058826	0.745034	Ribosomal protein L7Ae/L30e/S12e/Gadd45 family protein [Source:NCBI gene (formerly Entrezgene);Acc:840530]
AT1G36240	evm.model.group9.405	254	TGGAAAGTA	27	0.5	0.820891	Ribosomal protein L7Ae/L30e/S12e/Gadd45 family protein [Source:NCBI gene (formerly Entrezgene);Acc:840530]
AT1G36240	evm.model.group9.405	317	GACGATGCC	22	0.6666666666666666	0.941881	Ribosomal protein L7Ae/L30e/S12e/Gadd45 family protein [Source:NCBI gene (formerly Entrezgene);Acc:840530]
AT1G36240	evm.model.utg7713_2287911_2511443__.11	360	AGCGAGAAT	56	0.3235294117647059	0.731762	Ribosomal protein L7Ae/L30e/S12e/Gadd45 family protein [Source:NCBI gene (formerly Entrezgene);Acc:840530]
AT1G36240	evm.model.utg7713_2287911_2511443__.11	253	GCGGAAAGT	30	0.6956521739130435	0.956361	Ribosomal protein L7Ae/L30e/S12e/Gadd45 family protein [Source:NCBI gene (formerly Entrezgene);Acc:840530]
AT1G36240	evm.model.utg7713_2287911_2511443__.11	120	GGGAAGGGC	23	0.46153846153846156	0.601011	Ribosomal protein L7Ae/L30e/S12e/Gadd45 family protein [Source:NCBI gene (formerly Entrezgene);Acc:840530]
AT1G36240	evm.model.group9.405	137	CATCATTGC	20	0.21428571428571427	0.747415	Ribosomal protein L7Ae/L30e/S12e/Gadd45 family protein [Source:NCBI gene (formerly Entrezgene);Acc:840530]
AT1G36240	evm.model.utg7713_2287911_2511443__.11	225	GGAAATAAC	31	0.38461538461538464	0.764315	Ribosomal protein L7Ae/L30e/S12e/Gadd45 family protein [Source:NCBI gene (formerly Entrezgene);Acc:840530]
AT1G36240	evm.model.utg7713_2287911_2511443__.11	278	TCTCAGTAT	39	0.6428571428571429	0.606656	Ribosomal protein L7Ae/L30e/S12e/Gadd45 family protein [Source:NCBI gene (formerly Entrezgene);Acc:840530]
AT1G36240	evm.model.utg7713_2287911_2511443__.11	281	CAGTATCAC	35	1.0	0.824307	Ribosomal protein L7Ae/L30e/S12e/Gadd45 family protein [Source:NCBI gene (formerly Entrezgene);Acc:840530]
AT1G36240	evm.model.group9.405	308	CATCATTAA	25	0.2857142857142857	0.682775	Ribosomal protein L7Ae/L30e/S12e/Gadd45 family protein [Source:NCBI gene (formerly Entrezgene);Acc:840530]
AT1G36240	evm.model.utg7713_2287911_2511443__.11	255	GGAAAGTAC	30	0.47368421052631576	0.663304	Ribosomal protein L7Ae/L30e/S12e/Gadd45 family protein [Source:NCBI gene (formerly Entrezgene);Acc:840530]
AT1G36240	evm.model.utg7713_2287911_2511443__.11	317	GACGATGCC	43	0.5384615384615384	0.855055	Ribosomal protein L7Ae/L30e/S12e/Gadd45 family protein [Source:NCBI gene (formerly Entrezgene);Acc:840530]
AT1G36240	evm.model.group9.405	286	TCACAGATC	20	0.4	0.668135	Ribosomal protein L7Ae/L30e/S12e/Gadd45 family protein [Source:NCBI gene (formerly Entrezgene);Acc:840530]
AT1G36240	evm.model.utg7713_2287911_2511443__.11	134	CATCATCAT	27	0.4090909090909091	0.954375	Ribosomal protein L7Ae/L30e/S12e/Gadd45 family protein [Source:NCBI gene (formerly Entrezgene);Acc:840530]
AT1G36240	evm.model.group9.405	225	GGAAATAAC	22	0.47368421052631576	0.917051	Ribosomal protein L7Ae/L30e/S12e/Gadd45 family protein [Source:NCBI gene (formerly Entrezgene);Acc:840530]
AT1G36240	evm.model.utg7713_2287911_2511443__.11	254	CGGAAAGTA	30	0.6818181818181818	0.935653	Ribosomal protein L7Ae/L30e/S12e/Gadd45 family protein [Source:NCBI gene (formerly Entrezgene);Acc:840530]
AT1G36240	evm.model.utg7713_2287911_2511443__.11	308	CATCATTAA	52	0.2	0.608924	Ribosomal protein L7Ae/L30e/S12e/Gadd45 family protein [Source:NCBI gene (formerly Entrezgene);Acc:840530]
AT1G36240	evm.model.utg7713_2287911_2511443__.11	286	TCACAGATC	35	0.5	0.868557	Ribosomal protein L7Ae/L30e/S12e/Gadd45 family protein [Source:NCBI gene (formerly Entrezgene);Acc:840530]
AT1G36240	evm.model.utg7713_2287911_2511443__.11	137	CATCATTGC	28	0.2	0.831027	Ribosomal protein L7Ae/L30e/S12e/Gadd45 family protein [Source:NCBI gene (formerly Entrezgene);Acc:840530]
AT1G41880	evm.model.group1.853	65	ATCGAAGTC	20	0.7647058823529411	0.972079	Ribosomal protein L35Ae family protein [Source:NCBI gene (formerly Entrezgene);Acc:840799]
AT1G41880	evm.model.group1.853	132	GTTAACTGG	22	0.6363636363636364	0.715573	Ribosomal protein L35Ae family protein [Source:NCBI gene (formerly Entrezgene);Acc:840799]
AT1G41880	evm.model.group1.853	255	GGAAACAGC	38	0.08333333333333333	0.65821	Ribosomal protein L35Ae family protein [Source:NCBI gene (formerly Entrezgene);Acc:840799]
AT1G41880	evm.model.group1.853	234	GGCAAGGTC	26	0.3125	0.688717	Ribosomal protein L35Ae family protein [Source:NCBI gene (formerly Entrezgene);Acc:840799]
AT1G41880	evm.model.group1.853	66	TCGAAGTCC	20	0.5833333333333334	0.623363	Ribosomal protein L35Ae family protein [Source:NCBI gene (formerly Entrezgene);Acc:840799]
AT1G42960	CL.6067	1519	AGGGACTGC	21	0.47368421052631576	0.999964	inner membrane localized protein [Source:NCBI gene (formerly Entrezgene);Acc:840894]
AT1G42960	evm.model.group10.1286	975	GTGGACTGC	22	0.38095238095238093	0.999872	inner membrane localized protein [Source:NCBI gene (formerly Entrezgene);Acc:840894]
AT1G42960	evm.model.group10.1286	980	CTGCAGAAC	21	0.5	0.941022	inner membrane localized protein [Source:NCBI gene (formerly Entrezgene);Acc:840894]
AT1G42960	evm.model.group10.1286	1042	GCTTATTAC	21	0.5	0.612182	inner membrane localized protein [Source:NCBI gene (formerly Entrezgene);Acc:840894]
AT1G42960	evm.model.group10.1286	1000	TTTGAGATC	22	0.6	0.879608	inner membrane localized protein [Source:NCBI gene (formerly Entrezgene);Acc:840894]
AT1G42960	CL.6067	1526	GCGAACTCT	22	0.5714285714285714	0.908656	inner membrane localized protein [Source:NCBI gene (formerly Entrezgene);Acc:840894]
AT1G42960	CL.6067	1479	CTGCAGAAC	21	0.5	0.941022	inner membrane localized protein [Source:NCBI gene (formerly Entrezgene);Acc:840894]
AT1G42960	CL.6067	1525	TGCGAACTC	22	0.42857142857142855	0.883361	inner membrane localized protein [Source:NCBI gene (formerly Entrezgene);Acc:840894]
AT1G42960	CL.6067	1541	GCTTATTAC	21	0.5	0.612182	inner membrane localized protein [Source:NCBI gene (formerly Entrezgene);Acc:840894]
AT1G42960	evm.model.group10.1286	1026	TGCGAACTC	22	0.42857142857142855	0.883361	inner membrane localized protein [Source:NCBI gene (formerly Entrezgene);Acc:840894]
AT1G42960	CL.6067	1489	CTCAACACT	23	0.5384615384615384	0.996542	inner membrane localized protein [Source:NCBI gene (formerly Entrezgene);Acc:840894]
AT1G42960	CL.6067	1499	TTTGAGATC	22	0.6	0.879608	inner membrane localized protein [Source:NCBI gene (formerly Entrezgene);Acc:840894]
AT1G42960	evm.model.group10.1286	1020	AGGGACTGC	21	0.47368421052631576	0.999964	inner membrane localized protein [Source:NCBI gene (formerly Entrezgene);Acc:840894]
AT1G42960	evm.model.group10.1286	990	CTCAACACT	23	0.5384615384615384	0.996542	inner membrane localized protein [Source:NCBI gene (formerly Entrezgene);Acc:840894]
AT1G42960	evm.model.group10.1286	989	ACTCAACAC	23	0.5555555555555556	0.790959	inner membrane localized protein [Source:NCBI gene (formerly Entrezgene);Acc:840894]
AT1G42960	CL.6067	1474	GTGGACTGC	22	0.38095238095238093	0.999872	inner membrane localized protein [Source:NCBI gene (formerly Entrezgene);Acc:840894]
AT1G42960	CL.6067	1488	ACTCAACAC	23	0.5555555555555556	0.790959	inner membrane localized protein [Source:NCBI gene (formerly Entrezgene);Acc:840894]
AT1G42960	evm.model.group10.1286	1027	GCGAACTCT	22	0.5714285714285714	0.908656	inner membrane localized protein [Source:NCBI gene (formerly Entrezgene);Acc:840894]
AT1G44575	CL.22913	1061	TGATAGATG	116	0.5529411764705883	0.860078	Chlorophyll A-B binding family protein [Source:NCBI gene (formerly Entrezgene);Acc:841033]
AT1G44575	CL.22913	1135	GATAAGGGA	134	0.3684210526315789	0.630319	Chlorophyll A-B binding family protein [Source:NCBI gene (formerly Entrezgene);Acc:841033]
AT1G44575	CL.22913	1250	TTGGAGATT	232	0.2857142857142857	0.641969	Chlorophyll A-B binding family protein [Source:NCBI gene (formerly Entrezgene);Acc:841033]
AT1G44575	CL.22913	1105	GACAATTTC	121	0.3218390804597701	0.730757	Chlorophyll A-B binding family protein [Source:NCBI gene (formerly Entrezgene);Acc:841033]
AT1G44575	CL.22913	1358	ACATAATGA	193	0.6448598130841121	0.644727	Chlorophyll A-B binding family protein [Source:NCBI gene (formerly Entrezgene);Acc:841033]
AT1G44575	CL.22913	965	ATTGATCTT	62	0.2916666666666667	0.803694	Chlorophyll A-B binding family protein [Source:NCBI gene (formerly Entrezgene);Acc:841033]
AT1G44575	CL.22913	1252	GGAGATTTA	235	0.38509316770186336	0.784892	Chlorophyll A-B binding family protein [Source:NCBI gene (formerly Entrezgene);Acc:841033]
AT1G44575	CL.22913	1306	GGATATCCG	262	0.29891304347826086	0.640018	Chlorophyll A-B binding family protein [Source:NCBI gene (formerly Entrezgene);Acc:841033]
AT1G44575	CL.22913	888	GGTGAGATT	33	0.5416666666666666	0.87082	Chlorophyll A-B binding family protein [Source:NCBI gene (formerly Entrezgene);Acc:841033]
AT1G44575	CL.22913	1334	CGGGAGATT	255	0.3891891891891892	0.699935	Chlorophyll A-B binding family protein [Source:NCBI gene (formerly Entrezgene);Acc:841033]
AT1G44575	CL.22913	898	TCACAGGAA	38	0.8	0.769141	Chlorophyll A-B binding family protein [Source:NCBI gene (formerly Entrezgene);Acc:841033]
AT1G44575	CL.22913	1336	GGAGATTGT	265	0.43783783783783786	0.723981	Chlorophyll A-B binding family protein [Source:NCBI gene (formerly Entrezgene);Acc:841033]
AT1G44575	CL.22913	919	CCCAATTAA	53	0.7209302325581395	0.937703	Chlorophyll A-B binding family protein [Source:NCBI gene (formerly Entrezgene);Acc:841033]
AT1G44575	CL.22913	1050	GAGTAGGAA	49	0.5517241379310345	0.694036	Chlorophyll A-B binding family protein [Source:NCBI gene (formerly Entrezgene);Acc:841033]
AT1G44575	CL.22913	1350	CCATAATGA	275	0.7449664429530202	0.700329	Chlorophyll A-B binding family protein [Source:NCBI gene (formerly Entrezgene);Acc:841033]
AT1G44575	CL.22913	1266	ATGAAATCT	219	0.391812865497076	0.833923	Chlorophyll A-B binding family protein [Source:NCBI gene (formerly Entrezgene);Acc:841033]
AT1G44575	CL.22913	1281	GTAGATCTA	247	0.33695652173913043	0.725719	Chlorophyll A-B binding family protein [Source:NCBI gene (formerly Entrezgene);Acc:841033]
AT1G44575	CL.22913	1094	AGACATTTG	127	0.37777777777777777	0.632652	Chlorophyll A-B binding family protein [Source:NCBI gene (formerly Entrezgene);Acc:841033]
AT1G44575	CL.22913	1267	TGAAATCTC	211	0.44966442953020136	0.751449	Chlorophyll A-B binding family protein [Source:NCBI gene (formerly Entrezgene);Acc:841033]
AT1G44575	CL.22913	612	GTAAATTCG	33	0.19230769230769232	0.938642	Chlorophyll A-B binding family protein [Source:NCBI gene (formerly Entrezgene);Acc:841033]
AT1G44575	CL.22913	951	AGCGAGATC	59	0.4883720930232558	0.926219	Chlorophyll A-B binding family protein [Source:NCBI gene (formerly Entrezgene);Acc:841033]
AT1G44575	CL.22913	1279	ATGTAGATC	252	0.4581005586592179	0.922317	Chlorophyll A-B binding family protein [Source:NCBI gene (formerly Entrezgene);Acc:841033]
AT1G44575	CL.22913	890	TGAGATTAT	32	0.2608695652173913	0.670721	Chlorophyll A-B binding family protein [Source:NCBI gene (formerly Entrezgene);Acc:841033]
AT1G44770	CL.12588	1793	AGTGAAGAT	20	0.6666666666666666	0.740487	elongation factor [Source:NCBI gene (formerly Entrezgene);Acc:841041]
AT1G44770	CL.12588	1578	AGTGAAGAT	20	0.6666666666666666	0.740487	elongation factor [Source:NCBI gene (formerly Entrezgene);Acc:841041]
AT1G44770	CL.12588	1525	GGTAATTAC	20	0.5625	0.959012	elongation factor [Source:NCBI gene (formerly Entrezgene);Acc:841041]
AT1G44770	CL.12588	1740	GGTAATTAC	20	0.5625	0.959012	elongation factor [Source:NCBI gene (formerly Entrezgene);Acc:841041]
AT1G47128	CL.17352	1670	CGTCAATAT	20	0.23529411764705882	0.627679	Granulin repeat cysteine protease family protein [Source:NCBI gene (formerly Entrezgene);Acc:841122]
AT1G47128	CL.17352	2195	CAACACAGA	32	0.9047619047619048	0.759972	Granulin repeat cysteine protease family protein [Source:NCBI gene (formerly Entrezgene);Acc:841122]
AT1G47128	CL.17352	2081	CGACATTTG	39	0.45454545454545453	0.724999	Granulin repeat cysteine protease family protein [Source:NCBI gene (formerly Entrezgene);Acc:841122]
AT1G47128	CL.17352	2069	CAAGATCTT	40	0.3333333333333333	0.943599	Granulin repeat cysteine protease family protein [Source:NCBI gene (formerly Entrezgene);Acc:841122]
AT1G47128	CL.17352	1909	ATTGATTTT	54	0.24390243902439024	0.880544	Granulin repeat cysteine protease family protein [Source:NCBI gene (formerly Entrezgene);Acc:841122]
AT1G47128	CL.17352	1946	GTAGACTTA	52	0.3181818181818182	0.853526	Granulin repeat cysteine protease family protein [Source:NCBI gene (formerly Entrezgene);Acc:841122]
AT1G47128	CL.17352	1970	TCTGAAGGT	70	0.5714285714285714	0.639648	Granulin repeat cysteine protease family protein [Source:NCBI gene (formerly Entrezgene);Acc:841122]
AT1G47128	CL.17352	1744	ACGTATACT	25	0.38095238095238093	0.806626	Granulin repeat cysteine protease family protein [Source:NCBI gene (formerly Entrezgene);Acc:841122]
AT1G47128	CL.17352	2042	CTTAATTTC	51	0.4146341463414634	0.898374	Granulin repeat cysteine protease family protein [Source:NCBI gene (formerly Entrezgene);Acc:841122]
AT1G47128	CL.17352	2061	TGAAAGGCC	39	0.9130434782608695	0.925717	Granulin repeat cysteine protease family protein [Source:NCBI gene (formerly Entrezgene);Acc:841122]
AT1G47128	CL.17352	1811	GGAGAGATA	41	0.4666666666666667	0.964396	Granulin repeat cysteine protease family protein [Source:NCBI gene (formerly Entrezgene);Acc:841122]
AT1G47128	CL.17352	1944	ACGTAGACT	43	0.6666666666666666	0.998466	Granulin repeat cysteine protease family protein [Source:NCBI gene (formerly Entrezgene);Acc:841122]
AT1G47128	CL.17352	1671	GTCAATATT	20	0.25	0.652899	Granulin repeat cysteine protease family protein [Source:NCBI gene (formerly Entrezgene);Acc:841122]
AT1G47128	CL.17352	1836	GAGCAGACT	35	0.4642857142857143	0.871035	Granulin repeat cysteine protease family protein [Source:NCBI gene (formerly Entrezgene);Acc:841122]
AT1G47128	CL.17352	1959	TCTCAGATG	57	0.36363636363636365	0.797536	Granulin repeat cysteine protease family protein [Source:NCBI gene (formerly Entrezgene);Acc:841122]
AT1G47128	CL.17352	1995	TTCAAAAGA	51	0.2222222222222222	0.847277	Granulin repeat cysteine protease family protein [Source:NCBI gene (formerly Entrezgene);Acc:841122]
AT1G47128	CL.17352	2060	ATGAAAGGC	40	0.7777777777777778	0.617036	Granulin repeat cysteine protease family protein [Source:NCBI gene (formerly Entrezgene);Acc:841122]
AT1G47128	CL.17352	1817	ATATAGATT	43	0.8928571428571429	0.835973	Granulin repeat cysteine protease family protein [Source:NCBI gene (formerly Entrezgene);Acc:841122]
AT1G47128	CL.17352	1996	TCAAAAGAT	52	0.4166666666666667	0.941306	Granulin repeat cysteine protease family protein [Source:NCBI gene (formerly Entrezgene);Acc:841122]
AT1G47128	CL.17352	1994	GTTCAAAAG	50	0.2391304347826087	0.891165	Granulin repeat cysteine protease family protein [Source:NCBI gene (formerly Entrezgene);Acc:841122]
AT1G47128	CL.17352	2134	GAGGAATAA	37	0.2857142857142857	0.985962	Granulin repeat cysteine protease family protein [Source:NCBI gene (formerly Entrezgene);Acc:841122]
AT1G47128	CL.17352	1673	CAATATTTC	21	0.3157894736842105	0.820249	Granulin repeat cysteine protease family protein [Source:NCBI gene (formerly Entrezgene);Acc:841122]
AT1G47128	CL.17352	2017	GTGTAGGAA	69	0.6944444444444444	0.718107	Granulin repeat cysteine protease family protein [Source:NCBI gene (formerly Entrezgene);Acc:841122]
AT1G47128	CL.17352	1997	CAAAAGATG	52	0.2222222222222222	0.824159	Granulin repeat cysteine protease family protein [Source:NCBI gene (formerly Entrezgene);Acc:841122]
AT1G47128	CL.17352	2197	ACACAGACC	33	0.5714285714285714	0.825904	Granulin repeat cysteine protease family protein [Source:NCBI gene (formerly Entrezgene);Acc:841122]
AT1G47128	CL.17352	2135	AGGAATAAC	32	0.2222222222222222	0.932795	Granulin repeat cysteine protease family protein [Source:NCBI gene (formerly Entrezgene);Acc:841122]
AT1G47128	CL.17352	1870	GTAGATTGC	52	0.425	0.98934	Granulin repeat cysteine protease family protein [Source:NCBI gene (formerly Entrezgene);Acc:841122]
AT1G47128	CL.17352	2067	GCCAAGATC	40	0.24242424242424243	0.909169	Granulin repeat cysteine protease family protein [Source:NCBI gene (formerly Entrezgene);Acc:841122]
AT1G47128	CL.17352	1868	TTGTAGATT	51	0.6666666666666666	0.974773	Granulin repeat cysteine protease family protein [Source:NCBI gene (formerly Entrezgene);Acc:841122]
AT1G48130	CL.31002	931	CTGTAGACA	29	0.34782608695652173	0.969839	1-cysteine peroxiredoxin 1 [Source:NCBI gene (formerly Entrezgene);Acc:841231]
AT1G48130	CL.31002	895	GGCAAGCAG	20	0.5	0.623383	1-cysteine peroxiredoxin 1 [Source:NCBI gene (formerly Entrezgene);Acc:841231]
AT1G48130	CL.31002	873	CGAAACCAT	25	0.2727272727272727	0.887666	1-cysteine peroxiredoxin 1 [Source:NCBI gene (formerly Entrezgene);Acc:841231]
AT1G48130	CL.31002	1040	GGAAATTTC	36	0.2	0.710677	1-cysteine peroxiredoxin 1 [Source:NCBI gene (formerly Entrezgene);Acc:841231]
AT1G48130	CL.31002	813	GTGTATGGT	22	0.35	0.902528	1-cysteine peroxiredoxin 1 [Source:NCBI gene (formerly Entrezgene);Acc:841231]
AT1G48130	CL.31002	834	TTCGAATGA	20	0.5833333333333334	0.759389	1-cysteine peroxiredoxin 1 [Source:NCBI gene (formerly Entrezgene);Acc:841231]
AT1G48130	CL.31002	871	TTCGAAACC	25	0.19047619047619047	0.614748	1-cysteine peroxiredoxin 1 [Source:NCBI gene (formerly Entrezgene);Acc:841231]
AT1G48130	CL.31002	880	ATTGAAGTC	21	1.0	0.983545	1-cysteine peroxiredoxin 1 [Source:NCBI gene (formerly Entrezgene);Acc:841231]
AT1G48130	CL.31002	1152	GTACAGACT	45	0.38235294117647056	0.700592	1-cysteine peroxiredoxin 1 [Source:NCBI gene (formerly Entrezgene);Acc:841231]
AT1G48130	CL.31002	984	CGAGATCTT	36	0.18181818181818182	0.625562	1-cysteine peroxiredoxin 1 [Source:NCBI gene (formerly Entrezgene);Acc:841231]
AT1G48130	CL.31002	872	TCGAAACCA	25	0.30434782608695654	0.775782	1-cysteine peroxiredoxin 1 [Source:NCBI gene (formerly Entrezgene);Acc:841231]
AT1G48130	CL.31002	1154	ACAGACTCC	46	0.14634146341463414	0.689203	1-cysteine peroxiredoxin 1 [Source:NCBI gene (formerly Entrezgene);Acc:841231]
AT1G48130	CL.31002	935	AGACAGACA	26	0.8666666666666667	0.771966	1-cysteine peroxiredoxin 1 [Source:NCBI gene (formerly Entrezgene);Acc:841231]
AT1G48830	CL.34605	917	AGAAATGGT	64	0.25925925925925924	0.735576	Ribosomal protein S7e family protein [Source:NCBI gene (formerly Entrezgene);Acc:841305]
AT1G48830	CL.34605	817	TCAGAGTAC	46	0.2571428571428571	0.760342	Ribosomal protein S7e family protein [Source:NCBI gene (formerly Entrezgene);Acc:841305]
AT1G48830	CL.34605	815	CGTCAGAGT	43	0.2727272727272727	0.628186	Ribosomal protein S7e family protein [Source:NCBI gene (formerly Entrezgene);Acc:841305]
AT1G48830	CL.34605	996	GGGGATGTC	64	0.4634146341463415	0.849775	Ribosomal protein S7e family protein [Source:NCBI gene (formerly Entrezgene);Acc:841305]
AT1G48830	CL.34605	1097	ACTGATCTT	78	0.12121212121212122	0.818369	Ribosomal protein S7e family protein [Source:NCBI gene (formerly Entrezgene);Acc:841305]
AT1G48830	CL.34605	852	CAAGAGATT	56	0.6410256410256411	0.988114	Ribosomal protein S7e family protein [Source:NCBI gene (formerly Entrezgene);Acc:841305]
AT1G48830	CL.34605	944	GGTGATTCA	80	0.41379310344827586	0.862119	Ribosomal protein S7e family protein [Source:NCBI gene (formerly Entrezgene);Acc:841305]
AT1G48830	CL.34605	1088	CGAGACGTA	53	0.5294117647058824	0.997921	Ribosomal protein S7e family protein [Source:NCBI gene (formerly Entrezgene);Acc:841305]
AT1G48830	CL.34605	1092	ACGTAACTG	67	0.37209302325581395	0.64645	Ribosomal protein S7e family protein [Source:NCBI gene (formerly Entrezgene);Acc:841305]
AT1G48830	CL.34605	808	CGTAACACG	50	0.4	0.854141	Ribosomal protein S7e family protein [Source:NCBI gene (formerly Entrezgene);Acc:841305]
AT1G48830	CL.34605	1136	AGGGATGAT	47	0.17142857142857143	0.653852	Ribosomal protein S7e family protein [Source:NCBI gene (formerly Entrezgene);Acc:841305]
AT1G48830	CL.34605	572	TTCGAGAAC	22	0.23529411764705882	0.708109	Ribosomal protein S7e family protein [Source:NCBI gene (formerly Entrezgene);Acc:841305]
AT1G48830	CL.34605	1132	TGGCAGGGA	49	1.0	0.781185	Ribosomal protein S7e family protein [Source:NCBI gene (formerly Entrezgene);Acc:841305]
AT1G48830	CL.34605	963	GAACAGGTT	77	0.6046511627906976	0.660472	Ribosomal protein S7e family protein [Source:NCBI gene (formerly Entrezgene);Acc:841305]
AT1G48830	CL.34605	1109	ATTGATCAT	73	0.22807017543859648	0.744377	Ribosomal protein S7e family protein [Source:NCBI gene (formerly Entrezgene);Acc:841305]
AT1G48830	CL.34605	802	AAGGAGCGT	47	0.175	0.600676	Ribosomal protein S7e family protein [Source:NCBI gene (formerly Entrezgene);Acc:841305]
AT1G48830	CL.34605	730	ACGGAGATT	35	0.44	0.885029	Ribosomal protein S7e family protein [Source:NCBI gene (formerly Entrezgene);Acc:841305]
AT1G48830	CL.34605	1086	GGCGAGACG	62	0.5454545454545454	0.999712	Ribosomal protein S7e family protein [Source:NCBI gene (formerly Entrezgene);Acc:841305]
AT1G49970	CL.3996	2009	AGGGAGAAA	22	0.4444444444444444	0.925096	CLP protease proteolytic subunit 1 [Source:NCBI gene (formerly Entrezgene);Acc:841420]
AT1G49970	CL.3996	2031	GCGCACAAT	24	0.5	0.648261	CLP protease proteolytic subunit 1 [Source:NCBI gene (formerly Entrezgene);Acc:841420]
AT1G49970	CL.3996	2034	CACAATCTG	21	0.35714285714285715	0.877874	CLP protease proteolytic subunit 1 [Source:NCBI gene (formerly Entrezgene);Acc:841420]
AT1G49970	CL.3996	2214	AGACAAATT	24	0.5833333333333334	0.776299	CLP protease proteolytic subunit 1 [Source:NCBI gene (formerly Entrezgene);Acc:841420]
AT1G49970	CL.3996	2095	GTGGATTAC	29	0.46153846153846156	0.99473	CLP protease proteolytic subunit 1 [Source:NCBI gene (formerly Entrezgene);Acc:841420]
AT1G49970	CL.3996	2256	GTTGATCTA	20	0.3125	0.708022	CLP protease proteolytic subunit 1 [Source:NCBI gene (formerly Entrezgene);Acc:841420]
AT1G49970	CL.3996	2242	GTGTATAAA	29	0.6875	0.642603	CLP protease proteolytic subunit 1 [Source:NCBI gene (formerly Entrezgene);Acc:841420]
AT1G49970	CL.3996	2011	GGAGAAATA	22	0.3157894736842105	0.819224	CLP protease proteolytic subunit 1 [Source:NCBI gene (formerly Entrezgene);Acc:841420]
AT1G49970	CL.3996	2015	AAATATTCA	21	0.375	0.893903	CLP protease proteolytic subunit 1 [Source:NCBI gene (formerly Entrezgene);Acc:841420]
AT1G49970	CL.3996	2212	TCAGACAAA	25	0.782608695652174	0.999907	CLP protease proteolytic subunit 1 [Source:NCBI gene (formerly Entrezgene);Acc:841420]
AT1G49970	CL.3996	2109	CATGACTTC	31	0.6842105263157895	0.998973	CLP protease proteolytic subunit 1 [Source:NCBI gene (formerly Entrezgene);Acc:841420]
AT1G49970	CL.3996	2210	TGTCAGACA	24	0.8235294117647058	0.966618	CLP protease proteolytic subunit 1 [Source:NCBI gene (formerly Entrezgene);Acc:841420]
AT1G49970	CL.3996	2053	TCCGAGATA	30	0.391304347826087	0.998938	CLP protease proteolytic subunit 1 [Source:NCBI gene (formerly Entrezgene);Acc:841420]
AT1G50010	CL.30066	1929	AAGGAGACG	52	0.3888888888888889	0.821118	tubulin alpha-2 chain [Source:NCBI gene (formerly Entrezgene);Acc:841425]
AT1G50010	CL.30066	1993	TCAGACCTA	45	0.38235294117647056	0.651486	tubulin alpha-2 chain [Source:NCBI gene (formerly Entrezgene);Acc:841425]
AT1G50010	evm.model.group8.792	1385	TCAGACCTA	45	0.38235294117647056	0.651486	tubulin alpha-2 chain [Source:NCBI gene (formerly Entrezgene);Acc:841425]
AT1G50010	CL.30066	1847	GAGGAGGGT	43	0.5789473684210527	0.709306	tubulin alpha-2 chain [Source:NCBI gene (formerly Entrezgene);Acc:841425]
AT1G50010	evm.model.group8.792	1300	AAGTAGGTG	40	0.8695652173913043	0.709307	tubulin alpha-2 chain [Source:NCBI gene (formerly Entrezgene);Acc:841425]
AT1G50010	CL.30066	1967	GTCTAGATC	47	0.3333333333333333	0.707513	tubulin alpha-2 chain [Source:NCBI gene (formerly Entrezgene);Acc:841425]
AT1G50010	evm.model.group8.792	1394	GCTGAGACT	60	0.3333333333333333	0.97721	tubulin alpha-2 chain [Source:NCBI gene (formerly Entrezgene);Acc:841425]
AT1G50010	CL.30066	2041	ATCGATTTA	47	0.6052631578947368	0.955816	tubulin alpha-2 chain [Source:NCBI gene (formerly Entrezgene);Acc:841425]
AT1G50010	evm.model.group8.792	1351	ATTGATTAG	56	0.4634146341463415	0.9209	tubulin alpha-2 chain [Source:NCBI gene (formerly Entrezgene);Acc:841425]
AT1G50010	evm.model.group8.792	1285	AGAAAGATT	37	0.21428571428571427	0.625716	tubulin alpha-2 chain [Source:NCBI gene (formerly Entrezgene);Acc:841425]
AT1G50010	evm.model.group8.792	1415	ATGGACAAA	37	0.13513513513513514	0.988283	tubulin alpha-2 chain [Source:NCBI gene (formerly Entrezgene);Acc:841425]
AT1G50010	evm.model.group8.792	1344	GGAGAGTAT	53	0.3611111111111111	0.619405	tubulin alpha-2 chain [Source:NCBI gene (formerly Entrezgene);Acc:841425]
AT1G50010	CL.30066	1893	AGAAAGATT	37	0.21428571428571427	0.625716	tubulin alpha-2 chain [Source:NCBI gene (formerly Entrezgene);Acc:841425]
AT1G50010	evm.model.group8.792	1134	TCCAACTCC	20	0.8125	0.928801	tubulin alpha-2 chain [Source:NCBI gene (formerly Entrezgene);Acc:841425]
AT1G50010	CL.30066	1952	GGAGAGTAT	53	0.3611111111111111	0.619405	tubulin alpha-2 chain [Source:NCBI gene (formerly Entrezgene);Acc:841425]
AT1G50010	CL.30066	1914	GTGCAGAGT	51	0.5	0.934884	tubulin alpha-2 chain [Source:NCBI gene (formerly Entrezgene);Acc:841425]
AT1G50010	CL.30066	1908	AAGTAGGTG	40	0.8695652173913043	0.709307	tubulin alpha-2 chain [Source:NCBI gene (formerly Entrezgene);Acc:841425]
AT1G50010	evm.model.group8.792	1166	CAGGATCGA	21	0.47058823529411764	0.765139	tubulin alpha-2 chain [Source:NCBI gene (formerly Entrezgene);Acc:841425]
AT1G50010	evm.model.group8.792	1227	GGTGAAGGT	39	0.41935483870967744	0.788119	tubulin alpha-2 chain [Source:NCBI gene (formerly Entrezgene);Acc:841425]
AT1G50010	CL.30066	2023	ATGGACAAA	37	0.13513513513513514	0.988283	tubulin alpha-2 chain [Source:NCBI gene (formerly Entrezgene);Acc:841425]
AT1G50010	CL.30066	1959	ATTGATTAG	56	0.4634146341463415	0.9209	tubulin alpha-2 chain [Source:NCBI gene (formerly Entrezgene);Acc:841425]
AT1G50010	evm.model.group8.792	1321	AAGGAGACG	52	0.3888888888888889	0.821118	tubulin alpha-2 chain [Source:NCBI gene (formerly Entrezgene);Acc:841425]
AT1G50010	CL.30066	1774	CAGGATCGA	22	0.4444444444444444	0.749426	tubulin alpha-2 chain [Source:NCBI gene (formerly Entrezgene);Acc:841425]
AT1G50010	evm.model.group8.792	1359	GTCTAGATC	47	0.3333333333333333	0.707513	tubulin alpha-2 chain [Source:NCBI gene (formerly Entrezgene);Acc:841425]
AT1G50010	evm.model.group8.792	1306	GTGCAGAGT	51	0.5	0.934884	tubulin alpha-2 chain [Source:NCBI gene (formerly Entrezgene);Acc:841425]
AT1G50010	CL.30066	2002	GCTGAGACT	60	0.3333333333333333	0.97721	tubulin alpha-2 chain [Source:NCBI gene (formerly Entrezgene);Acc:841425]
AT1G50010	CL.30066	1742	TCCAACTCC	21	0.8235294117647058	0.920437	tubulin alpha-2 chain [Source:NCBI gene (formerly Entrezgene);Acc:841425]
AT1G50010	evm.model.group8.792	1239	GAGGAGGGT	43	0.5789473684210527	0.715691	tubulin alpha-2 chain [Source:NCBI gene (formerly Entrezgene);Acc:841425]
AT1G50010	evm.model.group8.792	1433	ATCGATTTA	47	0.6052631578947368	0.955816	tubulin alpha-2 chain [Source:NCBI gene (formerly Entrezgene);Acc:841425]
AT1G50010	CL.30066	1835	GGTGAAGGT	38	0.41935483870967744	0.808785	tubulin alpha-2 chain [Source:NCBI gene (formerly Entrezgene);Acc:841425]
AT1G50650	CL.3901	782	TTTCAGACC	41	0.6206896551724138	0.798788	Stigma-specific Stig1 family protein [Source:NCBI gene (formerly Entrezgene);Acc:841487]
AT1G50650	CL.3901	903	CCTGAACCA	47	0.1935483870967742	0.811947	Stigma-specific Stig1 family protein [Source:NCBI gene (formerly Entrezgene);Acc:841487]
AT1G50650	CL.3901	884	TTAGAGCTG	49	0.2222222222222222	0.758077	Stigma-specific Stig1 family protein [Source:NCBI gene (formerly Entrezgene);Acc:841487]
AT1G50650	CL.3901	912	GGCGAATAA	49	0.5882352941176471	0.982012	Stigma-specific Stig1 family protein [Source:NCBI gene (formerly Entrezgene);Acc:841487]
AT1G50650	CL.3901	846	AATTATCAA	52	0.6451612903225806	0.694297	Stigma-specific Stig1 family protein [Source:NCBI gene (formerly Entrezgene);Acc:841487]
AT1G50650	CL.3901	840	TCTCAGAAT	44	0.40540540540540543	0.769363	Stigma-specific Stig1 family protein [Source:NCBI gene (formerly Entrezgene);Acc:841487]
AT1G50650	CL.3901	746	ATGAAATCT	28	0.3	0.798683	Stigma-specific Stig1 family protein [Source:NCBI gene (formerly Entrezgene);Acc:841487]
AT1G50650	CL.3901	913	GCGAATAAA	50	0.6842105263157895	0.979159	Stigma-specific Stig1 family protein [Source:NCBI gene (formerly Entrezgene);Acc:841487]
AT1G50650	CL.3901	754	TCTAAGATC	33	0.2692307692307692	0.647423	Stigma-specific Stig1 family protein [Source:NCBI gene (formerly Entrezgene);Acc:841487]
AT1G50650	CL.3901	821	TAAAAGAAT	34	0.3076923076923077	0.932106	Stigma-specific Stig1 family protein [Source:NCBI gene (formerly Entrezgene);Acc:841487]
AT1G50650	CL.3901	857	CCTGAGACC	51	0.4827586206896552	0.723879	Stigma-specific Stig1 family protein [Source:NCBI gene (formerly Entrezgene);Acc:841487]
AT1G50650	CL.3901	747	TGAAATCTC	29	0.4090909090909091	0.807008	Stigma-specific Stig1 family protein [Source:NCBI gene (formerly Entrezgene);Acc:841487]
AT1G51200	CL.11667	1306	GCATAGTTG	22	0.875	0.729174	A20/AN1-like zinc finger family protein [Source:NCBI gene (formerly Entrezgene);Acc:841543]
AT1G51200	CL.11667	1379	GATAAGATA	31	0.43478260869565216	0.883268	A20/AN1-like zinc finger family protein [Source:NCBI gene (formerly Entrezgene);Acc:841543]
AT1G51200	CL.11667	1388	GATAAGATC	28	0.3	0.802206	A20/AN1-like zinc finger family protein [Source:NCBI gene (formerly Entrezgene);Acc:841543]
AT1G51200	CL.11667	1533	GAGAAACGA	51	0.0392156862745098	0.666788	A20/AN1-like zinc finger family protein [Source:NCBI gene (formerly Entrezgene);Acc:841543]
AT1G51200	CL.11667	1378	CGATAAGAT	31	0.42857142857142855	0.698242	A20/AN1-like zinc finger family protein [Source:NCBI gene (formerly Entrezgene);Acc:841543]
AT1G51200	CL.11667	1538	ACGAATCAT	56	0.2222222222222222	0.917169	A20/AN1-like zinc finger family protein [Source:NCBI gene (formerly Entrezgene);Acc:841543]
AT1G51200	CL.11667	1724	TCTTAATAT	21	0.3157894736842105	0.855545	A20/AN1-like zinc finger family protein [Source:NCBI gene (formerly Entrezgene);Acc:841543]
AT1G51200	CL.11667	1376	GCCGATAAG	34	0.5217391304347826	0.855771	A20/AN1-like zinc finger family protein [Source:NCBI gene (formerly Entrezgene);Acc:841543]
AT1G51200	CL.11667	1340	CGCGACGCC	28	0.2777777777777778	0.740402	A20/AN1-like zinc finger family protein [Source:NCBI gene (formerly Entrezgene);Acc:841543]
AT1G51200	CL.11667	1694	CACGATTTT	65	0.75	0.868197	A20/AN1-like zinc finger family protein [Source:NCBI gene (formerly Entrezgene);Acc:841543]
AT1G51200	CL.11667	1352	GCGAAAGCC	26	0.6666666666666666	0.971083	A20/AN1-like zinc finger family protein [Source:NCBI gene (formerly Entrezgene);Acc:841543]
AT1G51200	CL.11667	1347	CCATAGCGA	28	0.5714285714285714	0.710717	A20/AN1-like zinc finger family protein [Source:NCBI gene (formerly Entrezgene);Acc:841543]
AT1G51200	CL.11667	1434	TCTAATTAC	38	0.696969696969697	0.958995	A20/AN1-like zinc finger family protein [Source:NCBI gene (formerly Entrezgene);Acc:841543]
AT1G51200	CL.11667	1351	AGCGAAAGC	25	0.5625	0.866332	A20/AN1-like zinc finger family protein [Source:NCBI gene (formerly Entrezgene);Acc:841543]
AT1G51200	CL.11667	1353	CGAAAGCCA	25	0.9285714285714286	0.843652	A20/AN1-like zinc finger family protein [Source:NCBI gene (formerly Entrezgene);Acc:841543]
AT1G51410	CL.3685	1783	TATAAGACT	22	0.29411764705882354	0.73172	NAD(P)-binding Rossmann-fold superfamily protein [Source:NCBI gene (formerly Entrezgene);Acc:841566]
AT1G51410	CL.3685	1743	GCTTACCCC	35	0.1875	0.96568	NAD(P)-binding Rossmann-fold superfamily protein [Source:NCBI gene (formerly Entrezgene);Acc:841566]
AT1G51410	CL.3685	1573	ATTCATGAG	25	0.5	0.697924	NAD(P)-binding Rossmann-fold superfamily protein [Source:NCBI gene (formerly Entrezgene);Acc:841566]
AT1G51410	CL.3685	1672	AGCAACTTC	37	0.25	0.717652	NAD(P)-binding Rossmann-fold superfamily protein [Source:NCBI gene (formerly Entrezgene);Acc:841566]
AT1G51410	CL.3685	1772	TAAGATTCC	25	0.3	0.983114	NAD(P)-binding Rossmann-fold superfamily protein [Source:NCBI gene (formerly Entrezgene);Acc:841566]
AT1G51410	CL.3685	1767	CCTTATAAG	36	0.2903225806451613	0.724621	NAD(P)-binding Rossmann-fold superfamily protein [Source:NCBI gene (formerly Entrezgene);Acc:841566]
AT1G51410	CL.3685	1803	CATAATTGC	20	0.375	0.809762	NAD(P)-binding Rossmann-fold superfamily protein [Source:NCBI gene (formerly Entrezgene);Acc:841566]
AT1G51410	CL.3685	1790	CTCGAATGT	20	0.3	0.653017	NAD(P)-binding Rossmann-fold superfamily protein [Source:NCBI gene (formerly Entrezgene);Acc:841566]
AT1G51410	CL.3685	1658	TTTAAATCA	37	0.1935483870967742	0.637127	NAD(P)-binding Rossmann-fold superfamily protein [Source:NCBI gene (formerly Entrezgene);Acc:841566]
AT1G51410	CL.3685	1711	GCAAACAGT	39	0.25	0.643201	NAD(P)-binding Rossmann-fold superfamily protein [Source:NCBI gene (formerly Entrezgene);Acc:841566]
AT1G51410	CL.3685	1770	TATAAGATT	26	0.6190476190476191	0.951805	NAD(P)-binding Rossmann-fold superfamily protein [Source:NCBI gene (formerly Entrezgene);Acc:841566]
AT1G51410	CL.3685	1567	AATGAGATT	27	0.5714285714285714	0.960757	NAD(P)-binding Rossmann-fold superfamily protein [Source:NCBI gene (formerly Entrezgene);Acc:841566]
AT1G51410	CL.3685	1713	AAACAGTTT	33	0.6666666666666666	0.628308	NAD(P)-binding Rossmann-fold superfamily protein [Source:NCBI gene (formerly Entrezgene);Acc:841566]
AT1G51410	CL.3685	1605	GTAAATCTG	26	0.25	0.714264	NAD(P)-binding Rossmann-fold superfamily protein [Source:NCBI gene (formerly Entrezgene);Acc:841566]
AT1G51410	CL.3685	1587	ATAAAGATG	24	0.25	0.934665	NAD(P)-binding Rossmann-fold superfamily protein [Source:NCBI gene (formerly Entrezgene);Acc:841566]
AT1G51410	CL.3685	1624	GAAAAACCT	24	0.19047619047619047	0.676267	NAD(P)-binding Rossmann-fold superfamily protein [Source:NCBI gene (formerly Entrezgene);Acc:841566]
AT1G51410	CL.3685	1692	CGGGACTCT	35	0.08571428571428572	0.975863	NAD(P)-binding Rossmann-fold superfamily protein [Source:NCBI gene (formerly Entrezgene);Acc:841566]
AT1G51410	CL.3685	1785	TAAGACTCG	20	0.15789473684210525	0.885236	NAD(P)-binding Rossmann-fold superfamily protein [Source:NCBI gene (formerly Entrezgene);Acc:841566]
AT1G51410	CL.3685	1569	TGAGATTCA	26	0.29411764705882354	0.888002	NAD(P)-binding Rossmann-fold superfamily protein [Source:NCBI gene (formerly Entrezgene);Acc:841566]
AT1G51440	CL.7985	1913	CTTGAACTA	27	0.375	0.879194	alpha/beta-Hydrolases superfamily protein [Source:NCBI gene (formerly Entrezgene);Acc:841569]
AT1G51440	CL.7985	1907	ACTGAACTT	26	0.36363636363636365	0.633172	alpha/beta-Hydrolases superfamily protein [Source:NCBI gene (formerly Entrezgene);Acc:841569]
AT1G51440	CL.7985	1812	CTGGATCCC	20	0.25	0.638399	alpha/beta-Hydrolases superfamily protein [Source:NCBI gene (formerly Entrezgene);Acc:841569]
AT1G51440	CL.7985	1946	AAATACAAA	27	0.5	0.64202	alpha/beta-Hydrolases superfamily protein [Source:NCBI gene (formerly Entrezgene);Acc:841569]
AT1G51650	CL.25552	747	AGATATTTT	27	0.4444444444444444	0.892139	ATP synthase epsilon chain [Source:NCBI gene (formerly Entrezgene);Acc:841590]
AT1G51650	CL.25552	734	CTCTACTTG	26	0.9	0.633472	ATP synthase epsilon chain [Source:NCBI gene (formerly Entrezgene);Acc:841590]
AT1G51650	CL.25552	687	TTGTAGGTC	24	0.9090909090909091	0.700442	ATP synthase epsilon chain [Source:NCBI gene (formerly Entrezgene);Acc:841590]
AT1G51650	CL.25552	801	CACGATTTG	22	0.8333333333333334	0.982686	ATP synthase epsilon chain [Source:NCBI gene (formerly Entrezgene);Acc:841590]
AT1G51650	CL.25552	716	CACGATTTG	28	0.8181818181818182	0.988089	ATP synthase epsilon chain [Source:NCBI gene (formerly Entrezgene);Acc:841590]
AT1G51650	CL.25552	604	AAACAGGCG	25	0.9285714285714286	0.605339	ATP synthase epsilon chain [Source:NCBI gene (formerly Entrezgene);Acc:841590]
AT1G51650	CL.25552	719	GCGAACTCT	24	0.42105263157894735	0.847873	ATP synthase epsilon chain [Source:NCBI gene (formerly Entrezgene);Acc:841590]
AT1G51650	CL.25552	782	TGGAATAAA	27	0.08333333333333333	0.657707	ATP synthase epsilon chain [Source:NCBI gene (formerly Entrezgene);Acc:841590]
AT1G51650	CL.25552	726	ATCGATTGC	30	0.6666666666666666	0.74177	ATP synthase epsilon chain [Source:NCBI gene (formerly Entrezgene);Acc:841590]
AT1G51650	CL.25552	546	CGTAAGACT	25	0.5789473684210527	0.99947	ATP synthase epsilon chain [Source:NCBI gene (formerly Entrezgene);Acc:841590]
AT1G51650	CL.25552	634	GCGAACTCT	32	0.46153846153846156	0.902539	ATP synthase epsilon chain [Source:NCBI gene (formerly Entrezgene);Acc:841590]
AT1G51650	CL.25552	747	GGTGACAGT	22	0.35294117647058826	0.637582	ATP synthase epsilon chain [Source:NCBI gene (formerly Entrezgene);Acc:841590]
AT1G51650	CL.25552	772	TTGTAGGTC	20	0.9	0.715942	ATP synthase epsilon chain [Source:NCBI gene (formerly Entrezgene);Acc:841590]
AT1G51650	CL.25552	811	ATCGATTGC	23	0.6666666666666666	0.80073	ATP synthase epsilon chain [Source:NCBI gene (formerly Entrezgene);Acc:841590]
AT1G51650	CL.25552	580	ATTGATCTT	26	0.25	0.602861	ATP synthase epsilon chain [Source:NCBI gene (formerly Entrezgene);Acc:841590]
AT1G51650	CL.25552	633	TGCGAACTC	32	0.43478260869565216	0.93673	ATP synthase epsilon chain [Source:NCBI gene (formerly Entrezgene);Acc:841590]
AT1G51650	CL.25552	548	TAAGACTTG	25	0.34782608695652173	0.999618	ATP synthase epsilon chain [Source:NCBI gene (formerly Entrezgene);Acc:841590]
AT1G51650	CL.25552	718	TGCGAACTC	23	0.4117647058823529	0.866051	ATP synthase epsilon chain [Source:NCBI gene (formerly Entrezgene);Acc:841590]
AT1G52360	CL.26748	3585	GTAGATTCC	20	0.6363636363636364	0.802164	Coatomer, beta' subunit [Source:NCBI gene (formerly Entrezgene);Acc:841666]
AT1G52360	CL.26748	3323	AAAGACCTA	21	0.23809523809523808	0.97816	Coatomer, beta' subunit [Source:NCBI gene (formerly Entrezgene);Acc:841666]
AT1G52360	CL.26748	3635	CACTATATA	22	0.2	0.886586	Coatomer, beta' subunit [Source:NCBI gene (formerly Entrezgene);Acc:841666]
AT1G52360	evm.model.group7.548	3179	CTATATAAA	22	0.875	0.943469	Coatomer, beta' subunit [Source:NCBI gene (formerly Entrezgene);Acc:841666]
AT1G52360	CL.26748	3491	CACTATATA	22	0.2	0.886586	Coatomer, beta' subunit [Source:NCBI gene (formerly Entrezgene);Acc:841666]
AT1G52360	CL.26748	3488	GTAGATTCC	20	0.6363636363636364	0.802164	Coatomer, beta' subunit [Source:NCBI gene (formerly Entrezgene);Acc:841666]
AT1G52360	CL.26748	3516	CTATATAAA	22	0.875	0.943469	Coatomer, beta' subunit [Source:NCBI gene (formerly Entrezgene);Acc:841666]
AT1G52360	CL.26748	3475	CGAAAGACC	20	0.6363636363636364	0.845588	Coatomer, beta' subunit [Source:NCBI gene (formerly Entrezgene);Acc:841666]
AT1G52360	CL.26748	3637	CTATATAAA	22	0.875	0.943469	Coatomer, beta' subunit [Source:NCBI gene (formerly Entrezgene);Acc:841666]
AT1G52360	CL.26748	3613	CTATATAAA	22	0.875	0.943469	Coatomer, beta' subunit [Source:NCBI gene (formerly Entrezgene);Acc:841666]
AT1G52360	CL.26748	3541	ATAAACCTC	21	0.4666666666666667	0.892367	Coatomer, beta' subunit [Source:NCBI gene (formerly Entrezgene);Acc:841666]
AT1G52360	CL.26748	3415	ATGGAAGGG	22	0.5	0.87754	Coatomer, beta' subunit [Source:NCBI gene (formerly Entrezgene);Acc:841666]
AT1G52360	CL.26748	3514	CACTATATA	22	0.2	0.886586	Coatomer, beta' subunit [Source:NCBI gene (formerly Entrezgene);Acc:841666]
AT1G52360	CL.26748	3429	TTGTAGATT	20	0.8461538461538461	0.928964	Coatomer, beta' subunit [Source:NCBI gene (formerly Entrezgene);Acc:841666]
AT1G52360	evm.model.group7.548	3041	CGAAAGACC	20	0.6363636363636364	0.862831	Coatomer, beta' subunit [Source:NCBI gene (formerly Entrezgene);Acc:841666]
AT1G52360	CL.26748	3357	AAAGACCTA	21	0.23809523809523808	0.97816	Coatomer, beta' subunit [Source:NCBI gene (formerly Entrezgene);Acc:841666]
AT1G52360	evm.model.group7.548	3151	GTAGATTCC	20	0.6363636363636364	0.802164	Coatomer, beta' subunit [Source:NCBI gene (formerly Entrezgene);Acc:841666]
AT1G52360	CL.26748	3486	TTGTAGATT	20	0.8461538461538461	0.928964	Coatomer, beta' subunit [Source:NCBI gene (formerly Entrezgene);Acc:841666]
AT1G52360	CL.26748	3463	TTGTAGATT	20	0.8461538461538461	0.928964	Coatomer, beta' subunit [Source:NCBI gene (formerly Entrezgene);Acc:841666]
AT1G52360	CL.26748	3355	CGAAAGACC	20	0.6363636363636364	0.845588	Coatomer, beta' subunit [Source:NCBI gene (formerly Entrezgene);Acc:841666]
AT1G52360	CL.26748	3449	ATGGAAGGG	22	0.5	0.87754	Coatomer, beta' subunit [Source:NCBI gene (formerly Entrezgene);Acc:841666]
AT1G52360	evm.model.group7.548	3135	ATGGAAGGG	22	0.5	0.87754	Coatomer, beta' subunit [Source:NCBI gene (formerly Entrezgene);Acc:841666]
AT1G52360	evm.model.group7.548	3043	AAAGACCTA	21	0.23809523809523808	0.97816	Coatomer, beta' subunit [Source:NCBI gene (formerly Entrezgene);Acc:841666]
AT1G52360	CL.26748	3378	CGAAAGACC	20	0.6363636363636364	0.845588	Coatomer, beta' subunit [Source:NCBI gene (formerly Entrezgene);Acc:841666]
AT1G52360	CL.26748	3457	CACTATATA	22	0.2	0.886586	Coatomer, beta' subunit [Source:NCBI gene (formerly Entrezgene);Acc:841666]
AT1G52360	CL.26748	3493	CTATATAAA	22	0.875	0.943469	Coatomer, beta' subunit [Source:NCBI gene (formerly Entrezgene);Acc:841666]
AT1G52360	CL.26748	3387	ATAAACCTC	21	0.4666666666666667	0.892367	Coatomer, beta' subunit [Source:NCBI gene (formerly Entrezgene);Acc:841666]
AT1G52360	CL.26748	3465	GTAGATTCC	20	0.6363636363636364	0.802164	Coatomer, beta' subunit [Source:NCBI gene (formerly Entrezgene);Acc:841666]
AT1G52360	CL.26748	3444	ATAAACCTC	21	0.4666666666666667	0.892367	Coatomer, beta' subunit [Source:NCBI gene (formerly Entrezgene);Acc:841666]
AT1G52360	evm.model.group7.548	3107	ATAAACCTC	21	0.4666666666666667	0.892367	Coatomer, beta' subunit [Source:NCBI gene (formerly Entrezgene);Acc:841666]
AT1G52360	CL.26748	3472	ATGGAAGGG	22	0.5	0.87754	Coatomer, beta' subunit [Source:NCBI gene (formerly Entrezgene);Acc:841666]
AT1G52360	CL.26748	3593	ATGGAAGGG	22	0.5	0.87754	Coatomer, beta' subunit [Source:NCBI gene (formerly Entrezgene);Acc:841666]
AT1G52360	CL.26748	3380	AAAGACCTA	21	0.23809523809523808	0.97816	Coatomer, beta' subunit [Source:NCBI gene (formerly Entrezgene);Acc:841666]
AT1G52360	evm.model.group7.548	3177	CACTATATA	22	0.2	0.886586	Coatomer, beta' subunit [Source:NCBI gene (formerly Entrezgene);Acc:841666]
AT1G52360	CL.26748	3611	CACTATATA	22	0.2	0.886586	Coatomer, beta' subunit [Source:NCBI gene (formerly Entrezgene);Acc:841666]
AT1G52360	CL.26748	3421	ATAAACCTC	21	0.4666666666666667	0.892367	Coatomer, beta' subunit [Source:NCBI gene (formerly Entrezgene);Acc:841666]
AT1G52360	CL.26748	3431	GTAGATTCC	20	0.6363636363636364	0.802164	Coatomer, beta' subunit [Source:NCBI gene (formerly Entrezgene);Acc:841666]
AT1G52360	CL.26748	3477	AAAGACCTA	21	0.23809523809523808	0.97816	Coatomer, beta' subunit [Source:NCBI gene (formerly Entrezgene);Acc:841666]
AT1G52360	CL.26748	3583	TTGTAGATT	20	0.8461538461538461	0.928964	Coatomer, beta' subunit [Source:NCBI gene (formerly Entrezgene);Acc:841666]
AT1G52360	CL.26748	3459	CTATATAAA	22	0.875	0.943469	Coatomer, beta' subunit [Source:NCBI gene (formerly Entrezgene);Acc:841666]
AT1G52360	CL.26748	3607	TTGTAGATT	20	0.8461538461538461	0.928964	Coatomer, beta' subunit [Source:NCBI gene (formerly Entrezgene);Acc:841666]
AT1G52360	CL.26748	3321	CGAAAGACC	20	0.6363636363636364	0.862831	Coatomer, beta' subunit [Source:NCBI gene (formerly Entrezgene);Acc:841666]
AT1G52360	evm.model.group7.548	3149	TTGTAGATT	20	0.8461538461538461	0.928964	Coatomer, beta' subunit [Source:NCBI gene (formerly Entrezgene);Acc:841666]
AT1G52360	CL.26748	3499	CGAAAGACC	20	0.6363636363636364	0.862831	Coatomer, beta' subunit [Source:NCBI gene (formerly Entrezgene);Acc:841666]
AT1G52360	CL.26748	3501	AAAGACCTA	21	0.23809523809523808	0.97816	Coatomer, beta' subunit [Source:NCBI gene (formerly Entrezgene);Acc:841666]
AT1G52360	CL.26748	3609	GTAGATTCC	20	0.6363636363636364	0.802164	Coatomer, beta' subunit [Source:NCBI gene (formerly Entrezgene);Acc:841666]
AT1G52360	CL.26748	3565	ATAAACCTC	21	0.4666666666666667	0.892367	Coatomer, beta' subunit [Source:NCBI gene (formerly Entrezgene);Acc:841666]
AT1G52360	CL.26748	3569	ATGGAAGGG	22	0.5	0.87754	Coatomer, beta' subunit [Source:NCBI gene (formerly Entrezgene);Acc:841666]
AT1G52760	CL.7058	1642	CTGAATACT	20	0.7333333333333333	0.921895	lysophospholipase 2 [Source:NCBI gene (formerly Entrezgene);Acc:841709]
AT1G54290	CL.33425	587	AAGGAGTTT	45	0.35714285714285715	0.611022	Translation initiation factor SUI1 family protein [Source:NCBI gene (formerly Entrezgene);Acc:841870]
AT1G54290	evm.model.utg2360_2326162_2337252__.1	226	TTCAACTAC	44	0.7931034482758621	0.782833	Translation initiation factor SUI1 family protein [Source:NCBI gene (formerly Entrezgene);Acc:841870]
AT1G54290	CL.33425	331	CAGCAGACC	22	0.8823529411764706	0.984419	Translation initiation factor SUI1 family protein [Source:NCBI gene (formerly Entrezgene);Acc:841870]
AT1G54290	CL.33425	693	CTGGAGTTG	70	0.1875	0.614688	Translation initiation factor SUI1 family protein [Source:NCBI gene (formerly Entrezgene);Acc:841870]
AT1G54290	evm.model.utg2360_2326162_2337252__.1	694	TATGATTGA	151	0.6263736263736264	0.866001	Translation initiation factor SUI1 family protein [Source:NCBI gene (formerly Entrezgene);Acc:841870]
AT1G54290	CL.33425	707	AAGGATCTG	79	0.36666666666666664	0.899587	Translation initiation factor SUI1 family protein [Source:NCBI gene (formerly Entrezgene);Acc:841870]
AT1G54290	CL.33425	1135	CAAAACTGG	178	0.41304347826086957	0.907727	Translation initiation factor SUI1 family protein [Source:NCBI gene (formerly Entrezgene);Acc:841870]
AT1G54290	CL.33425	1063	AGGGAATCA	206	0.02	0.658685	Translation initiation factor SUI1 family protein [Source:NCBI gene (formerly Entrezgene);Acc:841870]
AT1G54290	evm.model.utg2360_2326162_2337252__.1	189	AAAGAGTCT	38	0.1	0.847928	Translation initiation factor SUI1 family protein [Source:NCBI gene (formerly Entrezgene);Acc:841870]
AT1G54290	CL.33425	873	TGTCAGATG	107	0.5974025974025974	0.852985	Translation initiation factor SUI1 family protein [Source:NCBI gene (formerly Entrezgene);Acc:841870]
AT1G54290	CL.33425	785	TATAATAAT	111	0.2	0.763698	Translation initiation factor SUI1 family protein [Source:NCBI gene (formerly Entrezgene);Acc:841870]
AT1G54290	CL.33425	932	ATTGACTTT	169	0.32413793103448274	0.938344	Translation initiation factor SUI1 family protein [Source:NCBI gene (formerly Entrezgene);Acc:841870]
AT1G54290	CL.33425	530	TTCAACTAC	46	0.7741935483870968	0.791842	Translation initiation factor SUI1 family protein [Source:NCBI gene (formerly Entrezgene);Acc:841870]
AT1G54290	evm.model.utg2360_2326162_2337252__.1	29	GCAGACCTC	23	0.6363636363636364	0.631771	Translation initiation factor SUI1 family protein [Source:NCBI gene (formerly Entrezgene);Acc:841870]
AT1G54290	evm.model.utg2360_2326162_2337252__.1	760	CTGTAGTCC	184	0.7706422018348624	0.882394	Translation initiation factor SUI1 family protein [Source:NCBI gene (formerly Entrezgene);Acc:841870]
AT1G54290	CL.33425	1154	TTCGATTGG	126	0.8295454545454546	0.88301	Translation initiation factor SUI1 family protein [Source:NCBI gene (formerly Entrezgene);Acc:841870]
AT1G54290	evm.model.utg2360_2326162_2337252__.1	481	TATAATAAT	108	0.20430107526881722	0.732665	Translation initiation factor SUI1 family protein [Source:NCBI gene (formerly Entrezgene);Acc:841870]
AT1G54290	CL.33425	838	AGGGACTCT	142	0.10144927536231885	0.898612	Translation initiation factor SUI1 family protein [Source:NCBI gene (formerly Entrezgene);Acc:841870]
AT1G54290	evm.model.utg2360_2326162_2337252__.1	735	AGGGAATCA	206	0.02	0.656028	Translation initiation factor SUI1 family protein [Source:NCBI gene (formerly Entrezgene);Acc:841870]
AT1G54290	CL.33425	998	TATGATTGA	153	0.6195652173913043	0.852775	Translation initiation factor SUI1 family protein [Source:NCBI gene (formerly Entrezgene);Acc:841870]
AT1G54290	CL.33425	956	ATTGACTTT	167	0.32167832167832167	0.932113	Translation initiation factor SUI1 family protein [Source:NCBI gene (formerly Entrezgene);Acc:841870]
AT1G54290	evm.model.utg2360_2326162_2337252__.1	569	TGTCAGATG	106	0.5844155844155844	0.871722	Translation initiation factor SUI1 family protein [Source:NCBI gene (formerly Entrezgene);Acc:841870]
AT1G54290	CL.33425	716	ATCAAGATC	77	0.5925925925925926	0.923787	Translation initiation factor SUI1 family protein [Source:NCBI gene (formerly Entrezgene);Acc:841870]
AT1G54290	evm.model.utg2360_2326162_2337252__.1	27	CAGCAGACC	20	0.875	0.987313	Translation initiation factor SUI1 family protein [Source:NCBI gene (formerly Entrezgene);Acc:841870]
AT1G54290	CL.33425	875	TCAGATGTT	94	0.532258064516129	0.782422	Translation initiation factor SUI1 family protein [Source:NCBI gene (formerly Entrezgene);Acc:841870]
AT1G54290	CL.33425	396	TGTCAGATC	22	0.4375	0.742163	Translation initiation factor SUI1 family protein [Source:NCBI gene (formerly Entrezgene);Acc:841870]
AT1G54290	CL.33425	809	TATAATAAT	108	0.1935483870967742	0.748568	Translation initiation factor SUI1 family protein [Source:NCBI gene (formerly Entrezgene);Acc:841870]
AT1G54290	CL.33425	897	TGTCAGATG	105	0.5921052631578947	0.875049	Translation initiation factor SUI1 family protein [Source:NCBI gene (formerly Entrezgene);Acc:841870]
AT1G54290	CL.33425	575	AAGGATTTC	34	0.36363636363636365	0.891163	Translation initiation factor SUI1 family protein [Source:NCBI gene (formerly Entrezgene);Acc:841870]
AT1G54290	evm.model.utg2360_2326162_2337252__.1	518	CCCGAGCGT	130	0.4945054945054945	0.697852	Translation initiation factor SUI1 family protein [Source:NCBI gene (formerly Entrezgene);Acc:841870]
AT1G54290	CL.33425	899	TCAGATGTT	91	0.5423728813559322	0.774619	Translation initiation factor SUI1 family protein [Source:NCBI gene (formerly Entrezgene);Acc:841870]
AT1G54290	CL.33425	857	TGAGAGATC	157	0.296	0.715209	Translation initiation factor SUI1 family protein [Source:NCBI gene (formerly Entrezgene);Acc:841870]
AT1G54290	CL.33425	683	AAGGATCTG	82	0.36065573770491804	0.870314	Translation initiation factor SUI1 family protein [Source:NCBI gene (formerly Entrezgene);Acc:841870]
AT1G54290	CL.33425	808	ATATAATAA	115	0.15151515151515152	0.769444	Translation initiation factor SUI1 family protein [Source:NCBI gene (formerly Entrezgene);Acc:841870]
AT1G54290	CL.33425	1159	CAAAACTGG	175	0.40875912408759124	0.892945	Translation initiation factor SUI1 family protein [Source:NCBI gene (formerly Entrezgene);Acc:841870]
AT1G54290	CL.33425	928	TATGATTGA	162	0.64	0.809574	Translation initiation factor SUI1 family protein [Source:NCBI gene (formerly Entrezgene);Acc:841870]
AT1G54290	CL.33425	517	AAAGAGTCT	37	0.1	0.871336	Translation initiation factor SUI1 family protein [Source:NCBI gene (formerly Entrezgene);Acc:841870]
AT1G54290	CL.33425	493	AAAGAGTCT	39	0.0967741935483871	0.786037	Translation initiation factor SUI1 family protein [Source:NCBI gene (formerly Entrezgene);Acc:841870]
AT1G54290	evm.model.utg2360_2326162_2337252__.1	247	AAGGATTTC	35	0.34782608695652173	0.884336	Translation initiation factor SUI1 family protein [Source:NCBI gene (formerly Entrezgene);Acc:841870]
AT1G54290	evm.model.utg2360_2326162_2337252__.1	850	TTCGATTGG	124	0.8372093023255814	0.882748	Translation initiation factor SUI1 family protein [Source:NCBI gene (formerly Entrezgene);Acc:841870]
AT1G54290	CL.33425	312	AAGCAGACA	22	0.9	0.831292	Translation initiation factor SUI1 family protein [Source:NCBI gene (formerly Entrezgene);Acc:841870]
AT1G54290	CL.33425	692	ATCAAGATC	80	0.6140350877192983	0.902915	Translation initiation factor SUI1 family protein [Source:NCBI gene (formerly Entrezgene);Acc:841870]
AT1G54290	CL.33425	881	TGAGAGATC	154	0.2845528455284553	0.650903	Translation initiation factor SUI1 family protein [Source:NCBI gene (formerly Entrezgene);Acc:841870]
AT1G54290	CL.33425	1039	AGGGAATCA	208	0.019801980198019802	0.653601	Translation initiation factor SUI1 family protein [Source:NCBI gene (formerly Entrezgene);Acc:841870]
AT1G54290	CL.33425	952	TATGATTGA	160	0.6363636363636364	0.791449	Translation initiation factor SUI1 family protein [Source:NCBI gene (formerly Entrezgene);Acc:841870]
AT1G54290	evm.model.utg2360_2326162_2337252__.1	117	GGCGAATGC	24	0.3888888888888889	0.80364	Translation initiation factor SUI1 family protein [Source:NCBI gene (formerly Entrezgene);Acc:841870]
AT1G54290	CL.33425	1040	GGGAATCAC	214	0.018867924528301886	0.625064	Translation initiation factor SUI1 family protein [Source:NCBI gene (formerly Entrezgene);Acc:841870]
AT1G54290	evm.model.utg2360_2326162_2337252__.1	831	CAAAACTGG	176	0.40875912408759124	0.857835	Translation initiation factor SUI1 family protein [Source:NCBI gene (formerly Entrezgene);Acc:841870]
AT1G54290	CL.33425	1064	CTGTAGTCC	185	0.7706422018348624	0.890914	Translation initiation factor SUI1 family protein [Source:NCBI gene (formerly Entrezgene);Acc:841870]
AT1G54290	CL.33425	551	AAGGATTTC	37	0.32	0.871175	Translation initiation factor SUI1 family protein [Source:NCBI gene (formerly Entrezgene);Acc:841870]
AT1G54290	CL.33425	846	CCCGAGCGT	129	0.4888888888888889	0.694448	Translation initiation factor SUI1 family protein [Source:NCBI gene (formerly Entrezgene);Acc:841870]
AT1G54290	CL.33425	1178	TTCGATTGG	124	0.8372093023255814	0.883163	Translation initiation factor SUI1 family protein [Source:NCBI gene (formerly Entrezgene);Acc:841870]
AT1G54290	CL.33425	554	TTCAACTAC	43	0.7857142857142857	0.790292	Translation initiation factor SUI1 family protein [Source:NCBI gene (formerly Entrezgene);Acc:841870]
AT1G54290	CL.33425	784	ATATAATAA	118	0.15	0.736992	Translation initiation factor SUI1 family protein [Source:NCBI gene (formerly Entrezgene);Acc:841870]
AT1G54290	evm.model.utg2360_2326162_2337252__.1	553	TGAGAGATC	155	0.2845528455284553	0.60352	Translation initiation factor SUI1 family protein [Source:NCBI gene (formerly Entrezgene);Acc:841870]
AT1G54290	evm.model.utg2360_2326162_2337252__.1	8	AAGCAGACA	20	0.9	0.856665	Translation initiation factor SUI1 family protein [Source:NCBI gene (formerly Entrezgene);Acc:841870]
AT1G54290	evm.model.utg2360_2326162_2337252__.1	624	TATGATTGA	161	0.64	0.844685	Translation initiation factor SUI1 family protein [Source:NCBI gene (formerly Entrezgene);Acc:841870]
AT1G54290	evm.model.utg2360_2326162_2337252__.1	534	AGGGACTCT	141	0.10218978102189781	0.907155	Translation initiation factor SUI1 family protein [Source:NCBI gene (formerly Entrezgene);Acc:841870]
AT1G54290	CL.33425	445	GGCGAATGC	24	0.3888888888888889	0.80364	Translation initiation factor SUI1 family protein [Source:NCBI gene (formerly Entrezgene);Acc:841870]
AT1G54290	CL.33425	862	AGGGACTCT	140	0.10294117647058823	0.90353	Translation initiation factor SUI1 family protein [Source:NCBI gene (formerly Entrezgene);Acc:841870]
AT1G54290	CL.33425	1064	GGGAATCAC	211	0.019138755980861243	0.638763	Translation initiation factor SUI1 family protein [Source:NCBI gene (formerly Entrezgene);Acc:841870]
AT1G54290	evm.model.utg2360_2326162_2337252__.1	379	AAGGATCTG	80	0.36666666666666664	0.889088	Translation initiation factor SUI1 family protein [Source:NCBI gene (formerly Entrezgene);Acc:841870]
AT1G54290	evm.model.utg2360_2326162_2337252__.1	628	ATTGACTTT	168	0.3263888888888889	0.957795	Translation initiation factor SUI1 family protein [Source:NCBI gene (formerly Entrezgene);Acc:841870]
AT1G54290	evm.model.utg2360_2326162_2337252__.1	388	ATCAAGATC	79	0.6071428571428571	0.900556	Translation initiation factor SUI1 family protein [Source:NCBI gene (formerly Entrezgene);Acc:841870]
AT1G54290	CL.33425	372	TGTCAGATC	25	0.3888888888888889	0.694082	Translation initiation factor SUI1 family protein [Source:NCBI gene (formerly Entrezgene);Acc:841870]
AT1G54290	evm.model.utg2360_2326162_2337252__.1	571	TCAGATGTT	93	0.5333333333333333	0.767454	Translation initiation factor SUI1 family protein [Source:NCBI gene (formerly Entrezgene);Acc:841870]
AT1G54290	CL.33425	1022	TATGATTGA	151	0.6153846153846154	0.844705	Translation initiation factor SUI1 family protein [Source:NCBI gene (formerly Entrezgene);Acc:841870]
AT1G54290	evm.model.utg2360_2326162_2337252__.1	480	ATATAATAA	115	0.15306122448979592	0.798192	Translation initiation factor SUI1 family protein [Source:NCBI gene (formerly Entrezgene);Acc:841870]
AT1G54290	evm.model.utg2360_2326162_2337252__.1	736	GGGAATCAC	211	0.019138755980861243	0.638763	Translation initiation factor SUI1 family protein [Source:NCBI gene (formerly Entrezgene);Acc:841870]
AT1G54290	CL.33425	1088	CTGTAGTCC	184	0.7706422018348624	0.88402	Translation initiation factor SUI1 family protein [Source:NCBI gene (formerly Entrezgene);Acc:841870]
AT1G54290	CL.33425	421	GGCGAATGC	25	0.3684210526315789	0.791503	Translation initiation factor SUI1 family protein [Source:NCBI gene (formerly Entrezgene);Acc:841870]
AT1G54290	evm.model.utg2360_2326162_2337252__.1	68	TGTCAGATC	23	0.4117647058823529	0.720533	Translation initiation factor SUI1 family protein [Source:NCBI gene (formerly Entrezgene);Acc:841870]
AT1G54290	CL.33425	357	GCAGACCTC	22	0.6363636363636364	0.63883	Translation initiation factor SUI1 family protein [Source:NCBI gene (formerly Entrezgene);Acc:841870]
AT1G54290	CL.33425	822	CCCGAGCGT	132	0.4946236559139785	0.705978	Translation initiation factor SUI1 family protein [Source:NCBI gene (formerly Entrezgene);Acc:841870]
AT1G54790	CL.32976	2058	CTAGATCAT	29	0.6521739130434783	0.999611	GDSL-like Lipase/Acylhydrolase superfamily protein [Source:NCBI gene (formerly Entrezgene);Acc:841920]
AT1G54790	CL.32976	2346	CTTGAGAAT	94	0.21875	0.600252	GDSL-like Lipase/Acylhydrolase superfamily protein [Source:NCBI gene (formerly Entrezgene);Acc:841920]
AT1G54790	CL.32976	2131	ATAGACTTC	39	0.14705882352941177	0.732988	GDSL-like Lipase/Acylhydrolase superfamily protein [Source:NCBI gene (formerly Entrezgene);Acc:841920]
AT1G54790	CL.32976	2341	ACCGACTTG	92	0.24096385542168675	0.951078	GDSL-like Lipase/Acylhydrolase superfamily protein [Source:NCBI gene (formerly Entrezgene);Acc:841920]
AT1G54790	CL.32976	2031	GCCGATTAG	24	0.6428571428571429	0.775473	GDSL-like Lipase/Acylhydrolase superfamily protein [Source:NCBI gene (formerly Entrezgene);Acc:841920]
AT1G54790	CL.32976	2196	AATTACTTG	58	0.9230769230769231	0.848184	GDSL-like Lipase/Acylhydrolase superfamily protein [Source:NCBI gene (formerly Entrezgene);Acc:841920]
AT1G54790	CL.32976	2193	ACTAATTAC	57	0.7837837837837838	0.916707	GDSL-like Lipase/Acylhydrolase superfamily protein [Source:NCBI gene (formerly Entrezgene);Acc:841920]
AT1G54790	CL.32976	1987	CCCAAGCTC	22	0.5882352941176471	0.845791	GDSL-like Lipase/Acylhydrolase superfamily protein [Source:NCBI gene (formerly Entrezgene);Acc:841920]
AT1G54790	CL.32976	2061	GATCATTTG	32	0.45	0.61848	GDSL-like Lipase/Acylhydrolase superfamily protein [Source:NCBI gene (formerly Entrezgene);Acc:841920]
AT1G54790	CL.32976	2034	GATTAGACC	27	0.20833333333333334	0.812052	GDSL-like Lipase/Acylhydrolase superfamily protein [Source:NCBI gene (formerly Entrezgene);Acc:841920]
AT1G54790	CL.32976	2337	TTAGACCGA	89	0.27380952380952384	0.999654	GDSL-like Lipase/Acylhydrolase superfamily protein [Source:NCBI gene (formerly Entrezgene);Acc:841920]
AT1G54790	CL.32976	2446	CTGGAGAGT	52	0.631578947368421	0.97487	GDSL-like Lipase/Acylhydrolase superfamily protein [Source:NCBI gene (formerly Entrezgene);Acc:841920]
AT1G54790	CL.32976	1976	AGGCATATC	20	0.7777777777777778	0.605131	GDSL-like Lipase/Acylhydrolase superfamily protein [Source:NCBI gene (formerly Entrezgene);Acc:841920]
AT1G54790	CL.32976	2129	TTATAGACT	43	0.3448275862068966	0.849071	GDSL-like Lipase/Acylhydrolase superfamily protein [Source:NCBI gene (formerly Entrezgene);Acc:841920]
AT1G54790	CL.32976	2260	TATTATAGG	84	0.25757575757575757	0.64576	GDSL-like Lipase/Acylhydrolase superfamily protein [Source:NCBI gene (formerly Entrezgene);Acc:841920]
AT1G54790	CL.32976	2139	CCGTATTTG	38	0.46153846153846156	0.814099	GDSL-like Lipase/Acylhydrolase superfamily protein [Source:NCBI gene (formerly Entrezgene);Acc:841920]
AT1G54790	CL.32976	1978	GCATATCAA	21	1.0	0.736212	GDSL-like Lipase/Acylhydrolase superfamily protein [Source:NCBI gene (formerly Entrezgene);Acc:841920]
AT1G54790	CL.32976	2235	GGTTACTTA	75	0.6842105263157895	0.638331	GDSL-like Lipase/Acylhydrolase superfamily protein [Source:NCBI gene (formerly Entrezgene);Acc:841920]
AT1G54790	CL.32976	2335	GATTAGACC	79	0.55	0.999642	GDSL-like Lipase/Acylhydrolase superfamily protein [Source:NCBI gene (formerly Entrezgene);Acc:841920]
AT1G54790	CL.32976	2332	ATGGATTAG	74	0.5306122448979592	0.952343	GDSL-like Lipase/Acylhydrolase superfamily protein [Source:NCBI gene (formerly Entrezgene);Acc:841920]
AT1G55020	CL.31381	3412	TGTCATTCA	20	0.6923076923076923	0.83388	lipoxygenase 1 [Source:NCBI gene (formerly Entrezgene);Acc:841944]
AT1G55020	CL.31381	3351	CCGAACCAG	20	0.23529411764705882	0.679588	lipoxygenase 1 [Source:NCBI gene (formerly Entrezgene);Acc:841944]
AT1G55020	CL.31381	3382	CCGAACCAG	20	0.23529411764705882	0.679588	lipoxygenase 1 [Source:NCBI gene (formerly Entrezgene);Acc:841944]
AT1G55020	CL.31381	3443	TGTCATTCA	20	0.6923076923076923	0.83388	lipoxygenase 1 [Source:NCBI gene (formerly Entrezgene);Acc:841944]
AT1G55670	CL.34212	707	TTCAATCAA	48	0.15789473684210525	0.846672	photosystem I subunit G [Source:NCBI gene (formerly Entrezgene);Acc:842016]
AT1G55670	CL.34212	840	TCATATTTG	101	0.9016393442622951	0.734456	photosystem I subunit G [Source:NCBI gene (formerly Entrezgene);Acc:842016]
AT1G55670	CL.34212	545	GAGGAGGTC	26	0.6	0.833046	photosystem I subunit G [Source:NCBI gene (formerly Entrezgene);Acc:842016]
AT1G55670	CL.34212	482	GCCCAGGCT	20	0.5	0.695214	photosystem I subunit G [Source:NCBI gene (formerly Entrezgene);Acc:842016]
AT1G55670	CL.34212	582	CTGGATTCA	30	0.6923076923076923	0.997589	photosystem I subunit G [Source:NCBI gene (formerly Entrezgene);Acc:842016]
AT1G55670	CL.34212	911	CGGCAGATC	72	0.6346153846153846	0.985918	photosystem I subunit G [Source:NCBI gene (formerly Entrezgene);Acc:842016]
AT1G55670	CL.34212	659	ACGAACGGA	39	0.7727272727272727	0.85055	photosystem I subunit G [Source:NCBI gene (formerly Entrezgene);Acc:842016]
AT1G55670	CL.34212	807	CCATAGCGC	93	0.8157894736842105	0.790436	photosystem I subunit G [Source:NCBI gene (formerly Entrezgene);Acc:842016]
AT1G55670	CL.34212	913	GCAGATCGC	72	0.42857142857142855	0.875335	photosystem I subunit G [Source:NCBI gene (formerly Entrezgene);Acc:842016]
AT1G55670	CL.34212	569	ACTAACGAC	26	0.9333333333333333	0.777557	photosystem I subunit G [Source:NCBI gene (formerly Entrezgene);Acc:842016]
AT1G55670	CL.34212	927	ATGGAGTCG	54	0.2857142857142857	0.992601	photosystem I subunit G [Source:NCBI gene (formerly Entrezgene);Acc:842016]
AT1G55670	CL.34212	521	TTCGACGCC	21	0.4	0.753694	photosystem I subunit G [Source:NCBI gene (formerly Entrezgene);Acc:842016]
AT1G55910	CL.7131	2037	GTGGATTTA	28	0.391304347826087	0.974995	zinc transporter 11 [Source:NCBI gene (formerly Entrezgene);Acc:842041]
AT1G55910	CL.12303	1475	GATTACCCT	20	0.15789473684210525	0.842666	zinc transporter 11 [Source:NCBI gene (formerly Entrezgene);Acc:842041]
AT1G55910	CL.12303	1608	CATGAAAGA	26	0.5238095238095238	0.819094	zinc transporter 11 [Source:NCBI gene (formerly Entrezgene);Acc:842041]
AT1G55910	CL.12303	1623	TGGGAGCAA	20	0.5625	0.936348	zinc transporter 11 [Source:NCBI gene (formerly Entrezgene);Acc:842041]
AT1G55910	CL.7131	2005	TGAAAGACT	25	0.55	0.961235	zinc transporter 11 [Source:NCBI gene (formerly Entrezgene);Acc:842041]
AT1G55910	CL.7131	2098	TGGGAGCAA	24	0.55	0.946808	zinc transporter 11 [Source:NCBI gene (formerly Entrezgene);Acc:842041]
AT1G55910	CL.7131	1873	GTACAGATT	20	0.38461538461538464	0.756904	zinc transporter 11 [Source:NCBI gene (formerly Entrezgene);Acc:842041]
AT1G55910	CL.12303	1608	CATGAAAGA	26	0.5238095238095238	0.819094	zinc transporter 11 [Source:NCBI gene (formerly Entrezgene);Acc:842041]
AT1G55910	CL.12303	1599	TGAGAATAA	29	0.32	0.938007	zinc transporter 11 [Source:NCBI gene (formerly Entrezgene);Acc:842041]
AT1G55910	CL.12303	1562	GTGGATTTA	25	0.2631578947368421	0.796236	zinc transporter 11 [Source:NCBI gene (formerly Entrezgene);Acc:842041]
AT1G55910	CL.12303	1610	TGAAAGACT	26	0.8333333333333334	0.993395	zinc transporter 11 [Source:NCBI gene (formerly Entrezgene);Acc:842041]
AT1G55910	CL.7131	2085	TGAAAGACT	25	0.55	0.961235	zinc transporter 11 [Source:NCBI gene (formerly Entrezgene);Acc:842041]
AT1G55910	CL.7131	1992	TTTGAGAAT	32	0.32142857142857145	0.982573	zinc transporter 11 [Source:NCBI gene (formerly Entrezgene);Acc:842041]
AT1G55910	CL.12303	1612	AAAGACTGG	22	0.42105263157894735	0.999942	zinc transporter 11 [Source:NCBI gene (formerly Entrezgene);Acc:842041]
AT1G55910	CL.7131	1894	TGGGACCAC	23	0.13636363636363635	0.97966	zinc transporter 11 [Source:NCBI gene (formerly Entrezgene);Acc:842041]
AT1G55910	CL.12303	1623	TGGGAGCAA	20	0.5625	0.936348	zinc transporter 11 [Source:NCBI gene (formerly Entrezgene);Acc:842041]
AT1G55910	CL.7131	1974	TGGGACCAC	23	0.13636363636363635	0.97966	zinc transporter 11 [Source:NCBI gene (formerly Entrezgene);Acc:842041]
AT1G55910	CL.12303	1612	AAAGACTGG	22	0.42105263157894735	0.999942	zinc transporter 11 [Source:NCBI gene (formerly Entrezgene);Acc:842041]
AT1G55910	CL.12303	1610	TGAAAGACT	26	0.8333333333333334	0.993395	zinc transporter 11 [Source:NCBI gene (formerly Entrezgene);Acc:842041]
AT1G55910	CL.12303	1600	GAGAATAAC	29	0.25	0.658834	zinc transporter 11 [Source:NCBI gene (formerly Entrezgene);Acc:842041]
AT1G55910	CL.7131	2072	TTTGAGAAT	32	0.32142857142857145	0.982573	zinc transporter 11 [Source:NCBI gene (formerly Entrezgene);Acc:842041]
AT1G55910	CL.12303	1605	TAACATGAA	26	0.4375	0.719809	zinc transporter 11 [Source:NCBI gene (formerly Entrezgene);Acc:842041]
AT1G55910	CL.12303	1600	GAGAATAAC	29	0.25	0.658834	zinc transporter 11 [Source:NCBI gene (formerly Entrezgene);Acc:842041]
AT1G55910	CL.7131	1875	ACAGATTAC	22	0.3888888888888889	0.948322	zinc transporter 11 [Source:NCBI gene (formerly Entrezgene);Acc:842041]
AT1G55910	CL.12303	1597	TTTGAGAAT	29	0.4782608695652174	0.991516	zinc transporter 11 [Source:NCBI gene (formerly Entrezgene);Acc:842041]
AT1G55910	CL.12303	1475	GATTACCCT	20	0.15789473684210525	0.842666	zinc transporter 11 [Source:NCBI gene (formerly Entrezgene);Acc:842041]
AT1G55910	CL.12303	1597	TTTGAGAAT	29	0.4782608695652174	0.991516	zinc transporter 11 [Source:NCBI gene (formerly Entrezgene);Acc:842041]
AT1G55910	CL.12303	1562	GTGGATTTA	25	0.2631578947368421	0.796236	zinc transporter 11 [Source:NCBI gene (formerly Entrezgene);Acc:842041]
AT1G55910	CL.7131	2087	AAAGACTGG	25	0.38095238095238093	0.999782	zinc transporter 11 [Source:NCBI gene (formerly Entrezgene);Acc:842041]
AT1G55910	CL.7131	1957	GTGGATTTA	28	0.391304347826087	0.974995	zinc transporter 11 [Source:NCBI gene (formerly Entrezgene);Acc:842041]
AT1G55910	CL.12303	1599	TGAGAATAA	29	0.32	0.938007	zinc transporter 11 [Source:NCBI gene (formerly Entrezgene);Acc:842041]
AT1G55910	CL.7131	2007	AAAGACTGG	25	0.38095238095238093	0.999782	zinc transporter 11 [Source:NCBI gene (formerly Entrezgene);Acc:842041]
AT1G55910	CL.7131	1953	GTACAGATT	20	0.38461538461538464	0.756904	zinc transporter 11 [Source:NCBI gene (formerly Entrezgene);Acc:842041]
AT1G55910	CL.7131	1955	ACAGATTAC	23	0.3684210526315789	0.946027	zinc transporter 11 [Source:NCBI gene (formerly Entrezgene);Acc:842041]
AT1G55910	CL.12303	1605	TAACATGAA	26	0.4375	0.719809	zinc transporter 11 [Source:NCBI gene (formerly Entrezgene);Acc:842041]
AT1G55910	CL.7131	2018	TGGGAGCAA	24	0.55	0.946808	zinc transporter 11 [Source:NCBI gene (formerly Entrezgene);Acc:842041]
AT1G56070	CL.2801	2968	GAACAGTTG	50	0.7777777777777778	0.620308	Ribosomal protein S5/Elongation factor G/III/V family protein [Source:NCBI gene (formerly Entrezgene);Acc:842058]
AT1G56070	CL.2801	2762	AGATAGATT	51	0.6285714285714286	0.864471	Ribosomal protein S5/Elongation factor G/III/V family protein [Source:NCBI gene (formerly Entrezgene);Acc:842058]
AT1G56070	CL.2801	3076	GACGAAGTC	47	0.7272727272727273	0.862166	Ribosomal protein S5/Elongation factor G/III/V family protein [Source:NCBI gene (formerly Entrezgene);Acc:842058]
AT1G56070	CL.2801	3259	TGTTATCTG	55	0.7272727272727273	0.756048	Ribosomal protein S5/Elongation factor G/III/V family protein [Source:NCBI gene (formerly Entrezgene);Acc:842058]
AT1G56070	CL.2801	2846	GAATAGATG	69	0.5102040816326531	0.990481	Ribosomal protein S5/Elongation factor G/III/V family protein [Source:NCBI gene (formerly Entrezgene);Acc:842058]
AT1G56070	CL.2801	3015	GATGAAGGC	45	0.7647058823529411	0.79688	Ribosomal protein S5/Elongation factor G/III/V family protein [Source:NCBI gene (formerly Entrezgene);Acc:842058]
AT1G56070	CL.2801	2735	GCAGATTAC	40	0.4722222222222222	0.972276	Ribosomal protein S5/Elongation factor G/III/V family protein [Source:NCBI gene (formerly Entrezgene);Acc:842058]
AT1G56070	CL.2801	2764	ATAGATTAT	51	0.55	0.934044	Ribosomal protein S5/Elongation factor G/III/V family protein [Source:NCBI gene (formerly Entrezgene);Acc:842058]
AT1G56070	CL.2801	2990	GATGAAAGC	61	0.4888888888888889	0.856173	Ribosomal protein S5/Elongation factor G/III/V family protein [Source:NCBI gene (formerly Entrezgene);Acc:842058]
AT1G56070	CL.2801	2769	TTATAGATT	51	0.5945945945945946	0.843557	Ribosomal protein S5/Elongation factor G/III/V family protein [Source:NCBI gene (formerly Entrezgene);Acc:842058]
AT1G56070	CL.2801	3151	AGACATATA	63	0.26	0.728947	Ribosomal protein S5/Elongation factor G/III/V family protein [Source:NCBI gene (formerly Entrezgene);Acc:842058]
AT1G56070	CL.2801	2987	GTAGATGAA	60	0.43243243243243246	0.782979	Ribosomal protein S5/Elongation factor G/III/V family protein [Source:NCBI gene (formerly Entrezgene);Acc:842058]
AT1G56070	CL.2801	2654	GATGACCAA	22	0.29411764705882354	0.658306	Ribosomal protein S5/Elongation factor G/III/V family protein [Source:NCBI gene (formerly Entrezgene);Acc:842058]
AT1G56070	CL.2801	3012	GTTGATGAA	48	0.5172413793103449	0.720716	Ribosomal protein S5/Elongation factor G/III/V family protein [Source:NCBI gene (formerly Entrezgene);Acc:842058]
AT1G56070	CL.2801	3113	AAGCATGTA	55	0.39285714285714285	0.686669	Ribosomal protein S5/Elongation factor G/III/V family protein [Source:NCBI gene (formerly Entrezgene);Acc:842058]
AT1G56070	CL.2801	2733	GAGCAGATT	40	0.6296296296296297	0.841579	Ribosomal protein S5/Elongation factor G/III/V family protein [Source:NCBI gene (formerly Entrezgene);Acc:842058]
AT1G56070	CL.2801	2992	TGAAAGCCT	58	0.5897435897435898	0.69717	Ribosomal protein S5/Elongation factor G/III/V family protein [Source:NCBI gene (formerly Entrezgene);Acc:842058]
AT1G56070	CL.2801	2789	TTTCATTAA	50	0.275	0.929439	Ribosomal protein S5/Elongation factor G/III/V family protein [Source:NCBI gene (formerly Entrezgene);Acc:842058]
AT1G56070	CL.2801	2985	ATGTAGATG	64	0.574468085106383	0.990357	Ribosomal protein S5/Elongation factor G/III/V family protein [Source:NCBI gene (formerly Entrezgene);Acc:842058]
AT1G56070	CL.2801	3212	TCTGACTGG	45	0.11764705882352941	0.624027	Ribosomal protein S5/Elongation factor G/III/V family protein [Source:NCBI gene (formerly Entrezgene);Acc:842058]
AT1G56070	CL.2801	3217	CTGGATTAT	57	0.40816326530612246	0.973789	Ribosomal protein S5/Elongation factor G/III/V family protein [Source:NCBI gene (formerly Entrezgene);Acc:842058]
AT1G56330	CL.2820	1351	CTATATTCA	20	0.6666666666666666	0.677814	secretion-associated RAS 1B [Source:NCBI gene (formerly Entrezgene);Acc:842086]
AT1G56330	CL.2820	1287	AGTGAAGGT	21	0.8	0.732213	secretion-associated RAS 1B [Source:NCBI gene (formerly Entrezgene);Acc:842086]
AT1G56330	CL.2820	979	TGGGAAATA	24	0.3157894736842105	0.990426	secretion-associated RAS 1B [Source:NCBI gene (formerly Entrezgene);Acc:842086]
AT1G56330	CL.2820	835	GGAAATAAA	23	0.5294117647058824	0.98193	secretion-associated RAS 1B [Source:NCBI gene (formerly Entrezgene);Acc:842086]
AT1G56330	CL.2820	1211	GGGAAGATG	21	0.19047619047619047	0.657455	secretion-associated RAS 1B [Source:NCBI gene (formerly Entrezgene);Acc:842086]
AT1G56330	CL.2820	834	GGGAAATAA	24	0.3684210526315789	0.979103	secretion-associated RAS 1B [Source:NCBI gene (formerly Entrezgene);Acc:842086]
AT1G56330	CL.2820	934	GGGGAGTCT	42	0.4074074074074074	0.615225	secretion-associated RAS 1B [Source:NCBI gene (formerly Entrezgene);Acc:842086]
AT1G56330	CL.2820	781	CTCGATGCG	20	0.5625	0.929191	secretion-associated RAS 1B [Source:NCBI gene (formerly Entrezgene);Acc:842086]
AT1G56330	CL.2820	1147	GGTCATTTC	27	0.8461538461538461	0.740758	secretion-associated RAS 1B [Source:NCBI gene (formerly Entrezgene);Acc:842086]
AT1G56330	CL.2820	1293	GGTCATTTC	27	0.8461538461538461	0.740758	secretion-associated RAS 1B [Source:NCBI gene (formerly Entrezgene);Acc:842086]
AT1G56330	CL.2820	1137	AGACAGTGA	20	0.5714285714285714	0.947673	secretion-associated RAS 1B [Source:NCBI gene (formerly Entrezgene);Acc:842086]
AT1G56330	CL.2820	1329	CACGACAAG	30	0.64	0.914917	secretion-associated RAS 1B [Source:NCBI gene (formerly Entrezgene);Acc:842086]
AT1G56330	CL.2820	1475	CACGACAAG	30	0.64	0.914917	secretion-associated RAS 1B [Source:NCBI gene (formerly Entrezgene);Acc:842086]
AT1G56330	CL.2820	1497	CTATATTCA	20	0.6666666666666666	0.677814	secretion-associated RAS 1B [Source:NCBI gene (formerly Entrezgene);Acc:842086]
AT1G56330	CL.2820	1286	CCGGACTCT	30	0.44	0.999956	secretion-associated RAS 1B [Source:NCBI gene (formerly Entrezgene);Acc:842086]
AT1G56330	CL.2820	981	GGAAATAAA	23	0.5294117647058824	0.98193	secretion-associated RAS 1B [Source:NCBI gene (formerly Entrezgene);Acc:842086]
AT1G56330	CL.2820	1135	TGAGACAGT	22	0.47368421052631576	0.999835	secretion-associated RAS 1B [Source:NCBI gene (formerly Entrezgene);Acc:842086]
AT1G56330	CL.2820	1065	GGGAAGATG	21	0.19047619047619047	0.657455	secretion-associated RAS 1B [Source:NCBI gene (formerly Entrezgene);Acc:842086]
AT1G56330	CL.2820	980	GGGAAATAA	24	0.3684210526315789	0.979103	secretion-associated RAS 1B [Source:NCBI gene (formerly Entrezgene);Acc:842086]
AT1G56330	CL.2820	1172	ATCGAACTA	25	0.4117647058823529	0.739224	secretion-associated RAS 1B [Source:NCBI gene (formerly Entrezgene);Acc:842086]
AT1G56330	CL.2820	1141	AGTGAAGGT	22	0.7272727272727273	0.731531	secretion-associated RAS 1B [Source:NCBI gene (formerly Entrezgene);Acc:842086]
AT1G56330	CL.2820	1318	ATCGAACTA	25	0.4117647058823529	0.739224	secretion-associated RAS 1B [Source:NCBI gene (formerly Entrezgene);Acc:842086]
AT1G56330	CL.2820	1432	CCGGACTCT	30	0.44	0.999956	secretion-associated RAS 1B [Source:NCBI gene (formerly Entrezgene);Acc:842086]
AT1G56330	CL.2820	1080	GGGGAGTCT	41	0.4074074074074074	0.665927	secretion-associated RAS 1B [Source:NCBI gene (formerly Entrezgene);Acc:842086]
AT1G56330	CL.2820	1281	TGAGACAGT	22	0.47368421052631576	0.999835	secretion-associated RAS 1B [Source:NCBI gene (formerly Entrezgene);Acc:842086]
AT1G56330	CL.2820	833	TGGGAAATA	24	0.3157894736842105	0.990426	secretion-associated RAS 1B [Source:NCBI gene (formerly Entrezgene);Acc:842086]
AT1G56330	CL.2820	927	CTCGATGCG	20	0.5625	0.929191	secretion-associated RAS 1B [Source:NCBI gene (formerly Entrezgene);Acc:842086]
AT1G56330	CL.2820	1283	AGACAGTGA	20	0.5714285714285714	0.947673	secretion-associated RAS 1B [Source:NCBI gene (formerly Entrezgene);Acc:842086]
AT1G58440	CL.6900	2420	GAGGAATTC	26	0.3	0.63638	FAD/NAD(P)-binding oxidoreductase family protein [Source:NCBI gene (formerly Entrezgene);Acc:842213]
AT1G58440	CL.6900	2437	TAATAGATA	23	0.4117647058823529	0.711828	FAD/NAD(P)-binding oxidoreductase family protein [Source:NCBI gene (formerly Entrezgene);Acc:842213]
AT1G58440	CL.6900	2333	TCGTAGGAA	21	0.6	0.75139	FAD/NAD(P)-binding oxidoreductase family protein [Source:NCBI gene (formerly Entrezgene);Acc:842213]
AT1G59870	CL.27176	6233	GGAAACAAT	31	0.26666666666666666	0.992209	ABC-2 and Plant PDR ABC-type transporter family protein [Source:NCBI gene (formerly Entrezgene);Acc:842281]
AT1G59870	CL.27176	1956	TCAGATCTG	20	0.42857142857142855	0.756765	ABC-2 and Plant PDR ABC-type transporter family protein [Source:NCBI gene (formerly Entrezgene);Acc:842281]
AT1G59870	CL.8035	5242	CTAGACATT	22	0.5238095238095238	0.999982	ABC-2 and Plant PDR ABC-type transporter family protein [Source:NCBI gene (formerly Entrezgene);Acc:842281]
AT1G59870	CL.8035	5398	AGGCAGACC	42	0.6538461538461539	0.835527	ABC-2 and Plant PDR ABC-type transporter family protein [Source:NCBI gene (formerly Entrezgene);Acc:842281]
AT1G59870	CL.27176	2109	AAAGATAGA	35	0.37037037037037035	0.867739	ABC-2 and Plant PDR ABC-type transporter family protein [Source:NCBI gene (formerly Entrezgene);Acc:842281]
AT1G59870	CL.8035	5573	GGAGAAAGA	47	0.5483870967741935	0.701128	ABC-2 and Plant PDR ABC-type transporter family protein [Source:NCBI gene (formerly Entrezgene);Acc:842281]
AT1G59870	CL.8035	5590	CTTTATCTA	31	0.5294117647058824	0.683912	ABC-2 and Plant PDR ABC-type transporter family protein [Source:NCBI gene (formerly Entrezgene);Acc:842281]
AT1G59870	CL.8035	5244	AGACATTAA	23	0.5	0.974175	ABC-2 and Plant PDR ABC-type transporter family protein [Source:NCBI gene (formerly Entrezgene);Acc:842281]
AT1G59870	CL.27176	6122	GTTGATTAG	25	0.6923076923076923	0.656967	ABC-2 and Plant PDR ABC-type transporter family protein [Source:NCBI gene (formerly Entrezgene);Acc:842281]
AT1G59870	CL.8035	5571	AAGGAGAAA	47	0.6176470588235294	0.984962	ABC-2 and Plant PDR ABC-type transporter family protein [Source:NCBI gene (formerly Entrezgene);Acc:842281]
AT1G59870	CL.8035	5575	AGAAAGATT	47	0.3684210526315789	0.839082	ABC-2 and Plant PDR ABC-type transporter family protein [Source:NCBI gene (formerly Entrezgene);Acc:842281]
AT1G59870	CL.27176	2039	GGAAACAAT	31	0.26666666666666666	0.992209	ABC-2 and Plant PDR ABC-type transporter family protein [Source:NCBI gene (formerly Entrezgene);Acc:842281]
AT1G59870	CL.8035	5210	TTCGACTAG	21	0.6	0.805875	ABC-2 and Plant PDR ABC-type transporter family protein [Source:NCBI gene (formerly Entrezgene);Acc:842281]
AT1G59870	CL.27176	2107	GTAAAGATA	33	0.32	0.77071	ABC-2 and Plant PDR ABC-type transporter family protein [Source:NCBI gene (formerly Entrezgene);Acc:842281]
AT1G59870	CL.27176	1961	TCTGAAACA	26	0.2	0.845043	ABC-2 and Plant PDR ABC-type transporter family protein [Source:NCBI gene (formerly Entrezgene);Acc:842281]
AT1G59870	CL.27176	1928	GTTGATTAG	25	0.6923076923076923	0.656967	ABC-2 and Plant PDR ABC-type transporter family protein [Source:NCBI gene (formerly Entrezgene);Acc:842281]
AT1G59870	CL.8035	5517	GTAGATTAA	48	0.3684210526315789	0.659224	ABC-2 and Plant PDR ABC-type transporter family protein [Source:NCBI gene (formerly Entrezgene);Acc:842281]
AT1G59870	CL.27176	6323	GATGATCAA	20	0.4444444444444444	0.83095	ABC-2 and Plant PDR ABC-type transporter family protein [Source:NCBI gene (formerly Entrezgene);Acc:842281]
AT1G59870	CL.8035	5542	CGTCAGACT	38	0.8	0.934976	ABC-2 and Plant PDR ABC-type transporter family protein [Source:NCBI gene (formerly Entrezgene);Acc:842281]
AT1G59870	CL.8035	5459	GCTGATTAG	46	0.3225806451612903	0.873161	ABC-2 and Plant PDR ABC-type transporter family protein [Source:NCBI gene (formerly Entrezgene);Acc:842281]
AT1G59870	CL.27176	1963	TGAAACAGT	25	0.30434782608695654	0.973939	ABC-2 and Plant PDR ABC-type transporter family protein [Source:NCBI gene (formerly Entrezgene);Acc:842281]
AT1G59870	CL.8035	5486	AGTTATTTG	51	0.5	0.604279	ABC-2 and Plant PDR ABC-type transporter family protein [Source:NCBI gene (formerly Entrezgene);Acc:842281]
AT1G59870	CL.8035	5560	TGATACATA	51	0.41025641025641024	0.672902	ABC-2 and Plant PDR ABC-type transporter family protein [Source:NCBI gene (formerly Entrezgene);Acc:842281]
AT1G59870	CL.27176	2005	ATATAGAAT	35	0.5	0.963295	ABC-2 and Plant PDR ABC-type transporter family protein [Source:NCBI gene (formerly Entrezgene);Acc:842281]
AT1G59870	CL.8035	5218	GCATATTCG	20	0.875	0.883933	ABC-2 and Plant PDR ABC-type transporter family protein [Source:NCBI gene (formerly Entrezgene);Acc:842281]
AT1G59870	CL.27176	2106	AGTAAAGAT	34	0.3333333333333333	0.628548	ABC-2 and Plant PDR ABC-type transporter family protein [Source:NCBI gene (formerly Entrezgene);Acc:842281]
AT1G59870	CL.8035	5558	TATGATACA	48	0.4722222222222222	0.767519	ABC-2 and Plant PDR ABC-type transporter family protein [Source:NCBI gene (formerly Entrezgene);Acc:842281]
AT1G59870	CL.8035	5544	TCAGACTTC	34	0.48484848484848486	0.999943	ABC-2 and Plant PDR ABC-type transporter family protein [Source:NCBI gene (formerly Entrezgene);Acc:842281]
AT1G59870	CL.27176	6305	AGATAGAAT	36	0.23333333333333334	0.974269	ABC-2 and Plant PDR ABC-type transporter family protein [Source:NCBI gene (formerly Entrezgene);Acc:842281]
AT1G59870	CL.27176	6258	CGCGAAGTC	35	0.5454545454545454	0.669918	ABC-2 and Plant PDR ABC-type transporter family protein [Source:NCBI gene (formerly Entrezgene);Acc:842281]
AT1G59870	CL.27176	6199	ATATAGAAT	35	0.5	0.963295	ABC-2 and Plant PDR ABC-type transporter family protein [Source:NCBI gene (formerly Entrezgene);Acc:842281]
AT1G59870	CL.27176	6150	TCAGATCTG	20	0.42857142857142855	0.756765	ABC-2 and Plant PDR ABC-type transporter family protein [Source:NCBI gene (formerly Entrezgene);Acc:842281]
AT1G59870	CL.8035	5515	TTGTAGATT	47	0.6	0.994418	ABC-2 and Plant PDR ABC-type transporter family protein [Source:NCBI gene (formerly Entrezgene);Acc:842281]
AT1G59870	CL.27176	6272	GTAGACTGG	30	0.18518518518518517	0.886312	ABC-2 and Plant PDR ABC-type transporter family protein [Source:NCBI gene (formerly Entrezgene);Acc:842281]
AT1G59870	CL.27176	1943	CTTTATATA	28	0.2777777777777778	0.837867	ABC-2 and Plant PDR ABC-type transporter family protein [Source:NCBI gene (formerly Entrezgene);Acc:842281]
AT1G59870	CL.27176	2111	AGATAGAAT	35	0.2413793103448276	0.974278	ABC-2 and Plant PDR ABC-type transporter family protein [Source:NCBI gene (formerly Entrezgene);Acc:842281]
AT1G59870	CL.27176	6303	AAAGATAGA	36	0.35714285714285715	0.865308	ABC-2 and Plant PDR ABC-type transporter family protein [Source:NCBI gene (formerly Entrezgene);Acc:842281]
AT1G59870	CL.27176	6157	TGAAACAGT	25	0.30434782608695654	0.973939	ABC-2 and Plant PDR ABC-type transporter family protein [Source:NCBI gene (formerly Entrezgene);Acc:842281]
AT1G59870	CL.27176	2064	CGCGAAGTC	35	0.5454545454545454	0.669918	ABC-2 and Plant PDR ABC-type transporter family protein [Source:NCBI gene (formerly Entrezgene);Acc:842281]
AT1G59870	CL.27176	6301	GTAAAGATA	33	0.32	0.77071	ABC-2 and Plant PDR ABC-type transporter family protein [Source:NCBI gene (formerly Entrezgene);Acc:842281]
AT1G59870	CL.27176	6300	AGTAAAGAT	34	0.3333333333333333	0.628548	ABC-2 and Plant PDR ABC-type transporter family protein [Source:NCBI gene (formerly Entrezgene);Acc:842281]
AT1G59870	CL.27176	2076	GTGTAGACT	35	0.5666666666666667	0.991685	ABC-2 and Plant PDR ABC-type transporter family protein [Source:NCBI gene (formerly Entrezgene);Acc:842281]
AT1G59870	CL.27176	6270	GTGTAGACT	35	0.5666666666666667	0.991685	ABC-2 and Plant PDR ABC-type transporter family protein [Source:NCBI gene (formerly Entrezgene);Acc:842281]
AT1G59870	CL.8035	5240	CACTAGACA	21	0.5555555555555556	0.998542	ABC-2 and Plant PDR ABC-type transporter family protein [Source:NCBI gene (formerly Entrezgene);Acc:842281]
AT1G59870	CL.27176	6155	TCTGAAACA	25	0.20833333333333334	0.873824	ABC-2 and Plant PDR ABC-type transporter family protein [Source:NCBI gene (formerly Entrezgene);Acc:842281]
AT1G59870	CL.27176	2078	GTAGACTGG	30	0.18518518518518517	0.886312	ABC-2 and Plant PDR ABC-type transporter family protein [Source:NCBI gene (formerly Entrezgene);Acc:842281]
AT1G59870	CL.27176	6137	CTTTATATA	29	0.2631578947368421	0.815502	ABC-2 and Plant PDR ABC-type transporter family protein [Source:NCBI gene (formerly Entrezgene);Acc:842281]
AT1G60160	CL.10873	3030	TGTAATTAC	141	0.9203539823008849	0.96338	Potassium transporter family protein [Source:NCBI gene (formerly Entrezgene);Acc:842311]
AT1G60160	CL.10873	3200	TGAGATCAT	88	0.21739130434782608	0.775754	Potassium transporter family protein [Source:NCBI gene (formerly Entrezgene);Acc:842311]
AT1G60160	CL.10873	3459	ACTAACGGA	47	0.9047619047619048	0.677776	Potassium transporter family protein [Source:NCBI gene (formerly Entrezgene);Acc:842311]
AT1G60160	CL.10873	2751	CCTAATATG	37	0.5714285714285714	0.914505	Potassium transporter family protein [Source:NCBI gene (formerly Entrezgene);Acc:842311]
AT1G60160	CL.10873	3360	CTGGAGACA	150	0.296	0.801054	Potassium transporter family protein [Source:NCBI gene (formerly Entrezgene);Acc:842311]
AT1G60160	CL.10873	3442	TCATACCCA	80	0.23809523809523808	0.647955	Potassium transporter family protein [Source:NCBI gene (formerly Entrezgene);Acc:842311]
AT1G60160	CL.10873	2755	TTGCAGAAG	54	0.7272727272727273	0.800511	Potassium transporter family protein [Source:NCBI gene (formerly Entrezgene);Acc:842311]
AT1G60160	CL.10873	3028	GTAAACAAA	86	0.31666666666666665	0.602387	Potassium transporter family protein [Source:NCBI gene (formerly Entrezgene);Acc:842311]
AT1G60160	CL.10873	2698	CATGAAAGG	37	0.2222222222222222	0.62274	Potassium transporter family protein [Source:NCBI gene (formerly Entrezgene);Acc:842311]
AT1G60160	CL.10873	3234	ATCGATCAC	27	0.14285714285714285	0.726317	Potassium transporter family protein [Source:NCBI gene (formerly Entrezgene);Acc:842311]
AT1G60160	CL.10873	3187	TTTGATCGT	40	0.5666666666666667	0.954973	Potassium transporter family protein [Source:NCBI gene (formerly Entrezgene);Acc:842311]
AT1G60160	CL.10873	2937	TAATAGAGC	92	0.38461538461538464	0.726787	Potassium transporter family protein [Source:NCBI gene (formerly Entrezgene);Acc:842311]
AT1G60160	CL.10873	3008	TAATAGAGC	84	0.35714285714285715	0.631356	Potassium transporter family protein [Source:NCBI gene (formerly Entrezgene);Acc:842311]
AT1G60160	CL.10873	3177	ACGGACTTT	61	0.07017543859649122	0.995815	Potassium transporter family protein [Source:NCBI gene (formerly Entrezgene);Acc:842311]
AT1G60160	CL.10873	2823	TAATATGCA	38	0.6923076923076923	0.93266	Potassium transporter family protein [Source:NCBI gene (formerly Entrezgene);Acc:842311]
AT1G60160	CL.10873	3302	TGAAAGGCT	36	0.2903225806451613	0.740502	Potassium transporter family protein [Source:NCBI gene (formerly Entrezgene);Acc:842311]
AT1G60160	CL.10873	2691	CAGAAGCAA	49	0.6333333333333333	0.779221	Potassium transporter family protein [Source:NCBI gene (formerly Entrezgene);Acc:842311]
AT1G60160	CL.10873	3357	TTGCAGAAG	54	0.7666666666666667	0.733125	Potassium transporter family protein [Source:NCBI gene (formerly Entrezgene);Acc:842311]
AT1G60160	CL.10873	3616	ACTAACGGA	52	0.9583333333333334	0.658663	Potassium transporter family protein [Source:NCBI gene (formerly Entrezgene);Acc:842311]
AT1G60160	CL.10873	3077	ACTGATTCC	70	0.6	0.944031	Potassium transporter family protein [Source:NCBI gene (formerly Entrezgene);Acc:842311]
AT1G60160	CL.10873	3111	ACGGACTTT	45	0.07142857142857142	0.987556	Potassium transporter family protein [Source:NCBI gene (formerly Entrezgene);Acc:842311]
AT1G60160	CL.10873	3174	ACTAACGGA	39	0.9473684210526315	0.685864	Potassium transporter family protein [Source:NCBI gene (formerly Entrezgene);Acc:842311]
AT1G60160	CL.10873	2985	ATGAAAGGC	33	0.25806451612903225	0.805953	Potassium transporter family protein [Source:NCBI gene (formerly Entrezgene);Acc:842311]
AT1G60160	CL.10873	2937	TAATAGAGC	121	0.36363636363636365	0.739506	Potassium transporter family protein [Source:NCBI gene (formerly Entrezgene);Acc:842311]
AT1G60160	CL.10873	3775	ACTAACGGA	51	0.9047619047619048	0.666904	Potassium transporter family protein [Source:NCBI gene (formerly Entrezgene);Acc:842311]
AT1G60160	CL.10873	2935	GATAATAGA	117	0.3918918918918919	0.68123	Potassium transporter family protein [Source:NCBI gene (formerly Entrezgene);Acc:842311]
AT1G60160	CL.10873	2752	TAATATGCA	39	0.7407407407407407	0.935536	Potassium transporter family protein [Source:NCBI gene (formerly Entrezgene);Acc:842311]
AT1G60160	CL.10873	2565	ATCGATCAC	26	0.22727272727272727	0.829012	Potassium transporter family protein [Source:NCBI gene (formerly Entrezgene);Acc:842311]
AT1G60160	CL.10873	3514	ACTGAGATC	94	0.4827586206896552	0.955428	Potassium transporter family protein [Source:NCBI gene (formerly Entrezgene);Acc:842311]
AT1G60160	CL.10873	3499	GAATAGGCA	121	0.6716417910447762	0.679548	Potassium transporter family protein [Source:NCBI gene (formerly Entrezgene);Acc:842311]
AT1G60160	CL.10873	3300	CATGAAAGG	36	0.24	0.668174	Potassium transporter family protein [Source:NCBI gene (formerly Entrezgene);Acc:842311]
AT1G60160	CL.10873	3013	GAGCACCCT	62	0.2391304347826087	0.640246	Potassium transporter family protein [Source:NCBI gene (formerly Entrezgene);Acc:842311]
AT1G60160	CL.10873	3183	TTTGATCGT	63	0.5909090909090909	0.836326	Potassium transporter family protein [Source:NCBI gene (formerly Entrezgene);Acc:842311]
AT1G60160	CL.10873	2860	TTGTACCTA	74	0.54	0.961571	Potassium transporter family protein [Source:NCBI gene (formerly Entrezgene);Acc:842311]
AT1G60160	CL.10873	2820	TAATATGCA	39	0.7037037037037037	0.932912	Potassium transporter family protein [Source:NCBI gene (formerly Entrezgene);Acc:842311]
AT1G60160	CL.10873	3594	TAGCAGTGA	96	0.5094339622641509	0.684218	Potassium transporter family protein [Source:NCBI gene (formerly Entrezgene);Acc:842311]
AT1G60160	CL.10873	3201	CAGAAGCAA	44	0.5384615384615384	0.796001	Potassium transporter family protein [Source:NCBI gene (formerly Entrezgene);Acc:842311]
AT1G60160	CL.10873	3658	GAATAGGCA	127	0.6486486486486487	0.727967	Potassium transporter family protein [Source:NCBI gene (formerly Entrezgene);Acc:842311]
AT1G60160	CL.10873	3375	CAATAGATT	145	0.7184466019417476	0.936619	Potassium transporter family protein [Source:NCBI gene (formerly Entrezgene);Acc:842311]
AT1G60160	CL.10873	2689	TTGCAGAAG	40	0.8181818181818182	0.688247	Potassium transporter family protein [Source:NCBI gene (formerly Entrezgene);Acc:842311]
AT1G60160	CL.10873	2840	TCATACCCA	79	0.3125	0.83535	Potassium transporter family protein [Source:NCBI gene (formerly Entrezgene);Acc:842311]
AT1G60160	CL.10873	2939	ATAGAGCAT	123	0.5142857142857142	0.63166	Potassium transporter family protein [Source:NCBI gene (formerly Entrezgene);Acc:842311]
AT1G60160	CL.10873	3097	TGTAATTAC	146	0.9416666666666667	0.946476	Potassium transporter family protein [Source:NCBI gene (formerly Entrezgene);Acc:842311]
AT1G60160	CL.10873	3178	ACGGACTTT	45	0.06818181818181818	0.991867	Potassium transporter family protein [Source:NCBI gene (formerly Entrezgene);Acc:842311]
AT1G60160	CL.10873	2562	TTTTATCGA	23	0.5714285714285714	0.643098	Potassium transporter family protein [Source:NCBI gene (formerly Entrezgene);Acc:842311]
AT1G60160	CL.10873	3699	TGTAATTAC	136	0.9292035398230089	0.935012	Potassium transporter family protein [Source:NCBI gene (formerly Entrezgene);Acc:842311]
AT1G60160	CL.10873	3005	TAATAGAGC	95	0.3709677419354839	0.728427	Potassium transporter family protein [Source:NCBI gene (formerly Entrezgene);Acc:842311]
AT1G60160	CL.10873	3452	GAGCATCCT	111	0.5416666666666666	0.964581	Potassium transporter family protein [Source:NCBI gene (formerly Entrezgene);Acc:842311]
AT1G60160	CL.10873	3025	GTAAACAAA	93	0.29411764705882354	0.628313	Potassium transporter family protein [Source:NCBI gene (formerly Entrezgene);Acc:842311]
AT1G60160	CL.10873	2986	TGAAAGGCT	33	0.32142857142857145	0.911829	Potassium transporter family protein [Source:NCBI gene (formerly Entrezgene);Acc:842311]
AT1G60160	CL.10873	3176	AACTAACGG	36	0.5	0.644828	Potassium transporter family protein [Source:NCBI gene (formerly Entrezgene);Acc:842311]
AT1G60160	CL.10873	2913	ACTGAGATC	75	0.4888888888888889	0.957806	Potassium transporter family protein [Source:NCBI gene (formerly Entrezgene);Acc:842311]
AT1G60160	CL.10873	3604	GATAATAGA	120	0.38235294117647056	0.623081	Potassium transporter family protein [Source:NCBI gene (formerly Entrezgene);Acc:842311]
AT1G60160	CL.10873	3010	GAGCACCCT	59	0.24444444444444444	0.720356	Potassium transporter family protein [Source:NCBI gene (formerly Entrezgene);Acc:842311]
AT1G60160	CL.10873	3116	TTTGATCGT	67	0.5849056603773585	0.95207	Potassium transporter family protein [Source:NCBI gene (formerly Entrezgene);Acc:842311]
AT1G60160	CL.10873	2688	TTGCAGAAG	51	0.7241379310344828	0.668358	Potassium transporter family protein [Source:NCBI gene (formerly Entrezgene);Acc:842311]
AT1G60160	CL.10873	3608	ATAGAGCAT	124	0.5211267605633803	0.674835	Potassium transporter family protein [Source:NCBI gene (formerly Entrezgene);Acc:842311]
AT1G60160	CL.10873	2752	TACTATGCA	65	0.6428571428571429	0.648716	Potassium transporter family protein [Source:NCBI gene (formerly Entrezgene);Acc:842311]
AT1G60160	CL.10873	3142	ATGAAAGGC	34	0.25	0.815441	Potassium transporter family protein [Source:NCBI gene (formerly Entrezgene);Acc:842311]
AT1G60160	CL.10873	2524	TTCGATCTC	23	0.4117647058823529	0.899068	Potassium transporter family protein [Source:NCBI gene (formerly Entrezgene);Acc:842311]
AT1G60160	CL.10873	2737	GGATAGGAA	39	0.16666666666666666	0.764276	Potassium transporter family protein [Source:NCBI gene (formerly Entrezgene);Acc:842311]
AT1G60160	CL.10873	2736	GGATAGGAA	45	0.18421052631578946	0.630258	Potassium transporter family protein [Source:NCBI gene (formerly Entrezgene);Acc:842311]
AT1G60160	CL.10873	3745	ACTGATTCC	89	0.6056338028169014	0.946785	Potassium transporter family protein [Source:NCBI gene (formerly Entrezgene);Acc:842311]
AT1G60160	CL.10873	2943	GAGCACCCT	61	0.20833333333333334	0.650428	Potassium transporter family protein [Source:NCBI gene (formerly Entrezgene);Acc:842311]
AT1G60160	CL.10873	2690	GCAGAAGCA	49	0.625	0.813426	Potassium transporter family protein [Source:NCBI gene (formerly Entrezgene);Acc:842311]
AT1G60160	CL.10873	2990	GAATAGGCA	92	0.5961538461538461	0.67511	Potassium transporter family protein [Source:NCBI gene (formerly Entrezgene);Acc:842311]
AT1G60160	CL.10873	2912	ACTGAGATC	94	0.5409836065573771	0.974534	Potassium transporter family protein [Source:NCBI gene (formerly Entrezgene);Acc:842311]
AT1G60160	CL.10873	2841	TCATACCCA	62	0.2857142857142857	0.628734	Potassium transporter family protein [Source:NCBI gene (formerly Entrezgene);Acc:842311]
AT1G60160	CL.10873	3181	ACGGACTTT	38	0.07894736842105263	0.995538	Potassium transporter family protein [Source:NCBI gene (formerly Entrezgene);Acc:842311]
AT1G60160	CL.10873	3278	TAGCAGTGA	92	0.5	0.675504	Potassium transporter family protein [Source:NCBI gene (formerly Entrezgene);Acc:842311]
AT1G60160	CL.10873	2758	GCAGAAGCA	45	0.6451612903225806	0.83235	Potassium transporter family protein [Source:NCBI gene (formerly Entrezgene);Acc:842311]
AT1G60160	CL.10873	3057	GAATAGGCA	104	0.6271186440677966	0.67269	Potassium transporter family protein [Source:NCBI gene (formerly Entrezgene);Acc:842311]
AT1G60160	CL.10873	2773	TCATACCCA	75	0.24561403508771928	0.610691	Potassium transporter family protein [Source:NCBI gene (formerly Entrezgene);Acc:842311]
AT1G60160	CL.10873	2753	TAATATGCA	37	0.7307692307692307	0.94383	Potassium transporter family protein [Source:NCBI gene (formerly Entrezgene);Acc:842311]
AT1G60160	CL.10873	2877	TTCGATCTC	26	0.36363636363636365	0.860935	Potassium transporter family protein [Source:NCBI gene (formerly Entrezgene);Acc:842311]
AT1G60160	CL.10873	2690	GCAGAAGCA	47	0.7272727272727273	0.892576	Potassium transporter family protein [Source:NCBI gene (formerly Entrezgene);Acc:842311]
AT1G60160	CL.10873	3540	TGTAATTAC	134	0.9369369369369369	0.955497	Potassium transporter family protein [Source:NCBI gene (formerly Entrezgene);Acc:842311]
AT1G60160	CL.10873	3002	GATAATAGA	128	0.4117647058823529	0.761552	Potassium transporter family protein [Source:NCBI gene (formerly Entrezgene);Acc:842311]
AT1G60160	CL.10873	3141	CATGAAAGG	35	0.2692307692307692	0.743966	Potassium transporter family protein [Source:NCBI gene (formerly Entrezgene);Acc:842311]
AT1G60160	CL.10873	2861	TTGTACCTA	66	0.43478260869565216	0.904884	Potassium transporter family protein [Source:NCBI gene (formerly Entrezgene);Acc:842311]
AT1G60160	CL.10873	3383	TGTAATTAC	138	0.9363636363636364	0.916213	Potassium transporter family protein [Source:NCBI gene (formerly Entrezgene);Acc:842311]
AT1G60160	CL.10873	3022	CAATAGATT	111	0.725	0.951895	Potassium transporter family protein [Source:NCBI gene (formerly Entrezgene);Acc:842311]
AT1G60160	CL.10873	2565	ATCGATCAC	25	0.2	0.773501	Potassium transporter family protein [Source:NCBI gene (formerly Entrezgene);Acc:842311]
AT1G60160	CL.10873	3516	TGAGATCAT	94	0.20270270270270271	0.70009	Potassium transporter family protein [Source:NCBI gene (formerly Entrezgene);Acc:842311]
AT1G60160	CL.10873	2691	CAGAAGCAA	47	0.696969696969697	0.87607	Potassium transporter family protein [Source:NCBI gene (formerly Entrezgene);Acc:842311]
AT1G60160	CL.10873	2984	CATGAAAGG	33	0.28	0.778057	Potassium transporter family protein [Source:NCBI gene (formerly Entrezgene);Acc:842311]
AT1G60160	CL.10873	3779	ACGGACTTT	53	0.06	0.987684	Potassium transporter family protein [Source:NCBI gene (formerly Entrezgene);Acc:842311]
AT1G60160	CL.10873	3529	TTGTACCTA	91	0.4838709677419355	0.909471	Potassium transporter family protein [Source:NCBI gene (formerly Entrezgene);Acc:842311]
AT1G60160	CL.10873	3106	ACTAACGGA	41	0.9090909090909091	0.670857	Potassium transporter family protein [Source:NCBI gene (formerly Entrezgene);Acc:842311]
AT1G60160	CL.10873	3006	GATAATAGA	83	0.4	0.61399	Potassium transporter family protein [Source:NCBI gene (formerly Entrezgene);Acc:842311]
AT1G60160	CL.10873	2935	GATAATAGA	86	0.41509433962264153	0.699593	Potassium transporter family protein [Source:NCBI gene (formerly Entrezgene);Acc:842311]
AT1G60160	CL.10873	2722	GGGTATGAT	28	0.3333333333333333	0.750276	Potassium transporter family protein [Source:NCBI gene (formerly Entrezgene);Acc:842311]
AT1G60160	CL.10873	3106	ACTAACGGA	56	0.8888888888888888	0.650211	Potassium transporter family protein [Source:NCBI gene (formerly Entrezgene);Acc:842311]
AT1G60160	CL.10873	3177	ACTAACGGA	36	0.9090909090909091	0.727324	Potassium transporter family protein [Source:NCBI gene (formerly Entrezgene);Acc:842311]
AT1G60160	CL.10873	3044	CAGAAGCAA	47	0.6296296296296297	0.821033	Potassium transporter family protein [Source:NCBI gene (formerly Entrezgene);Acc:842311]
AT1G60160	CL.10873	2758	CAGAAGCAA	52	0.59375	0.763599	Potassium transporter family protein [Source:NCBI gene (formerly Entrezgene);Acc:842311]
AT1G60160	CL.10873	2821	CCTAATATG	38	0.5333333333333333	0.923315	Potassium transporter family protein [Source:NCBI gene (formerly Entrezgene);Acc:842311]
AT1G60160	CL.10873	2632	ATCGATCAC	25	0.2	0.617486	Potassium transporter family protein [Source:NCBI gene (formerly Entrezgene);Acc:842311]
AT1G60160	CL.10873	3360	CAGAAGCAA	52	0.6666666666666666	0.811527	Potassium transporter family protein [Source:NCBI gene (formerly Entrezgene);Acc:842311]
AT1G60160	CL.10873	2632	ATGAAAGGC	39	0.21621621621621623	0.711773	Potassium transporter family protein [Source:NCBI gene (formerly Entrezgene);Acc:842311]
AT1G60160	CL.10873	3359	GCAGAAGCA	52	0.6060606060606061	0.834314	Potassium transporter family protein [Source:NCBI gene (formerly Entrezgene);Acc:842311]
AT1G60160	CL.10873	3198	TTGCAGAAG	45	0.7777777777777778	0.797971	Potassium transporter family protein [Source:NCBI gene (formerly Entrezgene);Acc:842311]
AT1G60160	CL.10873	3586	ACTGATTCC	83	0.5970149253731343	0.981711	Potassium transporter family protein [Source:NCBI gene (formerly Entrezgene);Acc:842311]
AT1G60160	CL.10873	3022	CAATAGATT	147	0.719626168224299	0.941213	Potassium transporter family protein [Source:NCBI gene (formerly Entrezgene);Acc:842311]
AT1G60160	CL.10873	3620	ACGGACTTT	57	0.05660377358490566	0.973038	Potassium transporter family protein [Source:NCBI gene (formerly Entrezgene);Acc:842311]
AT1G60160	CL.10873	3626	TTTGATCGT	57	0.5681818181818182	0.954721	Potassium transporter family protein [Source:NCBI gene (formerly Entrezgene);Acc:842311]
AT1G60160	CL.10873	2633	TGAAAGGCT	39	0.2727272727272727	0.69266	Potassium transporter family protein [Source:NCBI gene (formerly Entrezgene);Acc:842311]
AT1G60160	CL.10873	3016	TTATATTTG	39	0.22727272727272727	0.713136	Potassium transporter family protein [Source:NCBI gene (formerly Entrezgene);Acc:842311]
AT1G60160	CL.10873	3611	GAGCATCCT	113	0.5866666666666667	0.965305	Potassium transporter family protein [Source:NCBI gene (formerly Entrezgene);Acc:842311]
AT1G60160	CL.10873	3295	GAGCATCCT	117	0.5769230769230769	0.943801	Potassium transporter family protein [Source:NCBI gene (formerly Entrezgene);Acc:842311]
AT1G60160	CL.10873	2750	CCTAATATG	39	0.5666666666666667	0.936803	Potassium transporter family protein [Source:NCBI gene (formerly Entrezgene);Acc:842311]
AT1G60160	CL.10873	3089	CAATAGATT	144	0.7383177570093458	0.950127	Potassium transporter family protein [Source:NCBI gene (formerly Entrezgene);Acc:842311]
AT1G60160	CL.10873	2759	CAGAAGCAA	45	0.6	0.874659	Potassium transporter family protein [Source:NCBI gene (formerly Entrezgene);Acc:842311]
AT1G60160	CL.10873	3116	TTTGATCGT	44	0.5151515151515151	0.929238	Potassium transporter family protein [Source:NCBI gene (formerly Entrezgene);Acc:842311]
AT1G60160	CL.10873	3676	CTGGAGACA	148	0.2857142857142857	0.870694	Potassium transporter family protein [Source:NCBI gene (formerly Entrezgene);Acc:842311]
AT1G60160	CL.10873	2759	TTGCAGAAG	39	0.875	0.740206	Potassium transporter family protein [Source:NCBI gene (formerly Entrezgene);Acc:842311]
AT1G60160	CL.10873	3110	ACGGACTTT	59	0.03636363636363636	0.652288	Potassium transporter family protein [Source:NCBI gene (formerly Entrezgene);Acc:842311]
AT1G60160	CL.10873	2700	TGAAAGGCT	37	0.23333333333333334	0.626872	Potassium transporter family protein [Source:NCBI gene (formerly Entrezgene);Acc:842311]
AT1G60160	CL.10873	2931	TTGTACCTA	61	0.4	0.903557	Potassium transporter family protein [Source:NCBI gene (formerly Entrezgene);Acc:842311]
AT1G60160	CL.10873	2915	TGAGATCAT	76	0.21311475409836064	0.746023	Potassium transporter family protein [Source:NCBI gene (formerly Entrezgene);Acc:842311]
AT1G60160	CL.10873	2958	GTAAACAAA	90	0.3384615384615385	0.648105	Potassium transporter family protein [Source:NCBI gene (formerly Entrezgene);Acc:842311]
AT1G60160	CL.10873	2804	GGATAGGAA	44	0.14634146341463414	0.832066	Potassium transporter family protein [Source:NCBI gene (formerly Entrezgene);Acc:842311]
AT1G60160	CL.10873	2860	TTGTACCTA	86	0.49122807017543857	0.961111	Potassium transporter family protein [Source:NCBI gene (formerly Entrezgene);Acc:842311]
AT1G60160	CL.10873	2457	GAGGAGCTC	22	0.4666666666666667	0.73896	Potassium transporter family protein [Source:NCBI gene (formerly Entrezgene);Acc:842311]
AT1G60160	CL.10873	3200	GCAGAAGCA	44	0.5357142857142857	0.774507	Potassium transporter family protein [Source:NCBI gene (formerly Entrezgene);Acc:842311]
AT1G60160	CL.10873	2926	TAGCAGTGA	73	0.5555555555555556	0.627533	Potassium transporter family protein [Source:NCBI gene (formerly Entrezgene);Acc:842311]
AT1G60160	CL.10873	3147	ACTGATTCC	63	0.5434782608695652	0.896646	Potassium transporter family protein [Source:NCBI gene (formerly Entrezgene);Acc:842311]
AT1G60160	CL.10873	2818	CCTAATATG	39	0.5333333333333333	0.913497	Potassium transporter family protein [Source:NCBI gene (formerly Entrezgene);Acc:842311]
AT1G60160	CL.10873	3517	CTGGAGACA	146	0.2764227642276423	0.789476	Potassium transporter family protein [Source:NCBI gene (formerly Entrezgene);Acc:842311]
[truncated: 14,683 more rows]
