# Supplementary material for: Epitranscriptomic and expression profiling in Riccia fluitans across diverse environmental conditions
Source: Comput Struct Biotechnol J. 2025 Oct 2;27:4232–45. doi: 10.1016/j.csbj.2025.10.002 (PMC12513226; doi:10.1016/j.csbj.2025.10.002)
Supplement: Supplementary file 2 — Supplementary material [file mmc2.zip › Supplementary materials/Table S24.xlsx]

## Sheet: Table S24
Table S24. Significant m6A sites in the land environment
arabidopsis_gene_id	riccia_gene_id	position	site	coverage	stoichiometry	probability	description
AT1G02335	CL.19881	835	TTCCAGGTT	25	0.5882352941176471	0.740543	germin-like protein subfamily 2 member 2 [Source:NCBI gene (formerly Entrezgene);Acc:3766642]
AT1G02335	CL.19881	901	CTGCAGTGT	32	0.3333333333333333	0.68778	germin-like protein subfamily 2 member 2 [Source:NCBI gene (formerly Entrezgene);Acc:3766642]
AT1G02335	CL.19881	915	GTCGATACA	32	0.5909090909090909	0.941823	germin-like protein subfamily 2 member 2 [Source:NCBI gene (formerly Entrezgene);Acc:3766642]
AT1G02335	CL.19881	1004	GCGAATGTA	35	0.5	0.693972	germin-like protein subfamily 2 member 2 [Source:NCBI gene (formerly Entrezgene);Acc:3766642]
AT1G02335	CL.19881	1023	TTATAATGT	35	0.2727272727272727	0.78421	germin-like protein subfamily 2 member 2 [Source:NCBI gene (formerly Entrezgene);Acc:3766642]
AT1G02335	CL.19881	1003	TGCGAATGT	35	0.48148148148148145	0.942502	germin-like protein subfamily 2 member 2 [Source:NCBI gene (formerly Entrezgene);Acc:3766642]
AT1G02335	CL.19881	1024	TATAATGTC	36	0.39285714285714285	0.732139	germin-like protein subfamily 2 member 2 [Source:NCBI gene (formerly Entrezgene);Acc:3766642]
AT1G02335	CL.19881	890	GGCTAGGCA	24	0.7692307692307693	0.821218	germin-like protein subfamily 2 member 2 [Source:NCBI gene (formerly Entrezgene);Acc:3766642]
AT1G02335	CL.19881	1076	TTTGATTTC	25	0.5714285714285714	0.999147	germin-like protein subfamily 2 member 2 [Source:NCBI gene (formerly Entrezgene);Acc:3766642]
AT1G02335	CL.19881	987	ATGCATGCG	35	0.85	0.801986	germin-like protein subfamily 2 member 2 [Source:NCBI gene (formerly Entrezgene);Acc:3766642]
AT1G02335	CL.19881	919	ATACATTTG	31	0.7222222222222222	0.606845	germin-like protein subfamily 2 member 2 [Source:NCBI gene (formerly Entrezgene);Acc:3766642]
AT1G02335	CL.19881	1048	TTGAATTAA	32	0.8	0.999982	germin-like protein subfamily 2 member 2 [Source:NCBI gene (formerly Entrezgene);Acc:3766642]
AT1G02335	CL.19881	1047	CTTGAATTA	32	0.78125	0.999997	germin-like protein subfamily 2 member 2 [Source:NCBI gene (formerly Entrezgene);Acc:3766642]
AT1G02335	CL.19881	940	AAACATTTG	29	0.5714285714285714	0.625882	germin-like protein subfamily 2 member 2 [Source:NCBI gene (formerly Entrezgene);Acc:3766642]
AT1G03130	CL.3412	820	ATGAATTGT	26	0.17391304347826086	0.689385	photosystem I subunit D-2 [Source:NCBI gene (formerly Entrezgene);Acc:838400]
AT1G03130	CL.3412	748	CGGGATTCA	27	0.2857142857142857	0.742947	photosystem I subunit D-2 [Source:NCBI gene (formerly Entrezgene);Acc:838400]
AT1G03130	CL.3412	687	CAATACCTG	20	0.375	0.85512	photosystem I subunit D-2 [Source:NCBI gene (formerly Entrezgene);Acc:838400]
AT1G03130	CL.3412	687	CAATACCTG	20	0.375	0.85512	photosystem I subunit D-2 [Source:NCBI gene (formerly Entrezgene);Acc:838400]
AT1G03130	CL.3412	846	GCGCATGAT	26	0.6666666666666666	0.822508	photosystem I subunit D-2 [Source:NCBI gene (formerly Entrezgene);Acc:838400]
AT1G03130	CL.3412	717	CCGGAGAAG	24	0.21052631578947367	0.664599	photosystem I subunit D-2 [Source:NCBI gene (formerly Entrezgene);Acc:838400]
AT1G03130	CL.3412	825	TTGTAGGCG	25	1.0	0.621981	photosystem I subunit D-2 [Source:NCBI gene (formerly Entrezgene);Acc:838400]
AT1G03130	CL.3412	820	ATGAATTGT	29	0.19230769230769232	0.765233	photosystem I subunit D-2 [Source:NCBI gene (formerly Entrezgene);Acc:838400]
AT1G03130	CL.3412	748	CGGGATTCA	28	0.3181818181818182	0.787097	photosystem I subunit D-2 [Source:NCBI gene (formerly Entrezgene);Acc:838400]
AT1G03130	CL.3412	816	GCCTATGAA	25	0.5833333333333334	0.786242	photosystem I subunit D-2 [Source:NCBI gene (formerly Entrezgene);Acc:838400]
AT1G03130	CL.3412	849	CATGATGAT	25	0.6842105263157895	0.899022	photosystem I subunit D-2 [Source:NCBI gene (formerly Entrezgene);Acc:838400]
AT1G03130	CL.3412	846	GCGCATGAT	25	0.6923076923076923	0.84641	photosystem I subunit D-2 [Source:NCBI gene (formerly Entrezgene);Acc:838400]
AT1G03130	CL.3412	803	CGGCAAGCT	29	0.3157894736842105	0.631593	photosystem I subunit D-2 [Source:NCBI gene (formerly Entrezgene);Acc:838400]
AT1G03130	CL.3412	803	CGGCAAGCT	32	0.3333333333333333	0.616101	photosystem I subunit D-2 [Source:NCBI gene (formerly Entrezgene);Acc:838400]
AT1G03130	CL.3412	816	GCCTATGAA	28	0.5833333333333334	0.732538	photosystem I subunit D-2 [Source:NCBI gene (formerly Entrezgene);Acc:838400]
AT1G03130	CL.3412	849	CATGATGAT	23	0.6875	0.833817	photosystem I subunit D-2 [Source:NCBI gene (formerly Entrezgene);Acc:838400]
AT1G06680	evm.model.group6.547	689	ATGCATCGT	26	0.23809523809523808	0.603753	photosystem II subunit P-1 [Source:NCBI gene (formerly Entrezgene);Acc:837178]
AT1G06680	evm.model.group6.547	784	GTGGATCTG	43	0.4074074074074074	0.833939	photosystem II subunit P-1 [Source:NCBI gene (formerly Entrezgene);Acc:837178]
AT1G07890	CL.18550	1174	GCAGACATT	28	0.625	0.999925	ascorbate peroxidase 1 [Source:NCBI gene (formerly Entrezgene);Acc:837304]
AT1G07890	CL.18550	1158	ACTTATGAT	26	0.6923076923076923	0.656736	ascorbate peroxidase 1 [Source:NCBI gene (formerly Entrezgene);Acc:837304]
AT1G07890	CL.18550	1034	ACTTATGAT	26	0.6923076923076923	0.656736	ascorbate peroxidase 1 [Source:NCBI gene (formerly Entrezgene);Acc:837304]
AT1G07890	CL.18550	1172	TTGCAGACA	30	0.95	0.977789	ascorbate peroxidase 1 [Source:NCBI gene (formerly Entrezgene);Acc:837304]
AT1G07890	CL.18550	1076	AAGTATTGT	22	0.8333333333333334	0.951624	ascorbate peroxidase 1 [Source:NCBI gene (formerly Entrezgene);Acc:837304]
AT1G07890	CL.18550	952	AAGTATTGT	22	0.8333333333333334	0.951624	ascorbate peroxidase 1 [Source:NCBI gene (formerly Entrezgene);Acc:837304]
AT1G07890	CL.18550	1176	AGACATTTT	28	0.55	0.947022	ascorbate peroxidase 1 [Source:NCBI gene (formerly Entrezgene);Acc:837304]
AT1G07890	CL.18550	1050	GCAGACATT	28	0.625	0.999925	ascorbate peroxidase 1 [Source:NCBI gene (formerly Entrezgene);Acc:837304]
AT1G07890	CL.18550	1048	TTGCAGACA	30	0.95	0.977789	ascorbate peroxidase 1 [Source:NCBI gene (formerly Entrezgene);Acc:837304]
AT1G07890	CL.18550	1052	AGACATTTT	28	0.55	0.947022	ascorbate peroxidase 1 [Source:NCBI gene (formerly Entrezgene);Acc:837304]
AT1G07890	CL.18550	1296	GAAAATCAA	27	0.3684210526315789	0.731033	ascorbate peroxidase 1 [Source:NCBI gene (formerly Entrezgene);Acc:837304]
AT1G07890	CL.18550	1172	GAAAATCAA	27	0.3684210526315789	0.731033	ascorbate peroxidase 1 [Source:NCBI gene (formerly Entrezgene);Acc:837304]
AT1G07920	CL.30803	1683	TAAGAAGGT	20	0.6153846153846154	0.879806	GTP binding Elongation factor Tu family protein [Source:NCBI gene (formerly Entrezgene);Acc:837307]
AT1G07920	CL.30803	1904	TAAGAAGGT	20	0.6153846153846154	0.879806	GTP binding Elongation factor Tu family protein [Source:NCBI gene (formerly Entrezgene);Acc:837307]
AT1G07920	CL.30793	1665	TATAATCAT	37	0.2903225806451613	0.924655	GTP binding Elongation factor Tu family protein [Source:NCBI gene (formerly Entrezgene);Acc:837307]
AT1G07920	CL.30803	2059	CAAAACCAT	22	0.26666666666666666	0.637036	GTP binding Elongation factor Tu family protein [Source:NCBI gene (formerly Entrezgene);Acc:837307]
AT1G07920	CL.30803	1714	AATCAATTT	20	0.21052631578947367	0.735103	GTP binding Elongation factor Tu family protein [Source:NCBI gene (formerly Entrezgene);Acc:837307]
AT1G07920	CL.30793	1611	TAGTAGTCT	30	0.5	0.818416	GTP binding Elongation factor Tu family protein [Source:NCBI gene (formerly Entrezgene);Acc:837307]
AT1G07920	CL.30793	1568	GGATAGACG	31	0.4444444444444444	0.788639	GTP binding Elongation factor Tu family protein [Source:NCBI gene (formerly Entrezgene);Acc:837307]
AT1G07920	CL.30803	1935	AATCAATTT	20	0.21052631578947367	0.735103	GTP binding Elongation factor Tu family protein [Source:NCBI gene (formerly Entrezgene);Acc:837307]
AT1G07920	CL.30793	1664	ATATAATCA	37	0.18518518518518517	0.728247	GTP binding Elongation factor Tu family protein [Source:NCBI gene (formerly Entrezgene);Acc:837307]
AT1G07920	CL.30803	1838	CAAAACCAT	22	0.26666666666666666	0.637036	GTP binding Elongation factor Tu family protein [Source:NCBI gene (formerly Entrezgene);Acc:837307]
AT1G07920	CL.30793	1588	CTGAAGCCA	32	0.5238095238095238	0.657896	GTP binding Elongation factor Tu family protein [Source:NCBI gene (formerly Entrezgene);Acc:837307]
AT1G07920	CL.30803	1850	CAAAACCAT	22	0.26666666666666666	0.637036	GTP binding Elongation factor Tu family protein [Source:NCBI gene (formerly Entrezgene);Acc:837307]
AT1G07920	evm.model.group8.1340	1564	TAAGAAGGT	20	0.6153846153846154	0.879806	GTP binding Elongation factor Tu family protein [Source:NCBI gene (formerly Entrezgene);Acc:837307]
AT1G07920	CL.30793	1668	AATCATATA	36	0.2916666666666667	0.692184	GTP binding Elongation factor Tu family protein [Source:NCBI gene (formerly Entrezgene);Acc:837307]
AT1G07920	CL.30803	1726	AATCAATTT	20	0.21052631578947367	0.735103	GTP binding Elongation factor Tu family protein [Source:NCBI gene (formerly Entrezgene);Acc:837307]
AT1G07920	evm.model.group8.1340	1595	AATCAATTT	20	0.21052631578947367	0.735103	GTP binding Elongation factor Tu family protein [Source:NCBI gene (formerly Entrezgene);Acc:837307]
AT1G07920	evm.model.group8.1340	1719	CAAAACCAT	22	0.26666666666666666	0.637036	GTP binding Elongation factor Tu family protein [Source:NCBI gene (formerly Entrezgene);Acc:837307]
AT1G07920	CL.30803	1695	TAAGAAGGT	20	0.6153846153846154	0.879806	GTP binding Elongation factor Tu family protein [Source:NCBI gene (formerly Entrezgene);Acc:837307]
AT1G08360	evm.model.group1.737	828	CTCCAGGTT	21	0.6666666666666666	0.78041	Ribosomal protein L1p/L10e family [Source:NCBI gene (formerly Entrezgene);Acc:837356]
AT1G08360	CL.3491	1230	GTATAGATT	20	0.35714285714285715	0.842545	Ribosomal protein L1p/L10e family [Source:NCBI gene (formerly Entrezgene);Acc:837356]
AT1G08360	evm.model.group1.737	772	TGTGAATTG	22	0.4375	0.791039	Ribosomal protein L1p/L10e family [Source:NCBI gene (formerly Entrezgene);Acc:837356]
AT1G08360	CL.902	1026	CTCCAGGTT	21	0.6666666666666666	0.78041	Ribosomal protein L1p/L10e family [Source:NCBI gene (formerly Entrezgene);Acc:837356]
AT1G08360	evm.model.group1.737	773	GTGAATTGC	22	0.47368421052631576	0.950048	Ribosomal protein L1p/L10e family [Source:NCBI gene (formerly Entrezgene);Acc:837356]
AT1G08360	CL.902	970	TGTGAATTG	22	0.4375	0.791039	Ribosomal protein L1p/L10e family [Source:NCBI gene (formerly Entrezgene);Acc:837356]
AT1G08360	CL.902	971	GTGAATTGC	22	0.47368421052631576	0.950048	Ribosomal protein L1p/L10e family [Source:NCBI gene (formerly Entrezgene);Acc:837356]
AT1G09560	CL.19878	911	GCGAATGTA	32	0.5789473684210527	0.757238	germin-like protein 5 [Source:NCBI gene (formerly Entrezgene);Acc:837482]
AT1G09560	CL.19878	847	AAACATTTG	27	0.5384615384615384	0.615721	germin-like protein 5 [Source:NCBI gene (formerly Entrezgene);Acc:837482]
AT1G09560	CL.19878	803	GCTCACTGC	27	0.8571428571428571	0.761113	germin-like protein 5 [Source:NCBI gene (formerly Entrezgene);Acc:837482]
AT1G09560	CL.19878	983	TTTGATTTC	24	0.6	0.999154	germin-like protein 5 [Source:NCBI gene (formerly Entrezgene);Acc:837482]
AT1G09560	CL.19875	902	CTGCAGTGT	33	0.3181818181818182	0.687856	germin-like protein 5 [Source:NCBI gene (formerly Entrezgene);Acc:837482]
AT1G09560	CL.19878	742	TTCCAGGTT	25	0.6470588235294118	0.768282	germin-like protein 5 [Source:NCBI gene (formerly Entrezgene);Acc:837482]
AT1G09560	CL.19875	827	ACGAAGTCC	20	0.7	0.78267	germin-like protein 5 [Source:NCBI gene (formerly Entrezgene);Acc:837482]
AT1G09560	CL.19878	894	ATGCATGCG	33	0.8947368421052632	0.793022	germin-like protein 5 [Source:NCBI gene (formerly Entrezgene);Acc:837482]
AT1G09560	CL.19878	955	TTTAATTAA	32	0.3793103448275862	0.912789	germin-like protein 5 [Source:NCBI gene (formerly Entrezgene);Acc:837482]
AT1G09560	CL.19875	1004	TGCGAATGT	36	0.48148148148148145	0.937082	germin-like protein 5 [Source:NCBI gene (formerly Entrezgene);Acc:837482]
AT1G09560	CL.19875	826	CACGAAGTC	20	0.9285714285714286	0.958645	germin-like protein 5 [Source:NCBI gene (formerly Entrezgene);Acc:837482]
AT1G09560	CL.19875	941	AAACATTTG	29	0.5714285714285714	0.630314	germin-like protein 5 [Source:NCBI gene (formerly Entrezgene);Acc:837482]
AT1G09560	CL.19875	916	GTCGATACA	33	0.6086956521739131	0.969992	germin-like protein 5 [Source:NCBI gene (formerly Entrezgene);Acc:837482]
AT1G09560	CL.19875	1025	TATAATGTC	36	0.39285714285714285	0.732139	germin-like protein 5 [Source:NCBI gene (formerly Entrezgene);Acc:837482]
AT1G09560	CL.19875	1024	TTATAATGT	35	0.2727272727272727	0.78421	germin-like protein 5 [Source:NCBI gene (formerly Entrezgene);Acc:837482]
AT1G09560	CL.19875	1077	TTTGATTTC	25	0.5714285714285714	0.999147	germin-like protein 5 [Source:NCBI gene (formerly Entrezgene);Acc:837482]
AT1G09560	CL.19875	1049	TTTAATTAA	33	0.39285714285714285	0.873531	germin-like protein 5 [Source:NCBI gene (formerly Entrezgene);Acc:837482]
AT1G09560	CL.19875	891	GGCTAGGCA	25	0.7692307692307693	0.807838	germin-like protein 5 [Source:NCBI gene (formerly Entrezgene);Acc:837482]
AT1G09560	CL.19878	910	TGCGAATGT	33	0.5	0.947478	germin-like protein 5 [Source:NCBI gene (formerly Entrezgene);Acc:837482]
AT1G09560	CL.19875	1005	GCGAATGTA	36	0.5217391304347826	0.690754	germin-like protein 5 [Source:NCBI gene (formerly Entrezgene);Acc:837482]
AT1G09560	CL.19875	836	TTCCAGGTT	26	0.6111111111111112	0.751037	germin-like protein 5 [Source:NCBI gene (formerly Entrezgene);Acc:837482]
AT1G09560	CL.19878	826	ATACATTTG	29	0.7777777777777778	0.646944	germin-like protein 5 [Source:NCBI gene (formerly Entrezgene);Acc:837482]
AT1G09560	CL.19878	822	GTCGATACA	30	0.5714285714285714	0.963654	germin-like protein 5 [Source:NCBI gene (formerly Entrezgene);Acc:837482]
AT1G09560	CL.19875	920	ATACATTTG	32	0.7368421052631579	0.614223	germin-like protein 5 [Source:NCBI gene (formerly Entrezgene);Acc:837482]
AT1G09560	CL.19875	988	ATGCATGCG	36	0.8571428571428571	0.800119	germin-like protein 5 [Source:NCBI gene (formerly Entrezgene);Acc:837482]
AT1G09640	evm.model.group1.750	1182	CAAAAGGCA	36	0.47058823529411764	0.691611	Translation elongation factor EF1B, gamma chain [Source:NCBI gene (formerly Entrezgene);Acc:837491]
AT1G09640	evm.model.group1.750	1174	ACGAAGCCC	33	0.8571428571428571	0.829089	Translation elongation factor EF1B, gamma chain [Source:NCBI gene (formerly Entrezgene);Acc:837491]
AT1G09640	evm.model.group1.750	1179	GCCCAAAAG	32	0.36	0.858651	Translation elongation factor EF1B, gamma chain [Source:NCBI gene (formerly Entrezgene);Acc:837491]
AT1G09640	evm.model.group1.750	1215	CCCGATGTA	32	0.5454545454545454	0.670528	Translation elongation factor EF1B, gamma chain [Source:NCBI gene (formerly Entrezgene);Acc:837491]
AT1G09640	evm.model.group1.750	1220	TGTAATTAA	40	0.6	0.651207	Translation elongation factor EF1B, gamma chain [Source:NCBI gene (formerly Entrezgene);Acc:837491]
AT1G09640	evm.model.group1.750	1107	CCCCAGATG	21	0.4117647058823529	0.812381	Translation elongation factor EF1B, gamma chain [Source:NCBI gene (formerly Entrezgene);Acc:837491]
AT1G09640	evm.model.group1.750	1173	GACGAAGCC	33	0.631578947368421	0.848758	Translation elongation factor EF1B, gamma chain [Source:NCBI gene (formerly Entrezgene);Acc:837491]
AT1G11910	CL.27629	1006	TGTTAGACT	34	0.8484848484848485	0.969879	aspartic proteinase A1 [Source:NCBI gene (formerly Entrezgene);Acc:837740]
AT1G11910	CL.27629	1008	TTAGACTTG	33	0.84375	0.999996	aspartic proteinase A1 [Source:NCBI gene (formerly Entrezgene);Acc:837740]
AT1G11910	CL.27629	1014	TTGGATCAG	27	0.5	0.996995	aspartic proteinase A1 [Source:NCBI gene (formerly Entrezgene);Acc:837740]
AT1G11910	CL.27629	968	GTAAAGACA	28	0.6666666666666666	0.998484	aspartic proteinase A1 [Source:NCBI gene (formerly Entrezgene);Acc:837740]
AT1G11910	CL.27629	960	TCATAGACG	33	0.5925925925925926	0.998025	aspartic proteinase A1 [Source:NCBI gene (formerly Entrezgene);Acc:837740]
AT1G11910	CL.27629	962	ATAGACGTA	23	0.5	0.972294	aspartic proteinase A1 [Source:NCBI gene (formerly Entrezgene);Acc:837740]
AT1G11910	CL.27629	952	TATCAGAAT	22	0.3	0.942487	aspartic proteinase A1 [Source:NCBI gene (formerly Entrezgene);Acc:837740]
AT1G11910	CL.27629	982	CAAGAGGTT	30	0.631578947368421	0.848933	aspartic proteinase A1 [Source:NCBI gene (formerly Entrezgene);Acc:837740]
AT1G11910	CL.27629	970	AAAGACACG	24	0.6956521739130435	0.999992	aspartic proteinase A1 [Source:NCBI gene (formerly Entrezgene);Acc:837740]
AT1G11910	CL.27629	911	GTAGACAAG	28	0.10714285714285714	0.752348	aspartic proteinase A1 [Source:NCBI gene (formerly Entrezgene);Acc:837740]
AT1G11910	CL.27629	972	AGACACGCA	26	0.5416666666666666	0.934759	aspartic proteinase A1 [Source:NCBI gene (formerly Entrezgene);Acc:837740]
AT1G11910	CL.27629	880	AAGTACTGT	28	0.4444444444444444	0.683156	aspartic proteinase A1 [Source:NCBI gene (formerly Entrezgene);Acc:837740]
AT1G11910	CL.27629	980	ACCAAGAGG	24	0.3684210526315789	0.800926	aspartic proteinase A1 [Source:NCBI gene (formerly Entrezgene);Acc:837740]
AT1G11910	CL.27629	820	TCTCACCTA	21	0.3333333333333333	0.746909	aspartic proteinase A1 [Source:NCBI gene (formerly Entrezgene);Acc:837740]
AT1G13280	CL.1972	1380	AGGAAGATT	23	0.47058823529411764	0.614392	allene oxide cyclase 4 [Source:NCBI gene (formerly Entrezgene);Acc:837888]
AT1G13280	CL.1972	1379	GAGGAAGAT	23	0.25	0.628688	allene oxide cyclase 4 [Source:NCBI gene (formerly Entrezgene);Acc:837888]
AT1G15250	evm.model.group4.1819	201	CGACATTTG	25	0.9090909090909091	0.803855	Zinc-binding ribosomal protein family protein [Source:NCBI gene (formerly Entrezgene);Acc:838092]
AT1G15250	evm.model.group4.1819	192	CGCCACCTC	26	0.6	0.633624	Zinc-binding ribosomal protein family protein [Source:NCBI gene (formerly Entrezgene);Acc:838092]
AT1G17100	evm.model.group2.1483	713	ATCGAAGCA	20	0.7857142857142857	0.797112	SOUL heme-binding family protein [Source:NCBI gene (formerly Entrezgene);Acc:838280]
AT1G17100	evm.model.group2.1483	926	CGTGAATAT	33	0.14814814814814814	0.675534	SOUL heme-binding family protein [Source:NCBI gene (formerly Entrezgene);Acc:838280]
AT1G17100	evm.model.group2.1483	927	GTGAATATA	33	0.14814814814814814	0.77413	SOUL heme-binding family protein [Source:NCBI gene (formerly Entrezgene);Acc:838280]
AT1G17100	evm.model.group2.1483	945	TATGATTGA	20	1.0	0.736487	SOUL heme-binding family protein [Source:NCBI gene (formerly Entrezgene);Acc:838280]
AT1G17100	evm.model.group2.1483	942	GTTTATGAT	24	0.7692307692307693	0.79595	SOUL heme-binding family protein [Source:NCBI gene (formerly Entrezgene);Acc:838280]
AT1G17100	evm.model.group2.1483	714	TCGAAGCAG	24	1.0	0.720064	SOUL heme-binding family protein [Source:NCBI gene (formerly Entrezgene);Acc:838280]
AT1G23800	CL.33004	1810	AGTAAGAAG	23	0.4375	0.857976	aldehyde dehydrogenase 2B7 [Source:NCBI gene (formerly Entrezgene);Acc:838991]
AT1G23800	CL.33004	1781	CGCGAAAGG	24	0.3125	0.668815	aldehyde dehydrogenase 2B7 [Source:NCBI gene (formerly Entrezgene);Acc:838991]
AT1G23800	CL.13856	1812	TAAGAAGAT	26	0.35714285714285715	0.883526	aldehyde dehydrogenase 2B7 [Source:NCBI gene (formerly Entrezgene);Acc:838991]
AT1G23800	CL.13856	1864	TTAGAAGCC	20	0.35294117647058826	0.661896	aldehyde dehydrogenase 2B7 [Source:NCBI gene (formerly Entrezgene);Acc:838991]
AT1G23800	CL.33004	1879	GAATAGGTT	22	0.6923076923076923	0.692125	aldehyde dehydrogenase 2B7 [Source:NCBI gene (formerly Entrezgene);Acc:838991]
AT1G23800	CL.13856	1865	TAGAAGCCG	20	0.5833333333333334	0.755281	aldehyde dehydrogenase 2B7 [Source:NCBI gene (formerly Entrezgene);Acc:838991]
AT1G23800	CL.13856	1770	TTGGAGCTT	24	0.14285714285714285	0.807468	aldehyde dehydrogenase 2B7 [Source:NCBI gene (formerly Entrezgene);Acc:838991]
AT1G23800	CL.13856	1810	AGTAAGAAG	23	0.4375	0.857976	aldehyde dehydrogenase 2B7 [Source:NCBI gene (formerly Entrezgene);Acc:838991]
AT1G23800	CL.33004	1812	TAAGAAGAT	26	0.35714285714285715	0.883526	aldehyde dehydrogenase 2B7 [Source:NCBI gene (formerly Entrezgene);Acc:838991]
AT1G23800	CL.13856	1781	CGCGAAAGG	24	0.3125	0.668815	aldehyde dehydrogenase 2B7 [Source:NCBI gene (formerly Entrezgene);Acc:838991]
AT1G23800	CL.33004	1813	AAGAAGATC	25	0.26666666666666666	0.608959	aldehyde dehydrogenase 2B7 [Source:NCBI gene (formerly Entrezgene);Acc:838991]
AT1G23800	CL.33004	1783	CGAAAGGTT	24	0.5625	0.621319	aldehyde dehydrogenase 2B7 [Source:NCBI gene (formerly Entrezgene);Acc:838991]
AT1G23800	CL.13856	1783	CGAAAGGTT	24	0.5625	0.621319	aldehyde dehydrogenase 2B7 [Source:NCBI gene (formerly Entrezgene);Acc:838991]
AT1G23800	CL.33004	1870	GCCGACTGT	22	0.3125	0.605684	aldehyde dehydrogenase 2B7 [Source:NCBI gene (formerly Entrezgene);Acc:838991]
AT1G23800	CL.13856	1813	AAGAAGATC	25	0.26666666666666666	0.608959	aldehyde dehydrogenase 2B7 [Source:NCBI gene (formerly Entrezgene);Acc:838991]
AT1G23800	CL.13856	1879	GAATAGGTT	22	0.6923076923076923	0.692125	aldehyde dehydrogenase 2B7 [Source:NCBI gene (formerly Entrezgene);Acc:838991]
AT1G23800	CL.13856	1870	GCCGACTGT	22	0.3125	0.605684	aldehyde dehydrogenase 2B7 [Source:NCBI gene (formerly Entrezgene);Acc:838991]
AT1G23800	CL.33004	1770	TTGGAGCTT	24	0.14285714285714285	0.807468	aldehyde dehydrogenase 2B7 [Source:NCBI gene (formerly Entrezgene);Acc:838991]
AT1G23800	CL.33004	1865	TAGAAGCCG	20	0.5833333333333334	0.755281	aldehyde dehydrogenase 2B7 [Source:NCBI gene (formerly Entrezgene);Acc:838991]
AT1G23800	CL.33004	1864	TTAGAAGCC	20	0.35294117647058826	0.661896	aldehyde dehydrogenase 2B7 [Source:NCBI gene (formerly Entrezgene);Acc:838991]
AT1G24020	evm.model.group5.1796	187	GTGGATACG	27	0.42857142857142855	0.686146	MLP-like protein 423 [Source:NCBI gene (formerly Entrezgene);Acc:839014]
AT1G24020	CL.31306	498	ACGTAGCGA	30	0.8421052631578947	0.900856	MLP-like protein 423 [Source:NCBI gene (formerly Entrezgene);Acc:839014]
AT1G24020	CL.31306	1018	TGGAATGGC	24	0.30434782608695654	0.669169	MLP-like protein 423 [Source:NCBI gene (formerly Entrezgene);Acc:839014]
AT1G24020	evm.model.group5.1796	449	CAAGAGTAA	66	0.5897435897435898	0.804693	MLP-like protein 423 [Source:NCBI gene (formerly Entrezgene);Acc:839014]
AT1G24020	CL.31306	994	ACTAATAAA	49	0.42857142857142855	0.720054	MLP-like protein 423 [Source:NCBI gene (formerly Entrezgene);Acc:839014]
AT1G24020	CL.31306	990	CGCAACTAA	49	0.35294117647058826	0.818675	MLP-like protein 423 [Source:NCBI gene (formerly Entrezgene);Acc:839014]
AT1G24020	evm.model.group5.1796	133	AAGGAGCGC	22	0.2857142857142857	0.643336	MLP-like protein 423 [Source:NCBI gene (formerly Entrezgene);Acc:839014]
AT1G24020	CL.31306	735	GAAAACAAG	63	0.4186046511627907	0.84401	MLP-like protein 423 [Source:NCBI gene (formerly Entrezgene);Acc:839014]
AT1G24020	evm.model.group5.1796	222	CTCGAAAGC	28	0.625	0.74003	MLP-like protein 423 [Source:NCBI gene (formerly Entrezgene);Acc:839014]
AT1G24020	evm.model.group5.1796	129	GGCGAAGGA	23	0.2631578947368421	0.667719	MLP-like protein 423 [Source:NCBI gene (formerly Entrezgene);Acc:839014]
AT1G24020	evm.model.group5.1796	421	GCACATTCA	59	0.7	0.658176	MLP-like protein 423 [Source:NCBI gene (formerly Entrezgene);Acc:839014]
AT1G24020	evm.model.group5.1796	334	CGAAAGTGC	60	0.6428571428571429	0.944531	MLP-like protein 423 [Source:NCBI gene (formerly Entrezgene);Acc:839014]
AT1G24020	CL.31306	761	ATGAAACCG	95	0.13636363636363635	0.735291	MLP-like protein 423 [Source:NCBI gene (formerly Entrezgene);Acc:839014]
AT1G24020	CL.31306	850	CTCGACTGC	65	0.36	0.962143	MLP-like protein 423 [Source:NCBI gene (formerly Entrezgene);Acc:839014]
AT1G24020	CL.31306	896	CTAGAAGGC	71	0.38596491228070173	0.994653	MLP-like protein 423 [Source:NCBI gene (formerly Entrezgene);Acc:839014]
AT1G24020	evm.model.group5.1796	374	GGAAAGCAT	71	0.2962962962962963	0.783035	MLP-like protein 423 [Source:NCBI gene (formerly Entrezgene);Acc:839014]
AT1G24020	evm.model.group5.1796	224	CGAAAGCCG	26	0.8571428571428571	0.790532	MLP-like protein 423 [Source:NCBI gene (formerly Entrezgene);Acc:839014]
AT1G24020	CL.31306	1017	TTGGAATGG	23	0.15	0.760826	MLP-like protein 423 [Source:NCBI gene (formerly Entrezgene);Acc:839014]
AT1G24020	evm.model.group5.1796	294	GTGCAGACC	33	0.7142857142857143	0.916036	MLP-like protein 423 [Source:NCBI gene (formerly Entrezgene);Acc:839014]
AT1G24020	evm.model.group5.1796	372	GAGGAAAGC	72	0.2833333333333333	0.61539	MLP-like protein 423 [Source:NCBI gene (formerly Entrezgene);Acc:839014]
AT1G24020	evm.model.group5.1796	308	GTTGATCTC	54	0.3170731707317073	0.753393	MLP-like protein 423 [Source:NCBI gene (formerly Entrezgene);Acc:839014]
AT1G24020	evm.model.group5.1796	216	ATCGACCTC	30	0.16666666666666666	0.798136	MLP-like protein 423 [Source:NCBI gene (formerly Entrezgene);Acc:839014]
AT1G24020	evm.model.group5.1796	383	AGCCAAGTC	67	0.20754716981132076	0.631199	MLP-like protein 423 [Source:NCBI gene (formerly Entrezgene);Acc:839014]
AT1G24020	CL.31306	502	AGCGAAGTC	24	0.8666666666666667	0.894449	MLP-like protein 423 [Source:NCBI gene (formerly Entrezgene);Acc:839014]
AT1G24020	evm.model.group5.1796	223	TCGAAAGCC	26	0.5882352941176471	0.883081	MLP-like protein 423 [Source:NCBI gene (formerly Entrezgene);Acc:839014]
AT1G27680	CL.24867	2577	CGGGAAGGT	23	0.7857142857142857	0.74711	ADPGLC-PPase large subunit [Source:NCBI gene (formerly Entrezgene);Acc:839660]
AT1G27680	evm.model.group6.786	1815	CACGAACAA	27	0.47058823529411764	0.800909	ADPGLC-PPase large subunit [Source:NCBI gene (formerly Entrezgene);Acc:839660]
AT1G27680	CL.24867	2649	CACGAACAA	29	0.47058823529411764	0.770435	ADPGLC-PPase large subunit [Source:NCBI gene (formerly Entrezgene);Acc:839660]
AT1G27680	CL.24867	2519	GTAAATGTA	21	0.17647058823529413	0.630019	ADPGLC-PPase large subunit [Source:NCBI gene (formerly Entrezgene);Acc:839660]
AT1G27680	evm.model.group6.786	1816	ACGAACAAG	27	0.5882352941176471	0.760136	ADPGLC-PPase large subunit [Source:NCBI gene (formerly Entrezgene);Acc:839660]
AT1G27680	evm.model.group6.786	1766	ATAGAGAAT	25	0.5652173913043478	0.999756	ADPGLC-PPase large subunit [Source:NCBI gene (formerly Entrezgene);Acc:839660]
AT1G27680	CL.24867	2639	GTAAATACC	31	0.5416666666666666	0.850931	ADPGLC-PPase large subunit [Source:NCBI gene (formerly Entrezgene);Acc:839660]
AT1G27680	CL.24867	2600	ATAGAGAAT	27	0.52	0.999746	ADPGLC-PPase large subunit [Source:NCBI gene (formerly Entrezgene);Acc:839660]
AT1G27680	evm.model.group6.786	1805	GTAAATACC	30	0.5652173913043478	0.845939	ADPGLC-PPase large subunit [Source:NCBI gene (formerly Entrezgene);Acc:839660]
AT1G27680	evm.model.group6.786	1711	CTAGATGAT	20	0.4166666666666667	0.624649	ADPGLC-PPase large subunit [Source:NCBI gene (formerly Entrezgene);Acc:839660]
AT1G27680	CL.24867	2759	TCGCAGTCA	28	0.375	0.673747	ADPGLC-PPase large subunit [Source:NCBI gene (formerly Entrezgene);Acc:839660]
AT1G27680	CL.24867	2720	AGAGATGTA	20	0.4	0.623719	ADPGLC-PPase large subunit [Source:NCBI gene (formerly Entrezgene);Acc:839660]
AT1G27680	evm.model.group6.786	1925	TCGCAGTCA	28	0.375	0.673747	ADPGLC-PPase large subunit [Source:NCBI gene (formerly Entrezgene);Acc:839660]
AT1G27680	CL.24867	2650	ACGAACAAG	29	0.6111111111111112	0.801794	ADPGLC-PPase large subunit [Source:NCBI gene (formerly Entrezgene);Acc:839660]
AT1G27680	evm.model.group6.786	1743	CGGGAAGGT	21	0.7692307692307693	0.739649	ADPGLC-PPase large subunit [Source:NCBI gene (formerly Entrezgene);Acc:839660]
AT1G28330	CL.5920	1762	ATGAATTTC	30	0.17857142857142858	0.894973	dormancy-associated protein-like 1 [Source:NCBI gene (formerly Entrezgene);Acc:839729]
AT1G28330	CL.5920	2019	TGATATCAT	28	0.42857142857142855	0.954822	dormancy-associated protein-like 1 [Source:NCBI gene (formerly Entrezgene);Acc:839729]
AT1G28330	CL.5920	1761	CATGAATTT	30	0.2692307692307692	0.805241	dormancy-associated protein-like 1 [Source:NCBI gene (formerly Entrezgene);Acc:839729]
AT1G28330	CL.5920	1613	ATCTAGTCC	20	0.35294117647058826	0.684865	dormancy-associated protein-like 1 [Source:NCBI gene (formerly Entrezgene);Acc:839729]
AT1G28330	CL.5920	1739	TGTGATATC	27	0.2631578947368421	0.896341	dormancy-associated protein-like 1 [Source:NCBI gene (formerly Entrezgene);Acc:839729]
AT1G28330	CL.5920	2022	TATCATCCA	26	0.625	0.798504	dormancy-associated protein-like 1 [Source:NCBI gene (formerly Entrezgene);Acc:839729]
AT1G28330	CL.5920	1891	ATCTAGTCC	21	0.3333333333333333	0.674055	dormancy-associated protein-like 1 [Source:NCBI gene (formerly Entrezgene);Acc:839729]
AT1G28330	CL.5920	2039	CATGAATTT	30	0.2692307692307692	0.805241	dormancy-associated protein-like 1 [Source:NCBI gene (formerly Entrezgene);Acc:839729]
AT1G28330	CL.5920	2040	ATGAATTTC	30	0.17857142857142858	0.894973	dormancy-associated protein-like 1 [Source:NCBI gene (formerly Entrezgene);Acc:839729]
AT1G28330	CL.5920	1744	TATCATCCA	26	0.625	0.798504	dormancy-associated protein-like 1 [Source:NCBI gene (formerly Entrezgene);Acc:839729]
AT1G28330	CL.5920	2017	TGTGATATC	27	0.2631578947368421	0.896341	dormancy-associated protein-like 1 [Source:NCBI gene (formerly Entrezgene);Acc:839729]
AT1G28330	CL.5920	1741	TGATATCAT	28	0.42857142857142855	0.954822	dormancy-associated protein-like 1 [Source:NCBI gene (formerly Entrezgene);Acc:839729]
AT1G29965	CL.12002	1101	CAACAGACT	35	0.9285714285714286	0.98562	Ribosomal protein L18ae/LX family protein [Source:NCBI gene (formerly Entrezgene);Acc:839875]
AT1G29965	CL.12002	1132	ATAGATTCT	38	0.5909090909090909	0.929113	Ribosomal protein L18ae/LX family protein [Source:NCBI gene (formerly Entrezgene);Acc:839875]
AT1G29965	CL.12002	1087	GGACATTGT	30	0.28	0.775921	Ribosomal protein L18ae/LX family protein [Source:NCBI gene (formerly Entrezgene);Acc:839875]
AT1G29965	CL.12002	1130	TCATAGATT	39	0.7142857142857143	0.801334	Ribosomal protein L18ae/LX family protein [Source:NCBI gene (formerly Entrezgene);Acc:839875]
AT1G29965	CL.12002	950	CCCAACACA	20	0.3076923076923077	0.668684	Ribosomal protein L18ae/LX family protein [Source:NCBI gene (formerly Entrezgene);Acc:839875]
AT1G29965	CL.12002	1046	GTTCAGATG	23	0.3125	0.679821	Ribosomal protein L18ae/LX family protein [Source:NCBI gene (formerly Entrezgene);Acc:839875]
AT1G29965	CL.12002	1103	ACAGACTGA	33	0.7741935483870968	0.999958	Ribosomal protein L18ae/LX family protein [Source:NCBI gene (formerly Entrezgene);Acc:839875]
AT1G29965	CL.12002	1204	TGCTATCAG	30	0.6363636363636364	0.842332	Ribosomal protein L18ae/LX family protein [Source:NCBI gene (formerly Entrezgene);Acc:839875]
AT1G29965	CL.12002	1342	TTTGACCTT	20	0.2222222222222222	0.965731	Ribosomal protein L18ae/LX family protein [Source:NCBI gene (formerly Entrezgene);Acc:839875]
AT1G29965	CL.12002	1074	GTCGATGTC	24	0.4117647058823529	0.68602	Ribosomal protein L18ae/LX family protein [Source:NCBI gene (formerly Entrezgene);Acc:839875]
AT1G29965	CL.12002	1085	TTGGACATT	32	0.3125	0.99971	Ribosomal protein L18ae/LX family protein [Source:NCBI gene (formerly Entrezgene);Acc:839875]
AT1G29965	CL.12002	1221	TAAGAGGGT	30	0.22727272727272727	0.784587	Ribosomal protein L18ae/LX family protein [Source:NCBI gene (formerly Entrezgene);Acc:839875]
AT1G30380	evm.model.group6.660	279	CGAGAGTCG	31	0.7142857142857143	0.756612	photosystem I subunit K [Source:NCBI gene (formerly Entrezgene);Acc:839918]
AT1G31330	CL.28629	1160	TGTTACTTT	21	0.7272727272727273	0.655497	photosystem I subunit F [Source:NCBI gene (formerly Entrezgene);Acc:840021]
AT1G31330	CL.28629	1117	CATCAGGCC	21	0.6363636363636364	0.87015	photosystem I subunit F [Source:NCBI gene (formerly Entrezgene);Acc:840021]
AT1G31812	evm.model.group12.848	204	GAGGAGGCC	21	0.4166666666666667	0.711185	acyl-CoA-binding protein 6 [Source:NCBI gene (formerly Entrezgene);Acc:840069]
AT1G31812	evm.model.group12.848	186	GTCGAAGGC	22	0.5333333333333333	0.722083	acyl-CoA-binding protein 6 [Source:NCBI gene (formerly Entrezgene);Acc:840069]
AT1G33140	evm.model.group4.1250	658	AGTGAGTAG	28	0.42857142857142855	0.612504	Ribosomal protein L6 family [Source:NCBI gene (formerly Entrezgene);Acc:840211]
AT1G33140	CL.19610	1015	TTTTATGAT	24	0.6923076923076923	0.777813	Ribosomal protein L6 family [Source:NCBI gene (formerly Entrezgene);Acc:840211]
AT1G33140	evm.model.group4.1250	768	TTTTATGAT	29	0.6428571428571429	0.718787	Ribosomal protein L6 family [Source:NCBI gene (formerly Entrezgene);Acc:840211]
AT1G33140	CL.19610	926	CCTCAGGCA	21	0.5	0.666033	Ribosomal protein L6 family [Source:NCBI gene (formerly Entrezgene);Acc:840211]
AT1G33140	evm.model.group4.1250	771	TATGATTTT	26	0.391304347826087	0.990671	Ribosomal protein L6 family [Source:NCBI gene (formerly Entrezgene);Acc:840211]
AT1G33140	evm.model.group4.1250	661	GAGTAGCCC	28	0.1111111111111111	0.618183	Ribosomal protein L6 family [Source:NCBI gene (formerly Entrezgene);Acc:840211]
AT1G33140	CL.19610	982	TGAAAGCTC	21	0.5454545454545454	0.802297	Ribosomal protein L6 family [Source:NCBI gene (formerly Entrezgene);Acc:840211]
AT1G33140	CL.19610	1018	TATGATTTT	22	0.42105263157894735	0.993845	Ribosomal protein L6 family [Source:NCBI gene (formerly Entrezgene);Acc:840211]
AT1G33140	CL.19610	901	GAGGAGTGA	23	0.35714285714285715	0.805177	Ribosomal protein L6 family [Source:NCBI gene (formerly Entrezgene);Acc:840211]
AT1G33140	evm.model.group4.1250	654	GAGGAGTGA	28	0.29411764705882354	0.728541	Ribosomal protein L6 family [Source:NCBI gene (formerly Entrezgene);Acc:840211]
AT1G33140	evm.model.group4.1250	735	TGAAAGCTC	24	0.6428571428571429	0.857921	Ribosomal protein L6 family [Source:NCBI gene (formerly Entrezgene);Acc:840211]
AT1G33140	evm.model.group4.1250	679	CCTCAGGCA	25	0.4166666666666667	0.625952	Ribosomal protein L6 family [Source:NCBI gene (formerly Entrezgene);Acc:840211]
AT1G44575	CL.22913	1281	GTAGATCTA	50	0.2	0.850079	Chlorophyll A-B binding family protein [Source:NCBI gene (formerly Entrezgene);Acc:841033]
AT1G44575	CL.22913	1267	TGAAATCTC	48	0.35135135135135137	0.608583	Chlorophyll A-B binding family protein [Source:NCBI gene (formerly Entrezgene);Acc:841033]
AT1G44575	CL.22913	1250	TTGGAGATT	42	0.25806451612903225	0.670246	Chlorophyll A-B binding family protein [Source:NCBI gene (formerly Entrezgene);Acc:841033]
AT1G44575	CL.22913	1252	GGAGATTTA	46	0.375	0.672836	Chlorophyll A-B binding family protein [Source:NCBI gene (formerly Entrezgene);Acc:841033]
AT1G44575	CL.22913	1266	ATGAAATCT	48	0.3076923076923077	0.719638	Chlorophyll A-B binding family protein [Source:NCBI gene (formerly Entrezgene);Acc:841033]
AT1G44575	CL.22913	1226	TAATAGCTC	46	0.43333333333333335	0.651413	Chlorophyll A-B binding family protein [Source:NCBI gene (formerly Entrezgene);Acc:841033]
AT1G44575	CL.22913	1350	CCATAATGA	56	0.725	0.849471	Chlorophyll A-B binding family protein [Source:NCBI gene (formerly Entrezgene);Acc:841033]
AT1G44575	CL.22913	1334	CGGGAGATT	52	0.3684210526315789	0.719187	Chlorophyll A-B binding family protein [Source:NCBI gene (formerly Entrezgene);Acc:841033]
AT1G44575	CL.22913	1279	ATGTAGATC	52	0.4318181818181818	0.927283	Chlorophyll A-B binding family protein [Source:NCBI gene (formerly Entrezgene);Acc:841033]
AT1G47128	CL.17352	2060	ATGAAAGGC	20	0.75	0.816792	Granulin repeat cysteine protease family protein [Source:NCBI gene (formerly Entrezgene);Acc:841122]
AT1G47128	CL.17352	2067	GCCAAGATC	22	0.2857142857142857	0.686603	Granulin repeat cysteine protease family protein [Source:NCBI gene (formerly Entrezgene);Acc:841122]
AT1G47128	CL.17352	2069	CAAGATCTT	22	0.35294117647058826	0.868717	Granulin repeat cysteine protease family protein [Source:NCBI gene (formerly Entrezgene);Acc:841122]
AT1G47128	CL.17352	2017	GTGTAGGAA	38	0.7272727272727273	0.624172	Granulin repeat cysteine protease family protein [Source:NCBI gene (formerly Entrezgene);Acc:841122]
AT1G47128	CL.17352	1868	TTGTAGATT	20	0.5882352941176471	0.990554	Granulin repeat cysteine protease family protein [Source:NCBI gene (formerly Entrezgene);Acc:841122]
AT1G47128	CL.17352	2056	CTTCATGAA	29	0.6	0.60196	Granulin repeat cysteine protease family protein [Source:NCBI gene (formerly Entrezgene);Acc:841122]
AT1G47128	CL.17352	1817	ATATAGATT	21	0.8666666666666667	0.828689	Granulin repeat cysteine protease family protein [Source:NCBI gene (formerly Entrezgene);Acc:841122]
AT1G47128	CL.17352	2042	CTTAATTTC	29	0.36	0.802154	Granulin repeat cysteine protease family protein [Source:NCBI gene (formerly Entrezgene);Acc:841122]
AT1G47128	CL.17352	1811	GGAGAGATA	21	0.36363636363636365	0.691976	Granulin repeat cysteine protease family protein [Source:NCBI gene (formerly Entrezgene);Acc:841122]
AT1G47128	CL.17352	2059	CATGAAAGG	23	0.6923076923076923	0.745173	Granulin repeat cysteine protease family protein [Source:NCBI gene (formerly Entrezgene);Acc:841122]
AT1G47128	CL.17352	1944	ACGTAGACT	21	0.5333333333333333	0.901583	Granulin repeat cysteine protease family protein [Source:NCBI gene (formerly Entrezgene);Acc:841122]
AT1G47128	CL.17352	1899	CTGAATTCT	30	0.13333333333333333	0.650313	Granulin repeat cysteine protease family protein [Source:NCBI gene (formerly Entrezgene);Acc:841122]
AT1G47128	CL.17352	1870	GTAGATTGC	22	0.29411764705882354	0.755623	Granulin repeat cysteine protease family protein [Source:NCBI gene (formerly Entrezgene);Acc:841122]
AT1G47128	CL.17352	1970	TCTGAAGGT	34	0.6842105263157895	0.724755	Granulin repeat cysteine protease family protein [Source:NCBI gene (formerly Entrezgene);Acc:841122]
AT1G48130	CL.31002	1172	GTCCAGTCC	24	0.45	0.95046	1-cysteine peroxiredoxin 1 [Source:NCBI gene (formerly Entrezgene);Acc:841231]
AT1G48130	CL.31002	1091	GGCGACAGC	20	0.46153846153846156	0.642832	1-cysteine peroxiredoxin 1 [Source:NCBI gene (formerly Entrezgene);Acc:841231]
AT1G48130	CL.31002	1152	GTACAGACT	21	0.25	0.640217	1-cysteine peroxiredoxin 1 [Source:NCBI gene (formerly Entrezgene);Acc:841231]
AT1G48830	CL.34605	963	GAACAGGTT	28	0.5263157894736842	0.666303	Ribosomal protein S7e family protein [Source:NCBI gene (formerly Entrezgene);Acc:841305]
AT1G48830	CL.34605	1088	CGAGACGTA	28	0.5263157894736842	0.973456	Ribosomal protein S7e family protein [Source:NCBI gene (formerly Entrezgene);Acc:841305]
AT1G48830	CL.34605	852	CAAGAGATT	26	0.7272727272727273	0.996703	Ribosomal protein S7e family protein [Source:NCBI gene (formerly Entrezgene);Acc:841305]
AT1G48830	CL.34605	808	CGTAACACG	22	0.5714285714285714	0.875892	Ribosomal protein S7e family protein [Source:NCBI gene (formerly Entrezgene);Acc:841305]
AT1G48830	CL.34605	1026	TTTGAAGCT	37	0.5454545454545454	0.670561	Ribosomal protein S7e family protein [Source:NCBI gene (formerly Entrezgene);Acc:841305]
AT1G48830	CL.34605	1031	AGCTAAGCC	39	0.22580645161290322	0.618086	Ribosomal protein S7e family protein [Source:NCBI gene (formerly Entrezgene);Acc:841305]
AT1G48830	CL.34605	793	CTTGACCCT	20	0.25	0.660944	Ribosomal protein S7e family protein [Source:NCBI gene (formerly Entrezgene);Acc:841305]
AT1G48830	CL.34605	1139	GATGATTCA	30	0.14285714285714285	0.887571	Ribosomal protein S7e family protein [Source:NCBI gene (formerly Entrezgene);Acc:841305]
AT1G48830	CL.34605	996	GGGGATGTC	20	0.4666666666666667	0.939642	Ribosomal protein S7e family protein [Source:NCBI gene (formerly Entrezgene);Acc:841305]
AT1G48830	CL.34605	1093	CGTAACTGA	27	0.7142857142857143	0.600159	Ribosomal protein S7e family protein [Source:NCBI gene (formerly Entrezgene);Acc:841305]
AT1G48830	CL.34605	1109	ATTGATCAT	30	0.38461538461538464	0.968141	Ribosomal protein S7e family protein [Source:NCBI gene (formerly Entrezgene);Acc:841305]
AT1G48830	CL.34605	1086	GGCGAGACG	26	0.5263157894736842	0.99843	Ribosomal protein S7e family protein [Source:NCBI gene (formerly Entrezgene);Acc:841305]
AT1G49970	CL.3996	2095	GTGGATTAC	20	0.5294117647058824	0.920077	CLP protease proteolytic subunit 1 [Source:NCBI gene (formerly Entrezgene);Acc:841420]
AT1G49970	CL.3996	2109	CATGACTTC	20	0.23076923076923078	0.963081	CLP protease proteolytic subunit 1 [Source:NCBI gene (formerly Entrezgene);Acc:841420]
AT1G49970	CL.3996	2066	AGGGAGGTT	21	0.3076923076923077	0.783877	CLP protease proteolytic subunit 1 [Source:NCBI gene (formerly Entrezgene);Acc:841420]
AT1G50010	CL.30066	2002	GCTGAGACT	36	0.391304347826087	0.808244	tubulin alpha-2 chain [Source:NCBI gene (formerly Entrezgene);Acc:841425]
AT1G50010	CL.30066	2025	GGACAAAGA	23	0.10526315789473684	0.64456	tubulin alpha-2 chain [Source:NCBI gene (formerly Entrezgene);Acc:841425]
AT1G50010	CL.30066	1952	GGAGAGTAT	34	0.6	0.876272	tubulin alpha-2 chain [Source:NCBI gene (formerly Entrezgene);Acc:841425]
AT1G50010	evm.model.group8.792	1344	GGAGAGTAT	34	0.6	0.876272	tubulin alpha-2 chain [Source:NCBI gene (formerly Entrezgene);Acc:841425]
AT1G50010	CL.30066	1985	CCTGACTGT	33	0.23076923076923078	0.601225	tubulin alpha-2 chain [Source:NCBI gene (formerly Entrezgene);Acc:841425]
AT1G50010	CL.30066	2048	TATCACTGT	27	0.4444444444444444	0.627961	tubulin alpha-2 chain [Source:NCBI gene (formerly Entrezgene);Acc:841425]
AT1G50010	CL.30066	2041	ATCGATTTA	25	0.8888888888888888	0.999187	tubulin alpha-2 chain [Source:NCBI gene (formerly Entrezgene);Acc:841425]
AT1G50010	CL.30066	1967	GTCTAGATC	27	0.3181818181818182	0.827213	tubulin alpha-2 chain [Source:NCBI gene (formerly Entrezgene);Acc:841425]
AT1G50010	evm.model.group8.792	1396	TGAGACTTG	35	0.13333333333333333	0.850858	tubulin alpha-2 chain [Source:NCBI gene (formerly Entrezgene);Acc:841425]
AT1G50010	CL.30066	1959	ATTGATTAG	35	0.4230769230769231	0.872909	tubulin alpha-2 chain [Source:NCBI gene (formerly Entrezgene);Acc:841425]
AT1G50010	evm.model.group8.792	1417	GGACAAAGA	23	0.10526315789473684	0.64456	tubulin alpha-2 chain [Source:NCBI gene (formerly Entrezgene);Acc:841425]
AT1G50010	CL.30066	2004	TGAGACTTG	35	0.13333333333333333	0.850858	tubulin alpha-2 chain [Source:NCBI gene (formerly Entrezgene);Acc:841425]
AT1G50010	evm.model.group8.792	1351	ATTGATTAG	35	0.4230769230769231	0.872909	tubulin alpha-2 chain [Source:NCBI gene (formerly Entrezgene);Acc:841425]
AT1G50010	CL.30066	1993	TCAGACCTA	26	0.47619047619047616	0.883217	tubulin alpha-2 chain [Source:NCBI gene (formerly Entrezgene);Acc:841425]
AT1G50010	evm.model.group8.792	1433	ATCGATTTA	25	0.8888888888888888	0.999187	tubulin alpha-2 chain [Source:NCBI gene (formerly Entrezgene);Acc:841425]
AT1G50010	evm.model.group8.792	1440	TATCACTGT	27	0.4444444444444444	0.627961	tubulin alpha-2 chain [Source:NCBI gene (formerly Entrezgene);Acc:841425]
AT1G50010	CL.30066	1847	GAGGAGGGT	24	0.7692307692307693	0.78881	tubulin alpha-2 chain [Source:NCBI gene (formerly Entrezgene);Acc:841425]
AT1G50010	CL.30066	2023	ATGGACAAA	23	0.19047619047619047	0.987769	tubulin alpha-2 chain [Source:NCBI gene (formerly Entrezgene);Acc:841425]
AT1G50010	evm.model.group8.792	1239	GAGGAGGGT	24	0.7692307692307693	0.792331	tubulin alpha-2 chain [Source:NCBI gene (formerly Entrezgene);Acc:841425]
AT1G50010	evm.model.group8.792	1377	CCTGACTGT	33	0.23076923076923078	0.601225	tubulin alpha-2 chain [Source:NCBI gene (formerly Entrezgene);Acc:841425]
AT1G50010	evm.model.group8.792	1306	GTGCAGAGT	29	0.5217391304347826	0.924009	tubulin alpha-2 chain [Source:NCBI gene (formerly Entrezgene);Acc:841425]
AT1G50010	evm.model.group8.792	1415	ATGGACAAA	23	0.19047619047619047	0.987769	tubulin alpha-2 chain [Source:NCBI gene (formerly Entrezgene);Acc:841425]
AT1G50010	CL.30066	1862	TCTGAGGCC	27	0.2222222222222222	0.623477	tubulin alpha-2 chain [Source:NCBI gene (formerly Entrezgene);Acc:841425]
AT1G50010	evm.model.group8.792	1385	TCAGACCTA	26	0.47619047619047616	0.883217	tubulin alpha-2 chain [Source:NCBI gene (formerly Entrezgene);Acc:841425]
AT1G50010	CL.30066	1914	GTGCAGAGT	29	0.5217391304347826	0.924009	tubulin alpha-2 chain [Source:NCBI gene (formerly Entrezgene);Acc:841425]
AT1G50010	evm.model.group8.792	1394	GCTGAGACT	36	0.391304347826087	0.808244	tubulin alpha-2 chain [Source:NCBI gene (formerly Entrezgene);Acc:841425]
AT1G50010	evm.model.group8.792	1359	GTCTAGATC	27	0.3181818181818182	0.827213	tubulin alpha-2 chain [Source:NCBI gene (formerly Entrezgene);Acc:841425]
AT1G51200	CL.11667	1694	CACGATTTT	28	0.5625	0.797682	A20/AN1-like zinc finger family protein [Source:NCBI gene (formerly Entrezgene);Acc:841543]
AT1G51200	CL.11667	1652	AAACACATT	29	0.5	0.710982	A20/AN1-like zinc finger family protein [Source:NCBI gene (formerly Entrezgene);Acc:841543]
AT1G51200	CL.11667	1530	AAAGAGAAA	21	0.3125	0.883043	A20/AN1-like zinc finger family protein [Source:NCBI gene (formerly Entrezgene);Acc:841543]
AT1G51200	CL.11667	1625	TACAACTTT	32	0.18518518518518517	0.655214	A20/AN1-like zinc finger family protein [Source:NCBI gene (formerly Entrezgene);Acc:841543]
AT1G51410	CL.3685	1767	CCTTATAAG	20	0.23529411764705882	0.644908	NAD(P)-binding Rossmann-fold superfamily protein [Source:NCBI gene (formerly Entrezgene);Acc:841566]
AT1G51410	CL.3685	1751	CTACAGTGC	21	0.5714285714285714	0.698708	NAD(P)-binding Rossmann-fold superfamily protein [Source:NCBI gene (formerly Entrezgene);Acc:841566]
AT1G51650	CL.25552	758	GGGGAATGT	24	0.35	0.972404	ATP synthase epsilon chain [Source:NCBI gene (formerly Entrezgene);Acc:841590]
AT1G51650	CL.25552	634	GCGAACTCT	27	0.391304347826087	0.900098	ATP synthase epsilon chain [Source:NCBI gene (formerly Entrezgene);Acc:841590]
AT1G51650	CL.25552	719	GCGAACTCT	20	0.47058823529411764	0.870369	ATP synthase epsilon chain [Source:NCBI gene (formerly Entrezgene);Acc:841590]
AT1G51650	CL.25552	716	CACGATTTG	30	0.6363636363636364	0.998485	ATP synthase epsilon chain [Source:NCBI gene (formerly Entrezgene);Acc:841590]
AT1G51650	CL.25552	548	TAAGACTTG	20	0.21052631578947367	0.955561	ATP synthase epsilon chain [Source:NCBI gene (formerly Entrezgene);Acc:841590]
AT1G51650	CL.25552	759	GGGAATGTT	22	0.4666666666666667	0.945234	ATP synthase epsilon chain [Source:NCBI gene (formerly Entrezgene);Acc:841590]
AT1G51650	CL.25552	801	CACGATTTG	23	0.6	0.996842	ATP synthase epsilon chain [Source:NCBI gene (formerly Entrezgene);Acc:841590]
AT1G51650	CL.25552	747	AGATATTTT	26	0.45	0.80049	ATP synthase epsilon chain [Source:NCBI gene (formerly Entrezgene);Acc:841590]
AT1G51650	CL.25552	546	CGTAAGACT	20	0.4	0.863034	ATP synthase epsilon chain [Source:NCBI gene (formerly Entrezgene);Acc:841590]
AT1G51650	CL.25552	726	ATCGATTGC	24	0.9411764705882353	0.905892	ATP synthase epsilon chain [Source:NCBI gene (formerly Entrezgene);Acc:841590]
AT1G51650	CL.25552	580	ATTGATCTT	24	0.3333333333333333	0.676588	ATP synthase epsilon chain [Source:NCBI gene (formerly Entrezgene);Acc:841590]
AT1G51650	CL.25552	680	TGGAATTTT	30	0.16	0.723971	ATP synthase epsilon chain [Source:NCBI gene (formerly Entrezgene);Acc:841590]
AT1G51650	CL.25552	604	AAACAGGCG	26	0.6923076923076923	0.635655	ATP synthase epsilon chain [Source:NCBI gene (formerly Entrezgene);Acc:841590]
AT1G51650	CL.25552	633	TGCGAACTC	26	0.3181818181818182	0.935055	ATP synthase epsilon chain [Source:NCBI gene (formerly Entrezgene);Acc:841590]
AT1G54290	evm.model.utg2360_2326162_2337252__.1	760	CTGTAGTCC	88	0.7142857142857143	0.871517	Translation initiation factor SUI1 family protein [Source:NCBI gene (formerly Entrezgene);Acc:841870]
AT1G54290	CL.33425	985	GAGGACGTA	46	0.18518518518518517	0.65723	Translation initiation factor SUI1 family protein [Source:NCBI gene (formerly Entrezgene);Acc:841870]
AT1G54290	CL.33425	900	TGGTACCTT	51	0.16666666666666666	0.678601	Translation initiation factor SUI1 family protein [Source:NCBI gene (formerly Entrezgene);Acc:841870]
AT1G54290	CL.33425	928	TATGATTGA	55	0.5757575757575758	0.729649	Translation initiation factor SUI1 family protein [Source:NCBI gene (formerly Entrezgene);Acc:841870]
AT1G54290	CL.33425	932	ATTGACTTT	54	0.46511627906976744	0.996947	Translation initiation factor SUI1 family protein [Source:NCBI gene (formerly Entrezgene);Acc:841870]
AT1G54290	evm.model.utg2360_2326162_2337252__.1	850	TTCGATTGG	59	0.7441860465116279	0.927257	Translation initiation factor SUI1 family protein [Source:NCBI gene (formerly Entrezgene);Acc:841870]
AT1G54290	CL.33425	1088	CTGTAGTCC	88	0.7142857142857143	0.871517	Translation initiation factor SUI1 family protein [Source:NCBI gene (formerly Entrezgene);Acc:841870]
AT1G54290	evm.model.utg2360_2326162_2337252__.1	569	TGTCAGATG	25	0.47058823529411764	0.813215	Translation initiation factor SUI1 family protein [Source:NCBI gene (formerly Entrezgene);Acc:841870]
AT1G54290	CL.33425	1154	TTCGATTGG	59	0.7441860465116279	0.927257	Translation initiation factor SUI1 family protein [Source:NCBI gene (formerly Entrezgene);Acc:841870]
AT1G54290	evm.model.utg2360_2326162_2337252__.1	840	TAAAAGTGC	80	0.5098039215686274	0.647324	Translation initiation factor SUI1 family protein [Source:NCBI gene (formerly Entrezgene);Acc:841870]
AT1G54290	evm.model.utg2360_2326162_2337252__.1	837	TGGTAAAAG	83	0.21621621621621623	0.626884	Translation initiation factor SUI1 family protein [Source:NCBI gene (formerly Entrezgene);Acc:841870]
AT1G54290	evm.model.utg2360_2326162_2337252__.1	831	CAAAACTGG	80	0.3392857142857143	0.778271	Translation initiation factor SUI1 family protein [Source:NCBI gene (formerly Entrezgene);Acc:841870]
AT1G54290	CL.33425	998	TATGATTGA	61	0.6410256410256411	0.852529	Translation initiation factor SUI1 family protein [Source:NCBI gene (formerly Entrezgene);Acc:841870]
AT1G54290	evm.model.utg2360_2326162_2337252__.1	387	GATCAAGAT	20	0.625	0.915568	Translation initiation factor SUI1 family protein [Source:NCBI gene (formerly Entrezgene);Acc:841870]
AT1G54290	CL.33425	1029	GAAAATTTT	58	0.19607843137254902	0.609266	Translation initiation factor SUI1 family protein [Source:NCBI gene (formerly Entrezgene);Acc:841870]
AT1G54290	CL.33425	784	ATATAATAA	26	0.125	0.612212	Translation initiation factor SUI1 family protein [Source:NCBI gene (formerly Entrezgene);Acc:841870]
AT1G54290	CL.33425	1135	CAAAACTGG	80	0.3392857142857143	0.778271	Translation initiation factor SUI1 family protein [Source:NCBI gene (formerly Entrezgene);Acc:841870]
AT1G54290	CL.33425	897	TGTCAGATG	23	0.5333333333333333	0.845722	Translation initiation factor SUI1 family protein [Source:NCBI gene (formerly Entrezgene);Acc:841870]
AT1G54290	evm.model.utg2360_2326162_2337252__.1	480	ATATAATAA	26	0.125	0.606182	Translation initiation factor SUI1 family protein [Source:NCBI gene (formerly Entrezgene);Acc:841870]
AT1G54290	evm.model.utg2360_2326162_2337252__.1	735	AGGGAATCA	88	0.03488372093023256	0.721773	Translation initiation factor SUI1 family protein [Source:NCBI gene (formerly Entrezgene);Acc:841870]
AT1G54290	CL.33425	1141	TGGTAAAAG	83	0.21621621621621623	0.626884	Translation initiation factor SUI1 family protein [Source:NCBI gene (formerly Entrezgene);Acc:841870]
AT1G54290	CL.33425	1159	CAAAACTGG	80	0.3392857142857143	0.778271	Translation initiation factor SUI1 family protein [Source:NCBI gene (formerly Entrezgene);Acc:841870]
AT1G54290	CL.33425	961	GAGGACGTA	46	0.18518518518518517	0.65723	Translation initiation factor SUI1 family protein [Source:NCBI gene (formerly Entrezgene);Acc:841870]
AT1G54290	evm.model.utg2360_2326162_2337252__.1	571	TCAGATGTT	26	0.6111111111111112	0.934606	Translation initiation factor SUI1 family protein [Source:NCBI gene (formerly Entrezgene);Acc:841870]
AT1G54290	CL.33425	1178	TTCGATTGG	59	0.7441860465116279	0.927257	Translation initiation factor SUI1 family protein [Source:NCBI gene (formerly Entrezgene);Acc:841870]
AT1G54290	evm.model.utg2360_2326162_2337252__.1	694	TATGATTGA	61	0.6410256410256411	0.852529	Translation initiation factor SUI1 family protein [Source:NCBI gene (formerly Entrezgene);Acc:841870]
AT1G54290	CL.33425	1005	GAAAATTTT	58	0.19607843137254902	0.609266	Translation initiation factor SUI1 family protein [Source:NCBI gene (formerly Entrezgene);Acc:841870]
AT1G54290	CL.33425	808	ATATAATAA	26	0.125	0.606182	Translation initiation factor SUI1 family protein [Source:NCBI gene (formerly Entrezgene);Acc:841870]
AT1G54290	CL.33425	899	TCAGATGTT	26	0.6111111111111112	0.934606	Translation initiation factor SUI1 family protein [Source:NCBI gene (formerly Entrezgene);Acc:841870]
AT1G54290	evm.model.utg2360_2326162_2337252__.1	596	TGGTACCTT	49	0.15	0.607907	Translation initiation factor SUI1 family protein [Source:NCBI gene (formerly Entrezgene);Acc:841870]
AT1G54290	CL.33425	1039	AGGGAATCA	88	0.03488372093023256	0.721773	Translation initiation factor SUI1 family protein [Source:NCBI gene (formerly Entrezgene);Acc:841870]
AT1G54290	CL.33425	1165	TGGTAAAAG	83	0.21621621621621623	0.626884	Translation initiation factor SUI1 family protein [Source:NCBI gene (formerly Entrezgene);Acc:841870]
AT1G54290	CL.33425	691	GATCAAGAT	20	0.625	0.915568	Translation initiation factor SUI1 family protein [Source:NCBI gene (formerly Entrezgene);Acc:841870]
AT1G54290	evm.model.utg2360_2326162_2337252__.1	701	GAAAATTTT	58	0.19607843137254902	0.609266	Translation initiation factor SUI1 family protein [Source:NCBI gene (formerly Entrezgene);Acc:841870]
AT1G54290	evm.model.utg2360_2326162_2337252__.1	657	GAGGACGTA	46	0.18518518518518517	0.65723	Translation initiation factor SUI1 family protein [Source:NCBI gene (formerly Entrezgene);Acc:841870]
AT1G54290	CL.33425	924	TGGTACCTT	52	0.16279069767441862	0.628811	Translation initiation factor SUI1 family protein [Source:NCBI gene (formerly Entrezgene);Acc:841870]
AT1G54290	CL.33425	1168	TAAAAGTGC	80	0.5098039215686274	0.647324	Translation initiation factor SUI1 family protein [Source:NCBI gene (formerly Entrezgene);Acc:841870]
AT1G54290	CL.33425	1063	AGGGAATCA	88	0.03488372093023256	0.721773	Translation initiation factor SUI1 family protein [Source:NCBI gene (formerly Entrezgene);Acc:841870]
AT1G54290	CL.33425	1022	TATGATTGA	60	0.6578947368421053	0.842999	Translation initiation factor SUI1 family protein [Source:NCBI gene (formerly Entrezgene);Acc:841870]
AT1G54290	evm.model.utg2360_2326162_2337252__.1	628	ATTGACTTT	54	0.46511627906976744	0.996947	Translation initiation factor SUI1 family protein [Source:NCBI gene (formerly Entrezgene);Acc:841870]
AT1G54290	CL.33425	1144	TAAAAGTGC	80	0.5098039215686274	0.647324	Translation initiation factor SUI1 family protein [Source:NCBI gene (formerly Entrezgene);Acc:841870]
AT1G54290	CL.33425	1064	CTGTAGTCC	88	0.7142857142857143	0.871517	Translation initiation factor SUI1 family protein [Source:NCBI gene (formerly Entrezgene);Acc:841870]
AT1G54290	CL.33425	873	TGTCAGATG	25	0.47058823529411764	0.806019	Translation initiation factor SUI1 family protein [Source:NCBI gene (formerly Entrezgene);Acc:841870]
AT1G54290	CL.33425	875	TCAGATGTT	25	0.6470588235294118	0.936516	Translation initiation factor SUI1 family protein [Source:NCBI gene (formerly Entrezgene);Acc:841870]
AT1G54290	CL.33425	956	ATTGACTTT	54	0.46511627906976744	0.996947	Translation initiation factor SUI1 family protein [Source:NCBI gene (formerly Entrezgene);Acc:841870]
AT1G54290	evm.model.utg2360_2326162_2337252__.1	624	TATGATTGA	55	0.5757575757575758	0.729649	Translation initiation factor SUI1 family protein [Source:NCBI gene (formerly Entrezgene);Acc:841870]
AT1G54290	CL.33425	952	TATGATTGA	55	0.5757575757575758	0.729649	Translation initiation factor SUI1 family protein [Source:NCBI gene (formerly Entrezgene);Acc:841870]
AT1G54790	CL.32976	2337	TTAGACCGA	27	0.7037037037037037	0.999992	GDSL-like Lipase/Acylhydrolase superfamily protein [Source:NCBI gene (formerly Entrezgene);Acc:841920]
AT1G54790	CL.32976	2446	CTGGAGAGT	20	0.7142857142857143	0.971388	GDSL-like Lipase/Acylhydrolase superfamily protein [Source:NCBI gene (formerly Entrezgene);Acc:841920]
AT1G54790	CL.32976	2425	ATGTAGATG	21	0.2857142857142857	0.800093	GDSL-like Lipase/Acylhydrolase superfamily protein [Source:NCBI gene (formerly Entrezgene);Acc:841920]
AT1G54790	CL.32976	2346	CTTGAGAAT	32	0.32	0.797927	GDSL-like Lipase/Acylhydrolase superfamily protein [Source:NCBI gene (formerly Entrezgene);Acc:841920]
AT1G54790	CL.32976	2335	GATTAGACC	25	0.75	0.999917	GDSL-like Lipase/Acylhydrolase superfamily protein [Source:NCBI gene (formerly Entrezgene);Acc:841920]
AT1G54790	CL.32976	2332	ATGGATTAG	26	0.5714285714285714	0.993216	GDSL-like Lipase/Acylhydrolase superfamily protein [Source:NCBI gene (formerly Entrezgene);Acc:841920]
AT1G54790	CL.32976	2436	AGTAATGAT	20	0.5714285714285714	0.611268	GDSL-like Lipase/Acylhydrolase superfamily protein [Source:NCBI gene (formerly Entrezgene);Acc:841920]
AT1G54790	CL.32976	2381	AAAAAATAT	25	0.38095238095238093	0.728867	GDSL-like Lipase/Acylhydrolase superfamily protein [Source:NCBI gene (formerly Entrezgene);Acc:841920]
AT1G54790	CL.32976	2341	ACCGACTTG	29	0.16	0.866121	GDSL-like Lipase/Acylhydrolase superfamily protein [Source:NCBI gene (formerly Entrezgene);Acc:841920]
AT1G54790	CL.32976	2448	GGAGAGTAA	21	0.6153846153846154	0.637088	GDSL-like Lipase/Acylhydrolase superfamily protein [Source:NCBI gene (formerly Entrezgene);Acc:841920]
AT1G54870	CL.15515	1428	GAAAACACT	46	0.5588235294117647	0.903801	NAD(P)-binding Rossmann-fold superfamily protein [Source:NCBI gene (formerly Entrezgene);Acc:841926]
AT1G54870	CL.15515	1409	TTGTAGATA	52	0.6410256410256411	0.94608	NAD(P)-binding Rossmann-fold superfamily protein [Source:NCBI gene (formerly Entrezgene);Acc:841926]
AT1G54870	evm.model.group3.1004	1408	GTGTAGAAC	45	0.21621621621621623	0.620322	NAD(P)-binding Rossmann-fold superfamily protein [Source:NCBI gene (formerly Entrezgene);Acc:841926]
AT1G54870	evm.model.group3.1004	1478	GAAAACACT	46	0.5588235294117647	0.903801	NAD(P)-binding Rossmann-fold superfamily protein [Source:NCBI gene (formerly Entrezgene);Acc:841926]
AT1G54870	evm.model.group3.1004	1533	CCAGACTGA	41	0.2903225806451613	0.748229	NAD(P)-binding Rossmann-fold superfamily protein [Source:NCBI gene (formerly Entrezgene);Acc:841926]
AT1G54870	evm.model.group3.1004	1419	GAGCAGATT	37	0.7586206896551724	0.895401	NAD(P)-binding Rossmann-fold superfamily protein [Source:NCBI gene (formerly Entrezgene);Acc:841926]
AT1G54870	evm.model.group3.1004	1547	GTTAATAAA	52	0.2222222222222222	0.963145	NAD(P)-binding Rossmann-fold superfamily protein [Source:NCBI gene (formerly Entrezgene);Acc:841926]
AT1G54870	CL.15515	1430	AAACACTTC	56	0.4375	0.702559	NAD(P)-binding Rossmann-fold superfamily protein [Source:NCBI gene (formerly Entrezgene);Acc:841926]
AT1G54870	evm.model.group3.1004	1480	AAACACTTC	56	0.4375	0.702559	NAD(P)-binding Rossmann-fold superfamily protein [Source:NCBI gene (formerly Entrezgene);Acc:841926]
AT1G54870	CL.15515	1497	GTTAATAAA	52	0.2222222222222222	0.963145	NAD(P)-binding Rossmann-fold superfamily protein [Source:NCBI gene (formerly Entrezgene);Acc:841926]
AT1G54870	evm.model.group3.1004	1459	TTGTAGATA	52	0.6410256410256411	0.949596	NAD(P)-binding Rossmann-fold superfamily protein [Source:NCBI gene (formerly Entrezgene);Acc:841926]
AT1G54870	CL.15515	1358	GTGTAGAAC	46	0.21052631578947367	0.607379	NAD(P)-binding Rossmann-fold superfamily protein [Source:NCBI gene (formerly Entrezgene);Acc:841926]
AT1G54870	CL.15515	1483	CCAGACTGA	41	0.2903225806451613	0.748229	NAD(P)-binding Rossmann-fold superfamily protein [Source:NCBI gene (formerly Entrezgene);Acc:841926]
AT1G54870	evm.model.group3.1004	1531	GTCCAGACT	41	0.7931034482758621	0.993591	NAD(P)-binding Rossmann-fold superfamily protein [Source:NCBI gene (formerly Entrezgene);Acc:841926]
AT1G54870	CL.15515	1481	GTCCAGACT	41	0.7931034482758621	0.993591	NAD(P)-binding Rossmann-fold superfamily protein [Source:NCBI gene (formerly Entrezgene);Acc:841926]
AT1G54870	CL.15515	1369	GAGCAGATT	37	0.7586206896551724	0.895401	NAD(P)-binding Rossmann-fold superfamily protein [Source:NCBI gene (formerly Entrezgene);Acc:841926]
AT1G55670	CL.34212	911	CGGCAGATC	32	0.68	0.996655	photosystem I subunit G [Source:NCBI gene (formerly Entrezgene);Acc:842016]
AT1G55670	CL.34212	927	ATGGAGTCG	25	0.4	0.846234	photosystem I subunit G [Source:NCBI gene (formerly Entrezgene);Acc:842016]
AT1G55670	CL.34212	913	GCAGATCGC	32	0.42857142857142855	0.915285	photosystem I subunit G [Source:NCBI gene (formerly Entrezgene);Acc:842016]
AT1G55670	CL.34212	840	TCATATTTG	46	0.7083333333333334	0.653258	photosystem I subunit G [Source:NCBI gene (formerly Entrezgene);Acc:842016]
AT1G55670	CL.34212	830	CCAAATTCT	48	0.13043478260869565	0.726543	photosystem I subunit G [Source:NCBI gene (formerly Entrezgene);Acc:842016]
AT1G55670	CL.34212	797	ACGAATTGT	48	0.21951219512195122	0.708468	photosystem I subunit G [Source:NCBI gene (formerly Entrezgene);Acc:842016]
AT1G55670	CL.34212	877	ATCAAAGTC	42	0.46153846153846156	0.609821	photosystem I subunit G [Source:NCBI gene (formerly Entrezgene);Acc:842016]
AT1G56070	CL.2801	2769	TTATAGATT	20	0.4666666666666667	0.90848	Ribosomal protein S5/Elongation factor G/III/V family protein [Source:NCBI gene (formerly Entrezgene);Acc:842058]
AT1G56070	CL.2801	2985	ATGTAGATG	20	0.35294117647058826	0.912471	Ribosomal protein S5/Elongation factor G/III/V family protein [Source:NCBI gene (formerly Entrezgene);Acc:842058]
AT1G56070	CL.2801	2855	TTGAAACAA	25	0.13636363636363635	0.635631	Ribosomal protein S5/Elongation factor G/III/V family protein [Source:NCBI gene (formerly Entrezgene);Acc:842058]
AT1G56070	CL.2801	2764	ATAGATTAT	20	0.35714285714285715	0.818219	Ribosomal protein S5/Elongation factor G/III/V family protein [Source:NCBI gene (formerly Entrezgene);Acc:842058]
AT1G56070	CL.2801	2832	CCGGACGAG	20	0.2631578947368421	0.948892	Ribosomal protein S5/Elongation factor G/III/V family protein [Source:NCBI gene (formerly Entrezgene);Acc:842058]
AT1G56070	CL.2801	2856	TGAAACAAT	25	0.23809523809523808	0.610735	Ribosomal protein S5/Elongation factor G/III/V family protein [Source:NCBI gene (formerly Entrezgene);Acc:842058]
AT1G59870	CL.8035	5515	TTGTAGATT	22	0.6111111111111112	0.949746	ABC-2 and Plant PDR ABC-type transporter family protein [Source:NCBI gene (formerly Entrezgene);Acc:842281]
AT1G59870	CL.8035	5560	TGATACATA	21	0.35294117647058826	0.866479	ABC-2 and Plant PDR ABC-type transporter family protein [Source:NCBI gene (formerly Entrezgene);Acc:842281]
AT1G59870	CL.8035	5562	ATACATATC	21	0.875	0.661681	ABC-2 and Plant PDR ABC-type transporter family protein [Source:NCBI gene (formerly Entrezgene);Acc:842281]
AT1G59870	CL.8035	5575	AGAAAGATT	21	0.26666666666666666	0.681679	ABC-2 and Plant PDR ABC-type transporter family protein [Source:NCBI gene (formerly Entrezgene);Acc:842281]
AT1G59870	CL.8035	5520	GATTAAAGT	20	0.16666666666666666	0.612935	ABC-2 and Plant PDR ABC-type transporter family protein [Source:NCBI gene (formerly Entrezgene);Acc:842281]
AT1G59870	CL.8035	5573	GGAGAAAGA	20	0.5333333333333333	0.921119	ABC-2 and Plant PDR ABC-type transporter family protein [Source:NCBI gene (formerly Entrezgene);Acc:842281]
AT1G59870	CL.8035	5517	GTAGATTAA	22	0.375	0.83218	ABC-2 and Plant PDR ABC-type transporter family protein [Source:NCBI gene (formerly Entrezgene);Acc:842281]
AT1G59870	CL.8035	5486	AGTTATTTG	21	0.8461538461538461	0.790041	ABC-2 and Plant PDR ABC-type transporter family protein [Source:NCBI gene (formerly Entrezgene);Acc:842281]
AT1G60160	CL.10873	3447	TAATAGAGC	42	0.53125	0.934073	Potassium transporter family protein [Source:NCBI gene (formerly Entrezgene);Acc:842311]
AT1G60160	CL.10873	3360	CTGGAGACA	55	0.4	0.704991	Potassium transporter family protein [Source:NCBI gene (formerly Entrezgene);Acc:842311]
AT1G60160	CL.10873	2848	TGAGATCAT	26	0.34782608695652173	0.75863	Potassium transporter family protein [Source:NCBI gene (formerly Entrezgene);Acc:842311]
AT1G60160	CL.10873	3002	GATAATAGA	40	0.38461538461538464	0.917036	Potassium transporter family protein [Source:NCBI gene (formerly Entrezgene);Acc:842311]
AT1G60160	CL.10873	3499	GAATAGGCA	51	0.6428571428571429	0.753181	Potassium transporter family protein [Source:NCBI gene (formerly Entrezgene);Acc:842311]
AT1G60160	CL.10873	3785	TTTGATCGT	21	0.5714285714285714	0.84467	Potassium transporter family protein [Source:NCBI gene (formerly Entrezgene);Acc:842311]
AT1G60160	CL.10873	2997	AGTGAAGAT	24	0.5384615384615384	0.761664	Potassium transporter family protein [Source:NCBI gene (formerly Entrezgene);Acc:842311]
AT1G60160	CL.10873	2951	TTCCAGGTA	38	0.6190476190476191	0.701455	Potassium transporter family protein [Source:NCBI gene (formerly Entrezgene);Acc:842311]
AT1G60160	CL.10873	3370	TTGTACCTA	31	0.6	0.859026	Potassium transporter family protein [Source:NCBI gene (formerly Entrezgene);Acc:842311]
AT1G60160	CL.10873	3449	ATAGAGCAT	45	0.71875	0.957298	Potassium transporter family protein [Source:NCBI gene (formerly Entrezgene);Acc:842311]
AT1G60160	CL.10873	3608	ATAGAGCAT	45	0.7096774193548387	0.979124	Potassium transporter family protein [Source:NCBI gene (formerly Entrezgene);Acc:842311]
AT1G60160	CL.10873	2992	TAGCAGTGA	26	0.6923076923076923	0.709175	Potassium transporter family protein [Source:NCBI gene (formerly Entrezgene);Acc:842311]
AT1G60160	CL.10873	3198	ACTGAGATC	25	0.3125	0.688745	Potassium transporter family protein [Source:NCBI gene (formerly Entrezgene);Acc:842311]
AT1G60160	CL.10873	3292	ATAGAGCAT	42	0.6551724137931034	0.961402	Potassium transporter family protein [Source:NCBI gene (formerly Entrezgene);Acc:842311]
AT1G60160	CL.10873	3089	CAATAGATT	51	0.7058823529411765	0.885931	Potassium transporter family protein [Source:NCBI gene (formerly Entrezgene);Acc:842311]
AT1G60160	CL.10873	3611	GAGCATCCT	33	0.5555555555555556	0.846449	Potassium transporter family protein [Source:NCBI gene (formerly Entrezgene);Acc:842311]
AT1G60160	CL.10873	3074	CTGGAGACA	54	0.30952380952380953	0.604145	Potassium transporter family protein [Source:NCBI gene (formerly Entrezgene);Acc:842311]
AT1G60160	CL.10873	3009	GAGCATCCT	37	0.6363636363636364	0.982178	Potassium transporter family protein [Source:NCBI gene (formerly Entrezgene);Acc:842311]
AT1G60160	CL.10873	3117	TTTGATCGT	21	0.625	0.960713	Potassium transporter family protein [Source:NCBI gene (formerly Entrezgene);Acc:842311]
AT1G60160	CL.10873	3445	GATAATAGA	43	0.41935483870967744	0.920217	Potassium transporter family protein [Source:NCBI gene (formerly Entrezgene);Acc:842311]
AT1G60160	CL.10873	3514	ACTGAGATC	27	0.4	0.677095	Potassium transporter family protein [Source:NCBI gene (formerly Entrezgene);Acc:842311]
AT1G60160	CL.10873	3529	TTGTACCTA	32	0.65	0.817876	Potassium transporter family protein [Source:NCBI gene (formerly Entrezgene);Acc:842311]
AT1G60160	CL.10873	2937	TAATAGAGC	41	0.38235294117647056	0.979736	Potassium transporter family protein [Source:NCBI gene (formerly Entrezgene);Acc:842311]
AT1G60160	CL.10873	3691	CAATAGATT	59	0.6923076923076923	0.884417	Potassium transporter family protein [Source:NCBI gene (formerly Entrezgene);Acc:842311]
AT1G60160	CL.10873	3030	TGTAATTAC	47	0.8181818181818182	0.97025	Potassium transporter family protein [Source:NCBI gene (formerly Entrezgene);Acc:842311]
AT1G60160	CL.10873	3005	TAATAGAGC	36	0.4444444444444444	0.905731	Potassium transporter family protein [Source:NCBI gene (formerly Entrezgene);Acc:842311]
AT1G60160	CL.10873	2930	AGTGAAGAT	23	0.5454545454545454	0.761408	Potassium transporter family protein [Source:NCBI gene (formerly Entrezgene);Acc:842311]
AT1G60160	CL.10873	3060	GAATAGGCA	37	0.631578947368421	0.610338	Potassium transporter family protein [Source:NCBI gene (formerly Entrezgene);Acc:842311]
AT1G60160	CL.10873	2806	GTGGAGAAA	22	0.125	0.627413	Potassium transporter family protein [Source:NCBI gene (formerly Entrezgene);Acc:842311]
AT1G60160	CL.10873	3342	GAATAGGCA	48	0.6666666666666666	0.677159	Potassium transporter family protein [Source:NCBI gene (formerly Entrezgene);Acc:842311]
AT1G60160	CL.10873	3158	GTGGAGAAA	25	0.2727272727272727	0.858087	Potassium transporter family protein [Source:NCBI gene (formerly Entrezgene);Acc:842311]
AT1G60160	CL.10873	3429	ACTGATTCC	33	0.5714285714285714	0.95435	Potassium transporter family protein [Source:NCBI gene (formerly Entrezgene);Acc:842311]
AT1G60160	CL.10873	3532	CAATAGATT	54	0.6756756756756757	0.861499	Potassium transporter family protein [Source:NCBI gene (formerly Entrezgene);Acc:842311]
AT1G60160	CL.10873	3093	CAATAGATT	36	0.76	0.952031	Potassium transporter family protein [Source:NCBI gene (formerly Entrezgene);Acc:842311]
AT1G60160	CL.10873	3006	ATAGAGCAT	40	0.6774193548387096	0.980648	Potassium transporter family protein [Source:NCBI gene (formerly Entrezgene);Acc:842311]
AT1G60160	CL.10873	3090	CAATAGATT	43	0.8148148148148148	0.88896	Potassium transporter family protein [Source:NCBI gene (formerly Entrezgene);Acc:842311]
AT1G60160	CL.10873	3452	GAGCATCCT	37	0.6818181818181818	0.978889	Potassium transporter family protein [Source:NCBI gene (formerly Entrezgene);Acc:842311]
AT1G60160	CL.10873	3076	ACTGATTCC	26	0.3684210526315789	0.932696	Potassium transporter family protein [Source:NCBI gene (formerly Entrezgene);Acc:842311]
AT1G60160	CL.10873	3461	TTCCAGGTA	50	0.4230769230769231	0.609237	Potassium transporter family protein [Source:NCBI gene (formerly Entrezgene);Acc:842311]
AT1G60160	CL.10873	3626	TTTGATCGT	20	0.5833333333333334	0.958745	Potassium transporter family protein [Source:NCBI gene (formerly Entrezgene);Acc:842311]
AT1G60160	CL.10873	3022	CAATAGATT	49	0.696969696969697	0.928139	Potassium transporter family protein [Source:NCBI gene (formerly Entrezgene);Acc:842311]
AT1G60160	CL.10873	3290	TAATAGAGC	39	0.46875	0.953803	Potassium transporter family protein [Source:NCBI gene (formerly Entrezgene);Acc:842311]
AT1G60160	CL.10873	2942	GAGCATCCT	35	0.6818181818181818	0.982519	Potassium transporter family protein [Source:NCBI gene (formerly Entrezgene);Acc:842311]
AT1G60160	CL.10873	3355	ACTGAGATC	27	0.3333333333333333	0.656772	Potassium transporter family protein [Source:NCBI gene (formerly Entrezgene);Acc:842311]
AT1G60160	CL.10873	3604	GATAATAGA	47	0.3548387096774194	0.813054	Potassium transporter family protein [Source:NCBI gene (formerly Entrezgene);Acc:842311]
AT1G60160	CL.10873	2928	TTGTACCTA	29	0.6190476190476191	0.865862	Potassium transporter family protein [Source:NCBI gene (formerly Entrezgene);Acc:842311]
AT1G60160	CL.10873	2918	TGAGATCAT	24	0.30434782608695654	0.699568	Potassium transporter family protein [Source:NCBI gene (formerly Entrezgene);Acc:842311]
AT1G60160	CL.10873	3010	ATAGAGCAC	31	0.7	0.837252	Potassium transporter family protein [Source:NCBI gene (formerly Entrezgene);Acc:842311]
AT1G60160	CL.10873	3435	TAGCAGTGA	27	0.6923076923076923	0.706448	Potassium transporter family protein [Source:NCBI gene (formerly Entrezgene);Acc:842311]
AT1G60160	CL.10873	2860	TTGTACCTA	29	0.5263157894736842	0.782682	Potassium transporter family protein [Source:NCBI gene (formerly Entrezgene);Acc:842311]
AT1G60160	CL.10873	3023	CAATAGATT	47	0.7	0.854714	Potassium transporter family protein [Source:NCBI gene (formerly Entrezgene);Acc:842311]
AT1G60160	CL.10873	3147	ACTGATTCC	25	0.3684210526315789	0.949883	Potassium transporter family protein [Source:NCBI gene (formerly Entrezgene);Acc:842311]
AT1G60160	CL.10873	3586	ACTGATTCC	38	0.6	0.977732	Potassium transporter family protein [Source:NCBI gene (formerly Entrezgene);Acc:842311]
AT1G60160	CL.10873	2845	ACTGAGATC	27	0.375	0.652377	Potassium transporter family protein [Source:NCBI gene (formerly Entrezgene);Acc:842311]
AT1G60160	CL.10873	3594	TAGCAGTGA	32	0.7142857142857143	0.62241	Potassium transporter family protein [Source:NCBI gene (formerly Entrezgene);Acc:842311]
AT1G60160	CL.10873	2860	TTGTACCTA	30	0.65	0.860366	Potassium transporter family protein [Source:NCBI gene (formerly Entrezgene);Acc:842311]
AT1G60160	CL.10873	2952	TTCCAGGTA	43	0.5652173913043478	0.600863	Potassium transporter family protein [Source:NCBI gene (formerly Entrezgene);Acc:842311]
AT1G60160	CL.10873	3516	TGAGATCAT	29	0.2608695652173913	0.628672	Potassium transporter family protein [Source:NCBI gene (formerly Entrezgene);Acc:842311]
AT1G60160	CL.10873	2925	TAGCAGTGA	28	0.5714285714285714	0.636014	Potassium transporter family protein [Source:NCBI gene (formerly Entrezgene);Acc:842311]
AT1G60160	CL.10873	3144	ACTGATTCC	27	0.35	0.857403	Potassium transporter family protein [Source:NCBI gene (formerly Entrezgene);Acc:842311]
AT1G60160	CL.10873	3295	GAGCATCCT	36	0.6190476190476191	0.938779	Potassium transporter family protein [Source:NCBI gene (formerly Entrezgene);Acc:842311]
AT1G60160	CL.10873	2861	TTGTACCTA	31	0.5454545454545454	0.90296	Potassium transporter family protein [Source:NCBI gene (formerly Entrezgene);Acc:842311]
AT1G60160	CL.10873	2937	TAATAGAGC	33	0.5	0.922269	Potassium transporter family protein [Source:NCBI gene (formerly Entrezgene);Acc:842311]
AT1G60160	CL.10873	3004	TAATAGAGC	38	0.5517241379310345	0.972939	Potassium transporter family protein [Source:NCBI gene (formerly Entrezgene);Acc:842311]
AT1G60160	CL.10873	3077	ACTGATTCC	32	0.5217391304347826	0.889978	Potassium transporter family protein [Source:NCBI gene (formerly Entrezgene);Acc:842311]
AT1G60160	CL.10873	3022	TTCCAGGTA	34	0.5714285714285714	0.619652	Potassium transporter family protein [Source:NCBI gene (formerly Entrezgene);Acc:842311]
AT1G60160	CL.10873	2809	AGAAATCAG	26	0.125	0.605629	Potassium transporter family protein [Source:NCBI gene (formerly Entrezgene);Acc:842311]
AT1G60160	CL.10873	2872	GTGGAGAAA	25	0.23809523809523808	0.641301	Potassium transporter family protein [Source:NCBI gene (formerly Entrezgene);Acc:842311]
AT1G60160	CL.10873	3288	GATAATAGA	39	0.2608695652173913	0.688142	Potassium transporter family protein [Source:NCBI gene (formerly Entrezgene);Acc:842311]
AT1G60160	CL.10873	2989	GAATAGGCA	46	0.6521739130434783	0.659502	Potassium transporter family protein [Source:NCBI gene (formerly Entrezgene);Acc:842311]
AT1G60160	CL.10873	2940	ATAGAGCAC	41	0.625	0.658043	Potassium transporter family protein [Source:NCBI gene (formerly Entrezgene);Acc:842311]
AT1G60160	CL.10873	3008	TAATAGAGC	30	0.5714285714285714	0.896485	Potassium transporter family protein [Source:NCBI gene (formerly Entrezgene);Acc:842311]
AT1G60160	CL.10873	3057	ACTGAATAG	39	0.15151515151515152	0.637779	Potassium transporter family protein [Source:NCBI gene (formerly Entrezgene);Acc:842311]
AT1G60160	CL.10873	3090	ATATATCGT	23	0.7272727272727273	0.614581	Potassium transporter family protein [Source:NCBI gene (formerly Entrezgene);Acc:842311]
AT1G60160	CL.10873	3003	GATAATAGA	36	0.5	0.876534	Potassium transporter family protein [Source:NCBI gene (formerly Entrezgene);Acc:842311]
AT1G60160	CL.10873	3091	ATATATCGT	25	0.8	0.624706	Potassium transporter family protein [Source:NCBI gene (formerly Entrezgene);Acc:842311]
AT1G60160	CL.10873	3076	ACTGATTCC	36	0.5333333333333333	0.973493	Potassium transporter family protein [Source:NCBI gene (formerly Entrezgene);Acc:842311]
AT1G60160	CL.10873	3745	ACTGATTCC	37	0.53125	0.966391	Potassium transporter family protein [Source:NCBI gene (formerly Entrezgene);Acc:842311]
AT1G60160	CL.10873	3097	TGTAATTAC	44	0.8333333333333334	0.976423	Potassium transporter family protein [Source:NCBI gene (formerly Entrezgene);Acc:842311]
AT1G60160	CL.10873	3478	AGAAATCAG	23	0.15	0.65828	Potassium transporter family protein [Source:NCBI gene (formerly Entrezgene);Acc:842311]
AT1G60160	CL.10873	3282	AGTGAAGAT	23	0.35714285714285715	0.730632	Potassium transporter family protein [Source:NCBI gene (formerly Entrezgene);Acc:842311]
AT1G60160	CL.10873	2935	GATAATAGA	41	0.2692307692307692	0.629653	Potassium transporter family protein [Source:NCBI gene (formerly Entrezgene);Acc:842311]
AT1G60160	CL.10873	3658	GAATAGGCA	52	0.6071428571428571	0.695901	Potassium transporter family protein [Source:NCBI gene (formerly Entrezgene);Acc:842311]
AT1G60160	CL.10873	3606	TAATAGAGC	45	0.5277777777777778	0.942923	Potassium transporter family protein [Source:NCBI gene (formerly Entrezgene);Acc:842311]
AT1G60160	CL.10873	3383	TGTAATTAC	48	0.8235294117647058	0.975842	Potassium transporter family protein [Source:NCBI gene (formerly Entrezgene);Acc:842311]
AT1G60160	CL.10873	2935	GATAATAGA	31	0.5	0.872877	Potassium transporter family protein [Source:NCBI gene (formerly Entrezgene);Acc:842311]
AT1G60160	CL.10873	3007	CTGGAGACA	55	0.39473684210526316	0.667912	Potassium transporter family protein [Source:NCBI gene (formerly Entrezgene);Acc:842311]
AT1G60160	CL.10873	3018	TTCCAGGTA	45	0.44	0.670657	Potassium transporter family protein [Source:NCBI gene (formerly Entrezgene);Acc:842311]
AT1G60160	CL.10873	2927	TTGTACCTA	28	0.5882352941176471	0.79972	Potassium transporter family protein [Source:NCBI gene (formerly Entrezgene);Acc:842311]
AT1G60160	CL.10873	2931	TTGTACCTA	26	0.5555555555555556	0.805623	Potassium transporter family protein [Source:NCBI gene (formerly Entrezgene);Acc:842311]
AT1G60160	CL.10873	3116	TTTGATCGT	21	0.5	0.965967	Potassium transporter family protein [Source:NCBI gene (formerly Entrezgene);Acc:842311]
AT1G60160	CL.10873	3375	CAATAGATT	52	0.7222222222222222	0.931102	Potassium transporter family protein [Source:NCBI gene (formerly Entrezgene);Acc:842311]
AT1G60160	CL.10873	2916	ACTGAGATC	23	0.375	0.735779	Potassium transporter family protein [Source:NCBI gene (formerly Entrezgene);Acc:842311]
AT1G60160	CL.10873	3006	GATAATAGA	31	0.5454545454545454	0.959662	Potassium transporter family protein [Source:NCBI gene (formerly Entrezgene);Acc:842311]
AT1G60160	CL.10873	2938	TAATAGAGC	37	0.4642857142857143	0.901355	Potassium transporter family protein [Source:NCBI gene (formerly Entrezgene);Acc:842311]
AT1G60160	CL.10873	3022	CAATAGATT	41	0.6296296296296297	0.854383	Potassium transporter family protein [Source:NCBI gene (formerly Entrezgene);Acc:842311]
AT1G60160	CL.10873	3056	GAATAGGCA	45	0.5416666666666666	0.639227	Potassium transporter family protein [Source:NCBI gene (formerly Entrezgene);Acc:842311]
AT1G60160	CL.10873	3101	TGTAATTAC	34	0.8888888888888888	0.818379	Potassium transporter family protein [Source:NCBI gene (formerly Entrezgene);Acc:842311]
AT1G60160	CL.10873	2805	GTGGAGAAA	28	0.2608695652173913	0.78846	Potassium transporter family protein [Source:NCBI gene (formerly Entrezgene);Acc:842311]
AT1G60160	CL.10873	2939	ATAGAGCAT	42	0.7407407407407407	0.947275	Potassium transporter family protein [Source:NCBI gene (formerly Entrezgene);Acc:842311]
AT1G60160	CL.10873	2936	GATAATAGA	37	0.5416666666666666	0.947591	Potassium transporter family protein [Source:NCBI gene (formerly Entrezgene);Acc:842311]
AT1G60160	CL.10873	3098	TGTAATTAC	41	0.8571428571428571	0.907993	Potassium transporter family protein [Source:NCBI gene (formerly Entrezgene);Acc:842311]
AT1G60160	CL.10873	3105	TACTATGCA	20	0.6153846153846154	0.705176	Potassium transporter family protein [Source:NCBI gene (formerly Entrezgene);Acc:842311]
AT1G60160	CL.10873	3143	ACTGATTCC	34	0.5185185185185185	0.950326	Potassium transporter family protein [Source:NCBI gene (formerly Entrezgene);Acc:842311]
AT1G60160	CL.10873	2845	ACTGAGATC	21	0.38461538461538464	0.626057	Potassium transporter family protein [Source:NCBI gene (formerly Entrezgene);Acc:842311]
AT1G60160	CL.10873	3184	TTTGATCGT	20	0.4666666666666667	0.966842	Potassium transporter family protein [Source:NCBI gene (formerly Entrezgene);Acc:842311]
AT1G60160	CL.10873	2939	ATAGAGCAC	35	0.6363636363636364	0.773044	Potassium transporter family protein [Source:NCBI gene (formerly Entrezgene);Acc:842311]
AT1G60160	CL.10873	3278	TAGCAGTGA	26	0.6428571428571429	0.787871	Potassium transporter family protein [Source:NCBI gene (formerly Entrezgene);Acc:842311]
AT1G60160	CL.10873	3007	ATAGAGCAC	37	0.5217391304347826	0.800484	Potassium transporter family protein [Source:NCBI gene (formerly Entrezgene);Acc:842311]
AT1G60160	CL.10873	3315	GTGGAGAAA	24	0.22727272727272727	0.685746	Potassium transporter family protein [Source:NCBI gene (formerly Entrezgene);Acc:842311]
AT1G60160	CL.10873	2915	TGAGATCAT	23	0.36363636363636365	0.794041	Potassium transporter family protein [Source:NCBI gene (formerly Entrezgene);Acc:842311]
AT1G60160	CL.10873	3540	TGTAATTAC	49	0.8888888888888888	0.956085	Potassium transporter family protein [Source:NCBI gene (formerly Entrezgene);Acc:842311]
AT1G60160	CL.10873	3031	TGTAATTAC	45	0.8461538461538461	0.882302	Potassium transporter family protein [Source:NCBI gene (formerly Entrezgene);Acc:842311]
AT1G60160	CL.10873	3030	TGTAATTAC	35	0.8947368421052632	0.862005	Potassium transporter family protein [Source:NCBI gene (formerly Entrezgene);Acc:842311]
AT1G60160	CL.10873	3213	TTGTACCTA	28	0.5294117647058824	0.755997	Potassium transporter family protein [Source:NCBI gene (formerly Entrezgene);Acc:842311]
AT1G60160	CL.10873	3183	TTTGATCGT	21	0.5833333333333334	0.79357	Potassium transporter family protein [Source:NCBI gene (formerly Entrezgene);Acc:842311]
AT1G60160	CL.10873	2752	TACTATGCA	21	0.7142857142857143	0.776584	Potassium transporter family protein [Source:NCBI gene (formerly Entrezgene);Acc:842311]
AT1G60160	CL.10873	3620	TTCCAGGTA	49	0.4444444444444444	0.62788	Potassium transporter family protein [Source:NCBI gene (formerly Entrezgene);Acc:842311]
AT1G60160	CL.10873	3699	TGTAATTAC	53	0.8857142857142857	0.9475	Potassium transporter family protein [Source:NCBI gene (formerly Entrezgene);Acc:842311]
AT1G60710	CL.33606	1478	GATAAACAG	24	0.8333333333333334	0.888282	NAD(P)-linked oxidoreductase superfamily protein [Source:NCBI gene (formerly Entrezgene);Acc:842365]
AT1G60710	CL.33606	1737	GGAGAGGAT	25	0.5	0.799076	NAD(P)-linked oxidoreductase superfamily protein [Source:NCBI gene (formerly Entrezgene);Acc:842365]
AT1G60710	CL.33606	1509	GTTGAGACT	27	0.5333333333333333	0.929614	NAD(P)-linked oxidoreductase superfamily protein [Source:NCBI gene (formerly Entrezgene);Acc:842365]
AT1G60710	CL.33606	1564	GTATATATC	25	0.8461538461538461	0.721927	NAD(P)-linked oxidoreductase superfamily protein [Source:NCBI gene (formerly Entrezgene);Acc:842365]
AT1G60710	CL.33606	1472	GGAGAGGAT	25	0.4375	0.771204	NAD(P)-linked oxidoreductase superfamily protein [Source:NCBI gene (formerly Entrezgene);Acc:842365]
AT1G60710	CL.33606	1479	ATAAACAGC	24	0.8636363636363636	0.984211	NAD(P)-linked oxidoreductase superfamily protein [Source:NCBI gene (formerly Entrezgene);Acc:842365]
AT1G60710	CL.33606	1774	GTTGAGACT	27	0.4666666666666667	0.938861	NAD(P)-linked oxidoreductase superfamily protein [Source:NCBI gene (formerly Entrezgene);Acc:842365]
AT1G60710	CL.33606	1743	GATAAACAG	23	0.8235294117647058	0.904925	NAD(P)-linked oxidoreductase superfamily protein [Source:NCBI gene (formerly Entrezgene);Acc:842365]
AT1G60710	CL.33606	1829	GTATATATC	25	0.8333333333333334	0.69976	NAD(P)-linked oxidoreductase superfamily protein [Source:NCBI gene (formerly Entrezgene);Acc:842365]
AT1G60710	CL.33606	1744	ATAAACAGC	23	0.8571428571428571	0.982432	NAD(P)-linked oxidoreductase superfamily protein [Source:NCBI gene (formerly Entrezgene);Acc:842365]
AT1G60950	CL.7195	607	CGTCATACA	21	0.9166666666666666	0.642172	2Fe-2S ferredoxin-like superfamily protein [Source:NCBI gene (formerly Entrezgene);Acc:842386]
AT1G60950	CL.7195	780	GAGGAATGG	56	0.11538461538461539	0.931476	2Fe-2S ferredoxin-like superfamily protein [Source:NCBI gene (formerly Entrezgene);Acc:842386]
AT1G60950	CL.7195	627	TGGGAGAAT	24	0.4666666666666667	0.935894	2Fe-2S ferredoxin-like superfamily protein [Source:NCBI gene (formerly Entrezgene);Acc:842386]
AT1G60950	CL.7195	930	CTGGAAATC	45	0.3125	0.968088	2Fe-2S ferredoxin-like superfamily protein [Source:NCBI gene (formerly Entrezgene);Acc:842386]
AT1G60950	CL.7195	675	GTAGAGATT	36	0.36363636363636365	0.712918	2Fe-2S ferredoxin-like superfamily protein [Source:NCBI gene (formerly Entrezgene);Acc:842386]
AT1G60950	CL.7195	932	GGAAATCTT	43	0.2647058823529412	0.942856	2Fe-2S ferredoxin-like superfamily protein [Source:NCBI gene (formerly Entrezgene);Acc:842386]
AT1G60950	CL.7195	847	TTAGAGTCG	52	0.5666666666666667	0.730313	2Fe-2S ferredoxin-like superfamily protein [Source:NCBI gene (formerly Entrezgene);Acc:842386]
AT1G60950	CL.7195	580	CTAAACCAG	21	0.5	0.61518	2Fe-2S ferredoxin-like superfamily protein [Source:NCBI gene (formerly Entrezgene);Acc:842386]
AT1G60950	CL.7195	710	TCTGAGCAA	36	0.5	0.601312	2Fe-2S ferredoxin-like superfamily protein [Source:NCBI gene (formerly Entrezgene);Acc:842386]
AT1G60950	CL.7195	931	TGGAAATCT	43	0.3333333333333333	0.877776	2Fe-2S ferredoxin-like superfamily protein [Source:NCBI gene (formerly Entrezgene);Acc:842386]
AT1G61580	CL.6894	1365	CTCCAAACA	21	0.19047619047619047	0.606453	R-protein L3 B [Source:NCBI gene (formerly Entrezgene);Acc:842454]
AT1G61580	CL.6894	1366	TCCAAACAA	21	0.21052631578947367	0.881867	R-protein L3 B [Source:NCBI gene (formerly Entrezgene);Acc:842454]
AT1G61580	CL.6894	1433	GAGGAGCTG	21	0.4666666666666667	0.846292	R-protein L3 B [Source:NCBI gene (formerly Entrezgene);Acc:842454]
AT1G63000	CL.4576	1246	CCTGAGTTC	20	0.45454545454545453	0.886364	nucleotide-rhamnose synthase/epimerase-reductase [Source:NCBI gene (formerly Entrezgene);Acc:842603]
AT1G63000	CL.4576	1259	AAGGAGAAT	23	0.5	0.802631	nucleotide-rhamnose synthase/epimerase-reductase [Source:NCBI gene (formerly Entrezgene);Acc:842603]
AT1G63000	evm.model.group1.3442	1256	CCTGAGTTC	20	0.45454545454545453	0.886364	nucleotide-rhamnose synthase/epimerase-reductase [Source:NCBI gene (formerly Entrezgene);Acc:842603]
AT1G63000	evm.model.group1.3442	1269	AAGGAGAAT	23	0.5	0.802631	nucleotide-rhamnose synthase/epimerase-reductase [Source:NCBI gene (formerly Entrezgene);Acc:842603]
AT1G65820	CL.18295	984	TTGTAGATT	21	0.8571428571428571	0.989804	microsomal glutathione s-transferase [Source:NCBI gene (formerly Entrezgene);Acc:842893]
AT1G65910	evm.model.utg1338_2327123_2484087__.5	2898	ATCCAATAA	38	0.21212121212121213	0.641023	NAC domain containing protein 28 [Source:NCBI gene (formerly Entrezgene);Acc:842903]
AT1G65910	evm.model.utg1338_2327123_2484087__.5	2807	TAGTAGTTG	29	0.4666666666666667	0.664406	NAC domain containing protein 28 [Source:NCBI gene (formerly Entrezgene);Acc:842903]
AT1G65910	CL.33150	3321	GCAGACATT	30	0.16666666666666666	0.902397	NAC domain containing protein 28 [Source:NCBI gene (formerly Entrezgene);Acc:842903]
AT1G65910	CL.33150	3319	TCGCAGACA	31	0.7222222222222222	0.864479	NAC domain containing protein 28 [Source:NCBI gene (formerly Entrezgene);Acc:842903]
AT1G65910	CL.33150	3242	TAGTAGTTG	29	0.4666666666666667	0.664406	NAC domain containing protein 28 [Source:NCBI gene (formerly Entrezgene);Acc:842903]
AT1G65910	evm.model.utg1338_2327123_2484087__.5	2886	GCAGACATT	30	0.16666666666666666	0.902397	NAC domain containing protein 28 [Source:NCBI gene (formerly Entrezgene);Acc:842903]
AT1G65910	CL.33150	3334	TCCAATAAA	37	0.48484848484848486	0.939363	NAC domain containing protein 28 [Source:NCBI gene (formerly Entrezgene);Acc:842903]
AT1G65910	CL.33150	3254	TAGTAGGAG	30	0.5882352941176471	0.70536	NAC domain containing protein 28 [Source:NCBI gene (formerly Entrezgene);Acc:842903]
AT1G65910	CL.33150	3333	ATCCAATAA	38	0.21212121212121213	0.641023	NAC domain containing protein 28 [Source:NCBI gene (formerly Entrezgene);Acc:842903]
AT1G65910	evm.model.utg1338_2327123_2484087__.5	2819	TAGTAGGAG	30	0.5882352941176471	0.70536	NAC domain containing protein 28 [Source:NCBI gene (formerly Entrezgene);Acc:842903]
AT1G65910	evm.model.utg1338_2327123_2484087__.5	2851	AAACAGTGC	33	0.8181818181818182	0.967045	NAC domain containing protein 28 [Source:NCBI gene (formerly Entrezgene);Acc:842903]
AT1G65910	evm.model.utg1338_2327123_2484087__.5	2827	GGTTAGAGT	37	0.1935483870967742	0.861828	NAC domain containing protein 28 [Source:NCBI gene (formerly Entrezgene);Acc:842903]
AT1G65910	evm.model.utg1338_2327123_2484087__.5	2899	TCCAATAAA	37	0.48484848484848486	0.939363	NAC domain containing protein 28 [Source:NCBI gene (formerly Entrezgene);Acc:842903]
AT1G65910	evm.model.utg1338_2327123_2484087__.5	2884	TCGCAGACA	31	0.7222222222222222	0.864479	NAC domain containing protein 28 [Source:NCBI gene (formerly Entrezgene);Acc:842903]
AT1G65910	CL.33150	3309	TTCGATGTA	25	0.38461538461538464	0.657153	NAC domain containing protein 28 [Source:NCBI gene (formerly Entrezgene);Acc:842903]
AT1G65910	CL.33150	3286	AAACAGTGC	33	0.8181818181818182	0.967045	NAC domain containing protein 28 [Source:NCBI gene (formerly Entrezgene);Acc:842903]
AT1G65910	CL.33150	3264	TTAGAGTGC	37	0.5555555555555556	0.756113	NAC domain containing protein 28 [Source:NCBI gene (formerly Entrezgene);Acc:842903]
AT1G65910	CL.33150	3262	GGTTAGAGT	37	0.1935483870967742	0.861828	NAC domain containing protein 28 [Source:NCBI gene (formerly Entrezgene);Acc:842903]
AT1G65910	evm.model.utg1338_2327123_2484087__.5	2874	TTCGATGTA	25	0.38461538461538464	0.657153	NAC domain containing protein 28 [Source:NCBI gene (formerly Entrezgene);Acc:842903]
AT1G65910	evm.model.utg1338_2327123_2484087__.5	2829	TTAGAGTGC	37	0.5555555555555556	0.756113	NAC domain containing protein 28 [Source:NCBI gene (formerly Entrezgene);Acc:842903]
AT1G65980	CL.32042	624	GTAGATGGT	20	0.35294117647058826	0.648459	thioredoxin-dependent peroxidase 1 [Source:NCBI gene (formerly Entrezgene);Acc:842910]
AT1G65980	CL.32042	773	AAGGACTTG	48	0.125	0.887681	thioredoxin-dependent peroxidase 1 [Source:NCBI gene (formerly Entrezgene);Acc:842910]
AT1G65980	CL.32042	640	AGCTATGAA	22	0.8333333333333334	0.793667	thioredoxin-dependent peroxidase 1 [Source:NCBI gene (formerly Entrezgene);Acc:842910]
AT1G65980	CL.32042	823	ATGAATTAA	47	0.34285714285714286	0.661922	thioredoxin-dependent peroxidase 1 [Source:NCBI gene (formerly Entrezgene);Acc:842910]
AT1G65980	CL.32042	834	ATGGAGCTG	47	0.1111111111111111	0.758159	thioredoxin-dependent peroxidase 1 [Source:NCBI gene (formerly Entrezgene);Acc:842910]
AT1G65980	CL.32042	548	TTGTAGTGA	20	0.75	0.84501	thioredoxin-dependent peroxidase 1 [Source:NCBI gene (formerly Entrezgene);Acc:842910]
AT1G65980	CL.32042	647	AAATATTTG	22	0.3125	0.704318	thioredoxin-dependent peroxidase 1 [Source:NCBI gene (formerly Entrezgene);Acc:842910]
AT1G65980	CL.32042	715	CGAAAGCGA	43	0.7407407407407407	0.771766	thioredoxin-dependent peroxidase 1 [Source:NCBI gene (formerly Entrezgene);Acc:842910]
AT1G65980	CL.32042	571	GAGGAGGGC	21	0.75	0.898852	thioredoxin-dependent peroxidase 1 [Source:NCBI gene (formerly Entrezgene);Acc:842910]
AT1G65980	CL.32042	622	TTGTAGATG	20	0.5454545454545454	0.713815	thioredoxin-dependent peroxidase 1 [Source:NCBI gene (formerly Entrezgene);Acc:842910]
AT1G65980	CL.32042	844	CCTAAATTG	40	0.4666666666666667	0.856515	thioredoxin-dependent peroxidase 1 [Source:NCBI gene (formerly Entrezgene);Acc:842910]
AT1G65980	CL.32042	845	CTAAATTGT	39	0.48	0.759716	thioredoxin-dependent peroxidase 1 [Source:NCBI gene (formerly Entrezgene);Acc:842910]
AT1G66240	CL.7880	600	AAGAATATG	38	0.16666666666666666	0.652983	homolog of anti-oxidant 1 [Source:NCBI gene (formerly Entrezgene);Acc:842940]
AT1G66240	CL.7880	640	TACAACTTA	38	0.2222222222222222	0.889598	homolog of anti-oxidant 1 [Source:NCBI gene (formerly Entrezgene);Acc:842940]
AT1G66240	CL.7880	618	GGTGACTGG	34	0.21739130434782608	0.745186	homolog of anti-oxidant 1 [Source:NCBI gene (formerly Entrezgene);Acc:842940]
AT1G66240	CL.7880	623	CTGGACGAT	30	0.7857142857142857	0.996978	homolog of anti-oxidant 1 [Source:NCBI gene (formerly Entrezgene);Acc:842940]
AT1G66240	CL.7880	476	GTGGACTCT	21	0.15	0.978779	homolog of anti-oxidant 1 [Source:NCBI gene (formerly Entrezgene);Acc:842940]
AT1G66240	CL.7880	652	ATACAGTAT	32	0.5454545454545454	0.755085	homolog of anti-oxidant 1 [Source:NCBI gene (formerly Entrezgene);Acc:842940]
AT1G66240	CL.7880	573	TCTCATCGT	36	0.16129032258064516	0.731744	homolog of anti-oxidant 1 [Source:NCBI gene (formerly Entrezgene);Acc:842940]
AT1G66240	CL.7880	543	TGGTATAAA	32	0.2631578947368421	0.700262	homolog of anti-oxidant 1 [Source:NCBI gene (formerly Entrezgene);Acc:842940]
AT1G66240	CL.7880	673	ATTTATACT	31	0.08333333333333333	0.638368	homolog of anti-oxidant 1 [Source:NCBI gene (formerly Entrezgene);Acc:842940]
AT1G66240	CL.7880	655	CAGTATCAA	32	0.6666666666666666	0.729604	homolog of anti-oxidant 1 [Source:NCBI gene (formerly Entrezgene);Acc:842940]
AT1G66240	CL.7880	626	GACGATTGT	31	0.2857142857142857	0.754053	homolog of anti-oxidant 1 [Source:NCBI gene (formerly Entrezgene);Acc:842940]
AT1G66240	CL.7880	648	AAAGATACA	35	0.2413793103448276	0.643339	homolog of anti-oxidant 1 [Source:NCBI gene (formerly Entrezgene);Acc:842940]
AT1G66240	CL.7880	464	ATATATTTT	24	0.5294117647058824	0.677156	homolog of anti-oxidant 1 [Source:NCBI gene (formerly Entrezgene);Acc:842940]
AT1G66240	CL.7880	491	ATGTAGACT	24	0.3157894736842105	0.862662	homolog of anti-oxidant 1 [Source:NCBI gene (formerly Entrezgene);Acc:842940]
AT1G67090	CL.3690	644	AGGGATCCG	76	0.21311475409836064	0.643849	ribulose bisphosphate carboxylase small chain 1A [Source:NCBI gene (formerly Entrezgene);Acc:843029]
AT1G67090	CL.3690	680	TCTGATTTT	93	0.12162162162162163	0.622063	ribulose bisphosphate carboxylase small chain 1A [Source:NCBI gene (formerly Entrezgene);Acc:843029]
AT1G67090	CL.3690	717	ACTGAGACG	95	0.3382352941176471	0.706511	ribulose bisphosphate carboxylase small chain 1A [Source:NCBI gene (formerly Entrezgene);Acc:843029]
AT1G67090	CL.3690	812	CGTGACAGC	46	0.9736842105263158	0.86734	ribulose bisphosphate carboxylase small chain 1A [Source:NCBI gene (formerly Entrezgene);Acc:843029]
AT1G67090	evm.model.group1.2892	364	GCCGATACT	28	0.30434782608695654	0.608682	ribulose bisphosphate carboxylase small chain 1A [Source:NCBI gene (formerly Entrezgene);Acc:843029]
AT1G67090	evm.model.group7.1887	706	CATCAGCAG	49	0.5483870967741935	0.755703	ribulose bisphosphate carboxylase small chain 1A [Source:NCBI gene (formerly Entrezgene);Acc:843029]
AT1G67090	evm.model.group7.1887	446	GTGCAAGGC	36	0.6190476190476191	0.836358	ribulose bisphosphate carboxylase small chain 1A [Source:NCBI gene (formerly Entrezgene);Acc:843029]
AT1G67090	CL.28959	795	ATTAATGCA	51	0.59375	0.706275	ribulose bisphosphate carboxylase small chain 1A [Source:NCBI gene (formerly Entrezgene);Acc:843029]
AT1G67090	CL.3690	845	AACAATTAC	51	0.37142857142857144	0.716769	ribulose bisphosphate carboxylase small chain 1A [Source:NCBI gene (formerly Entrezgene);Acc:843029]
AT1G67090	CL.3690	911	CCATATTTA	46	0.7241379310344828	0.832619	ribulose bisphosphate carboxylase small chain 1A [Source:NCBI gene (formerly Entrezgene);Acc:843029]
AT1G67090	CL.3690	894	GTGGACTTA	49	0.07894736842105263	0.618956	ribulose bisphosphate carboxylase small chain 1A [Source:NCBI gene (formerly Entrezgene);Acc:843029]
AT1G67090	CL.3690	702	TCCGATCTC	109	0.32432432432432434	0.674334	ribulose bisphosphate carboxylase small chain 1A [Source:NCBI gene (formerly Entrezgene);Acc:843029]
AT1G67090	evm.model.group1.2892	440	GTGCAAGGC	40	0.5	0.687365	ribulose bisphosphate carboxylase small chain 1A [Source:NCBI gene (formerly Entrezgene);Acc:843029]
AT1G67090	CL.3690	547	CATCAGGGT	49	0.4074074074074074	0.603883	ribulose bisphosphate carboxylase small chain 1A [Source:NCBI gene (formerly Entrezgene);Acc:843029]
AT1G67090	CL.28959	567	GTGCAAGGC	89	0.58	0.693593	ribulose bisphosphate carboxylase small chain 1A [Source:NCBI gene (formerly Entrezgene);Acc:843029]
AT1G67090	CL.3690	658	GCGAAGCAC	94	0.9705882352941176	0.777852	ribulose bisphosphate carboxylase small chain 1A [Source:NCBI gene (formerly Entrezgene);Acc:843029]
AT1G67090	CL.28959	300	CTGCATGCA	22	0.7	0.656028	ribulose bisphosphate carboxylase small chain 1A [Source:NCBI gene (formerly Entrezgene);Acc:843029]
AT1G67090	evm.model.group1.2892	580	TGCGAAGCA	96	0.8840579710144928	0.829418	ribulose bisphosphate carboxylase small chain 1A [Source:NCBI gene (formerly Entrezgene);Acc:843029]
AT1G67090	CL.3690	793	GTTTAGTAG	45	0.32432432432432434	0.994778	ribulose bisphosphate carboxylase small chain 1A [Source:NCBI gene (formerly Entrezgene);Acc:843029]
AT1G67090	CL.3690	802	AGAGAATGA	38	0.13513513513513514	0.683144	ribulose bisphosphate carboxylase small chain 1A [Source:NCBI gene (formerly Entrezgene);Acc:843029]
AT1G67090	CL.28959	616	GACAACAAC	118	0.27	0.962684	ribulose bisphosphate carboxylase small chain 1A [Source:NCBI gene (formerly Entrezgene);Acc:843029]
AT1G67090	CL.28959	466	GCCGATACT	37	0.3448275862068966	0.965582	ribulose bisphosphate carboxylase small chain 1A [Source:NCBI gene (formerly Entrezgene);Acc:843029]
AT1G67090	CL.3690	657	TGCGAAGCA	96	0.8840579710144928	0.829418	ribulose bisphosphate carboxylase small chain 1A [Source:NCBI gene (formerly Entrezgene);Acc:843029]
AT1G67090	evm.model.group7.1887	495	GACAACAAC	48	0.15	0.835744	ribulose bisphosphate carboxylase small chain 1A [Source:NCBI gene (formerly Entrezgene);Acc:843029]
AT1G67090	CL.3690	756	TTGGACTGC	101	0.07692307692307693	0.959105	ribulose bisphosphate carboxylase small chain 1A [Source:NCBI gene (formerly Entrezgene);Acc:843029]
AT1G67090	CL.3690	581	GTGCAGTGC	66	0.37142857142857144	0.743354	ribulose bisphosphate carboxylase small chain 1A [Source:NCBI gene (formerly Entrezgene);Acc:843029]
AT1G67090	CL.3690	652	TGCGAAGCA	102	0.875	0.847508	ribulose bisphosphate carboxylase small chain 1A [Source:NCBI gene (formerly Entrezgene);Acc:843029]
AT1G67090	CL.3690	725	GGAAACCTT	93	0.1590909090909091	0.934623	ribulose bisphosphate carboxylase small chain 1A [Source:NCBI gene (formerly Entrezgene);Acc:843029]
AT1G67090	CL.28934	1106	CATCAGCAG	61	0.4166666666666667	0.858607	ribulose bisphosphate carboxylase small chain 1A [Source:NCBI gene (formerly Entrezgene);Acc:843029]
AT1G67090	CL.3690	748	GGGGATTCT	36	0.25	0.717297	ribulose bisphosphate carboxylase small chain 1A [Source:NCBI gene (formerly Entrezgene);Acc:843029]
AT1G67090	CL.3690	896	GTGGACTTA	49	0.07894736842105263	0.618956	ribulose bisphosphate carboxylase small chain 1A [Source:NCBI gene (formerly Entrezgene);Acc:843029]
AT1G67090	CL.3690	640	AGTGAGGGA	80	0.6808510638297872	0.756263	ribulose bisphosphate carboxylase small chain 1A [Source:NCBI gene (formerly Entrezgene);Acc:843029]
AT1G67090	CL.3690	750	GGGGATTCT	36	0.25	0.717297	ribulose bisphosphate carboxylase small chain 1A [Source:NCBI gene (formerly Entrezgene);Acc:843029]
AT1G67090	CL.3690	750	GGGGATTCT	36	0.25	0.717297	ribulose bisphosphate carboxylase small chain 1A [Source:NCBI gene (formerly Entrezgene);Acc:843029]
AT1G67090	evm.model.group7.1887	370	GCCGATACT	31	0.34615384615384615	0.956698	ribulose bisphosphate carboxylase small chain 1A [Source:NCBI gene (formerly Entrezgene);Acc:843029]
AT1G67090	evm.model.group7.1887	420	TCTCAGGTC	34	0.7333333333333333	0.73268	ribulose bisphosphate carboxylase small chain 1A [Source:NCBI gene (formerly Entrezgene);Acc:843029]
AT1G67090	evm.model.group1.2892	648	GGAAACCTT	93	0.1590909090909091	0.934623	ribulose bisphosphate carboxylase small chain 1A [Source:NCBI gene (formerly Entrezgene);Acc:843029]
AT1G67090	evm.model.group1.2892	567	AGGGATCCG	76	0.21311475409836064	0.643849	ribulose bisphosphate carboxylase small chain 1A [Source:NCBI gene (formerly Entrezgene);Acc:843029]
AT1G67090	CL.3690	773	ATTGATTGG	47	0.4772727272727273	0.994903	ribulose bisphosphate carboxylase small chain 1A [Source:NCBI gene (formerly Entrezgene);Acc:843029]
AT1G67090	evm.model.group1.2892	546	GCGTAAGCG	75	0.6578947368421053	0.611538	ribulose bisphosphate carboxylase small chain 1A [Source:NCBI gene (formerly Entrezgene);Acc:843029]
AT1G67090	CL.28934	818	TCTCAGGTC	25	0.6666666666666666	0.630352	ribulose bisphosphate carboxylase small chain 1A [Source:NCBI gene (formerly Entrezgene);Acc:843029]
AT1G67090	CL.28959	804	GGAGAATAA	242	0.16580310880829016	0.665328	ribulose bisphosphate carboxylase small chain 1A [Source:NCBI gene (formerly Entrezgene);Acc:843029]
AT1G67090	evm.model.group1.2892	504	GTGCAGTGC	66	0.37142857142857144	0.743354	ribulose bisphosphate carboxylase small chain 1A [Source:NCBI gene (formerly Entrezgene);Acc:843029]
AT1G67090	CL.3690	771	ATTGATTGG	47	0.4772727272727273	0.994903	ribulose bisphosphate carboxylase small chain 1A [Source:NCBI gene (formerly Entrezgene);Acc:843029]
AT1G67090	CL.3690	697	TCCGATCTC	114	0.3291139240506329	0.716067	ribulose bisphosphate carboxylase small chain 1A [Source:NCBI gene (formerly Entrezgene);Acc:843029]
AT1G67090	CL.3690	798	GTTTAGTAG	45	0.32432432432432434	0.994778	ribulose bisphosphate carboxylase small chain 1A [Source:NCBI gene (formerly Entrezgene);Acc:843029]
AT1G67090	CL.28959	723	GTGTAGATA	63	0.6097560975609756	0.870916	ribulose bisphosphate carboxylase small chain 1A [Source:NCBI gene (formerly Entrezgene);Acc:843029]
AT1G67090	CL.3690	512	GTGCAAGGC	47	0.5185185185185185	0.604003	ribulose bisphosphate carboxylase small chain 1A [Source:NCBI gene (formerly Entrezgene);Acc:843029]
AT1G67090	CL.3690	814	CGTGACAGC	46	0.9736842105263158	0.880662	ribulose bisphosphate carboxylase small chain 1A [Source:NCBI gene (formerly Entrezgene);Acc:843029]
AT1G67090	CL.3690	776	ATTGATTGG	46	0.46511627906976744	0.993587	ribulose bisphosphate carboxylase small chain 1A [Source:NCBI gene (formerly Entrezgene);Acc:843029]
AT1G67090	CL.3690	825	ATGTATAAG	110	0.3484848484848485	0.604497	ribulose bisphosphate carboxylase small chain 1A [Source:NCBI gene (formerly Entrezgene);Acc:843029]
AT1G67090	CL.28934	871	CTACATCAG	34	0.6666666666666666	0.603739	ribulose bisphosphate carboxylase small chain 1A [Source:NCBI gene (formerly Entrezgene);Acc:843029]
AT1G67090	CL.3690	653	GCGAAGCAC	100	0.9714285714285714	0.781243	ribulose bisphosphate carboxylase small chain 1A [Source:NCBI gene (formerly Entrezgene);Acc:843029]
AT1G67090	CL.3690	720	GGAAACCTT	99	0.16129032258064516	0.930335	ribulose bisphosphate carboxylase small chain 1A [Source:NCBI gene (formerly Entrezgene);Acc:843029]
AT1G67090	CL.28934	1098	CATTAATGC	57	0.35	0.782581	ribulose bisphosphate carboxylase small chain 1A [Source:NCBI gene (formerly Entrezgene);Acc:843029]
AT1G67090	CL.28959	356	GGCCAAGCA	21	0.8181818181818182	0.697264	ribulose bisphosphate carboxylase small chain 1A [Source:NCBI gene (formerly Entrezgene);Acc:843029]
AT1G67090	evm.model.group7.1887	329	CGTGAGCCG	20	0.29411764705882354	0.680411	ribulose bisphosphate carboxylase small chain 1A [Source:NCBI gene (formerly Entrezgene);Acc:843029]
AT1G67090	CL.3690	842	AACAATTAC	51	0.37142857142857144	0.726162	ribulose bisphosphate carboxylase small chain 1A [Source:NCBI gene (formerly Entrezgene);Acc:843029]
AT1G67090	CL.28959	382	GCCAAGCAG	20	0.3125	0.672365	ribulose bisphosphate carboxylase small chain 1A [Source:NCBI gene (formerly Entrezgene);Acc:843029]
AT1G67090	evm.model.group7.1887	627	GTGTAGATA	50	0.5454545454545454	0.820231	ribulose bisphosphate carboxylase small chain 1A [Source:NCBI gene (formerly Entrezgene);Acc:843029]
AT1G67090	evm.model.group7.1887	612	ATGAAGCCA	50	0.5333333333333333	0.640817	ribulose bisphosphate carboxylase small chain 1A [Source:NCBI gene (formerly Entrezgene);Acc:843029]
AT1G67090	evm.model.group7.1887	698	CATTAATGC	40	0.5161290322580645	0.785701	ribulose bisphosphate carboxylase small chain 1A [Source:NCBI gene (formerly Entrezgene);Acc:843029]
AT1G67090	evm.model.group7.1887	574	CTTCAGGCA	43	0.32	0.74532	ribulose bisphosphate carboxylase small chain 1A [Source:NCBI gene (formerly Entrezgene);Acc:843029]
AT1G67090	CL.3690	755	TTCTAGTTT	32	0.4482758620689655	0.999979	ribulose bisphosphate carboxylase small chain 1A [Source:NCBI gene (formerly Entrezgene);Acc:843029]
AT1G67090	CL.3690	911	CCATATTTA	46	0.7241379310344828	0.832619	ribulose bisphosphate carboxylase small chain 1A [Source:NCBI gene (formerly Entrezgene);Acc:843029]
AT1G67090	CL.3690	712	ACTGAGACG	101	0.3380281690140845	0.638879	ribulose bisphosphate carboxylase small chain 1A [Source:NCBI gene (formerly Entrezgene);Acc:843029]
AT1G67090	CL.28959	802	CATCAGCAG	64	0.625	0.779832	ribulose bisphosphate carboxylase small chain 1A [Source:NCBI gene (formerly Entrezgene);Acc:843029]
AT1G67090	CL.28959	516	TCTCAGGTC	44	0.782608695652174	0.733375	ribulose bisphosphate carboxylase small chain 1A [Source:NCBI gene (formerly Entrezgene);Acc:843029]
AT1G67090	CL.3690	795	GTTTAGTAG	45	0.32432432432432434	0.994778	ribulose bisphosphate carboxylase small chain 1A [Source:NCBI gene (formerly Entrezgene);Acc:843029]
AT1G67090	CL.28959	615	CGACAACAA	118	0.5254237288135594	0.699027	ribulose bisphosphate carboxylase small chain 1A [Source:NCBI gene (formerly Entrezgene);Acc:843029]
AT1G67090	CL.28934	964	GTGTACCTC	49	0.325	0.716988	ribulose bisphosphate carboxylase small chain 1A [Source:NCBI gene (formerly Entrezgene);Acc:843029]
AT1G67090	CL.3690	881	AATTAGACG	52	0.19148936170212766	0.712817	ribulose bisphosphate carboxylase small chain 1A [Source:NCBI gene (formerly Entrezgene);Acc:843029]
AT1G67090	CL.3690	576	GTGCAGTGC	75	0.3684210526315789	0.709344	ribulose bisphosphate carboxylase small chain 1A [Source:NCBI gene (formerly Entrezgene);Acc:843029]
AT1G67090	CL.28934	844	GTGCAAGGC	31	0.5263157894736842	0.861693	ribulose bisphosphate carboxylase small chain 1A [Source:NCBI gene (formerly Entrezgene);Acc:843029]
AT1G67090	CL.3690	840	AACAATTAC	50	0.38235294117647056	0.743123	ribulose bisphosphate carboxylase small chain 1A [Source:NCBI gene (formerly Entrezgene);Acc:843029]
AT1G67090	CL.3690	814	CGTGACAGC	46	0.9736842105263158	0.86734	ribulose bisphosphate carboxylase small chain 1A [Source:NCBI gene (formerly Entrezgene);Acc:843029]
AT1G67090	CL.28934	1099	ATTAATGCA	57	0.5454545454545454	0.621706	ribulose bisphosphate carboxylase small chain 1A [Source:NCBI gene (formerly Entrezgene);Acc:843029]
AT1G67090	CL.3690	758	TTCTAGTTT	32	0.4482758620689655	0.999979	ribulose bisphosphate carboxylase small chain 1A [Source:NCBI gene (formerly Entrezgene);Acc:843029]
AT1G67090	CL.28959	686	GGTTACTTG	199	0.8085106382978723	0.736648	ribulose bisphosphate carboxylase small chain 1A [Source:NCBI gene (formerly Entrezgene);Acc:843029]
AT1G67090	CL.28959	670	CTTCAGGCA	57	0.36363636363636365	0.91558	ribulose bisphosphate carboxylase small chain 1A [Source:NCBI gene (formerly Entrezgene);Acc:843029]
AT1G67090	evm.model.group1.2892	581	GCGAAGCAC	94	0.9705882352941176	0.777852	ribulose bisphosphate carboxylase small chain 1A [Source:NCBI gene (formerly Entrezgene);Acc:843029]
AT1G67090	CL.28934	981	AAACAACGT	66	0.3	0.71648	ribulose bisphosphate carboxylase small chain 1A [Source:NCBI gene (formerly Entrezgene);Acc:843029]
AT1G67090	CL.28959	726	TTGTAGGAC	216	0.9172932330827067	0.679458	ribulose bisphosphate carboxylase small chain 1A [Source:NCBI gene (formerly Entrezgene);Acc:843029]
AT1G67090	CL.3690	800	AGAGAATGA	38	0.13513513513513514	0.683144	ribulose bisphosphate carboxylase small chain 1A [Source:NCBI gene (formerly Entrezgene);Acc:843029]
AT1G67090	evm.model.group1.2892	679	TTGGACTGC	101	0.07692307692307693	0.959105	ribulose bisphosphate carboxylase small chain 1A [Source:NCBI gene (formerly Entrezgene);Acc:843029]
AT1G67090	CL.3690	795	GTTTAGTAG	45	0.32432432432432434	0.994778	ribulose bisphosphate carboxylase small chain 1A [Source:NCBI gene (formerly Entrezgene);Acc:843029]
AT1G67090	CL.3690	753	TTCTAGTTT	33	0.4666666666666667	0.999972	ribulose bisphosphate carboxylase small chain 1A [Source:NCBI gene (formerly Entrezgene);Acc:843029]
AT1G67090	CL.3690	899	GTGGACTTA	49	0.07894736842105263	0.618956	ribulose bisphosphate carboxylase small chain 1A [Source:NCBI gene (formerly Entrezgene);Acc:843029]
AT1G67090	CL.3690	773	ATTGATTGG	46	0.46511627906976744	0.993587	ribulose bisphosphate carboxylase small chain 1A [Source:NCBI gene (formerly Entrezgene);Acc:843029]
AT1G67090	CL.28959	794	CATTAATGC	51	0.47368421052631576	0.730062	ribulose bisphosphate carboxylase small chain 1A [Source:NCBI gene (formerly Entrezgene);Acc:843029]
AT1G67090	CL.28934	1028	GTGTAGATA	74	0.7678571428571429	0.905324	ribulose bisphosphate carboxylase small chain 1A [Source:NCBI gene (formerly Entrezgene);Acc:843029]
AT1G67090	CL.28934	1103	ATGCATCAG	66	0.5128205128205128	0.631226	ribulose bisphosphate carboxylase small chain 1A [Source:NCBI gene (formerly Entrezgene);Acc:843029]
AT1G67090	CL.28959	542	GTGCAAGGC	44	0.6521739130434783	0.776789	ribulose bisphosphate carboxylase small chain 1A [Source:NCBI gene (formerly Entrezgene);Acc:843029]
AT1G67090	CL.3690	909	CCATATTTA	46	0.7241379310344828	0.832619	ribulose bisphosphate carboxylase small chain 1A [Source:NCBI gene (formerly Entrezgene);Acc:843029]
AT1G67090	CL.3690	753	GGGGATTCT	36	0.25	0.717297	ribulose bisphosphate carboxylase small chain 1A [Source:NCBI gene (formerly Entrezgene);Acc:843029]
AT1G67090	evm.model.group1.2892	470	CATCAGGGT	49	0.4074074074074074	0.603883	ribulose bisphosphate carboxylase small chain 1A [Source:NCBI gene (formerly Entrezgene);Acc:843029]
AT1G67090	CL.3690	876	AATTAGACG	52	0.19148936170212766	0.712817	ribulose bisphosphate carboxylase small chain 1A [Source:NCBI gene (formerly Entrezgene);Acc:843029]
AT1G67090	CL.3690	933	CCATATTTC	31	0.8888888888888888	0.981125	ribulose bisphosphate carboxylase small chain 1A [Source:NCBI gene (formerly Entrezgene);Acc:843029]
AT1G67090	CL.3690	817	CGTGACAGC	45	0.9736842105263158	0.880881	ribulose bisphosphate carboxylase small chain 1A [Source:NCBI gene (formerly Entrezgene);Acc:843029]
AT1G67090	evm.model.group1.2892	563	AGTGAGGGA	79	0.6739130434782609	0.754646	ribulose bisphosphate carboxylase small chain 1A [Source:NCBI gene (formerly Entrezgene);Acc:843029]
AT1G67090	evm.model.group7.1887	640	CGGGAGTAT	53	0.34285714285714286	0.671518	ribulose bisphosphate carboxylase small chain 1A [Source:NCBI gene (formerly Entrezgene);Acc:843029]
AT1G67090	CL.28959	434	TGAGAACAG	26	0.2631578947368421	0.667453	ribulose bisphosphate carboxylase small chain 1A [Source:NCBI gene (formerly Entrezgene);Acc:843029]
AT1G67090	CL.3690	878	AATTAGACG	52	0.19148936170212766	0.712817	ribulose bisphosphate carboxylase small chain 1A [Source:NCBI gene (formerly Entrezgene);Acc:843029]
AT1G67090	evm.model.group1.2892	640	ACTGAGACG	95	0.3382352941176471	0.706511	ribulose bisphosphate carboxylase small chain 1A [Source:NCBI gene (formerly Entrezgene);Acc:843029]
AT1G67090	evm.model.group1.2892	625	TCCGATCTC	108	0.3150684931506849	0.679923	ribulose bisphosphate carboxylase small chain 1A [Source:NCBI gene (formerly Entrezgene);Acc:843029]
AT1G67090	CL.3690	517	GTGCAAGGC	41	0.5217391304347826	0.712673	ribulose bisphosphate carboxylase small chain 1A [Source:NCBI gene (formerly Entrezgene);Acc:843029]
AT1G67090	CL.3690	931	CCATATTTC	31	0.8888888888888888	0.981125	ribulose bisphosphate carboxylase small chain 1A [Source:NCBI gene (formerly Entrezgene);Acc:843029]
AT1G67090	CL.28959	802	GTGGAGAAT	250	0.6547619047619048	0.936151	ribulose bisphosphate carboxylase small chain 1A [Source:NCBI gene (formerly Entrezgene);Acc:843029]
AT1G67090	CL.3690	805	AGAGAATGA	38	0.13513513513513514	0.683144	ribulose bisphosphate carboxylase small chain 1A [Source:NCBI gene (formerly Entrezgene);Acc:843029]
AT1G67090	evm.model.group7.1887	699	ATTAATGCA	40	0.64	0.741985	ribulose bisphosphate carboxylase small chain 1A [Source:NCBI gene (formerly Entrezgene);Acc:843029]
AT1G67090	CL.3690	933	CCATATTTC	31	0.8888888888888888	0.981125	ribulose bisphosphate carboxylase small chain 1A [Source:NCBI gene (formerly Entrezgene);Acc:843029]
AT1G67090	CL.3690	878	AATTAGACG	52	0.19148936170212766	0.712817	ribulose bisphosphate carboxylase small chain 1A [Source:NCBI gene (formerly Entrezgene);Acc:843029]
AT1G67090	CL.3690	936	CCATATTTC	31	0.8888888888888888	0.981125	ribulose bisphosphate carboxylase small chain 1A [Source:NCBI gene (formerly Entrezgene);Acc:843029]
AT1G67090	evm.model.group1.2892	603	TCTGATTTT	92	0.1232876712328767	0.630269	ribulose bisphosphate carboxylase small chain 1A [Source:NCBI gene (formerly Entrezgene);Acc:843029]
AT1G67090	CL.3690	635	AGTGAGGGA	87	0.6923076923076923	0.755727	ribulose bisphosphate carboxylase small chain 1A [Source:NCBI gene (formerly Entrezgene);Acc:843029]
AT1G67090	CL.3690	842	AACAATTAC	51	0.37142857142857144	0.716769	ribulose bisphosphate carboxylase small chain 1A [Source:NCBI gene (formerly Entrezgene);Acc:843029]
AT1G67090	CL.3690	830	ATGTATAAG	103	0.3492063492063492	0.624371	ribulose bisphosphate carboxylase small chain 1A [Source:NCBI gene (formerly Entrezgene);Acc:843029]
AT1G67090	CL.3690	755	TTCTAGTTT	32	0.4482758620689655	0.999979	ribulose bisphosphate carboxylase small chain 1A [Source:NCBI gene (formerly Entrezgene);Acc:843029]
AT1G67090	CL.3690	441	GCCGATACT	30	0.3333333333333333	0.630713	ribulose bisphosphate carboxylase small chain 1A [Source:NCBI gene (formerly Entrezgene);Acc:843029]
AT1G67090	CL.3690	896	GTGGACTTA	49	0.07894736842105263	0.618956	ribulose bisphosphate carboxylase small chain 1A [Source:NCBI gene (formerly Entrezgene);Acc:843029]
AT1G67090	CL.28959	381	GGCCAAGCA	25	0.6666666666666666	0.886482	ribulose bisphosphate carboxylase small chain 1A [Source:NCBI gene (formerly Entrezgene);Acc:843029]
AT1G67090	CL.28934	979	GAAAACAAC	61	0.4090909090909091	0.601974	ribulose bisphosphate carboxylase small chain 1A [Source:NCBI gene (formerly Entrezgene);Acc:843029]
AT1G67090	CL.3690	802	AGAGAATGA	38	0.13513513513513514	0.683144	ribulose bisphosphate carboxylase small chain 1A [Source:NCBI gene (formerly Entrezgene);Acc:843029]
AT1G67090	CL.28959	736	CGGGAGTAT	69	0.32608695652173914	0.789223	ribulose bisphosphate carboxylase small chain 1A [Source:NCBI gene (formerly Entrezgene);Acc:843029]
AT1G67090	CL.3690	623	GCGTAAGCG	75	0.6578947368421053	0.611538	ribulose bisphosphate carboxylase small chain 1A [Source:NCBI gene (formerly Entrezgene);Acc:843029]
AT1G67090	CL.3690	914	CCATATTTA	46	0.7241379310344828	0.832619	ribulose bisphosphate carboxylase small chain 1A [Source:NCBI gene (formerly Entrezgene);Acc:843029]
AT1G67090	CL.3690	751	TTGGACTGC	105	0.08421052631578947	0.94306	ribulose bisphosphate carboxylase small chain 1A [Source:NCBI gene (formerly Entrezgene);Acc:843029]
AT1G67590	CL.30940	2906	CTTGAGATA	20	0.6	0.971675	Remorin family protein [Source:NCBI gene (formerly Entrezgene);Acc:843080]
AT1G67590	evm.model.group8.1413	2305	CTTGAGATA	20	0.6	0.971675	Remorin family protein [Source:NCBI gene (formerly Entrezgene);Acc:843080]
AT1G67590	CL.30940	2816	CTTGAGATA	20	0.6	0.971675	Remorin family protein [Source:NCBI gene (formerly Entrezgene);Acc:843080]
AT1G70410	CL.17316	1566	CATAATCAG	26	0.34782608695652173	0.739546	beta carbonic anhydrase 4 [Source:NCBI gene (formerly Entrezgene);Acc:843377]
AT1G70410	CL.17316	1578	ACCGATCCG	29	0.8333333333333334	0.965429	beta carbonic anhydrase 4 [Source:NCBI gene (formerly Entrezgene);Acc:843377]
AT1G70410	CL.17316	1522	ATGCAGCAA	30	0.8	0.741285	beta carbonic anhydrase 4 [Source:NCBI gene (formerly Entrezgene);Acc:843377]
AT1G70410	CL.17316	1402	CGAGAGTTT	28	0.6	0.69022	beta carbonic anhydrase 4 [Source:NCBI gene (formerly Entrezgene);Acc:843377]
AT1G70410	CL.17316	1468	TGGCAGAGT	28	0.6842105263157895	0.980422	beta carbonic anhydrase 4 [Source:NCBI gene (formerly Entrezgene);Acc:843377]
AT1G70410	CL.17316	1432	TCAGACTCC	26	0.36363636363636365	0.941377	beta carbonic anhydrase 4 [Source:NCBI gene (formerly Entrezgene);Acc:843377]
AT1G70410	CL.17316	1430	TTTCAGACT	28	0.6818181818181818	0.929773	beta carbonic anhydrase 4 [Source:NCBI gene (formerly Entrezgene);Acc:843377]
AT1G70410	CL.17316	1441	CTTGAGATG	34	0.32	0.78908	beta carbonic anhydrase 4 [Source:NCBI gene (formerly Entrezgene);Acc:843377]
AT1G70600	CL.15644	714	TCCAACTTT	41	0.4444444444444444	0.822615	Ribosomal protein L18e/L15 superfamily protein [Source:NCBI gene (formerly Entrezgene);Acc:843397]
AT1G70600	CL.15644	677	CAAGAGAGG	82	0.6808510638297872	0.84336	Ribosomal protein L18e/L15 superfamily protein [Source:NCBI gene (formerly Entrezgene);Acc:843397]
AT1G70600	CL.15644	675	AACAAGAGA	79	0.23728813559322035	0.770589	Ribosomal protein L18e/L15 superfamily protein [Source:NCBI gene (formerly Entrezgene);Acc:843397]
AT1G70600	CL.15644	709	CTACATCCA	41	0.9545454545454546	0.682377	Ribosomal protein L18e/L15 superfamily protein [Source:NCBI gene (formerly Entrezgene);Acc:843397]
AT1G70600	CL.15644	667	AGAAATCGA	64	0.11666666666666667	0.681883	Ribosomal protein L18e/L15 superfamily protein [Source:NCBI gene (formerly Entrezgene);Acc:843397]
AT1G70600	CL.15644	679	AGAGAGGCC	84	0.375	0.682558	Ribosomal protein L18e/L15 superfamily protein [Source:NCBI gene (formerly Entrezgene);Acc:843397]
AT1G70600	CL.15644	702	TTTGACTCT	53	0.7083333333333334	0.999983	Ribosomal protein L18e/L15 superfamily protein [Source:NCBI gene (formerly Entrezgene);Acc:843397]
AT1G70600	CL.15644	722	TATCAACCA	38	0.52	0.814622	Ribosomal protein L18e/L15 superfamily protein [Source:NCBI gene (formerly Entrezgene);Acc:843397]
AT1G70600	CL.15644	405	TTTAATTCC	23	0.6	0.898909	Ribosomal protein L18e/L15 superfamily protein [Source:NCBI gene (formerly Entrezgene);Acc:843397]
AT1G71695	CL.27285	1345	TTTCATTTC	127	0.6567164179104478	0.767018	Peroxidase superfamily protein [Source:NCBI gene (formerly Entrezgene);Acc:843498]
AT1G71695	CL.27285	922	CCGGAGTAA	22	0.3125	0.797807	Peroxidase superfamily protein [Source:NCBI gene (formerly Entrezgene);Acc:843498]
AT1G71695	CL.27285	1405	TCTGAAACA	68	0.2631578947368421	0.796152	Peroxidase superfamily protein [Source:NCBI gene (formerly Entrezgene);Acc:843498]
AT1G71695	CL.27285	1390	AATAATAAA	130	0.2	0.720851	Peroxidase superfamily protein [Source:NCBI gene (formerly Entrezgene);Acc:843498]
AT1G71695	CL.27285	1407	TGAAACAAT	22	0.47058823529411764	0.994717	Peroxidase superfamily protein [Source:NCBI gene (formerly Entrezgene);Acc:843498]
AT1G71695	CL.27285	881	TCCGAACAA	26	0.4117647058823529	0.668099	Peroxidase superfamily protein [Source:NCBI gene (formerly Entrezgene);Acc:843498]
AT1G71695	CL.27285	1265	TAGAAAAGA	64	0.23636363636363636	0.808059	Peroxidase superfamily protein [Source:NCBI gene (formerly Entrezgene);Acc:843498]
AT1G71695	CL.27285	975	CTCAACTTG	38	0.4	0.630616	Peroxidase superfamily protein [Source:NCBI gene (formerly Entrezgene);Acc:843498]
AT1G71695	CL.27285	1387	GATAATAAT	127	0.3904761904761905	0.983435	Peroxidase superfamily protein [Source:NCBI gene (formerly Entrezgene);Acc:843498]
AT1G71695	CL.27285	985	TGAAATTCT	37	0.375	0.845176	Peroxidase superfamily protein [Source:NCBI gene (formerly Entrezgene);Acc:843498]
AT1G71695	CL.27285	1284	ATCGAAGGA	108	0.5423728813559322	0.61773	Peroxidase superfamily protein [Source:NCBI gene (formerly Entrezgene);Acc:843498]
AT1G71695	CL.27285	1288	AAGGAGGTT	114	0.6666666666666666	0.645885	Peroxidase superfamily protein [Source:NCBI gene (formerly Entrezgene);Acc:843498]
AT1G71695	CL.27285	1184	GTAAATACT	76	0.1774193548387097	0.834377	Peroxidase superfamily protein [Source:NCBI gene (formerly Entrezgene);Acc:843498]
AT1G71695	CL.27285	1280	CGCTATCGA	107	0.2112676056338028	0.632173	Peroxidase superfamily protein [Source:NCBI gene (formerly Entrezgene);Acc:843498]
AT1G71695	CL.27285	1264	TTAGAAAAG	65	0.2413793103448276	0.821685	Peroxidase superfamily protein [Source:NCBI gene (formerly Entrezgene);Acc:843498]
AT1G71695	CL.27285	1252	GTTGATCGG	110	0.44594594594594594	0.615355	Peroxidase superfamily protein [Source:NCBI gene (formerly Entrezgene);Acc:843498]
AT1G71695	CL.27285	1266	AGAAAAGAT	64	0.3404255319148936	0.921047	Peroxidase superfamily protein [Source:NCBI gene (formerly Entrezgene);Acc:843498]
AT1G71695	CL.27285	1169	TGGCAGAGG	65	0.8604651162790697	0.806284	Peroxidase superfamily protein [Source:NCBI gene (formerly Entrezgene);Acc:843498]
AT1G71695	CL.27285	1191	CTGTAGTTT	72	0.8387096774193549	0.727204	Peroxidase superfamily protein [Source:NCBI gene (formerly Entrezgene);Acc:843498]
AT1G71695	CL.27285	1080	GGGGAGATT	52	0.5641025641025641	0.94977	Peroxidase superfamily protein [Source:NCBI gene (formerly Entrezgene);Acc:843498]
AT1G71695	CL.27285	1143	GACGAGATT	61	0.4444444444444444	0.757467	Peroxidase superfamily protein [Source:NCBI gene (formerly Entrezgene);Acc:843498]
AT1G71950	evm.model.group4.377	483	ATAAATAAA	30	0.3333333333333333	0.649948	Proteinase inhibitor, propeptide [Source:NCBI gene (formerly Entrezgene);Acc:843526]
AT1G71950	evm.model.group4.377	341	GATGAAGGT	23	0.6428571428571429	0.828108	Proteinase inhibitor, propeptide [Source:NCBI gene (formerly Entrezgene);Acc:843526]
AT1G71950	CL.18240	739	TTTAATAAA	35	0.2692307692307692	0.694932	Proteinase inhibitor, propeptide [Source:NCBI gene (formerly Entrezgene);Acc:843526]
AT1G71950	evm.model.group4.377	406	ACATAAAGG	29	0.8823529411764706	0.738891	Proteinase inhibitor, propeptide [Source:NCBI gene (formerly Entrezgene);Acc:843526]
AT1G71950	CL.9312	655	CCGAATTAG	35	0.34615384615384615	0.672412	Proteinase inhibitor, propeptide [Source:NCBI gene (formerly Entrezgene);Acc:843526]
AT1G71950	CL.3012	768	CCCGATAAA	36	0.8571428571428571	0.99879	Proteinase inhibitor, propeptide [Source:NCBI gene (formerly Entrezgene);Acc:843526]
AT1G71950	evm.model.group4.377	338	AGGGATGAA	27	0.3333333333333333	0.740311	Proteinase inhibitor, propeptide [Source:NCBI gene (formerly Entrezgene);Acc:843526]
AT1G71950	CL.9312	675	CTATACCCC	46	0.24324324324324326	0.708298	Proteinase inhibitor, propeptide [Source:NCBI gene (formerly Entrezgene);Acc:843526]
AT1G71950	CL.3012	673	CCGAATTAG	32	0.4090909090909091	0.785065	Proteinase inhibitor, propeptide [Source:NCBI gene (formerly Entrezgene);Acc:843526]
AT1G71950	evm.model.group4.377	493	ACCGATCGA	27	0.42105263157894735	0.782401	Proteinase inhibitor, propeptide [Source:NCBI gene (formerly Entrezgene);Acc:843526]
AT1G71950	evm.model.group4.377	368	CCGAATTAG	28	0.3181818181818182	0.734299	Proteinase inhibitor, propeptide [Source:NCBI gene (formerly Entrezgene);Acc:843526]
AT1G71950	CL.9312	721	TTTAATAAA	39	0.24242424242424243	0.632755	Proteinase inhibitor, propeptide [Source:NCBI gene (formerly Entrezgene);Acc:843526]
AT1G71950	evm.model.group1.2389	272	GATGAAGGT	26	0.6666666666666666	0.778644	Proteinase inhibitor, propeptide [Source:NCBI gene (formerly Entrezgene);Acc:843526]
AT1G71950	CL.3012	572	CTAGAAAGC	26	0.43478260869565216	0.942376	Proteinase inhibitor, propeptide [Source:NCBI gene (formerly Entrezgene);Acc:843526]
AT1G71950	CL.9312	606	TGCGACTGT	40	0.8235294117647058	0.999946	Proteinase inhibitor, propeptide [Source:NCBI gene (formerly Entrezgene);Acc:843526]
AT1G71950	CL.9312	694	CATAAAGGC	35	0.5454545454545454	0.626397	Proteinase inhibitor, propeptide [Source:NCBI gene (formerly Entrezgene);Acc:843526]
AT1G71950	CL.3044	655	CCGAATTAG	28	0.36363636363636365	0.669628	Proteinase inhibitor, propeptide [Source:NCBI gene (formerly Entrezgene);Acc:843526]
AT1G71950	CL.3012	646	GATGAAGGT	29	0.7647058823529411	0.801829	Proteinase inhibitor, propeptide [Source:NCBI gene (formerly Entrezgene);Acc:843526]
AT1G71950	CL.3012	712	CATAAAGGC	34	0.6666666666666666	0.685476	Proteinase inhibitor, propeptide [Source:NCBI gene (formerly Entrezgene);Acc:843526]
AT1G71950	CL.9312	675	TGCGACTGT	41	0.7948717948717948	0.999934	Proteinase inhibitor, propeptide [Source:NCBI gene (formerly Entrezgene);Acc:843526]
AT1G71950	CL.3044	784	ATCGAATTT	30	0.30434782608695654	0.963833	Proteinase inhibitor, propeptide [Source:NCBI gene (formerly Entrezgene);Acc:843526]
AT1G71950	CL.9312	730	GAAGATTCG	26	0.38095238095238093	0.870661	Proteinase inhibitor, propeptide [Source:NCBI gene (formerly Entrezgene);Acc:843526]
AT1G71950	CL.3012	815	AAGAAGATT	20	0.4375	0.764125	Proteinase inhibitor, propeptide [Source:NCBI gene (formerly Entrezgene);Acc:843526]
AT1G71950	CL.3012	693	TGCGACTGT	36	0.8666666666666667	0.9999	Proteinase inhibitor, propeptide [Source:NCBI gene (formerly Entrezgene);Acc:843526]
AT1G71950	CL.9312	799	GAAGATTCG	25	0.3333333333333333	0.862033	Proteinase inhibitor, propeptide [Source:NCBI gene (formerly Entrezgene);Acc:843526]
AT1G71950	CL.9312	711	ACCGATCGA	38	0.5517241379310345	0.890362	Proteinase inhibitor, propeptide [Source:NCBI gene (formerly Entrezgene);Acc:843526]
AT1G71950	CL.9312	785	TCGAATTTA	40	0.16666666666666666	0.775792	Proteinase inhibitor, propeptide [Source:NCBI gene (formerly Entrezgene);Acc:843526]
AT1G71950	CL.18240	604	CCGAATTAG	31	0.2727272727272727	0.693637	Proteinase inhibitor, propeptide [Source:NCBI gene (formerly Entrezgene);Acc:843526]
AT1G71950	CL.9312	693	ACATAAAGG	36	0.782608695652174	0.763317	Proteinase inhibitor, propeptide [Source:NCBI gene (formerly Entrezgene);Acc:843526]
AT1G71950	CL.3044	642	AGCTACTAT	37	0.5	0.692282	Proteinase inhibitor, propeptide [Source:NCBI gene (formerly Entrezgene);Acc:843526]
AT1G71950	CL.3044	624	ACATAAAGG	33	0.7368421052631579	0.731738	Proteinase inhibitor, propeptide [Source:NCBI gene (formerly Entrezgene);Acc:843526]
AT1G71950	CL.3044	770	ATAAATAAA	31	0.24	0.649944	Proteinase inhibitor, propeptide [Source:NCBI gene (formerly Entrezgene);Acc:843526]
AT1G71950	CL.3044	483	AGCTAGAAA	22	0.3	0.788617	Proteinase inhibitor, propeptide [Source:NCBI gene (formerly Entrezgene);Acc:843526]
AT1G71950	CL.3012	570	AGCTAGAAA	27	0.391304347826087	0.838892	Proteinase inhibitor, propeptide [Source:NCBI gene (formerly Entrezgene);Acc:843526]
AT1G71950	CL.3044	487	AGAAAGCAA	20	0.5	0.941317	Proteinase inhibitor, propeptide [Source:NCBI gene (formerly Entrezgene);Acc:843526]
AT1G71950	CL.9312	625	CATAAAGGC	35	0.5714285714285714	0.608188	Proteinase inhibitor, propeptide [Source:NCBI gene (formerly Entrezgene);Acc:843526]
AT1G71950	CL.9312	483	AGCTAGAAA	26	0.34782608695652173	0.869175	Proteinase inhibitor, propeptide [Source:NCBI gene (formerly Entrezgene);Acc:843526]
AT1G71950	CL.3012	762	CTATACCCC	42	0.3333333333333333	0.830167	Proteinase inhibitor, propeptide [Source:NCBI gene (formerly Entrezgene);Acc:843526]
AT1G71950	CL.3012	798	ACCGATCGA	37	0.5555555555555556	0.798283	Proteinase inhibitor, propeptide [Source:NCBI gene (formerly Entrezgene);Acc:843526]
AT1G71950	CL.3012	573	TAGAAAGCA	26	0.42857142857142855	0.892322	Proteinase inhibitor, propeptide [Source:NCBI gene (formerly Entrezgene);Acc:843526]
AT1G71950	evm.model.group1.2389	196	AGCTAGAAA	21	0.4117647058823529	0.810385	Proteinase inhibitor, propeptide [Source:NCBI gene (formerly Entrezgene);Acc:843526]
AT1G71950	CL.9312	628	GATGAAGGT	31	0.6666666666666666	0.804382	Proteinase inhibitor, propeptide [Source:NCBI gene (formerly Entrezgene);Acc:843526]
AT1G71950	evm.model.group1.2389	199	TAGAAAGCA	20	0.6	0.93915	Proteinase inhibitor, propeptide [Source:NCBI gene (formerly Entrezgene);Acc:843526]
AT1G71950	CL.3012	792	ATAAATACC	36	0.30434782608695654	0.611146	Proteinase inhibitor, propeptide [Source:NCBI gene (formerly Entrezgene);Acc:843526]
AT1G71950	CL.3044	555	TAGAAAGCA	22	0.4444444444444444	0.820528	Proteinase inhibitor, propeptide [Source:NCBI gene (formerly Entrezgene);Acc:843526]
AT1G71950	CL.9312	624	ACATAAAGG	36	0.7368421052631579	0.63369	Proteinase inhibitor, propeptide [Source:NCBI gene (formerly Entrezgene);Acc:843526]
AT1G71950	CL.3044	735	TTCGATCGC	27	0.4782608695652174	0.905461	Proteinase inhibitor, propeptide [Source:NCBI gene (formerly Entrezgene);Acc:843526]
AT1G71950	CL.3044	675	CTATACCCC	38	0.21212121212121213	0.712817	Proteinase inhibitor, propeptide [Source:NCBI gene (formerly Entrezgene);Acc:843526]
AT1G71950	CL.3012	817	GAAGATTCG	21	0.29411764705882354	0.925608	Proteinase inhibitor, propeptide [Source:NCBI gene (formerly Entrezgene);Acc:843526]
AT1G71950	CL.3044	685	ATAAATAAA	30	0.20833333333333334	0.623561	Proteinase inhibitor, propeptide [Source:NCBI gene (formerly Entrezgene);Acc:843526]
AT1G71950	CL.9312	441	TGAGAGGAT	20	0.46153846153846156	0.820687	Proteinase inhibitor, propeptide [Source:NCBI gene (formerly Entrezgene);Acc:843526]
AT1G71950	CL.9312	552	AGCTAGAAA	25	0.34782608695652173	0.791212	Proteinase inhibitor, propeptide [Source:NCBI gene (formerly Entrezgene);Acc:843526]
AT1G71950	evm.model.group1.2389	441	AAGAAGATT	21	0.3125	0.637879	Proteinase inhibitor, propeptide [Source:NCBI gene (formerly Entrezgene);Acc:843526]
AT1G71950	CL.3012	574	AGAAAGCAA	25	0.5	0.97335	Proteinase inhibitor, propeptide [Source:NCBI gene (formerly Entrezgene);Acc:843526]
AT1G71950	CL.18240	577	GATGAAGGT	26	0.6428571428571429	0.835121	Proteinase inhibitor, propeptide [Source:NCBI gene (formerly Entrezgene);Acc:843526]
AT1G71950	CL.9312	554	CTAGAAAGC	24	0.42105263157894735	0.900407	Proteinase inhibitor, propeptide [Source:NCBI gene (formerly Entrezgene);Acc:843526]
AT1G71950	CL.3012	822	TTCGATCGC	25	0.38095238095238093	0.854676	Proteinase inhibitor, propeptide [Source:NCBI gene (formerly Entrezgene);Acc:843526]
AT1G71950	CL.3044	804	TTCGATCGC	25	0.4	0.885203	Proteinase inhibitor, propeptide [Source:NCBI gene (formerly Entrezgene);Acc:843526]
AT1G71950	CL.3044	554	CTAGAAAGC	22	0.4117647058823529	0.822183	Proteinase inhibitor, propeptide [Source:NCBI gene (formerly Entrezgene);Acc:843526]
AT1G71950	CL.9312	715	ATCGAATTT	36	0.27586206896551724	0.989391	Proteinase inhibitor, propeptide [Source:NCBI gene (formerly Entrezgene);Acc:843526]
AT1G71950	CL.3012	711	ACATAAAGG	36	0.8095238095238095	0.708129	Proteinase inhibitor, propeptide [Source:NCBI gene (formerly Entrezgene);Acc:843526]
AT1G71950	CL.9312	804	TTCGATCGC	31	0.4583333333333333	0.923485	Proteinase inhibitor, propeptide [Source:NCBI gene (formerly Entrezgene);Acc:843526]
AT1G71950	CL.9312	784	ATCGAATTT	39	0.3333333333333333	0.982759	Proteinase inhibitor, propeptide [Source:NCBI gene (formerly Entrezgene);Acc:843526]
AT1G71950	CL.3012	803	TCGAATTTA	34	0.15384615384615385	0.770308	Proteinase inhibitor, propeptide [Source:NCBI gene (formerly Entrezgene);Acc:843526]
AT1G71950	evm.model.group1.2389	443	GAAGATTCG	22	0.3333333333333333	0.891543	Proteinase inhibitor, propeptide [Source:NCBI gene (formerly Entrezgene);Acc:843526]
AT1G71950	CL.3012	802	ATCGAATTT	34	0.3076923076923077	0.966587	Proteinase inhibitor, propeptide [Source:NCBI gene (formerly Entrezgene);Acc:843526]
AT1G71950	CL.9312	642	AGCTACTAT	42	0.5	0.637395	Proteinase inhibitor, propeptide [Source:NCBI gene (formerly Entrezgene);Acc:843526]
AT1G71950	CL.18240	753	TTCGATCGC	24	0.5263157894736842	0.918145	Proteinase inhibitor, propeptide [Source:NCBI gene (formerly Entrezgene);Acc:843526]
AT1G71950	CL.18240	693	CTATACCCC	38	0.28125	0.81823	Proteinase inhibitor, propeptide [Source:NCBI gene (formerly Entrezgene);Acc:843526]
AT1G71950	evm.model.group1.2389	299	CCGAATTAG	31	0.38095238095238093	0.694552	Proteinase inhibitor, propeptide [Source:NCBI gene (formerly Entrezgene);Acc:843526]
AT1G71950	CL.3044	486	TAGAAAGCA	21	0.375	0.900491	Proteinase inhibitor, propeptide [Source:NCBI gene (formerly Entrezgene);Acc:843526]
AT1G71950	CL.9312	711	AGCTACTAT	41	0.5	0.636555	Proteinase inhibitor, propeptide [Source:NCBI gene (formerly Entrezgene);Acc:843526]
AT1G71950	CL.3044	750	CCCGATAAA	33	0.8	0.997511	Proteinase inhibitor, propeptide [Source:NCBI gene (formerly Entrezgene);Acc:843526]
AT1G71950	CL.9312	485	CTAGAAAGC	26	0.4	0.888467	Proteinase inhibitor, propeptide [Source:NCBI gene (formerly Entrezgene);Acc:843526]
AT1G71950	CL.3044	606	TGCGACTGT	35	0.7666666666666667	0.999934	Proteinase inhibitor, propeptide [Source:NCBI gene (formerly Entrezgene);Acc:843526]
AT1G71950	evm.model.group4.377	497	ATCGAATTT	26	0.3333333333333333	0.935526	Proteinase inhibitor, propeptide [Source:NCBI gene (formerly Entrezgene);Acc:843526]
AT1G71950	CL.9312	774	ATAAATACC	39	0.36	0.736598	Proteinase inhibitor, propeptide [Source:NCBI gene (formerly Entrezgene);Acc:843526]
AT1G71950	evm.model.group1.2389	269	AGGGATGAA	28	0.3888888888888889	0.724293	Proteinase inhibitor, propeptide [Source:NCBI gene (formerly Entrezgene);Acc:843526]
AT1G71950	CL.9312	556	AGAAAGCAA	24	0.55	0.952407	Proteinase inhibitor, propeptide [Source:NCBI gene (formerly Entrezgene);Acc:843526]
AT1G71950	evm.model.group1.2389	428	ATCGAATTT	31	0.25	0.605761	Proteinase inhibitor, propeptide [Source:NCBI gene (formerly Entrezgene);Acc:843526]
AT1G71950	CL.3044	634	GGTTACGCG	30	0.22727272727272727	0.626658	Proteinase inhibitor, propeptide [Source:NCBI gene (formerly Entrezgene);Acc:843526]
AT1G71950	CL.18240	729	ACCGATCGA	37	0.4666666666666667	0.869081	Proteinase inhibitor, propeptide [Source:NCBI gene (formerly Entrezgene);Acc:843526]
AT1G71950	CL.18240	643	CATAAAGGC	33	0.6	0.619368	Proteinase inhibitor, propeptide [Source:NCBI gene (formerly Entrezgene);Acc:843526]
AT1G71950	evm.model.group1.2389	337	ACATAAAGG	31	0.8888888888888888	0.701394	Proteinase inhibitor, propeptide [Source:NCBI gene (formerly Entrezgene);Acc:843526]
AT1G71950	CL.3044	485	CTAGAAAGC	21	0.3333333333333333	0.807074	Proteinase inhibitor, propeptide [Source:NCBI gene (formerly Entrezgene);Acc:843526]
AT1G71950	CL.9312	681	CCCGATAAA	41	0.8181818181818182	0.9972	Proteinase inhibitor, propeptide [Source:NCBI gene (formerly Entrezgene);Acc:843526]
AT1G71950	CL.3044	675	TGCGACTGT	35	0.84375	0.99987	Proteinase inhibitor, propeptide [Source:NCBI gene (formerly Entrezgene);Acc:843526]
AT1G71950	evm.model.group4.377	517	TTCGATCGC	21	0.5625	0.877386	Proteinase inhibitor, propeptide [Source:NCBI gene (formerly Entrezgene);Acc:843526]
AT1G71950	CL.9312	780	ACCGATCGA	40	0.5333333333333333	0.847015	Proteinase inhibitor, propeptide [Source:NCBI gene (formerly Entrezgene);Acc:843526]
AT1G71950	CL.3044	728	AAGAAGATT	23	0.3125	0.690206	Proteinase inhibitor, propeptide [Source:NCBI gene (formerly Entrezgene);Acc:843526]
AT1G71950	evm.model.group1.2389	319	TGCGACTGT	33	0.8275862068965517	0.999893	Proteinase inhibitor, propeptide [Source:NCBI gene (formerly Entrezgene);Acc:843526]
AT1G71950	CL.9312	487	AGAAAGCAA	25	0.5454545454545454	0.978158	Proteinase inhibitor, propeptide [Source:NCBI gene (formerly Entrezgene);Acc:843526]
AT1G71950	CL.3044	711	ACCGATCGA	35	0.48148148148148145	0.884826	Proteinase inhibitor, propeptide [Source:NCBI gene (formerly Entrezgene);Acc:843526]
AT1G71950	evm.model.group1.2389	394	CCCGATAAA	34	0.8148148148148148	0.993907	Proteinase inhibitor, propeptide [Source:NCBI gene (formerly Entrezgene);Acc:843526]
AT1G71950	evm.model.group1.2389	388	CTATACCCC	38	0.3333333333333333	0.943385	Proteinase inhibitor, propeptide [Source:NCBI gene (formerly Entrezgene);Acc:843526]
AT1G71950	evm.model.group4.377	457	CTATACCCC	33	0.2857142857142857	0.92803	Proteinase inhibitor, propeptide [Source:NCBI gene (formerly Entrezgene);Acc:843526]
AT1G71950	CL.9312	735	TTCGATCGC	30	0.4	0.864038	Proteinase inhibitor, propeptide [Source:NCBI gene (formerly Entrezgene);Acc:843526]
AT1G71950	evm.model.group1.2389	418	ATAAATACC	35	0.391304347826087	0.755559	Proteinase inhibitor, propeptide [Source:NCBI gene (formerly Entrezgene);Acc:843526]
AT1G71950	CL.3044	586	CCGAATTAG	31	0.375	0.788375	Proteinase inhibitor, propeptide [Source:NCBI gene (formerly Entrezgene);Acc:843526]
AT1G71950	CL.3044	559	GATGAAGGT	28	0.6111111111111112	0.791994	Proteinase inhibitor, propeptide [Source:NCBI gene (formerly Entrezgene);Acc:843526]
AT1G71950	evm.model.group1.2389	448	TTCGATCGC	27	0.55	0.872797	Proteinase inhibitor, propeptide [Source:NCBI gene (formerly Entrezgene);Acc:843526]
AT1G71950	CL.18240	733	ATCGAATTT	34	0.28	0.848292	Proteinase inhibitor, propeptide [Source:NCBI gene (formerly Entrezgene);Acc:843526]
AT1G71950	CL.9312	586	CCGAATTAG	36	0.37037037037037035	0.785287	Proteinase inhibitor, propeptide [Source:NCBI gene (formerly Entrezgene);Acc:843526]
AT1G71950	CL.3044	681	CCCGATAAA	31	0.7692307692307693	0.99565	Proteinase inhibitor, propeptide [Source:NCBI gene (formerly Entrezgene);Acc:843526]
AT1G71950	CL.18240	642	ACATAAAGG	33	0.8095238095238095	0.709339	Proteinase inhibitor, propeptide [Source:NCBI gene (formerly Entrezgene);Acc:843526]
AT1G71950	CL.9312	486	TAGAAAGCA	26	0.5	0.891582	Proteinase inhibitor, propeptide [Source:NCBI gene (formerly Entrezgene);Acc:843526]
AT1G71950	CL.18240	624	TGCGACTGT	37	0.8125	0.999908	Proteinase inhibitor, propeptide [Source:NCBI gene (formerly Entrezgene);Acc:843526]
AT1G71950	CL.18240	505	AGAAAGCAA	22	0.5555555555555556	0.950916	Proteinase inhibitor, propeptide [Source:NCBI gene (formerly Entrezgene);Acc:843526]
AT1G71950	evm.model.group4.377	503	TTTAATAAA	30	0.34782608695652173	0.840149	Proteinase inhibitor, propeptide [Source:NCBI gene (formerly Entrezgene);Acc:843526]
AT1G71950	evm.model.group4.377	347	GGTTACGCG	30	0.22727272727272727	0.65699	Proteinase inhibitor, propeptide [Source:NCBI gene (formerly Entrezgene);Acc:843526]
AT1G71950	evm.model.group1.2389	424	ACCGATCGA	32	0.5	0.804695	Proteinase inhibitor, propeptide [Source:NCBI gene (formerly Entrezgene);Acc:843526]
AT1G71950	CL.9312	744	CTATACCCC	46	0.34210526315789475	0.934094	Proteinase inhibitor, propeptide [Source:NCBI gene (formerly Entrezgene);Acc:843526]
AT1G71950	evm.model.group1.2389	198	CTAGAAAGC	20	0.5	0.962794	Proteinase inhibitor, propeptide [Source:NCBI gene (formerly Entrezgene);Acc:843526]
AT1G71950	CL.3044	716	TCGAATTTA	34	0.17857142857142858	0.878313	Proteinase inhibitor, propeptide [Source:NCBI gene (formerly Entrezgene);Acc:843526]
AT1G71950	CL.9312	559	GATGAAGGT	31	0.6842105263157895	0.793641	Proteinase inhibitor, propeptide [Source:NCBI gene (formerly Entrezgene);Acc:843526]
AT1G71950	CL.3044	556	AGAAAGCAA	22	0.4444444444444444	0.929618	Proteinase inhibitor, propeptide [Source:NCBI gene (formerly Entrezgene);Acc:843526]
AT1G71950	CL.3012	643	AGGGATGAA	31	0.35	0.812418	Proteinase inhibitor, propeptide [Source:NCBI gene (formerly Entrezgene);Acc:843526]
AT1G71950	CL.18240	504	TAGAAAGCA	23	0.4375	0.691389	Proteinase inhibitor, propeptide [Source:NCBI gene (formerly Entrezgene);Acc:843526]
AT1G71950	evm.model.group4.377	407	CATAAAGGC	29	0.7058823529411765	0.6093	Proteinase inhibitor, propeptide [Source:NCBI gene (formerly Entrezgene);Acc:843526]
AT1G71950	CL.3012	676	AATTAGCTC	33	0.4	0.610579	Proteinase inhibitor, propeptide [Source:NCBI gene (formerly Entrezgene);Acc:843526]
AT1G71950	CL.9312	728	AAGAAGATT	26	0.3684210526315789	0.672567	Proteinase inhibitor, propeptide [Source:NCBI gene (formerly Entrezgene);Acc:843526]
AT1G71950	CL.3044	744	CTATACCCC	37	0.3333333333333333	0.858969	Proteinase inhibitor, propeptide [Source:NCBI gene (formerly Entrezgene);Acc:843526]
AT1G71950	CL.9312	750	CCCGATAAA	40	0.7878787878787878	0.999508	Proteinase inhibitor, propeptide [Source:NCBI gene (formerly Entrezgene);Acc:843526]
AT1G71950	evm.model.group4.377	463	CCCGATAAA	28	0.8181818181818182	0.974352	Proteinase inhibitor, propeptide [Source:NCBI gene (formerly Entrezgene);Acc:843526]
AT1G71950	CL.3044	715	ATCGAATTT	34	0.2692307692307692	0.979067	Proteinase inhibitor, propeptide [Source:NCBI gene (formerly Entrezgene);Acc:843526]
AT1G71950	CL.3044	780	ACCGATCGA	30	0.45	0.61698	Proteinase inhibitor, propeptide [Source:NCBI gene (formerly Entrezgene);Acc:843526]
AT1G71950	CL.9312	716	TCGAATTTA	36	0.16129032258064516	0.834822	Proteinase inhibitor, propeptide [Source:NCBI gene (formerly Entrezgene);Acc:843526]
AT1G71950	CL.18240	660	AGCTACTAT	38	0.5263157894736842	0.668234	Proteinase inhibitor, propeptide [Source:NCBI gene (formerly Entrezgene);Acc:843526]
AT1G71950	CL.18240	699	CCCGATAAA	33	0.8214285714285714	0.999528	Proteinase inhibitor, propeptide [Source:NCBI gene (formerly Entrezgene);Acc:843526]
AT1G71950	CL.3044	693	ACATAAAGG	30	0.8333333333333334	0.738615	Proteinase inhibitor, propeptide [Source:NCBI gene (formerly Entrezgene);Acc:843526]
AT1G71950	CL.9312	555	TAGAAAGCA	24	0.5	0.877379	Proteinase inhibitor, propeptide [Source:NCBI gene (formerly Entrezgene);Acc:843526]
AT1G71950	CL.3044	552	AGCTAGAAA	23	0.3333333333333333	0.784815	Proteinase inhibitor, propeptide [Source:NCBI gene (formerly Entrezgene);Acc:843526]
AT1G71950	CL.3044	721	TTTAATAAA	36	0.22580645161290322	0.676396	Proteinase inhibitor, propeptide [Source:NCBI gene (formerly Entrezgene);Acc:843526]
AT1G71950	CL.3044	774	ATAAATACC	33	0.3181818181818182	0.687557	Proteinase inhibitor, propeptide [Source:NCBI gene (formerly Entrezgene);Acc:843526]
AT1G71950	evm.model.group1.2389	302	AATTAGCTC	32	0.45454545454545453	0.655218	Proteinase inhibitor, propeptide [Source:NCBI gene (formerly Entrezgene);Acc:843526]
AT1G71950	CL.3044	628	GATGAAGGT	23	0.7333333333333333	0.847114	Proteinase inhibitor, propeptide [Source:NCBI gene (formerly Entrezgene);Acc:843526]
AT1G71950	CL.18240	503	CTAGAAAGC	23	0.3888888888888889	0.81644	Proteinase inhibitor, propeptide [Source:NCBI gene (formerly Entrezgene);Acc:843526]
AT1G71950	CL.18240	574	AGGGATGAA	30	0.3	0.650152	Proteinase inhibitor, propeptide [Source:NCBI gene (formerly Entrezgene);Acc:843526]
AT1G71950	evm.model.group4.377	388	TGCGACTGT	31	0.7307692307692307	0.999862	Proteinase inhibitor, propeptide [Source:NCBI gene (formerly Entrezgene);Acc:843526]
AT1G73230	CL.30696	750	CTGGATTGT	27	0.7083333333333334	0.999994	Nascent polypeptide-associated complex NAC [Source:NCBI gene (formerly Entrezgene);Acc:843657]
AT1G73230	CL.30696	888	ATTAACTGG	28	0.5	0.759782	Nascent polypeptide-associated complex NAC [Source:NCBI gene (formerly Entrezgene);Acc:843657]
AT1G73230	CL.30696	830	TTGTACAGA	35	0.2222222222222222	0.610944	Nascent polypeptide-associated complex NAC [Source:NCBI gene (formerly Entrezgene);Acc:843657]
AT1G73230	CL.30696	741	CATGATTAA	27	0.8571428571428571	0.998413	Nascent polypeptide-associated complex NAC [Source:NCBI gene (formerly Entrezgene);Acc:843657]
AT1G73230	CL.30696	973	TTGTACAGA	35	0.2222222222222222	0.610944	Nascent polypeptide-associated complex NAC [Source:NCBI gene (formerly Entrezgene);Acc:843657]
AT1G73230	CL.30696	884	CATGATTAA	27	0.8571428571428571	0.998413	Nascent polypeptide-associated complex NAC [Source:NCBI gene (formerly Entrezgene);Acc:843657]
AT1G73230	CL.30696	950	AGACAAGGG	30	0.1111111111111111	0.657991	Nascent polypeptide-associated complex NAC [Source:NCBI gene (formerly Entrezgene);Acc:843657]
AT1G73230	CL.30696	744	GATTAACTG	29	0.38095238095238093	0.916834	Nascent polypeptide-associated complex NAC [Source:NCBI gene (formerly Entrezgene);Acc:843657]
AT1G73230	CL.30696	887	GATTAACTG	29	0.38095238095238093	0.916834	Nascent polypeptide-associated complex NAC [Source:NCBI gene (formerly Entrezgene);Acc:843657]
AT1G73230	CL.30696	871	GCTGACGTG	22	0.23809523809523808	0.965117	Nascent polypeptide-associated complex NAC [Source:NCBI gene (formerly Entrezgene);Acc:843657]
AT1G73230	CL.30696	781	ATAGACGGA	26	0.3888888888888889	0.93181	Nascent polypeptide-associated complex NAC [Source:NCBI gene (formerly Entrezgene);Acc:843657]
AT1G73230	CL.30696	807	AGACAAGGG	30	0.1111111111111111	0.657991	Nascent polypeptide-associated complex NAC [Source:NCBI gene (formerly Entrezgene);Acc:843657]
AT1G73230	CL.30696	728	GCTGACGTG	22	0.23809523809523808	0.965117	Nascent polypeptide-associated complex NAC [Source:NCBI gene (formerly Entrezgene);Acc:843657]
AT1G73230	CL.30696	922	ACATAGACG	24	0.4117647058823529	0.65604	Nascent polypeptide-associated complex NAC [Source:NCBI gene (formerly Entrezgene);Acc:843657]
AT1G73230	CL.30696	785	ACGGACCTC	22	0.5454545454545454	0.999983	Nascent polypeptide-associated complex NAC [Source:NCBI gene (formerly Entrezgene);Acc:843657]
AT1G73230	CL.30696	893	CTGGATTGT	27	0.7083333333333334	0.999994	Nascent polypeptide-associated complex NAC [Source:NCBI gene (formerly Entrezgene);Acc:843657]
AT1G73230	CL.30696	928	ACGGACCTC	22	0.5454545454545454	0.999983	Nascent polypeptide-associated complex NAC [Source:NCBI gene (formerly Entrezgene);Acc:843657]
AT1G73230	CL.30696	779	ACATAGACG	24	0.4117647058823529	0.65604	Nascent polypeptide-associated complex NAC [Source:NCBI gene (formerly Entrezgene);Acc:843657]
AT1G73230	CL.30696	924	ATAGACGGA	26	0.3888888888888889	0.93181	Nascent polypeptide-associated complex NAC [Source:NCBI gene (formerly Entrezgene);Acc:843657]
AT1G73230	CL.30696	745	ATTAACTGG	28	0.5	0.759782	Nascent polypeptide-associated complex NAC [Source:NCBI gene (formerly Entrezgene);Acc:843657]
AT1G74060	evm.model.group10.1284	652	CTAGATTTT	20	0.5882352941176471	0.993779	Ribosomal protein L6 family protein [Source:NCBI gene (formerly Entrezgene);Acc:843746]
AT1G74060	evm.model.group10.1284	598	GTCAACTCC	25	0.47058823529411764	0.742595	Ribosomal protein L6 family protein [Source:NCBI gene (formerly Entrezgene);Acc:843746]
AT1G74060	evm.model.group10.1284	688	AGCTAGTAT	22	0.3333333333333333	0.645282	Ribosomal protein L6 family protein [Source:NCBI gene (formerly Entrezgene);Acc:843746]
AT1G75040	CL.9877	1030	AGTAATGAC	50	0.5357142857142857	0.849257	pathosis-related protein 5 [Source:NCBI gene (formerly Entrezgene);Acc:843842]
AT1G75040	CL.9877	920	CCCAACGGA	21	0.5714285714285714	0.653328	pathosis-related protein 5 [Source:NCBI gene (formerly Entrezgene);Acc:843842]
AT1G75040	CL.9877	1038	CTACAGATC	51	0.5945945945945946	0.796939	pathosis-related protein 5 [Source:NCBI gene (formerly Entrezgene);Acc:843842]
AT1G75040	CL.9877	893	TCCAACTAC	21	0.6153846153846154	0.717362	pathosis-related protein 5 [Source:NCBI gene (formerly Entrezgene);Acc:843842]
AT1G75040	CL.9877	1072	CTGCAGAAG	61	0.71875	0.678858	pathosis-related protein 5 [Source:NCBI gene (formerly Entrezgene);Acc:843842]
AT1G75040	CL.9877	943	ATGAAGCAC	27	0.6875	0.752136	pathosis-related protein 5 [Source:NCBI gene (formerly Entrezgene);Acc:843842]
AT1G75040	CL.9877	1173	CATGAGTAA	40	0.3333333333333333	0.815214	pathosis-related protein 5 [Source:NCBI gene (formerly Entrezgene);Acc:843842]
AT1G75040	CL.9877	938	GACGAATGA	25	0.3888888888888889	0.682854	pathosis-related protein 5 [Source:NCBI gene (formerly Entrezgene);Acc:843842]
AT1G75040	CL.9877	1019	AAATAGCTC	49	0.9032258064516129	0.799981	pathosis-related protein 5 [Source:NCBI gene (formerly Entrezgene);Acc:843842]
AT1G75040	CL.9877	1040	ACAGATCAT	50	0.2558139534883721	0.941157	pathosis-related protein 5 [Source:NCBI gene (formerly Entrezgene);Acc:843842]
AT1G75040	CL.9877	1074	GCAGAAGTC	61	0.36363636363636365	0.676123	pathosis-related protein 5 [Source:NCBI gene (formerly Entrezgene);Acc:843842]
AT1G75040	CL.9877	1120	TCAGACTAT	50	0.20512820512820512	0.677292	pathosis-related protein 5 [Source:NCBI gene (formerly Entrezgene);Acc:843842]
AT1G75040	CL.9877	974	GCAGAGCTT	21	0.17647058823529413	0.666854	pathosis-related protein 5 [Source:NCBI gene (formerly Entrezgene);Acc:843842]
AT1G75040	CL.9877	1046	CATGATTCG	46	0.5161290322580645	0.798039	pathosis-related protein 5 [Source:NCBI gene (formerly Entrezgene);Acc:843842]
AT1G75040	CL.9877	1118	GATCAGACT	48	0.5526315789473685	0.903112	pathosis-related protein 5 [Source:NCBI gene (formerly Entrezgene);Acc:843842]
AT1G75040	CL.9877	964	TCAGATCTA	23	0.375	0.753139	pathosis-related protein 5 [Source:NCBI gene (formerly Entrezgene);Acc:843842]
AT1G75040	CL.9877	1115	CATGATCAG	54	0.3684210526315789	0.658659	pathosis-related protein 5 [Source:NCBI gene (formerly Entrezgene);Acc:843842]
AT1G75040	CL.9877	962	TCTCAGATC	23	0.2222222222222222	0.671015	pathosis-related protein 5 [Source:NCBI gene (formerly Entrezgene);Acc:843842]
AT1G75040	CL.9877	1017	TGAAATAGC	42	0.4482758620689655	0.795754	pathosis-related protein 5 [Source:NCBI gene (formerly Entrezgene);Acc:843842]
AT1G75220	CL.7586	2123	AAAGACCAC	22	0.13636363636363635	0.98454	Major facilitator superfamily protein [Source:NCBI gene (formerly Entrezgene);Acc:843859]
AT1G75220	CL.7586	2141	GTCGAGGTC	22	0.9166666666666666	0.764503	Major facilitator superfamily protein [Source:NCBI gene (formerly Entrezgene);Acc:843859]
AT1G75220	CL.7586	2121	GAAAAGACC	22	0.29411764705882354	0.925307	Major facilitator superfamily protein [Source:NCBI gene (formerly Entrezgene);Acc:843859]
AT1G75220	CL.7586	1996	GAAAAGACC	22	0.29411764705882354	0.925307	Major facilitator superfamily protein [Source:NCBI gene (formerly Entrezgene);Acc:843859]
AT1G75220	CL.7586	1998	AAAGACCAC	22	0.13636363636363635	0.98454	Major facilitator superfamily protein [Source:NCBI gene (formerly Entrezgene);Acc:843859]
AT1G75220	CL.7586	2164	CTGTATTTA	22	0.8333333333333334	0.712367	Major facilitator superfamily protein [Source:NCBI gene (formerly Entrezgene);Acc:843859]
AT1G75220	CL.7586	2016	GTCGAGGTC	22	0.9166666666666666	0.764503	Major facilitator superfamily protein [Source:NCBI gene (formerly Entrezgene);Acc:843859]
AT1G75220	CL.7586	2039	CTGTATTTA	22	0.8333333333333334	0.712367	Major facilitator superfamily protein [Source:NCBI gene (formerly Entrezgene);Acc:843859]
AT1G75280	CL.20351	1927	GTGGATAAG	58	0.08928571428571429	0.87956	NmrA-like negative transcriptional regulator family protein [Source:NCBI gene (formerly Entrezgene);Acc:843865]
AT1G75280	CL.20351	1896	GATAAGATG	52	0.2894736842105263	0.980904	NmrA-like negative transcriptional regulator family protein [Source:NCBI gene (formerly Entrezgene);Acc:843865]
AT1G75280	CL.20351	1893	TATGATAAG	58	0.47368421052631576	0.812316	NmrA-like negative transcriptional regulator family protein [Source:NCBI gene (formerly Entrezgene);Acc:843865]
AT1G75280	CL.20351	1820	GGGTACAGG	63	0.55	0.728753	NmrA-like negative transcriptional regulator family protein [Source:NCBI gene (formerly Entrezgene);Acc:843865]
AT1G75280	CL.20351	1675	GCTTATTTA	20	0.3125	0.731552	NmrA-like negative transcriptional regulator family protein [Source:NCBI gene (formerly Entrezgene);Acc:843865]
AT1G75280	CL.20351	1775	CTGGAGTGA	42	0.40625	0.869311	NmrA-like negative transcriptional regulator family protein [Source:NCBI gene (formerly Entrezgene);Acc:843865]
AT1G75280	CL.20351	1769	ATAGATCTG	37	0.35294117647058826	0.956093	NmrA-like negative transcriptional regulator family protein [Source:NCBI gene (formerly Entrezgene);Acc:843865]
AT1G75280	CL.20351	1895	TGATAAGAT	55	0.1951219512195122	0.617752	NmrA-like negative transcriptional regulator family protein [Source:NCBI gene (formerly Entrezgene);Acc:843865]
AT1G75280	CL.20351	1807	TGCCAGAGC	20	0.2222222222222222	0.690802	NmrA-like negative transcriptional regulator family protein [Source:NCBI gene (formerly Entrezgene);Acc:843865]
AT1G75950	CL.29473	1232	GTCCAGATA	32	0.38461538461538464	0.877353	S phase kinase-associated protein 1 [Source:NCBI gene (formerly Entrezgene);Acc:843928]
AT1G75950	CL.29473	1039	CTTGACGCT	49	0.4523809523809524	0.997903	S phase kinase-associated protein 1 [Source:NCBI gene (formerly Entrezgene);Acc:843928]
AT1G75950	CL.29473	1160	ATAAATAAA	46	0.2857142857142857	0.604317	S phase kinase-associated protein 1 [Source:NCBI gene (formerly Entrezgene);Acc:843928]
AT1G75950	CL.29473	1078	GTCCAGATA	32	0.38461538461538464	0.877353	S phase kinase-associated protein 1 [Source:NCBI gene (formerly Entrezgene);Acc:843928]
AT1G75950	CL.29473	1240	ATAAATAAA	46	0.2857142857142857	0.604317	S phase kinase-associated protein 1 [Source:NCBI gene (formerly Entrezgene);Acc:843928]
AT1G75950	CL.29473	1086	ATAAATAAA	46	0.2857142857142857	0.604317	S phase kinase-associated protein 1 [Source:NCBI gene (formerly Entrezgene);Acc:843928]
AT1G75950	CL.29473	1180	TTGTAGTAA	37	0.9130434782608695	0.996482	S phase kinase-associated protein 1 [Source:NCBI gene (formerly Entrezgene);Acc:843928]
AT1G75950	CL.29473	1193	CTTGACGCT	49	0.4523809523809524	0.997903	S phase kinase-associated protein 1 [Source:NCBI gene (formerly Entrezgene);Acc:843928]
AT1G75950	CL.29473	1106	TTGTAGTAA	37	0.9130434782608695	0.996482	S phase kinase-associated protein 1 [Source:NCBI gene (formerly Entrezgene);Acc:843928]
AT1G75950	CL.29473	1123	GCTGACCAA	42	0.30952380952380953	0.999885	S phase kinase-associated protein 1 [Source:NCBI gene (formerly Entrezgene);Acc:843928]
AT1G75950	CL.29473	1049	GCTGACCAA	42	0.30952380952380953	0.999885	S phase kinase-associated protein 1 [Source:NCBI gene (formerly Entrezgene);Acc:843928]
AT1G75950	CL.29473	1000	TGTGAGACG	39	0.375	0.612479	S phase kinase-associated protein 1 [Source:NCBI gene (formerly Entrezgene);Acc:843928]
AT1G75950	CL.29473	1203	GCTGACCAA	42	0.30952380952380953	0.999885	S phase kinase-associated protein 1 [Source:NCBI gene (formerly Entrezgene);Acc:843928]
AT1G75950	CL.29473	1113	CTTGACGCT	49	0.4523809523809524	0.997903	S phase kinase-associated protein 1 [Source:NCBI gene (formerly Entrezgene);Acc:843928]
AT1G75950	CL.29473	1260	TTGTAGTAA	37	0.9130434782608695	0.996482	S phase kinase-associated protein 1 [Source:NCBI gene (formerly Entrezgene);Acc:843928]
AT1G75950	CL.29473	1152	GTCCAGATA	32	0.38461538461538464	0.877353	S phase kinase-associated protein 1 [Source:NCBI gene (formerly Entrezgene);Acc:843928]
AT1G76100	CL.3570	717	CGATATTAC	48	0.625	0.907309	plastocyanin 1 [Source:NCBI gene (formerly Entrezgene);Acc:843942]
AT1G76100	CL.3570	760	AGCGAGATT	45	0.7333333333333333	0.947318	plastocyanin 1 [Source:NCBI gene (formerly Entrezgene);Acc:843942]
AT1G76100	CL.3570	715	CACGATATT	44	0.6538461538461539	0.612665	plastocyanin 1 [Source:NCBI gene (formerly Entrezgene);Acc:843942]
AT1G76100	CL.3570	845	AGTTAGTGC	47	0.7941176470588235	0.913736	plastocyanin 1 [Source:NCBI gene (formerly Entrezgene);Acc:843942]
AT1G76100	CL.3570	821	ACTGATTCC	50	0.1794871794871795	0.725997	plastocyanin 1 [Source:NCBI gene (formerly Entrezgene);Acc:843942]
AT1G76100	CL.3570	680	GCGCAGACC	37	0.2962962962962963	0.833066	plastocyanin 1 [Source:NCBI gene (formerly Entrezgene);Acc:843942]
AT1G76100	CL.3570	762	CGAGATTGG	51	0.45714285714285713	0.743248	plastocyanin 1 [Source:NCBI gene (formerly Entrezgene);Acc:843942]
AT1G76680	CL.2642	2168	ACTTACCTC	30	0.16	0.63395	12-oxophytodienoate reductase 1 [Source:NCBI gene (formerly Entrezgene);Acc:844001]
AT1G76680	CL.2642	2120	CGTAAGATT	21	0.75	0.966929	12-oxophytodienoate reductase 1 [Source:NCBI gene (formerly Entrezgene);Acc:844001]
AT1G76680	evm.model.group1.2202	1348	CGTAAGATT	22	0.7058823529411765	0.968216	12-oxophytodienoate reductase 1 [Source:NCBI gene (formerly Entrezgene);Acc:844001]
AT1G76680	evm.model.group1.2202	1386	AGGGATCTG	31	0.18181818181818182	0.791163	12-oxophytodienoate reductase 1 [Source:NCBI gene (formerly Entrezgene);Acc:844001]
AT1G76680	evm.model.group1.2202	1429	GAAAACTTA	29	0.5	0.983355	12-oxophytodienoate reductase 1 [Source:NCBI gene (formerly Entrezgene);Acc:844001]
AT1G76680	CL.2642	2201	GAAAACTTA	28	0.4782608695652174	0.977878	12-oxophytodienoate reductase 1 [Source:NCBI gene (formerly Entrezgene);Acc:844001]
AT1G76680	evm.model.group1.2202	1396	ACTTACCTC	30	0.16	0.63395	12-oxophytodienoate reductase 1 [Source:NCBI gene (formerly Entrezgene);Acc:844001]
AT1G76680	CL.2642	2158	AGGGATCTG	30	0.19047619047619047	0.791163	12-oxophytodienoate reductase 1 [Source:NCBI gene (formerly Entrezgene);Acc:844001]
AT1G77510	CL.27847	2169	TAAAAGAAA	23	0.2	0.8678	PDI-like 1-2 [Source:NCBI gene (formerly Entrezgene);Acc:844087]
AT1G77510	CL.27847	2178	TGCGAAGCC	20	0.8571428571428571	0.742424	PDI-like 1-2 [Source:NCBI gene (formerly Entrezgene);Acc:844087]
AT1G77510	CL.27847	2166	CGTTAAAAG	21	0.4	0.950054	PDI-like 1-2 [Source:NCBI gene (formerly Entrezgene);Acc:844087]
AT1G78900	evm.model.group1.1381	2190	TTGCAACAG	23	0.42857142857142855	0.610193	vacuolar ATP synthase subunit A [Source:NCBI gene (formerly Entrezgene);Acc:844228]
AT1G78900	CL.1856	2808	AAATACAAA	21	0.8	0.916035	vacuolar ATP synthase subunit A [Source:NCBI gene (formerly Entrezgene);Acc:844228]
AT1G78900	CL.1856	2806	TGAAATACA	21	0.6666666666666666	0.953893	vacuolar ATP synthase subunit A [Source:NCBI gene (formerly Entrezgene);Acc:844228]
AT1G78900	evm.model.group1.1381	2220	AAATACAAA	21	0.8	0.916035	vacuolar ATP synthase subunit A [Source:NCBI gene (formerly Entrezgene);Acc:844228]
AT1G78900	CL.1856	2784	CAGGACTCT	21	0.8888888888888888	0.997349	vacuolar ATP synthase subunit A [Source:NCBI gene (formerly Entrezgene);Acc:844228]
AT1G78900	CL.1856	2778	TTGCAACAG	23	0.42857142857142855	0.610193	vacuolar ATP synthase subunit A [Source:NCBI gene (formerly Entrezgene);Acc:844228]
AT1G78900	CL.1856	2771	GTCGACCTT	23	0.15	0.695651	vacuolar ATP synthase subunit A [Source:NCBI gene (formerly Entrezgene);Acc:844228]
AT1G78900	evm.model.group1.1381	2196	CAGGACTCT	21	0.8888888888888888	0.997349	vacuolar ATP synthase subunit A [Source:NCBI gene (formerly Entrezgene);Acc:844228]
AT1G78900	evm.model.group1.1381	2218	TGAAATACA	21	0.6666666666666666	0.953893	vacuolar ATP synthase subunit A [Source:NCBI gene (formerly Entrezgene);Acc:844228]
AT1G78900	evm.model.group1.1381	2183	GTCGACCTT	23	0.15	0.695651	vacuolar ATP synthase subunit A [Source:NCBI gene (formerly Entrezgene);Acc:844228]
AT1G79040	evm.model.group6.1707	521	AGATAAGAA	31	0.17857142857142858	0.681979	photosystem II subunit R [Source:NCBI gene (formerly Entrezgene);Acc:844245]
AT1G79040	evm.model.group6.1707	388	CATTAACTC	28	0.47368421052631576	0.819666	photosystem II subunit R [Source:NCBI gene (formerly Entrezgene);Acc:844245]
AT1G79040	evm.model.group6.1707	522	GATAAGAAC	31	0.6923076923076923	0.637205	photosystem II subunit R [Source:NCBI gene (formerly Entrezgene);Acc:844245]
AT1G79040	CL.26093	895	ACTGATGAC	23	0.38461538461538464	0.724879	photosystem II subunit R [Source:NCBI gene (formerly Entrezgene);Acc:844245]
AT1G79040	evm.model.group6.1707	483	GACAACTGC	32	0.7333333333333333	0.759035	photosystem II subunit R [Source:NCBI gene (formerly Entrezgene);Acc:844245]
AT1G79040	evm.model.group6.1707	582	GAGGAGGGC	39	0.42105263157894735	0.607713	photosystem II subunit R [Source:NCBI gene (formerly Entrezgene);Acc:844245]
AT1G79040	CL.26093	850	GAGGAGGAG	30	0.23529411764705882	0.685479	photosystem II subunit R [Source:NCBI gene (formerly Entrezgene);Acc:844245]
AT1G79040	CL.26093	723	TTAGAGATT	22	0.47058823529411764	0.830421	photosystem II subunit R [Source:NCBI gene (formerly Entrezgene);Acc:844245]
AT1G79040	evm.model.group6.1707	389	ATTAACTCT	28	0.8333333333333334	0.721575	photosystem II subunit R [Source:NCBI gene (formerly Entrezgene);Acc:844245]
AT1G79040	CL.26093	792	AGATAAGAA	20	0.23529411764705882	0.83283	photosystem II subunit R [Source:NCBI gene (formerly Entrezgene);Acc:844245]
AT1G79040	evm.model.group6.1707	612	TGTAATATA	33	0.32142857142857145	0.88679	photosystem II subunit R [Source:NCBI gene (formerly Entrezgene);Acc:844245]
AT1G79040	CL.26093	700	GTGTATAAC	24	0.2222222222222222	0.617689	photosystem II subunit R [Source:NCBI gene (formerly Entrezgene);Acc:844245]
AT1G79040	CL.26093	853	GAGGAGGGC	27	0.5384615384615384	0.677734	photosystem II subunit R [Source:NCBI gene (formerly Entrezgene);Acc:844245]
AT1G79040	CL.26093	877	CTATAATGT	24	0.6666666666666666	0.62404	photosystem II subunit R [Source:NCBI gene (formerly Entrezgene);Acc:844245]
AT1G79040	CL.26093	754	GACAACTGC	20	0.7	0.630247	photosystem II subunit R [Source:NCBI gene (formerly Entrezgene);Acc:844245]
AT1G79040	evm.model.group6.1707	643	CTTGACCTT	22	0.2222222222222222	0.937728	photosystem II subunit R [Source:NCBI gene (formerly Entrezgene);Acc:844245]
AT1G79040	evm.model.group6.1707	614	TAATATACC	29	0.7777777777777778	0.984019	photosystem II subunit R [Source:NCBI gene (formerly Entrezgene);Acc:844245]
AT1G79040	evm.model.group6.1707	452	TTAGAGATT	35	0.46153846153846156	0.759745	photosystem II subunit R [Source:NCBI gene (formerly Entrezgene);Acc:844245]
AT1G79040	CL.26093	883	TGTAATATA	22	0.3333333333333333	0.768432	photosystem II subunit R [Source:NCBI gene (formerly Entrezgene);Acc:844245]
AT1G79040	CL.26093	818	GCCTACGTG	25	0.3333333333333333	0.622672	photosystem II subunit R [Source:NCBI gene (formerly Entrezgene);Acc:844245]
AT1G79040	evm.model.group6.1707	497	ACAGACTTG	34	0.18518518518518517	0.822741	photosystem II subunit R [Source:NCBI gene (formerly Entrezgene);Acc:844245]
AT1G79340	evm.model.group11.145	1504	CTGCAGAAG	20	1.0	0.840009	metacaspase 4 [Source:NCBI gene (formerly Entrezgene);Acc:844272]
AT1G79340	CL.6483	2054	TTCGAATTG	20	0.5714285714285714	0.894577	metacaspase 4 [Source:NCBI gene (formerly Entrezgene);Acc:844272]
AT1G79340	CL.6483	2044	CTGCAGAAG	20	1.0	0.840009	metacaspase 4 [Source:NCBI gene (formerly Entrezgene);Acc:844272]
AT1G79340	CL.6483	2055	TCGAATTGC	20	0.7272727272727273	0.957103	metacaspase 4 [Source:NCBI gene (formerly Entrezgene);Acc:844272]
AT1G79340	evm.model.group11.145	1514	TTCGAATTG	20	0.5714285714285714	0.894577	metacaspase 4 [Source:NCBI gene (formerly Entrezgene);Acc:844272]
AT1G79340	evm.model.group11.145	1515	TCGAATTGC	20	0.7272727272727273	0.957103	metacaspase 4 [Source:NCBI gene (formerly Entrezgene);Acc:844272]
AT1G79750	CL.27377	4310	TCAGAGTGC	21	0.5454545454545454	0.603997	NADP-malic enzyme 4 [Source:NCBI gene (formerly Entrezgene);Acc:844314]
AT1G79750	CL.27377	4469	TCTGATTCT	23	0.5	0.858545	NADP-malic enzyme 4 [Source:NCBI gene (formerly Entrezgene);Acc:844314]
AT1G79750	CL.27377	4435	GAGGAGACG	20	0.2857142857142857	0.93313	NADP-malic enzyme 4 [Source:NCBI gene (formerly Entrezgene);Acc:844314]
AT1G79750	CL.27377	4450	TCAGAGTGC	21	0.5454545454545454	0.603997	NADP-malic enzyme 4 [Source:NCBI gene (formerly Entrezgene);Acc:844314]
AT1G79750	CL.27377	4329	TCTGATTCT	23	0.5	0.858545	NADP-malic enzyme 4 [Source:NCBI gene (formerly Entrezgene);Acc:844314]
AT1G79750	CL.27377	4448	TGTCAGAGT	22	0.3333333333333333	0.650608	NADP-malic enzyme 4 [Source:NCBI gene (formerly Entrezgene);Acc:844314]
AT1G79750	CL.27377	4308	TGTCAGAGT	22	0.3333333333333333	0.650608	NADP-malic enzyme 4 [Source:NCBI gene (formerly Entrezgene);Acc:844314]
AT1G79750	CL.27377	4295	GAGGAGACG	20	0.2857142857142857	0.927925	NADP-malic enzyme 4 [Source:NCBI gene (formerly Entrezgene);Acc:844314]
AT2G01250	CL.33700	803	CTTGAGAAG	32	0.36	0.75601	Ribosomal protein L30/L7 family protein [Source:NCBI gene (formerly Entrezgene);Acc:814652]
AT2G01250	CL.33700	878	CCGGACTTC	30	0.5862068965517241	0.99996	Ribosomal protein L30/L7 family protein [Source:NCBI gene (formerly Entrezgene);Acc:814652]
AT2G01250	CL.33700	1123	ACCGATTTT	27	0.75	0.996255	Ribosomal protein L30/L7 family protein [Source:NCBI gene (formerly Entrezgene);Acc:814652]
AT2G01250	CL.33700	862	CCGTAGGAT	27	0.5384615384615384	0.607068	Ribosomal protein L30/L7 family protein [Source:NCBI gene (formerly Entrezgene);Acc:814652]
AT2G01250	CL.33700	899	CCGGACTTC	32	0.6451612903225806	0.999969	Ribosomal protein L30/L7 family protein [Source:NCBI gene (formerly Entrezgene);Acc:814652]
AT2G01250	CL.33700	1108	ACCGATTTT	32	0.8148148148148148	0.983849	Ribosomal protein L30/L7 family protein [Source:NCBI gene (formerly Entrezgene);Acc:814652]
AT2G01250	CL.33700	1087	ACCGATTTT	34	0.7586206896551724	0.992701	Ribosomal protein L30/L7 family protein [Source:NCBI gene (formerly Entrezgene);Acc:814652]
AT2G01250	CL.33700	1033	CCGGACTTC	23	0.6818181818181818	0.999981	Ribosomal protein L30/L7 family protein [Source:NCBI gene (formerly Entrezgene);Acc:814652]
AT2G01250	CL.33700	877	CCGTAGGAT	26	0.6153846153846154	0.621921	Ribosomal protein L30/L7 family protein [Source:NCBI gene (formerly Entrezgene);Acc:814652]
AT2G01250	CL.33700	993	CTTGAGAAG	32	0.34615384615384615	0.728426	Ribosomal protein L30/L7 family protein [Source:NCBI gene (formerly Entrezgene);Acc:814652]
AT2G01250	CL.33700	1016	ACCGATTTT	28	0.6666666666666666	0.986939	Ribosomal protein L30/L7 family protein [Source:NCBI gene (formerly Entrezgene);Acc:814652]
AT2G01250	CL.33700	914	CCGGACTTC	30	0.5862068965517241	0.999971	Ribosomal protein L30/L7 family protein [Source:NCBI gene (formerly Entrezgene);Acc:814652]
AT2G01250	CL.33700	1104	CCGGACTTC	29	0.6071428571428571	0.999985	Ribosomal protein L30/L7 family protein [Source:NCBI gene (formerly Entrezgene);Acc:814652]
AT2G01250	CL.33700	922	CTTGAGAAG	25	0.36363636363636365	0.863309	Ribosomal protein L30/L7 family protein [Source:NCBI gene (formerly Entrezgene);Acc:814652]
AT2G01250	CL.33700	788	CTTGAGAAG	35	0.32142857142857145	0.736343	Ribosomal protein L30/L7 family protein [Source:NCBI gene (formerly Entrezgene);Acc:814652]
AT2G01250	CL.33700	1014	CTTGAGAAG	31	0.38461538461538464	0.824497	Ribosomal protein L30/L7 family protein [Source:NCBI gene (formerly Entrezgene);Acc:814652]
AT2G01250	CL.33700	1029	CTTGAGAAG	25	0.3	0.631964	Ribosomal protein L30/L7 family protein [Source:NCBI gene (formerly Entrezgene);Acc:814652]
AT2G01250	CL.33700	1140	CCGGACTTC	22	0.6363636363636364	0.99999	Ribosomal protein L30/L7 family protein [Source:NCBI gene (formerly Entrezgene);Acc:814652]
AT2G01250	CL.33700	767	CTTGAGAAG	31	0.36	0.726302	Ribosomal protein L30/L7 family protein [Source:NCBI gene (formerly Entrezgene);Acc:814652]
AT2G01250	CL.33700	897	ACCGATTTT	36	0.7	0.99383	Ribosomal protein L30/L7 family protein [Source:NCBI gene (formerly Entrezgene);Acc:814652]
AT2G01250	CL.33700	1125	CCGGACTTC	28	0.7037037037037037	0.999981	Ribosomal protein L30/L7 family protein [Source:NCBI gene (formerly Entrezgene);Acc:814652]
AT2G01250	CL.33700	861	ACCGATTTT	34	0.7241379310344828	0.982833	Ribosomal protein L30/L7 family protein [Source:NCBI gene (formerly Entrezgene);Acc:814652]
AT2G01250	CL.33700	840	ACGCAGGAA	26	0.6666666666666666	0.619243	Ribosomal protein L30/L7 family protein [Source:NCBI gene (formerly Entrezgene);Acc:814652]
AT2G01250	CL.33700	1087	GCTAATAAA	28	0.2	0.614416	Ribosomal protein L30/L7 family protein [Source:NCBI gene (formerly Entrezgene);Acc:814652]
AT2G01250	CL.33700	841	CCGTAGGAT	25	0.5384615384615384	0.624969	Ribosomal protein L30/L7 family protein [Source:NCBI gene (formerly Entrezgene);Acc:814652]
AT2G01250	CL.33700	882	ACCGATTTT	37	0.7096774193548387	0.984346	Ribosomal protein L30/L7 family protein [Source:NCBI gene (formerly Entrezgene);Acc:814652]
AT2G03200	CL.2612	1992	ATATATTTA	22	0.7647058823529411	0.82702	Eukaryotic aspartyl protease family protein [Source:NCBI gene (formerly Entrezgene);Acc:814849]
AT2G03200	CL.2612	2062	TATCAACCA	21	0.46153846153846156	0.722305	Eukaryotic aspartyl protease family protein [Source:NCBI gene (formerly Entrezgene);Acc:814849]
AT2G03200	CL.2612	1988	GTTCATATA	21	0.7272727272727273	0.752874	Eukaryotic aspartyl protease family protein [Source:NCBI gene (formerly Entrezgene);Acc:814849]
AT2G04520	CL.8166	1020	GAGGATTGT	24	0.5454545454545454	0.999603	Nucleic acid-binding, OB-fold-like protein [Source:NCBI gene (formerly Entrezgene);Acc:814994]
AT2G04520	CL.8166	939	TGTAACGGC	24	0.5333333333333333	0.608741	Nucleic acid-binding, OB-fold-like protein [Source:NCBI gene (formerly Entrezgene);Acc:814994]
AT2G04520	CL.8166	991	AAGGATTTA	23	0.5789473684210527	0.893653	Nucleic acid-binding, OB-fold-like protein [Source:NCBI gene (formerly Entrezgene);Acc:814994]
AT2G05100	evm.model.group10.379	771	ACCAACTTT	110	0.9411764705882353	0.772779	photosystem II light harvesting complex protein 2.1 [Source:NCBI gene (formerly Entrezgene);Acc:815058]
AT2G05100	evm.model.group10.379	872	CAAGAGTTG	164	0.5416666666666666	0.669092	photosystem II light harvesting complex protein 2.1 [Source:NCBI gene (formerly Entrezgene);Acc:815058]
AT2G05100	evm.model.group10.379	916	ATAGAGTAA	171	0.49056603773584906	0.636541	photosystem II light harvesting complex protein 2.1 [Source:NCBI gene (formerly Entrezgene);Acc:815058]
AT2G05100	evm.model.group10.379	814	TTTGATGAC	71	0.4	0.663491	photosystem II light harvesting complex protein 2.1 [Source:NCBI gene (formerly Entrezgene);Acc:815058]
AT2G05100	evm.model.group10.379	247	TTTCAGCCG	20	0.2727272727272727	0.728084	photosystem II light harvesting complex protein 2.1 [Source:NCBI gene (formerly Entrezgene);Acc:815058]
AT2G05100	evm.model.group10.379	817	GATGACACA	70	0.3333333333333333	0.893176	photosystem II light harvesting complex protein 2.1 [Source:NCBI gene (formerly Entrezgene);Acc:815058]
AT2G05100	evm.model.group4.349	774	ACCAACTTC	67	0.9038461538461539	0.943919	photosystem II light harvesting complex protein 2.1 [Source:NCBI gene (formerly Entrezgene);Acc:815058]
AT2G05100	evm.model.group4.349	773	CACCAACTT	67	0.6923076923076923	0.683486	photosystem II light harvesting complex protein 2.1 [Source:NCBI gene (formerly Entrezgene);Acc:815058]
AT2G05100	evm.model.group4.350	773	CACCAACTT	68	0.7	0.674405	photosystem II light harvesting complex protein 2.1 [Source:NCBI gene (formerly Entrezgene);Acc:815058]
AT2G05100	CL.5034	986	CAAGAGTTG	164	0.5416666666666666	0.683423	photosystem II light harvesting complex protein 2.1 [Source:NCBI gene (formerly Entrezgene);Acc:815058]
AT2G05100	CL.5034	513	TCTCAGATC	27	0.35	0.687526	photosystem II light harvesting complex protein 2.1 [Source:NCBI gene (formerly Entrezgene);Acc:815058]
AT2G05100	evm.model.group10.379	971	ATAAACTGA	161	0.22580645161290322	0.607621	photosystem II light harvesting complex protein 2.1 [Source:NCBI gene (formerly Entrezgene);Acc:815058]
AT2G05100	evm.model.group4.350	520	ACAGAGTAG	28	0.42857142857142855	0.67828	photosystem II light harvesting complex protein 2.1 [Source:NCBI gene (formerly Entrezgene);Acc:815058]
AT2G05100	evm.model.group10.379	515	ATACAGGGT	35	0.8823529411764706	0.615425	photosystem II light harvesting complex protein 2.1 [Source:NCBI gene (formerly Entrezgene);Acc:815058]
AT2G05100	CL.5034	1092	GAGCACAGA	113	0.2727272727272727	0.72426	photosystem II light harvesting complex protein 2.1 [Source:NCBI gene (formerly Entrezgene);Acc:815058]
AT2G05100	CL.5034	940	AAATACTAC	35	0.8181818181818182	0.776025	photosystem II light harvesting complex protein 2.1 [Source:NCBI gene (formerly Entrezgene);Acc:815058]
AT2G05100	CL.5034	1002	TCATAGATG	71	0.2777777777777778	0.736451	photosystem II light harvesting complex protein 2.1 [Source:NCBI gene (formerly Entrezgene);Acc:815058]
AT2G05100	evm.model.group10.379	862	TCATAGATG	165	0.3416666666666667	0.63568	photosystem II light harvesting complex protein 2.1 [Source:NCBI gene (formerly Entrezgene);Acc:815058]
AT2G05100	evm.model.group4.349	779	CTTCACCCC	76	0.1780821917808219	0.95234	photosystem II light harvesting complex protein 2.1 [Source:NCBI gene (formerly Entrezgene);Acc:815058]
AT2G05100	evm.model.group4.349	604	ACCCAGACA	24	0.4117647058823529	0.71964	photosystem II light harvesting complex protein 2.1 [Source:NCBI gene (formerly Entrezgene);Acc:815058]
AT2G05100	evm.model.group4.349	510	ATCGAGGGA	26	0.6153846153846154	0.824339	photosystem II light harvesting complex protein 2.1 [Source:NCBI gene (formerly Entrezgene);Acc:815058]
AT2G05100	evm.model.group4.350	604	ACCCAGACA	25	0.4444444444444444	0.737605	photosystem II light harvesting complex protein 2.1 [Source:NCBI gene (formerly Entrezgene);Acc:815058]
AT2G05100	CL.5034	911	ACCAACTTT	39	0.8620689655172413	0.846057	photosystem II light harvesting complex protein 2.1 [Source:NCBI gene (formerly Entrezgene);Acc:815058]
AT2G05100	CL.5034	928	TTTGATGAC	70	0.38636363636363635	0.625217	photosystem II light harvesting complex protein 2.1 [Source:NCBI gene (formerly Entrezgene);Acc:815058]
AT2G05100	CL.5034	863	TCTGACCAC	32	0.1724137931034483	0.646727	photosystem II light harvesting complex protein 2.1 [Source:NCBI gene (formerly Entrezgene);Acc:815058]
AT2G05100	evm.model.group4.350	779	CTTCACCCC	77	0.17567567567567569	0.950507	photosystem II light harvesting complex protein 2.1 [Source:NCBI gene (formerly Entrezgene);Acc:815058]
AT2G05100	evm.model.group4.349	520	ACAGAGTAG	25	0.4166666666666667	0.664993	photosystem II light harvesting complex protein 2.1 [Source:NCBI gene (formerly Entrezgene);Acc:815058]
AT2G05100	evm.model.group10.379	507	ATCGAGGGA	35	0.75	0.673386	photosystem II light harvesting complex protein 2.1 [Source:NCBI gene (formerly Entrezgene);Acc:815058]
AT2G05100	evm.model.group10.379	594	GCCGAGGAC	49	0.5862068965517241	0.678298	photosystem II light harvesting complex protein 2.1 [Source:NCBI gene (formerly Entrezgene);Acc:815058]
AT2G05100	evm.model.group10.379	399	TCTCAGATC	27	0.35	0.687526	photosystem II light harvesting complex protein 2.1 [Source:NCBI gene (formerly Entrezgene);Acc:815058]
AT2G05100	CL.5034	1012	CAAGAGTTG	78	0.5348837209302325	0.636095	photosystem II light harvesting complex protein 2.1 [Source:NCBI gene (formerly Entrezgene);Acc:815058]
AT2G05100	CL.5034	361	TTTCAGCCG	20	0.2727272727272727	0.728084	photosystem II light harvesting complex protein 2.1 [Source:NCBI gene (formerly Entrezgene);Acc:815058]
AT2G05100	CL.5034	910	AACCAACTT	25	0.5833333333333334	0.643544	photosystem II light harvesting complex protein 2.1 [Source:NCBI gene (formerly Entrezgene);Acc:815058]
AT2G05100	evm.model.group4.350	510	ATCGAGGGA	28	0.5714285714285714	0.80949	photosystem II light harvesting complex protein 2.1 [Source:NCBI gene (formerly Entrezgene);Acc:815058]
AT2G05100	evm.model.group10.379	982	ACAGAGACG	113	0.2345679012345679	0.648146	photosystem II light harvesting complex protein 2.1 [Source:NCBI gene (formerly Entrezgene);Acc:815058]
AT2G05100	CL.5034	1056	AAAGAGTAA	77	0.7872340425531915	0.874408	photosystem II light harvesting complex protein 2.1 [Source:NCBI gene (formerly Entrezgene);Acc:815058]
AT2G05100	CL.5034	1120	GCACAGAGA	67	0.5365853658536586	0.933869	photosystem II light harvesting complex protein 2.1 [Source:NCBI gene (formerly Entrezgene);Acc:815058]
AT2G05100	CL.5034	954	TTTGATCAC	37	0.5862068965517241	0.999687	photosystem II light harvesting complex protein 2.1 [Source:NCBI gene (formerly Entrezgene);Acc:815058]
AT2G05100	CL.5034	885	ACCAACTTT	110	0.9411764705882353	0.76399	photosystem II light harvesting complex protein 2.1 [Source:NCBI gene (formerly Entrezgene);Acc:815058]
AT2G05100	evm.model.group4.350	774	ACCAACTTC	68	0.9056603773584906	0.94848	photosystem II light harvesting complex protein 2.1 [Source:NCBI gene (formerly Entrezgene);Acc:815058]
AT2G05100	evm.model.group10.379	978	GAGCACAGA	113	0.2727272727272727	0.813894	photosystem II light harvesting complex protein 2.1 [Source:NCBI gene (formerly Entrezgene);Acc:815058]
AT2G05100	CL.5034	905	CTAGATTCT	96	0.46835443037974683	0.96974	photosystem II light harvesting complex protein 2.1 [Source:NCBI gene (formerly Entrezgene);Acc:815058]
AT2G05100	CL.5034	1030	ATAGAGTAA	171	0.49056603773584906	0.637207	photosystem II light harvesting complex protein 2.1 [Source:NCBI gene (formerly Entrezgene);Acc:815058]
AT2G05100	CL.5034	976	TCATAGATG	164	0.3416666666666667	0.721707	photosystem II light harvesting complex protein 2.1 [Source:NCBI gene (formerly Entrezgene);Acc:815058]
AT2G05100	CL.5034	931	GATGACACA	70	0.3333333333333333	0.893176	photosystem II light harvesting complex protein 2.1 [Source:NCBI gene (formerly Entrezgene);Acc:815058]
AT2G05100	evm.model.group10.379	980	GCACAGAGA	118	0.5675675675675675	0.951174	photosystem II light harvesting complex protein 2.1 [Source:NCBI gene (formerly Entrezgene);Acc:815058]
AT2G05100	CL.5034	1054	GCAAAGAGT	90	0.2753623188405797	0.602271	photosystem II light harvesting complex protein 2.1 [Source:NCBI gene (formerly Entrezgene);Acc:815058]
AT2G05100	evm.model.group4.350	557	CCCGATCTA	32	0.5454545454545454	0.840164	photosystem II light harvesting complex protein 2.1 [Source:NCBI gene (formerly Entrezgene);Acc:815058]
AT2G05100	evm.model.group4.349	557	CCCGATCTA	31	0.5238095238095238	0.837667	photosystem II light harvesting complex protein 2.1 [Source:NCBI gene (formerly Entrezgene);Acc:815058]
AT2G05100	CL.5034	1118	GAGCACAGA	62	0.20833333333333334	0.837934	photosystem II light harvesting complex protein 2.1 [Source:NCBI gene (formerly Entrezgene);Acc:815058]
AT2G05100	CL.5034	708	GCCGAGGAC	49	0.5862068965517241	0.678298	photosystem II light harvesting complex protein 2.1 [Source:NCBI gene (formerly Entrezgene);Acc:815058]
AT2G05100	evm.model.group10.379	791	CTAGATTCT	96	0.46835443037974683	0.96974	photosystem II light harvesting complex protein 2.1 [Source:NCBI gene (formerly Entrezgene);Acc:815058]
AT2G05100	CL.5034	1094	GCACAGAGA	118	0.5675675675675675	0.929535	photosystem II light harvesting complex protein 2.1 [Source:NCBI gene (formerly Entrezgene);Acc:815058]
AT2G05100	CL.5034	629	ATACAGGGT	35	0.8823529411764706	0.615425	photosystem II light harvesting complex protein 2.1 [Source:NCBI gene (formerly Entrezgene);Acc:815058]
AT2G05100	CL.5034	1096	ACAGAGACG	113	0.2345679012345679	0.629361	photosystem II light harvesting complex protein 2.1 [Source:NCBI gene (formerly Entrezgene);Acc:815058]
AT2G05100	CL.5034	1111	ATAAACTGA	88	0.21428571428571427	0.607865	photosystem II light harvesting complex protein 2.1 [Source:NCBI gene (formerly Entrezgene);Acc:815058]
AT2G05100	evm.model.group10.379	258	CCCGAGACC	23	0.6363636363636364	0.643541	photosystem II light harvesting complex protein 2.1 [Source:NCBI gene (formerly Entrezgene);Acc:815058]
AT2G05100	CL.5034	372	CCCGAGACC	23	0.6363636363636364	0.643541	photosystem II light harvesting complex protein 2.1 [Source:NCBI gene (formerly Entrezgene);Acc:815058]
AT2G05100	CL.5034	621	ATCGAGGGA	35	0.75	0.673386	photosystem II light harvesting complex protein 2.1 [Source:NCBI gene (formerly Entrezgene);Acc:815058]
AT2G05100	CL.5034	1067	GGAAACTGG	89	0.12658227848101267	0.624064	photosystem II light harvesting complex protein 2.1 [Source:NCBI gene (formerly Entrezgene);Acc:815058]
AT2G05760	CL.18822	2773	CTCGAGACC	21	0.5882352941176471	0.892423	Xanthine/uracil permease family protein [Source:NCBI gene (formerly Entrezgene);Acc:815127]
AT2G09990	CL.34806	900	CTACAGAAT	34	0.44	0.895737	Ribosomal protein S5 domain 2-like superfamily protein [Source:NCBI gene (formerly Entrezgene);Acc:815456]
AT2G09990	CL.34806	686	GTGTAGATG	32	0.4	0.655246	Ribosomal protein S5 domain 2-like superfamily protein [Source:NCBI gene (formerly Entrezgene);Acc:815456]
AT2G09990	CL.34806	688	GTAGATGTA	33	0.2413793103448276	0.840261	Ribosomal protein S5 domain 2-like superfamily protein [Source:NCBI gene (formerly Entrezgene);Acc:815456]
AT2G09990	CL.34806	928	CGTAATCGT	21	0.6923076923076923	0.898266	Ribosomal protein S5 domain 2-like superfamily protein [Source:NCBI gene (formerly Entrezgene);Acc:815456]
AT2G09990	CL.34806	703	ATTGAGACG	49	0.6	0.985106	Ribosomal protein S5 domain 2-like superfamily protein [Source:NCBI gene (formerly Entrezgene);Acc:815456]
AT2G09990	CL.34806	794	ACAGATGCC	32	0.3333333333333333	0.837261	Ribosomal protein S5 domain 2-like superfamily protein [Source:NCBI gene (formerly Entrezgene);Acc:815456]
AT2G09990	CL.34806	816	AGATATTTT	33	0.375	0.928148	Ribosomal protein S5 domain 2-like superfamily protein [Source:NCBI gene (formerly Entrezgene);Acc:815456]
AT2G09990	CL.34806	879	AGTGAATGG	38	0.30303030303030304	0.835893	Ribosomal protein S5 domain 2-like superfamily protein [Source:NCBI gene (formerly Entrezgene);Acc:815456]
AT2G09990	CL.34806	736	AAGTATCTA	43	0.625	0.658861	Ribosomal protein S5 domain 2-like superfamily protein [Source:NCBI gene (formerly Entrezgene);Acc:815456]
AT2G09990	CL.34806	812	GTTCAGATA	47	0.3684210526315789	0.832959	Ribosomal protein S5 domain 2-like superfamily protein [Source:NCBI gene (formerly Entrezgene);Acc:815456]
AT2G09990	CL.34806	814	TCAGATATT	34	0.25806451612903225	0.936508	Ribosomal protein S5 domain 2-like superfamily protein [Source:NCBI gene (formerly Entrezgene);Acc:815456]
AT2G09990	CL.34806	792	AAACAGATG	32	0.8846153846153846	0.96911	Ribosomal protein S5 domain 2-like superfamily protein [Source:NCBI gene (formerly Entrezgene);Acc:815456]
AT2G09990	CL.34806	898	AGCTACAGA	32	0.5	0.722308	Ribosomal protein S5 domain 2-like superfamily protein [Source:NCBI gene (formerly Entrezgene);Acc:815456]
AT2G09990	CL.34806	927	CCGTAATCG	23	0.4666666666666667	0.830163	Ribosomal protein S5 domain 2-like superfamily protein [Source:NCBI gene (formerly Entrezgene);Acc:815456]
AT2G09990	CL.34806	705	TGAGACGCA	40	0.22857142857142856	0.981635	Ribosomal protein S5 domain 2-like superfamily protein [Source:NCBI gene (formerly Entrezgene);Acc:815456]
AT2G09990	CL.34806	657	GGGGAAGGT	28	0.6470588235294118	0.644257	Ribosomal protein S5 domain 2-like superfamily protein [Source:NCBI gene (formerly Entrezgene);Acc:815456]
AT2G13360	CL.19237	1914	TGAGATAGA	20	0.2857142857142857	0.872866	alanine:glyoxylate aminotransferase [Source:NCBI gene (formerly Entrezgene);Acc:815822]
AT2G13360	CL.19237	1916	AGATAGAAA	20	0.7857142857142857	0.95845	alanine:glyoxylate aminotransferase [Source:NCBI gene (formerly Entrezgene);Acc:815822]
AT2G15490	evm.model.group12.876	1483	CAAAACAGC	27	0.9090909090909091	0.999828	UDP-glycosyltransferase 73B4 [Source:NCBI gene (formerly Entrezgene);Acc:816041]
AT2G15490	evm.model.group12.876	1390	GTTCATCGT	24	0.6923076923076923	0.77617	UDP-glycosyltransferase 73B4 [Source:NCBI gene (formerly Entrezgene);Acc:816041]
AT2G15490	evm.model.group12.876	1481	AGCAAAACA	27	0.42105263157894735	0.74647	UDP-glycosyltransferase 73B4 [Source:NCBI gene (formerly Entrezgene);Acc:816041]
AT2G15490	evm.model.group12.876	1504	AGAGAACAG	24	0.5	0.930797	UDP-glycosyltransferase 73B4 [Source:NCBI gene (formerly Entrezgene);Acc:816041]
AT2G15490	evm.model.group12.876	1521	TCGAATAAA	27	0.8125	0.997877	UDP-glycosyltransferase 73B4 [Source:NCBI gene (formerly Entrezgene);Acc:816041]
AT2G15490	evm.model.group12.876	1482	GCAAAACAG	27	0.5652173913043478	0.99019	UDP-glycosyltransferase 73B4 [Source:NCBI gene (formerly Entrezgene);Acc:816041]
AT2G15490	evm.model.group12.876	1448	GTAGATTCA	22	0.23529411764705882	0.667869	UDP-glycosyltransferase 73B4 [Source:NCBI gene (formerly Entrezgene);Acc:816041]
AT2G15490	evm.model.group12.876	1511	AGTAACCTA	26	0.4117647058823529	0.798646	UDP-glycosyltransferase 73B4 [Source:NCBI gene (formerly Entrezgene);Acc:816041]
AT2G15490	evm.model.group12.876	1520	ATCGAATAA	28	0.6666666666666666	0.958711	UDP-glycosyltransferase 73B4 [Source:NCBI gene (formerly Entrezgene);Acc:816041]
AT2G15490	evm.model.group12.876	1505	GAGAACAGT	23	0.5	0.957685	UDP-glycosyltransferase 73B4 [Source:NCBI gene (formerly Entrezgene);Acc:816041]
AT2G15490	evm.model.group12.876	1410	GATTATTTC	24	0.8461538461538461	0.879037	UDP-glycosyltransferase 73B4 [Source:NCBI gene (formerly Entrezgene);Acc:816041]
AT2G15490	evm.model.group12.876	1497	AATTAACAG	25	0.8181818181818182	0.683781	UDP-glycosyltransferase 73B4 [Source:NCBI gene (formerly Entrezgene);Acc:816041]
AT2G15490	evm.model.group12.876	1507	GAACAGTAA	24	0.8	0.749856	UDP-glycosyltransferase 73B4 [Source:NCBI gene (formerly Entrezgene);Acc:816041]
AT2G15490	evm.model.group12.876	1446	CTGTAGATT	24	0.7272727272727273	0.993653	UDP-glycosyltransferase 73B4 [Source:NCBI gene (formerly Entrezgene);Acc:816041]
AT2G19740	CL.27013	621	AAGAATCTC	27	0.19230769230769232	0.813157	Ribosomal protein L31e family protein [Source:NCBI gene (formerly Entrezgene);Acc:816493]
AT2G19740	CL.27013	643	ACAGATTCA	29	0.23809523809523808	0.959312	Ribosomal protein L31e family protein [Source:NCBI gene (formerly Entrezgene);Acc:816493]
AT2G19740	CL.27013	641	TTACAGATT	29	0.38095238095238093	0.732681	Ribosomal protein L31e family protein [Source:NCBI gene (formerly Entrezgene);Acc:816493]
AT2G19740	CL.27013	593	GAGGATTAG	30	0.25	0.620878	Ribosomal protein L31e family protein [Source:NCBI gene (formerly Entrezgene);Acc:816493]
AT2G19750	CL.31835	348	AGTGAGGAA	22	0.6153846153846154	0.71093	Ribosomal protein S30 family protein [Source:NCBI gene (formerly Entrezgene);Acc:816494]
AT2G19750	CL.31835	370	GCGGATTGC	21	0.375	0.709179	Ribosomal protein S30 family protein [Source:NCBI gene (formerly Entrezgene);Acc:816494]
AT2G19750	CL.31835	454	CAGCATCAG	31	0.8571428571428571	0.67521	Ribosomal protein S30 family protein [Source:NCBI gene (formerly Entrezgene);Acc:816494]
AT2G19750	CL.31835	483	TCTGATAAC	30	0.3	0.617244	Ribosomal protein S30 family protein [Source:NCBI gene (formerly Entrezgene);Acc:816494]
AT2G19750	CL.31835	419	CCTCATTGT	28	0.5714285714285714	0.663139	Ribosomal protein S30 family protein [Source:NCBI gene (formerly Entrezgene);Acc:816494]
AT2G19750	CL.31835	473	ACGTATGAG	28	0.9333333333333333	0.656613	Ribosomal protein S30 family protein [Source:NCBI gene (formerly Entrezgene);Acc:816494]
AT2G19750	CL.31835	503	AAAAAGATT	24	0.3888888888888889	0.656446	Ribosomal protein S30 family protein [Source:NCBI gene (formerly Entrezgene);Acc:816494]
AT2G20420	CL.25296	1388	TTTTAATAG	23	0.13636363636363635	0.744388	ATP citrate lyase (ACL) family protein [Source:NCBI gene (formerly Entrezgene);Acc:816561]
AT2G20420	CL.25296	1268	AGTGACTCG	21	0.3	0.942501	ATP citrate lyase (ACL) family protein [Source:NCBI gene (formerly Entrezgene);Acc:816561]
AT2G20420	CL.25296	1180	GTTGATACT	21	0.25	0.651641	ATP citrate lyase (ACL) family protein [Source:NCBI gene (formerly Entrezgene);Acc:816561]
AT2G20420	CL.25296	1391	TAATAGAAG	22	0.13333333333333333	0.645378	ATP citrate lyase (ACL) family protein [Source:NCBI gene (formerly Entrezgene);Acc:816561]
AT2G20420	CL.25296	1393	ATAGAAGAT	22	0.3888888888888889	0.727443	ATP citrate lyase (ACL) family protein [Source:NCBI gene (formerly Entrezgene);Acc:816561]
AT2G20420	CL.25296	1394	TAGAAGATA	22	0.2222222222222222	0.658811	ATP citrate lyase (ACL) family protein [Source:NCBI gene (formerly Entrezgene);Acc:816561]
AT2G20515	CL.24582	1876	CCACATTTC	21	0.9375	0.846099	pollen Ole e I family allergen protein [Source:NCBI gene (formerly Entrezgene);Acc:816573]
AT2G20515	CL.24582	1843	CTTAATCAC	22	0.5714285714285714	0.940947	pollen Ole e I family allergen protein [Source:NCBI gene (formerly Entrezgene);Acc:816573]
AT2G20515	evm.model.group2.999	982	GCGCAGCTT	23	0.875	0.664494	pollen Ole e I family allergen protein [Source:NCBI gene (formerly Entrezgene);Acc:816573]
AT2G20515	CL.24582	1892	AGTTATTAT	28	0.25	0.606411	pollen Ole e I family allergen protein [Source:NCBI gene (formerly Entrezgene);Acc:816573]
AT2G20515	CL.24582	1842	CCTTAATCA	22	0.4117647058823529	0.905313	pollen Ole e I family allergen protein [Source:NCBI gene (formerly Entrezgene);Acc:816573]
AT2G20515	CL.24582	2056	TAATATACG	22	0.4117647058823529	0.982655	pollen Ole e I family allergen protein [Source:NCBI gene (formerly Entrezgene);Acc:816573]
AT2G20515	evm.model.group2.999	1024	CCACAGACG	29	0.4583333333333333	0.896236	pollen Ole e I family allergen protein [Source:NCBI gene (formerly Entrezgene);Acc:816573]
AT2G20515	CL.24582	1928	CCCAACTTC	24	0.375	0.760809	pollen Ole e I family allergen protein [Source:NCBI gene (formerly Entrezgene);Acc:816573]
AT2G20515	evm.model.group2.999	1093	CGAAATTCG	30	0.4090909090909091	0.689124	pollen Ole e I family allergen protein [Source:NCBI gene (formerly Entrezgene);Acc:816573]
AT2G20515	CL.24582	2054	TGTAATATA	24	0.36363636363636365	0.911075	pollen Ole e I family allergen protein [Source:NCBI gene (formerly Entrezgene);Acc:816573]
AT2G20820	CL.19855	738	TTTGACACC	20	0.15	0.971517
AT2G20820	CL.19855	827	TGAAACAAG	20	0.26666666666666666	0.77978
AT2G21130	CL.32367	682	TGGAAACAT	126	0.25	0.815389	Cyclophilin-like peptidyl-prolyl cis-trans isomerase family protein [Source:NCBI gene (formerly Entrezgene);Acc:816648]
AT2G21130	CL.32367	468	AGAAAGCAC	20	0.375	0.69169	Cyclophilin-like peptidyl-prolyl cis-trans isomerase family protein [Source:NCBI gene (formerly Entrezgene);Acc:816648]
AT2G21130	CL.32367	635	AGGCAATTA	176	0.3984375	0.736892	Cyclophilin-like peptidyl-prolyl cis-trans isomerase family protein [Source:NCBI gene (formerly Entrezgene);Acc:816648]
AT2G21130	CL.32367	399	GGGCAGGGA	45	0.9666666666666667	0.639964	Cyclophilin-like peptidyl-prolyl cis-trans isomerase family protein [Source:NCBI gene (formerly Entrezgene);Acc:816648]
AT2G21130	CL.32367	650	CGAAATACA	176	0.8985507246376812	0.985837	Cyclophilin-like peptidyl-prolyl cis-trans isomerase family protein [Source:NCBI gene (formerly Entrezgene);Acc:816648]
AT2G21130	CL.32367	539	GGAAAACCA	139	0.0703125	0.78646	Cyclophilin-like peptidyl-prolyl cis-trans isomerase family protein [Source:NCBI gene (formerly Entrezgene);Acc:816648]
AT2G21130	CL.32367	636	GGCAATTAA	179	0.5606060606060606	0.875646	Cyclophilin-like peptidyl-prolyl cis-trans isomerase family protein [Source:NCBI gene (formerly Entrezgene);Acc:816648]
AT2G21130	CL.32367	519	ACGAATGGA	22	0.5384615384615384	0.689214	Cyclophilin-like peptidyl-prolyl cis-trans isomerase family protein [Source:NCBI gene (formerly Entrezgene);Acc:816648]
AT2G21130	CL.32367	601	TGTGAGATG	185	0.36585365853658536	0.753373	Cyclophilin-like peptidyl-prolyl cis-trans isomerase family protein [Source:NCBI gene (formerly Entrezgene);Acc:816648]
AT2G21130	CL.32367	713	TGAGATGTT	28	0.3	0.606599	Cyclophilin-like peptidyl-prolyl cis-trans isomerase family protein [Source:NCBI gene (formerly Entrezgene);Acc:816648]
AT2G21130	CL.32367	681	TTGGAAACA	134	0.19444444444444445	0.729941	Cyclophilin-like peptidyl-prolyl cis-trans isomerase family protein [Source:NCBI gene (formerly Entrezgene);Acc:816648]
AT2G21130	CL.32367	617	GATGAGGTA	142	0.8333333333333334	0.642277	Cyclophilin-like peptidyl-prolyl cis-trans isomerase family protein [Source:NCBI gene (formerly Entrezgene);Acc:816648]
AT2G21130	CL.32367	523	ATGGATCCC	25	0.3157894736842105	0.640173	Cyclophilin-like peptidyl-prolyl cis-trans isomerase family protein [Source:NCBI gene (formerly Entrezgene);Acc:816648]
AT2G21130	CL.32367	409	ACGAATGGA	52	0.45161290322580644	0.662591	Cyclophilin-like peptidyl-prolyl cis-trans isomerase family protein [Source:NCBI gene (formerly Entrezgene);Acc:816648]
AT2G21130	CL.32367	683	GGAAACATT	124	0.38461538461538464	0.825511	Cyclophilin-like peptidyl-prolyl cis-trans isomerase family protein [Source:NCBI gene (formerly Entrezgene);Acc:816648]
AT2G21130	CL.32367	724	CTTGATGAG	27	0.5263157894736842	0.821769	Cyclophilin-like peptidyl-prolyl cis-trans isomerase family protein [Source:NCBI gene (formerly Entrezgene);Acc:816648]
AT2G21130	CL.32367	649	TCGAAATAC	180	0.6272727272727273	0.788753	Cyclophilin-like peptidyl-prolyl cis-trans isomerase family protein [Source:NCBI gene (formerly Entrezgene);Acc:816648]
AT2G21130	CL.32367	620	GGCGATCGA	25	0.2222222222222222	0.732297	Cyclophilin-like peptidyl-prolyl cis-trans isomerase family protein [Source:NCBI gene (formerly Entrezgene);Acc:816648]
AT2G21130	CL.32367	652	AAATACACA	172	0.5982905982905983	0.842251	Cyclophilin-like peptidyl-prolyl cis-trans isomerase family protein [Source:NCBI gene (formerly Entrezgene);Acc:816648]
AT2G21130	CL.32367	614	CTTGATGAG	162	0.5523809523809524	0.779315	Cyclophilin-like peptidyl-prolyl cis-trans isomerase family protein [Source:NCBI gene (formerly Entrezgene);Acc:816648]
AT2G21130	CL.32367	365	ACACAGGGC	28	0.9444444444444444	0.658575	Cyclophilin-like peptidyl-prolyl cis-trans isomerase family protein [Source:NCBI gene (formerly Entrezgene);Acc:816648]
AT2G21130	CL.32367	711	TGTGAGATG	34	0.42857142857142855	0.836201	Cyclophilin-like peptidyl-prolyl cis-trans isomerase family protein [Source:NCBI gene (formerly Entrezgene);Acc:816648]
AT2G21660	CL.14581	1236	CGAGAGATT	59	0.4473684210526316	0.936496	cold, circadian rhythm, and rna binding 2 [Source:NCBI gene (formerly Entrezgene);Acc:816705]
AT2G21660	CL.14581	1153	TGAAATCTG	33	0.2692307692307692	0.752061	cold, circadian rhythm, and rna binding 2 [Source:NCBI gene (formerly Entrezgene);Acc:816705]
AT2G21660	CL.11266	1100	GTCTATGAC	249	0.8515625	0.701197	cold, circadian rhythm, and rna binding 2 [Source:NCBI gene (formerly Entrezgene);Acc:816705]
AT2G21660	CL.14581	1085	TTGGAAGTC	22	0.3333333333333333	0.696373	cold, circadian rhythm, and rna binding 2 [Source:NCBI gene (formerly Entrezgene);Acc:816705]
AT2G21660	CL.14581	1268	ACAAACGGG	50	0.15217391304347827	0.63624	cold, circadian rhythm, and rna binding 2 [Source:NCBI gene (formerly Entrezgene);Acc:816705]
AT2G21660	CL.11266	1268	CACTACCTA	90	0.423728813559322	0.601726	cold, circadian rhythm, and rna binding 2 [Source:NCBI gene (formerly Entrezgene);Acc:816705]
AT2G21660	CL.11266	1296	TTAAATGCT	21	0.5	0.673424	cold, circadian rhythm, and rna binding 2 [Source:NCBI gene (formerly Entrezgene);Acc:816705]
AT2G21660	CL.14581	1105	CGGGATGTT	28	0.4117647058823529	0.674897	cold, circadian rhythm, and rna binding 2 [Source:NCBI gene (formerly Entrezgene);Acc:816705]
AT2G21660	CL.11266	834	AGTAACTGA	79	0.7073170731707317	0.688843	cold, circadian rhythm, and rna binding 2 [Source:NCBI gene (formerly Entrezgene);Acc:816705]
AT2G21660	CL.11266	781	GCCGATCCG	65	0.2857142857142857	0.642011	cold, circadian rhythm, and rna binding 2 [Source:NCBI gene (formerly Entrezgene);Acc:816705]
AT2G21660	CL.11266	1046	GGAAAACGT	235	0.039301310043668124	0.876313	cold, circadian rhythm, and rna binding 2 [Source:NCBI gene (formerly Entrezgene);Acc:816705]
AT2G21660	CL.11266	1250	GCAAATCAG	89	0.22535211267605634	0.753027	cold, circadian rhythm, and rna binding 2 [Source:NCBI gene (formerly Entrezgene);Acc:816705]
AT2G21660	CL.11266	1281	AGTTATAAG	81	0.8135593220338984	0.906139	cold, circadian rhythm, and rna binding 2 [Source:NCBI gene (formerly Entrezgene);Acc:816705]
AT2G21660	CL.11266	1026	GTATATTTG	234	0.5803571428571429	0.641641	cold, circadian rhythm, and rna binding 2 [Source:NCBI gene (formerly Entrezgene);Acc:816705]
AT2G21660	CL.11266	872	ATCGATCTC	64	0.4897959183673469	0.956832	cold, circadian rhythm, and rna binding 2 [Source:NCBI gene (formerly Entrezgene);Acc:816705]
AT2G21660	CL.11266	892	CTCTATGGG	135	0.9900990099009901	0.785001	cold, circadian rhythm, and rna binding 2 [Source:NCBI gene (formerly Entrezgene);Acc:816705]
AT2G25060	CL.29541	667	GCGCAGCGT	29	0.8333333333333334	0.746681	early nodulin-like protein 14 [Source:NCBI gene (formerly Entrezgene);Acc:817044]
AT2G25060	CL.29541	700	GGAAACTCA	28	0.4	0.778483	early nodulin-like protein 14 [Source:NCBI gene (formerly Entrezgene);Acc:817044]
AT2G25060	CL.29541	721	GTAAATAGG	25	0.17391304347826086	0.618437	early nodulin-like protein 14 [Source:NCBI gene (formerly Entrezgene);Acc:817044]
AT2G25060	CL.29541	734	TCGAATAAA	32	0.43478260869565216	0.658607	early nodulin-like protein 14 [Source:NCBI gene (formerly Entrezgene);Acc:817044]
AT2G27730	evm.model.group2.2558	308	AGTTATTGC	21	0.3076923076923077	0.617318	copper ion binding protein [Source:NCBI gene (formerly Entrezgene);Acc:817319]
AT2G30490	CL.23288	2025	GAAAAGCCC	42	0.5555555555555556	0.602618	cinnamate-4-hydroxylase [Source:NCBI gene (formerly Entrezgene);Acc:817599]
AT2G30490	CL.23288	1919	CATTATTGT	32	0.20833333333333334	0.71081	cinnamate-4-hydroxylase [Source:NCBI gene (formerly Entrezgene);Acc:817599]
AT2G30490	CL.23293	1974	CATTATTGT	32	0.20833333333333334	0.71081	cinnamate-4-hydroxylase [Source:NCBI gene (formerly Entrezgene);Acc:817599]
AT2G30490	CL.23293	2080	GAAAAGCCC	42	0.5555555555555556	0.602618	cinnamate-4-hydroxylase [Source:NCBI gene (formerly Entrezgene);Acc:817599]
AT2G30490	CL.23288	2039	CTGCAGACC	51	0.5833333333333334	0.612958	cinnamate-4-hydroxylase [Source:NCBI gene (formerly Entrezgene);Acc:817599]
AT2G30490	CL.23288	1899	AGGTAGATC	28	0.2727272727272727	0.88627	cinnamate-4-hydroxylase [Source:NCBI gene (formerly Entrezgene);Acc:817599]
AT2G30490	CL.23293	2284	CTTGATTTC	25	0.7058823529411765	0.936262	cinnamate-4-hydroxylase [Source:NCBI gene (formerly Entrezgene);Acc:817599]
AT2G30490	CL.23293	2024	GTCGATTTA	35	0.6896551724137931	0.998141	cinnamate-4-hydroxylase [Source:NCBI gene (formerly Entrezgene);Acc:817599]
AT2G30490	CL.23293	1954	AGGTAGATC	28	0.2727272727272727	0.88627	cinnamate-4-hydroxylase [Source:NCBI gene (formerly Entrezgene);Acc:817599]
AT2G30490	CL.23288	1969	GTCGATTTA	35	0.6896551724137931	0.998141	cinnamate-4-hydroxylase [Source:NCBI gene (formerly Entrezgene);Acc:817599]
AT2G30490	CL.23288	2009	TTAAACAGT	48	0.375	0.682748	cinnamate-4-hydroxylase [Source:NCBI gene (formerly Entrezgene);Acc:817599]
AT2G30490	CL.23293	2064	TTAAACAGT	48	0.375	0.682748	cinnamate-4-hydroxylase [Source:NCBI gene (formerly Entrezgene);Acc:817599]
AT2G30490	CL.23293	2094	CTGCAGACC	51	0.5833333333333334	0.612958	cinnamate-4-hydroxylase [Source:NCBI gene (formerly Entrezgene);Acc:817599]
AT2G30490	CL.23293	1984	CCTGATTCT	21	0.4	0.907314	cinnamate-4-hydroxylase [Source:NCBI gene (formerly Entrezgene);Acc:817599]
AT2G30490	CL.23288	1929	CCTGATTCT	21	0.4	0.907314	cinnamate-4-hydroxylase [Source:NCBI gene (formerly Entrezgene);Acc:817599]
AT2G30490	CL.23288	2229	CTTGATTTC	26	0.6666666666666666	0.936262	cinnamate-4-hydroxylase [Source:NCBI gene (formerly Entrezgene);Acc:817599]
AT2G30860	CL.7957	1624	GCAGAAGAC	38	0.3	0.7594	glutathione S-transferase PHI 9 [Source:NCBI gene (formerly Entrezgene);Acc:817636]
AT2G30860	CL.7957	1600	GGATATCTC	35	0.26666666666666666	0.943598	glutathione S-transferase PHI 9 [Source:NCBI gene (formerly Entrezgene);Acc:817636]
AT2G30860	evm.model.group12.133	531	ATGAAGCAC	29	0.6	0.895151	glutathione S-transferase PHI 9 [Source:NCBI gene (formerly Entrezgene);Acc:817636]
AT2G30860	evm.model.group12.133	617	GCAGAAGAC	39	0.2903225806451613	0.753882	glutathione S-transferase PHI 9 [Source:NCBI gene (formerly Entrezgene);Acc:817636]
AT2G30860	evm.model.group12.133	591	GAGGATATC	35	0.26666666666666666	0.794642	glutathione S-transferase PHI 9 [Source:NCBI gene (formerly Entrezgene);Acc:817636]
AT2G30860	CL.7957	1622	TGGCAGAAG	38	0.6666666666666666	0.941663	glutathione S-transferase PHI 9 [Source:NCBI gene (formerly Entrezgene);Acc:817636]
AT2G30860	CL.7957	1598	GAGGATATC	35	0.3	0.901969	glutathione S-transferase PHI 9 [Source:NCBI gene (formerly Entrezgene);Acc:817636]
AT2G30860	evm.model.group12.133	642	AGTTAGATG	21	0.10526315789473684	0.912066	glutathione S-transferase PHI 9 [Source:NCBI gene (formerly Entrezgene);Acc:817636]
AT2G30860	evm.model.group12.133	615	TGGCAGAAG	39	0.6666666666666666	0.937944	glutathione S-transferase PHI 9 [Source:NCBI gene (formerly Entrezgene);Acc:817636]
AT2G30860	CL.7957	1538	ATGAAGCAC	28	0.6	0.905643	glutathione S-transferase PHI 9 [Source:NCBI gene (formerly Entrezgene);Acc:817636]
AT2G30860	CL.7957	1720	CTTGACTAA	26	0.2631578947368421	0.716672	glutathione S-transferase PHI 9 [Source:NCBI gene (formerly Entrezgene);Acc:817636]
AT2G30860	evm.model.group12.133	593	GGATATCTC	36	0.25806451612903225	0.943598	glutathione S-transferase PHI 9 [Source:NCBI gene (formerly Entrezgene);Acc:817636]
AT2G30860	evm.model.group12.133	713	CTTGACTAA	27	0.3	0.768349	glutathione S-transferase PHI 9 [Source:NCBI gene (formerly Entrezgene);Acc:817636]
AT2G30870	evm.model.group9.1287	565	CTCGACCTC	21	0.16666666666666666	0.91482	glutathione S-transferase PHI 10 [Source:NCBI gene (formerly Entrezgene);Acc:817637]
AT2G30870	evm.model.group9.1287	593	TTCGATTTT	28	0.23076923076923078	0.636749	glutathione S-transferase PHI 10 [Source:NCBI gene (formerly Entrezgene);Acc:817637]
AT2G31050	evm.model.group8.402	771	GGAAACTCA	31	0.34782608695652173	0.76966	Cupredoxin superfamily protein [Source:NCBI gene (formerly Entrezgene);Acc:817657]
AT2G31050	evm.model.group8.402	738	GCGCAGCGT	32	0.8461538461538461	0.73563	Cupredoxin superfamily protein [Source:NCBI gene (formerly Entrezgene);Acc:817657]
AT2G31050	evm.model.group8.402	805	TCGAATAAA	35	0.44	0.699736	Cupredoxin superfamily protein [Source:NCBI gene (formerly Entrezgene);Acc:817657]
AT2G32060	CL.17414	569	GTTCATTAA	28	0.20833333333333334	0.885766	Ribosomal protein L7Ae/L30e/S12e/Gadd45 family protein [Source:NCBI gene (formerly Entrezgene);Acc:817766]
AT2G32520	CL.25177	1097	TATAAATAA	21	0.09523809523809523	0.929299	alpha/beta-Hydrolases superfamily protein [Source:NCBI gene (formerly Entrezgene);Acc:817813]
AT2G32520	CL.25177	941	AATAATAAT	28	0.24	0.965231	alpha/beta-Hydrolases superfamily protein [Source:NCBI gene (formerly Entrezgene);Acc:817813]
AT2G32520	CL.25177	1100	AAATAATAA	22	0.22727272727272727	0.932633	alpha/beta-Hydrolases superfamily protein [Source:NCBI gene (formerly Entrezgene);Acc:817813]
AT2G32520	CL.25177	943	TAATAATAA	28	0.16666666666666666	0.982666	alpha/beta-Hydrolases superfamily protein [Source:NCBI gene (formerly Entrezgene);Acc:817813]
AT2G32520	CL.25177	1106	TAATAATAT	27	0.2692307692307692	0.989377	alpha/beta-Hydrolases superfamily protein [Source:NCBI gene (formerly Entrezgene);Acc:817813]
AT2G32520	CL.25177	1101	AATAATAAT	28	0.24	0.965231	alpha/beta-Hydrolases superfamily protein [Source:NCBI gene (formerly Entrezgene);Acc:817813]
AT2G32520	CL.25177	1112	TATGAAATG	21	0.42857142857142855	0.901066	alpha/beta-Hydrolases superfamily protein [Source:NCBI gene (formerly Entrezgene);Acc:817813]
AT2G32520	CL.25177	944	AATAATAAT	28	0.30434782608695654	0.892893	alpha/beta-Hydrolases superfamily protein [Source:NCBI gene (formerly Entrezgene);Acc:817813]
AT2G32520	CL.25177	946	TAATAATAT	27	0.2692307692307692	0.989377	alpha/beta-Hydrolases superfamily protein [Source:NCBI gene (formerly Entrezgene);Acc:817813]
AT2G32520	CL.25177	1103	TAATAATAA	28	0.16666666666666666	0.982666	alpha/beta-Hydrolases superfamily protein [Source:NCBI gene (formerly Entrezgene);Acc:817813]
AT2G32520	CL.25177	938	ATAAATAAT	21	0.14285714285714285	0.842864	alpha/beta-Hydrolases superfamily protein [Source:NCBI gene (formerly Entrezgene);Acc:817813]
AT2G32520	CL.25177	827	GTCGATTTG	23	0.6923076923076923	0.774497	alpha/beta-Hydrolases superfamily protein [Source:NCBI gene (formerly Entrezgene);Acc:817813]
AT2G32520	CL.25177	937	TATAAATAA	21	0.09523809523809523	0.929299	alpha/beta-Hydrolases superfamily protein [Source:NCBI gene (formerly Entrezgene);Acc:817813]
AT2G32520	CL.25177	1107	AATAATATG	27	0.21739130434782608	0.871982	alpha/beta-Hydrolases superfamily protein [Source:NCBI gene (formerly Entrezgene);Acc:817813]
AT2G32520	CL.25177	1104	AATAATAAT	28	0.30434782608695654	0.892893	alpha/beta-Hydrolases superfamily protein [Source:NCBI gene (formerly Entrezgene);Acc:817813]
AT2G32520	CL.25177	1098	ATAAATAAT	21	0.14285714285714285	0.842864	alpha/beta-Hydrolases superfamily protein [Source:NCBI gene (formerly Entrezgene);Acc:817813]
AT2G32520	CL.25177	899	AAGTAACCA	23	0.42857142857142855	0.77394	alpha/beta-Hydrolases superfamily protein [Source:NCBI gene (formerly Entrezgene);Acc:817813]
AT2G32520	CL.25177	940	AAATAATAA	22	0.22727272727272727	0.932633	alpha/beta-Hydrolases superfamily protein [Source:NCBI gene (formerly Entrezgene);Acc:817813]
AT2G32520	CL.25177	987	GTCGATTTG	23	0.6923076923076923	0.774497	alpha/beta-Hydrolases superfamily protein [Source:NCBI gene (formerly Entrezgene);Acc:817813]
AT2G32520	CL.25177	1059	AAGTAACCA	23	0.42857142857142855	0.77394	alpha/beta-Hydrolases superfamily protein [Source:NCBI gene (formerly Entrezgene);Acc:817813]
AT2G32520	CL.25177	947	AATAATATG	27	0.21739130434782608	0.871982	alpha/beta-Hydrolases superfamily protein [Source:NCBI gene (formerly Entrezgene);Acc:817813]
AT2G32520	CL.25177	952	TATGAAATG	21	0.42857142857142855	0.901066	alpha/beta-Hydrolases superfamily protein [Source:NCBI gene (formerly Entrezgene);Acc:817813]
AT2G33370	CL.25194	682	GGGAAGTAA	42	0.16666666666666666	0.745087	Ribosomal protein L14p/L23e family protein [Source:NCBI gene (formerly Entrezgene);Acc:817900]
AT2G33370	CL.25194	820	TTTTAGAAG	22	0.4666666666666667	0.627964	Ribosomal protein L14p/L23e family protein [Source:NCBI gene (formerly Entrezgene);Acc:817900]
AT2G33370	CL.25194	665	GATAACACT	40	0.5384615384615384	0.914797	Ribosomal protein L14p/L23e family protein [Source:NCBI gene (formerly Entrezgene);Acc:817900]
AT2G33370	CL.25194	635	GAGGATTTT	38	0.3939393939393939	0.924586	Ribosomal protein L14p/L23e family protein [Source:NCBI gene (formerly Entrezgene);Acc:817900]
AT2G33370	CL.25194	699	TCTAAGACG	45	0.6756756756756757	0.998686	Ribosomal protein L14p/L23e family protein [Source:NCBI gene (formerly Entrezgene);Acc:817900]
AT2G33370	CL.25194	837	ACTGATTTT	20	0.1875	0.67801	Ribosomal protein L14p/L23e family protein [Source:NCBI gene (formerly Entrezgene);Acc:817900]
AT2G33370	CL.25194	717	GTAAATGTC	34	0.52	0.849655	Ribosomal protein L14p/L23e family protein [Source:NCBI gene (formerly Entrezgene);Acc:817900]
AT2G33370	CL.25194	701	TAAGACGTT	42	0.6388888888888888	0.999689	Ribosomal protein L14p/L23e family protein [Source:NCBI gene (formerly Entrezgene);Acc:817900]
AT2G33370	CL.25194	632	GGAGAGGAT	37	0.7142857142857143	0.972328	Ribosomal protein L14p/L23e family protein [Source:NCBI gene (formerly Entrezgene);Acc:817900]
AT2G33370	CL.25194	726	CGATACAGC	32	0.7142857142857143	0.945409	Ribosomal protein L14p/L23e family protein [Source:NCBI gene (formerly Entrezgene);Acc:817900]
AT2G33370	CL.25194	724	TCCGATACA	33	0.7916666666666666	0.967652	Ribosomal protein L14p/L23e family protein [Source:NCBI gene (formerly Entrezgene);Acc:817900]
AT2G33370	CL.25194	630	TTGGAGAGG	38	0.4375	0.998355	Ribosomal protein L14p/L23e family protein [Source:NCBI gene (formerly Entrezgene);Acc:817900]
AT2G33370	CL.25194	708	TTTAAGGCA	44	0.25806451612903225	0.616479	Ribosomal protein L14p/L23e family protein [Source:NCBI gene (formerly Entrezgene);Acc:817900]
AT2G33370	CL.25194	664	TGATAACAC	41	0.2647058823529412	0.617728	Ribosomal protein L14p/L23e family protein [Source:NCBI gene (formerly Entrezgene);Acc:817900]
AT2G33370	CL.25194	728	ATACAGCAT	27	0.6842105263157895	0.99758	Ribosomal protein L14p/L23e family protein [Source:NCBI gene (formerly Entrezgene);Acc:817900]
AT2G33370	CL.25194	759	GAGGAGTCT	23	0.5714285714285714	0.752224	Ribosomal protein L14p/L23e family protein [Source:NCBI gene (formerly Entrezgene);Acc:817900]
AT2G33370	CL.25194	772	CTAGAGTTG	21	0.45454545454545453	0.735594	Ribosomal protein L14p/L23e family protein [Source:NCBI gene (formerly Entrezgene);Acc:817900]
AT2G33370	CL.25194	754	GGGCAGAGG	21	0.38461538461538464	0.672528	Ribosomal protein L14p/L23e family protein [Source:NCBI gene (formerly Entrezgene);Acc:817900]
AT2G33370	CL.25194	822	TTAGAAGAT	22	0.8	0.954975	Ribosomal protein L14p/L23e family protein [Source:NCBI gene (formerly Entrezgene);Acc:817900]
AT2G34480	evm.model.group2.930	516	CCCAACACA	20	0.3076923076923077	0.671273	Ribosomal protein L18ae/LX family protein [Source:NCBI gene (formerly Entrezgene);Acc:818011]
AT2G34480	evm.model.group2.930	651	TTGGACATT	32	0.3125	0.99971	Ribosomal protein L18ae/LX family protein [Source:NCBI gene (formerly Entrezgene);Acc:818011]
AT2G34480	evm.model.group2.930	667	CAACAGACT	35	0.9285714285714286	0.98562	Ribosomal protein L18ae/LX family protein [Source:NCBI gene (formerly Entrezgene);Acc:818011]
AT2G34480	evm.model.group2.930	787	TAAGAGGGT	30	0.22727272727272727	0.784587	Ribosomal protein L18ae/LX family protein [Source:NCBI gene (formerly Entrezgene);Acc:818011]
AT2G34480	evm.model.group2.930	770	TGCTATCAG	30	0.6363636363636364	0.842332	Ribosomal protein L18ae/LX family protein [Source:NCBI gene (formerly Entrezgene);Acc:818011]
AT2G34480	evm.model.group2.930	653	GGACATTGT	30	0.28	0.775921	Ribosomal protein L18ae/LX family protein [Source:NCBI gene (formerly Entrezgene);Acc:818011]
AT2G34480	evm.model.group2.930	669	ACAGACTGA	33	0.7741935483870968	0.999958	Ribosomal protein L18ae/LX family protein [Source:NCBI gene (formerly Entrezgene);Acc:818011]
AT2G34480	evm.model.group2.930	698	ATAGATTCT	38	0.5909090909090909	0.929113	Ribosomal protein L18ae/LX family protein [Source:NCBI gene (formerly Entrezgene);Acc:818011]
AT2G34480	evm.model.group2.930	908	TTTGACCTT	20	0.2222222222222222	0.965731	Ribosomal protein L18ae/LX family protein [Source:NCBI gene (formerly Entrezgene);Acc:818011]
AT2G34480	evm.model.group2.930	640	GTCGATGTC	23	0.375	0.627148	Ribosomal protein L18ae/LX family protein [Source:NCBI gene (formerly Entrezgene);Acc:818011]
AT2G34480	evm.model.group2.930	696	TCATAGATT	39	0.7142857142857143	0.801334	Ribosomal protein L18ae/LX family protein [Source:NCBI gene (formerly Entrezgene);Acc:818011]
AT2G34480	evm.model.group2.930	612	GTTCAGATG	22	0.3333333333333333	0.679821	Ribosomal protein L18ae/LX family protein [Source:NCBI gene (formerly Entrezgene);Acc:818011]
AT2G35660	CL.2978	1980	AAAGAGAAG	30	0.47619047619047616	0.645529	FAD/NAD(P)-binding oxidoreductase family protein [Source:NCBI gene (formerly Entrezgene);Acc:818135]
AT2G35660	CL.2978	2037	AAAGAGAAG	29	0.47619047619047616	0.678907	FAD/NAD(P)-binding oxidoreductase family protein [Source:NCBI gene (formerly Entrezgene);Acc:818135]
AT2G35660	CL.2978	2076	TACGAAGTC	32	0.8823529411764706	0.779613	FAD/NAD(P)-binding oxidoreductase family protein [Source:NCBI gene (formerly Entrezgene);Acc:818135]
AT2G35660	CL.2978	2019	TACGAAGTC	33	0.8888888888888888	0.795015	FAD/NAD(P)-binding oxidoreductase family protein [Source:NCBI gene (formerly Entrezgene);Acc:818135]
AT2G36170	CL.3565	1406	AGCAAGATT	20	0.6923076923076923	0.702685	60S ribosomal protein L40-1 [Source:NCBI gene (formerly Entrezgene);Acc:818189]
AT2G36170	CL.3565	1417	TAATACAGA	28	0.6111111111111112	0.722686	60S ribosomal protein L40-1 [Source:NCBI gene (formerly Entrezgene);Acc:818189]
AT2G36170	CL.3565	1306	CTTGAGAGT	35	0.45454545454545453	0.897548	60S ribosomal protein L40-1 [Source:NCBI gene (formerly Entrezgene);Acc:818189]
AT2G36170	evm.model.group12.980	272	GGAGAAGAT	20	0.42857142857142855	0.620922	60S ribosomal protein L40-1 [Source:NCBI gene (formerly Entrezgene);Acc:818189]
AT2G36170	evm.model.group12.980	273	GAGAAGATG	20	0.2857142857142857	0.720956	60S ribosomal protein L40-1 [Source:NCBI gene (formerly Entrezgene);Acc:818189]
AT2G36170	CL.30155	595	ACACAGTAA	21	0.29411764705882354	0.713337	60S ribosomal protein L40-1 [Source:NCBI gene (formerly Entrezgene);Acc:818189]
AT2G36170	CL.3565	1308	TGAGAGTTA	34	0.5	0.674419	60S ribosomal protein L40-1 [Source:NCBI gene (formerly Entrezgene);Acc:818189]
AT2G36170	CL.3565	1415	TTTAATACA	32	0.36363636363636365	0.671406	60S ribosomal protein L40-1 [Source:NCBI gene (formerly Entrezgene);Acc:818189]
AT2G36170	CL.3565	1419	ATACAGACA	24	0.4375	0.703317	60S ribosomal protein L40-1 [Source:NCBI gene (formerly Entrezgene);Acc:818189]
AT2G36170	CL.3565	1321	TTTAATTAA	33	0.4090909090909091	0.809238	60S ribosomal protein L40-1 [Source:NCBI gene (formerly Entrezgene);Acc:818189]
AT2G36170	CL.3565	1405	CAGCAAGAT	20	0.4444444444444444	0.911328	60S ribosomal protein L40-1 [Source:NCBI gene (formerly Entrezgene);Acc:818189]
AT2G36170	evm.model.group12.980	374	GAAGATTAA	24	0.2857142857142857	0.647822	60S ribosomal protein L40-1 [Source:NCBI gene (formerly Entrezgene);Acc:818189]
AT2G36170	CL.30155	661	CGAGAGGAC	22	0.375	0.747928	60S ribosomal protein L40-1 [Source:NCBI gene (formerly Entrezgene);Acc:818189]
AT2G36170	CL.30155	692	GTTGAGATT	24	0.6428571428571429	0.844267	60S ribosomal protein L40-1 [Source:NCBI gene (formerly Entrezgene);Acc:818189]
AT2G36170	CL.30155	659	TGCGAGAGG	22	0.5833333333333334	0.839925	60S ribosomal protein L40-1 [Source:NCBI gene (formerly Entrezgene);Acc:818189]
AT2G36170	CL.30155	694	TGAGATTAG	24	0.15	0.620875	60S ribosomal protein L40-1 [Source:NCBI gene (formerly Entrezgene);Acc:818189]
AT2G36170	CL.30155	664	GAGGACCAT	21	0.16666666666666666	0.962847	60S ribosomal protein L40-1 [Source:NCBI gene (formerly Entrezgene);Acc:818189]
AT2G36830	evm.model.group5.135	720	TCCAACGAG	22	0.8181818181818182	0.634139	gamma tonoplast intrinsic protein [Source:NCBI gene (formerly Entrezgene);Acc:818255]
AT2G36830	evm.model.group5.135	741	ACCGACGAG	21	0.3333333333333333	0.665585	gamma tonoplast intrinsic protein [Source:NCBI gene (formerly Entrezgene);Acc:818255]
AT2G37040	CL.33681	2640	CTGTATATA	23	0.625	0.697517	PHE ammonia lyase 1 [Source:NCBI gene (formerly Entrezgene);Acc:818280]
AT2G37040	CL.33681	2613	GTTTATGTC	23	0.8181818181818182	0.611986	PHE ammonia lyase 1 [Source:NCBI gene (formerly Entrezgene);Acc:818280]
AT2G37040	CL.33681	2576	ACATAATTT	23	0.3333333333333333	0.904911	PHE ammonia lyase 1 [Source:NCBI gene (formerly Entrezgene);Acc:818280]
AT2G37040	CL.33681	2597	CTCGACGCC	23	0.375	0.915354	PHE ammonia lyase 1 [Source:NCBI gene (formerly Entrezgene);Acc:818280]
AT2G37040	CL.33681	2642	GTATATACA	22	1.0	0.982685	PHE ammonia lyase 1 [Source:NCBI gene (formerly Entrezgene);Acc:818280]
AT2G37040	CL.33681	2577	CATAATTTT	20	0.5	0.995807	PHE ammonia lyase 1 [Source:NCBI gene (formerly Entrezgene);Acc:818280]
AT2G37040	CL.33681	2512	TGAGATTAG	22	0.4	0.756432	PHE ammonia lyase 1 [Source:NCBI gene (formerly Entrezgene);Acc:818280]
AT2G37040	CL.33681	2510	TTTGAGATT	23	0.6666666666666666	0.67621	PHE ammonia lyase 1 [Source:NCBI gene (formerly Entrezgene);Acc:818280]
AT2G37040	CL.33681	2586	TTGTAGATA	22	0.42105263157894735	0.900514	PHE ammonia lyase 1 [Source:NCBI gene (formerly Entrezgene);Acc:818280]
AT2G39050	evm.model.group5.351	669	GAGGAAAGT	48	0.6388888888888888	0.840948	hydroxyproline-rich glycoprotein family protein [Source:NCBI gene (formerly Entrezgene);Acc:818491]
AT2G39050	evm.model.group5.351	684	CTGGATCAG	50	0.575	0.998642	hydroxyproline-rich glycoprotein family protein [Source:NCBI gene (formerly Entrezgene);Acc:818491]
AT2G39050	evm.model.group5.351	687	GATCAGAAA	41	0.4838709677419355	0.927172	hydroxyproline-rich glycoprotein family protein [Source:NCBI gene (formerly Entrezgene);Acc:818491]
AT2G39050	evm.model.group5.351	656	GTAGAGTAA	29	0.38095238095238093	0.763965	hydroxyproline-rich glycoprotein family protein [Source:NCBI gene (formerly Entrezgene);Acc:818491]
AT2G39050	evm.model.group5.351	759	AAGAAGATG	54	0.23809523809523808	0.723795	hydroxyproline-rich glycoprotein family protein [Source:NCBI gene (formerly Entrezgene);Acc:818491]
AT2G39050	evm.model.group5.351	694	AATCACTTT	50	0.5555555555555556	0.667406	hydroxyproline-rich glycoprotein family protein [Source:NCBI gene (formerly Entrezgene);Acc:818491]
AT2G39050	CL.21237	1008	AAGAAGATG	68	0.22641509433962265	0.642652	hydroxyproline-rich glycoprotein family protein [Source:NCBI gene (formerly Entrezgene);Acc:818491]
AT2G39050	CL.21237	943	AATCACTTT	63	0.4722222222222222	0.654623	hydroxyproline-rich glycoprotein family protein [Source:NCBI gene (formerly Entrezgene);Acc:818491]
AT2G39050	evm.model.group5.351	783	TAATATGTA	62	0.4186046511627907	0.745616	hydroxyproline-rich glycoprotein family protein [Source:NCBI gene (formerly Entrezgene);Acc:818491]
AT2G39050	CL.21237	767	GATTATGAA	20	0.75	0.789008	hydroxyproline-rich glycoprotein family protein [Source:NCBI gene (formerly Entrezgene);Acc:818491]
AT2G39050	evm.model.group5.351	809	GCAAACGCT	45	0.15384615384615385	0.816185	hydroxyproline-rich glycoprotein family protein [Source:NCBI gene (formerly Entrezgene);Acc:818491]
AT2G39050	CL.21237	1032	TAATATGTA	75	0.5	0.763661	hydroxyproline-rich glycoprotein family protein [Source:NCBI gene (formerly Entrezgene);Acc:818491]
AT2G39050	evm.model.group5.351	767	GCTGAGATA	61	0.3541666666666667	0.823214	hydroxyproline-rich glycoprotein family protein [Source:NCBI gene (formerly Entrezgene);Acc:818491]
AT2G39050	evm.model.group5.351	708	CAAAAGTAG	46	0.5925925925925926	0.658395	hydroxyproline-rich glycoprotein family protein [Source:NCBI gene (formerly Entrezgene);Acc:818491]
AT2G39050	CL.21237	1058	GCAAACGCT	56	0.1702127659574468	0.8351	hydroxyproline-rich glycoprotein family protein [Source:NCBI gene (formerly Entrezgene);Acc:818491]
AT2G39050	CL.21237	936	GATCAGAAA	47	0.5	0.925052	hydroxyproline-rich glycoprotein family protein [Source:NCBI gene (formerly Entrezgene);Acc:818491]
AT2G39050	CL.21237	933	CTGGATCAG	64	0.5102040816326531	0.995011	hydroxyproline-rich glycoprotein family protein [Source:NCBI gene (formerly Entrezgene);Acc:818491]
AT2G39050	CL.21237	770	TATGAATAA	20	0.3076923076923077	0.768601	hydroxyproline-rich glycoprotein family protein [Source:NCBI gene (formerly Entrezgene);Acc:818491]
AT2G39050	evm.model.group5.351	802	ATATATTGC	63	0.9285714285714286	0.609719	hydroxyproline-rich glycoprotein family protein [Source:NCBI gene (formerly Entrezgene);Acc:818491]
AT2G39050	evm.model.group5.351	654	CTGTAGAGT	30	0.28	0.769147	hydroxyproline-rich glycoprotein family protein [Source:NCBI gene (formerly Entrezgene);Acc:818491]
AT2G39050	CL.21237	1072	TTTGATCCA	23	0.6470588235294118	0.884952	hydroxyproline-rich glycoprotein family protein [Source:NCBI gene (formerly Entrezgene);Acc:818491]
AT2G39050	evm.model.group5.351	808	TGCAAACGC	47	0.11904761904761904	0.645485	hydroxyproline-rich glycoprotein family protein [Source:NCBI gene (formerly Entrezgene);Acc:818491]
AT2G39050	CL.21237	798	AAGTATATG	20	0.6666666666666666	0.972909	hydroxyproline-rich glycoprotein family protein [Source:NCBI gene (formerly Entrezgene);Acc:818491]
AT2G39050	evm.model.group5.351	626	GCCAATCTT	24	0.045454545454545456	0.631413	hydroxyproline-rich glycoprotein family protein [Source:NCBI gene (formerly Entrezgene);Acc:818491]
AT2G39050	CL.21237	1051	ATATATTGC	76	0.918918918918919	0.62677	hydroxyproline-rich glycoprotein family protein [Source:NCBI gene (formerly Entrezgene);Acc:818491]
AT2G39050	CL.21237	918	GAGGAAAGT	59	0.6363636363636364	0.79236	hydroxyproline-rich glycoprotein family protein [Source:NCBI gene (formerly Entrezgene);Acc:818491]
AT2G39050	CL.21237	1047	GTTAATATA	76	0.21212121212121213	0.720681	hydroxyproline-rich glycoprotein family protein [Source:NCBI gene (formerly Entrezgene);Acc:818491]
AT2G39050	CL.21237	1016	GCTGAGATA	75	0.3103448275862069	0.709504	hydroxyproline-rich glycoprotein family protein [Source:NCBI gene (formerly Entrezgene);Acc:818491]
AT2G39050	CL.21237	903	CTGTAGAGT	41	0.2647058823529412	0.707447	hydroxyproline-rich glycoprotein family protein [Source:NCBI gene (formerly Entrezgene);Acc:818491]
AT2G39050	CL.21237	905	GTAGAGTAA	41	0.3	0.712949	hydroxyproline-rich glycoprotein family protein [Source:NCBI gene (formerly Entrezgene);Acc:818491]
AT2G39050	evm.model.group5.351	823	TTTGATCCA	20	0.6875	0.888998	hydroxyproline-rich glycoprotein family protein [Source:NCBI gene (formerly Entrezgene);Acc:818491]
AT2G39730	CL.1551	1961	GAGTAGTAA	92	0.6140350877192983	0.70866	rubisco activase [Source:NCBI gene (formerly Entrezgene);Acc:818558]
AT2G39730	CL.1551	1868	CGAAATAGG	66	0.6	0.873166	rubisco activase [Source:NCBI gene (formerly Entrezgene);Acc:818558]
AT2G39730	CL.1551	1978	GTTGATCTA	87	0.6428571428571429	0.829794	rubisco activase [Source:NCBI gene (formerly Entrezgene);Acc:818558]
AT2G39730	CL.1551	1841	CTAGAGATT	57	0.6842105263157895	0.894292	rubisco activase [Source:NCBI gene (formerly Entrezgene);Acc:818558]
AT2G39730	CL.1551	1771	TGCTAGTCC	40	0.3	0.702786	rubisco activase [Source:NCBI gene (formerly Entrezgene);Acc:818558]
AT2G39730	CL.1551	1878	GTTGATTAG	67	0.24	0.722209	rubisco activase [Source:NCBI gene (formerly Entrezgene);Acc:818558]
AT2G39730	CL.1551	2013	TATCATTGC	76	0.41509433962264153	0.689012	rubisco activase [Source:NCBI gene (formerly Entrezgene);Acc:818558]
AT2G40010	evm.model.group5.646	814	TGGCAGACC	37	0.6956521739130435	0.731157	Ribosomal protein L10 family protein [Source:NCBI gene (formerly Entrezgene);Acc:818589]
AT2G40010	evm.model.group5.646	792	GCTGAGAAG	35	0.25	0.974413	Ribosomal protein L10 family protein [Source:NCBI gene (formerly Entrezgene);Acc:818589]
AT2G40010	evm.model.group5.646	769	CGACAGAAT	31	0.5294117647058824	0.834677	Ribosomal protein L10 family protein [Source:NCBI gene (formerly Entrezgene);Acc:818589]
AT2G40010	evm.model.group5.646	794	TGAGAAGGT	35	0.25	0.848859	Ribosomal protein L10 family protein [Source:NCBI gene (formerly Entrezgene);Acc:818589]
AT2G40010	evm.model.group5.646	937	TGGGATTCA	49	0.6511627906976745	0.999796	Ribosomal protein L10 family protein [Source:NCBI gene (formerly Entrezgene);Acc:818589]
AT2G40010	evm.model.group5.646	951	TTTGATTAA	41	0.7391304347826086	0.855915	Ribosomal protein L10 family protein [Source:NCBI gene (formerly Entrezgene);Acc:818589]
AT2G40010	evm.model.group5.646	894	GAAGAGAAG	52	0.3	0.787724	Ribosomal protein L10 family protein [Source:NCBI gene (formerly Entrezgene);Acc:818589]
AT2G40590	CL.17977	557	TAAGAGATT	22	0.8333333333333334	0.959673	Ribosomal protein S26e family protein [Source:NCBI gene (formerly Entrezgene);Acc:818654]
AT2G40590	CL.17977	628	CCGCAGCTC	31	0.875	0.706196	Ribosomal protein S26e family protein [Source:NCBI gene (formerly Entrezgene);Acc:818654]
AT2G40590	CL.17977	765	TCCAAACTC	43	0.1891891891891892	0.627637	Ribosomal protein S26e family protein [Source:NCBI gene (formerly Entrezgene);Acc:818654]
AT2G40590	CL.17977	634	CTCGATAAA	28	0.5	0.804375	Ribosomal protein S26e family protein [Source:NCBI gene (formerly Entrezgene);Acc:818654]
AT2G40590	CL.17977	698	GGGCAGAAG	36	0.9473684210526315	0.649479	Ribosomal protein S26e family protein [Source:NCBI gene (formerly Entrezgene);Acc:818654]
AT2G40590	CL.17977	753	CTCCAGATT	37	0.6666666666666666	0.858846	Ribosomal protein S26e family protein [Source:NCBI gene (formerly Entrezgene);Acc:818654]
AT2G40590	CL.17977	809	ACTGATTCT	35	0.2222222222222222	0.644626	Ribosomal protein S26e family protein [Source:NCBI gene (formerly Entrezgene);Acc:818654]
AT2G40590	CL.17977	766	CCAAACTCC	41	0.25	0.786241	Ribosomal protein S26e family protein [Source:NCBI gene (formerly Entrezgene);Acc:818654]
AT2G41430	CL.4333	1526	TGAAATTAG	23	0.6923076923076923	0.81005	dehydration-induced protein (ERD15) [Source:NCBI gene (formerly Entrezgene);Acc:818741]
AT2G41430	CL.4333	1513	GAAGACATC	24	0.09090909090909091	0.905987	dehydration-induced protein (ERD15) [Source:NCBI gene (formerly Entrezgene);Acc:818741]
AT2G41430	CL.4333	1457	TTTCAGATC	21	0.4	0.858001	dehydration-induced protein (ERD15) [Source:NCBI gene (formerly Entrezgene);Acc:818741]
AT2G41430	CL.4333	1385	AGGAAAAAA	21	0.19047619047619047	0.748368	dehydration-induced protein (ERD15) [Source:NCBI gene (formerly Entrezgene);Acc:818741]
AT2G41430	CL.4333	1519	ATCAATGTG	24	0.36363636363636365	0.652509	dehydration-induced protein (ERD15) [Source:NCBI gene (formerly Entrezgene);Acc:818741]
AT2G41430	CL.4333	1518	CATCAATGT	24	0.6470588235294118	0.782733	dehydration-induced protein (ERD15) [Source:NCBI gene (formerly Entrezgene);Acc:818741]
AT2G41430	CL.4333	1384	AAGGAAAAA	21	0.2	0.920544	dehydration-induced protein (ERD15) [Source:NCBI gene (formerly Entrezgene);Acc:818741]
AT2G41430	CL.4333	1395	AAGGATTAA	21	0.5	0.94521	dehydration-induced protein (ERD15) [Source:NCBI gene (formerly Entrezgene);Acc:818741]
AT2G41430	CL.4333	1540	TAAAAAAGT	23	0.3125	0.640145	dehydration-induced protein (ERD15) [Source:NCBI gene (formerly Entrezgene);Acc:818741]
AT2G42740	CL.18273	923	TCGAATTCC	22	0.4117647058823529	0.866509	ribosomal protein large subunit 16A [Source:NCBI gene (formerly Entrezgene);Acc:818874]
AT2G42740	CL.18273	967	TTTTAATCG	21	0.17647058823529413	0.890708	ribosomal protein large subunit 16A [Source:NCBI gene (formerly Entrezgene);Acc:818874]
AT2G42740	CL.18273	968	TTTAATCGT	21	0.3157894736842105	0.649965	ribosomal protein large subunit 16A [Source:NCBI gene (formerly Entrezgene);Acc:818874]
AT2G42740	CL.18273	922	CTCGAATTC	22	0.5	0.961109	ribosomal protein large subunit 16A [Source:NCBI gene (formerly Entrezgene);Acc:818874]
AT2G43460	CL.24111	375	GTTGACAGG	20	0.3333333333333333	0.944753	Ribosomal L38e protein family [Source:NCBI gene (formerly Entrezgene);Acc:818947]
AT2G43460	CL.24111	507	TTGGACCTG	29	0.35714285714285715	0.999995	Ribosomal L38e protein family [Source:NCBI gene (formerly Entrezgene);Acc:818947]
AT2G43460	CL.24111	494	TTTGATCAC	24	0.391304347826087	0.968135	Ribosomal L38e protein family [Source:NCBI gene (formerly Entrezgene);Acc:818947]
AT2G43460	CL.24111	438	TGCGAGCAC	24	0.6666666666666666	0.670555	Ribosomal L38e protein family [Source:NCBI gene (formerly Entrezgene);Acc:818947]
AT2G43460	CL.24111	552	CAAAACAGA	27	0.36363636363636365	0.934189	Ribosomal L38e protein family [Source:NCBI gene (formerly Entrezgene);Acc:818947]
AT2G43460	CL.24111	422	TGGCAGAGT	21	0.1111111111111111	0.790271	Ribosomal L38e protein family [Source:NCBI gene (formerly Entrezgene);Acc:818947]
AT2G43460	CL.24111	556	ACAGATATT	28	0.2608695652173913	0.750228	Ribosomal L38e protein family [Source:NCBI gene (formerly Entrezgene);Acc:818947]
AT2G43460	CL.24111	558	AGATATTTT	30	0.2916666666666667	0.627729	Ribosomal L38e protein family [Source:NCBI gene (formerly Entrezgene);Acc:818947]
AT2G43460	CL.24111	551	ACAAAACAG	28	0.16666666666666666	0.691975	Ribosomal L38e protein family [Source:NCBI gene (formerly Entrezgene);Acc:818947]
AT2G43460	CL.24111	554	AAACAGATA	28	0.7272727272727273	0.993901	Ribosomal L38e protein family [Source:NCBI gene (formerly Entrezgene);Acc:818947]
AT2G43460	CL.24111	441	GAGCACCTC	23	0.16666666666666666	0.878502	Ribosomal L38e protein family [Source:NCBI gene (formerly Entrezgene);Acc:818947]
AT2G43460	CL.24111	546	ATTTAACAA	36	0.35	0.603	Ribosomal L38e protein family [Source:NCBI gene (formerly Entrezgene);Acc:818947]
AT2G43460	CL.24111	529	TGCCAGGTC	24	0.9545454545454546	0.999759	Ribosomal L38e protein family [Source:NCBI gene (formerly Entrezgene);Acc:818947]
AT2G43460	CL.24111	614	GTGTAGTGA	24	0.8125	0.981466	Ribosomal L38e protein family [Source:NCBI gene (formerly Entrezgene);Acc:818947]
AT2G43460	CL.24111	457	CGTAACTTG	29	0.4	0.839279	Ribosomal L38e protein family [Source:NCBI gene (formerly Entrezgene);Acc:818947]
AT2G45960	CL.12906	2273	AATTATCTC	21	0.6	0.782616	plasma membrane intrinsic protein 1B [Source:NCBI gene (formerly Entrezgene);Acc:819204]
AT2G45960	CL.12906	2285	AATTATCTA	23	0.6153846153846154	0.807107	plasma membrane intrinsic protein 1B [Source:NCBI gene (formerly Entrezgene);Acc:819204]
AT2G45960	CL.12906	2282	CGAAATTAT	23	0.5882352941176471	0.885953	plasma membrane intrinsic protein 1B [Source:NCBI gene (formerly Entrezgene);Acc:819204]
AT2G45960	evm.model.group2.1521	1625	AATTATCTC	21	0.6	0.782616	plasma membrane intrinsic protein 1B [Source:NCBI gene (formerly Entrezgene);Acc:819204]
AT2G45960	evm.model.group2.1521	1637	AATTATCTA	23	0.6153846153846154	0.807107	plasma membrane intrinsic protein 1B [Source:NCBI gene (formerly Entrezgene);Acc:819204]
AT2G45960	CL.12906	1796	CGAAATTAT	23	0.5882352941176471	0.885953	plasma membrane intrinsic protein 1B [Source:NCBI gene (formerly Entrezgene);Acc:819204]
AT2G45960	CL.12906	1799	AATTATCTA	23	0.6153846153846154	0.807107	plasma membrane intrinsic protein 1B [Source:NCBI gene (formerly Entrezgene);Acc:819204]
AT2G45960	CL.12906	1787	AATTATCTC	21	0.6	0.782616	plasma membrane intrinsic protein 1B [Source:NCBI gene (formerly Entrezgene);Acc:819204]
AT2G45960	evm.model.group2.1521	1634	CGAAATTAT	23	0.5882352941176471	0.885953	plasma membrane intrinsic protein 1B [Source:NCBI gene (formerly Entrezgene);Acc:819204]
AT2G46210	CL.14105	1845	TAGAATCTG	38	0.05405405405405406	0.721346	Fatty acid/sphingolipid desaturase [Source:NCBI gene (formerly Entrezgene);Acc:819228]
AT2G46210	CL.14105	1496	CTGGATTAC	44	0.6451612903225806	0.994491	Fatty acid/sphingolipid desaturase [Source:NCBI gene (formerly Entrezgene);Acc:819228]
AT2G46210	CL.14105	1510	GATAAGTCT	38	0.2962962962962963	0.635015	Fatty acid/sphingolipid desaturase [Source:NCBI gene (formerly Entrezgene);Acc:819228]
AT2G46210	CL.14105	2171	TCGTATATC	30	0.5882352941176471	0.694831	Fatty acid/sphingolipid desaturase [Source:NCBI gene (formerly Entrezgene);Acc:819228]
AT2G46210	CL.14105	1541	TTCGACCGG	69	0.1864406779661017	0.60056	Fatty acid/sphingolipid desaturase [Source:NCBI gene (formerly Entrezgene);Acc:819228]
AT2G46210	evm.model.group2.2391	1314	CTGGATTAC	32	0.7142857142857143	0.986263	Fatty acid/sphingolipid desaturase [Source:NCBI gene (formerly Entrezgene);Acc:819228]
AT2G46210	CL.14105	1763	CCGTATGTA	103	0.7659574468085106	0.65134	Fatty acid/sphingolipid desaturase [Source:NCBI gene (formerly Entrezgene);Acc:819228]
AT2G46210	evm.model.group2.2397	1545	AAGTAGATT	20	0.6	0.864435	Fatty acid/sphingolipid desaturase [Source:NCBI gene (formerly Entrezgene);Acc:819228]
AT2G46210	CL.14105	1756	GAGAAAACC	147	0.02040816326530612	0.913976	Fatty acid/sphingolipid desaturase [Source:NCBI gene (formerly Entrezgene);Acc:819228]
AT2G46210	evm.model.group2.2397	1511	TAATAAGCC	23	0.3888888888888889	0.737742	Fatty acid/sphingolipid desaturase [Source:NCBI gene (formerly Entrezgene);Acc:819228]
AT2G46210	CL.14105	1924	ATCTAATGT	27	0.23529411764705882	0.69465	Fatty acid/sphingolipid desaturase [Source:NCBI gene (formerly Entrezgene);Acc:819228]
AT2G46210	CL.14105	1638	CTGGATTTT	108	0.8105263157894737	0.999994	Fatty acid/sphingolipid desaturase [Source:NCBI gene (formerly Entrezgene);Acc:819228]
AT2G46210	CL.14105	1925	TCTAATGTC	27	0.5882352941176471	0.760623	Fatty acid/sphingolipid desaturase [Source:NCBI gene (formerly Entrezgene);Acc:819228]
AT2G46210	evm.model.group2.2397	1509	GTTAATAAG	23	0.5555555555555556	0.985976	Fatty acid/sphingolipid desaturase [Source:NCBI gene (formerly Entrezgene);Acc:819228]
AT2G46210	CL.14105	1781	GGTTATAGG	111	0.9487179487179487	0.837785	Fatty acid/sphingolipid desaturase [Source:NCBI gene (formerly Entrezgene);Acc:819228]
AT2G46210	CL.14105	1932	TCGTATGTT	35	0.7368421052631579	0.65721	Fatty acid/sphingolipid desaturase [Source:NCBI gene (formerly Entrezgene);Acc:819228]
AT2G46210	CL.14105	1783	TTATAGGTC	120	0.8813559322033898	0.727195	Fatty acid/sphingolipid desaturase [Source:NCBI gene (formerly Entrezgene);Acc:819228]
AT2G46210	CL.14105	2094	GTCCATCCG	61	0.5806451612903226	0.618255	Fatty acid/sphingolipid desaturase [Source:NCBI gene (formerly Entrezgene);Acc:819228]
AT2G46210	CL.14105	1653	TGACACTGC	35	0.20833333333333334	0.671203	Fatty acid/sphingolipid desaturase [Source:NCBI gene (formerly Entrezgene);Acc:819228]
AT2G46210	evm.model.group2.2397	1508	TGTTAATAA	23	0.4375	0.699142	Fatty acid/sphingolipid desaturase [Source:NCBI gene (formerly Entrezgene);Acc:819228]
AT2G46210	CL.14121	1959	AAGTAGATT	21	0.5625	0.871119	Fatty acid/sphingolipid desaturase [Source:NCBI gene (formerly Entrezgene);Acc:819228]
AT2G46210	CL.14105	1473	AGGCATTGT	35	0.8076923076923077	0.99997	Fatty acid/sphingolipid desaturase [Source:NCBI gene (formerly Entrezgene);Acc:819228]
AT2G46210	evm.model.group2.2391	1323	CAGGAGATA	31	0.35294117647058826	0.823379	Fatty acid/sphingolipid desaturase [Source:NCBI gene (formerly Entrezgene);Acc:819228]
AT2G46210	CL.14105	2150	GCAAATAAA	55	0.5128205128205128	0.848655	Fatty acid/sphingolipid desaturase [Source:NCBI gene (formerly Entrezgene);Acc:819228]
AT2G46210	CL.14105	2102	GATCATAAG	68	0.5	0.943987	Fatty acid/sphingolipid desaturase [Source:NCBI gene (formerly Entrezgene);Acc:819228]
AT2G46210	CL.14105	1808	GTATAGCCG	123	0.6065573770491803	0.615001	Fatty acid/sphingolipid desaturase [Source:NCBI gene (formerly Entrezgene);Acc:819228]
AT2G46210	CL.14105	1820	GGATATTGA	76	0.21428571428571427	0.869849	Fatty acid/sphingolipid desaturase [Source:NCBI gene (formerly Entrezgene);Acc:819228]
AT2G46210	CL.14105	1505	CAGGAGATA	42	0.3333333333333333	0.87289	Fatty acid/sphingolipid desaturase [Source:NCBI gene (formerly Entrezgene);Acc:819228]
AT2G46210	CL.14105	1894	TATTATCCT	20	0.5384615384615384	0.630885	Fatty acid/sphingolipid desaturase [Source:NCBI gene (formerly Entrezgene);Acc:819228]
AT2G46210	CL.14105	1673	CATCAACTT	45	0.7307692307692307	0.778	Fatty acid/sphingolipid desaturase [Source:NCBI gene (formerly Entrezgene);Acc:819228]
AT2G46210	CL.14121	1925	TAATAAGCC	24	0.3888888888888889	0.706347	Fatty acid/sphingolipid desaturase [Source:NCBI gene (formerly Entrezgene);Acc:819228]
AT2G46210	CL.14105	1725	CAGGATCTA	52	0.4358974358974359	0.94027	Fatty acid/sphingolipid desaturase [Source:NCBI gene (formerly Entrezgene);Acc:819228]
AT2G46210	CL.14121	1922	TGTTAATAA	24	0.47058823529411764	0.780467	Fatty acid/sphingolipid desaturase [Source:NCBI gene (formerly Entrezgene);Acc:819228]
AT2G46210	CL.14105	2173	GTATATCCT	28	0.9473684210526315	0.75555	Fatty acid/sphingolipid desaturase [Source:NCBI gene (formerly Entrezgene);Acc:819228]
AT2G46210	CL.14105	1793	GGTTAAATA	90	0.3424657534246575	0.868764	Fatty acid/sphingolipid desaturase [Source:NCBI gene (formerly Entrezgene);Acc:819228]
AT2G46210	CL.14105	1658	CTGCAGACT	66	0.41304347826086957	0.832252	Fatty acid/sphingolipid desaturase [Source:NCBI gene (formerly Entrezgene);Acc:819228]
AT2G46210	CL.14105	1876	ACATATTGA	28	0.6875	0.77298	Fatty acid/sphingolipid desaturase [Source:NCBI gene (formerly Entrezgene);Acc:819228]
AT2G46210	CL.14121	1923	GTTAATAAG	24	0.5789473684210527	0.98404	Fatty acid/sphingolipid desaturase [Source:NCBI gene (formerly Entrezgene);Acc:819228]
AT2G46210	CL.14105	2058	GGTTATAAG	59	0.325	0.838537	Fatty acid/sphingolipid desaturase [Source:NCBI gene (formerly Entrezgene);Acc:819228]
AT2G46210	CL.14105	1674	ATCAACTTT	44	0.5294117647058824	0.922868	Fatty acid/sphingolipid desaturase [Source:NCBI gene (formerly Entrezgene);Acc:819228]
AT2G46210	CL.14105	2010	GGGGAAACT	49	0.15217391304347827	0.952426	Fatty acid/sphingolipid desaturase [Source:NCBI gene (formerly Entrezgene);Acc:819228]
AT2G46210	CL.14105	2032	GTGGACAAA	52	0.08333333333333333	0.730814	Fatty acid/sphingolipid desaturase [Source:NCBI gene (formerly Entrezgene);Acc:819228]
AT2G46210	CL.14105	1451	GGCAAGATC	27	0.6190476190476191	0.996459	Fatty acid/sphingolipid desaturase [Source:NCBI gene (formerly Entrezgene);Acc:819228]
AT2G46210	CL.14105	1453	CAAGATCGC	26	0.7272727272727273	0.999994	Fatty acid/sphingolipid desaturase [Source:NCBI gene (formerly Entrezgene);Acc:819228]
AT2G46210	CL.14105	1806	CTGTATAGC	107	0.6164383561643836	0.997683	Fatty acid/sphingolipid desaturase [Source:NCBI gene (formerly Entrezgene);Acc:819228]
AT2G46210	CL.14105	1880	ATTGATCTA	22	0.5294117647058824	0.959343	Fatty acid/sphingolipid desaturase [Source:NCBI gene (formerly Entrezgene);Acc:819228]
AT2G46210	CL.14105	2131	GATTAGTGC	65	0.24489795918367346	0.712531	Fatty acid/sphingolipid desaturase [Source:NCBI gene (formerly Entrezgene);Acc:819228]
AT2G46210	CL.14105	1626	GAACAGAGC	106	0.5333333333333333	0.799519	Fatty acid/sphingolipid desaturase [Source:NCBI gene (formerly Entrezgene);Acc:819228]
AT2G46210	CL.14105	2099	TCCGATCAT	63	0.5416666666666666	0.929944	Fatty acid/sphingolipid desaturase [Source:NCBI gene (formerly Entrezgene);Acc:819228]
AT2G47110	CL.32973	369	ACGAAGCCC	64	1.0	0.925001	ubiquitin 6 [Source:NCBI gene (formerly Entrezgene);Acc:819323]
AT2G47110	CL.32973	671	TGACAGTTT	159	0.5172413793103449	0.608431	ubiquitin 6 [Source:NCBI gene (formerly Entrezgene);Acc:819323]
AT2G47110	CL.32973	604	CAGAAATTT	123	0.7411764705882353	0.859512	ubiquitin 6 [Source:NCBI gene (formerly Entrezgene);Acc:819323]
AT2G47110	CL.32973	99	TGAGAGTCC	22	0.6923076923076923	0.820022	ubiquitin 6 [Source:NCBI gene (formerly Entrezgene);Acc:819323]
AT2G47110	CL.32973	399	AAGAAAGTC	98	0.22077922077922077	0.933693	ubiquitin 6 [Source:NCBI gene (formerly Entrezgene);Acc:819323]
AT2G47110	CL.32973	194	ACTAAGATT	32	0.4166666666666667	0.657528	ubiquitin 6 [Source:NCBI gene (formerly Entrezgene);Acc:819323]
AT2G47110	CL.32973	356	AAAAAAAAC	78	0.25862068965517243	0.720299	ubiquitin 6 [Source:NCBI gene (formerly Entrezgene);Acc:819323]
AT2G47110	CL.32973	601	TGGCAGAAA	75	0.9850746268656716	0.998387	ubiquitin 6 [Source:NCBI gene (formerly Entrezgene);Acc:819323]
AT2G47110	CL.32973	354	CAAAAAAAA	76	0.1111111111111111	0.610123	ubiquitin 6 [Source:NCBI gene (formerly Entrezgene);Acc:819323]
AT2G47110	CL.32973	624	AAGGACCCT	187	0.21666666666666667	0.99973	ubiquitin 6 [Source:NCBI gene (formerly Entrezgene);Acc:819323]
AT2G47110	CL.32973	468	AGGCAGTGC	41	0.7647058823529411	0.709581	ubiquitin 6 [Source:NCBI gene (formerly Entrezgene);Acc:819323]
AT2G47110	CL.32973	400	AGAAAGTCA	102	0.25925925925925924	0.697706	ubiquitin 6 [Source:NCBI gene (formerly Entrezgene);Acc:819323]
AT2G47110	CL.32973	605	AGAAATTTT	130	0.8113207547169812	0.986612	ubiquitin 6 [Source:NCBI gene (formerly Entrezgene);Acc:819323]
AT2G47110	CL.32973	162	GTGGAGTCT	28	0.2727272727272727	0.602108	ubiquitin 6 [Source:NCBI gene (formerly Entrezgene);Acc:819323]
AT2G47110	CL.32973	603	GCAGAAATT	107	0.8777777777777778	0.930322	ubiquitin 6 [Source:NCBI gene (formerly Entrezgene);Acc:819323]
AT2G47110	CL.32973	65	TTGGAATCG	20	0.1	0.602925	ubiquitin 6 [Source:NCBI gene (formerly Entrezgene);Acc:819323]
AT2G47110	CL.32973	398	GAAGAAAGT	97	0.21052631578947367	0.973059	ubiquitin 6 [Source:NCBI gene (formerly Entrezgene);Acc:819323]
AT2G47110	CL.32973	209	AAGGAGGGC	36	0.38095238095238093	0.606291	ubiquitin 6 [Source:NCBI gene (formerly Entrezgene);Acc:819323]
AT2G47110	CL.32973	368	CACGAAGCC	70	0.9361702127659575	0.821323	ubiquitin 6 [Source:NCBI gene (formerly Entrezgene);Acc:819323]
AT2G47110	CL.32973	97	ATTGAGAGT	22	0.4666666666666667	0.823294	ubiquitin 6 [Source:NCBI gene (formerly Entrezgene);Acc:819323]
AT2G47110	CL.32973	392	CAAGAAGAA	96	0.07692307692307693	0.676407	ubiquitin 6 [Source:NCBI gene (formerly Entrezgene);Acc:819323]
AT2G47110	CL.32973	519	TTTGACCGT	178	0.08484848484848485	0.724338	ubiquitin 6 [Source:NCBI gene (formerly Entrezgene);Acc:819323]
AT2G47400	CL.6872	1378	GAATACTCG	20	0.36363636363636365	0.628019	CP12 domain-containing protein 1 [Source:NCBI gene (formerly Entrezgene);Acc:819353]
AT2G47470	evm.model.group4.947	1030	CTGTAAACC	32	0.2	0.638475	thioredoxin family protein [Source:NCBI gene (formerly Entrezgene);Acc:819360]
AT2G47470	evm.model.group4.947	1051	ACGAAATCA	27	0.5416666666666666	0.957976	thioredoxin family protein [Source:NCBI gene (formerly Entrezgene);Acc:819360]
AT2G47470	evm.model.group4.947	1050	GACGAAATC	27	0.23529411764705882	0.681492	thioredoxin family protein [Source:NCBI gene (formerly Entrezgene);Acc:819360]
AT2G47470	evm.model.group4.947	939	ACCTACCTC	21	0.3888888888888889	0.931986	thioredoxin family protein [Source:NCBI gene (formerly Entrezgene);Acc:819360]
AT2G47470	evm.model.group4.947	1052	CGAAATCAT	30	0.8	0.774914	thioredoxin family protein [Source:NCBI gene (formerly Entrezgene);Acc:819360]
AT2G47730	CL.2516	1385	GGGCAGAGA	63	0.75	0.957965	glutathione S-transferase phi 8 [Source:NCBI gene (formerly Entrezgene);Acc:819386]
AT2G47730	CL.2516	974	GGGCAGAGG	61	0.5853658536585366	0.72139	glutathione S-transferase phi 8 [Source:NCBI gene (formerly Entrezgene);Acc:819386]
AT2G47730	CL.2516	1208	CTTTATTGT	24	0.3125	0.821176	glutathione S-transferase phi 8 [Source:NCBI gene (formerly Entrezgene);Acc:819386]
AT2G47730	CL.2516	1612	CTTTATTGT	24	0.3125	0.821176	glutathione S-transferase phi 8 [Source:NCBI gene (formerly Entrezgene);Acc:819386]
AT2G47730	evm.model.group1.2147	995	GGGCAGAGG	61	0.5853658536585366	0.72139	glutathione S-transferase phi 8 [Source:NCBI gene (formerly Entrezgene);Acc:819386]
AT2G47730	CL.2516	968	GGGCAGAGG	61	0.5853658536585366	0.72139	glutathione S-transferase phi 8 [Source:NCBI gene (formerly Entrezgene);Acc:819386]
AT2G47730	CL.2516	937	TAAGAAAGT	35	0.9375	0.997417	glutathione S-transferase phi 8 [Source:NCBI gene (formerly Entrezgene);Acc:819386]
AT2G47730	CL.2516	932	AAGAAAGTA	31	0.7142857142857143	0.997278	glutathione S-transferase phi 8 [Source:NCBI gene (formerly Entrezgene);Acc:819386]
AT2G47730	CL.2516	1081	TTGTATCTA	70	0.5714285714285714	0.629789	glutathione S-transferase phi 8 [Source:NCBI gene (formerly Entrezgene);Acc:819386]
AT2G47730	CL.2516	1491	TGGGAAGCT	43	0.52	0.614568	glutathione S-transferase phi 8 [Source:NCBI gene (formerly Entrezgene);Acc:819386]
AT2G47730	CL.2516	1563	TAACAGAAA	24	0.4444444444444444	0.817426	glutathione S-transferase phi 8 [Source:NCBI gene (formerly Entrezgene);Acc:819386]
AT2G47730	CL.2516	929	CTTAAGAAA	34	0.9375	0.991173	glutathione S-transferase phi 8 [Source:NCBI gene (formerly Entrezgene);Acc:819386]
AT2G47730	evm.model.group1.2147	1004	GCAGAGAAC	62	0.225	0.643416	glutathione S-transferase phi 8 [Source:NCBI gene (formerly Entrezgene);Acc:819386]
AT2G47730	CL.2516	935	CTTAAGAAA	36	0.9411764705882353	0.987669	glutathione S-transferase phi 8 [Source:NCBI gene (formerly Entrezgene);Acc:819386]
AT2G47730	CL.2516	1141	GTTAACAGA	24	0.5714285714285714	0.689334	glutathione S-transferase phi 8 [Source:NCBI gene (formerly Entrezgene);Acc:819386]
AT2G47730	CL.2516	1342	AAGAAAGTA	33	0.7391304347826086	0.998336	glutathione S-transferase phi 8 [Source:NCBI gene (formerly Entrezgene);Acc:819386]
AT2G47730	CL.2516	1560	CGTTAACAG	22	0.4117647058823529	0.835941	glutathione S-transferase phi 8 [Source:NCBI gene (formerly Entrezgene);Acc:819386]
AT2G47730	CL.2516	1087	TGGGAAGCT	43	0.52	0.614568	glutathione S-transferase phi 8 [Source:NCBI gene (formerly Entrezgene);Acc:819386]
AT2G47730	CL.2516	919	CTTAAGAAA	36	0.9411764705882353	0.989545	glutathione S-transferase phi 8 [Source:NCBI gene (formerly Entrezgene);Acc:819386]
AT2G47730	evm.model.group1.2147	958	TAAGAAAGT	34	0.9354838709677419	0.998316	glutathione S-transferase phi 8 [Source:NCBI gene (formerly Entrezgene);Acc:819386]
AT2G47730	CL.2516	1561	GTTAACAGA	24	0.5714285714285714	0.689334	glutathione S-transferase phi 8 [Source:NCBI gene (formerly Entrezgene);Acc:819386]
AT2G47730	CL.2516	1501	TTGTATCTA	70	0.5714285714285714	0.629789	glutathione S-transferase phi 8 [Source:NCBI gene (formerly Entrezgene);Acc:819386]
AT2G47730	CL.2516	1071	TGGGAAGCT	43	0.52	0.614568	glutathione S-transferase phi 8 [Source:NCBI gene (formerly Entrezgene);Acc:819386]
AT2G47730	evm.model.group1.2147	1229	CTTTATTGT	24	0.3125	0.821176	glutathione S-transferase phi 8 [Source:NCBI gene (formerly Entrezgene);Acc:819386]
AT2G47730	evm.model.group1.2147	1108	TGGGAAGCT	43	0.52	0.614568	glutathione S-transferase phi 8 [Source:NCBI gene (formerly Entrezgene);Acc:819386]
AT2G47730	CL.2516	1159	TAACAGAAA	24	0.4444444444444444	0.817426	glutathione S-transferase phi 8 [Source:NCBI gene (formerly Entrezgene);Acc:819386]
AT2G47730	CL.2516	1378	GGGCAGAGG	61	0.5853658536585366	0.72139	glutathione S-transferase phi 8 [Source:NCBI gene (formerly Entrezgene);Acc:819386]
AT2G47730	CL.2516	923	AGAAAGTAA	31	0.7083333333333334	0.991599	glutathione S-transferase phi 8 [Source:NCBI gene (formerly Entrezgene);Acc:819386]
AT2G47730	CL.2516	922	AAGAAAGTA	31	0.7142857142857143	0.997278	glutathione S-transferase phi 8 [Source:NCBI gene (formerly Entrezgene);Acc:819386]
AT2G47730	CL.2516	1140	CGTTAACAG	22	0.4117647058823529	0.835941	glutathione S-transferase phi 8 [Source:NCBI gene (formerly Entrezgene);Acc:819386]
AT2G47730	CL.2516	1387	GCAGAGAAC	62	0.225	0.643416	glutathione S-transferase phi 8 [Source:NCBI gene (formerly Entrezgene);Acc:819386]
AT2G47730	CL.2516	1097	TTGTATCTA	70	0.5714285714285714	0.629789	glutathione S-transferase phi 8 [Source:NCBI gene (formerly Entrezgene);Acc:819386]
AT2G47730	CL.2516	921	TAAGAAAGT	34	0.9354838709677419	0.998316	glutathione S-transferase phi 8 [Source:NCBI gene (formerly Entrezgene);Acc:819386]
AT2G47730	CL.2516	1343	AGAAAGTAA	32	0.72	0.986928	glutathione S-transferase phi 8 [Source:NCBI gene (formerly Entrezgene);Acc:819386]
AT2G47730	evm.model.group1.2147	1177	CGTTAACAG	22	0.4117647058823529	0.835941	glutathione S-transferase phi 8 [Source:NCBI gene (formerly Entrezgene);Acc:819386]
AT2G47730	CL.2516	1150	CGTTAACAG	22	0.4117647058823529	0.835941	glutathione S-transferase phi 8 [Source:NCBI gene (formerly Entrezgene);Acc:819386]
AT2G47730	CL.2516	983	GCAGAGAAC	62	0.225	0.643416	glutathione S-transferase phi 8 [Source:NCBI gene (formerly Entrezgene);Acc:819386]
AT2G47730	evm.model.group1.2147	1180	TAACAGAAA	24	0.4444444444444444	0.817426	glutathione S-transferase phi 8 [Source:NCBI gene (formerly Entrezgene);Acc:819386]
AT2G47730	CL.2516	938	AAGAAAGTA	33	0.7391304347826086	0.998336	glutathione S-transferase phi 8 [Source:NCBI gene (formerly Entrezgene);Acc:819386]
AT2G47730	CL.2516	1156	CGTTAACAG	22	0.4117647058823529	0.835941	glutathione S-transferase phi 8 [Source:NCBI gene (formerly Entrezgene);Acc:819386]
AT2G47730	CL.2516	977	GCAGAGAAC	62	0.225	0.643416	glutathione S-transferase phi 8 [Source:NCBI gene (formerly Entrezgene);Acc:819386]
AT2G47730	CL.2516	1157	GTTAACAGA	24	0.5714285714285714	0.689334	glutathione S-transferase phi 8 [Source:NCBI gene (formerly Entrezgene);Acc:819386]
AT2G47730	CL.2516	1202	CTTTATTGT	24	0.3125	0.821176	glutathione S-transferase phi 8 [Source:NCBI gene (formerly Entrezgene);Acc:819386]
AT2G47730	evm.model.group1.2147	1178	GTTAACAGA	24	0.5714285714285714	0.689334	glutathione S-transferase phi 8 [Source:NCBI gene (formerly Entrezgene);Acc:819386]
AT2G47730	CL.2516	933	AGAAAGTAA	30	0.6956521739130435	0.98669	glutathione S-transferase phi 8 [Source:NCBI gene (formerly Entrezgene);Acc:819386]
AT2G47730	CL.2516	958	GGGCAGAGG	61	0.5853658536585366	0.72139	glutathione S-transferase phi 8 [Source:NCBI gene (formerly Entrezgene);Acc:819386]
AT2G47730	CL.2516	1081	TGGGAAGCT	43	0.52	0.614568	glutathione S-transferase phi 8 [Source:NCBI gene (formerly Entrezgene);Acc:819386]
AT2G47730	CL.2516	965	GGGCAGAGA	63	0.75	0.957965	glutathione S-transferase phi 8 [Source:NCBI gene (formerly Entrezgene);Acc:819386]
AT2G47730	CL.2516	975	GGGCAGAGA	63	0.75	0.957965	glutathione S-transferase phi 8 [Source:NCBI gene (formerly Entrezgene);Acc:819386]
AT2G47730	evm.model.group1.2147	1002	GGGCAGAGA	63	0.75	0.957965	glutathione S-transferase phi 8 [Source:NCBI gene (formerly Entrezgene);Acc:819386]
AT2G47730	evm.model.group1.2147	956	CTTAAGAAA	35	0.9393939393939394	0.988552	glutathione S-transferase phi 8 [Source:NCBI gene (formerly Entrezgene);Acc:819386]
AT2G47730	evm.model.group1.2147	960	AGAAAGTAA	30	0.6956521739130435	0.98669	glutathione S-transferase phi 8 [Source:NCBI gene (formerly Entrezgene);Acc:819386]
AT2G47730	CL.2516	1143	TAACAGAAA	24	0.4444444444444444	0.817426	glutathione S-transferase phi 8 [Source:NCBI gene (formerly Entrezgene);Acc:819386]
AT2G47730	CL.2516	1091	TTGTATCTA	71	0.5862068965517241	0.624474	glutathione S-transferase phi 8 [Source:NCBI gene (formerly Entrezgene);Acc:819386]
AT2G47730	evm.model.group1.2147	959	AAGAAAGTA	31	0.7142857142857143	0.997278	glutathione S-transferase phi 8 [Source:NCBI gene (formerly Entrezgene);Acc:819386]
AT2G47730	CL.2516	967	GCAGAGAAC	62	0.225	0.643416	glutathione S-transferase phi 8 [Source:NCBI gene (formerly Entrezgene);Acc:819386]
AT2G47730	CL.2516	1153	TAACAGAAA	24	0.4444444444444444	0.817426	glutathione S-transferase phi 8 [Source:NCBI gene (formerly Entrezgene);Acc:819386]
AT2G47730	CL.2516	1151	GTTAACAGA	24	0.5714285714285714	0.689334	glutathione S-transferase phi 8 [Source:NCBI gene (formerly Entrezgene);Acc:819386]
AT2G47730	CL.2516	1192	CTTTATTGT	24	0.3125	0.821176	glutathione S-transferase phi 8 [Source:NCBI gene (formerly Entrezgene);Acc:819386]
AT2G47730	evm.model.group1.2147	1118	TTGTATCTA	70	0.5714285714285714	0.629789	glutathione S-transferase phi 8 [Source:NCBI gene (formerly Entrezgene);Acc:819386]
AT2G47730	CL.2516	931	TAAGAAAGT	34	0.9354838709677419	0.998316	glutathione S-transferase phi 8 [Source:NCBI gene (formerly Entrezgene);Acc:819386]
AT2G47730	CL.2516	939	AGAAAGTAA	32	0.72	0.986928	glutathione S-transferase phi 8 [Source:NCBI gene (formerly Entrezgene);Acc:819386]
AT2G47730	CL.2516	981	GGGCAGAGA	63	0.75	0.957965	glutathione S-transferase phi 8 [Source:NCBI gene (formerly Entrezgene);Acc:819386]
AT2G47730	CL.2516	1341	TAAGAAAGT	35	0.9375	0.997845	glutathione S-transferase phi 8 [Source:NCBI gene (formerly Entrezgene);Acc:819386]
AT2G47730	CL.2516	1339	CTTAAGAAA	34	0.9375	0.991173	glutathione S-transferase phi 8 [Source:NCBI gene (formerly Entrezgene);Acc:819386]
AT2G47770	CL.17021	1734	GTGTAGATT	20	0.5384615384615384	0.937865	TSPO(outer membrane tryptophan-rich sensory protein)-like protein [Source:NCBI gene (formerly Entrezgene);Acc:819389]
AT2G47780	CL.2501	2039	TAATAGATA	20	0.2727272727272727	0.646878	Rubber elongation factor protein (REF) [Source:NCBI gene (formerly Entrezgene);Acc:819390]
AT2G47780	CL.2501	2055	ATATATCTG	20	0.7777777777777778	0.639423	Rubber elongation factor protein (REF) [Source:NCBI gene (formerly Entrezgene);Acc:819390]
AT2G47780	CL.2501	1414	TAATAGATA	20	0.2727272727272727	0.646878	Rubber elongation factor protein (REF) [Source:NCBI gene (formerly Entrezgene);Acc:819390]
AT2G47780	CL.2501	1430	ATATATCTG	20	0.7777777777777778	0.639423	Rubber elongation factor protein (REF) [Source:NCBI gene (formerly Entrezgene);Acc:819390]
AT3G02080	CL.4520	1345	GAACATCTC	31	0.6842105263157895	0.802255	Ribosomal protein S19e family protein [Source:NCBI gene (formerly Entrezgene);Acc:821120]
AT3G02080	CL.4520	1351	CTCGAGTAA	32	0.5	0.717079	Ribosomal protein S19e family protein [Source:NCBI gene (formerly Entrezgene);Acc:821120]
AT3G02080	CL.4520	1340	CGGCAGAAC	28	0.5625	0.846142	Ribosomal protein S19e family protein [Source:NCBI gene (formerly Entrezgene);Acc:821120]
AT3G02080	CL.4520	1175	AGGGACAGG	20	0.23529411764705882	0.923278	Ribosomal protein S19e family protein [Source:NCBI gene (formerly Entrezgene);Acc:821120]
AT3G02080	CL.4520	1303	TCGGATTTA	30	0.4583333333333333	0.952079	Ribosomal protein S19e family protein [Source:NCBI gene (formerly Entrezgene);Acc:821120]
AT3G02080	CL.4520	927	AGAGAACTC	21	0.2222222222222222	0.638512	Ribosomal protein S19e family protein [Source:NCBI gene (formerly Entrezgene);Acc:821120]
AT3G02080	CL.4520	1193	TGGAATTTG	21	0.05555555555555555	0.67895	Ribosomal protein S19e family protein [Source:NCBI gene (formerly Entrezgene);Acc:821120]
AT3G02080	CL.4520	987	TCTCATTGC	24	0.2631578947368421	0.75008	Ribosomal protein S19e family protein [Source:NCBI gene (formerly Entrezgene);Acc:821120]
AT3G02080	CL.4520	1244	CTAGATTTG	35	0.4	0.694412	Ribosomal protein S19e family protein [Source:NCBI gene (formerly Entrezgene);Acc:821120]
AT3G03773	CL.6238	1004	GGAAACCAA	21	0.09523809523809523	0.631522	HSP20-like chaperones superfamily protein [Source:NCBI gene (formerly Entrezgene);Acc:821159]
AT3G04770	CL.24236	1050	ATAGATCAA	37	0.5	0.827545	40s ribosomal protein SA B [Source:NCBI gene (formerly Entrezgene);Acc:819637]
AT3G04770	CL.24236	1141	TCAAACCTA	32	0.4090909090909091	0.88309	40s ribosomal protein SA B [Source:NCBI gene (formerly Entrezgene);Acc:819637]
AT3G04770	CL.24236	1139	ATTCAAACC	35	0.28125	0.778634	40s ribosomal protein SA B [Source:NCBI gene (formerly Entrezgene);Acc:819637]
AT3G04770	CL.24236	1139	ATTCAAACC	34	0.2903225806451613	0.778634	40s ribosomal protein SA B [Source:NCBI gene (formerly Entrezgene);Acc:819637]
AT3G04770	CL.24236	1168	ACTGAGATT	20	0.6875	0.97992	40s ribosomal protein SA B [Source:NCBI gene (formerly Entrezgene);Acc:819637]
AT3G04770	CL.24236	1050	ATAGATCAA	37	0.5	0.827545	40s ribosomal protein SA B [Source:NCBI gene (formerly Entrezgene);Acc:819637]
AT3G04770	CL.24236	1135	ATTCATTCA	34	0.6666666666666666	0.849397	40s ribosomal protein SA B [Source:NCBI gene (formerly Entrezgene);Acc:819637]
AT3G04770	CL.24236	1135	ATTCATTCA	33	0.6666666666666666	0.868391	40s ribosomal protein SA B [Source:NCBI gene (formerly Entrezgene);Acc:819637]
AT3G04770	CL.24236	1135	ATTCATTCA	33	0.6666666666666666	0.868391	40s ribosomal protein SA B [Source:NCBI gene (formerly Entrezgene);Acc:819637]
AT3G04770	CL.24236	1131	CCGGATTCA	31	0.42857142857142855	0.999972	40s ribosomal protein SA B [Source:NCBI gene (formerly Entrezgene);Acc:819637]
AT3G04770	CL.24236	1050	ATAGATCAA	37	0.5	0.885177	40s ribosomal protein SA B [Source:NCBI gene (formerly Entrezgene);Acc:819637]
AT3G04770	CL.24236	1140	TTCAAACCT	32	0.21428571428571427	0.878857	40s ribosomal protein SA B [Source:NCBI gene (formerly Entrezgene);Acc:819637]
AT3G04770	CL.24236	1141	TCAAACCTA	31	0.4090909090909091	0.901228	40s ribosomal protein SA B [Source:NCBI gene (formerly Entrezgene);Acc:819637]
AT3G04770	CL.24236	1139	ATTCAAACC	34	0.2903225806451613	0.778634	40s ribosomal protein SA B [Source:NCBI gene (formerly Entrezgene);Acc:819637]
AT3G04770	CL.24236	1131	CCGGATTCA	30	0.4444444444444444	0.999975	40s ribosomal protein SA B [Source:NCBI gene (formerly Entrezgene);Acc:819637]
AT3G04770	CL.24236	1131	CCGGATTCA	30	0.4444444444444444	0.999975	40s ribosomal protein SA B [Source:NCBI gene (formerly Entrezgene);Acc:819637]
AT3G04770	CL.24236	1140	TTCAAACCT	31	0.2222222222222222	0.890198	40s ribosomal protein SA B [Source:NCBI gene (formerly Entrezgene);Acc:819637]
AT3G04770	CL.24236	1141	TCAAACCTA	31	0.4090909090909091	0.901228	40s ribosomal protein SA B [Source:NCBI gene (formerly Entrezgene);Acc:819637]
AT3G04770	CL.24236	1140	TTCAAACCT	31	0.2222222222222222	0.890198	40s ribosomal protein SA B [Source:NCBI gene (formerly Entrezgene);Acc:819637]
AT3G04840	CL.22349	1193	ACCGATTAA	20	0.6153846153846154	0.800233	Ribosomal protein S3Ae [Source:NCBI gene (formerly Entrezgene);Acc:819644]
AT3G04840	CL.22349	1531	CCTGACCTT	20	0.3157894736842105	0.999843	Ribosomal protein S3Ae [Source:NCBI gene (formerly Entrezgene);Acc:819644]
AT3G04840	CL.22349	979	GCGAAGATT	20	0.6666666666666666	0.878303	Ribosomal protein S3Ae [Source:NCBI gene (formerly Entrezgene);Acc:819644]
AT3G05020	CL.13912	884	CTCGATATT	33	0.5238095238095238	0.742133	acyl carrier protein 1 [Source:NCBI gene (formerly Entrezgene);Acc:819664]
AT3G05020	evm.model.group2.2167	981	TAAAACTCG	25	0.3181818181818182	0.707999	acyl carrier protein 1 [Source:NCBI gene (formerly Entrezgene);Acc:819664]
AT3G05020	CL.23805	1125	GGAGAGATA	20	0.5384615384615384	0.98017	acyl carrier protein 1 [Source:NCBI gene (formerly Entrezgene);Acc:819664]
AT3G05020	CL.13912	832	TGGTAACCA	25	0.4666666666666667	0.69042	acyl carrier protein 1 [Source:NCBI gene (formerly Entrezgene);Acc:819664]
AT3G05020	CL.13912	825	TTTGAGATG	21	0.6	0.868407	acyl carrier protein 1 [Source:NCBI gene (formerly Entrezgene);Acc:819664]
AT3G05020	CL.23805	1113	TATCATCGT	20	0.23529411764705882	0.711886	acyl carrier protein 1 [Source:NCBI gene (formerly Entrezgene);Acc:819664]
AT3G05020	evm.model.group2.2167	881	CTTGATCAA	38	0.6129032258064516	0.993952	acyl carrier protein 1 [Source:NCBI gene (formerly Entrezgene);Acc:819664]
AT3G05020	evm.model.group2.2167	758	TCGGAGAAT	23	0.2777777777777778	0.687383	acyl carrier protein 1 [Source:NCBI gene (formerly Entrezgene);Acc:819664]
AT3G05020	evm.model.group2.2167	809	TGGTAACCA	25	0.4666666666666667	0.69042	acyl carrier protein 1 [Source:NCBI gene (formerly Entrezgene);Acc:819664]
AT3G05020	evm.model.group2.2167	898	ATGGAGAGA	38	0.1875	0.629502	acyl carrier protein 1 [Source:NCBI gene (formerly Entrezgene);Acc:819664]
AT3G05020	evm.model.group2.2167	802	TTTGAGATG	22	0.625	0.882408	acyl carrier protein 1 [Source:NCBI gene (formerly Entrezgene);Acc:819664]
AT3G05020	CL.13912	907	GATCAAACA	38	0.38461538461538464	0.680228	acyl carrier protein 1 [Source:NCBI gene (formerly Entrezgene);Acc:819664]
AT3G05020	CL.13912	886	CGATATTGG	35	0.65	0.773421	acyl carrier protein 1 [Source:NCBI gene (formerly Entrezgene);Acc:819664]
AT3G05020	evm.model.group2.2167	863	CGATATTGG	35	0.65	0.773421	acyl carrier protein 1 [Source:NCBI gene (formerly Entrezgene);Acc:819664]
AT3G05020	CL.13912	904	CTTGATCAA	37	0.6551724137931034	0.992309	acyl carrier protein 1 [Source:NCBI gene (formerly Entrezgene);Acc:819664]
AT3G05020	CL.13912	921	ATGGAGAGA	38	0.1875	0.629502	acyl carrier protein 1 [Source:NCBI gene (formerly Entrezgene);Acc:819664]
AT3G05020	evm.model.group2.2167	861	CTCGATATT	33	0.5238095238095238	0.742133	acyl carrier protein 1 [Source:NCBI gene (formerly Entrezgene);Acc:819664]
AT3G05020	CL.13912	1004	TAAAACTCG	25	0.3181818181818182	0.707999	acyl carrier protein 1 [Source:NCBI gene (formerly Entrezgene);Acc:819664]
AT3G05020	CL.13912	781	TCGGAGAAT	23	0.2777777777777778	0.687383	acyl carrier protein 1 [Source:NCBI gene (formerly Entrezgene);Acc:819664]
AT3G05020	evm.model.group2.2167	884	GATCAAACA	38	0.36	0.675166	acyl carrier protein 1 [Source:NCBI gene (formerly Entrezgene);Acc:819664]
AT3G05500	CL.23622	1277	ATTGAATAG	20	0.42857142857142855	0.776597	Rubber elongation factor protein (REF) [Source:NCBI gene (formerly Entrezgene);Acc:819715]
AT3G05500	CL.23622	1232	ATTGAATAG	20	0.3076923076923077	0.670592	Rubber elongation factor protein (REF) [Source:NCBI gene (formerly Entrezgene);Acc:819715]
AT3G05500	CL.23622	1235	GAATAGTCT	20	0.7272727272727273	0.671835	Rubber elongation factor protein (REF) [Source:NCBI gene (formerly Entrezgene);Acc:819715]
AT3G05500	CL.23622	1189	GATAAGGCC	20	0.9090909090909091	0.763997	Rubber elongation factor protein (REF) [Source:NCBI gene (formerly Entrezgene);Acc:819715]
AT3G05500	CL.23622	1186	TATGATAAG	21	0.7058823529411765	0.956181	Rubber elongation factor protein (REF) [Source:NCBI gene (formerly Entrezgene);Acc:819715]
AT3G05500	evm.model.group6.109	933	TGATAAGGC	20	0.3	0.71792	Rubber elongation factor protein (REF) [Source:NCBI gene (formerly Entrezgene);Acc:819715]
AT3G05500	CL.23622	1188	TGATAAGGC	20	0.4	0.721171	Rubber elongation factor protein (REF) [Source:NCBI gene (formerly Entrezgene);Acc:819715]
AT3G05500	CL.23622	1249	GAAAACTAC	20	0.7333333333333333	0.970954	Rubber elongation factor protein (REF) [Source:NCBI gene (formerly Entrezgene);Acc:819715]
AT3G05500	CL.23622	1105	TATGATAAG	20	0.7142857142857143	0.953484	Rubber elongation factor protein (REF) [Source:NCBI gene (formerly Entrezgene);Acc:819715]
AT3G05500	evm.model.group6.109	934	GATAAGGCC	20	0.9	0.685033	Rubber elongation factor protein (REF) [Source:NCBI gene (formerly Entrezgene);Acc:819715]
AT3G05500	evm.model.group6.109	977	ATTGAATAG	20	0.46153846153846156	0.781871	Rubber elongation factor protein (REF) [Source:NCBI gene (formerly Entrezgene);Acc:819715]
AT3G05500	CL.23622	1231	TATGATAAG	20	0.7142857142857143	0.869618	Rubber elongation factor protein (REF) [Source:NCBI gene (formerly Entrezgene);Acc:819715]
AT3G05500	evm.model.group6.109	931	TATGATAAG	21	0.6875	0.948151	Rubber elongation factor protein (REF) [Source:NCBI gene (formerly Entrezgene);Acc:819715]
AT3G06170	CL.7939	1731	GTATAGATT	20	0.6666666666666666	0.842156	Serinc-domain containing serine and sphingolipid biosynthesis protein [Source:NCBI gene (formerly Entrezgene);Acc:819791]
AT3G06680	CL.21914	679	TTGAACTTA	21	0.3333333333333333	0.665228	Ribosomal L29e protein family [Source:NCBI gene (formerly Entrezgene);Acc:819853]
AT3G06680	CL.21914	630	CCAAACAGT	31	0.7407407407407407	0.99987	Ribosomal L29e protein family [Source:NCBI gene (formerly Entrezgene);Acc:819853]
AT3G06680	CL.21914	657	TCATACCCA	32	0.21428571428571427	0.672019	Ribosomal L29e protein family [Source:NCBI gene (formerly Entrezgene);Acc:819853]
AT3G06680	CL.21914	471	CTCCAAACA	30	0.64	0.973835	Ribosomal L29e protein family [Source:NCBI gene (formerly Entrezgene);Acc:819853]
AT3G06680	CL.21914	522	TTGAACTTA	21	0.3333333333333333	0.665228	Ribosomal L29e protein family [Source:NCBI gene (formerly Entrezgene);Acc:819853]
AT3G06680	CL.21914	472	TCCAAACAG	31	0.7	0.999856	Ribosomal L29e protein family [Source:NCBI gene (formerly Entrezgene);Acc:819853]
AT3G06680	CL.21914	655	TTTCATACC	33	0.6875	0.64887	Ribosomal L29e protein family [Source:NCBI gene (formerly Entrezgene);Acc:819853]
AT3G06680	CL.21914	383	CAATAGCTG	20	0.5833333333333334	0.684619	Ribosomal L29e protein family [Source:NCBI gene (formerly Entrezgene);Acc:819853]
AT3G06680	CL.21914	576	TTTCATCAC	22	0.1875	0.815945	Ribosomal L29e protein family [Source:NCBI gene (formerly Entrezgene);Acc:819853]
AT3G06680	CL.21914	628	CTCCAAACA	30	0.64	0.973835	Ribosomal L29e protein family [Source:NCBI gene (formerly Entrezgene);Acc:819853]
AT3G06680	CL.21914	667	TTTCATTAC	30	0.6666666666666666	0.715254	Ribosomal L29e protein family [Source:NCBI gene (formerly Entrezgene);Acc:819853]
AT3G06680	CL.21914	500	TCATACCCA	32	0.21428571428571427	0.609353	Ribosomal L29e protein family [Source:NCBI gene (formerly Entrezgene);Acc:819853]
AT3G06680	CL.21914	510	TTTCATTAC	30	0.6666666666666666	0.715254	Ribosomal L29e protein family [Source:NCBI gene (formerly Entrezgene);Acc:819853]
AT3G06680	CL.21914	498	TTTCATACC	32	0.6666666666666666	0.640091	Ribosomal L29e protein family [Source:NCBI gene (formerly Entrezgene);Acc:819853]
AT3G06680	CL.21914	480	GTGTACGAA	31	0.36363636363636365	0.762464	Ribosomal L29e protein family [Source:NCBI gene (formerly Entrezgene);Acc:819853]
AT3G06680	CL.21914	637	GTGTACGAA	31	0.36363636363636365	0.762464	Ribosomal L29e protein family [Source:NCBI gene (formerly Entrezgene);Acc:819853]
AT3G06680	CL.21914	419	TTTCATCAC	22	0.1875	0.815945	Ribosomal L29e protein family [Source:NCBI gene (formerly Entrezgene);Acc:819853]
AT3G06680	CL.21914	629	TCCAAACAG	31	0.7	0.999856	Ribosomal L29e protein family [Source:NCBI gene (formerly Entrezgene);Acc:819853]
AT3G06680	CL.21914	540	CAATAGCTG	20	0.5833333333333334	0.684619	Ribosomal L29e protein family [Source:NCBI gene (formerly Entrezgene);Acc:819853]
AT3G06680	CL.21914	473	CCAAACAGT	31	0.7407407407407407	0.99987	Ribosomal L29e protein family [Source:NCBI gene (formerly Entrezgene);Acc:819853]
AT3G09630	CL.25652	1786	TTCGACTGG	22	0.4666666666666667	0.904512	Ribosomal protein L4/L1 family [Source:NCBI gene (formerly Entrezgene);Acc:820120]
AT3G09630	CL.25652	1696	TGGGACTTG	21	0.45	0.999897	Ribosomal protein L4/L1 family [Source:NCBI gene (formerly Entrezgene);Acc:820120]
AT3G10570	CL.28917	2039	ATTTAATAG	59	0.3488372093023256	0.828624	cytochrome P450, family 77, subfamily A, polypeptide 6 [Source:NCBI gene (formerly Entrezgene);Acc:820222]
AT3G10570	CL.28917	2064	AGTGATTGG	59	0.30434782608695654	0.74553	cytochrome P450, family 77, subfamily A, polypeptide 6 [Source:NCBI gene (formerly Entrezgene);Acc:820222]
AT3G10570	CL.28917	2100	GTTGAGATT	57	0.4634146341463415	0.778631	cytochrome P450, family 77, subfamily A, polypeptide 6 [Source:NCBI gene (formerly Entrezgene);Acc:820222]
AT3G10570	CL.28917	1819	TGAAAGCTC	21	0.5714285714285714	0.742411	cytochrome P450, family 77, subfamily A, polypeptide 6 [Source:NCBI gene (formerly Entrezgene);Acc:820222]
AT3G10570	CL.28917	2010	TCTCAGCAG	54	0.34285714285714286	0.630004	cytochrome P450, family 77, subfamily A, polypeptide 6 [Source:NCBI gene (formerly Entrezgene);Acc:820222]
AT3G10570	CL.28917	2013	CAGCAGGCT	56	0.9259259259259259	0.641732	cytochrome P450, family 77, subfamily A, polypeptide 6 [Source:NCBI gene (formerly Entrezgene);Acc:820222]
AT3G10570	CL.28917	2040	TTTAATAGC	58	0.5918367346938775	0.987404	cytochrome P450, family 77, subfamily A, polypeptide 6 [Source:NCBI gene (formerly Entrezgene);Acc:820222]
AT3G11050	CL.4865	1204	CCGTATACC	26	0.7222222222222222	0.74459	ferritin 2 [Source:NCBI gene (formerly Entrezgene);Acc:820276]
AT3G11050	CL.4865	1274	GTGGAATTT	23	0.2	0.757537	ferritin 2 [Source:NCBI gene (formerly Entrezgene);Acc:820276]
AT3G11050	CL.4865	1204	CCGTATACC	26	0.7222222222222222	0.74459	ferritin 2 [Source:NCBI gene (formerly Entrezgene);Acc:820276]
AT3G11050	CL.4865	1274	GTGGAATTT	23	0.2	0.757537	ferritin 2 [Source:NCBI gene (formerly Entrezgene);Acc:820276]
AT3G11050	CL.4865	1196	ATTGAGCAC	25	0.42105263157894735	0.709646	ferritin 2 [Source:NCBI gene (formerly Entrezgene);Acc:820276]
AT3G11050	CL.4865	1196	ATTGAGCAC	25	0.42105263157894735	0.709646	ferritin 2 [Source:NCBI gene (formerly Entrezgene);Acc:820276]
AT3G11050	CL.4865	1189	TTAGAGAAT	21	0.2857142857142857	0.74803	ferritin 2 [Source:NCBI gene (formerly Entrezgene);Acc:820276]
AT3G11050	CL.4865	1189	TTAGAGAAT	21	0.2857142857142857	0.74803	ferritin 2 [Source:NCBI gene (formerly Entrezgene);Acc:820276]
AT3G11510	CL.33843	1084	TCAAACCTC	41	0.39285714285714285	0.71791	Ribosomal protein S11 family protein [Source:NCBI gene (formerly Entrezgene);Acc:820324]
AT3G11510	CL.33843	1071	ATGAATTCA	61	0.3488372093023256	0.836271	Ribosomal protein S11 family protein [Source:NCBI gene (formerly Entrezgene);Acc:820324]
AT3G11510	CL.33843	1054	GAAAACTCT	65	0.39622641509433965	0.84589	Ribosomal protein S11 family protein [Source:NCBI gene (formerly Entrezgene);Acc:820324]
AT3G11510	CL.33843	1095	TTCGAACGC	35	0.5416666666666666	0.775868	Ribosomal protein S11 family protein [Source:NCBI gene (formerly Entrezgene);Acc:820324]
AT3G11510	CL.33843	1075	ATTCAAGGG	47	0.7631578947368421	0.98579	Ribosomal protein S11 family protein [Source:NCBI gene (formerly Entrezgene);Acc:820324]
AT3G11510	CL.33843	1076	TTCAAGGGT	46	0.6333333333333333	0.819944	Ribosomal protein S11 family protein [Source:NCBI gene (formerly Entrezgene);Acc:820324]
AT3G11510	CL.33843	1096	TCGAACGCT	33	0.42857142857142855	0.757581	Ribosomal protein S11 family protein [Source:NCBI gene (formerly Entrezgene);Acc:820324]
AT3G11510	CL.33843	932	GCCGATTAC	45	0.4827586206896552	0.608059	Ribosomal protein S11 family protein [Source:NCBI gene (formerly Entrezgene);Acc:820324]
AT3G11510	CL.33843	1014	ATCGAACAT	60	0.2727272727272727	0.86134	Ribosomal protein S11 family protein [Source:NCBI gene (formerly Entrezgene);Acc:820324]
AT3G11510	CL.33843	1017	GAACATACT	64	0.5121951219512195	0.746681	Ribosomal protein S11 family protein [Source:NCBI gene (formerly Entrezgene);Acc:820324]
AT3G12390	evm.model.group1.3236	764	AAACATCCA	20	0.5	0.638831	Nascent polypeptide-associated complex (NAC), alpha subunit family protein [Source:NCBI gene (formerly Entrezgene);Acc:820418]
AT3G12390	evm.model.group1.3236	900	CTTCATCAA	21	0.5	0.778245	Nascent polypeptide-associated complex (NAC), alpha subunit family protein [Source:NCBI gene (formerly Entrezgene);Acc:820418]
AT3G12390	evm.model.group1.3236	762	ATAAACATC	20	0.4666666666666667	0.894244	Nascent polypeptide-associated complex (NAC), alpha subunit family protein [Source:NCBI gene (formerly Entrezgene);Acc:820418]
AT3G12390	evm.model.group1.3236	761	TATAAACAT	20	0.4375	0.914011	Nascent polypeptide-associated complex (NAC), alpha subunit family protein [Source:NCBI gene (formerly Entrezgene);Acc:820418]
AT3G12390	evm.model.group1.3236	760	TTATAAACA	20	0.2	0.607791	Nascent polypeptide-associated complex (NAC), alpha subunit family protein [Source:NCBI gene (formerly Entrezgene);Acc:820418]
AT3G12500	CL.33350	1612	ATGAACGTT	156	0.34782608695652173	0.664541	basic chitinase [Source:NCBI gene (formerly Entrezgene);Acc:820429]
AT3G12500	CL.33350	1587	GACAAACAG	148	0.425531914893617	0.700183	basic chitinase [Source:NCBI gene (formerly Entrezgene);Acc:820429]
AT3G12500	CL.18174	848	TCGAATACT	38	0.5666666666666667	0.991383	basic chitinase [Source:NCBI gene (formerly Entrezgene);Acc:820429]
AT3G12500	CL.18174	657	CAAAACCGC	20	0.6666666666666666	0.72514	basic chitinase [Source:NCBI gene (formerly Entrezgene);Acc:820429]
AT3G12500	CL.33350	1588	ACAAACAGC	151	0.5192307692307693	0.829117	basic chitinase [Source:NCBI gene (formerly Entrezgene);Acc:820429]
AT3G12500	CL.18174	1299	CAGCAATAA	20	0.2631578947368421	0.753966	basic chitinase [Source:NCBI gene (formerly Entrezgene);Acc:820429]
AT3G12500	CL.18174	1212	ACAAACAGC	110	0.5769230769230769	0.865916	basic chitinase [Source:NCBI gene (formerly Entrezgene);Acc:820429]
AT3G12500	evm.model.group4.339	1102	CAGCAGAGT	99	0.4027777777777778	0.804792	basic chitinase [Source:NCBI gene (formerly Entrezgene);Acc:820429]
AT3G12500	CL.33350	1455	ACGTATATG	89	0.6851851851851852	0.738846	basic chitinase [Source:NCBI gene (formerly Entrezgene);Acc:820429]
AT3G12500	CL.18174	809	ACGAATGCA	28	0.8181818181818182	0.60253	basic chitinase [Source:NCBI gene (formerly Entrezgene);Acc:820429]
AT3G12500	evm.model.group4.339	1096	GACAAACAG	101	0.45901639344262296	0.753723	basic chitinase [Source:NCBI gene (formerly Entrezgene);Acc:820429]
AT3G12500	CL.33350	1414	CCATAGTTC	81	0.6842105263157895	0.649508	basic chitinase [Source:NCBI gene (formerly Entrezgene);Acc:820429]
AT3G12500	evm.model.utg2157_1174894_1545155__.8	938	CATGATCCT	61	0.2857142857142857	0.831196	basic chitinase [Source:NCBI gene (formerly Entrezgene);Acc:820429]
AT3G12500	evm.model.group4.339	1097	ACAAACAGC	104	0.5540540540540541	0.855397	basic chitinase [Source:NCBI gene (formerly Entrezgene);Acc:820429]
AT3G12500	evm.model.utg2157_1174894_1545155__.8	659	GTCGACGGC	24	0.5555555555555556	0.889776	basic chitinase [Source:NCBI gene (formerly Entrezgene);Acc:820429]
AT3G12500	CL.33350	1647	TTGAATTGC	149	0.22950819672131148	0.771587	basic chitinase [Source:NCBI gene (formerly Entrezgene);Acc:820429]
AT3G12500	evm.model.group4.339	733	TCGAATACT	29	0.6086956521739131	0.994214	basic chitinase [Source:NCBI gene (formerly Entrezgene);Acc:820429]
AT3G12500	evm.model.utg2157_1174894_1545155__.8	891	CGAAACCAG	62	0.23809523809523808	0.789607	basic chitinase [Source:NCBI gene (formerly Entrezgene);Acc:820429]
AT3G12500	CL.33350	1590	AAACAGCAG	163	0.7216494845360825	0.850524	basic chitinase [Source:NCBI gene (formerly Entrezgene);Acc:820429]
AT3G12500	evm.model.utg2157_1174894_1545155__.8	1193	ACAAACAGC	159	0.5412844036697247	0.844229	basic chitinase [Source:NCBI gene (formerly Entrezgene);Acc:820429]
AT3G12500	evm.model.group4.339	1155	GTTGAATTG	89	0.21052631578947367	0.641456	basic chitinase [Source:NCBI gene (formerly Entrezgene);Acc:820429]
AT3G12500	CL.18174	1236	ATGAACGTT	111	0.3493975903614458	0.650228	basic chitinase [Source:NCBI gene (formerly Entrezgene);Acc:820429]
AT3G12500	CL.18174	1208	CACGACAAA	103	0.7413793103448276	0.764869	basic chitinase [Source:NCBI gene (formerly Entrezgene);Acc:820429]
AT3G12500	CL.18174	1214	AAACAGCAG	121	0.7058823529411765	0.823696	basic chitinase [Source:NCBI gene (formerly Entrezgene);Acc:820429]
AT3G12500	evm.model.utg2157_1174894_1545155__.8	1019	CCATAGTTC	90	0.6842105263157895	0.622095	basic chitinase [Source:NCBI gene (formerly Entrezgene);Acc:820429]
AT3G12500	evm.model.utg2157_1174894_1545155__.8	1198	CAGCAGAGT	154	0.4166666666666667	0.697416	basic chitinase [Source:NCBI gene (formerly Entrezgene);Acc:820429]
AT3G12500	CL.33350	1646	GTTGAATTG	143	0.2184873949579832	0.606973	basic chitinase [Source:NCBI gene (formerly Entrezgene);Acc:820429]
AT3G12500	CL.33350	1593	CAGCAGAGT	144	0.4215686274509804	0.735599	basic chitinase [Source:NCBI gene (formerly Entrezgene);Acc:820429]
AT3G12500	evm.model.utg2157_1174894_1545155__.8	978	AGGCAGAAG	68	0.625	0.734194	basic chitinase [Source:NCBI gene (formerly Entrezgene);Acc:820429]
AT3G12500	evm.model.group4.339	732	ATCGAATAC	28	0.5	0.873783	basic chitinase [Source:NCBI gene (formerly Entrezgene);Acc:820429]
AT3G12500	CL.33350	1619	TTAAATTAA	159	0.3619047619047619	0.611888	basic chitinase [Source:NCBI gene (formerly Entrezgene);Acc:820429]
AT3G12500	evm.model.utg2157_1174894_1545155__.8	829	TCGAATACT	46	0.4594594594594595	0.957062	basic chitinase [Source:NCBI gene (formerly Entrezgene);Acc:820429]
AT3G12500	evm.model.group4.339	801	CAGCAGACC	32	0.5454545454545454	0.659495	basic chitinase [Source:NCBI gene (formerly Entrezgene);Acc:820429]
AT3G12500	CL.18174	1263	TATGAACGT	24	0.7058823529411765	0.993312	basic chitinase [Source:NCBI gene (formerly Entrezgene);Acc:820429]
AT3G12500	evm.model.utg2157_1174894_1545155__.8	1217	ATGAACGTT	163	0.3524590163934426	0.65108	basic chitinase [Source:NCBI gene (formerly Entrezgene);Acc:820429]
AT3G12500	CL.33350	1584	CACGACAAA	143	0.6785714285714286	0.740243	basic chitinase [Source:NCBI gene (formerly Entrezgene);Acc:820429]
AT3G12500	evm.model.utg2157_1174894_1545155__.8	1195	AAACAGCAG	173	0.7184466019417476	0.829806	basic chitinase [Source:NCBI gene (formerly Entrezgene);Acc:820429]
AT3G12500	CL.18174	655	TTCAAAACC	21	0.5294117647058824	0.871996	basic chitinase [Source:NCBI gene (formerly Entrezgene);Acc:820429]
AT3G12500	CL.18174	1211	GACAAACAG	107	0.47761194029850745	0.761816	basic chitinase [Source:NCBI gene (formerly Entrezgene);Acc:820429]
AT3G12500	evm.model.utg2157_1174894_1545155__.8	1252	TTGAATTGC	159	0.23846153846153847	0.726548	basic chitinase [Source:NCBI gene (formerly Entrezgene);Acc:820429]
AT3G12500	CL.18174	997	AGGCAGAAG	52	0.7333333333333333	0.732358	basic chitinase [Source:NCBI gene (formerly Entrezgene);Acc:820429]
AT3G12500	CL.33350	1498	GATGAGATT	89	0.578125	0.878935	basic chitinase [Source:NCBI gene (formerly Entrezgene);Acc:820429]
AT3G12500	CL.33350	1223	ATCGAATAC	34	0.3333333333333333	0.801366	basic chitinase [Source:NCBI gene (formerly Entrezgene);Acc:820429]
AT3G12500	CL.33350	1373	AGGCAGAAG	58	0.6285714285714286	0.684162	basic chitinase [Source:NCBI gene (formerly Entrezgene);Acc:820429]
AT3G12500	evm.model.group4.339	1149	ATGAACGTT	22	0.8	0.977352	basic chitinase [Source:NCBI gene (formerly Entrezgene);Acc:820429]
AT3G12500	CL.18174	830	CCGAAGCCA	31	0.5789473684210527	0.711388	basic chitinase [Source:NCBI gene (formerly Entrezgene);Acc:820429]
AT3G12500	evm.model.utg2157_1174894_1545155__.8	790	ACGAATGCA	34	0.7333333333333333	0.632761	basic chitinase [Source:NCBI gene (formerly Entrezgene);Acc:820429]
AT3G12500	CL.18174	1248	TTGAATAAA	115	0.8823529411764706	0.922849	basic chitinase [Source:NCBI gene (formerly Entrezgene);Acc:820429]
AT3G12500	CL.18174	1066	TATTATCTA	81	0.5434782608695652	0.731642	basic chitinase [Source:NCBI gene (formerly Entrezgene);Acc:820429]
AT3G12500	CL.18174	916	CAGCAGACC	37	0.5384615384615384	0.741648	basic chitinase [Source:NCBI gene (formerly Entrezgene);Acc:820429]
AT3G12500	CL.33350	1383	TTGTAGGAA	68	0.8275862068965517	0.757331	basic chitinase [Source:NCBI gene (formerly Entrezgene);Acc:820429]
AT3G12500	CL.18174	1063	GTCTATTAT	68	0.5757575757575758	0.603521	basic chitinase [Source:NCBI gene (formerly Entrezgene);Acc:820429]
AT3G12500	evm.model.group4.339	1093	CACGACAAA	98	0.7321428571428571	0.751777	basic chitinase [Source:NCBI gene (formerly Entrezgene);Acc:820429]
AT3G12500	CL.33350	1315	ACCGATCTA	53	0.38461538461538464	0.741518	basic chitinase [Source:NCBI gene (formerly Entrezgene);Acc:820429]
AT3G12500	CL.18174	1247	ATTGAATAA	116	0.8952380952380953	0.993606	basic chitinase [Source:NCBI gene (formerly Entrezgene);Acc:820429]
AT3G12500	CL.18174	843	GCGTATCGA	36	0.625	0.623237	basic chitinase [Source:NCBI gene (formerly Entrezgene);Acc:820429]
AT3G12500	evm.model.utg2157_1174894_1545155__.8	1191	CGACAAACA	150	0.46464646464646464	0.889204	basic chitinase [Source:NCBI gene (formerly Entrezgene);Acc:820429]
AT3G12500	evm.model.utg2157_1174894_1545155__.8	920	ACCGATCTA	63	0.41304347826086957	0.827467	basic chitinase [Source:NCBI gene (formerly Entrezgene);Acc:820429]
AT3G12500	evm.model.group4.339	795	CGAAACCAG	38	0.2608695652173913	0.848962	basic chitinase [Source:NCBI gene (formerly Entrezgene);Acc:820429]
AT3G12500	evm.model.group4.339	694	ACGAATGCA	20	0.7142857142857143	0.610288	basic chitinase [Source:NCBI gene (formerly Entrezgene);Acc:820429]
AT3G12500	evm.model.utg2157_1174894_1545155__.8	811	CCGAAGCCA	38	0.5652173913043478	0.694516	basic chitinase [Source:NCBI gene (formerly Entrezgene);Acc:820429]
AT3G12500	evm.model.utg2157_1174894_1545155__.8	897	CAGCAGACC	51	0.5	0.694508	basic chitinase [Source:NCBI gene (formerly Entrezgene);Acc:820429]
AT3G12500	evm.model.group4.339	1133	TTGAATAAA	108	0.875	0.899397	basic chitinase [Source:NCBI gene (formerly Entrezgene);Acc:820429]
AT3G12500	CL.18174	939	ACCGATCTA	48	0.38235294117647056	0.887741	basic chitinase [Source:NCBI gene (formerly Entrezgene);Acc:820429]
AT3G12500	CL.18174	1264	ATGAACGTT	25	0.8235294117647058	0.978266	basic chitinase [Source:NCBI gene (formerly Entrezgene);Acc:820429]
AT3G12500	CL.33350	1206	CCGAAGCCA	27	0.5	0.710114	basic chitinase [Source:NCBI gene (formerly Entrezgene);Acc:820429]
AT3G12500	evm.model.utg2157_1174894_1545155__.8	738	GCCAACAGG	26	0.5555555555555556	0.647028	basic chitinase [Source:NCBI gene (formerly Entrezgene);Acc:820429]
AT3G12500	CL.33350	1586	CGACAAACA	143	0.43617021276595747	0.807335	basic chitinase [Source:NCBI gene (formerly Entrezgene);Acc:820429]
AT3G12500	CL.18174	1217	CAGCAGAGT	107	0.40789473684210525	0.741824	basic chitinase [Source:NCBI gene (formerly Entrezgene);Acc:820429]
AT3G12500	evm.model.group4.339	1148	TATGAACGT	21	0.6428571428571429	0.984301	basic chitinase [Source:NCBI gene (formerly Entrezgene);Acc:820429]
AT3G12500	evm.model.group4.339	1095	CGACAAACA	98	0.48333333333333334	0.77136	basic chitinase [Source:NCBI gene (formerly Entrezgene);Acc:820429]
AT3G12500	evm.model.utg2157_1174894_1545155__.8	773	CATCATCAA	36	0.32142857142857145	0.67033	basic chitinase [Source:NCBI gene (formerly Entrezgene);Acc:820429]
AT3G12500	CL.18174	847	ATCGAATAC	36	0.4782608695652174	0.810132	basic chitinase [Source:NCBI gene (formerly Entrezgene);Acc:820429]
AT3G12500	CL.18174	656	TCAAAACCG	21	0.5384615384615384	0.725141	basic chitinase [Source:NCBI gene (formerly Entrezgene);Acc:820429]
AT3G12500	evm.model.utg2157_1174894_1545155__.8	1060	ACGTATATG	96	0.6842105263157895	0.739847	basic chitinase [Source:NCBI gene (formerly Entrezgene);Acc:820429]
AT3G12500	evm.model.utg2157_1174894_1545155__.8	1103	GATGAGATT	97	0.5882352941176471	0.864692	basic chitinase [Source:NCBI gene (formerly Entrezgene);Acc:820429]
AT3G12500	evm.model.utg2157_1174894_1545155__.8	1047	TATTATCTA	110	0.47619047619047616	0.647133	basic chitinase [Source:NCBI gene (formerly Entrezgene);Acc:820429]
AT3G12500	evm.model.group4.339	728	GCGTATCGA	28	0.6923076923076923	0.662337	basic chitinase [Source:NCBI gene (formerly Entrezgene);Acc:820429]
AT3G12500	evm.model.utg2157_1174894_1545155__.8	710	CTGGATTCC	24	0.2857142857142857	0.913853	basic chitinase [Source:NCBI gene (formerly Entrezgene);Acc:820429]
AT3G12500	CL.18174	1271	TTGAATTGC	90	0.2857142857142857	0.719099	basic chitinase [Source:NCBI gene (formerly Entrezgene);Acc:820429]
AT3G12500	evm.model.utg2157_1174894_1545155__.8	1192	GACAAACAG	156	0.44554455445544555	0.713758	basic chitinase [Source:NCBI gene (formerly Entrezgene);Acc:820429]
AT3G12500	CL.33350	1333	CATGATCCT	51	0.2972972972972973	0.893061	basic chitinase [Source:NCBI gene (formerly Entrezgene);Acc:820429]
AT3G12500	evm.model.utg2157_1174894_1545155__.8	828	ATCGAATAC	44	0.3448275862068966	0.666751	basic chitinase [Source:NCBI gene (formerly Entrezgene);Acc:820429]
AT3G12500	CL.18174	792	CATCATCAA	32	0.4	0.77669	basic chitinase [Source:NCBI gene (formerly Entrezgene);Acc:820429]
AT3G12500	evm.model.group4.339	998	ATGTAGTCG	83	0.3076923076923077	0.606205	basic chitinase [Source:NCBI gene (formerly Entrezgene);Acc:820429]
AT3G12500	evm.model.group4.339	882	AGGCAGAAG	45	0.7142857142857143	0.680867	basic chitinase [Source:NCBI gene (formerly Entrezgene);Acc:820429]
AT3G12500	CL.33350	1286	CGAAACCAG	52	0.23529411764705882	0.844811	basic chitinase [Source:NCBI gene (formerly Entrezgene);Acc:820429]
AT3G12500	CL.18174	1079	ACGTATATG	68	0.6756756756756757	0.630495	basic chitinase [Source:NCBI gene (formerly Entrezgene);Acc:820429]
AT3G12500	CL.33350	1292	CAGCAGACC	45	0.5	0.663418	basic chitinase [Source:NCBI gene (formerly Entrezgene);Acc:820429]
AT3G12500	evm.model.group4.339	1007	GATGAGATT	60	0.5416666666666666	0.958643	basic chitinase [Source:NCBI gene (formerly Entrezgene);Acc:820429]
AT3G12500	CL.33350	1405	GATGAGCTA	73	0.3023255813953488	0.613766	basic chitinase [Source:NCBI gene (formerly Entrezgene);Acc:820429]
AT3G12500	evm.model.utg2157_1174894_1545155__.8	988	TTGTAGGAA	79	0.8055555555555556	0.769734	basic chitinase [Source:NCBI gene (formerly Entrezgene);Acc:820429]
AT3G12500	CL.18174	678	GTCGACGGC	20	0.5714285714285714	0.936617	basic chitinase [Source:NCBI gene (formerly Entrezgene);Acc:820429]
AT3G12500	CL.18174	1210	CGACAAACA	103	0.515625	0.828343	basic chitinase [Source:NCBI gene (formerly Entrezgene);Acc:820429]
AT3G12500	evm.model.group4.339	715	CCGAAGCCA	22	0.5384615384615384	0.693573	basic chitinase [Source:NCBI gene (formerly Entrezgene);Acc:820429]
AT3G12500	CL.18174	729	CTGGATTCC	20	0.23529411764705882	0.891179	basic chitinase [Source:NCBI gene (formerly Entrezgene);Acc:820429]
AT3G12500	CL.18174	1007	TTGTAGGAA	61	0.7777777777777778	0.75424	basic chitinase [Source:NCBI gene (formerly Entrezgene);Acc:820429]
AT3G12500	CL.18174	910	CGAAACCAG	46	0.2413793103448276	0.775498	basic chitinase [Source:NCBI gene (formerly Entrezgene);Acc:820429]
AT3G12500	evm.model.group4.339	892	TTGTAGGAA	54	0.7619047619047619	0.711438	basic chitinase [Source:NCBI gene (formerly Entrezgene);Acc:820429]
AT3G12500	evm.model.group4.339	824	ACCGATCTA	40	0.3448275862068966	0.793319	basic chitinase [Source:NCBI gene (formerly Entrezgene);Acc:820429]
AT3G12500	CL.33350	1224	TCGAATACT	35	0.4482758620689655	0.979682	basic chitinase [Source:NCBI gene (formerly Entrezgene);Acc:820429]
AT3G12500	evm.model.group4.339	1132	ATTGAATAA	109	0.89	0.990804	basic chitinase [Source:NCBI gene (formerly Entrezgene);Acc:820429]
AT3G12500	evm.model.group4.339	951	TATTATCTA	72	0.5	0.664891	basic chitinase [Source:NCBI gene (formerly Entrezgene);Acc:820429]
AT3G12500	evm.model.utg2157_1174894_1545155__.8	1010	GATGAGCTA	83	0.3125	0.609809	basic chitinase [Source:NCBI gene (formerly Entrezgene);Acc:820429]
AT3G12500	evm.model.group4.339	1099	AAACAGCAG	113	0.6875	0.838872	basic chitinase [Source:NCBI gene (formerly Entrezgene);Acc:820429]
AT3G12500	evm.model.group4.339	1156	TTGAATTGC	85	0.2727272727272727	0.768776	basic chitinase [Source:NCBI gene (formerly Entrezgene);Acc:820429]
AT3G12500	evm.model.group4.339	677	CATCATCAA	23	0.3684210526315789	0.858613	basic chitinase [Source:NCBI gene (formerly Entrezgene);Acc:820429]
AT3G12500	evm.model.group4.339	964	ACGTATATG	63	0.6857142857142857	0.613828	basic chitinase [Source:NCBI gene (formerly Entrezgene);Acc:820429]
AT3G12500	evm.model.group4.339	878	TCGGAGGCA	48	0.3142857142857143	0.621772	basic chitinase [Source:NCBI gene (formerly Entrezgene);Acc:820429]
AT3G12500	CL.18174	1122	GATGAGATT	65	0.54	0.947137	basic chitinase [Source:NCBI gene (formerly Entrezgene);Acc:820429]
AT3G12500	evm.model.utg2157_1174894_1545155__.8	1189	CACGACAAA	150	0.6931818181818182	0.772452	basic chitinase [Source:NCBI gene (formerly Entrezgene);Acc:820429]
AT3G12587	evm.model.group12.875	438	TCTTAAAAG	20	0.42857142857142855	0.869007	Oligosaccaryltransferase [Source:NCBI gene (formerly Entrezgene);Acc:6240849]
AT3G12587	evm.model.group12.875	446	GTTAATTGA	20	0.2222222222222222	0.756682	Oligosaccaryltransferase [Source:NCBI gene (formerly Entrezgene);Acc:6240849]
AT3G13920	evm.model.group7.1783	2094	TCCGATTGT	29	0.6363636363636364	0.917269	eukaryotic translation initiation factor 4A1 [Source:NCBI gene (formerly Entrezgene);Acc:820605]
AT3G13920	evm.model.group7.1783	2019	ATGAATAAT	37	0.1875	0.898272	eukaryotic translation initiation factor 4A1 [Source:NCBI gene (formerly Entrezgene);Acc:820605]
AT3G13920	CL.28684	2060	ACCGATTCC	29	0.4166666666666667	0.967827	eukaryotic translation initiation factor 4A1 [Source:NCBI gene (formerly Entrezgene);Acc:820605]
AT3G13920	evm.model.group7.1783	1963	GTGCACTCT	25	0.3125	0.670253	eukaryotic translation initiation factor 4A1 [Source:NCBI gene (formerly Entrezgene);Acc:820605]
AT3G13920	CL.28684	2114	TAAAAGCAA	20	1.0	0.620993	eukaryotic translation initiation factor 4A1 [Source:NCBI gene (formerly Entrezgene);Acc:820605]
AT3G13920	evm.model.group7.1783	2124	AGGCAGAAC	24	0.8235294117647058	0.992654	eukaryotic translation initiation factor 4A1 [Source:NCBI gene (formerly Entrezgene);Acc:820605]
AT3G13920	CL.28684	2052	CTAAACCTA	25	0.5	0.667078	eukaryotic translation initiation factor 4A1 [Source:NCBI gene (formerly Entrezgene);Acc:820605]
AT3G13920	CL.28684	2043	TGATACCCT	24	0.631578947368421	0.992706	eukaryotic translation initiation factor 4A1 [Source:NCBI gene (formerly Entrezgene);Acc:820605]
AT3G13920	CL.28684	1985	GATGAGATG	31	0.2727272727272727	0.767991	eukaryotic translation initiation factor 4A1 [Source:NCBI gene (formerly Entrezgene);Acc:820605]
AT3G13920	CL.28684	1930	TGAAAGTGC	21	0.6666666666666666	0.822066	eukaryotic translation initiation factor 4A1 [Source:NCBI gene (formerly Entrezgene);Acc:820605]
AT3G13920	evm.model.group7.1783	2069	TCTGATACC	25	0.5555555555555556	0.896917	eukaryotic translation initiation factor 4A1 [Source:NCBI gene (formerly Entrezgene);Acc:820605]
AT3G13920	CL.28684	1991	ATGAATAAT	36	0.1935483870967742	0.907638	eukaryotic translation initiation factor 4A1 [Source:NCBI gene (formerly Entrezgene);Acc:820605]
AT3G13920	evm.model.group7.1783	2088	ACCGATTCC	29	0.4166666666666667	0.967827	eukaryotic translation initiation factor 4A1 [Source:NCBI gene (formerly Entrezgene);Acc:820605]
AT3G13920	CL.28684	2041	TCTGATACC	25	0.5555555555555556	0.896917	eukaryotic translation initiation factor 4A1 [Source:NCBI gene (formerly Entrezgene);Acc:820605]
AT3G13920	evm.model.group7.1783	1958	TGAAAGTGC	21	0.6666666666666666	0.822066	eukaryotic translation initiation factor 4A1 [Source:NCBI gene (formerly Entrezgene);Acc:820605]
AT3G13920	evm.model.group7.1783	2080	CTAAACCTA	25	0.5	0.667078	eukaryotic translation initiation factor 4A1 [Source:NCBI gene (formerly Entrezgene);Acc:820605]
AT3G13920	CL.28684	2066	TCCGATTGT	29	0.6363636363636364	0.917269	eukaryotic translation initiation factor 4A1 [Source:NCBI gene (formerly Entrezgene);Acc:820605]
AT3G13920	CL.28684	2018	ATGTAGGCA	21	1.0	0.742987	eukaryotic translation initiation factor 4A1 [Source:NCBI gene (formerly Entrezgene);Acc:820605]
AT3G13920	evm.model.group7.1783	2046	ATGTAGGCA	21	1.0	0.742987	eukaryotic translation initiation factor 4A1 [Source:NCBI gene (formerly Entrezgene);Acc:820605]
AT3G13920	evm.model.group7.1783	2142	TAAAAGCAA	20	1.0	0.620993	eukaryotic translation initiation factor 4A1 [Source:NCBI gene (formerly Entrezgene);Acc:820605]
AT3G13920	evm.model.group7.1783	2071	TGATACCCT	24	0.631578947368421	0.992706	eukaryotic translation initiation factor 4A1 [Source:NCBI gene (formerly Entrezgene);Acc:820605]
AT3G13920	CL.28684	2096	AGGCAGAAC	24	0.8235294117647058	0.992654	eukaryotic translation initiation factor 4A1 [Source:NCBI gene (formerly Entrezgene);Acc:820605]
AT3G13920	evm.model.group7.1783	2013	GATGAGATG	29	0.3157894736842105	0.785208	eukaryotic translation initiation factor 4A1 [Source:NCBI gene (formerly Entrezgene);Acc:820605]
AT3G13920	evm.model.group7.1783	2139	TTCTAAAAG	22	0.6153846153846154	0.84999	eukaryotic translation initiation factor 4A1 [Source:NCBI gene (formerly Entrezgene);Acc:820605]
AT3G13920	CL.28684	2098	GCAGAACTC	22	0.25	0.604424	eukaryotic translation initiation factor 4A1 [Source:NCBI gene (formerly Entrezgene);Acc:820605]
AT3G13920	evm.model.group7.1783	2126	GCAGAACTC	22	0.25	0.604424	eukaryotic translation initiation factor 4A1 [Source:NCBI gene (formerly Entrezgene);Acc:820605]
AT3G13920	CL.28684	2111	TTCTAAAAG	22	0.6153846153846154	0.84999	eukaryotic translation initiation factor 4A1 [Source:NCBI gene (formerly Entrezgene);Acc:820605]
AT3G14360	CL.25802	2394	AGAGACTCT	118	0.15454545454545454	0.712733	alpha/beta-Hydrolases superfamily protein [Source:NCBI gene (formerly Entrezgene);Acc:820657]
AT3G14360	CL.25802	2290	AGAAATATT	101	0.15789473684210525	0.804425	alpha/beta-Hydrolases superfamily protein [Source:NCBI gene (formerly Entrezgene);Acc:820657]
AT3G14360	CL.25802	2225	CAAGAGAAG	62	0.6129032258064516	0.613626	alpha/beta-Hydrolases superfamily protein [Source:NCBI gene (formerly Entrezgene);Acc:820657]
AT3G14360	CL.25802	2350	CGCAATAGA	113	0.7205882352941176	0.873095	alpha/beta-Hydrolases superfamily protein [Source:NCBI gene (formerly Entrezgene);Acc:820657]
AT3G14360	CL.25802	2403	TAGAATGTA	124	0.22448979591836735	0.734461	alpha/beta-Hydrolases superfamily protein [Source:NCBI gene (formerly Entrezgene);Acc:820657]
AT3G14360	CL.25802	2196	TAGAAATAT	54	0.22	0.999744	alpha/beta-Hydrolases superfamily protein [Source:NCBI gene (formerly Entrezgene);Acc:820657]
AT3G14360	CL.25802	2392	TAAGAGACT	114	0.3563218390804598	0.922647	alpha/beta-Hydrolases superfamily protein [Source:NCBI gene (formerly Entrezgene);Acc:820657]
AT3G14360	CL.25802	2352	CAATAGACC	115	0.5517241379310345	0.906986	alpha/beta-Hydrolases superfamily protein [Source:NCBI gene (formerly Entrezgene);Acc:820657]
AT3G14360	CL.25802	2129	GCGTATTTG	29	0.7368421052631579	0.966108	alpha/beta-Hydrolases superfamily protein [Source:NCBI gene (formerly Entrezgene);Acc:820657]
AT3G14360	CL.25802	2079	GTGGAAAGC	24	0.5882352941176471	0.896845	alpha/beta-Hydrolases superfamily protein [Source:NCBI gene (formerly Entrezgene);Acc:820657]
AT3G14360	CL.25802	2490	TCCTAGATT	20	0.4375	0.896595	alpha/beta-Hydrolases superfamily protein [Source:NCBI gene (formerly Entrezgene);Acc:820657]
AT3G14360	CL.25802	2381	GTATATACT	119	0.7833333333333333	0.649648	alpha/beta-Hydrolases superfamily protein [Source:NCBI gene (formerly Entrezgene);Acc:820657]
AT3G14360	CL.25802	2292	AAATATTAC	95	0.35384615384615387	0.760771	alpha/beta-Hydrolases superfamily protein [Source:NCBI gene (formerly Entrezgene);Acc:820657]
AT3G14360	CL.25802	2195	GTAGAAATA	52	0.19230769230769232	0.845657	alpha/beta-Hydrolases superfamily protein [Source:NCBI gene (formerly Entrezgene);Acc:820657]
AT3G14360	CL.25802	2023	GAGAAGTAC	21	0.4666666666666667	0.869547	alpha/beta-Hydrolases superfamily protein [Source:NCBI gene (formerly Entrezgene);Acc:820657]
AT3G14360	CL.25802	2080	TGGAAAGCC	25	0.38095238095238093	0.725811	alpha/beta-Hydrolases superfamily protein [Source:NCBI gene (formerly Entrezgene);Acc:820657]
AT3G14360	CL.25802	2454	ATGTAGAAT	42	0.5757575757575758	0.975595	alpha/beta-Hydrolases superfamily protein [Source:NCBI gene (formerly Entrezgene);Acc:820657]
AT3G14360	CL.25802	2456	GTAGAATAA	41	0.3548387096774194	0.798414	alpha/beta-Hydrolases superfamily protein [Source:NCBI gene (formerly Entrezgene);Acc:820657]
AT3G14360	CL.25802	2564	AACGAGAAA	28	0.4117647058823529	0.699303	alpha/beta-Hydrolases superfamily protein [Source:NCBI gene (formerly Entrezgene);Acc:820657]
AT3G14360	CL.25802	2022	AGAGAAGTA	20	0.8181818181818182	0.975733	alpha/beta-Hydrolases superfamily protein [Source:NCBI gene (formerly Entrezgene);Acc:820657]
AT3G14360	CL.25802	2157	GTCGATTAC	39	0.5555555555555556	0.857033	alpha/beta-Hydrolases superfamily protein [Source:NCBI gene (formerly Entrezgene);Acc:820657]
AT3G14360	CL.25802	2429	AGGTATAAA	111	0.28169014084507044	0.606877	alpha/beta-Hydrolases superfamily protein [Source:NCBI gene (formerly Entrezgene);Acc:820657]
AT3G14360	CL.25802	2197	AGAAATATT	54	0.21568627450980393	0.999595	alpha/beta-Hydrolases superfamily protein [Source:NCBI gene (formerly Entrezgene);Acc:820657]
AT3G14360	CL.25802	2457	TAGAATAAT	41	0.40625	0.972884	alpha/beta-Hydrolases superfamily protein [Source:NCBI gene (formerly Entrezgene);Acc:820657]
AT3G16140	evm.model.group4.992	413	AGGCAGGCT	25	0.9444444444444444	0.849407	photosystem I subunit H-1 [Source:NCBI gene (formerly Entrezgene);Acc:820859]
AT3G16140	evm.model.group4.992	400	TTCCAGGCC	24	1.0	0.996729	photosystem I subunit H-1 [Source:NCBI gene (formerly Entrezgene);Acc:820859]
AT3G16640	CL.22857	1104	CAAGACTAC	27	0.30434782608695654	0.999851	translationally controlled tumor protein [Source:NCBI gene (formerly Entrezgene);Acc:820916]
AT3G16640	CL.22857	913	GTTTATTCC	31	0.47368421052631576	0.687616	translationally controlled tumor protein [Source:NCBI gene (formerly Entrezgene);Acc:820916]
AT3G16640	CL.22857	1060	TTCTAGAAG	25	0.3	0.69362	translationally controlled tumor protein [Source:NCBI gene (formerly Entrezgene);Acc:820916]
AT3G16640	CL.22857	1299	ATGAAAAAG	24	0.2222222222222222	0.633782	translationally controlled tumor protein [Source:NCBI gene (formerly Entrezgene);Acc:820916]
AT3G16640	CL.22857	1203	AGGCATAGG	28	0.7142857142857143	0.744903	translationally controlled tumor protein [Source:NCBI gene (formerly Entrezgene);Acc:820916]
AT3G16640	CL.22857	1298	AATGAAAAA	25	0.22727272727272727	0.69219	translationally controlled tumor protein [Source:NCBI gene (formerly Entrezgene);Acc:820916]
AT3G16640	CL.22857	1020	ACGGATTCT	22	0.35	0.993952	translationally controlled tumor protein [Source:NCBI gene (formerly Entrezgene);Acc:820916]
AT3G16640	CL.22857	1102	TACAAGACT	24	0.34782608695652173	0.948332	translationally controlled tumor protein [Source:NCBI gene (formerly Entrezgene);Acc:820916]
AT3G16640	CL.22857	1294	CTTGAATGA	32	0.3333333333333333	0.619165	translationally controlled tumor protein [Source:NCBI gene (formerly Entrezgene);Acc:820916]
AT3G16640	CL.22857	1092	CGTCATCAT	29	0.5294117647058824	0.778921	translationally controlled tumor protein [Source:NCBI gene (formerly Entrezgene);Acc:820916]
AT3G16640	CL.22857	958	GGTGAGAGG	32	0.3333333333333333	0.767348	translationally controlled tumor protein [Source:NCBI gene (formerly Entrezgene);Acc:820916]
AT3G16640	CL.22857	1252	TGTGAGCAG	27	0.47619047619047616	0.75011	translationally controlled tumor protein [Source:NCBI gene (formerly Entrezgene);Acc:820916]
AT3G16640	CL.22857	900	TTGAATTGC	32	0.23076923076923078	0.684022	translationally controlled tumor protein [Source:NCBI gene (formerly Entrezgene);Acc:820916]
AT3G16640	CL.22857	1062	CTAGAAGGT	28	0.65	0.843886	translationally controlled tumor protein [Source:NCBI gene (formerly Entrezgene);Acc:820916]
AT3G16640	CL.22857	1198	TTGGAAGGC	31	0.8333333333333334	0.704269	translationally controlled tumor protein [Source:NCBI gene (formerly Entrezgene);Acc:820916]
AT3G16640	CL.22857	982	ATGGACTTG	24	0.34782608695652173	0.999775	translationally controlled tumor protein [Source:NCBI gene (formerly Entrezgene);Acc:820916]
AT3G16640	CL.22857	1125	TTTGAGATC	30	0.2608695652173913	0.987969	translationally controlled tumor protein [Source:NCBI gene (formerly Entrezgene);Acc:820916]
AT3G18740	CL.18508	616	ACCGAGTAA	24	0.6	0.610466	Ribosomal protein L7Ae/L30e/S12e/Gadd45 family protein [Source:NCBI gene (formerly Entrezgene);Acc:821405]
AT3G18740	CL.18508	1008	CTGGAGACA	32	0.6	0.90508	Ribosomal protein L7Ae/L30e/S12e/Gadd45 family protein [Source:NCBI gene (formerly Entrezgene);Acc:821405]
AT3G18740	CL.18508	580	ACCGAGTAA	30	0.5714285714285714	0.63188	Ribosomal protein L7Ae/L30e/S12e/Gadd45 family protein [Source:NCBI gene (formerly Entrezgene);Acc:821405]
AT3G18740	CL.18508	1061	ATTTAGACC	24	0.3888888888888889	0.993812	Ribosomal protein L7Ae/L30e/S12e/Gadd45 family protein [Source:NCBI gene (formerly Entrezgene);Acc:821405]
AT3G18740	CL.18508	1125	CAGAACGGT	29	0.5	0.830728	Ribosomal protein L7Ae/L30e/S12e/Gadd45 family protein [Source:NCBI gene (formerly Entrezgene);Acc:821405]
AT3G18740	CL.18508	769	TTATAATAT	35	0.12903225806451613	0.800136	Ribosomal protein L7Ae/L30e/S12e/Gadd45 family protein [Source:NCBI gene (formerly Entrezgene);Acc:821405]
AT3G18740	CL.18508	758	ATTTAGACC	21	0.3333333333333333	0.966325	Ribosomal protein L7Ae/L30e/S12e/Gadd45 family protein [Source:NCBI gene (formerly Entrezgene);Acc:821405]
AT3G18740	CL.18508	764	ACCAACTTA	25	0.3333333333333333	0.983272	Ribosomal protein L7Ae/L30e/S12e/Gadd45 family protein [Source:NCBI gene (formerly Entrezgene);Acc:821405]
AT3G18740	CL.18508	606	GACGATGCC	20	0.6666666666666666	0.687207	Ribosomal protein L7Ae/L30e/S12e/Gadd45 family protein [Source:NCBI gene (formerly Entrezgene);Acc:821405]
AT3G18740	CL.18508	539	TCACAGATC	21	0.35	0.887677	Ribosomal protein L7Ae/L30e/S12e/Gadd45 family protein [Source:NCBI gene (formerly Entrezgene);Acc:821405]
AT3G18740	CL.18508	1124	ACAGAACGG	29	0.35714285714285715	0.7245	Ribosomal protein L7Ae/L30e/S12e/Gadd45 family protein [Source:NCBI gene (formerly Entrezgene);Acc:821405]
AT3G18740	CL.18508	1067	ACCAACTTA	30	0.3333333333333333	0.940443	Ribosomal protein L7Ae/L30e/S12e/Gadd45 family protein [Source:NCBI gene (formerly Entrezgene);Acc:821405]
AT3G18740	CL.18508	909	GACGATGCC	26	0.6666666666666666	0.697707	Ribosomal protein L7Ae/L30e/S12e/Gadd45 family protein [Source:NCBI gene (formerly Entrezgene);Acc:821405]
AT3G18740	CL.18508	570	GACGATGCC	26	0.6666666666666666	0.697707	Ribosomal protein L7Ae/L30e/S12e/Gadd45 family protein [Source:NCBI gene (formerly Entrezgene);Acc:821405]
AT3G18740	CL.18508	900	CATCATTAA	27	0.38095238095238093	0.872987	Ribosomal protein L7Ae/L30e/S12e/Gadd45 family protein [Source:NCBI gene (formerly Entrezgene);Acc:821405]
AT3G18740	CL.18508	597	CATCATTAA	21	0.375	0.811047	Ribosomal protein L7Ae/L30e/S12e/Gadd45 family protein [Source:NCBI gene (formerly Entrezgene);Acc:821405]
AT3G18740	CL.18508	786	CAGAACGGT	29	0.5	0.830728	Ribosomal protein L7Ae/L30e/S12e/Gadd45 family protein [Source:NCBI gene (formerly Entrezgene);Acc:821405]
AT3G18740	CL.18508	669	CTGGAGACA	32	0.6	0.90508	Ribosomal protein L7Ae/L30e/S12e/Gadd45 family protein [Source:NCBI gene (formerly Entrezgene);Acc:821405]
AT3G18740	CL.18508	783	TTACAGAAC	32	0.2727272727272727	0.62854	Ribosomal protein L7Ae/L30e/S12e/Gadd45 family protein [Source:NCBI gene (formerly Entrezgene);Acc:821405]
AT3G18740	CL.18508	722	ATTTAGACC	24	0.3888888888888889	0.993812	Ribosomal protein L7Ae/L30e/S12e/Gadd45 family protein [Source:NCBI gene (formerly Entrezgene);Acc:821405]
AT3G18740	CL.18508	821	ACAGAACGG	24	0.36363636363636365	0.784214	Ribosomal protein L7Ae/L30e/S12e/Gadd45 family protein [Source:NCBI gene (formerly Entrezgene);Acc:821405]
AT3G18740	CL.18508	785	ACAGAACGG	29	0.35714285714285715	0.7245	Ribosomal protein L7Ae/L30e/S12e/Gadd45 family protein [Source:NCBI gene (formerly Entrezgene);Acc:821405]
AT3G18740	CL.18508	1103	ACCAACTTA	28	0.35	0.952569	Ribosomal protein L7Ae/L30e/S12e/Gadd45 family protein [Source:NCBI gene (formerly Entrezgene);Acc:821405]
AT3G18740	CL.18508	936	CATCATTAA	23	0.3888888888888889	0.900564	Ribosomal protein L7Ae/L30e/S12e/Gadd45 family protein [Source:NCBI gene (formerly Entrezgene);Acc:821405]
AT3G18740	CL.18508	1161	CAGAACGGT	26	0.5	0.795712	Ribosomal protein L7Ae/L30e/S12e/Gadd45 family protein [Source:NCBI gene (formerly Entrezgene);Acc:821405]
AT3G18740	CL.18508	561	CATCATTAA	28	0.36363636363636365	0.863932	Ribosomal protein L7Ae/L30e/S12e/Gadd45 family protein [Source:NCBI gene (formerly Entrezgene);Acc:821405]
AT3G18740	CL.18508	1122	TTACAGAAC	32	0.2727272727272727	0.62854	Ribosomal protein L7Ae/L30e/S12e/Gadd45 family protein [Source:NCBI gene (formerly Entrezgene);Acc:821405]
AT3G18740	CL.19529	533	CTGGAGACA	20	0.4666666666666667	0.676395	Ribosomal protein L7Ae/L30e/S12e/Gadd45 family protein [Source:NCBI gene (formerly Entrezgene);Acc:821405]
AT3G18740	CL.18508	1099	TTAGACCAA	30	0.3333333333333333	0.998214	Ribosomal protein L7Ae/L30e/S12e/Gadd45 family protein [Source:NCBI gene (formerly Entrezgene);Acc:821405]
AT3G18740	CL.18508	728	ACCAACTTA	30	0.3333333333333333	0.940443	Ribosomal protein L7Ae/L30e/S12e/Gadd45 family protein [Source:NCBI gene (formerly Entrezgene);Acc:821405]
AT3G18740	CL.18508	1044	CTGGAGACA	27	0.5909090909090909	0.900415	Ribosomal protein L7Ae/L30e/S12e/Gadd45 family protein [Source:NCBI gene (formerly Entrezgene);Acc:821405]
AT3G18740	CL.18508	819	TTACAGAAC	26	0.2631578947368421	0.702525	Ribosomal protein L7Ae/L30e/S12e/Gadd45 family protein [Source:NCBI gene (formerly Entrezgene);Acc:821405]
AT3G18740	CL.18508	1108	TTATAATAT	35	0.12903225806451613	0.800136	Ribosomal protein L7Ae/L30e/S12e/Gadd45 family protein [Source:NCBI gene (formerly Entrezgene);Acc:821405]
AT3G18740	CL.18508	878	TCACAGATC	21	0.35	0.887677	Ribosomal protein L7Ae/L30e/S12e/Gadd45 family protein [Source:NCBI gene (formerly Entrezgene);Acc:821405]
AT3G18740	CL.18508	955	AAGGATTTT	20	0.375	0.910122	Ribosomal protein L7Ae/L30e/S12e/Gadd45 family protein [Source:NCBI gene (formerly Entrezgene);Acc:821405]
AT3G18740	CL.18508	616	AAGGATTTT	20	0.375	0.910122	Ribosomal protein L7Ae/L30e/S12e/Gadd45 family protein [Source:NCBI gene (formerly Entrezgene);Acc:821405]
AT3G18740	CL.18508	760	TTAGACCAA	28	0.32142857142857145	0.993993	Ribosomal protein L7Ae/L30e/S12e/Gadd45 family protein [Source:NCBI gene (formerly Entrezgene);Acc:821405]
AT3G18740	CL.18508	1063	TTAGACCAA	34	0.38235294117647056	0.999755	Ribosomal protein L7Ae/L30e/S12e/Gadd45 family protein [Source:NCBI gene (formerly Entrezgene);Acc:821405]
AT3G18740	CL.18508	1158	TTACAGAAC	28	0.2631578947368421	0.652531	Ribosomal protein L7Ae/L30e/S12e/Gadd45 family protein [Source:NCBI gene (formerly Entrezgene);Acc:821405]
AT3G18740	CL.18508	1160	ACAGAACGG	26	0.4166666666666667	0.754578	Ribosomal protein L7Ae/L30e/S12e/Gadd45 family protein [Source:NCBI gene (formerly Entrezgene);Acc:821405]
AT3G18740	CL.18508	919	ACCGAGTAA	30	0.5714285714285714	0.63188	Ribosomal protein L7Ae/L30e/S12e/Gadd45 family protein [Source:NCBI gene (formerly Entrezgene);Acc:821405]
AT3G18740	CL.18508	822	CAGAACGGT	24	0.4666666666666667	0.881158	Ribosomal protein L7Ae/L30e/S12e/Gadd45 family protein [Source:NCBI gene (formerly Entrezgene);Acc:821405]
AT3G18740	CL.18508	724	TTAGACCAA	34	0.38235294117647056	0.999755	Ribosomal protein L7Ae/L30e/S12e/Gadd45 family protein [Source:NCBI gene (formerly Entrezgene);Acc:821405]
AT3G18740	CL.18508	1097	ATTTAGACC	22	0.3125	0.946758	Ribosomal protein L7Ae/L30e/S12e/Gadd45 family protein [Source:NCBI gene (formerly Entrezgene);Acc:821405]
AT3G18740	CL.18508	945	GACGATGCC	21	0.6923076923076923	0.745984	Ribosomal protein L7Ae/L30e/S12e/Gadd45 family protein [Source:NCBI gene (formerly Entrezgene);Acc:821405]
AT3G18740	CL.18508	705	CTGGAGACA	26	0.6190476190476191	0.907817	Ribosomal protein L7Ae/L30e/S12e/Gadd45 family protein [Source:NCBI gene (formerly Entrezgene);Acc:821405]
AT3G21360	CL.8794	2289	AGGGACATG	36	0.2777777777777778	0.999162	2-oxoglutarate (2OG) and Fe(II)-dependent oxygenase superfamily protein [Source:NCBI gene (formerly Entrezgene);Acc:821690]
AT3G21360	CL.8794	2191	GTCGATTTG	28	0.30434782608695654	0.941009	2-oxoglutarate (2OG) and Fe(II)-dependent oxygenase superfamily protein [Source:NCBI gene (formerly Entrezgene);Acc:821690]
AT3G21360	CL.8794	2365	TATCAACGC	31	0.8260869565217391	0.97299	2-oxoglutarate (2OG) and Fe(II)-dependent oxygenase superfamily protein [Source:NCBI gene (formerly Entrezgene);Acc:821690]
AT3G21360	CL.8794	2362	TTGTATCAA	29	0.9166666666666666	0.691983	2-oxoglutarate (2OG) and Fe(II)-dependent oxygenase superfamily protein [Source:NCBI gene (formerly Entrezgene);Acc:821690]
AT3G21360	CL.8794	2317	ATACAGACA	35	0.5384615384615384	0.971442	2-oxoglutarate (2OG) and Fe(II)-dependent oxygenase superfamily protein [Source:NCBI gene (formerly Entrezgene);Acc:821690]
AT3G21360	CL.8794	2345	TCCCAGTGT	30	0.19230769230769232	0.660633	2-oxoglutarate (2OG) and Fe(II)-dependent oxygenase superfamily protein [Source:NCBI gene (formerly Entrezgene);Acc:821690]
AT3G21360	CL.8794	2319	ACAGACATG	37	0.42424242424242425	0.99942	2-oxoglutarate (2OG) and Fe(II)-dependent oxygenase superfamily protein [Source:NCBI gene (formerly Entrezgene);Acc:821690]
AT3G21360	CL.8794	2321	AGACATGTT	36	0.35294117647058826	0.901788	2-oxoglutarate (2OG) and Fe(II)-dependent oxygenase superfamily protein [Source:NCBI gene (formerly Entrezgene);Acc:821690]
AT3G21360	CL.8794	2270	GGGGAATAG	41	0.16666666666666666	0.614419	2-oxoglutarate (2OG) and Fe(II)-dependent oxygenase superfamily protein [Source:NCBI gene (formerly Entrezgene);Acc:821690]
AT3G21360	CL.8794	2148	GTGGACTCC	20	0.35	0.999944	2-oxoglutarate (2OG) and Fe(II)-dependent oxygenase superfamily protein [Source:NCBI gene (formerly Entrezgene);Acc:821690]
AT3G21360	CL.8794	2158	TGTTATAGC	25	0.2857142857142857	0.726819	2-oxoglutarate (2OG) and Fe(II)-dependent oxygenase superfamily protein [Source:NCBI gene (formerly Entrezgene);Acc:821690]
AT3G21360	CL.8794	2271	GGGAATAGC	41	0.15384615384615385	0.843656	2-oxoglutarate (2OG) and Fe(II)-dependent oxygenase superfamily protein [Source:NCBI gene (formerly Entrezgene);Acc:821690]
AT3G22370	evm.model.group8.826	1336	TTAGACTTA	59	0.2391304347826087	0.852699	alternative oxidase 1A [Source:NCBI gene (formerly Entrezgene);Acc:821806]
AT3G22370	evm.model.group8.826	1452	TTGCAGAGC	61	0.43243243243243246	0.635693	alternative oxidase 1A [Source:NCBI gene (formerly Entrezgene);Acc:821806]
AT3G22370	CL.30153	1582	AGAGAGAGA	69	0.15789473684210525	0.755553	alternative oxidase 1A [Source:NCBI gene (formerly Entrezgene);Acc:821806]
AT3G22370	evm.model.group8.826	1500	GTTTACTTA	31	0.4090909090909091	0.679018	alternative oxidase 1A [Source:NCBI gene (formerly Entrezgene);Acc:821806]
AT3G22370	evm.model.group8.826	1310	AGTTACGAA	39	0.4482758620689655	0.770475	alternative oxidase 1A [Source:NCBI gene (formerly Entrezgene);Acc:821806]
AT3G22370	CL.30153	1440	TTAGACTTA	58	0.24444444444444444	0.855024	alternative oxidase 1A [Source:NCBI gene (formerly Entrezgene);Acc:821806]
AT3G22370	CL.30153	1604	GTTTACTTA	31	0.4090909090909091	0.679018	alternative oxidase 1A [Source:NCBI gene (formerly Entrezgene);Acc:821806]
AT3G22370	evm.model.group8.826	1486	AAAGAAGAA	60	0.1509433962264151	0.937423	alternative oxidase 1A [Source:NCBI gene (formerly Entrezgene);Acc:821806]
AT3G22370	evm.model.group8.826	1237	GACGATTAA	23	0.6666666666666666	0.662351	alternative oxidase 1A [Source:NCBI gene (formerly Entrezgene);Acc:821806]
AT3G22370	CL.30153	1590	AAAGAAGAA	60	0.1509433962264151	0.937423	alternative oxidase 1A [Source:NCBI gene (formerly Entrezgene);Acc:821806]
AT3G22370	CL.30153	1352	TTTGAGATT	26	0.7333333333333333	0.832747	alternative oxidase 1A [Source:NCBI gene (formerly Entrezgene);Acc:821806]
AT3G22370	CL.30153	1584	AGAGAGAAA	73	0.3448275862068966	0.958643	alternative oxidase 1A [Source:NCBI gene (formerly Entrezgene);Acc:821806]
AT3G22370	CL.30153	1434	TATCACTTA	61	0.5454545454545454	0.752482	alternative oxidase 1A [Source:NCBI gene (formerly Entrezgene);Acc:821806]
AT3G22370	evm.model.group8.826	1248	TTTGAGATT	27	0.6875	0.835085	alternative oxidase 1A [Source:NCBI gene (formerly Entrezgene);Acc:821806]
AT3G22370	evm.model.group8.826	1487	AAGAAGAAA	61	0.125	0.830902	alternative oxidase 1A [Source:NCBI gene (formerly Entrezgene);Acc:821806]
AT3G22370	evm.model.group8.826	1330	TATCACTTA	61	0.5454545454545454	0.752482	alternative oxidase 1A [Source:NCBI gene (formerly Entrezgene);Acc:821806]
AT3G22370	CL.30153	1556	TTGCAGAGC	61	0.43243243243243246	0.635693	alternative oxidase 1A [Source:NCBI gene (formerly Entrezgene);Acc:821806]
AT3G22370	CL.30153	1591	AAGAAGAAA	61	0.125	0.830902	alternative oxidase 1A [Source:NCBI gene (formerly Entrezgene);Acc:821806]
AT3G22370	evm.model.group8.826	1480	AGAGAGAAA	73	0.3448275862068966	0.958643	alternative oxidase 1A [Source:NCBI gene (formerly Entrezgene);Acc:821806]
AT3G22370	evm.model.group8.826	1478	AGAGAGAGA	69	0.15789473684210525	0.755553	alternative oxidase 1A [Source:NCBI gene (formerly Entrezgene);Acc:821806]
AT3G22370	CL.30153	1341	GACGATTAA	23	0.6666666666666666	0.662351	alternative oxidase 1A [Source:NCBI gene (formerly Entrezgene);Acc:821806]
AT3G22370	CL.30153	1414	AGTTACGAA	39	0.4482758620689655	0.770475	alternative oxidase 1A [Source:NCBI gene (formerly Entrezgene);Acc:821806]
AT3G22370	evm.model.group8.826	1353	GATCATACA	60	0.4	0.750929	alternative oxidase 1A [Source:NCBI gene (formerly Entrezgene);Acc:821806]
AT3G22370	CL.30153	1457	GATCATACA	60	0.4	0.750929	alternative oxidase 1A [Source:NCBI gene (formerly Entrezgene);Acc:821806]
AT3G23390	evm.model.group8.140	560	CGTCAATTA	40	0.5	0.919611	Zinc-binding ribosomal protein family protein [Source:NCBI gene (formerly Entrezgene);Acc:821920]
AT3G23390	evm.model.group8.140	482	ATTTAGATG	50	0.3170731707317073	0.714679	Zinc-binding ribosomal protein family protein [Source:NCBI gene (formerly Entrezgene);Acc:821920]
AT3G23390	CL.29177	1082	CAAGACTGA	30	0.64	0.999777	Zinc-binding ribosomal protein family protein [Source:NCBI gene (formerly Entrezgene);Acc:821920]
AT3G23390	CL.29177	994	ATTTAGATG	51	0.3333333333333333	0.718583	Zinc-binding ribosomal protein family protein [Source:NCBI gene (formerly Entrezgene);Acc:821920]
AT3G23390	evm.model.group8.140	464	TCGGACCCG	39	0.20512820512820512	0.999844	Zinc-binding ribosomal protein family protein [Source:NCBI gene (formerly Entrezgene);Acc:821920]
AT3G23390	evm.model.group8.140	544	AGACATTGT	53	0.7111111111111111	0.985473	Zinc-binding ribosomal protein family protein [Source:NCBI gene (formerly Entrezgene);Acc:821920]
AT3G23390	CL.29177	944	CTCGATTTG	36	0.38461538461538464	0.897654	Zinc-binding ribosomal protein family protein [Source:NCBI gene (formerly Entrezgene);Acc:821920]
AT3G23390	evm.model.group8.140	432	CTCGATTTG	36	0.38461538461538464	0.897654	Zinc-binding ribosomal protein family protein [Source:NCBI gene (formerly Entrezgene);Acc:821920]
AT3G23390	evm.model.group8.140	561	GTCAATTAT	37	0.5	0.985902	Zinc-binding ribosomal protein family protein [Source:NCBI gene (formerly Entrezgene);Acc:821920]
AT3G23390	evm.model.group8.140	394	GGAGACATT	25	0.2222222222222222	0.819598	Zinc-binding ribosomal protein family protein [Source:NCBI gene (formerly Entrezgene);Acc:821920]
AT3G23390	CL.29177	1056	AGACATTGT	53	0.7111111111111111	0.985473	Zinc-binding ribosomal protein family protein [Source:NCBI gene (formerly Entrezgene);Acc:821920]
AT3G23390	CL.29177	1073	GTCAATTAT	37	0.5	0.985902	Zinc-binding ribosomal protein family protein [Source:NCBI gene (formerly Entrezgene);Acc:821920]
AT3G23390	CL.29177	976	TCGGACCCG	39	0.20512820512820512	0.999844	Zinc-binding ribosomal protein family protein [Source:NCBI gene (formerly Entrezgene);Acc:821920]
AT3G23390	CL.29177	1080	ATCAAGACT	31	0.5555555555555556	0.999602	Zinc-binding ribosomal protein family protein [Source:NCBI gene (formerly Entrezgene);Acc:821920]
AT3G23390	evm.model.group8.140	540	GTTAAGACA	56	0.74	0.98636	Zinc-binding ribosomal protein family protein [Source:NCBI gene (formerly Entrezgene);Acc:821920]
[truncated: 2,732 more rows]
