# Supplementary material for: Epitranscriptomic and expression profiling in Riccia fluitans across diverse environmental conditions
Source: Comput Struct Biotechnol J. 2025 Oct 2;27:4232–45. doi: 10.1016/j.csbj.2025.10.002 (PMC12513226; doi:10.1016/j.csbj.2025.10.002)
Supplement: Supplementary file 2 — Supplementary material [file mmc2.zip › Supplementary materials/Table S26.xlsx]

## Sheet: Table S26
Table S26. Land mRNA length in significant m6A transcripts
riccia_gene_id	riccia_transcript_id	transcript_width	group	log(width)
CL.1551	evm.model.group1.1239	2600	A LAND	11.3443
CL.1827	evm.model.group1.1376	1887	A LAND	10.8819
CL.1828	CL.1828.1	2463	A LAND	11.2662
CL.1856	CL.1856.1	7531	A LAND	12.8786
CL.1856	CL.1856.2	7406	A LAND	12.8545
CL.1972	evm.model.group1.1773	1508	A LAND	10.5584
CL.2436	evm.model.group1.2002	949	A LAND	9.89026
CL.2489	CL.2489.2	4901	A LAND	12.2589
CL.2489	evm.model.group1.2089	7476	A LAND	12.8681
CL.2501	evm.model.group1.2095	1846	A LAND	10.8502
CL.2633	evm.model.group1.2199	2536	A LAND	11.3083
CL.2801	evm.model.group1.2268	3167	A LAND	11.6289
CL.2952	evm.model.group1.2357	2817	A LAND	11.4599
CL.2978	evm.model.group1.2373	2827	A LAND	11.4651
CL.3491	evm.model.group1.2782	592	A LAND	9.20945
CL.3685	evm.model.group1.2889	2699	A LAND	11.3982
CL.3690	CL.3690.1	32080	A LAND	14.9694
CL.3690	CL.3690.2	41270	A LAND	15.3328
CL.3690	CL.3690.3	11740	A LAND	13.5191
CL.3690	CL.3690.4	11740	A LAND	13.5191
CL.3690	CL.3690.5	32058	A LAND	14.9684
CL.3690	CL.3690.6	32040	A LAND	14.9676
CL.3690	CL.3690.7	1147	A LAND	10.1636
CL.3690	evm.model.group1.2891	41135	A LAND	15.3281
CL.3690	CL.3690.9	1355	A LAND	10.4041
CL.3690	CL.3690.10	30885	A LAND	14.9146
CL.3690	CL.3690.11	21693	A LAND	14.4049
CL.3690	CL.3690.12	1338	A LAND	10.3859
CL.3690	CL.3690.14	10528	A LAND	13.3619
CL.3690	CL.3690.15	10526	A LAND	13.3617
CL.3690	CL.3690.16	1301	A LAND	10.3454
CL.3996	evm.model.group1.3055	3226	A LAND	11.6555
CL.4268	CL.4268.1	2698	A LAND	11.3977
CL.4333	evm.model.group1.3267	1612	A LAND	10.6546
CL.4520	evm.model.group1.3418	1428	A LAND	10.4798
CL.4865	CL.4865.2	2978	A LAND	11.5401
CL.4865	CL.4865.3	2978	A LAND	11.5401
CL.4865	CL.4865.5	2716	A LAND	11.4073
CL.4865	CL.4865.6	2716	A LAND	11.4073
CL.4865	CL.4865.7	2700	A LAND	11.3987
CL.4865	CL.4865.8	2700	A LAND	11.3987
CL.4865	CL.4865.9	2659	A LAND	11.3767
CL.5086	CL.5086.3	1740	A LAND	10.7649
CL.5086	evm.model.group10.406	1406	A LAND	10.4574
CL.5086	evm.model.group10.407	1310	A LAND	10.3554
CL.5159	evm.model.group10.455	2311	A LAND	11.1743
CL.5920	evm.model.group10.1136	1932	A LAND	10.9159
CL.6238	evm.model.group10.1372	2339	A LAND	11.1917
CL.6638	evm.model.group11.254	2142	A LAND	11.0647
CL.6664	evm.model.group11.265	2248	A LAND	11.1344
CL.6872	evm.model.group11.423	713	A LAND	9.47776
CL.6999	evm.model.group11.485	1451	A LAND	10.5028
CL.7086	CL.7086.2	939	A LAND	9.87498
CL.7123	CL.7123.3	6312	A LAND	12.6239
CL.7221	CL.7221.2	110470	A LAND	16.7533
CL.7221	CL.7221.3	110470	A LAND	16.7533
CL.7221	CL.7221.4	110470	A LAND	16.7533
CL.7221	CL.7221.5	110467	A LAND	16.7533
CL.7221	CL.7221.6	110315	A LAND	16.7513
CL.7221	CL.7221.7	5420	A LAND	12.4041
CL.7305	evm.model.group11.734	165	A LAND	7.36632
CL.7586	evm.model.group11.1003	832	A LAND	9.70044
CL.7586	evm.model.group11.1004	4612	A LAND	12.1712
CL.7794	evm.model.group11.1124	1543	A LAND	10.5915
CL.7794	evm.model.group11.1125	1824	A LAND	10.8329
CL.7939	evm.model.group12.123	2344	A LAND	11.1948
CL.8035	CL.8035.2	12450	A LAND	13.6039
CL.8035	evm.model.group12.166	12144	A LAND	13.568
CL.8077	evm.model.group12.176	2807	A LAND	11.4548
CL.8077	evm.model.group12.178	2448	A LAND	11.2574
CL.8794	evm.model.group12.946	1786	A LAND	10.8025
CL.9341	evm.model.group13.137	1223	A LAND	10.2562
CL.9877	evm.model.group13.465	1719	A LAND	10.7474
CL.9930	evm.model.group16.8	6006	A LAND	12.5522
CL.10551	CL.10551.4	5934	A LAND	12.5348
CL.10873	evm.model.group2.106	5232	A LAND	12.3531
CL.11387	evm.model.group2.446	3285	A LAND	11.6817
CL.11683	evm.model.group2.643	2600	A LAND	11.3443
CL.11766	evm.model.group2.686	2782	A LAND	11.4419
CL.13939	CL.13939.2	2572	A LAND	11.3287
CL.13939	CL.13939.3	2539	A LAND	11.31
CL.13939	evm.model.group2.2249	1828	A LAND	10.8361
CL.14105	evm.model.group2.2393	38117	A LAND	15.2181
CL.14123	evm.model.group2.2398	1790	A LAND	10.8057
CL.14253	evm.model.group2.2495	1689	A LAND	10.722
CL.14253	evm.model.group2.2496	11771	A LAND	13.5229
CL.14955	evm.model.group3.585	522	A LAND	9.02791
CL.15001	CL.15001.2	7506	A LAND	12.8738
CL.15001	evm.model.group3.600	4923	A LAND	12.2653
CL.15001	evm.model.group3.601	2238	A LAND	11.128
CL.16813	CL.16813.1	2573	A LAND	11.3292
CL.17414	evm.model.group3.2550	1868	A LAND	10.8673
CL.17788	evm.model.group3.2790	2972	A LAND	11.5372
CL.17977	evm.model.group4.159	955	A LAND	9.89936
CL.18295	evm.model.group4.406	1644	A LAND	10.683
CL.18508	evm.model.group4.521	1130	A LAND	10.1421
CL.18573	evm.model.group4.546	2243	A LAND	11.1312
CL.18729	evm.model.group4.699	1437	A LAND	10.4888
CL.18822	CL.18822.2	8531	A LAND	13.0585
CL.18935	evm.model.group4.870	3837	A LAND	11.9058
CL.19155	evm.model.group4.972	911	A LAND	9.83131
CL.19237	evm.model.group4.1012	2102	A LAND	11.0375
CL.19529	CL.19529.1	1863	A LAND	10.8634
CL.19743	evm.model.group4.1346	2968	A LAND	11.5353
CL.20351	evm.model.group4.1738	2338	A LAND	11.1911
CL.22349	evm.model.group5.966	1458	A LAND	10.5098
CL.22913	evm.model.group5.1641	1499	A LAND	10.5498
CL.22969	evm.model.group5.1668	2314	A LAND	11.1762
CL.23622	CL.23622.1	2414	A LAND	11.2372
CL.23622	CL.23622.2	2414	A LAND	11.2372
CL.23622	CL.23622.3	2414	A LAND	11.2372
CL.23726	evm.model.group6.152	1326	A LAND	10.3729
CL.23805	CL.23805.2	2143	A LAND	11.0654
CL.23805	evm.model.group6.229	8230	A LAND	13.0067
CL.23805	CL.23805.4	4063	A LAND	11.9883
CL.23854	CL.23854.2	1365	A LAND	10.4147
CL.24236	evm.model.group6.414	1293	A LAND	10.3365
CL.25194	evm.model.group6.967	1688	A LAND	10.7211
CL.25296	CL.25296.1	5305	A LAND	12.3731
CL.25296	CL.25296.2	5305	A LAND	12.3731
CL.25296	evm.model.group6.1016	7941	A LAND	12.9551
CL.25652	CL.25652.2	2925	A LAND	11.5142
CL.25652	evm.model.group6.1362	1483	A LAND	10.5343
CL.25653	evm.model.group6.1363	1368	A LAND	10.4179
CL.25802	evm.model.group6.1442	5270	A LAND	12.3636
CL.25802	CL.25802.2	5241	A LAND	12.3556
CL.27013	evm.model.group7.678	1231	A LAND	10.2656
CL.27053	evm.model.group7.692	2434	A LAND	11.2491
CL.27377	evm.model.group7.899	797	A LAND	9.63844
CL.27564	CL.27564.1	2459	A LAND	11.2639
CL.27564	CL.27564.2	2374	A LAND	11.2131
CL.27564	CL.27564.3	2374	A LAND	11.2131
CL.27564	CL.27564.4	2373	A LAND	11.2125
CL.27564	CL.27564.5	2341	A LAND	11.1929
CL.27629	evm.model.group7.989	1908	A LAND	10.8978
CL.27660	evm.model.group7.1004	1001	A LAND	9.96723
CL.27847	evm.model.group7.1150	5211	A LAND	12.3473
CL.28438	CL.28438.2	11578	A LAND	13.4991
CL.28438	evm.model.group7.1671	11262	A LAND	13.4592
CL.28438	CL.28438.4	4319	A LAND	12.0765
CL.28438	CL.28438.5	4274	A LAND	12.0614
CL.28629	CL.28629.2	1308	A LAND	10.3531
CL.28629	CL.28629.3	1293	A LAND	10.3365
CL.28629	evm.model.group7.1750	1137	A LAND	10.151
CL.28934	CL.28934.1	16986	A LAND	14.0521
CL.28934	evm.model.group7.1890	1084	A LAND	10.0821
CL.28959	CL.28959.3	10464	A LAND	13.3531
CL.28959	evm.model.group7.1888	855	A LAND	9.73978
CL.29308	evm.model.group8.247	347	A LAND	8.43879
CL.29335	evm.model.group8.282	903	A LAND	9.81858
CL.29473	evm.model.group8.334	3219	A LAND	11.6524
CL.29934	evm.model.group8.680	3213	A LAND	11.6497
CL.30152	evm.model.group8.824	1025	A LAND	10.0014
CL.30696	CL.30696.1	3841	A LAND	11.9073
CL.30696	evm.model.group8.1291	3135	A LAND	11.6142
CL.30793	evm.model.group8.1330	1473	A LAND	10.5245
CL.30940	evm.model.group8.1412	1555	A LAND	10.6027
CL.31002	CL.31002.2	3519	A LAND	11.7809
CL.31002	evm.model.group8.1435	1713	A LAND	10.7423
CL.31034	evm.model.group8.1476	1567	A LAND	10.6138
CL.31036	evm.model.group8.1477	1612	A LAND	10.6546
CL.31447	evm.model.group9.85	7506	A LAND	12.8738
CL.31447	CL.31447.5	3132	A LAND	11.6129
CL.31644	evm.model.group9.167	2693	A LAND	11.395
CL.31915	evm.model.group9.376	2492	A LAND	11.2831
CL.32042	evm.model.group9.487	996	A LAND	9.96
CL.32367	evm.model.group9.687	1760	A LAND	10.7814
CL.32976	evm.model.group9.1293	2663	A LAND	11.3788
CL.32976	evm.model.group9.1294	1236	A LAND	10.2715
CL.33196	evm.model.utg1661_840873_1372191__.4	5598	A LAND	12.4507
CL.33196	evm.model.utg1661_840873_1372191__.5	1026	A LAND	10.0028
CL.33606	evm.model.utg349_3200640_3770178__.11	1909	A LAND	10.8986
CL.33700	evm.model.utg388_1_149797__.3	2084	A LAND	11.0251
CL.33783	evm.model.utg415_5514107_5609984__.1	6727	A LAND	12.7157
CL.33783	evm.model.utg415_5514107_5609984__.2	1033	A LAND	10.0126
CL.33843	evm.model.utg4551_431494_512601__.1	3497	A LAND	11.7719
CL.33844	evm.model.utg4551_431494_512601__.2	1347	A LAND	10.3955
CL.34050	evm.model.utg548_4040903_4386744__.4	1577	A LAND	10.623
CL.34080	evm.model.utg548_4040903_4386744__.19	981	A LAND	9.93811
CL.34605	evm.model.utg7582_1_416147__.10	1906	A LAND	10.8963
CL.34806	evm.model.utg87_2701784_3545125__.3	1897	A LAND	10.8895
CL.303	CL.303.1	1372	m6A LAND	10.4221
CL.902	evm.model.group1.737	1626	m6A LAND	10.6671
CL.902	CL.902.2	1519	m6A LAND	10.5689
CL.925	evm.model.group1.750	2372	m6A LAND	11.2119
CL.1551	CL.1551.1	3132	m6A LAND	11.6129
CL.1744	CL.1744.1	845	m6A LAND	9.72281
CL.1827	CL.1827.1	2349	m6A LAND	11.1978
CL.1828	evm.model.group1.1377	2342	m6A LAND	11.1935
CL.1856	evm.model.group1.1381	51385	m6A LAND	15.6491
CL.1856	CL.1856.4	6928	m6A LAND	12.7582
CL.1972	CL.1972.1	1895	m6A LAND	10.888
CL.2292	CL.2292.1	4251	m6A LAND	12.0536
CL.2292	CL.2292.2	4251	m6A LAND	12.0536
CL.2292	CL.2292.3	4251	m6A LAND	12.0536
CL.2436	CL.2436.1	1157	m6A LAND	10.1762
CL.2489	CL.2489.1	4901	m6A LAND	12.2589
CL.2490	evm.model.group1.2091	1314	m6A LAND	10.3597
CL.2501	CL.2501.1	3317	m6A LAND	11.6957
CL.2501	CL.2501.2	2887	m6A LAND	11.4954
CL.2516	CL.2516.1	2708	m6A LAND	11.403
CL.2516	CL.2516.2	2708	m6A LAND	11.403
CL.2516	CL.2516.3	2685	m6A LAND	11.3907
CL.2516	CL.2516.4	2683	m6A LAND	11.3896
CL.2516	evm.model.group1.2147	2419	m6A LAND	11.2402
CL.2593	CL.2593.1	1779	m6A LAND	10.7969
CL.2612	CL.2612.1	2498	m6A LAND	11.2866
CL.2633	CL.2633.1	3050	m6A LAND	11.5746
CL.2642	CL.2642.1	2803	m6A LAND	11.4528
CL.2642	evm.model.group1.2202	2482	m6A LAND	11.2773
CL.2801	CL.2801.1	4070	m6A LAND	11.9908
CL.2952	CL.2952.1	3645	m6A LAND	11.8317
CL.2978	CL.2978.1	3359	m6A LAND	11.7138
CL.2978	CL.2978.2	3224	m6A LAND	11.6546
CL.3012	CL.3012.1	2689	m6A LAND	11.3929
CL.3012	evm.model.group1.2389	2384	m6A LAND	11.2192
CL.3044	CL.3044.1	2670	m6A LAND	11.3826
CL.3044	CL.3044.2	2670	m6A LAND	11.3826
CL.3354	CL.3354.1	1132	m6A LAND	10.1447
CL.3412	CL.3412.1	1387	m6A LAND	10.4378
CL.3412	CL.3412.2	1195	m6A LAND	10.2228
CL.3491	CL.3491.1	2065	m6A LAND	11.0119
CL.3565	CL.3565.1	2992	m6A LAND	11.5469
CL.3570	CL.3570.1	859	m6A LAND	9.74651
CL.3685	CL.3685.1	3257	m6A LAND	11.6693
CL.3690	CL.3690.13	19672	m6A LAND	14.2639
CL.3690	CL.3690.17	10444	m6A LAND	13.3504
CL.3690	CL.3690.18	10444	m6A LAND	13.3504
CL.3690	CL.3690.19	8820	m6A LAND	13.1066
CL.3690	CL.3690.20	1362	m6A LAND	10.4115
CL.3690	evm.model.group1.2892	8743	m6A LAND	13.0939
CL.3690	CL.3690.22	1157	m6A LAND	10.1762
CL.3707	CL.3707.1	1852	m6A LAND	10.8549
CL.3711	CL.3711.1	336	m6A LAND	8.39232
CL.3716	CL.3716.1	1851	m6A LAND	10.8541
CL.3717	CL.3717.1	1482	m6A LAND	10.5333
CL.3719	CL.3719.1	336	m6A LAND	8.39232
CL.3724	CL.3724.1	1852	m6A LAND	10.8549
CL.3728	CL.3728.1	322	m6A LAND	8.33092
CL.3731	CL.3731.1	1852	m6A LAND	10.8549
CL.3732	CL.3732.1	1481	m6A LAND	10.5324
CL.3734	CL.3734.1	5198	m6A LAND	12.3437
CL.3736	CL.3736.1	1851	m6A LAND	10.8541
CL.3738	CL.3738.1	3044	m6A LAND	11.5718
CL.3744	CL.3744.1	1457	m6A LAND	10.5088
CL.3747	CL.3747.1	2099	m6A LAND	11.0355
CL.3752	CL.3752.1	1969	m6A LAND	10.9432
CL.3753	CL.3753.1	430	m6A LAND	8.74819
CL.3755	CL.3755.1	1047	m6A LAND	10.032
CL.3787	evm.model.group1.2924	1371	m6A LAND	10.421
CL.3887	CL.3887.1	1446	m6A LAND	10.4979
CL.3887	evm.model.group1.3013	1446	m6A LAND	10.4979
CL.3996	CL.3996.1	3508	m6A LAND	11.7764
CL.4268	evm.model.group1.3236	2482	m6A LAND	11.2773
CL.4333	CL.4333.1	2148	m6A LAND	11.0688
CL.4378	evm.model.group1.3286	505	m6A LAND	8.98014
CL.4520	CL.4520.1	2260	m6A LAND	11.1421
CL.4576	evm.model.group1.3442	2763	m6A LAND	11.432
CL.4576	CL.4576.2	2614	m6A LAND	11.352
CL.4865	CL.4865.1	3086	m6A LAND	11.5915
CL.4865	CL.4865.4	2824	m6A LAND	11.4635
CL.4969	CL.4969.1	2122	m6A LAND	11.0512
CL.4969	evm.model.group10.354	1932	m6A LAND	10.9159
CL.5034	CL.5034.1	1415	m6A LAND	10.4666
CL.5034	evm.model.group10.379	189559	m6A LAND	17.5323
CL.5034	CL.5034.3	1439	m6A LAND	10.4909
CL.5086	CL.5086.1	2163	m6A LAND	11.0788
CL.5086	CL.5086.2	2036	m6A LAND	10.9915
CL.5159	CL.5159.1	3099	m6A LAND	11.5976
CL.5691	CL.5691.1	2138	m6A LAND	11.062
CL.5691	evm.model.group10.858	1432	m6A LAND	10.4838
CL.5920	CL.5920.1	2674	m6A LAND	11.3848
CL.5920	CL.5920.2	2674	m6A LAND	11.3848
CL.6064	evm.model.group10.1284	1600	m6A LAND	10.6439
CL.6238	CL.6238.1	3628	m6A LAND	11.825
CL.6369	CL.6369.1	1218	m6A LAND	10.2503
CL.6483	CL.6483.1	3152	m6A LAND	11.6221
CL.6483	evm.model.group11.145	2068	m6A LAND	11.014
CL.6620	CL.6620.1	252	m6A LAND	7.97728
CL.6638	CL.6638.1	2198	m6A LAND	11.102
CL.6664	CL.6664.1	3100	m6A LAND	11.5981
CL.6872	CL.6872.1	1800	m6A LAND	10.8138
CL.6894	CL.6894.1	2311	m6A LAND	11.1743
CL.6978	CL.6978.1	1713	m6A LAND	10.7423
CL.6986	CL.6986.1	2302	m6A LAND	11.1687
CL.6999	CL.6999.1	1652	m6A LAND	10.69
CL.7086	CL.7086.1	1779	m6A LAND	10.7969
CL.7123	evm.model.group11.583	6467	m6A LAND	12.6589
CL.7123	CL.7123.2	6312	m6A LAND	12.6239
CL.7123	CL.7123.4	5933	m6A LAND	12.5345
CL.7152	CL.7152.1	1225	m6A LAND	10.2586
CL.7154	CL.7154.1	1459	m6A LAND	10.5108
CL.7156	CL.7156.1	1239	m6A LAND	10.275
CL.7158	CL.7158.1	1515	m6A LAND	10.5651
CL.7195	CL.7195.1	1008	m6A LAND	9.97728
CL.7207	evm.model.group11.646	5136	m6A LAND	12.3264
CL.7207	CL.7207.2	4061	m6A LAND	11.9876
CL.7221	CL.7221.1	5445	m6A LAND	12.4107
CL.7260	CL.7260.1	3600	m6A LAND	11.8138
CL.7260	evm.model.group11.711	3111	m6A LAND	11.6032
CL.7305	CL.7305.1	1895	m6A LAND	10.888
CL.7363	CL.7363.1	809	m6A LAND	9.66
CL.7586	CL.7586.1	5241	m6A LAND	12.3556
CL.7586	CL.7586.3	4870	m6A LAND	12.2497
CL.7794	CL.7794.1	5054	m6A LAND	12.3032
CL.7880	CL.7880.1	2451	m6A LAND	11.2592
CL.7939	CL.7939.1	4185	m6A LAND	12.031
CL.7957	CL.7957.1	2529	m6A LAND	11.3044
CL.7957	evm.model.group12.133	2322	m6A LAND	11.1812
CL.8035	CL.8035.1	12450	m6A LAND	13.6039
CL.8077	CL.8077.2	5441	m6A LAND	12.4097
CL.8077	CL.8077.3	5199	m6A LAND	12.344
CL.8077	CL.8077.4	28028	m6A LAND	14.7746
CL.8077	evm.model.group12.177	2744	m6A LAND	11.4221
CL.8077	CL.8077.6	5847	m6A LAND	12.5135
CL.8077	evm.model.group12.179	3142	m6A LAND	11.6175
CL.8088	CL.8088.1	2166	m6A LAND	11.0808
CL.8088	CL.8088.2	2164	m6A LAND	11.0795
CL.8088	evm.model.group12.182	1766	m6A LAND	10.7863
CL.8166	CL.8166.1	1642	m6A LAND	10.6812
CL.8275	CL.8275.1	2519	m6A LAND	11.2986
CL.8275	CL.8275.2	2519	m6A LAND	11.2986
CL.8682	evm.model.group12.848	1287	m6A LAND	10.3298
CL.8735	evm.model.group12.875	1172	m6A LAND	10.1948
CL.8736	CL.8736.1	4113	m6A LAND	12.006
CL.8736	CL.8736.2	3317	m6A LAND	11.6957
CL.8736	evm.model.group12.876	3050	m6A LAND	11.5746
CL.8794	CL.8794.1	3558	m6A LAND	11.7969
CL.8807	evm.model.group12.980	1534	m6A LAND	10.5831
CL.9012	evm.model.group12.1124	8532	m6A LAND	13.0587
CL.9012	CL.9012.2	7862	m6A LAND	12.9407
CL.9012	CL.9012.3	7860	m6A LAND	12.9403
CL.9012	CL.9012.4	7860	m6A LAND	12.9403
CL.9135	CL.9135.1	1876	m6A LAND	10.8734
CL.9205	evm.model.group13.25	1561	m6A LAND	10.6083
CL.9312	CL.9312.1	2671	m6A LAND	11.3832
CL.9312	CL.9312.2	2671	m6A LAND	11.3832
CL.9341	CL.9341.2	3800	m6A LAND	11.8918
CL.9341	CL.9341.3	3800	m6A LAND	11.8918
CL.9341	evm.model.group13.138	2739	m6A LAND	11.4194
CL.9877	CL.9877.1	2688	m6A LAND	11.3923
CL.9930	CL.9930.1	1741	m6A LAND	10.7657
CL.9930	CL.9930.2	1741	m6A LAND	10.7657
CL.10551	evm.model.group16.364	6468	m6A LAND	12.6591
CL.10551	CL.10551.2	6313	m6A LAND	12.6241
CL.10551	CL.10551.3	6313	m6A LAND	12.6241
CL.10873	CL.10873.1	6187	m6A LAND	12.595
CL.10873	CL.10873.2	6187	m6A LAND	12.595
CL.10873	CL.10873.3	75767	m6A LAND	16.2093
CL.10873	CL.10873.4	5646	m6A LAND	12.463
CL.10873	CL.10873.6	6199	m6A LAND	12.5978
CL.10873	CL.10873.7	5661	m6A LAND	12.4668
CL.10873	CL.10873.8	5661	m6A LAND	12.4668
CL.10873	CL.10873.9	5661	m6A LAND	12.4668
CL.10873	CL.10873.10	5643	m6A LAND	12.4622
CL.11034	CL.11034.1	1830	m6A LAND	10.8376
CL.11034	CL.11034.2	14214	m6A LAND	13.795
CL.11034	evm.model.group2.229	4734	m6A LAND	12.2088
CL.11034	CL.11034.4	2064	m6A LAND	11.0112
CL.11159	CL.11159.1	1644	m6A LAND	10.683
CL.11266	CL.11266.1	1957	m6A LAND	10.9344
CL.11387	CL.11387.1	3318	m6A LAND	11.6961
CL.11387	CL.11387.2	3318	m6A LAND	11.6961
CL.11387	CL.11387.3	3316	m6A LAND	11.6952
CL.11435	evm.model.group2.459	2006	m6A LAND	10.9701
CL.11435	CL.11435.2	1856	m6A LAND	10.858
CL.11435	CL.11435.3	1846	m6A LAND	10.8502
CL.11435	CL.11435.4	1842	m6A LAND	10.8471
CL.11435	CL.11435.5	1842	m6A LAND	10.8471
CL.11435	CL.11435.6	1840	m6A LAND	10.8455
CL.11525	evm.model.group2.578	2275	m6A LAND	11.1517
CL.11525	CL.11525.2	2022	m6A LAND	10.9816
CL.11648	CL.11648.1	2759	m6A LAND	11.4299
CL.11648	evm.model.group2.623	2544	m6A LAND	11.3129
CL.11667	CL.11667.1	3416	m6A LAND	11.7381
CL.11683	CL.11683.1	3132	m6A LAND	11.6129
CL.11683	CL.11683.2	2972	m6A LAND	11.5372
CL.11766	CL.11766.1	2389	m6A LAND	11.2222
CL.11906	CL.11906.1	2332	m6A LAND	11.1874
CL.12002	CL.12002.1	2196	m6A LAND	11.1007
CL.12002	evm.model.group2.930	2196	m6A LAND	11.1007
CL.12039	CL.12039.1	1046	m6A LAND	10.0307
CL.12057	CL.12057.1	1270	m6A LAND	10.3106
CL.12064	evm.model.group2.999	1579	m6A LAND	10.6248
CL.12533	CL.12533.1	3069	m6A LAND	11.5836
CL.12724	evm.model.group2.1448	3311	m6A LAND	11.6931
CL.12724	CL.12724.2	3121	m6A LAND	11.6078
CL.12724	CL.12724.3	2954	m6A LAND	11.5285
CL.12724	CL.12724.4	2861	m6A LAND	11.4823
CL.12801	evm.model.group2.1483	3153	m6A LAND	11.6225
CL.12887	CL.12887.1	2663	m6A LAND	11.3788
CL.12887	CL.12887.2	2663	m6A LAND	11.3788
CL.12906	evm.model.group2.1521	4073	m6A LAND	11.9919
CL.12906	CL.12906.2	3550	m6A LAND	11.7936
CL.12906	CL.12906.3	3541	m6A LAND	11.7899
CL.12951	CL.12951.1	2093	m6A LAND	11.0314
CL.13300	CL.13300.1	3356	m6A LAND	11.7125
CL.13856	CL.13856.1	3239	m6A LAND	11.6613
CL.13868	CL.13868.1	2411	m6A LAND	11.2354
CL.13868	evm.model.group2.2159	2411	m6A LAND	11.2354
CL.13912	evm.model.group2.2167	2637	m6A LAND	11.3647
CL.13912	CL.13912.2	2427	m6A LAND	11.245
CL.13939	CL.13939.1	2616	m6A LAND	11.3531
CL.13974	CL.13974.1	2489	m6A LAND	11.2814
CL.13982	CL.13982.1	1898	m6A LAND	10.8903
CL.13985	CL.13985.1	328	m6A LAND	8.35755
CL.13989	CL.13989.1	3411	m6A LAND	11.736
CL.14059	CL.14059.1	3124	m6A LAND	11.6092
CL.14097	evm.model.group2.2391	1643	m6A LAND	10.6821
CL.14105	CL.14105.1	3168	m6A LAND	11.6294
CL.14105	CL.14105.3	2227	m6A LAND	11.1209
CL.14121	CL.14121.1	2428	m6A LAND	11.2456
CL.14121	evm.model.group2.2397	2160	m6A LAND	11.0768
CL.14123	CL.14123.1	1876	m6A LAND	10.8734
CL.14123	CL.14123.2	1876	m6A LAND	10.8734
CL.14123	CL.14123.3	1875	m6A LAND	10.8727
CL.14253	CL.14253.1	2114	m6A LAND	11.0458
CL.14253	CL.14253.2	2114	m6A LAND	11.0458
CL.14253	CL.14253.3	2114	m6A LAND	11.0458
CL.14253	CL.14253.4	15195	m6A LAND	13.8913
CL.14253	CL.14253.5	2111	m6A LAND	11.0437
CL.14253	CL.14253.6	1969	m6A LAND	10.9432
CL.14345	evm.model.group2.2558	1586	m6A LAND	10.6312
CL.14581	CL.14581.1	2161	m6A LAND	11.0775
CL.14955	CL.14955.1	1891	m6A LAND	10.8849
CL.14958	evm.model.group3.587	941	m6A LAND	9.87805
CL.15001	CL.15001.1	2148	m6A LAND	11.0688
CL.15515	CL.15515.1	2659	m6A LAND	11.3767
CL.15515	evm.model.group3.1004	2659	m6A LAND	11.3767
CL.15644	CL.15644.1	849	m6A LAND	9.72962
CL.15883	CL.15883.1	3710	m6A LAND	11.8572
CL.15883	evm.model.group3.1264	3596	m6A LAND	11.8122
CL.15883	CL.15883.3	3560	m6A LAND	11.7977
CL.16392	CL.16392.1	1208	m6A LAND	10.2384
CL.16392	CL.16392.2	1208	m6A LAND	10.2384
CL.16398	CL.16398.1	1436	m6A LAND	10.4878
CL.16398	CL.16398.2	1208	m6A LAND	10.2384
CL.16402	CL.16402.1	1201	m6A LAND	10.23
CL.16402	CL.16402.2	1201	m6A LAND	10.23
CL.16402	evm.model.group3.1783	626	m6A LAND	9.29002
CL.16662	CL.16662.1	360	m6A LAND	8.49185
CL.16665	CL.16665.1	1899	m6A LAND	10.891
CL.16672	CL.16672.1	1899	m6A LAND	10.891
CL.16680	CL.16680.1	1389	m6A LAND	10.4398
CL.16687	CL.16687.1	1852	m6A LAND	10.8549
CL.16693	CL.16693.1	2659	m6A LAND	11.3767
CL.16737	evm.model.group3.2136	2129	m6A LAND	11.056
CL.16813	evm.model.group3.2181	1548	m6A LAND	10.5962
CL.16921	CL.16921.1	1325	m6A LAND	10.3718
CL.16921	CL.16921.2	1309	m6A LAND	10.3542
CL.17021	CL.17021.1	1872	m6A LAND	10.8704
CL.17038	CL.17038.1	3742	m6A LAND	11.8696
CL.17038	evm.model.group3.2296	3573	m6A LAND	11.8029
CL.17038	CL.17038.3	3379	m6A LAND	11.7224
CL.17038	CL.17038.4	3371	m6A LAND	11.719
CL.17316	CL.17316.1	1646	m6A LAND	10.6847
CL.17352	CL.17352.1	2755	m6A LAND	11.4278
CL.17414	CL.17414.1	1952	m6A LAND	10.9307
CL.17788	CL.17788.1	4164	m6A LAND	12.0238
CL.17977	CL.17977.1	2200	m6A LAND	11.1033
CL.18147	CL.18147.1	1330	m6A LAND	10.3772
CL.18174	CL.18174.1	2319	m6A LAND	11.1793
CL.18174	evm.model.group4.339	2300	m6A LAND	11.1674
CL.18188	evm.model.group4.349	1029	m6A LAND	10.007
CL.18189	evm.model.group4.350	1036	m6A LAND	10.0168
CL.18240	CL.18240.1	2462	m6A LAND	11.2656
CL.18240	evm.model.group4.377	2157	m6A LAND	11.0748
CL.18273	CL.18273.1	1061	m6A LAND	10.0512
CL.18295	CL.18295.1	2875	m6A LAND	11.4893
CL.18508	CL.18508.1	1835	m6A LAND	10.8416
CL.18508	CL.18508.2	1835	m6A LAND	10.8416
CL.18508	CL.18508.3	1780	m6A LAND	10.7977
CL.18508	CL.18508.4	1769	m6A LAND	10.7887
CL.18550	CL.18550.1	3808	m6A LAND	11.8948
CL.18550	CL.18550.2	3808	m6A LAND	11.8948
CL.18573	CL.18573.1	3351	m6A LAND	11.7104
CL.18573	CL.18573.2	3351	m6A LAND	11.7104
CL.18573	CL.18573.3	3351	m6A LAND	11.7104
CL.18573	CL.18573.4	2446	m6A LAND	11.2562
CL.18577	CL.18577.1	1948	m6A LAND	10.9278
CL.18577	CL.18577.2	1948	m6A LAND	10.9278
CL.18729	CL.18729.1	1723	m6A LAND	10.7507
CL.18788	CL.18788.1	2226	m6A LAND	11.1202
CL.18822	CL.18822.1	8531	m6A LAND	13.0585
CL.18935	CL.18935.1	4419	m6A LAND	12.1095
CL.19005	CL.19005.1	2391	m6A LAND	11.2234
CL.19049	CL.19049.1	2276	m6A LAND	11.1523
CL.19097	evm.model.group4.947	3095	m6A LAND	11.5957
CL.19155	CL.19155.1	3562	m6A LAND	11.7985
CL.19197	evm.model.group4.992	1226	m6A LAND	10.2597
CL.19207	evm.model.group4.998	1551	m6A LAND	10.599
CL.19237	CL.19237.1	2518	m6A LAND	11.2981
CL.19529	CL.19529.2	1572	m6A LAND	10.6184
CL.19610	CL.19610.1	1679	m6A LAND	10.7134
CL.19610	evm.model.group4.1250	1571	m6A LAND	10.6175
CL.19743	CL.19743.1	3486	m6A LAND	11.7674
CL.19743	CL.19743.2	4082	m6A LAND	11.9951
CL.19794	CL.19794.1	1329	m6A LAND	10.3761
CL.19855	CL.19855.1	1776	m6A LAND	10.7944
CL.19875	CL.19875.1	1537	m6A LAND	10.5859
CL.19878	CL.19878.1	1100	m6A LAND	10.1033
CL.19879	CL.19879.1	1160	m6A LAND	10.1799
CL.19881	CL.19881.1	2240	m6A LAND	11.1293
CL.20135	CL.20135.1	1438	m6A LAND	10.4898
CL.20291	evm.model.group4.1688	2086	m6A LAND	11.0265
CL.20351	CL.20351.1	2605	m6A LAND	11.3471
CL.20455	evm.model.group4.1819	663	m6A LAND	9.37287
CL.20486	CL.20486.1	2898	m6A LAND	11.5008
CL.20486	evm.model.group4.1830	2898	m6A LAND	11.5008
CL.20536	CL.20536.1	1955	m6A LAND	10.933
CL.20565	CL.20565.1	2010	m6A LAND	10.973
CL.20565	evm.model.group4.1901	1803	m6A LAND	10.8162
CL.20802	evm.model.group5.130	1159	m6A LAND	10.1787
CL.20814	evm.model.group5.135	1123	m6A LAND	10.1331
CL.21025	CL.21025.1	1459	m6A LAND	10.5108
CL.21025	evm.model.group5.252	1347	m6A LAND	10.3955
CL.21216	CL.21216.1	1780	m6A LAND	10.7977
CL.21216	CL.21216.2	1478	m6A LAND	10.5294
CL.21237	evm.model.group5.351	2270	m6A LAND	11.1485
CL.21237	CL.21237.2	2029	m6A LAND	10.9866
CL.21483	CL.21483.1	1412	m6A LAND	10.4635
CL.21490	evm.model.group5.525	5044	m6A LAND	12.3004
CL.21493	CL.21493.1	1495	m6A LAND	10.5459
CL.21704	evm.model.group5.646	1164	m6A LAND	10.1849
CL.21914	CL.21914.1	1618	m6A LAND	10.66
CL.21914	CL.21914.2	1618	m6A LAND	10.66
CL.22338	CL.22338.1	1860	m6A LAND	10.8611
CL.22349	CL.22349.1	2232	m6A LAND	11.1241
CL.22551	CL.22551.1	2244	m6A LAND	11.1319
CL.22644	CL.22644.1	1452	m6A LAND	10.5038
CL.22645	CL.22645.1	1627	m6A LAND	10.668
CL.22857	CL.22857.1	1377	m6A LAND	10.4273
CL.22913	CL.22913.1	1940	m6A LAND	10.9218
CL.22969	CL.22969.1	3460	m6A LAND	11.7566
CL.23265	evm.model.group5.1796	607	m6A LAND	9.24555
CL.23288	CL.23288.1	3119	m6A LAND	11.6069
CL.23293	CL.23293.1	3088	m6A LAND	11.5925
CL.23622	CL.23622.4	2349	m6A LAND	11.1978
CL.23622	evm.model.group6.109	2183	m6A LAND	11.0921
CL.23622	CL.23622.6	2081	m6A LAND	11.0231
CL.23622	CL.23622.7	1997	m6A LAND	10.9636
CL.23726	CL.23726.2	3815	m6A LAND	11.8975
CL.23726	evm.model.group6.153	3081	m6A LAND	11.5892
CL.23805	CL.23805.1	2335	m6A LAND	11.1892
CL.23854	CL.23854.1	1380	m6A LAND	10.4305
CL.24035	evm.model.group6.336	1365	m6A LAND	10.4147
CL.24035	CL.24035.2	1259	m6A LAND	10.2981
CL.24111	CL.24111.1	629	m6A LAND	9.29692
CL.24152	CL.24152.1	2352	m6A LAND	11.1997
CL.24152	evm.model.group6.380	2210	m6A LAND	11.1098
CL.24236	CL.24236.1	2373	m6A LAND	11.2125
CL.24236	CL.24236.2	2283	m6A LAND	11.1567
CL.24236	CL.24236.3	2283	m6A LAND	11.1567
CL.24450	evm.model.group6.547	1048	m6A LAND	10.0334
CL.24582	CL.24582.1	2501	m6A LAND	11.2883
CL.24678	evm.model.group6.660	791	m6A LAND	9.62753
CL.24773	evm.model.group6.707	874	m6A LAND	9.77149
CL.24835	CL.24835.1	1362	m6A LAND	10.4115
CL.24867	CL.24867.1	5865	m6A LAND	12.5179
CL.24867	evm.model.group6.786	5213	m6A LAND	12.3479
CL.24986	CL.24986.1	1460	m6A LAND	10.5118
CL.24986	evm.model.group6.849	803	m6A LAND	9.64926
CL.25006	CL.25006.1	1451	m6A LAND	10.5028
CL.25136	CL.25136.1	1250	m6A LAND	10.2877
CL.25136	evm.model.group6.955	994	m6A LAND	9.9571
CL.25177	CL.25177.1	2425	m6A LAND	11.2438
CL.25177	CL.25177.2	2416	m6A LAND	11.2384
CL.25194	CL.25194.1	1584	m6A LAND	10.6294
CL.25296	CL.25296.4	2338	m6A LAND	11.1911
CL.25384	evm.model.group6.1050	4966	m6A LAND	12.2779
CL.25525	CL.25525.1	1173	m6A LAND	10.196
CL.25552	CL.25552.1	12006	m6A LAND	13.5515
CL.25552	CL.25552.2	1338	m6A LAND	10.3859
CL.25652	CL.25652.1	2925	m6A LAND	11.5142
CL.25653	CL.25653.1	1913	m6A LAND	10.9016
CL.25655	evm.model.group6.1364	959	m6A LAND	9.90539
CL.25802	CL.25802.3	4610	m6A LAND	12.1706
CL.25873	CL.25873.1	2789	m6A LAND	11.4455
CL.25873	evm.model.group6.1471	2748	m6A LAND	11.4242
CL.25873	CL.25873.3	2625	m6A LAND	11.3581
CL.25873	CL.25873.4	2625	m6A LAND	11.3581
CL.25873	CL.25873.5	2256	m6A LAND	11.1396
CL.25917	CL.25917.1	3146	m6A LAND	11.6193
CL.26093	CL.26093.1	1602	m6A LAND	10.6457
CL.26093	evm.model.group6.1707	1451	m6A LAND	10.5028
CL.26169	evm.model.group7.18	1535	m6A LAND	10.584
CL.26210	CL.26210.1	2959	m6A LAND	11.5309
CL.26210	evm.model.group7.49	2535	m6A LAND	11.3078
CL.26210	CL.26210.3	2437	m6A LAND	11.2509
CL.26267	CL.26267.1	982	m6A LAND	9.93958
CL.26509	CL.26509.1	2534	m6A LAND	11.3072
CL.26509	evm.model.group7.377	2534	m6A LAND	11.3072
CL.27013	CL.27013.2	1052	m6A LAND	10.0389
CL.27053	CL.27053.1	2709	m6A LAND	11.4035
CL.27285	CL.27285.1	2017	m6A LAND	10.978
CL.27377	CL.27377.1	7572	m6A LAND	12.8865
CL.27377	CL.27377.2	6978	m6A LAND	12.7686
CL.27564	evm.model.group7.964	144588	m6A LAND	17.1416
CL.27564	CL.27564.7	2158	m6A LAND	11.0755
CL.27564	CL.27564.8	2108	m6A LAND	11.0417
CL.27629	CL.27629.1	1893	m6A LAND	10.8865
CL.27660	CL.27660.1	1880	m6A LAND	10.8765
CL.27722	evm.model.group7.1033	4691	m6A LAND	12.1957
CL.27722	CL.27722.2	4647	m6A LAND	12.1821
CL.27847	CL.27847.1	5707	m6A LAND	12.4785
CL.27970	evm.model.group7.1255	3390	m6A LAND	11.7271
CL.27970	CL.27970.2	2971	m6A LAND	11.5367
CL.28134	CL.28134.1	4070	m6A LAND	11.9908
CL.28360	CL.28360.1	4984	m6A LAND	12.2831
CL.28360	evm.model.group7.1641	4707	m6A LAND	12.2006
CL.28438	CL.28438.1	4118	m6A LAND	12.0077
CL.28629	CL.28629.1	1308	m6A LAND	10.3531
CL.28684	evm.model.group7.1783	4125	m6A LAND	12.0102
CL.28684	CL.28684.2	3523	m6A LAND	11.7826
CL.28694	CL.28694.1	1866	m6A LAND	10.8657
CL.28694	CL.28694.2	1842	m6A LAND	10.8471
CL.28694	evm.model.group7.1787	1563	m6A LAND	10.6101
CL.28917	CL.28917.1	3419	m6A LAND	11.7394
CL.28934	CL.28934.2	1564	m6A LAND	10.611
CL.28959	CL.28959.1	1222	m6A LAND	10.255
CL.28959	evm.model.group7.1887	286032	m6A LAND	18.1258
CL.28959	CL.28959.4	1346	m6A LAND	10.3945
CL.29177	CL.29177.1	1250	m6A LAND	10.2877
CL.29177	evm.model.group8.140	1250	m6A LAND	10.2877
CL.29298	CL.29298.1	1431	m6A LAND	10.4828
CL.29301	CL.29301.1	1360	m6A LAND	10.4094
CL.29308	CL.29308.1	1298	m6A LAND	10.3421
CL.29308	evm.model.group8.248	497	m6A LAND	8.9571
CL.29335	CL.29335.1	920	m6A LAND	9.84549
CL.29340	CL.29340.1	1331	m6A LAND	10.3783
CL.29341	CL.29341.1	1083	m6A LAND	10.0808
CL.29341	CL.29341.2	1080	m6A LAND	10.0768
CL.29473	CL.29473.1	3413	m6A LAND	11.7368
CL.29473	CL.29473.2	3413	m6A LAND	11.7368
CL.29473	CL.29473.3	3525	m6A LAND	11.7834
CL.29541	evm.model.group8.402	1313	m6A LAND	10.3587
CL.29541	CL.29541.2	870	m6A LAND	9.76487
CL.29934	CL.29934.1	3676	m6A LAND	11.8439
CL.29934	CL.29934.2	3431	m6A LAND	11.7444
CL.29972	CL.29972.1	745	m6A LAND	9.5411
CL.30066	CL.30066.1	2199	m6A LAND	11.1026
CL.30066	evm.model.group8.792	1919	m6A LAND	10.9061
CL.30152	CL.30152.1	1901	m6A LAND	10.8925
CL.30153	evm.model.group8.826	3397	m6A LAND	11.73
CL.30153	CL.30153.2	3867	m6A LAND	11.917
CL.30155	CL.30155.1	2140	m6A LAND	11.0634
CL.30272	CL.30272.1	224	m6A LAND	7.80735
CL.30696	CL.30696.2	3407	m6A LAND	11.7343
CL.30696	CL.30696.3	3407	m6A LAND	11.7343
CL.30793	CL.30793.1	2914	m6A LAND	11.5088
CL.30803	evm.model.group8.1340	3214	m6A LAND	11.6502
CL.30803	CL.30803.2	2274	m6A LAND	11.151
CL.30803	CL.30803.3	2271	m6A LAND	11.1491
CL.30803	CL.30803.4	2267	m6A LAND	11.1466
CL.30877	evm.model.group8.1393	2799	m6A LAND	11.4507
CL.30877	CL.30877.2	1288	m6A LAND	10.3309
CL.30877	CL.30877.3	1273	m6A LAND	10.314
CL.30940	CL.30940.2	4415	m6A LAND	12.1082
CL.30940	CL.30940.3	4245	m6A LAND	12.0515
CL.30940	evm.model.group8.1413	3780	m6A LAND	11.8842
CL.31002	CL.31002.1	3519	m6A LAND	11.7809
CL.31034	CL.31034.1	1992	m6A LAND	10.96
CL.31036	CL.31036.1	2029	m6A LAND	10.9866
CL.31306	CL.31306.1	1180	m6A LAND	10.2046
CL.31447	CL.31447.1	1897	m6A LAND	10.8895
CL.31447	CL.31447.2	1215	m6A LAND	10.2467
CL.31447	CL.31447.3	1215	m6A LAND	10.2467
CL.31572	CL.31572.1	1689	m6A LAND	10.722
CL.31572	evm.model.group9.132	1689	m6A LAND	10.722
CL.31644	CL.31644.2	2494	m6A LAND	11.2842
CL.31792	CL.31792.1	608	m6A LAND	9.24793
CL.31835	CL.31835.1	1446	m6A LAND	10.4979
CL.31845	CL.31845.1	1734	m6A LAND	10.7599
CL.31846	CL.31846.1	1251	m6A LAND	10.2889
CL.31915	CL.31915.1	2792	m6A LAND	11.4471
CL.32042	CL.32042.1	1135	m6A LAND	10.1485
CL.32367	CL.32367.1	3421	m6A LAND	11.7402
CL.32367	CL.32367.2	2950	m6A LAND	11.5265
CL.32967	evm.model.group9.1287	2196	m6A LAND	11.1007
CL.32973	CL.32973.1	1152	m6A LAND	10.1699
CL.32976	CL.32976.1	5141	m6A LAND	12.3278
CL.33004	CL.33004.1	3239	m6A LAND	11.6613
CL.33060	CL.33060.1	981	m6A LAND	9.93811
CL.33060	evm.model.utg1315_1011780_1779404__.3	854	m6A LAND	9.73809
CL.33150	evm.model.utg1338_2327123_2484087__.5	5133	m6A LAND	12.3256
CL.33150	CL.33150.2	4850	m6A LAND	12.2438
CL.33196	CL.33196.1	8462	m6A LAND	13.0468
CL.33350	CL.33350.1	2298	m6A LAND	11.1662
CL.33350	evm.model.utg2157_1174894_1545155__.8	2259	m6A LAND	11.1415
CL.33425	CL.33425.1	2388	m6A LAND	11.2216
CL.33425	CL.33425.2	2234	m6A LAND	11.1254
CL.33425	evm.model.utg2360_2326162_2337252__.1	1784	m6A LAND	10.8009
CL.33606	CL.33606.1	2252	m6A LAND	11.137
CL.33606	CL.33606.2	2220	m6A LAND	11.1163
CL.33660	evm.model.utg386_11027284_11496772__.15	3353	m6A LAND	11.7112
CL.33660	CL.33660.2	2924	m6A LAND	11.5137
CL.33681	CL.33681.1	3822	m6A LAND	11.9001
CL.33700	CL.33700.1	2886	m6A LAND	11.4949
CL.33700	CL.33700.2	2886	m6A LAND	11.4949
CL.33700	CL.33700.3	2886	m6A LAND	11.4949
CL.33700	CL.33700.4	2886	m6A LAND	11.4949
CL.33700	CL.33700.5	2722	m6A LAND	11.4105
CL.33700	CL.33700.6	2173	m6A LAND	11.0855
CL.33700	CL.33700.7	2173	m6A LAND	11.0855
CL.33783	CL.33783.1	7942	m6A LAND	12.9553
CL.33783	CL.33783.2	7871	m6A LAND	12.9423
CL.33783	CL.33783.3	5268	m6A LAND	12.363
CL.33843	CL.33843.1	2205	m6A LAND	11.1066
CL.33844	CL.33844.1	2787	m6A LAND	11.4445
CL.33934	CL.33934.1	2250	m6A LAND	11.1357
CL.34005	evm.model.utg548_230440_521065__.14	3957	m6A LAND	11.9502
CL.34005	CL.34005.2	3725	m6A LAND	11.863
CL.34009	CL.34009.1	4651	m6A LAND	12.1833
CL.34050	CL.34050.2	1454	m6A LAND	10.5058
CL.34080	CL.34080.1	2517	m6A LAND	11.2975
CL.34212	CL.34212.1	1042	m6A LAND	10.0251
CL.34605	CL.34605.1	2361	m6A LAND	11.2052
CL.34806	CL.34806.1	2742	m6A LAND	11.421
CL.34898	CL.34898.1	2061	m6A LAND	11.0091
CL.34898	evm.model.utg94_3545525_3904003__.2	1775	m6A LAND	10.7936
CL.34940	CL.34940.1	866	m6A LAND	9.75822
