# Supplementary material for: Epitranscriptomic and expression profiling in Riccia fluitans across diverse environmental conditions
Source: Comput Struct Biotechnol J. 2025 Oct 2;27:4232–45. doi: 10.1016/j.csbj.2025.10.002 (PMC12513226; doi:10.1016/j.csbj.2025.10.002)
Supplement: Supplementary file 2 — Supplementary material [file mmc2.zip › Supplementary materials/Table S29.xlsx]

## Sheet: Table S29
Table S29. Alternative splicing quantification in m6A and A transcripts
riccia_gene_id	event_id	alternative_transcripts	total_transcripts	GROUP
CL.301	CL.301;A3:group1:4225217-4225537:4225217-4225541:+	CL.301.1	CL.301.3,evm.model.group1.228,CL.301.1,CL.301.2	m6A
CL.301	CL.301;A3:group1:4225217-4225537:4225217-4225541:+	evm.model.group1.228	CL.301.3,evm.model.group1.228,CL.301.1,CL.301.2	m6A
CL.862	CL.862;A3:group1:11173467-11173756:11173467-11173765:+	CL.862.3	CL.862.5,CL.862.4,evm.model.group1.720,CL.862.3,CL.862.1	m6A
CL.862	CL.862;A3:group1:11173467-11173756:11173467-11173765:+	CL.862.5	CL.862.5,CL.862.4,evm.model.group1.720,CL.862.3,CL.862.1	m6A
CL.862	CL.862;A3:group1:11173839-11174148:11173839-11174189:+	CL.862.3	CL.862.3,CL.862.5,CL.862.4	m6A
CL.862	CL.862;A3:group1:11173839-11174148:11173839-11174189:+	CL.862.4	CL.862.3,CL.862.5,CL.862.4	m6A
CL.862	CL.862;A3:group1:11174346-11174530:11174346-11174541:+	CL.862.3	CL.862.5,CL.862.4,evm.model.group1.721,CL.862.3,CL.862.1	m6A
CL.862	CL.862;A3:group1:11174346-11174530:11174346-11174541:+	CL.862.4	CL.862.5,CL.862.4,evm.model.group1.721,CL.862.3,CL.862.1	m6A
CL.862	CL.862;A3:group1:11174346-11174530:11174346-11174541:+	CL.862.5	CL.862.5,CL.862.4,evm.model.group1.721,CL.862.3,CL.862.1	m6A
CL.862	CL.862;A3:group1:11174346-11174530:11174346-11174541:+	evm.model.group1.721	CL.862.5,CL.862.4,evm.model.group1.721,CL.862.3,CL.862.1	m6A
CL.2292	CL.2292;A3:group1:31228197-31228328:31228197-31228546:+	CL.2292.2	CL.2292.2,CL.2292.1	m6A
CL.2292	CL.2292;A3:group1:31228197-31228328:31228197-31228334:+	CL.2292.2	CL.2292.2,CL.2292.3	m6A
CL.2292	CL.2292;A3:group1:31228197-31228334:31228197-31228546:+	CL.2292.3	CL.2292.3,CL.2292.1	m6A
CL.2489	CL.2489;A3:group1:34251329-34251497:34251329-34251502:+	CL.2489.1	CL.2489.1,CL.2489.2,evm.model.group1.2089	m6A
CL.2516	CL.2516;A3:group1:34588391-34588779:34588391-34588787:+	CL.2516.3	CL.2516.4,CL.2516.3	m6A
CL.2875	CL.2875;A3:group1:38914718-38915192:38914718-38915197:+	CL.2875.1	CL.2875.4,CL.2875.1,CL.2875.3,CL.2875.6,evm.model.group1.2316	m6A
CL.2875	CL.2875;A3:group1:38914718-38915192:38914718-38915197:+	CL.2875.3	CL.2875.4,CL.2875.1,CL.2875.3,CL.2875.6,evm.model.group1.2316	m6A
CL.2875	CL.2875;A3:group1:38914718-38915192:38914718-38915197:+	evm.model.group1.2316	CL.2875.4,CL.2875.1,CL.2875.3,CL.2875.6,evm.model.group1.2316	m6A
CL.2875	CL.2875;A3:group1:38915514-38915803:38915514-38915815:+	CL.2875.1	CL.2875.4,CL.2875.1,CL.2875.3,CL.2875.6,evm.model.group1.2316,CL.2875.2,CL.2875.5	m6A
CL.2875	CL.2875;A3:group1:38915514-38915803:38915514-38915815:+	CL.2875.2	CL.2875.4,CL.2875.1,CL.2875.3,CL.2875.6,evm.model.group1.2316,CL.2875.2,CL.2875.5	m6A
CL.2875	CL.2875;A3:group1:38915514-38915803:38915514-38915815:+	CL.2875.6	CL.2875.4,CL.2875.1,CL.2875.3,CL.2875.6,evm.model.group1.2316,CL.2875.2,CL.2875.5	m6A
CL.185	CL.185;A3:group1:2680576-2680741:2680573-2680741:-	CL.185.1	CL.185.5,CL.185.4,CL.185.1	m6A
CL.185	CL.185;A3:group1:2680576-2680741:2680573-2680741:-	CL.185.4	CL.185.5,CL.185.4,CL.185.1	m6A
CL.185	CL.185;A3:group1:2680582-2680741:2680576-2680741:-	CL.185.2	CL.185.2,CL.185.1,CL.185.4,evm.model.group1.123	m6A
CL.185	CL.185;A3:group1:2680582-2680741:2680579-2680741:-	CL.185.2	CL.185.2,CL.185.3,evm.model.group1.123	m6A
CL.185	CL.185;A3:group1:2680582-2680741:2680573-2680741:-	CL.185.2	CL.185.2,CL.185.5,evm.model.group1.123	m6A
CL.185	CL.185;A3:group1:2680579-2680741:2680576-2680741:-	CL.185.3	CL.185.3,CL.185.4,CL.185.1	m6A
CL.185	CL.185;A3:group1:2680579-2680741:2680573-2680741:-	CL.185.3	CL.185.3,CL.185.5	m6A
CL.185	CL.185;A3:group1:2681206-2681449:2681134-2681449:-	CL.185.4	CL.185.5,CL.185.4,CL.185.1,evm.model.group1.123	m6A
CL.848	CL.848;A3:group1:10853644-10854139:10853557-10854139:-	CL.848.2	CL.848.1,CL.848.2	m6A
CL.1551	CL.1551;A3:group1:21008397-21008517:21008270-21008517:-	CL.1551.1	evm.model.group1.1239,CL.1551.1	m6A
CL.2274	CL.2274;A3:group1:30995957-30996132:30995952-30996132:-	CL.2274.1	CL.2274.1,CL.2274.4,evm.model.group1.1926	m6A
CL.2274	CL.2274;A3:group1:30992290-30992628:30992286-30992628:-	CL.2274.2	CL.2274.1,CL.2274.2,evm.model.group1.1926	m6A
CL.2443	CL.2443;A3:group1:33508649-33508810:33508636-33508810:-	CL.2443.1	CL.2443.1,evm.model.group1.2009	m6A
CL.2700	CL.2700;A3:group1:36816222-36816593:36816218-36816593:-	CL.2700.1	evm.model.group1.2230,CL.2700.1,CL.2700.2	m6A
CL.2700	CL.2700;A3:group1:36816238-36816593:36816222-36816593:-	CL.2700.3	evm.model.group1.2230,CL.2700.3,CL.2700.1	m6A
CL.2700	CL.2700;A3:group1:36816238-36816593:36816218-36816593:-	CL.2700.3	CL.2700.2,CL.2700.3	m6A
CL.2820	CL.2820;A3:group1:38316809-38316906:38316791-38316906:-	CL.2820.2	CL.2820.1,evm.model.group1.2276,CL.2820.2	m6A
CL.2978	CL.2978;A3:group1:40252987-40253212:40252893-40253212:-	CL.2978.2	CL.2978.2,evm.model.group1.2373,CL.2978.1	m6A
CL.4333	CL.4333;A3:group1:57589550-57590014:57589264-57590014:-	CL.4333.1	CL.4333.1,evm.model.group1.3267	m6A
CL.4660	CL.4660;A3:group1:61313882-61314087:61313866-61314087:-	CL.4660.1	CL.4660.1,evm.model.group1.3505,CL.4660.4,CL.4660.3,CL.4660.5,CL.4660.2	m6A
CL.4660	CL.4660;A3:group1:61313882-61314087:61313866-61314087:-	CL.4660.3	CL.4660.1,evm.model.group1.3505,CL.4660.4,CL.4660.3,CL.4660.5,CL.4660.2	m6A
CL.4660	CL.4660;A3:group1:61313882-61314087:61313866-61314087:-	CL.4660.5	CL.4660.1,evm.model.group1.3505,CL.4660.4,CL.4660.3,CL.4660.5,CL.4660.2	m6A
CL.4660	CL.4660;A3:group1:61314213-61314357:61314172-61314357:-	CL.4660.3	CL.4660.1,evm.model.group1.3505,CL.4660.4,CL.4660.3,CL.4660.5,CL.4660.2	m6A
CL.4660	CL.4660;A3:group1:61314213-61314357:61314172-61314357:-	CL.4660.4	CL.4660.1,evm.model.group1.3505,CL.4660.4,CL.4660.3,CL.4660.5,CL.4660.2	m6A
CL.4660	CL.4660;A3:group1:61314213-61314357:61314172-61314357:-	CL.4660.5	CL.4660.1,evm.model.group1.3505,CL.4660.4,CL.4660.3,CL.4660.5,CL.4660.2	m6A
CL.5073	CL.5073;A3:group10:4206176-4206693:4205188-4206693:-	CL.5073.2	CL.5073.2,evm.model.group10.400,CL.5073.1	m6A
CL.5389	CL.5389;A3:group10:8503518-8503611:8503515-8503611:-	CL.5389.2	CL.5389.2,evm.model.group10.572,CL.5389.1	m6A
CL.5920	CL.5920;A3:group10:16325884-16326040:16325606-16326040:-	CL.5920.2	CL.5920.1,evm.model.group10.1136,CL.5920.2	m6A
CL.6230	CL.6230;A3:group10:20432522-20432739:20431604-20432739:-	CL.6230.1	CL.6230.2,CL.6230.1	m6A
CL.5120	CL.5120;A3:group10:4842412-4842559:4842412-4843998:+	CL.5120.1	CL.5120.2,CL.5120.1	m6A
CL.5569	CL.5569;A3:group10:11119348-11119682:11119348-11119689:+	CL.5569.2	CL.5569.2,CL.5569.3,CL.5569.1	m6A
CL.6067	CL.6067;A3:group10:18559720-18560268:18559720-18560271:+	CL.6067.1	CL.6067.1,evm.model.group10.1286	m6A
CL.6122	CL.6122;A3:group10:19268457-19268685:19268457-19268754:+	CL.6122.2	CL.6122.2,CL.6122.1	m6A
CL.6122	CL.6122;A3:group10:19268457-19268680:19268457-19268754:+	CL.6122.3	CL.6122.3,evm.model.group10.1315,CL.6122.1	m6A
CL.6122	CL.6122;A3:group10:19268457-19268680:19268457-19268685:+	CL.6122.3	CL.6122.3,evm.model.group10.1315,CL.6122.2	m6A
CL.6799	CL.6799;A3:group11:6119411-6119594:6119408-6119594:-	CL.6799.3	CL.6799.3,CL.6799.5	m6A
CL.6799	CL.6799;A3:group11:6119411-6119647:6119408-6119647:-	CL.6799.4	CL.6799.4,CL.6799.2,CL.6799.1,evm.model.group11.338	m6A
CL.7262	CL.7262;A3:group11:12313585-12314152:12313576-12314152:-	CL.7262.1	CL.7262.1,evm.model.group11.712	m6A
CL.7764	CL.7764;A3:group11:19386418-19387035:19386415-19387035:-	CL.7764.3	CL.7764.3,CL.7764.1	m6A
CL.7131	CL.7131;A3:group11:10174285-10174463:10174285-10174502:+	CL.7131.2	CL.7131.1,CL.7131.2,evm.model.group11.584,CL.7131.3	m6A
CL.8088	CL.8088;A3:group12:3415768-3415921:3415768-3415938:+	CL.8088.2	evm.model.group12.182,CL.8088.2	m6A
CL.8275	CL.8275;A3:group12:5661540-5663436:5661540-5663442:+	CL.8275.2	CL.8275.2,CL.8275.1	m6A
CL.9012	CL.9012;A3:group12:15359047-15359211:15359047-15359214:+	CL.9012.3	evm.model.group12.1124,CL.9012.2,CL.9012.4,CL.9012.3	m6A
CL.7950	CL.7950;A3:group12:1554260-1554463:1554223-1554463:-	CL.7950.1	CL.7950.2,CL.7950.1,evm.model.group12.128	m6A
CL.8547	CL.8547;A3:group12:9659084-9659419:9659080-9659419:-	CL.8547.1	CL.8547.2,CL.8547.1	m6A
CL.9341	CL.9341;A3:group13:2149155-2149732:2149155-2149737:+	CL.9341.3	evm.model.group13.137,CL.9341.2,CL.9341.3	m6A
CL.10844	CL.10844;A3:group2:2917631-2917826:2917631-2917835:+	CL.10844.1	CL.10844.2,CL.10844.1,evm.model.group2.93	m6A
CL.11938	CL.11938;A3:group2:18143860-18144020:18143860-18144108:+	CL.11938.2	CL.11938.2,CL.11938.1	m6A
CL.12082	CL.12082;A3:group2:20098768-20098938:20098768-20098941:+	CL.12082.2	CL.12082.1,CL.12082.2,evm.model.group2.1017	m6A
CL.12082	CL.12082;A3:group2:20098768-20098924:20098768-20098941:+	CL.12082.3	CL.12082.1,evm.model.group2.1017,CL.12082.3	m6A
CL.12082	CL.12082;A3:group2:20098768-20098924:20098768-20098938:+	CL.12082.3	CL.12082.2,CL.12082.3	m6A
CL.12670	CL.12670;A3:group2:27978334-27978742:27978334-27978762:+	CL.12670.4	CL.12670.2,CL.12670.4,evm.model.group2.1417,CL.12670.1	m6A
CL.12724	CL.12724;A3:group2:28830061-28830343:28830061-28830417:+	CL.12724.2	CL.12724.2,evm.model.group2.1448	m6A
CL.13193	CL.13193;A3:group2:35214814-35215001:35214814-35215157:+	CL.13193.3	evm.model.group2.1694,CL.13193.3	m6A
CL.13912	CL.13912;A3:group2:44730979-44731344:44730979-44731358:+	CL.13912.2	CL.13912.2,evm.model.group2.2167	m6A
CL.14072	CL.14072;A3:group2:47010369-47010525:47010369-47010803:+	CL.14072.1	CL.14072.5,CL.14072.2,CL.14072.3,CL.14072.8,CL.14072.4,CL.14072.1,CL.14072.7,CL.14072.6	m6A
CL.14072	CL.14072;A3:group2:47010369-47010525:47010369-47010803:+	CL.14072.6	CL.14072.5,CL.14072.2,CL.14072.3,CL.14072.8,CL.14072.4,CL.14072.1,CL.14072.7,CL.14072.6	m6A
CL.14123	CL.14123;A3:group2:47725660-47725758:47725660-47725907:+	CL.14123.2	evm.model.group2.2398,CL.14123.2,CL.14123.1	m6A
CL.14123	CL.14123;A3:group2:47725660-47725734:47725660-47725907:+	CL.14123.3	CL.14123.3,evm.model.group2.2398,CL.14123.1	m6A
CL.14123	CL.14123;A3:group2:47725660-47725734:47725660-47725758:+	CL.14123.3	CL.14123.3,CL.14123.2	m6A
CL.10873	CL.10873;A3:group2:3486011-3486295:3486008-3486295:-	CL.10873.4	CL.10873.2,CL.10873.4	m6A
CL.10873	CL.10873;A3:group2:3556129-3556416:3555619-3556416:-	CL.10873.10	CL.10873.6,CL.10873.10	m6A
CL.11027	CL.11027;A3:group2:6128203-6128335:6127834-6128335:-	CL.11027.3	CL.11027.3,evm.model.group2.222	m6A
CL.11387	CL.11387;A3:group2:10761173-10761386:10760803-10761386:-	CL.11387.3	CL.11387.3,CL.11387.2,evm.model.group2.446,CL.11387.1	m6A
CL.11465	CL.11465;A3:group2:11886650-11886877:11885826-11886877:-	CL.11465.2	evm.model.group2.472,CL.11465.2,CL.11465.1	m6A
CL.13331	CL.13331;A3:group2:37253813-37253955:37253776-37253955:-	CL.13331.2	CL.13331.1,CL.13331.2	m6A
CL.13644	CL.13644;A3:group2:41121134-41121750:41120714-41121750:-	CL.13644.2	evm.model.group2.1944,CL.13644.3,CL.13644.2,CL.13644.1	m6A
CL.13644	CL.13644;A3:group2:41121134-41121750:41120714-41121750:-	CL.13644.3	evm.model.group2.1944,CL.13644.3,CL.13644.2,CL.13644.1	m6A
CL.13794	CL.13794;A3:group2:43038011-43038259:43038004-43038259:-	CL.13794.2	CL.13794.4,CL.13794.2	m6A
CL.14047	CL.14047;A3:group2:46652072-46652249:46652030-46652249:-	CL.14047.2	CL.14047.2,evm.model.group2.2352,CL.14047.1	m6A
CL.14253	CL.14253;A3:group2:49714385-49714780:49714043-49714780:-	CL.14253.5	CL.14253.5,CL.14253.1	m6A
CL.14253	CL.14253;A3:group2:49714630-49714780:49714495-49714780:-	CL.14253.6	CL.14253.6,CL.14253.3	m6A
CL.14520	CL.14520;A3:group3:1790938-1791078:1790938-1791247:+	CL.14520.4	CL.14520.3,CL.14520.1,CL.14520.4	m6A
CL.14872	CL.14872;A3:group3:7604984-7605114:7604984-7605206:+	CL.14872.1	evm.model.group3.513,CL.14872.4,CL.14872.2,CL.14872.1	m6A
CL.14872	CL.14872;A3:group3:7604984-7605114:7604984-7605206:+	CL.14872.2	evm.model.group3.513,CL.14872.4,CL.14872.2,CL.14872.1	m6A
CL.14872	CL.14872;A3:group3:7604984-7605114:7604984-7605206:+	evm.model.group3.513	evm.model.group3.513,CL.14872.4,CL.14872.2,CL.14872.1	m6A
CL.15001	CL.15001;A3:group3:9519719-9519842:9519719-9519867:+	CL.15001.1	CL.15001.2,evm.model.group3.600,CL.15001.1	m6A
CL.15115	CL.15115;A3:group3:10899883-10900001:10899883-10900006:+	CL.15115.3	evm.model.group3.663,CL.15115.2,CL.15115.3	m6A
CL.15973	CL.15973;A3:group3:21998423-21998601:21998423-21998613:+	CL.15973.1	evm.model.group3.1409,CL.15973.1	m6A
CL.16080	CL.16080;A3:group3:22921407-22921695:22921407-22921812:+	CL.16080.4	evm.model.group3.1442,CL.16080.8,CL.16080.2,CL.16080.4,CL.16080.3	m6A
CL.16178	CL.16178;A3:group3:23436908-23437125:23436908-23437179:+	CL.16178.6	CL.16178.7,CL.16178.6	m6A
CL.16402	CL.16402;A3:group3:27294482-27294798:27294482-27294809:+	CL.16402.2	CL.16402.2,CL.16402.1	m6A
CL.16921	CL.16921;A3:group3:34214451-34214529:34214451-34215032:+	CL.16921.2	CL.16921.2,CL.16921.1	m6A
CL.16978	CL.16978;A3:group3:34900341-34900711:34900341-34901259:+	CL.16978.2	CL.16978.3,CL.16978.1,CL.16978.2,evm.model.group3.2270	m6A
CL.15339	CL.15339;A3:group3:13496732-13496954:13496726-13496954:-	CL.15339.1	CL.15339.3,evm.model.group3.849,CL.15339.2,CL.15339.4,CL.15339.1	m6A
CL.15339	CL.15339;A3:group3:13496732-13496954:13496726-13496954:-	CL.15339.4	CL.15339.3,evm.model.group3.849,CL.15339.2,CL.15339.4,CL.15339.1	m6A
CL.15607	CL.15607;A3:group3:17056366-17057239:17056344-17057239:-	CL.15607.3	CL.15607.3,CL.15607.1,CL.15607.2	m6A
CL.16392	CL.16392;A3:group3:27247592-27247908:27247581-27247908:-	CL.16392.2	CL.16392.2,CL.16392.1	m6A
CL.16398	CL.16398;A3:group3:27280711-27281027:27280700-27281027:-	CL.16398.1	CL.16398.2,CL.16398.1	m6A
CL.16638	CL.16638;A3:group3:30648403-30648551:30648331-30648551:-	CL.16638.2	CL.16638.2,CL.16638.1	m6A
CL.17735	CL.17735;A3:group3:44166375-44166577:44166363-44166577:-	CL.17735.1	CL.17735.2,CL.17735.3,CL.17735.1	m6A
CL.17735	CL.17735;A3:group3:44166375-44166577:44166363-44166577:-	CL.17735.3	CL.17735.2,CL.17735.3,CL.17735.1	m6A
CL.18508	CL.18508;A3:group4:9713249-9713436:9713213-9713436:-	CL.18508.3	CL.18508.2,CL.18508.1,CL.18508.3,CL.18508.4	m6A
CL.18508	CL.18508;A3:group4:9713249-9713436:9713213-9713436:-	CL.18508.4	CL.18508.2,CL.18508.1,CL.18508.3,CL.18508.4	m6A
CL.18573	CL.18573;A3:group4:10341047-10341236:10341031-10341236:-	CL.18573.2	CL.18573.1,CL.18573.3,CL.18573.4,evm.model.group4.546,CL.18573.2	m6A
CL.18573	CL.18573;A3:group4:10341047-10341236:10341031-10341236:-	CL.18573.4	CL.18573.1,CL.18573.3,CL.18573.4,evm.model.group4.546,CL.18573.2	m6A
CL.19287	CL.19287;A3:group4:20088855-20089283:20088431-20089283:-	CL.19287.4	CL.19287.4,evm.model.group4.1041,CL.19287.3	m6A
CL.19378	CL.19378;A3:group4:21800768-21801135:21800666-21801135:-	CL.19378.2	CL.19378.3,CL.19378.1,CL.19378.2,evm.model.group4.1189	m6A
CL.20258	CL.20258;A3:group4:32203353-32203467:32203350-32203467:-	CL.20258.2	CL.20258.1,CL.20258.2	m6A
CL.18206	CL.18206;A3:group4:5510652-5511046:5510652-5511052:+	evm.model.group4.361	evm.model.group4.361,CL.18206.3,CL.18206.2	m6A
CL.18206	CL.18206;A3:group4:5510652-5511046:5510652-5511052:+	CL.18206.3	evm.model.group4.361,CL.18206.3,CL.18206.2	m6A
CL.18225	CL.18225;A3:group4:5799534-5799988:5799534-5799991:+	evm.model.group4.373	CL.18225.1,evm.model.group4.373	m6A
CL.18434	CL.18434;A3:group4:8522472-8523048:8522472-8523056:+	CL.18434.2	CL.18434.2,evm.model.group4.488	m6A
CL.18446	CL.18446;A3:group4:8596336-8596519:8596336-8596522:+	CL.18446.1	CL.18446.1,CL.18446.2	m6A
CL.18824	CL.18824;A3:group4:13538536-13538629:13538536-13538737:+	CL.18824.1	CL.18824.2,CL.18824.1	m6A
CL.18957	CL.18957;A3:group4:15709743-15710005:15709743-15710008:+	evm.model.group4.883	CL.18957.2,CL.18957.3,CL.18957.4,evm.model.group4.883	m6A
CL.18957	CL.18957;A3:group4:15709743-15710005:15709743-15710008:+	CL.18957.2	CL.18957.2,CL.18957.3,CL.18957.4,evm.model.group4.883	m6A
CL.18957	CL.18957;A3:group4:15709743-15710005:15709743-15710008:+	CL.18957.3	CL.18957.2,CL.18957.3,CL.18957.4,evm.model.group4.883	m6A
CL.18957	CL.18957;A3:group4:15710093-15710438:15710093-15710749:+	CL.18957.3	CL.18957.2,CL.18957.3,CL.18957.4,evm.model.group4.883	m6A
CL.19095	CL.19095;A3:group4:17485706-17485958:17485706-17486001:+	CL.19095.1	CL.19095.2,evm.model.group4.945,CL.19095.1	m6A
CL.19095	CL.19095;A3:group4:17485706-17485958:17485706-17486001:+	evm.model.group4.945	CL.19095.2,evm.model.group4.945,CL.19095.1	m6A
CL.19095	CL.19095;A3:group4:17485706-17485958:17485706-17486042:+	CL.19095.1	evm.model.group4.945,CL.19095.3,CL.19095.1	m6A
CL.19095	CL.19095;A3:group4:17485706-17485958:17485706-17486042:+	evm.model.group4.945	evm.model.group4.945,CL.19095.3,CL.19095.1	m6A
CL.19095	CL.19095;A3:group4:17485706-17486001:17485706-17486042:+	CL.19095.2	CL.19095.2,CL.19095.3	m6A
CL.19529	CL.19529;A3:group4:24409401-24409593:24409401-24409625:+	CL.19529.1	CL.19529.2,CL.19529.1	m6A
CL.20122	CL.20122;A3:group4:30473186-30473519:30473186-30473532:+	CL.20122.4	CL.20122.3,CL.20122.4	m6A
CL.20267	CL.20267;A3:group4:32245408-32245523:32245408-32245551:+	CL.20267.3	CL.20267.1,evm.model.group4.1672,CL.20267.5,CL.20267.2,CL.20267.3	m6A
CL.20267	CL.20267;A3:group4:32245408-32245505:32245408-32245551:+	CL.20267.4	evm.model.group4.1672,CL.20267.1,CL.20267.5,CL.20267.2,CL.20267.4	m6A
CL.20267	CL.20267;A3:group4:32245408-32245505:32245408-32245523:+	CL.20267.4	CL.20267.4,CL.20267.3	m6A
CL.20267	CL.20267;A3:group4:32247010-32247146:32247010-32247162:+	CL.20267.5	CL.20267.1,CL.20267.5,CL.20267.2,CL.20267.3,CL.20267.4,evm.model.group4.1673	m6A
CL.20331	CL.20331;A3:group4:33397116-33397522:33397116-33397525:+	CL.20331.1	CL.20331.1,evm.model.group4.1716,CL.20331.2	m6A
CL.21470	CL.21470;A3:group5:11760559-11760994:11760559-11760999:+	evm.model.group5.494	CL.21470.3,evm.model.group5.494,CL.21470.2	m6A
CL.21470	CL.21470;A3:group5:11760559-11760994:11760559-11760999:+	CL.21470.3	CL.21470.3,evm.model.group5.494,CL.21470.2	m6A
CL.21470	CL.21470;A3:group5:11759487-11759814:11759487-11760474:+	CL.21470.3	CL.21470.3,CL.21470.2,evm.model.group5.494	m6A
CL.21654	CL.21654;A3:group5:14405237-14405402:14405237-14405569:+	CL.21654.2	CL.21654.4,evm.model.group5.621,CL.21654.2,CL.21654.3	m6A
CL.21654	CL.21654;A3:group5:14405237-14405402:14405237-14405569:+	CL.21654.4	CL.21654.4,evm.model.group5.621,CL.21654.2,CL.21654.3	m6A
CL.22175	CL.22175;A3:group5:20486003-20486184:20486003-20486189:+	CL.22175.6	CL.22175.6,CL.22175.2,evm.model.group5.865,CL.22175.1	m6A
CL.23425	CL.23425;A3:group5:35828512-35828681:35828512-35828751:+	CL.23425.2	CL.23425.5,CL.23425.2	m6A
CL.23425	CL.23425;A3:group5:35828517-35828681:35828517-35828751:+	CL.23425.3	CL.23425.4,CL.23425.3	m6A
CL.21134	CL.21134;A3:group5:7504203-7504650:7504198-7504650:-	CL.21134.1	CL.21134.2,CL.21134.1,evm.model.group5.291	m6A
CL.21188	CL.21188;A3:group5:8153379-8153880:8153320-8153880:-	CL.21188.1	CL.21188.3,CL.21188.1	m6A
CL.21188	CL.21188;A3:group5:8153379-8153880:8153333-8153880:-	CL.21188.1	CL.21188.4,CL.21188.1	m6A
CL.21188	CL.21188;A3:group5:8153535-8153880:8153379-8153880:-	CL.21188.2	CL.21188.2,CL.21188.1	m6A
CL.21188	CL.21188;A3:group5:8153535-8153880:8153320-8153880:-	CL.21188.2	CL.21188.2,CL.21188.3	m6A
CL.21188	CL.21188;A3:group5:8153535-8153880:8153333-8153880:-	CL.21188.2	CL.21188.4,CL.21188.2	m6A
CL.21188	CL.21188;A3:group5:8153333-8153880:8153320-8153880:-	CL.21188.4	CL.21188.4,CL.21188.3	m6A
CL.22705	CL.22705;A3:group5:26756970-26757170:26756967-26757170:-	CL.22705.1	evm.model.group5.1374,CL.22705.2,CL.22705.4,CL.22705.3,CL.22705.1	m6A
CL.22705	CL.22705;A3:group5:26756970-26757170:26756967-26757170:-	CL.22705.2	evm.model.group5.1374,CL.22705.2,CL.22705.4,CL.22705.3,CL.22705.1	m6A
CL.22705	CL.22705;A3:group5:26756970-26757170:26756967-26757170:-	CL.22705.3	evm.model.group5.1374,CL.22705.2,CL.22705.4,CL.22705.3,CL.22705.1	m6A
CL.22705	CL.22705;A3:group5:26754864-26754985:26754643-26754985:-	CL.22705.3	evm.model.group5.1373,CL.22705.2,CL.22705.4,CL.22705.3,CL.22705.1	m6A
CL.23393	CL.23393;A3:group5:35510508-35510696:35510278-35510696:-	CL.23393.3	CL.23393.3,CL.23393.2	m6A
CL.24236	CL.24236;A3:group6:10486191-10486477:10486188-10486477:-	CL.24236.2	CL.24236.2,CL.24236.3	m6A
CL.24358	CL.24358;A3:group6:12085972-12086920:12085968-12086920:-	CL.24358.1	CL.24358.1,CL.24358.2	m6A
CL.24358	CL.24358;A3:group6:12085972-12087341:12085968-12087341:-	CL.24358.3	CL.24358.3,CL.24358.4	m6A
CL.24358	CL.24358;A3:group6:12085972-12086879:12085968-12086879:-	CL.24358.5	CL.24358.6,CL.24358.5	m6A
CL.24535	CL.24535;A3:group6:14630053-14630224:14630040-14630224:-	CL.24535.5	CL.24535.8,CL.24535.3,CL.24535.6,CL.24535.5,CL.24535.7,CL.24535.4	m6A
CL.25350	CL.25350;A3:group6:24335689-24335831:24335530-24335831:-	CL.25350.1	CL.25350.1,CL.25350.7,CL.25350.5,CL.25350.2	m6A
CL.25350	CL.25350;A3:group6:24335689-24335831:24335530-24335831:-	CL.25350.2	CL.25350.1,CL.25350.7,CL.25350.5,CL.25350.2	m6A
CL.25973	CL.25973;A3:group6:33000554-33000950:33000251-33000950:-	CL.25973.3	CL.25973.4,CL.25973.3	m6A
CL.25973	CL.25973;A3:group6:33002095-33002219:33002043-33002219:-	CL.25973.3	CL.25973.5,CL.25973.4,CL.25973.1,CL.25973.2,CL.25973.3	m6A
CL.25973	CL.25973;A3:group6:33002095-33002219:33002043-33002219:-	CL.25973.5	CL.25973.5,CL.25973.4,CL.25973.1,CL.25973.2,CL.25973.3	m6A
CL.24137	CL.24137;A3:group6:9244372-9244459:9244372-9244499:+	evm.model.group6.371	CL.24137.2,CL.24137.3,evm.model.group6.371,CL.24137.4	m6A
CL.24137	CL.24137;A3:group6:9244372-9244459:9244372-9244499:+	CL.24137.2	CL.24137.2,CL.24137.3,evm.model.group6.371,CL.24137.4	m6A
CL.24137	CL.24137;A3:group6:9244372-9244459:9244372-9244499:+	CL.24137.3	CL.24137.2,CL.24137.3,evm.model.group6.371,CL.24137.4	m6A
CL.24137	CL.24137;A3:group6:9247624-9247770:9247624-9247832:+	evm.model.group6.371	CL.24137.2,CL.24137.3,evm.model.group6.371,CL.24137.4	m6A
CL.24137	CL.24137;A3:group6:9247624-9247770:9247624-9247832:+	CL.24137.3	CL.24137.2,CL.24137.3,evm.model.group6.371,CL.24137.4	m6A
CL.24137	CL.24137;A3:group6:9247624-9247770:9247624-9247832:+	CL.24137.4	CL.24137.2,CL.24137.3,evm.model.group6.371,CL.24137.4	m6A
CL.24318	CL.24318;A3:group6:11586950-11587253:11586950-11587272:+	CL.24318.3	CL.24318.1,CL.24318.3	m6A
CL.24725	CL.24725;A3:group6:17474957-17475233:17474957-17475236:+	CL.24725.1	CL.24725.1,evm.model.group6.680,CL.24725.2	m6A
CL.24725	CL.24725;A3:group6:17474957-17475233:17474957-17475236:+	CL.24725.2	CL.24725.1,evm.model.group6.680,CL.24725.2	m6A
CL.25227	CL.25227;A3:group6:22935821-22935924:22935821-22935955:+	CL.25227.3	CL.25227.2,CL.25227.3	m6A
CL.25233	CL.25233;A3:group6:23017579-23017786:23017579-23017835:+	evm.model.group6.991	CL.25233.2,CL.25233.1,evm.model.group6.991	m6A
CL.26103	CL.26103;A3:group6:34718696-34719097:34718696-34719117:+	CL.26103.3	evm.model.group6.1715,CL.26103.2,CL.26103.3	m6A
CL.26220	CL.26220;A3:group7:1027789-1028450:1027209-1028450:-	CL.26220.3	CL.26220.1,evm.model.group7.61,CL.26220.3	m6A
CL.26751	CL.26751;A3:group7:8280452-8280580:8280374-8280580:-	CL.26751.3	CL.26751.3,CL.26751.2	m6A
CL.26810	CL.26810;A3:group7:8844592-8844880:8844430-8844880:-	CL.26810.4	CL.26810.1,CL.26810.4	m6A
CL.26810	CL.26810;A3:group7:8844592-8858113:8844430-8858113:-	CL.26810.3	CL.26810.2,CL.26810.3	m6A
CL.26810	CL.26810;A3:group7:8857825-8858113:8857663-8858113:-	CL.26810.6	evm.model.group7.578,CL.26810.6,CL.26810.5	m6A
CL.26856	CL.26856;A3:group7:9238637-9238834:9238633-9238834:-	CL.26856.1	CL.26856.3,evm.model.group7.597,CL.26856.4,CL.26856.1,CL.26856.2	m6A
CL.26856	CL.26856;A3:group7:9238637-9238834:9238633-9238834:-	CL.26856.2	CL.26856.3,evm.model.group7.597,CL.26856.4,CL.26856.1,CL.26856.2	m6A
CL.26856	CL.26856;A3:group7:9237464-9238352:9237461-9238352:-	CL.26856.2	CL.26856.3,CL.26856.4,CL.26856.1,CL.26856.2,evm.model.group7.596	m6A
CL.27346	CL.27346;A3:group7:15459818-15460080:15459614-15460080:-	CL.27346.2	CL.27346.2,evm.model.group7.892,CL.27346.3	m6A
CL.27475	CL.27475;A3:group7:17170540-17170760:17170498-17170760:-	CL.27475.1	CL.27475.1,evm.model.group7.935	m6A
CL.27629	CL.27629;A3:group7:18763404-18763576:18763401-18763576:-	CL.27629.1	evm.model.group7.989,CL.27629.1	m6A
CL.27667	CL.27667;A3:group7:19200157-19200360:19200143-19200360:-	CL.27667.1	CL.27667.1,CL.27667.2	m6A
CL.28550	CL.28550;A3:group7:30485432-30485536:30485354-30485536:-	CL.28550.11	CL.28550.14,CL.28550.5,CL.28550.12,CL.28550.13,CL.28550.3,CL.28550.11	m6A
CL.28550	CL.28550;A3:group7:30485432-30485536:30485354-30485536:-	CL.28550.12	CL.28550.14,CL.28550.5,CL.28550.12,CL.28550.13,CL.28550.3,CL.28550.11	m6A
CL.28626	CL.28626;A3:group7:31622218-31623857:31621964-31623857:-	CL.28626.1	CL.28626.2,CL.28626.1	m6A
CL.28629	CL.28629;A3:group7:31713905-31714025:31713787-31714025:-	CL.28629.2	CL.28629.2,CL.28629.3	m6A
CL.27564	CL.27564;A3:group7:17919230-17919736:17919230-17919739:+	CL.27564.1	CL.27564.1,CL.27564.2,evm.model.group7.964,CL.27564.3,CL.27564.5,CL.27564.4	m6A
CL.27564	CL.27564;A3:group7:17919230-17919736:17919230-17919739:+	CL.27564.3	CL.27564.1,CL.27564.2,evm.model.group7.964,CL.27564.3,CL.27564.5,CL.27564.4	m6A
CL.27564	CL.27564;A3:group7:17919230-17919736:17919230-17919739:+	CL.27564.5	CL.27564.1,CL.27564.2,evm.model.group7.964,CL.27564.3,CL.27564.5,CL.27564.4	m6A
CL.27564	CL.27564;A3:group7:17920499-17920622:17920499-17920633:+	CL.27564.2	CL.27564.2,CL.27564.1,CL.27564.3,CL.27564.4	m6A
CL.27564	CL.27564;A3:group7:17920499-17920622:17920499-17920633:+	CL.27564.3	CL.27564.2,CL.27564.1,CL.27564.3,CL.27564.4	m6A
CL.27564	CL.27564;A3:group7:18061997-18062507:18061997-18062510:+	CL.27564.7	CL.27564.8,CL.27564.7	m6A
CL.28465	CL.28465;A3:group7:29785207-29785415:29785207-29785495:+	CL.28465.1	evm.model.group7.1684,CL.28465.1	m6A
CL.28634	CL.28634;A3:group7:31796009-31796466:31796009-31796469:+	CL.28634.3	CL.28634.3,CL.28634.2,CL.28634.4,evm.model.group7.1755	m6A
CL.28845	CL.28845;A3:group7:34519429-34519686:34519429-34519703:+	CL.28845.3	CL.28845.2,CL.28845.3	m6A
CL.29133	CL.29133;A3:group8:2083076-2083335:2083076-2083338:+	CL.29133.2	CL.29133.2,CL.29133.1,evm.model.group8.118	m6A
CL.29133	CL.29133;A3:group8:2083076-2083235:2083076-2083338:+	CL.29133.3	CL.29133.1,CL.29133.3,CL.29133.4,evm.model.group8.118	m6A
CL.29133	CL.29133;A3:group8:2083076-2083235:2083076-2083338:+	CL.29133.4	CL.29133.1,CL.29133.3,CL.29133.4,evm.model.group8.118	m6A
CL.29133	CL.29133;A3:group8:2083076-2083235:2083076-2083335:+	CL.29133.3	CL.29133.2,CL.29133.3,CL.29133.4	m6A
CL.29133	CL.29133;A3:group8:2083076-2083235:2083076-2083335:+	CL.29133.4	CL.29133.2,CL.29133.3,CL.29133.4	m6A
CL.29324	CL.29324;A3:group8:5082644-5082802:5082644-5082893:+	CL.29324.1	CL.29324.2,CL.29324.1	m6A
CL.30803	CL.30803;A3:group8:25634259-25634475:25634259-25634478:+	evm.model.group8.1340	evm.model.group8.1340,CL.30803.3	m6A
CL.30803	CL.30803;A3:group8:25634259-25634462:25634259-25634475:+	CL.30803.4	CL.30803.4,evm.model.group8.1340	m6A
CL.30803	CL.30803;A3:group8:25634259-25634462:25634259-25634478:+	CL.30803.4	CL.30803.4,CL.30803.3	m6A
CL.30940	CL.30940;A3:group8:27209464-27209981:27209464-27209990:+	CL.30940.3	CL.30940.3,evm.model.group8.1413,CL.30940.2	m6A
CL.29210	CL.29210;A3:group8:3156512-3156804:3156112-3156804:-	CL.29210.1	CL.29210.1,evm.model.group8.150	m6A
CL.30254	CL.30254;A3:group8:17819789-17820046:17819784-17820046:-	CL.30254.1	CL.30254.4,CL.30254.6,CL.30254.3,CL.30254.7,CL.30254.8,evm.model.group8.855,CL.30254.1,CL.30254.2	m6A
CL.30254	CL.30254;A3:group8:17819789-17820046:17819784-17820046:-	CL.30254.2	CL.30254.4,CL.30254.6,CL.30254.3,CL.30254.7,CL.30254.8,evm.model.group8.855,CL.30254.1,CL.30254.2	m6A
CL.30254	CL.30254;A3:group8:17819789-17820046:17819784-17820046:-	CL.30254.3	CL.30254.4,CL.30254.6,CL.30254.3,CL.30254.7,CL.30254.8,evm.model.group8.855,CL.30254.1,CL.30254.2	m6A
CL.30254	CL.30254;A3:group8:17819789-17820046:17819784-17820046:-	CL.30254.4	CL.30254.4,CL.30254.6,CL.30254.3,CL.30254.7,CL.30254.8,evm.model.group8.855,CL.30254.1,CL.30254.2	m6A
CL.30254	CL.30254;A3:group8:17819789-17820046:17819784-17820046:-	CL.30254.7	CL.30254.4,CL.30254.6,CL.30254.3,CL.30254.7,CL.30254.8,evm.model.group8.855,CL.30254.1,CL.30254.2	m6A
CL.30254	CL.30254;A3:group8:17819789-17820046:17819784-17820046:-	CL.30254.8	CL.30254.4,CL.30254.6,CL.30254.3,CL.30254.7,CL.30254.8,evm.model.group8.855,CL.30254.1,CL.30254.2	m6A
CL.30254	CL.30254;A3:group8:17821569-17821704:17821235-17821704:-	CL.30254.2	CL.30254.6,CL.30254.7,evm.model.group8.855,CL.30254.1,CL.30254.2	m6A
CL.30529	CL.30529;A3:group8:21319321-21319521:21319277-21319521:-	CL.30529.2	CL.30529.1,CL.30529.2	m6A
CL.30926	CL.30926;A3:group8:27152889-27153427:27152886-27153427:-	CL.30926.1	evm.model.group8.1407,CL.30926.1	m6A
CL.31094	CL.31094;A3:group8:29139593-29139721:29139566-29139721:-	CL.31094.1	evm.model.group8.1506,CL.31094.1,CL.31094.2	m6A
CL.31094	CL.31094;A3:group8:29139593-29139721:29139566-29139721:-	CL.31094.2	evm.model.group8.1506,CL.31094.1,CL.31094.2	m6A
CL.31381	CL.31381;A3:group9:2182656-2182878:2182625-2182878:-	CL.31381.1	CL.31381.1,CL.31381.2	m6A
CL.31447	CL.31447;A3:group9:3250163-3250272:3250132-3250272:-	CL.31447.1	evm.model.group9.85,CL.31447.1,CL.31447.3,CL.31447.2	m6A
CL.31571	CL.31571;A3:group9:4746811-4746957:4746758-4746957:-	CL.31571.1	CL.31571.2,CL.31571.1,evm.model.group9.131,CL.31571.3	m6A
CL.31571	CL.31571;A3:group9:4746811-4746957:4746758-4746957:-	CL.31571.3	CL.31571.2,CL.31571.1,evm.model.group9.131,CL.31571.3	m6A
CL.31341	CL.31341;A3:group9:1690132-1690706:1690132-1691141:+	CL.31341.2	CL.31341.1,CL.31341.2	m6A
CL.31946	CL.31946;A3:group9:9913266-9913489:9913266-9913532:+	CL.31946.1	CL.31946.4,CL.31946.2,CL.31946.1,CL.31946.3	m6A
CL.31946	CL.31946;A3:group9:9913266-9913489:9913266-9913532:+	CL.31946.3	CL.31946.4,CL.31946.2,CL.31946.1,CL.31946.3	m6A
CL.31946	CL.31946;A3:group9:9913266-9913489:9913266-9913532:+	CL.31946.4	CL.31946.4,CL.31946.2,CL.31946.1,CL.31946.3	m6A
CL.31946	CL.31946;A3:group9:9910838-9911565:9910838-9911730:+	CL.31946.3	CL.31946.4,evm.model.group9.413,CL.31946.3	m6A
CL.32750	CL.32750;A3:group9:19657608-19657734:19657608-19658085:+	CL.32750.1	CL.32750.1,CL.32750.3	m6A
CL.32978	CL.32978;A3:group9:22542893-22543290:22542893-22543420:+	CL.32978.1	evm.model.group9.1295,CL.32978.1	m6A
CL.33127	CL.33127;A3:utg1333_2226697_2281624__:126-484:126-750:+	CL.33127.2	CL.33127.3,CL.33127.2	m6A
CL.33179	CL.33179;A3:utg155_2759622_2847121__:5264-5414:5258-5414:-	CL.33179.1	CL.33179.2,CL.33179.1	m6A
CL.33410	CL.33410;A3:utg233_2382423_2676918__:136660-136787:136657-136787:-	CL.33410.2	CL.33410.1,CL.33410.2,evm.model.utg233_2382423_2676918__.9	m6A
CL.33398	CL.33398;A3:utg233_2382423_2676918__:64557-65204:64557-65207:+	evm.model.utg233_2382423_2676918__.5	evm.model.utg233_2382423_2676918__.5,CL.33398.3,CL.33398.2	m6A
CL.33398	CL.33398;A3:utg233_2382423_2676918__:64557-65204:64557-65207:+	CL.33398.3	evm.model.utg233_2382423_2676918__.5,CL.33398.3,CL.33398.2	m6A
CL.33449	CL.33449;A3:utg2545_783869_1007504__:203448-203565:202927-203565:-	CL.33449.2	CL.33449.1,CL.33449.2	m6A
CL.33496	CL.33496;A3:utg288_2487021_2648466__:60784-61900:60784-61915:+	evm.model.utg288_2487021_2648466__.2	CL.33496.1,CL.33496.4,evm.model.utg288_2487021_2648466__.2,CL.33496.5	m6A
CL.33496	CL.33496;A3:utg288_2487021_2648466__:60784-61900:60784-61915:+	CL.33496.4	CL.33496.1,CL.33496.4,evm.model.utg288_2487021_2648466__.2,CL.33496.5	m6A
CL.33605	CL.33605;A3:utg349_3200640_3770178__:279454-281098:279454-281134:+	CL.33605.1	CL.33605.1,evm.model.utg349_3200640_3770178__.10	m6A
CL.33700	CL.33700;A3:utg388_1_149797__:139789-140482:139768-140482:-	CL.33700.1	CL.33700.1,evm.model.utg388_1_149797__.3,CL.33700.3	m6A
CL.33700	CL.33700;A3:utg388_1_149797__:139789-140256:139768-140256:-	CL.33700.2	CL.33700.5,CL.33700.2	m6A
CL.33700	CL.33700;A3:utg388_1_149797__:139804-140482:139789-140482:-	CL.33700.4	CL.33700.1,evm.model.utg388_1_149797__.3,CL.33700.4	m6A
CL.33700	CL.33700;A3:utg388_1_149797__:139804-140482:139768-140482:-	CL.33700.4	CL.33700.3,CL.33700.4	m6A
CL.33700	CL.33700;A3:utg388_1_149797__:139804-140256:139789-140256:-	CL.33700.6	CL.33700.6,CL.33700.2	m6A
CL.33700	CL.33700;A3:utg388_1_149797__:139804-140256:139768-140256:-	CL.33700.6	CL.33700.6,CL.33700.5	m6A
CL.33700	CL.33700;A3:utg388_1_149797__:139923-140482:139789-140482:-	CL.33700.7	CL.33700.1,evm.model.utg388_1_149797__.3,CL.33700.7	m6A
CL.33700	CL.33700;A3:utg388_1_149797__:139923-140482:139768-140482:-	CL.33700.7	CL.33700.3,CL.33700.7	m6A
CL.33700	CL.33700;A3:utg388_1_149797__:139923-140482:139804-140482:-	CL.33700.7	CL.33700.4,CL.33700.7	m6A
CL.33843	CL.33843;A3:utg4551_431494_512601__:10986-11139:10986-11366:+	CL.33843.1	evm.model.utg4551_431494_512601__.1,CL.33843.1	m6A
CL.33951	CL.33951;A3:utg535_4499152_4864212__:69658-71435:69658-71443:+	CL.33951.2	CL.33951.1,evm.model.utg535_4499152_4864212__.5,CL.33951.2	m6A
CL.33951	CL.33951;A3:utg535_4499152_4864212__:69658-69845:69658-71443:+	CL.33951.3	CL.33951.1,CL.33951.3	m6A
CL.33951	CL.33951;A3:utg535_4499152_4864212__:69658-69845:69658-71435:+	CL.33951.3	evm.model.utg535_4499152_4864212__.5,CL.33951.2,CL.33951.3	m6A
CL.34495	CL.34495;A3:utg648_5147988_5337905__:77213-77391:77213-77397:+	CL.34495.1	CL.34495.3,CL.34495.1,evm.model.utg648_5147988_5337905__.4	m6A
CL.34495	CL.34495;A3:utg648_5147988_5337905__:77213-77391:77213-77397:+	evm.model.utg648_5147988_5337905__.4	CL.34495.3,CL.34495.1,evm.model.utg648_5147988_5337905__.4	m6A
CL.34510	CL.34510;A3:utg6558_1_310212__:71571-71692:71571-71963:+	CL.34510.3	evm.model.utg6558_1_310212__.2,CL.34510.2,CL.34510.3	m6A
CL.34640	CL.34640;A3:utg7713_1788465_2127490__:82832-83350:82832-83353:+	CL.34640.1	CL.34640.3,CL.34640.4,CL.34640.6,CL.34640.1,CL.34640.5	m6A
CL.34640	CL.34640;A3:utg7713_1788465_2127490__:82832-83350:82832-83353:+	CL.34640.4	CL.34640.3,CL.34640.4,CL.34640.6,CL.34640.1,CL.34640.5	m6A
CL.34640	CL.34640;A3:utg7713_1788465_2127490__:82832-83350:82832-83353:+	CL.34640.5	CL.34640.3,CL.34640.4,CL.34640.6,CL.34640.1,CL.34640.5	m6A
CL.34640	CL.34640;A3:utg7713_1788465_2127490__:82832-83350:82832-83353:+	CL.34640.6	CL.34640.3,CL.34640.4,CL.34640.6,CL.34640.1,CL.34640.5	m6A
CL.34640	CL.34640;A3:utg7713_1788465_2127490__:83816-84349:83816-84366:+	CL.34640.1	CL.34640.3,CL.34640.2,CL.34640.6,CL.34640.1,CL.34640.5	m6A
CL.34640	CL.34640;A3:utg7713_1788465_2127490__:83816-84349:83816-84366:+	CL.34640.3	CL.34640.3,CL.34640.2,CL.34640.6,CL.34640.1,CL.34640.5	m6A
CL.34640	CL.34640;A3:utg7713_1788465_2127490__:83816-84349:83816-84366:+	CL.34640.6	CL.34640.3,CL.34640.2,CL.34640.6,CL.34640.1,CL.34640.5	m6A
CL.34640	CL.34640;A3:utg7713_1788465_2127490__:83816-84329:83816-84366:+	CL.34640.4	CL.34640.5,CL.34640.4,CL.34640.2	m6A
CL.34640	CL.34640;A3:utg7713_1788465_2127490__:83816-84329:83816-84349:+	CL.34640.4	CL.34640.4,CL.34640.3,CL.34640.1,CL.34640.6	m6A
CL.34669	CL.34669;A3:utg7713_1_267813__:73960-74059:73960-74068:+	CL.34669.1	CL.34669.7,CL.34669.5,CL.34669.2,CL.34669.4,CL.34669.1	m6A
CL.34669	CL.34669;A3:utg7713_1_267813__:73960-74052:73960-74059:+	CL.34669.6	CL.34669.6,CL.34669.1	m6A
CL.34669	CL.34669;A3:utg7713_1_267813__:73960-74052:73960-74068:+	CL.34669.6	CL.34669.7,CL.34669.5,CL.34669.2,CL.34669.6,CL.34669.4	m6A
CL.34865	CL.34865;A3:utg87_2701784_3545125__:772552-772835:772552-772931:+	CL.34865.1	evm.model.utg87_2701784_3545125__.29,CL.34865.1,CL.34865.2	m6A
CL.34865	CL.34865;A3:utg87_2701784_3545125__:772552-772835:772552-772931:+	evm.model.utg87_2701784_3545125__.29	evm.model.utg87_2701784_3545125__.29,CL.34865.1,CL.34865.2	m6A
CL.34865	CL.34865;A3:utg87_2701784_3545125__:772552-772835:772552-772850:+	CL.34865.1	evm.model.utg87_2701784_3545125__.29,CL.34865.1,CL.34865.3	m6A
CL.34865	CL.34865;A3:utg87_2701784_3545125__:772552-772835:772552-772850:+	evm.model.utg87_2701784_3545125__.29	evm.model.utg87_2701784_3545125__.29,CL.34865.1,CL.34865.3	m6A
CL.34865	CL.34865;A3:utg87_2701784_3545125__:772552-772850:772552-772931:+	CL.34865.3	CL.34865.3,CL.34865.2	m6A
CL.69	CL.69;A5:group1:909967-910906:909759-910906:+	CL.69.3	CL.69.3,CL.69.4	m6A
CL.905	CL.905;A5:group1:11579439-11579609:11579368-11579609:+	CL.905.2	CL.905.3,CL.905.2,evm.model.group1.739,CL.905.1	m6A
CL.1856	CL.1856;A5:group1:24589477-24589629:24589416-24589629:+	CL.1856.2	CL.1856.2,CL.1856.1	m6A
CL.1956	CL.1956;A5:group1:26602595-26602814:26602583-26602814:+	CL.1956.1	CL.1956.1,CL.1956.2,CL.1956.4,CL.1956.3	m6A
CL.1956	CL.1956;A5:group1:26602595-26602814:26602583-26602814:+	CL.1956.2	CL.1956.1,CL.1956.2,CL.1956.4,CL.1956.3	m6A
CL.1956	CL.1956;A5:group1:26602595-26602814:26602583-26602814:+	CL.1956.3	CL.1956.1,CL.1956.2,CL.1956.4,CL.1956.3	m6A
CL.1956	CL.1956;A5:group1:26604840-26604966:26604821-26604966:+	CL.1956.2	evm.model.group1.1765,CL.1956.1,CL.1956.2,CL.1956.4	m6A
CL.1956	CL.1956;A5:group1:26604844-26604966:26604821-26604966:+	CL.1956.3	evm.model.group1.1765,CL.1956.1,CL.1956.3,CL.1956.4	m6A
CL.1956	CL.1956;A5:group1:26604844-26604966:26604840-26604966:+	CL.1956.3	CL.1956.3,CL.1956.2	m6A
CL.2516	CL.2516;A5:group1:34588391-34588787:34588382-34588787:+	CL.2516.4	CL.2516.4,CL.2516.2	m6A
CL.2875	CL.2875;A5:group1:38914903-38915192:38914718-38915192:+	CL.2875.2	CL.2875.1,CL.2875.3,evm.model.group1.2316,CL.2875.2,CL.2875.5	m6A
CL.2875	CL.2875;A5:group1:38914903-38915192:38914718-38915192:+	CL.2875.5	CL.2875.1,CL.2875.3,evm.model.group1.2316,CL.2875.2,CL.2875.5	m6A
CL.3012	CL.3012;A5:group1:40632226-40632579:40632157-40632579:+	CL.3012.1	CL.3012.1,evm.model.group1.2389	m6A
CL.3308	CL.3308;A5:group1:44748309-44748634:44748281-44748634:+	CL.3308.2	CL.3308.4,CL.3308.2	m6A
CL.3308	CL.3308;A5:group1:44748421-44748634:44748309-44748634:+	CL.3308.3	CL.3308.3,CL.3308.2	m6A
CL.3308	CL.3308;A5:group1:44748421-44748634:44748281-44748634:+	CL.3308.3	CL.3308.4,CL.3308.3	m6A
CL.3372	CL.3372;A5:group1:45789979-45790297:45789921-45790297:+	CL.3372.2	CL.3372.4,CL.3372.3,CL.3372.2	m6A
CL.4616	CL.4616;A5:group1:60742817-60743328:60742510-60743328:+	CL.4616.2	CL.4616.3,CL.4616.2	m6A
CL.4623	CL.4623;A5:group1:60794031-60795126:60793733-60795126:+	CL.4623.4	CL.4623.3,CL.4623.1,CL.4623.4,evm.model.group1.3465	m6A
CL.4692	CL.4692;A5:group1:61591403-61591715:61591377-61591715:+	evm.model.group1.3528	evm.model.group1.3528,CL.4692.1	m6A
CL.1273	CL.1273;A5:group1:17620441-17620684:17620441-17620698:-	CL.1273.1	CL.1273.2,evm.model.group1.1070,CL.1273.1	m6A
CL.1904	CL.1904;A5:group1:25510063-25510214:25510063-25511554:-	CL.1904.3	CL.1904.3,CL.1904.1,evm.model.group1.1486	m6A
CL.2633	CL.2633;A5:group1:36090040-36090457:36090040-36090648:-	CL.2633.1	evm.model.group1.2199,CL.2633.1	m6A
CL.2926	CL.2926;A5:group1:39611372-39611671:39611372-39611683:-	CL.2926.1	CL.2926.2,CL.2926.1	m6A
CL.3044	CL.3044;A5:group1:41047044-41047397:41047044-41047466:-	CL.3044.1	CL.3044.2,CL.3044.1	m6A
CL.3506	CL.3506;A5:group1:47389426-47389636:47389426-47389791:-	CL.3506.2	CL.3506.1,evm.model.group1.2805,CL.3506.2	m6A
CL.4865	CL.4865;A5:group10:1182316-1182515:1182316-1183331:-	CL.4865.4	CL.4865.2,CL.4865.4	m6A
CL.5086	CL.5086;A5:group10:4375574-4375729:4375574-4375733:-	CL.5086.1	evm.model.group10.407,CL.5086.1,CL.5086.3	m6A
CL.5086	CL.5086;A5:group10:4375574-4375694:4375574-4375729:-	CL.5086.2	evm.model.group10.407,CL.5086.1,CL.5086.2	m6A
CL.5086	CL.5086;A5:group10:4375574-4375694:4375574-4375733:-	CL.5086.2	CL.5086.3,CL.5086.2	m6A
CL.5506	CL.5506;A5:group10:10148576-10148956:10148576-10149018:-	CL.5506.2	CL.5506.1,CL.5506.2,CL.5506.3,evm.model.group10.689	m6A
CL.5506	CL.5506;A5:group10:10148576-10148956:10148576-10149018:-	CL.5506.3	CL.5506.1,CL.5506.2,CL.5506.3,evm.model.group10.689	m6A
CL.4905	CL.4905;A5:group10:1694961-1695490:1694947-1695490:+	CL.4905.4	CL.4905.4,CL.4905.3	m6A
CL.5052	CL.5052;A5:group10:3965736-3965947:3965685-3965947:+	CL.5052.2	CL.5052.2,evm.model.group10.384	m6A
CL.5052	CL.5052;A5:group10:3965736-3965947:3965715-3965947:+	CL.5052.2	CL.5052.2,CL.5052.3	m6A
CL.5563	CL.5563;A5:group10:10985841-10985969:10985790-10985969:+	CL.5563.1	CL.5563.2,evm.model.group10.771,CL.5563.3,CL.5563.1	m6A
CL.6799	CL.6799;A5:group11:6119411-6119594:6119411-6119647:-	CL.6799.3	CL.6799.4,CL.6799.3	m6A
CL.6799	CL.6799;A5:group11:6119408-6119594:6119408-6119647:-	CL.6799.5	CL.6799.1,CL.6799.2,evm.model.group11.338,CL.6799.5	m6A
CL.7764	CL.7764;A5:group11:19386415-19386617:19386415-19387035:-	CL.7764.2	CL.7764.1,CL.7764.2	m6A
CL.7764	CL.7764;A5:group11:19386415-19386567:19386415-19387035:-	CL.7764.4	CL.7764.1,CL.7764.4	m6A
CL.7764	CL.7764;A5:group11:19386415-19386567:19386415-19386617:-	CL.7764.4	CL.7764.4,CL.7764.2	m6A
CL.6420	CL.6420;A5:group11:1436381-1436512:1436214-1436512:+	CL.6420.2	CL.6420.2,CL.6420.4,evm.model.group11.102	m6A
CL.6667	CL.6667;A5:group11:4702611-4702862:4701248-4702862:+	CL.6667.1	CL.6667.2,CL.6667.1	m6A
CL.6667	CL.6667;A5:group11:4702611-4702862:4701113-4702862:+	CL.6667.1	CL.6667.1,evm.model.group11.267	m6A
CL.7123	CL.7123;A5:group11:10064597-10064762:10064465-10064762:+	evm.model.group11.583	CL.7123.4,CL.7123.2,CL.7123.3,evm.model.group11.583	m6A
CL.7123	CL.7123;A5:group11:10064597-10064762:10064465-10064762:+	CL.7123.3	CL.7123.4,CL.7123.2,CL.7123.3,evm.model.group11.583	m6A
CL.7123	CL.7123;A5:group11:10064597-10064762:10064465-10064762:+	CL.7123.4	CL.7123.4,CL.7123.2,CL.7123.3,evm.model.group11.583	m6A
CL.7586	CL.7586;A5:group11:17073963-17074220:17073956-17074220:+	CL.7586.1	evm.model.group11.1003,CL.7586.1,CL.7586.3	m6A
CL.7998	CL.7998;A5:group12:2010747-2011395:2010411-2011395:+	CL.7998.4	CL.7998.8,CL.7998.9,evm.model.group12.147,CL.7998.5,CL.7998.7,CL.7998.4,CL.7998.2,CL.7998.3	m6A
CL.7998	CL.7998;A5:group12:2010747-2011395:2010529-2011395:+	CL.7998.4	CL.7998.7,CL.7998.6,CL.7998.4	m6A
CL.8077	CL.8077;A5:group12:3190220-3190768:3188808-3190768:+	CL.8077.2	CL.8077.3,evm.model.group12.176,CL.8077.2	m6A
CL.7881	CL.7881;A5:group12:586236-586444:586236-586819:-	CL.7881.1	CL.7881.1,CL.7881.3	m6A
CL.7909	CL.7909;A5:group12:1023497-1023973:1023497-1024253:-	CL.7909.1	CL.7909.1,CL.7909.2	m6A
CL.9312	CL.9312;A5:group13:1809679-1810032:1809679-1810101:-	CL.9312.1	CL.9312.1,CL.9312.2	m6A
CL.9199	CL.9199;A5:group13:440897-441257:440888-441257:+	CL.9199.2	CL.9199.1,CL.9199.2	m6A
CL.9930	CL.9930;A5:group16:341543-341663:341543-341716:-	CL.9930.2	CL.9930.2,CL.9930.1	m6A
CL.9930	CL.9930;A5:group16:341543-341663:341543-341699:-	CL.9930.2	CL.9930.2,evm.model.group16.8	m6A
CL.10551	CL.10551;A5:group16:2151813-2151978:2151681-2151978:+	CL.10551.3	CL.10551.2,CL.10551.3,evm.model.group16.364,CL.10551.4	m6A
CL.10551	CL.10551;A5:group16:2151813-2151978:2151681-2151978:+	CL.10551.4	CL.10551.2,CL.10551.3,evm.model.group16.364,CL.10551.4	m6A
CL.10774	CL.10774;A5:group2:2092391-2092651:2092241-2092651:+	CL.10774.2	CL.10774.2,CL.10774.3,evm.model.group2.55	m6A
CL.11435	CL.11435;A5:group2:11435965-11436380:11435705-11436380:+	CL.11435.3	CL.11435.3,CL.11435.2,CL.11435.4,CL.11435.5,evm.model.group2.459	m6A
CL.11435	CL.11435;A5:group2:11436725-11436856:11436688-11436856:+	CL.11435.5	CL.11435.3,CL.11435.4,CL.11435.6,CL.11435.5,evm.model.group2.459	m6A
CL.11464	CL.11464;A5:group2:11877737-11878135:11877732-11878135:+	CL.11464.1	CL.11464.1,CL.11464.2	m6A
CL.11481	CL.11481;A5:group2:12384882-12385260:12384769-12385260:+	CL.11481.2	CL.11481.2,evm.model.group2.556	m6A
CL.11525	CL.11525;A5:group2:12983901-12984276:12983881-12984276:+	evm.model.group2.578	CL.11525.2,evm.model.group2.578	m6A
CL.12231	CL.12231;A5:group2:21830470-21831118:21830240-21831118:+	CL.12231.3	evm.model.group2.1087,CL.12231.1,CL.12231.3	m6A
CL.12724	CL.12724;A5:group2:28830143-28830417:28830061-28830417:+	CL.12724.4	CL.12724.4,evm.model.group2.1448	m6A
CL.12906	CL.12906;A5:group2:31009454-31009655:31008972-31009655:+	CL.12906.2	evm.model.group2.1521,CL.12906.2	m6A
CL.12906	CL.12906;A5:group2:31009454-31009655:31008977-31009655:+	CL.12906.2	CL.12906.3,CL.12906.2	m6A
CL.12906	CL.12906;A5:group2:31008977-31009655:31008972-31009655:+	CL.12906.3	evm.model.group2.1521,CL.12906.3	m6A
CL.12975	CL.12975;A5:group2:31895688-31896178:31895667-31896178:+	evm.model.group2.1545	evm.model.group2.1545,CL.12975.1	m6A
CL.13193	CL.13193;A5:group2:35215006-35215157:35214814-35215157:+	CL.13193.1	evm.model.group2.1694,CL.13193.1	m6A
CL.13565	CL.13565;A5:group2:40045042-40045386:40045037-40045386:+	CL.13565.2	CL.13565.1,CL.13565.2	m6A
CL.13868	CL.13868;A5:group2:44380592-44380780:44380443-44380780:+	CL.13868.1	evm.model.group2.2159,CL.13868.1	m6A
CL.14072	CL.14072;A5:group2:47009662-47009803:47009618-47009803:+	CL.14072.6	CL.14072.4,CL.14072.6,evm.model.group2.2363,CL.14072.5	m6A
CL.10756	CL.10756;A5:group2:1728991-1729218:1728991-1729255:-	CL.10756.2	evm.model.group2.42,CL.10756.2	m6A
CL.10873	CL.10873;A5:group2:3555619-3556063:3555619-3556416:-	CL.10873.7	CL.10873.6,CL.10873.7	m6A
CL.10873	CL.10873;A5:group2:3555619-3555747:3555619-3556416:-	CL.10873.9	CL.10873.9,CL.10873.6	m6A
CL.10873	CL.10873;A5:group2:3555619-3555747:3555619-3556063:-	CL.10873.9	CL.10873.9,CL.10873.7,CL.10873.8	m6A
CL.11027	CL.11027;A5:group2:6127834-6128016:6127834-6128335:-	CL.11027.2	CL.11027.2,evm.model.group2.222	m6A
CL.11136	CL.11136;A5:group2:7410519-7410840:7410519-7411135:-	CL.11136.2	CL.11136.2,evm.model.group2.289	m6A
CL.11387	CL.11387;A5:group2:10761692-10762723:10761692-10763126:-	CL.11387.2	evm.model.group2.446,CL.11387.1,CL.11387.2	m6A
CL.11387	CL.11387;A5:group2:10761692-10762723:10761692-10762860:-	CL.11387.2	CL.11387.3,CL.11387.2	m6A
CL.11387	CL.11387;A5:group2:10761692-10762860:10761692-10763126:-	CL.11387.3	CL.11387.3,evm.model.group2.446,CL.11387.1	m6A
CL.12887	CL.12887;A5:group2:30907134-30907645:30907134-30907735:-	CL.12887.2	CL.12887.1,CL.12887.2	m6A
CL.13396	CL.13396;A5:group2:38076565-38077511:38076565-38078599:-	CL.13396.5	CL.13396.3,CL.13396.5	m6A
CL.13396	CL.13396;A5:group2:38077144-38077627:38077144-38078599:-	CL.13396.6	CL.13396.2,CL.13396.6	m6A
CL.13794	CL.13794;A5:group2:43038011-43038212:43038011-43038259:-	CL.13794.3	CL.13794.2,CL.13794.3	m6A
CL.13939	CL.13939;A5:group2:45429690-45430134:45429690-45430258:-	CL.13939.3	evm.model.group2.2249,CL.13939.3,CL.13939.2	m6A
CL.14047	CL.14047;A5:group2:46652030-46652245:46652030-46652249:-	CL.14047.3	evm.model.group2.2352,CL.14047.3,CL.14047.1	m6A
CL.14200	CL.14200;A5:group2:48725775-48726367:48725775-48726387:-	CL.14200.3	CL.14200.1,CL.14200.3	m6A
CL.14200	CL.14200;A5:group2:48725775-48726361:48725775-48726387:-	CL.14200.4	CL.14200.4,CL.14200.1	m6A
CL.14200	CL.14200;A5:group2:48725775-48726361:48725775-48726367:-	CL.14200.4	CL.14200.4,CL.14200.3	m6A
CL.14253	CL.14253;A5:group2:49714043-49714459:49714043-49714780:-	CL.14253.2	CL.14253.2,CL.14253.1	m6A
CL.14253	CL.14253;A5:group2:49714495-49714780:49714495-49715016:-	CL.14253.3	CL.14253.3,evm.model.group2.2495	m6A
CL.14433	CL.14433;A5:group3:225781-226046:225532-226046:+	CL.14433.4	CL.14433.3,CL.14433.4	m6A
CL.15515	CL.15515;A5:group3:15924164-15924390:15924114-15924390:+	evm.model.group3.1004	CL.15515.1,evm.model.group3.1004	m6A
CL.15586	CL.15586;A5:group3:16764585-16764704:16764440-16764704:+	CL.15586.2	CL.15586.2,CL.15586.1	m6A
CL.15883	CL.15883;A5:group3:20636488-20636840:20636256-20636840:+	CL.15883.3	CL.15883.3,CL.15883.1	m6A
CL.16080	CL.16080;A5:group3:22921407-22921812:22921397-22921812:+	evm.model.group3.1442	CL.16080.5,evm.model.group3.1442,CL.16080.8,CL.16080.2,CL.16080.3	m6A
CL.16080	CL.16080;A5:group3:22921407-22921812:22921397-22921812:+	CL.16080.2	CL.16080.5,evm.model.group3.1442,CL.16080.8,CL.16080.2,CL.16080.3	m6A
CL.16080	CL.16080;A5:group3:22921407-22921812:22921397-22921812:+	CL.16080.3	CL.16080.5,evm.model.group3.1442,CL.16080.8,CL.16080.2,CL.16080.3	m6A
CL.16080	CL.16080;A5:group3:22921407-22921812:22921397-22921812:+	CL.16080.8	CL.16080.5,evm.model.group3.1442,CL.16080.8,CL.16080.2,CL.16080.3	m6A
CL.16080	CL.16080;A5:group3:22924388-22924566:22924344-22924566:+	evm.model.group3.1442	CL.16080.6,CL.16080.5,evm.model.group3.1442,CL.16080.8,CL.16080.7,CL.16080.9,CL.16080.2,CL.16080.4,CL.16080.3	m6A
CL.16080	CL.16080;A5:group3:22924388-22924566:22924344-22924566:+	CL.16080.2	CL.16080.6,CL.16080.5,evm.model.group3.1442,CL.16080.8,CL.16080.7,CL.16080.9,CL.16080.2,CL.16080.4,CL.16080.3	m6A
CL.16080	CL.16080;A5:group3:22924388-22924566:22924344-22924566:+	CL.16080.3	CL.16080.6,CL.16080.5,evm.model.group3.1442,CL.16080.8,CL.16080.7,CL.16080.9,CL.16080.2,CL.16080.4,CL.16080.3	m6A
CL.16080	CL.16080;A5:group3:22924388-22924566:22924344-22924566:+	CL.16080.4	CL.16080.6,CL.16080.5,evm.model.group3.1442,CL.16080.8,CL.16080.7,CL.16080.9,CL.16080.2,CL.16080.4,CL.16080.3	m6A
CL.16080	CL.16080;A5:group3:22924388-22924566:22924344-22924566:+	CL.16080.5	CL.16080.6,CL.16080.5,evm.model.group3.1442,CL.16080.8,CL.16080.7,CL.16080.9,CL.16080.2,CL.16080.4,CL.16080.3	m6A
CL.16080	CL.16080;A5:group3:22924388-22924566:22924344-22924566:+	CL.16080.6	CL.16080.6,CL.16080.5,evm.model.group3.1442,CL.16080.8,CL.16080.7,CL.16080.9,CL.16080.2,CL.16080.4,CL.16080.3	m6A
CL.16080	CL.16080;A5:group3:22924388-22924566:22924344-22924566:+	CL.16080.7	CL.16080.6,CL.16080.5,evm.model.group3.1442,CL.16080.8,CL.16080.7,CL.16080.9,CL.16080.2,CL.16080.4,CL.16080.3	m6A
CL.16080	CL.16080;A5:group3:22924388-22924566:22924344-22924566:+	CL.16080.8	CL.16080.6,CL.16080.5,evm.model.group3.1442,CL.16080.8,CL.16080.7,CL.16080.9,CL.16080.2,CL.16080.4,CL.16080.3	m6A
CL.16080	CL.16080;A5:group3:22920991-22921188:22920965-22921188:+	CL.16080.2	CL.16080.2,CL.16080.3	m6A
CL.16080	CL.16080;A5:group3:22921663-22921812:22921407-22921812:+	CL.16080.6	CL.16080.6,evm.model.group3.1442,CL.16080.8,CL.16080.2,CL.16080.3	m6A
CL.16080	CL.16080;A5:group3:22921663-22921812:22921397-22921812:+	CL.16080.6	CL.16080.6,CL.16080.5	m6A
CL.16080	CL.16080;A5:group3:22921083-22921188:22920991-22921188:+	CL.16080.8	CL.16080.8,CL.16080.2	m6A
CL.16080	CL.16080;A5:group3:22921083-22921188:22920965-22921188:+	CL.16080.8	CL.16080.8,CL.16080.3	m6A
CL.16741	CL.16741;A5:group3:31649458-31650928:31649061-31650928:+	CL.16741.3	CL.16741.4,CL.16741.1,evm.model.group3.2133,CL.16741.3	m6A
CL.16827	CL.16827;A5:group3:32907181-32907694:32906900-32907694:+	CL.16827.3	CL.16827.3,CL.16827.4	m6A
CL.17038	CL.17038;A5:group3:35482805-35483699:35482503-35483699:+	CL.17038.1	CL.17038.1,evm.model.group3.2296	m6A
CL.17038	CL.17038;A5:group3:35483029-35483699:35482805-35483699:+	CL.17038.3	CL.17038.1,CL.17038.3	m6A
CL.17038	CL.17038;A5:group3:35483029-35483699:35482503-35483699:+	CL.17038.3	evm.model.group3.2296,CL.17038.3	m6A
CL.17038	CL.17038;A5:group3:35483389-35483699:35483029-35483699:+	CL.17038.4	CL.17038.4,CL.17038.3	m6A
CL.14876	CL.14876;A5:group3:7762636-7763116:7762636-7763228:-	CL.14876.2	CL.14876.1,CL.14876.2	m6A
CL.15339	CL.15339;A5:group3:13497099-13497311:13497099-13497315:-	CL.15339.3	CL.15339.3,evm.model.group3.849,CL.15339.2,CL.15339.4,CL.15339.1	m6A
CL.15339	CL.15339;A5:group3:13497099-13497311:13497099-13497315:-	CL.15339.4	CL.15339.3,evm.model.group3.849,CL.15339.2,CL.15339.4,CL.15339.1	m6A
CL.15697	CL.15697;A5:group3:18089611-18089798:18089611-18089819:-	CL.15697.1	CL.15697.1,evm.model.group3.1167	m6A
CL.17735	CL.17735;A5:group3:44166662-44167142:44166662-44167197:-	CL.17735.1	CL.17735.2,evm.model.group3.2751,CL.17735.3,CL.17735.1	m6A
CL.17735	CL.17735;A5:group3:44166662-44167142:44166662-44167197:-	CL.17735.2	CL.17735.2,evm.model.group3.2751,CL.17735.3,CL.17735.1	m6A
CL.18193	CL.18193;A5:group4:5250779-5251071:5250779-5251201:-	CL.18193.1	CL.18193.1,evm.model.group4.352,CL.18193.2	m6A
CL.18193	CL.18193;A5:group4:5250779-5250968:5250779-5251071:-	CL.18193.3	CL.18193.1,CL.18193.3	m6A
CL.18193	CL.18193;A5:group4:5250779-5250968:5250779-5251201:-	CL.18193.3	evm.model.group4.352,CL.18193.2,CL.18193.3	m6A
CL.18550	CL.18550;A5:group4:10182250-10182503:10182250-10182627:-	CL.18550.2	CL.18550.1,CL.18550.2	m6A
CL.18573	CL.18573;A5:group4:10341313-10341590:10341313-10341841:-	CL.18573.3	CL.18573.1,CL.18573.2,CL.18573.3,evm.model.group4.546	m6A
CL.19287	CL.19287;A5:group4:20088163-20088276:20088163-20088320:-	CL.19287.3	evm.model.group4.1041,CL.19287.4,CL.19287.1,CL.19287.3,CL.19287.2	m6A
CL.20512	CL.20512;A5:group4:35920651-35920904:35920651-35920928:-	CL.20512.3	evm.model.group4.1833,CL.20512.3,CL.20512.11	m6A
CL.20512	CL.20512;A5:group4:35920651-35920904:35920651-35920928:-	CL.20512.11	evm.model.group4.1833,CL.20512.3,CL.20512.11	m6A
CL.20512	CL.20512;A5:group4:35921112-35922223:35921112-35922631:-	CL.20512.3	CL.20512.3,CL.20512.11	m6A
CL.18206	CL.18206;A5:group4:5511158-5511278:5511125-5511278:+	CL.18206.3	evm.model.group4.361,CL.18206.3,CL.18206.2	m6A
CL.18240	CL.18240;A5:group4:5977613-5977966:5977544-5977966:+	evm.model.group4.377	CL.18240.1,evm.model.group4.377	m6A
CL.18446	CL.18446;A5:group4:8596336-8596519:8596304-8596519:+	CL.18446.1	CL.18446.1,CL.18446.3	m6A
CL.18446	CL.18446;A5:group4:8596336-8596522:8596304-8596522:+	CL.18446.2	CL.18446.4,CL.18446.2	m6A
CL.19095	CL.19095;A5:group4:17485805-17485958:17485706-17485958:+	CL.19095.5	CL.19095.5,evm.model.group4.945,CL.19095.1	m6A
CL.20267	CL.20267;A5:group4:32244244-32244451:32244226-32244451:+	CL.20267.1	CL.20267.1,evm.model.group4.1672,CL.20267.5,CL.20267.2,CL.20267.3,CL.20267.4	m6A
CL.20267	CL.20267;A5:group4:32244244-32244451:32244226-32244451:+	CL.20267.2	CL.20267.1,evm.model.group4.1672,CL.20267.5,CL.20267.2,CL.20267.3,CL.20267.4	m6A
CL.20267	CL.20267;A5:group4:32244244-32244451:32244226-32244451:+	CL.20267.3	CL.20267.1,evm.model.group4.1672,CL.20267.5,CL.20267.2,CL.20267.3,CL.20267.4	m6A
CL.20267	CL.20267;A5:group4:32244244-32244451:32244226-32244451:+	CL.20267.4	CL.20267.1,evm.model.group4.1672,CL.20267.5,CL.20267.2,CL.20267.3,CL.20267.4	m6A
CL.20267	CL.20267;A5:group4:32244244-32244451:32244226-32244451:+	CL.20267.5	CL.20267.1,evm.model.group4.1672,CL.20267.5,CL.20267.2,CL.20267.3,CL.20267.4	m6A
CL.20267	CL.20267;A5:group4:32244040-32244194:32243948-32244194:+	CL.20267.3	CL.20267.1,evm.model.group4.1672,CL.20267.5,CL.20267.2,CL.20267.3,CL.20267.4	m6A
CL.20267	CL.20267;A5:group4:32244040-32244194:32243948-32244194:+	CL.20267.5	CL.20267.1,evm.model.group4.1672,CL.20267.5,CL.20267.2,CL.20267.3,CL.20267.4	m6A
CL.20579	CL.20579;A5:group5:32951-33147:32934-33147:+	CL.20579.1	CL.20579.1,CL.20579.2	m6A
CL.20579	CL.20579;A5:group5:32964-33147:32951-33147:+	CL.20579.3	CL.20579.1,CL.20579.3	m6A
CL.20579	CL.20579;A5:group5:32964-33147:32934-33147:+	CL.20579.3	CL.20579.2,CL.20579.3	m6A
CL.23425	CL.23425;A5:group5:35828517-35828681:35828512-35828681:+	CL.23425.3	evm.model.group5.1851,CL.23425.2,CL.23425.3	m6A
CL.23425	CL.23425;A5:group5:35828517-35828751:35828512-35828751:+	CL.23425.4	CL.23425.5,CL.23425.4	m6A
CL.21561	CL.21561;A5:group5:13200121-13200513:13200121-13200579:-	CL.21561.2	CL.21561.1,CL.21561.2	m6A
CL.21561	CL.21561;A5:group5:13200121-13200505:13200121-13200579:-	CL.21561.3	CL.21561.1,CL.21561.3	m6A
CL.21561	CL.21561;A5:group5:13200121-13200505:13200121-13200513:-	CL.21561.3	CL.21561.2,CL.21561.3	m6A
CL.21914	CL.21914;A5:group5:17405796-17406047:17405796-17406204:-	CL.21914.2	CL.21914.1,CL.21914.2	m6A
CL.22699	CL.22699;A5:group5:26705908-26705995:26705908-26706004:-	CL.22699.1	evm.model.group5.1372,CL.22699.1,CL.22699.2	m6A
CL.23326	CL.23326;A5:group5:34726895-34727016:34726895-34727103:-	CL.23326.1	evm.model.group5.1822,CL.23326.2,CL.23326.1	m6A
CL.23805	CL.23805;A5:group6:4882670-4882794:4882670-4882898:-	CL.23805.1	CL.23805.1,evm.model.group6.229	m6A
CL.24358	CL.24358;A5:group6:12085972-12086879:12085972-12086920:-	CL.24358.5	CL.24358.1,CL.24358.5	m6A
CL.24358	CL.24358;A5:group6:12085968-12086879:12085968-12086920:-	CL.24358.6	CL.24358.2,CL.24358.6	m6A
CL.24535	CL.24535;A5:group6:14629576-14629706:14629576-14629721:-	CL.24535.5	CL.24535.3,CL.24535.5,CL.24535.1,CL.24535.7,CL.24535.2,CL.24535.4	m6A
CL.25550	CL.25550;A5:group6:26921700-26921929:26921700-26921953:-	CL.25550.1	evm.model.group6.1143,CL.25550.1	m6A
CL.25973	CL.25973;A5:group6:33000251-33000501:33000251-33000950:-	CL.25973.2	CL.25973.4,CL.25973.2	m6A
CL.26061	CL.26061;A5:group6:34101148-34101481:34101148-34101513:-	CL.26061.2	CL.26061.3,evm.model.group6.1666,CL.26061.2	m6A
CL.23622	CL.23622;A5:group6:2332055-2332165:2331900-2332165:+	CL.23622.1	CL.23622.2,CL.23622.1,CL.23622.7	m6A
CL.23622	CL.23622;A5:group6:2332055-2332165:2331921-2332165:+	CL.23622.1	CL.23622.6,CL.23622.1,CL.23622.3	m6A
CL.23622	CL.23622;A5:group6:2332055-2332165:2331564-2332165:+	CL.23622.1	CL.23622.4,CL.23622.1,evm.model.group6.109	m6A
CL.23622	CL.23622;A5:group6:2331900-2332165:2331564-2332165:+	CL.23622.2	CL.23622.4,CL.23622.2,evm.model.group6.109	m6A
CL.23622	CL.23622;A5:group6:2331921-2332165:2331900-2332165:+	CL.23622.3	CL.23622.7,CL.23622.6,CL.23622.2,CL.23622.3	m6A
CL.23622	CL.23622;A5:group6:2331921-2332165:2331900-2332165:+	CL.23622.6	CL.23622.7,CL.23622.6,CL.23622.2,CL.23622.3	m6A
CL.23622	CL.23622;A5:group6:2331921-2332165:2331564-2332165:+	CL.23622.3	CL.23622.4,evm.model.group6.109,CL.23622.3	m6A
CL.23622	CL.23622;A5:group6:2332443-2332554:2332419-2332554:+	CL.23622.3	CL.23622.6,CL.23622.1,CL.23622.3,CL.23622.7,CL.23622.2,evm.model.group6.109	m6A
CL.23622	CL.23622;A5:group6:2332443-2332554:2332419-2332554:+	CL.23622.7	CL.23622.6,CL.23622.1,CL.23622.3,CL.23622.7,CL.23622.2,evm.model.group6.109	m6A
CL.24318	CL.24318;A5:group6:11586950-11587272:11586938-11587272:+	CL.24318.1	CL.24318.2,CL.24318.1	m6A
CL.25802	CL.25802;A5:group6:30580945-30581658:30580875-30581658:+	CL.25802.3	CL.25802.2,CL.25802.3,evm.model.group6.1442	m6A
CL.25873	CL.25873;A5:group6:31689961-31690276:31689816-31690276:+	CL.25873.3	CL.25873.4,CL.25873.3,evm.model.group6.1471	m6A
CL.26213	CL.26213;A5:group7:987375-988424:987375-988548:-	CL.26213.1	CL.26213.1,CL.26213.4	m6A
CL.26213	CL.26213;A5:group7:987375-988058:987375-988424:-	CL.26213.3	CL.26213.1,CL.26213.3	m6A
CL.26213	CL.26213;A5:group7:987375-988058:987375-988548:-	CL.26213.3	CL.26213.4,CL.26213.3	m6A
CL.26220	CL.26220;A5:group7:1027209-1027545:1027209-1028450:-	CL.26220.2	CL.26220.1,CL.26220.2,evm.model.group7.61	m6A
CL.26220	CL.26220;A5:group7:1027209-1027545:1027209-1028446:-	CL.26220.2	CL.26220.2,CL.26220.4	m6A
CL.26220	CL.26220;A5:group7:1027209-1028446:1027209-1028450:-	CL.26220.4	CL.26220.1,evm.model.group7.61,CL.26220.4	m6A
CL.27105	CL.27105;A5:group7:12484111-12484242:12484111-12484327:-	CL.27105.3	CL.27105.3,CL.27105.2	m6A
CL.27346	CL.27346;A5:group7:15459614-15459915:15459614-15460080:-	CL.27346.1	CL.27346.1,evm.model.group7.892,CL.27346.3	m6A
CL.27346	CL.27346;A5:group7:15458331-15458422:15458331-15458470:-	CL.27346.2	CL.27346.2,evm.model.group7.891,CL.27346.1,CL.27346.3	m6A
CL.28550	CL.28550;A5:group7:30485631-30485847:30485631-30485922:-	CL.28550.12	CL.28550.4,CL.28550.14,CL.28550.5,CL.28550.12,CL.28550.13,CL.28550.3	m6A
CL.28550	CL.28550;A5:group7:30485631-30485847:30485631-30485922:-	CL.28550.13	CL.28550.4,CL.28550.14,CL.28550.5,CL.28550.12,CL.28550.13,CL.28550.3	m6A
CL.26206	CL.26206;A5:group7:863518-863617:863514-863617:+	CL.26206.2	CL.26206.2,evm.model.group7.45,CL.26206.1	m6A
CL.26748	CL.26748;A5:group7:8204018-8204411:8203840-8204411:+	CL.26748.3	evm.model.group7.547,CL.26748.3,CL.26748.5,CL.26748.1,CL.26748.6,CL.26748.4	m6A
CL.26748	CL.26748;A5:group7:8204018-8204411:8203840-8204411:+	CL.26748.5	evm.model.group7.547,CL.26748.3,CL.26748.5,CL.26748.1,CL.26748.6,CL.26748.4	m6A
CL.26748	CL.26748;A5:group7:8204018-8204411:8203840-8204411:+	CL.26748.6	evm.model.group7.547,CL.26748.3,CL.26748.5,CL.26748.1,CL.26748.6,CL.26748.4	m6A
CL.26748	CL.26748;A5:group7:8205360-8205519:8205327-8205519:+	CL.26748.4	CL.26748.3,CL.26748.6,CL.26748.5,CL.26748.4,CL.26748.1,evm.model.group7.548	m6A
CL.26748	CL.26748;A5:group7:8205360-8205519:8205327-8205519:+	CL.26748.5	CL.26748.3,CL.26748.6,CL.26748.5,CL.26748.4,CL.26748.1,evm.model.group7.548	m6A
CL.27539	CL.27539;A5:group7:17781503-17781774:17781448-17781774:+	CL.27539.2	CL.27539.1,CL.27539.2	m6A
CL.28080	CL.28080;A5:group7:24372239-24372357:24372076-24372357:+	CL.28080.2	evm.model.group7.1390,CL.28080.2	m6A
CL.28634	CL.28634;A5:group7:31795488-31795686:31794390-31795686:+	CL.28634.4	CL.28634.3,CL.28634.2,CL.28634.4,evm.model.group7.1755	m6A
CL.28684	CL.28684;A5:group7:32514717-32515618:32514559-32515618:+	CL.28684.2	CL.28684.2,evm.model.group7.1783	m6A
CL.28694	CL.28694;A5:group7:32635108-32635232:32635076-32635232:+	CL.28694.2	CL.28694.2,CL.28694.1	m6A
CL.28845	CL.28845;A5:group7:34519429-34519703:34519416-34519703:+	CL.28845.2	CL.28845.2,CL.28845.4	m6A
CL.29341	CL.29341;A5:group8:5403284-5403534:5403031-5403534:+	CL.29341.2	CL.29341.2,CL.29341.1	m6A
CL.30877	CL.30877;A5:group8:26581619-26581745:26581524-26581745:+	CL.30877.3	CL.30877.3,CL.30877.2,evm.model.group8.1393	m6A
CL.29473	CL.29473;A5:group8:7011466-7011641:7011466-7011721:-	CL.29473.1	CL.29473.2,CL.29473.1	m6A
CL.29934	CL.29934;A5:group8:13102121-13103161:13102121-13103378:-	CL.29934.2	evm.model.group8.680,CL.29934.2,CL.29934.1	m6A
CL.30254	CL.30254;A5:group8:17820579-17820736:17820579-17821107:-	CL.30254.4	CL.30254.4,CL.30254.6,CL.30254.3,CL.30254.7,evm.model.group8.855,CL.30254.1,CL.30254.5,CL.30254.2	m6A
CL.30254	CL.30254;A5:group8:17820579-17820736:17820579-17821107:-	CL.30254.6	CL.30254.4,CL.30254.6,CL.30254.3,CL.30254.7,evm.model.group8.855,CL.30254.1,CL.30254.5,CL.30254.2	m6A
CL.30696	CL.30696;A5:group8:24359783-24360003:24359783-24360146:-	CL.30696.3	CL.30696.2,CL.30696.1,evm.model.group8.1291,CL.30696.3	m6A
CL.31094	CL.31094;A5:group8:29138352-29138682:29138352-29138752:-	CL.31094.2	evm.model.group8.1506,CL.31094.1,CL.31094.2	m6A
CL.31447	CL.31447;A5:group9:3250386-3250571:3250386-3250635:-	CL.31447.2	evm.model.group9.85,CL.31447.1,CL.31447.2	m6A
CL.31447	CL.31447;A5:group9:3250386-3250516:3250386-3250635:-	CL.31447.3	evm.model.group9.85,CL.31447.1,CL.31447.3	m6A
CL.31447	CL.31447;A5:group9:3250386-3250516:3250386-3250571:-	CL.31447.3	CL.31447.3,CL.31447.2	m6A
CL.31571	CL.31571;A5:group9:4746175-4746507:4746175-4746519:-	CL.31571.2	CL.31571.3,CL.31571.1,evm.model.group9.131,CL.31571.2	m6A
CL.31571	CL.31571;A5:group9:4746175-4746507:4746175-4746519:-	CL.31571.3	CL.31571.3,CL.31571.1,evm.model.group9.131,CL.31571.2	m6A
CL.31795	CL.31795;A5:group9:7652529-7652842:7652529-7652875:-	CL.31795.2	CL.31795.2,evm.model.group9.281,CL.31795.1	m6A
CL.31341	CL.31341;A5:group9:1690785-1691141:1690132-1691141:+	CL.31341.4	CL.31341.1,CL.31341.4	m6A
CL.31572	CL.31572;A5:group9:4778560-4778688:4778401-4778688:+	CL.31572.1	CL.31572.1,evm.model.group9.132	m6A
CL.32241	CL.32241;A5:group9:13446643-13447824:13446607-13447824:+	CL.32241.2	CL.32241.2,CL.32241.1,evm.model.group9.613	m6A
CL.32500	CL.32500;A5:group9:16559585-16560339:16559576-16560339:+	CL.32500.2	CL.32500.2,evm.model.group9.827	m6A
CL.33103	CL.33103;A5:utg1315_1011780_1779404__:528474-529720:528474-529865:-	CL.33103.3	CL.33103.3,CL.33103.1,evm.model.utg1315_1011780_1779404__.24	m6A
CL.33222	CL.33222;A5:utg1661_840873_1372191__:413680-414125:413563-414125:+	CL.33222.7	CL.33222.6,CL.33222.7	m6A
CL.33398	CL.33398;A5:utg233_2382423_2676918__:63787-63939:63757-63939:+	evm.model.utg233_2382423_2676918__.5	evm.model.utg233_2382423_2676918__.5,CL.33398.2,CL.33398.3	m6A
CL.33398	CL.33398;A5:utg233_2382423_2676918__:63787-63939:63757-63939:+	CL.33398.2	evm.model.utg233_2382423_2676918__.5,CL.33398.2,CL.33398.3	m6A
CL.33425	CL.33425;A5:utg2360_2326162_2337252__:1036-1159:858-1159:+	CL.33425.2	CL.33425.2,CL.33425.1	m6A
CL.33496	CL.33496;A5:utg288_2487021_2648466__:61427-61900:60784-61900:+	CL.33496.2	CL.33496.4,CL.33496.6,evm.model.utg288_2487021_2648466__.2,CL.33496.2	m6A
CL.33496	CL.33496;A5:utg288_2487021_2648466__:61427-61900:60784-61900:+	CL.33496.6	CL.33496.4,CL.33496.6,evm.model.utg288_2487021_2648466__.2,CL.33496.2	m6A
CL.33496	CL.33496;A5:utg288_2487021_2648466__:63525-63690:63507-63690:+	evm.model.utg288_2487021_2648466__.2	CL.33496.2,CL.33496.4,CL.33496.6,CL.33496.5,CL.33496.1,evm.model.utg288_2487021_2648466__.2	m6A
CL.33496	CL.33496;A5:utg288_2487021_2648466__:63525-63690:63507-63690:+	CL.33496.4	CL.33496.2,CL.33496.4,CL.33496.6,CL.33496.5,CL.33496.1,evm.model.utg288_2487021_2648466__.2	m6A
CL.33496	CL.33496;A5:utg288_2487021_2648466__:63525-63690:63507-63690:+	CL.33496.5	CL.33496.2,CL.33496.4,CL.33496.6,CL.33496.5,CL.33496.1,evm.model.utg288_2487021_2648466__.2	m6A
CL.33496	CL.33496;A5:utg288_2487021_2648466__:63525-63690:63507-63690:+	CL.33496.6	CL.33496.2,CL.33496.4,CL.33496.6,CL.33496.5,CL.33496.1,evm.model.utg288_2487021_2648466__.2	m6A
CL.33700	CL.33700;A5:utg388_1_149797__:139789-140256:139789-140482:-	CL.33700.2	CL.33700.1,evm.model.utg388_1_149797__.3,CL.33700.2	m6A
CL.33700	CL.33700;A5:utg388_1_149797__:139768-140256:139768-140482:-	CL.33700.5	CL.33700.5,CL.33700.3	m6A
CL.33700	CL.33700;A5:utg388_1_149797__:139804-140256:139804-140482:-	CL.33700.6	CL.33700.6,CL.33700.4	m6A
CL.33783	CL.33783;A5:utg415_5514107_5609984__:22770-22892:22770-22934:-	CL.33783.1	CL.33783.3,CL.33783.1,CL.33783.2,evm.model.utg415_5514107_5609984__.1	m6A
CL.33783	CL.33783;A5:utg415_5514107_5609984__:25620-25774:25620-26232:-	CL.33783.3	CL.33783.3,CL.33783.1,CL.33783.2,evm.model.utg415_5514107_5609984__.1	m6A
CL.34043	CL.34043;A5:utg548_3458139_3498597__:38250-38498:38250-38570:-	CL.34043.1	CL.34043.1,evm.model.utg548_3458139_3498597__.5,CL.34043.2	m6A
CL.34393	CL.34393;A5:utg622_4137541_4295289__:96560-96737:96556-96737:+	CL.34393.2	CL.34393.2,evm.model.utg622_4137541_4295289__.10	m6A
CL.34605	CL.34605;A5:utg7582_1_416147__:244455-244550:244455-244720:-	CL.34605.1	evm.model.utg7582_1_416147__.10,CL.34605.1	m6A
CL.34640	CL.34640;A5:utg7713_1788465_2127490__:86017-86151:85970-86151:+	CL.34640.1	CL.34640.3,CL.34640.2,CL.34640.4,CL.34640.6,CL.34640.1,CL.34640.5	m6A
CL.34640	CL.34640;A5:utg7713_1788465_2127490__:86017-86151:85970-86151:+	CL.34640.3	CL.34640.3,CL.34640.2,CL.34640.4,CL.34640.6,CL.34640.1,CL.34640.5	m6A
CL.34640	CL.34640;A5:utg7713_1788465_2127490__:86017-86151:85970-86151:+	CL.34640.4	CL.34640.3,CL.34640.2,CL.34640.4,CL.34640.6,CL.34640.1,CL.34640.5	m6A
CL.34640	CL.34640;A5:utg7713_1788465_2127490__:86017-86151:85970-86151:+	CL.34640.5	CL.34640.3,CL.34640.2,CL.34640.4,CL.34640.6,CL.34640.1,CL.34640.5	m6A
CL.34714	CL.34714;A5:utg7713_2287911_2511443__:101374-101586:101362-101586:+	CL.34714.1	CL.34714.1,CL.34714.2	m6A
CL.902	CL.902;AF:group1:11562309:11562313-11562769:11562416:11562618-11562769:+	evm.model.group1.737	evm.model.group1.737,CL.902.2	m6A
CL.1856	CL.1856;AF:group1:24587841:24587918-24633755:24632298:24632963-24633755:+	evm.model.group1.1381	evm.model.group1.1381,CL.1856.4	m6A
CL.2516	CL.2516;AF:group1:34588270:34588382-34588787:34588559:34588692-34588787:+	CL.2516.2	evm.model.group1.2147,CL.2516.2	m6A
CL.2516	CL.2516;AF:group1:34588295:34588391-34588787:34588559:34588692-34588787:+	CL.2516.4	evm.model.group1.2147,CL.2516.4	m6A
CL.3690	CL.3690;AF:group1:50250809:50251126-50261662:50261194:50261437-50261662:+	CL.3690.4	CL.3690.4,CL.3690.9	m6A
CL.3690	CL.3690;AF:group1:50281551:50281797-50291247:50290778:50291022-50291247:+	CL.3690.13	CL.3690.13,CL.3690.16	m6A
CL.3690	CL.3690;AF:group1:50281551:50281797-50291247:50290779:50291022-50291247:+	CL.3690.13	CL.3690.18,CL.3690.13	m6A
CL.3690	CL.3690;AF:group1:50290779:50291022-50300327:50299843:50300102-50300327:+	CL.3690.17	CL.3690.17,CL.3690.19	m6A
CL.3690	CL.3690;AF:group1:50290779:50291022-50300327:50299861:50300102-50300327:+	CL.3690.17	CL.3690.17,CL.3690.20	m6A
CL.3690	CL.3690;AF:group1:50299920:50300102-50307965:50307506:50307760-50307965:+	evm.model.group1.2892	evm.model.group1.2892,CL.3690.22	m6A
CL.5034	CL.5034;AF:group10:3493090:3493232-3681716:3681210:3681466-3681716:+	evm.model.group10.379	evm.model.group10.379,CL.5034.3	m6A
CL.6053	CL.6053;AF:group10:18379959:18380221-18380935:18380440:18380683-18380935:+	CL.6053.1	CL.6053.1,CL.6053.3	m6A
CL.6707	CL.6707;AF:group11:5099810:5099937-5100803:5100138:5100369-5100803:+	CL.6707.12	CL.6707.12,CL.6707.13	m6A
CL.7221	CL.7221;AF:group11:11336449:11336795-11442410:11441499:11441886-11442410:+	CL.7221.4	CL.7221.7,CL.7221.4	m6A
CL.8077	CL.8077;AF:group12:3188587:3188808-3213199:3210768:3211247-3213199:+	CL.8077.4	CL.8077.4,CL.8077.6	m6A
CL.8077	CL.8077;AF:group12:3188587:3188808-3213199:3211025:3211247-3213199:+	CL.8077.4	evm.model.group12.178,CL.8077.4	m6A
CL.11034	CL.11034;AF:group2:6209571:6209724-6222423:6221721:6221877-6222423:+	CL.11034.2	CL.11034.4,CL.11034.2	m6A
CL.10873	CL.10873;AF:group2:3485498-3486295:3486685:3485498-3556416:3556805:-	CL.10873.1	CL.10873.3,CL.10873.1,evm.model.group2.106	m6A
CL.14105	CL.14105;AF:group2:47473676-47474198:47475825:47473676-47510196:47511789:-	CL.14105.1	CL.14105.1,evm.model.group2.2393	m6A
CL.14200	CL.14200;AF:group2:48725775-48726179:48726360:48725775-48726387:48726565:-	CL.14200.5	CL.14200.1,CL.14200.5	m6A
CL.14200	CL.14200;AF:group2:48725775-48726179:48726360:48725775-48726367:48726565:-	CL.14200.5	CL.14200.5,CL.14200.3	m6A
CL.14200	CL.14200;AF:group2:48725775-48726179:48726360:48725775-48726361:48726565:-	CL.14200.5	CL.14200.4,CL.14200.5	m6A
CL.15982	CL.15982;AF:group3:22097082:22097841-22099878:22099391:22099654-22099878:+	CL.15982.1	CL.15982.1,CL.15982.3	m6A
CL.15982	CL.15982;AF:group3:22097757:22097841-22099878:22099391:22099654-22099878:+	evm.model.group3.1413	evm.model.group3.1413,CL.15982.3	m6A
CL.16178	CL.16178;AF:group3:23347636:23348276-23378048:23377568:23377832-23378048:+	CL.16178.2	CL.16178.2,CL.16178.4	m6A
CL.16178	CL.16178;AF:group3:23347636:23348276-23378048:23377647:23377832-23378048:+	CL.16178.2	CL.16178.5,CL.16178.2	m6A
CL.16178	CL.16178;AF:group3:23347935:23348276-23481058:23480402:23480922-23481058:+	evm.model.group3.1494	evm.model.group3.1494,CL.16178.8	m6A
CL.18573	CL.18573;AF:group4:10341313-10341590:10341840:10341313-10341841:10342169:-	CL.18573.4	CL.18573.4,CL.18573.2,CL.18573.1	m6A
CL.18585	CL.18585;AF:group4:10407640-10408083:10408524:10407640-10556758:10557629:-	CL.18585.7	CL.18585.7,CL.18585.2,CL.18585.10,evm.model.group4.548,CL.18585.11,CL.18585.8,CL.18585.6	m6A
CL.18585	CL.18585;AF:group4:10407640-10408083:10408524:10407640-10556758:10557629:-	CL.18585.8	CL.18585.7,CL.18585.2,CL.18585.10,evm.model.group4.548,CL.18585.11,CL.18585.8,CL.18585.6	m6A
CL.18585	CL.18585;AF:group4:10407640-10408083:10408524:10407640-10556758:10557629:-	CL.18585.10	CL.18585.7,CL.18585.2,CL.18585.10,evm.model.group4.548,CL.18585.11,CL.18585.8,CL.18585.6	m6A
CL.18819	CL.18819;AF:group4:13393778:13394020-13394923:13394047:13394280-13394923:+	CL.18819.1	CL.18819.1,CL.18819.2	m6A
CL.25350	CL.25350;AF:group6:24336487-24336596:24336677:24336487-24336712:24337255:-	CL.25350.4	CL.25350.4,CL.25350.6	m6A
CL.23622	CL.23622;AF:group6:2331354:2331564-2332165:2331622:2331921-2332165:+	CL.23622.4	CL.23622.6,CL.23622.4	m6A
CL.23622	CL.23622;AF:group6:2331354:2331564-2332165:2331706:2331900-2332165:+	CL.23622.4	CL.23622.4,CL.23622.7	m6A
CL.23622	CL.23622;AF:group6:2331520:2331564-2332165:2331622:2331921-2332165:+	evm.model.group6.109	CL.23622.6,evm.model.group6.109	m6A
CL.23622	CL.23622;AF:group6:2331520:2331564-2332165:2331706:2331900-2332165:+	evm.model.group6.109	CL.23622.7,evm.model.group6.109	m6A
CL.24607	CL.24607;AF:group6:15865459:15866382-15866810:15866512:15866670-15866810:+	CL.24607.1	CL.24607.2,CL.24607.4,CL.24607.1	m6A
CL.24607	CL.24607;AF:group6:15865459:15866382-15866810:15866552:15866670-15866810:+	CL.24607.1	CL.24607.2,CL.24607.5,CL.24607.1	m6A
CL.25227	CL.25227;AF:group6:22934174:22934564-22935924:22935322:22935821-22935924:+	CL.25227.1	CL.25227.1,CL.25227.3	m6A
CL.25873	CL.25873;AF:group6:31689501:31689638-31690276:31689665:31689961-31690276:+	CL.25873.1	CL.25873.3,CL.25873.1	m6A
CL.25873	CL.25873;AF:group6:31689501:31689638-31690276:31689665:31689816-31690276:+	CL.25873.1	CL.25873.4,CL.25873.1	m6A
CL.25873	CL.25873;AF:group6:31689501:31689638-31690276:31690034:31690082-31690276:+	CL.25873.1	CL.25873.5,CL.25873.1	m6A
CL.25873	CL.25873;AF:group6:31689665:31689961-31690276:31690034:31690082-31690276:+	CL.25873.3	CL.25873.3,CL.25873.5	m6A
CL.25873	CL.25873;AF:group6:31689665:31689816-31690276:31690034:31690082-31690276:+	CL.25873.4	CL.25873.4,CL.25873.5	m6A
CL.26810	CL.26810;AF:group7:8844430-8844880:8845161:8844430-8858113:8858298:-	CL.26810.1	CL.26810.2,CL.26810.1	m6A
CL.26810	CL.26810;AF:group7:8844592-8844880:8845161:8844592-8858113:8858298:-	CL.26810.4	CL.26810.4,CL.26810.3	m6A
CL.26210	CL.26210;AF:group7:914325:914347-914833:914423:914710-914833:+	evm.model.group7.49	CL.26210.3,evm.model.group7.49	m6A
CL.29541	CL.29541;AF:group8:8021312:8021513-8021989:8021755:8021885-8021989:+	evm.model.group8.402	CL.29541.2,evm.model.group8.402	m6A
CL.29754	CL.29754;AF:group8:10888420:10888862-10889363:10888970:10889139-10889363:+	CL.29754.1	CL.29754.1,CL.29754.3	m6A
CL.29335	CL.29335;AF:group8:5303077-5303521:5303543:5303077-5303606:5303841:-	CL.29335.1	CL.29335.1,evm.model.group8.282	m6A
CL.29473	CL.29473;AF:group8:7011466-7011641:7011898:7011466-7011907:7012010:-	CL.29473.1	CL.29473.3,CL.29473.1	m6A
CL.29473	CL.29473;AF:group8:7011466-7011721:7011898:7011466-7011907:7012010:-	CL.29473.2	CL.29473.2,CL.29473.3	m6A
CL.32367	CL.32367;AF:group9:14858862-14859283:14859459:14858862-14859466:14859532:-	CL.32367.2	CL.32367.2,CL.32367.1	m6A
CL.33127	CL.33127;AF:utg1333_2226697_2281624__:1:126-750:484:537-750:+	CL.33127.3	CL.33127.3,evm.model.utg1333_2226697_2281624__.1	m6A
CL.34003	CL.34003;AF:utg548_230440_521065__:232374:232650-239622:239182:239429-239622:+	CL.34003.7	CL.34003.10,CL.34003.7	m6A
CL.34172	CL.34172;AF:utg550_5482437_5603980__:34387:34784-68297:68022:68163-68297:+	CL.34172.2	CL.34172.2,evm.model.utg550_5482437_5603980__.3	m6A
CL.34953	CL.34953;AF:utg94_8031948_8283335__:140338:140779-142008:141464:141508-142008:+	CL.34953.1	evm.model.utg94_8031948_8283335__.5,CL.34953.1	m6A
CL.3690	CL.3690;AL:group1:50261793-50261896:50262548:50261793-50282256:50282888:+	CL.3690.4	CL.3690.4,CL.3690.9,CL.3690.5	m6A
CL.3690	CL.3690;AL:group1:50251416-50251519:50252090:50251416-50261896:50262548:+	CL.3690.7	CL.3690.7,CL.3690.3	m6A
CL.3690	CL.3690;AL:group1:50251416-50251519:50252090:50251416-50282256:50282888:+	CL.3690.7	CL.3690.7,CL.3690.1	m6A
CL.3690	CL.3690;AL:group1:50251416-50251519:50252090:50251416-50291481:50292078:+	CL.3690.7	CL.3690.7,CL.3690.2	m6A
CL.3690	CL.3690;AL:group1:50300458-50300561:50301222:50300458-50308195:50308662:+	CL.3690.17	CL.3690.17,CL.3690.20,CL.3690.19	m6A
CL.3690	CL.3690;AL:group1:50300458-50300561:50301222:50300458-50308195:50308662:+	CL.3690.20	CL.3690.17,CL.3690.20,CL.3690.19	m6A
CL.3412	CL.3412;AL:group1:46215012:46215138-46215541:46215204:46215330-46215541:-	CL.3412.1	CL.3412.2,CL.3412.1	m6A
CL.3619	CL.3619;AL:group1:49096421:49097190-49097817:49097376:49097413-49097817:-	CL.3619.1	evm.model.group1.2855,CL.3619.1	m6A
CL.5034	CL.5034;AL:group10:3493232-3493478:3494364:3493232-3681716:3682648:+	CL.5034.1	evm.model.group10.379,CL.5034.1	m6A
CL.11034	CL.11034;AL:group2:6209724-6210269:6211399:6209724-6222423:6223784:+	CL.11034.1	CL.11034.2,CL.11034.1	m6A
CL.18585	CL.18585;AL:group4:10403417:10404400-10554786:10554513:10554664-10554786:-	CL.18585.9	CL.18585.9,evm.model.group4.549	m6A
CL.23393	CL.23393;AL:group5:35510074:35510278-35510696:35510476:35510508-35510696:-	CL.23393.2	evm.model.group5.1844,CL.23393.2	m6A
CL.25552	CL.25552;AL:group6:26719466-26719941:26720417:26719466-26730560:26731000:+	CL.25552.2	CL.25552.1,CL.25552.2	m6A
CL.26810	CL.26810;AL:group7:8842624:8844430-8858113:8856021:8857663-8858113:-	CL.26810.2	CL.26810.2,CL.26810.5	m6A
CL.26810	CL.26810;AL:group7:8842624:8844430-8858113:8856487:8857825-8858113:-	CL.26810.2	CL.26810.2,CL.26810.6	m6A
CL.26810	CL.26810;AL:group7:8843299:8844592-8858113:8856021:8857663-8858113:-	CL.26810.3	CL.26810.5,CL.26810.3	m6A
CL.26810	CL.26810;AL:group7:8843299:8844592-8858113:8856487:8857825-8858113:-	CL.26810.3	CL.26810.6,CL.26810.3	m6A
CL.28959	CL.28959;AL:group7:35510877-35511007:35511445:35510877-35795757:35796376:+	CL.28959.1	evm.model.group7.1887,CL.28959.1	m6A
CL.28959	CL.28959;AL:group7:35795634-35795757:35796376:35795634-35805187:35805445:+	CL.28959.4	CL.28959.4,CL.28959.3	m6A
CL.34172	CL.34172;AL:utg550_5482437_5603980__:34784-34922:36216:34784-68297:69719:+	CL.34172.1	CL.34172.1,CL.34172.2	m6A
CL.3690	CL.3690;MX:group1:50291022-50291247:50291378-50300561:50291022-50300327:50300458-50300561:+	CL.3690.18	CL.3690.18,CL.3690.17	m6A
CL.3690	CL.3690;MX:group1:50300102-50300327:50300458-50308195:50300102-50307965:50308096-50308195:+	CL.3690.19	CL.3690.19,evm.model.group1.2892	m6A
CL.7221	CL.7221;MX:group11:11337369-11337567:11337653-11443018:11337369-11442686:11442772-11443018:+	CL.7221.2	CL.7221.2,CL.7221.3	m6A
CL.7221	CL.7221;MX:group11:11336795-11337304:11337369-11442686:11336795-11442410:11442475-11442686:+	CL.7221.3	CL.7221.4,CL.7221.3	m6A
CL.7221	CL.7221;MX:group11:11340826-11340907:11341018-11446277:11340826-11446015:11446126-11446277:+	CL.7221.6	CL.7221.5,CL.7221.6	m6A
CL.28550	CL.28550;MX:group7:30485432-30485536:30485631-30690171:30485432-30689911:30690006-30690171:-	CL.28550.11	CL.28550.11,CL.28550.10	m6A
CL.23	CL.23;RI:group1:225097:225190-225309:226117:+	CL.23.1	CL.23.1,evm.model.group1.19	m6A
CL.301	CL.301;RI:group1:4224686:4224772-4224988:4225217:+	CL.301.1	CL.301.3,CL.301.1	m6A
CL.301	CL.301;RI:group1:4225541:4225796-4226299:4227234:+	CL.301.3	CL.301.3,CL.301.2	m6A
CL.1828	CL.1828;RI:group1:24461773:24461860-24462149:24462921:+	CL.1828.1	evm.model.group1.1377,CL.1828.1	m6A
CL.1889	CL.1889;RI:group1:25256888:25256928-25257043:25258131:+	CL.1889.1	CL.1889.1,evm.model.group1.1477	m6A
CL.1939	CL.1939;RI:group1:26270543:26270708-26270871:26272025:+	CL.1939.1	evm.model.group1.1718,CL.1939.2,CL.1939.1	m6A
CL.1939	CL.1939;RI:group1:26270543:26270708-26270871:26272025:+	CL.1939.2	evm.model.group1.1718,CL.1939.2,CL.1939.1	m6A
CL.2489	CL.2489;RI:group1:34251497:34252221-34253018:34254816:+	CL.2489.1	CL.2489.1,CL.2489.2	m6A
CL.2516	CL.2516;RI:group1:34588270:34588382-34588787:34588859:+	CL.2516.1	CL.2516.1,CL.2516.2	m6A
CL.2642	CL.2642;RI:group1:36186602:36186732-36187184:36188378:+	CL.2642.1	CL.2642.1,evm.model.group1.2202	m6A
CL.2875	CL.2875;RI:group1:38915192:38915270-38915423:38915514:+	CL.2875.1	CL.2875.1,CL.2875.3,evm.model.group1.2316,CL.2875.2,CL.2875.5	m6A
CL.2875	CL.2875;RI:group1:38915192:38915270-38915423:38915514:+	CL.2875.2	CL.2875.1,CL.2875.3,evm.model.group1.2316,CL.2875.2,CL.2875.5	m6A
CL.2875	CL.2875;RI:group1:38915192:38915270-38915423:38915514:+	CL.2875.3	CL.2875.1,CL.2875.3,evm.model.group1.2316,CL.2875.2,CL.2875.5	m6A
CL.2875	CL.2875;RI:group1:38915192:38915270-38915423:38915514:+	CL.2875.5	CL.2875.1,CL.2875.3,evm.model.group1.2316,CL.2875.2,CL.2875.5	m6A
CL.3372	CL.3372;RI:group1:45789589:45789979-45790297:45794170:+	CL.3372.1	CL.3372.1,CL.3372.2	m6A
CL.3372	CL.3372;RI:group1:45789589:45789921-45790297:45794170:+	CL.3372.1	CL.3372.1,CL.3372.3	m6A
CL.3372	CL.3372;RI:group1:45790297:45791937-45792390:45794170:+	CL.3372.2	CL.3372.4,CL.3372.3,CL.3372.2	m6A
CL.3372	CL.3372;RI:group1:45790297:45791937-45792390:45794170:+	CL.3372.3	CL.3372.4,CL.3372.3,CL.3372.2	m6A
CL.3472	CL.3472;RI:group1:46975543:46975641-46975841:46975879:+	CL.3472.1	CL.3472.3,evm.model.group1.2769,CL.3472.1	m6A
CL.3887	CL.3887;RI:group1:52300605:52300616-52300940:52300980:+	CL.3887.1	evm.model.group1.3013,CL.3887.1	m6A
CL.3893	CL.3893;RI:group1:52367448:52367495-52368088:52368709:+	CL.3893.1	evm.model.group1.3014,CL.3893.1	m6A
CL.3939	CL.3939;RI:group1:52794180:52794718-52794841:52798850:+	CL.3939.1	CL.3939.1,CL.3939.2	m6A
CL.4623	CL.4623;RI:group1:60796249:60796457-60796596:60797710:+	CL.4623.1	evm.model.group1.3466,CL.4623.4,CL.4623.1,CL.4623.3	m6A
CL.1827	CL.1827;RI:group1:24459613:24459682-24460001:24460003:-	CL.1827.1	CL.1827.1,evm.model.group1.1376	m6A
CL.1951	CL.1951;RI:group1:26568373:26568402-26568505:26569367:-	CL.1951.1	CL.1951.1,evm.model.group1.1763	m6A
CL.2436	CL.2436;RI:group1:33442525:33442610-33442721:33442945:-	CL.2436.1	evm.model.group1.2002,CL.2436.1	m6A
CL.2501	CL.2501;RI:group1:34356224:34356442-34357184:34357560:-	CL.2501.1	evm.model.group1.2095,CL.2501.1	m6A
CL.2820	CL.2820;RI:group1:38317213:38317315-38317778:38317941:-	CL.2820.1	CL.2820.1,evm.model.group1.2276	m6A
CL.2978	CL.2978;RI:group1:40253786:40254086-40254371:40254407:-	CL.2978.1	evm.model.group1.2373,CL.2978.1	m6A
CL.3506	CL.3506;RI:group1:47388520:47388559-47388658:47388769:-	CL.3506.1	CL.3506.1,CL.3506.3,evm.model.group1.2805,CL.3506.2	m6A
CL.3506	CL.3506;RI:group1:47388520:47388559-47388658:47388769:-	CL.3506.2	CL.3506.1,CL.3506.3,evm.model.group1.2805,CL.3506.2	m6A
CL.3506	CL.3506;RI:group1:47388520:47388559-47388658:47388769:-	CL.3506.3	CL.3506.1,CL.3506.3,evm.model.group1.2805,CL.3506.2	m6A
CL.3506	CL.3506;RI:group1:47388929:47388980-47389359:47389426:-	CL.3506.1	CL.3506.1,CL.3506.3,CL.3506.2	m6A
CL.3506	CL.3506;RI:group1:47388929:47388980-47389359:47389426:-	CL.3506.2	CL.3506.1,CL.3506.3,CL.3506.2	m6A
CL.3685	CL.3685;RI:group1:50219138:50219329-50219459:50219631:-	CL.3685.1	CL.3685.1,evm.model.group1.2889	m6A
CL.3996	CL.3996;RI:group1:53266364:53266479-53267176:53267613:-	CL.3996.1	evm.model.group1.3055,CL.3996.1	m6A
CL.4104	CL.4104;RI:group1:54761635:54761680-54761996:54762278:-	CL.4104.1	evm.model.group1.3140,CL.4104.1	m6A
CL.4520	CL.4520;RI:group1:59688938:59689028-59689374:59689550:-	CL.4520.1	evm.model.group1.3418,CL.4520.1	m6A
CL.4580	CL.4580;RI:group1:60457275:60457408-60457844:60458342:-	CL.4580.1	evm.model.group1.3444,CL.4580.1	m6A
CL.4660	CL.4660;RI:group1:61314357:61314408-61314589:61314895:-	CL.4660.3	CL.4660.1,CL.4660.4,CL.4660.3,CL.4660.5,CL.4660.2	m6A
CL.4865	CL.4865;RI:group10:1182515:1182570-1183331:1184444:-	CL.4865.4	CL.4865.9,CL.4865.4	m6A
CL.5159	CL.5159;RI:group10:5341429:5341724-5342241:5342944:-	CL.5159.1	evm.model.group10.455,CL.5159.1	m6A
CL.5803	CL.5803;RI:group10:14758029:14758247-14758448:14758883:-	CL.5803.2	evm.model.group10.966,CL.5803.4,CL.5803.3,CL.5803.2,CL.5803.1	m6A
CL.5803	CL.5803;RI:group10:14740618:14741268-14741672:14742850:-	CL.5803.2	CL.5803.3,CL.5803.2	m6A
CL.6210	CL.6210;RI:group10:20156781:20157851-20158101:20158223:-	CL.6210.1	CL.6210.2,CL.6210.1	m6A
CL.6238	CL.6238;RI:group10:20497679:20497740-20497862:20497975:-	CL.6238.1	evm.model.group10.1372,CL.6238.1	m6A
CL.5654	CL.5654;RI:group10:12279094:12279132-12279351:12281722:+	CL.5654.2	evm.model.group10.827,CL.5654.2	m6A
CL.6028	CL.6028;RI:group10:17949895:17950744-17951797:17954091:+	CL.6028.1	CL.6028.3,CL.6028.1	m6A
CL.6644	CL.6644;RI:group11:4459899:4460009-4460132:4460199:-	CL.6644.1	evm.model.group11.257,CL.6644.1	m6A
CL.6664	CL.6664;RI:group11:4632316:4632435-4633087:4633705:-	CL.6664.1	evm.model.group11.265,CL.6664.1	m6A
CL.6999	CL.6999;RI:group11:8712266:8712427-8712546:8712792:-	CL.6999.1	evm.model.group11.485,CL.6999.1	m6A
CL.7283	CL.7283;RI:group11:12571787:12571842-12572791:12573402:-	CL.7283.1	evm.model.group11.719,CL.7283.1	m6A
CL.7613	CL.7613;RI:group11:17408530:17408628-17408836:17410658:-	CL.7613.1	evm.model.group11.1015,CL.7613.1,CL.7613.2	m6A
CL.7613	CL.7613;RI:group11:17408530:17408628-17408836:17410658:-	CL.7613.2	evm.model.group11.1015,CL.7613.1,CL.7613.2	m6A
CL.7825	CL.7825;RI:group11:20247107:20247134-20247237:20247358:-	CL.7825.2	evm.model.group11.1174,CL.7825.2	m6A
CL.6420	CL.6420;RI:group11:1436512:1436558-1436847:1439705:+	CL.6420.2	CL.6420.2,CL.6420.4,evm.model.group11.102	m6A
CL.6420	CL.6420;RI:group11:1436512:1436558-1436847:1439705:+	CL.6420.4	CL.6420.2,CL.6420.4,evm.model.group11.102	m6A
CL.6638	CL.6638;RI:group11:4345837:4345871-4345972:4346036:+	CL.6638.1	evm.model.group11.254,CL.6638.1	m6A
CL.7123	CL.7123;RI:group11:10063701:10063766-10063847:10063945:+	CL.7123.2	CL.7123.4,CL.7123.2,evm.model.group11.583	m6A
CL.7123	CL.7123;RI:group11:10063701:10063766-10063847:10063945:+	CL.7123.4	CL.7123.4,CL.7123.2,evm.model.group11.583	m6A
CL.7123	CL.7123;RI:group11:10062706:10063138-10063701:10063945:+	CL.7123.3	CL.7123.2,CL.7123.3	m6A
CL.7131	CL.7131;RI:group11:10175415:10175649-10175775:10175834:+	CL.7131.1	CL.7131.1,CL.7131.2,evm.model.group11.584,CL.7131.3	m6A
CL.7131	CL.7131;RI:group11:10175415:10175649-10175775:10175834:+	CL.7131.2	CL.7131.1,CL.7131.2,evm.model.group11.584,CL.7131.3	m6A
CL.7131	CL.7131;RI:group11:10176289:10176782-10176996:10177077:+	CL.7131.1	CL.7131.1,CL.7131.2,CL.7131.3	m6A
CL.7131	CL.7131;RI:group11:10176289:10176782-10176996:10177077:+	CL.7131.2	CL.7131.1,CL.7131.2,CL.7131.3	m6A
CL.7298	CL.7298;RI:group11:12780561:12781114-12781536:12781682:+	CL.7298.1	CL.7298.1,evm.model.group11.729	m6A
CL.7514	CL.7514;RI:group11:16387951:16388035-16388294:16389297:+	CL.7514.2	evm.model.group11.888,CL.7514.2,CL.7514.1	m6A
CL.7998	CL.7998;RI:group12:2011395:2011418-2011501:2011588:+	CL.7998.2	CL.7998.8,CL.7998.9,evm.model.group12.147,CL.7998.4,CL.7998.2	m6A
CL.7998	CL.7998;RI:group12:2011395:2011418-2011501:2011588:+	CL.7998.4	CL.7998.8,CL.7998.9,evm.model.group12.147,CL.7998.4,CL.7998.2	m6A
CL.7998	CL.7998;RI:group12:2014577:2014692-2014982:2015575:+	CL.7998.2	CL.7998.8,CL.7998.9,CL.7998.2	m6A
CL.8006	CL.8006;RI:group12:2211290:2211331-2211463:2211480:+	CL.8006.2	evm.model.group12.154,CL.8006.2	m6A
CL.8088	CL.8088;RI:group12:3415680:3415768-3415921:3416528:+	CL.8088.1	CL.8088.2,CL.8088.1	m6A
CL.8088	CL.8088;RI:group12:3415680:3415768-3415938:3416528:+	CL.8088.1	evm.model.group12.182,CL.8088.1	m6A
CL.8090	CL.8090;RI:group12:3444615:3444856-3445007:3446916:+	CL.8090.2	evm.model.group12.184,CL.8090.2,CL.8090.1	m6A
CL.9012	CL.9012;RI:group12:15357654:15358055-15358223:15358411:+	CL.9012.3	CL.9012.4,CL.9012.3	m6A
CL.7881	CL.7881;RI:group12:584395:586236-586444:587047:-	CL.7881.2	CL.7881.1,CL.7881.2	m6A
CL.7881	CL.7881;RI:group12:584395:586236-586819:587047:-	CL.7881.2	CL.7881.3,CL.7881.2	m6A
CL.7909	CL.7909;RI:group12:1022941:1023245-1023417:1023497:-	CL.7909.1	CL.7909.1,CL.7909.2,CL.7909.3,evm.model.group12.113	m6A
CL.7909	CL.7909;RI:group12:1022941:1023245-1023417:1023497:-	CL.7909.2	CL.7909.1,CL.7909.2,CL.7909.3,evm.model.group12.113	m6A
CL.7909	CL.7909;RI:group12:1022941:1023245-1023417:1023497:-	CL.7909.3	CL.7909.1,CL.7909.2,CL.7909.3,evm.model.group12.113	m6A
CL.7909	CL.7909;RI:group12:1023973:1024090-1024253:1024415:-	CL.7909.1	CL.7909.1,CL.7909.3	m6A
CL.7909	CL.7909;RI:group12:1023973:1024000-1024270:1024415:-	CL.7909.1	CL.7909.1,evm.model.group12.113	m6A
CL.8016	CL.8016;RI:group12:2291734:2291800-2292174:2293099:-	CL.8016.1	CL.8016.1,evm.model.group12.159	m6A
CL.8035	CL.8035;RI:group12:2437203:2437658-2437969:2438373:-	CL.8035.1	CL.8035.1,CL.8035.2	m6A
CL.9439	CL.9439;RI:group13:3440971:3441339-3441480:3442163:-	CL.9439.1	evm.model.group13.258,CL.9439.1	m6A
CL.9371	CL.9371;RI:group13:2492877:2493054-2493436:2493508:+	CL.9371.1	CL.9371.1,CL.9371.3	m6A
CL.9842	CL.9842;RI:group13:6315877:6316035-6316131:6317200:+	CL.9842.1	CL.9842.1,CL.9842.2	m6A
CL.9842	CL.9842;RI:group13:6316131:6317063-6317184:6317200:+	CL.9842.2	CL.9842.2,evm.model.group13.415	m6A
CL.10551	CL.10551;RI:group16:2150917:2150982-2151063:2151161:+	CL.10551.2	CL.10551.4,evm.model.group16.364,CL.10551.2	m6A
CL.10551	CL.10551;RI:group16:2150917:2150982-2151063:2151161:+	CL.10551.4	CL.10551.4,evm.model.group16.364,CL.10551.2	m6A
CL.10551	CL.10551;RI:group16:2149922:2150354-2150917:2151161:+	CL.10551.3	CL.10551.3,CL.10551.2	m6A
CL.10774	CL.10774;RI:group2:2091908:2092391-2092651:2092774:+	CL.10774.1	CL.10774.2,CL.10774.1	m6A
CL.10774	CL.10774;RI:group2:2092651:2092774-2093009:2093083:+	CL.10774.3	CL.10774.2,CL.10774.3,evm.model.group2.55	m6A
CL.11435	CL.11435;RI:group2:11436590:11436725-11436856:11437349:+	CL.11435.2	CL.11435.5,CL.11435.2	m6A
CL.11435	CL.11435;RI:group2:11436590:11436688-11436856:11437349:+	CL.11435.2	CL.11435.6,evm.model.group2.459,CL.11435.3,CL.11435.2	m6A
CL.11435	CL.11435;RI:group2:11436380:11436468-11436590:11436688:+	CL.11435.4	CL.11435.4,evm.model.group2.459,CL.11435.3	m6A
CL.11521	CL.11521;RI:group2:12944808:12945162-12945322:12945560:+	CL.11521.1	CL.11521.1,CL.11521.2	m6A
CL.11648	CL.11648;RI:group2:14498832:14498932-14499033:14499219:+	CL.11648.1	CL.11648.1,evm.model.group2.623	m6A
CL.12002	CL.12002;RI:group2:18810568:18810579-18811014:18811129:+	CL.12002.1	CL.12002.1,evm.model.group2.930	m6A
CL.12024	CL.12024;RI:group2:19118091:19118233-19118951:19119075:+	CL.12024.2	evm.model.group2.944,CL.12024.2	m6A
CL.12303	CL.12303;RI:group2:22568916:22569150-22569276:22569335:+	CL.12303.1	CL.12303.3,CL.12303.2,CL.12303.1,evm.model.group2.1128	m6A
CL.12303	CL.12303;RI:group2:22568916:22569150-22569276:22569335:+	CL.12303.2	CL.12303.3,CL.12303.2,CL.12303.1,evm.model.group2.1128	m6A
CL.12303	CL.12303;RI:group2:22569786:22569911-22570133:22570950:+	CL.12303.1	CL.12303.3,CL.12303.1	m6A
CL.12303	CL.12303;RI:group2:22569786:22570210-22570345:22570950:+	CL.12303.1	CL.12303.2,CL.12303.1	m6A
CL.12872	CL.12872;RI:group2:30599927:30599992-30600164:30600842:+	CL.12872.1	evm.model.group2.1510,CL.12872.1	m6A
CL.13193	CL.13193;RI:group2:35214743:35215006-35215157:35216765:+	CL.13193.2	CL.13193.2,CL.13193.1	m6A
CL.13193	CL.13193;RI:group2:35214743:35214814-35215001:35216765:+	CL.13193.2	CL.13193.2,CL.13193.3	m6A
CL.13340	CL.13340;RI:group2:37444719:37444796-37445407:37445743:+	CL.13340.2	evm.model.group2.1818,CL.13340.2	m6A
CL.14072	CL.14072;RI:group2:47009803:47009817-47009920:47009992:+	CL.14072.6	CL.14072.4,CL.14072.6,evm.model.group2.2363,CL.14072.5	m6A
CL.14123	CL.14123;RI:group2:47725506:47725525-47725636:47725660:+	CL.14123.1	CL.14123.3,evm.model.group2.2398,CL.14123.2,CL.14123.1	m6A
CL.14123	CL.14123;RI:group2:47725506:47725525-47725636:47725660:+	CL.14123.2	CL.14123.3,evm.model.group2.2398,CL.14123.2,CL.14123.1	m6A
CL.14123	CL.14123;RI:group2:47725506:47725525-47725636:47725660:+	CL.14123.3	CL.14123.3,evm.model.group2.2398,CL.14123.2,CL.14123.1	m6A
CL.10873	CL.10873;RI:group2:3556063:3556129-3556416:3556805:-	CL.10873.7	CL.10873.7,CL.10873.8	m6A
CL.10873	CL.10873;RI:group2:3555388:3555619-3556063:3556129:-	CL.10873.10	CL.10873.8,CL.10873.10	m6A
CL.11027	CL.11027;RI:group2:6127763:6127834-6128016:6129299:-	CL.11027.1	CL.11027.2,CL.11027.1	m6A
CL.11027	CL.11027;RI:group2:6127763:6127834-6128335:6129299:-	CL.11027.1	CL.11027.1,evm.model.group2.222	m6A
CL.11136	CL.11136;RI:group2:7410433:7410519-7411135:7411850:-	CL.11136.1	evm.model.group2.289,CL.11136.1	m6A
CL.11136	CL.11136;RI:group2:7410433:7410519-7410840:7411850:-	CL.11136.1	CL.11136.2,CL.11136.1	m6A
CL.11387	CL.11387;RI:group2:10761386:10761537-10761641:10761692:-	CL.11387.1	CL.11387.3,CL.11387.2,evm.model.group2.446,CL.11387.1	m6A
CL.11387	CL.11387;RI:group2:10761386:10761537-10761641:10761692:-	CL.11387.2	CL.11387.3,CL.11387.2,evm.model.group2.446,CL.11387.1	m6A
CL.11387	CL.11387;RI:group2:10761386:10761537-10761641:10761692:-	CL.11387.3	CL.11387.3,CL.11387.2,evm.model.group2.446,CL.11387.1	m6A
CL.11465	CL.11465;RI:group2:11887245:11887298-11887586:11887628:-	CL.11465.1	evm.model.group2.472,CL.11465.1,CL.11465.2	m6A
CL.11465	CL.11465;RI:group2:11887245:11887298-11887586:11887628:-	CL.11465.2	evm.model.group2.472,CL.11465.1,CL.11465.2	m6A
CL.11683	CL.11683;RI:group2:14737319:14737440-14738035:14738403:-	CL.11683.1	CL.11683.1,evm.model.group2.643	m6A
CL.11741	CL.11741;RI:group2:15382978:15382996-15383095:15383111:-	CL.11741.1	CL.11741.1,evm.model.group2.673	m6A
CL.11741	CL.11741;RI:group2:15383798:15383863-15384035:15384136:-	CL.11741.1	CL.11741.1,evm.model.group2.673	m6A
CL.11766	CL.11766;RI:group2:15564567:15564790-15564921:15565022:-	CL.11766.1	CL.11766.1,evm.model.group2.686	m6A
CL.11924	CL.11924;RI:group2:17962410:17962518-17962760:17963026:-	CL.11924.2	evm.model.group2.859,CL.11924.2	m6A
CL.12000	CL.12000;RI:group2:18783002:18783161-18783332:18783697:-	CL.12000.1	CL.12000.1,evm.model.group2.928	m6A
CL.12916	CL.12916;RI:group2:31083735:31083817-31083922:31084076:-	CL.12916.1	CL.12916.1,evm.model.group2.1524	m6A
CL.12916	CL.12916;RI:group2:31086010:31086280-31086567:31086954:-	CL.12916.1	CL.12916.1,evm.model.group2.1524,CL.12916.2	m6A
CL.13396	CL.13396;RI:group2:38077511:38077694-38078599:38082944:-	CL.13396.5	CL.13396.5,CL.13396.1	m6A
CL.13396	CL.13396;RI:group2:38077627:38077694-38078599:38082944:-	CL.13396.6	CL.13396.6,CL.13396.4	m6A
CL.13644	CL.13644;RI:group2:41119026:41120169-41120285:41120362:-	CL.13644.1	evm.model.group2.1944,CL.13644.3,CL.13644.2,CL.13644.1	m6A
CL.13644	CL.13644;RI:group2:41119026:41120169-41120285:41120362:-	CL.13644.2	evm.model.group2.1944,CL.13644.3,CL.13644.2,CL.13644.1	m6A
CL.13644	CL.13644;RI:group2:41119026:41120169-41120285:41120362:-	CL.13644.3	evm.model.group2.1944,CL.13644.3,CL.13644.2,CL.13644.1	m6A
CL.13644	CL.13644;RI:group2:41121750:41121783-41121894:41121916:-	CL.13644.1	evm.model.group2.1944,CL.13644.3,CL.13644.1	m6A
CL.13644	CL.13644;RI:group2:41121750:41121783-41121894:41121916:-	CL.13644.3	evm.model.group2.1944,CL.13644.3,CL.13644.1	m6A
CL.13644	CL.13644;RI:group2:41121750:41121916-41122066:41122878:-	CL.13644.2	CL.13644.3,CL.13644.2,CL.13644.1	m6A
CL.13794	CL.13794;RI:group2:43037884:43038011-43038212:43038446:-	CL.13794.1	CL.13794.1,CL.13794.3	m6A
CL.13794	CL.13794;RI:group2:43037884:43038011-43038259:43038446:-	CL.13794.1	CL.13794.1,CL.13794.2	m6A
CL.13794	CL.13794;RI:group2:43037884:43038004-43038259:43038446:-	CL.13794.1	CL.13794.1,CL.13794.4	m6A
CL.14253	CL.14253;RI:group2:49714459:49714495-49715016:49715081:-	CL.14253.2	CL.14253.2,evm.model.group2.2495	m6A
CL.14253	CL.14253;RI:group2:49714459:49714495-49714780:49715081:-	CL.14253.2	CL.14253.3,CL.14253.2	m6A
CL.14872	CL.14872;RI:group3:7606561:7606668-7606939:7607622:+	CL.14872.2	evm.model.group3.513,CL.14872.4,CL.14872.2,CL.14872.1	m6A
CL.15716	CL.15716;RI:group3:18276200:18276569-18276777:18278051:+	CL.15716.1	CL.15716.1,CL.15716.2	m6A
CL.15716	CL.15716;RI:group3:18276777:18276835-18277993:18278051:+	CL.15716.2	CL.15716.2,evm.model.group3.1174	m6A
CL.15883	CL.15883;RI:group3:20636840:20636872-20637009:20637138:+	CL.15883.1	CL.15883.3,evm.model.group3.1264,CL.15883.1	m6A
CL.15883	CL.15883;RI:group3:20636840:20636872-20637009:20637138:+	CL.15883.3	CL.15883.3,evm.model.group3.1264,CL.15883.1	m6A
CL.16080	CL.16080;RI:group3:22920653:22920965-22921188:22921407:+	CL.16080.4	CL.16080.4,CL.16080.3	m6A
CL.16080	CL.16080;RI:group3:22920653:22920991-22921188:22921407:+	CL.16080.4	CL.16080.4,CL.16080.2	m6A
CL.16741	CL.16741;RI:group3:31652801:31652933-31653307:31653393:+	CL.16741.1	evm.model.group3.2134,CL.16741.1,CL.16741.4	m6A
CL.16827	CL.16827;RI:group3:32907694:32907773-32908013:32908965:+	CL.16827.3	evm.model.group3.2186,CL.16827.3,CL.16827.4,CL.16827.1	m6A
CL.16827	CL.16827;RI:group3:32907694:32907773-32908013:32908965:+	CL.16827.4	evm.model.group3.2186,CL.16827.3,CL.16827.4,CL.16827.1	m6A
CL.16978	CL.16978;RI:group3:34902137:34902209-34902633:34902937:+	CL.16978.3	CL.16978.3,evm.model.group3.2270	m6A
CL.17656	CL.17656;RI:group3:43350152:43350223-43350348:43350868:+	CL.17656.1	evm.model.group3.2681,CL.17656.1	m6A
CL.15339	CL.15339;RI:group3:13496954:13496985-13497071:13497099:-	CL.15339.1	CL.15339.3,evm.model.group3.849,CL.15339.2,CL.15339.4,CL.15339.1	m6A
CL.15339	CL.15339;RI:group3:13496954:13496985-13497071:13497099:-	CL.15339.2	CL.15339.3,evm.model.group3.849,CL.15339.2,CL.15339.4,CL.15339.1	m6A
CL.15339	CL.15339;RI:group3:13496954:13496985-13497071:13497099:-	CL.15339.3	CL.15339.3,evm.model.group3.849,CL.15339.2,CL.15339.4,CL.15339.1	m6A
CL.15339	CL.15339;RI:group3:13496954:13496985-13497071:13497099:-	CL.15339.4	CL.15339.3,evm.model.group3.849,CL.15339.2,CL.15339.4,CL.15339.1	m6A
CL.15697	CL.15697;RI:group3:18090341:18090488-18090619:18090863:-	CL.15697.1	CL.15697.3,CL.15697.1,evm.model.group3.1167	m6A
CL.16028	CL.16028;RI:group3:22450544:22450602-22450748:22451653:-	CL.16028.2	CL.16028.2,evm.model.group3.1430	m6A
CL.16029	CL.16029;RI:group3:22486803:22486900-22487057:22487506:-	CL.16029.1	CL.16029.1,evm.model.group3.1432	m6A
CL.16472	CL.16472;RI:group3:28246785:28246851-28247005:28247595:-	CL.16472.1	CL.16472.1,evm.model.group3.1841	m6A
CL.16829	CL.16829;RI:group3:32969785:32969873-32970403:32970749:-	CL.16829.1	CL.16829.1,evm.model.group3.2188	m6A
CL.17387	CL.17387;RI:group3:39747088:39747152-39747340:39747345:-	CL.17387.1	CL.17387.1,evm.model.group3.2535	m6A
CL.17414	CL.17414;RI:group3:40008622:40008636-40008724:40008745:-	CL.17414.1	CL.17414.1,evm.model.group3.2550	m6A
CL.17418	CL.17418;RI:group3:40112578:40112673-40112986:40113189:-	CL.17418.1	CL.17418.1,evm.model.group3.2555	m6A
CL.17977	CL.17977;RI:group4:2450807:2450891-2451030:2451251:-	CL.17977.1	CL.17977.1,evm.model.group4.159	m6A
CL.18193	CL.18193;RI:group4:5251201:5251227-5251508:5251557:-	CL.18193.2	evm.model.group4.352,CL.18193.2	m6A
CL.18508	CL.18508;RI:group4:9713653:9713758-9714098:9714371:-	CL.18508.1	CL.18508.2,CL.18508.3,CL.18508.1,CL.18508.4,evm.model.group4.521	m6A
CL.18508	CL.18508;RI:group4:9713653:9713758-9714098:9714371:-	CL.18508.4	CL.18508.2,CL.18508.3,CL.18508.1,CL.18508.4,evm.model.group4.521	m6A
CL.18541	CL.18541;RI:group4:10138564:10138638-10139463:10139917:-	CL.18541.1	evm.model.group4.535,CL.18541.1	m6A
CL.18573	CL.18573;RI:group4:10340680:10340899-10341024:10341031:-	CL.18573.1	CL.18573.1,CL.18573.3,evm.model.group4.546	m6A
CL.18573	CL.18573;RI:group4:10340680:10340899-10341024:10341031:-	CL.18573.3	CL.18573.1,CL.18573.3,evm.model.group4.546	m6A
CL.18577	CL.18577;RI:group4:10587698:10588235-10588336:10588602:-	CL.18577.2	CL.18577.1,CL.18577.2	m6A
CL.18577	CL.18577;RI:group4:10589112:10589175-10589403:10589645:-	CL.18577.2	CL.18577.1,CL.18577.2	m6A
CL.18935	CL.18935;RI:group4:15432779:15432854-15433338:15433999:-	CL.18935.1	evm.model.group4.870,CL.18935.1	m6A
CL.19155	CL.19155;RI:group4:18325500:18325601-18325824:18325826:-	CL.19155.1	CL.19155.1,evm.model.group4.972	m6A
CL.19237	CL.19237;RI:group4:19403178:19403462-19403688:19404140:-	CL.19237.1	evm.model.group4.1012,CL.19237.1	m6A
CL.19287	CL.19287;RI:group4:20088320:20088431-20088788:20088855:-	CL.19287.4	CL.19287.4,CL.19287.2	m6A
CL.20351	CL.20351;RI:group4:33650176:33650310-33650795:33651265:-	CL.20351.1	evm.model.group4.1738,CL.20351.1	m6A
CL.20372	CL.20372;RI:group4:33930356:33930492-33930608:33931160:-	CL.20372.1	CL.20372.1,evm.model.group4.1750	m6A
CL.18053	CL.18053;RI:group4:3557722:3558024-3558190:3558410:+	CL.18053.1	CL.18053.1,CL.18053.2	m6A
CL.18446	CL.18446;RI:group4:8597217:8597893-8598378:8599040:+	CL.18446.1	CL.18446.1,CL.18446.3,CL.18446.2	m6A
CL.18446	CL.18446;RI:group4:8597217:8597893-8598378:8599040:+	CL.18446.2	CL.18446.1,CL.18446.3,CL.18446.2	m6A
CL.18822	CL.18822;RI:group4:13436840:13437021-13438658:13440581:+	CL.18822.1	CL.18822.1,CL.18822.2	m6A
CL.19095	CL.19095;RI:group4:17487181:17487241-17487488:17488593:+	CL.19095.5	CL.19095.1,CL.19095.2,CL.19095.3,evm.model.group4.945,CL.19095.5	m6A
CL.19743	CL.19743;RI:group4:26776864:26777380-26777689:26778379:+	CL.19743.1	CL.19743.1,evm.model.group4.1346	m6A
CL.20119	CL.20119;RI:group4:30664106:30664285-30664395:30665027:+	CL.20119.2	CL.20119.1,evm.model.group4.1607,CL.20119.2	m6A
CL.20267	CL.20267;RI:group4:32245280:32245300-32245382:32245408:+	CL.20267.1	CL.20267.1,evm.model.group4.1672,CL.20267.5,CL.20267.2,CL.20267.3,CL.20267.4	m6A
CL.20267	CL.20267;RI:group4:32245280:32245300-32245382:32245408:+	CL.20267.2	CL.20267.1,evm.model.group4.1672,CL.20267.5,CL.20267.2,CL.20267.3,CL.20267.4	m6A
CL.20267	CL.20267;RI:group4:32245280:32245300-32245382:32245408:+	CL.20267.3	CL.20267.1,evm.model.group4.1672,CL.20267.5,CL.20267.2,CL.20267.3,CL.20267.4	m6A
CL.20267	CL.20267;RI:group4:32245280:32245300-32245382:32245408:+	CL.20267.4	CL.20267.1,evm.model.group4.1672,CL.20267.5,CL.20267.2,CL.20267.3,CL.20267.4	m6A
CL.20267	CL.20267;RI:group4:32245280:32245300-32245382:32245408:+	CL.20267.5	CL.20267.1,evm.model.group4.1672,CL.20267.5,CL.20267.2,CL.20267.3,CL.20267.4	m6A
CL.20362	CL.20362;RI:group4:33742832:33743022-33743507:33744095:+	CL.20362.1	CL.20362.1,evm.model.group4.1744	m6A
CL.20486	CL.20486;RI:group4:35625072:35625171-35625505:35626857:+	CL.20486.1	CL.20486.1,evm.model.group4.1830	m6A
CL.20790	CL.20790;RI:group5:2746368:2746544-2746715:2747386:+	CL.20790.1	evm.model.group5.124,CL.20790.1	m6A
CL.21236	CL.21236;RI:group5:8818695:8818857-8818937:8818959:+	CL.21236.1	evm.model.group5.350,CL.21236.1	m6A
CL.21237	CL.21237;RI:group5:8827274:8827350-8827525:8827554:+	CL.21237.2	evm.model.group5.351,CL.21237.2	m6A
CL.21245	CL.21245;RI:group5:8900983:8901023-8901219:8901308:+	CL.21245.2	CL.21245.2,evm.model.group5.355,CL.21245.1	m6A
CL.21462	CL.21462;RI:group5:11698908:11700859-11700971:11701381:+	CL.21462.1	CL.21462.1,CL.21462.2	m6A
CL.22122	CL.22122;RI:group5:19914448:19914608-19915043:19915712:+	CL.22122.1	CL.22122.1,CL.22122.4	m6A
CL.22122	CL.22122;RI:group5:19914448:19915100-19915240:19915712:+	CL.22122.1	CL.22122.2,CL.22122.1	m6A
CL.22122	CL.22122;RI:group5:19914448:19914608-19915043:19915100:+	CL.22122.2	CL.22122.2,CL.22122.3	m6A
CL.22175	CL.22175;RI:group5:20485120:20485323-20485532:20487095:+	CL.22175.3	CL.22175.4,CL.22175.3	m6A
CL.22175	CL.22175;RI:group5:20485532:20486003-20486184:20487095:+	CL.22175.4	CL.22175.6,CL.22175.4	m6A
CL.22175	CL.22175;RI:group5:20485532:20486003-20486189:20487095:+	CL.22175.4	CL.22175.2,CL.22175.4,evm.model.group5.865,CL.22175.1	m6A
CL.22819	CL.22819;RI:group5:28653175:28653287-28653759:28654941:+	CL.22819.1	CL.22819.2,CL.22819.1	m6A
CL.22969	CL.22969;RI:group5:30709154:30709177-30709287:30709315:+	CL.22969.1	evm.model.group5.1668,CL.22969.1	m6A
CL.23282	CL.23282;RI:group5:34125376:34125635-34125788:34127047:+	CL.23282.1	CL.23282.1,evm.model.group5.1801	m6A
CL.23425	CL.23425;RI:group5:35828681:35828697-35828790:35828827:+	CL.23425.2	evm.model.group5.1851,CL.23425.2,CL.23425.3	m6A
CL.23425	CL.23425;RI:group5:35828681:35828697-35828790:35828827:+	CL.23425.3	evm.model.group5.1851,CL.23425.2,CL.23425.3	m6A
CL.20635	CL.20635;RI:group5:724717:724737-724815:724835:-	CL.20635.1	evm.model.group5.42,CL.20635.1	m6A
CL.22349	CL.22349;RI:group5:22320128:22320605-22320865:22320875:-	CL.22349.1	evm.model.group5.966,CL.22349.1	m6A
CL.22699	CL.22699;RI:group5:26705995:26706035-26706282:26706363:-	CL.22699.1	evm.model.group5.1372,CL.22699.1	m6A
CL.22705	CL.22705;RI:group5:26757170:26757252-26757366:26757546:-	CL.22705.2	CL.22705.1,CL.22705.2,evm.model.group5.1374	m6A
CL.22730	CL.22730;RI:group5:27011735:27012139-27012335:27013083:-	CL.22730.1	evm.model.group5.1388,CL.22730.1	m6A
CL.23393	CL.23393;RI:group5:35511127:35511189-35511280:35511455:-	CL.23393.1	CL.23393.3,CL.23393.1,evm.model.group5.1844,CL.23393.2	m6A
CL.23393	CL.23393;RI:group5:35511127:35511189-35511280:35511455:-	CL.23393.2	CL.23393.3,CL.23393.1,evm.model.group5.1844,CL.23393.2	m6A
CL.23393	CL.23393;RI:group5:35511127:35511189-35511280:35511455:-	CL.23393.3	CL.23393.3,CL.23393.1,evm.model.group5.1844,CL.23393.2	m6A
CL.23393	CL.23393;RI:group5:35510696:35510748-35510919:35511006:-	CL.23393.2	evm.model.group5.1844,CL.23393.3,CL.23393.2	m6A
CL.23393	CL.23393;RI:group5:35510696:35510748-35510919:35511006:-	CL.23393.3	evm.model.group5.1844,CL.23393.3,CL.23393.2	m6A
CL.23747	CL.23747;RI:group6:3937726:3937871-3937978:3938038:-	CL.23747.1	CL.23747.1,evm.model.group6.157	m6A
CL.23805	CL.23805;RI:group6:4882585:4882670-4882794:4883260:-	CL.23805.2	CL.23805.1,CL.23805.2	m6A
CL.24236	CL.24236;RI:group6:10487400:10487564-10487689:10487907:-	CL.24236.1	CL.24236.2,evm.model.group6.414,CL.24236.3,CL.24236.1	m6A
CL.24236	CL.24236;RI:group6:10487400:10487564-10487689:10487907:-	CL.24236.2	CL.24236.2,evm.model.group6.414,CL.24236.3,CL.24236.1	m6A
CL.24236	CL.24236;RI:group6:10487400:10487564-10487689:10487907:-	CL.24236.3	CL.24236.2,evm.model.group6.414,CL.24236.3,CL.24236.1	m6A
CL.25080	CL.25080;RI:group6:21507308:21507400-21507504:21507654:-	CL.25080.1	evm.model.group6.922,CL.25080.1	m6A
CL.25150	CL.25150;RI:group6:22382514:22382568-22383083:22383115:-	CL.25150.1	evm.model.group6.964,CL.25150.1	m6A
CL.25350	CL.25350;RI:group6:24335433:24335530-24335649:24335689:-	CL.25350.1	CL.25350.1,CL.25350.6,CL.25350.4,CL.25350.5,CL.25350.9,CL.25350.2,CL.25350.3	m6A
CL.25350	CL.25350;RI:group6:24335433:24335530-24335649:24335689:-	CL.25350.2	CL.25350.1,CL.25350.6,CL.25350.4,CL.25350.5,CL.25350.9,CL.25350.2,CL.25350.3	m6A
CL.25350	CL.25350;RI:group6:24338500:24338563-24338671:24339443:-	CL.25350.1	CL.25350.1,CL.25350.7,CL.25350.5,CL.25350.2,CL.25350.10,CL.25350.3	m6A
CL.25350	CL.25350;RI:group6:24338500:24338563-24338671:24339443:-	CL.25350.2	CL.25350.1,CL.25350.7,CL.25350.5,CL.25350.2,CL.25350.10,CL.25350.3	m6A
CL.25665	CL.25665;RI:group6:28375217:28375530-28375946:28377402:-	CL.25665.1	evm.model.group6.1368,CL.25665.1	m6A
CL.25973	CL.25973;RI:group6:33000024:33000251-33000950:33001038:-	CL.25973.1	CL.25973.4,CL.25973.1,CL.25973.5	m6A
CL.25973	CL.25973;RI:group6:33000024:33000251-33000950:33001038:-	CL.25973.5	CL.25973.4,CL.25973.1,CL.25973.5	m6A
CL.25973	CL.25973;RI:group6:33000024:33000554-33000950:33001038:-	CL.25973.1	CL.25973.1,CL.25973.5,CL.25973.3	m6A
CL.25973	CL.25973;RI:group6:33000024:33000554-33000950:33001038:-	CL.25973.5	CL.25973.1,CL.25973.5,CL.25973.3	m6A
CL.25973	CL.25973;RI:group6:33000024:33000251-33000501:33001038:-	CL.25973.1	CL.25973.1,CL.25973.5,CL.25973.2	m6A
CL.25973	CL.25973;RI:group6:33000024:33000251-33000501:33001038:-	CL.25973.5	CL.25973.1,CL.25973.5,CL.25973.2	m6A
CL.23622	CL.23622;RI:group6:2332165:2332443-2332554:2333702:+	CL.23622.4	CL.23622.7,CL.23622.4,CL.23622.3	m6A
CL.23622	CL.23622;RI:group6:2332165:2332419-2332554:2333702:+	CL.23622.4	CL.23622.6,CL.23622.4,CL.23622.1,CL.23622.2,evm.model.group6.109	m6A
CL.23751	CL.23751;RI:group6:3988241:3988333-3988535:3989356:+	CL.23751.1	CL.23751.1,evm.model.group6.160	m6A
CL.23826	CL.23826;RI:group6:5217012:5217071-5217181:5217695:+	CL.23826.1	CL.23826.1,evm.model.group6.248	m6A
CL.24137	CL.24137;RI:group6:9247770:9248716-9248870:9249240:+	evm.model.group6.371	CL.24137.3,evm.model.group6.371,CL.24137.4	m6A
CL.24137	CL.24137;RI:group6:9247770:9248716-9248870:9249240:+	CL.24137.4	CL.24137.3,evm.model.group6.371,CL.24137.4	m6A
CL.24607	CL.24607;RI:group6:15866810:15866855-15866953:15867787:+	CL.24607.1	CL.24607.5,CL.24607.2,CL.24607.4,CL.24607.1,evm.model.group6.624	m6A
CL.24607	CL.24607;RI:group6:15866810:15866855-15866953:15867787:+	CL.24607.5	CL.24607.5,CL.24607.2,CL.24607.4,CL.24607.1,evm.model.group6.624	m6A
CL.24607	CL.24607;RI:group6:15870022:15870132-15870543:15871620:+	CL.24607.1	CL.24607.5,CL.24607.4,CL.24607.1	m6A
CL.24607	CL.24607;RI:group6:15870022:15870132-15870543:15871620:+	CL.24607.5	CL.24607.5,CL.24607.4,CL.24607.1	m6A
CL.24725	CL.24725;RI:group6:17471712:17471755-17471914:17472474:+	CL.24725.1	CL.24725.1,CL.24725.2	m6A
CL.24867	CL.24867;RI:group6:18976139:18976187-18976370:18976767:+	CL.24867.1	CL.24867.1,evm.model.group6.786	m6A
CL.25136	CL.25136;RI:group6:22282028:22282225-22282338:22282691:+	CL.25136.1	evm.model.group6.955,CL.25136.1	m6A
CL.25652	CL.25652;RI:group6:28199451:28200584-28201003:28202375:+	CL.25652.1	CL.25652.2,CL.25652.1	m6A
CL.25873	CL.25873;RI:group6:31691415:31691497-31691692:31692289:+	CL.25873.4	CL.25873.4,CL.25873.3,CL.25873.5,CL.25873.1,evm.model.group6.1471	m6A
CL.26093	CL.26093;RI:group6:34548158:34548210-34548331:34548741:+	CL.26093.1	CL.26093.1,evm.model.group6.1707	m6A
CL.26103	CL.26103;RI:group6:34719117:34719176-34719300:34720063:+	CL.26103.2	CL.26103.2,evm.model.group6.1715	m6A
CL.26220	CL.26220;RI:group7:1028450:1028508-1028642:1028804:-	CL.26220.1	CL.26220.1,evm.model.group7.61,CL.26220.3	m6A
CL.26220	CL.26220;RI:group7:1028450:1028508-1028642:1028804:-	CL.26220.3	CL.26220.1,evm.model.group7.61,CL.26220.3	m6A
CL.26856	CL.26856;RI:group7:9238834:9238862-9239038:9239115:-	CL.26856.1	CL.26856.2,CL.26856.4,CL.26856.1,evm.model.group7.597	m6A
CL.26856	CL.26856;RI:group7:9238834:9238862-9239038:9239115:-	CL.26856.2	CL.26856.2,CL.26856.4,CL.26856.1,evm.model.group7.597	m6A
CL.26884	CL.26884;RI:group7:9534366:9535273-9535383:9535826:-	CL.26884.1	CL.26884.3,CL.26884.1	m6A
CL.26884	CL.26884;RI:group7:9535383:9535417-9535655:9535826:-	CL.26884.2	CL.26884.2,CL.26884.3,evm.model.group7.613	m6A
CL.26884	CL.26884;RI:group7:9535383:9535417-9535655:9535826:-	CL.26884.3	CL.26884.2,CL.26884.3,evm.model.group7.613	m6A
CL.26884	CL.26884;RI:group7:9534366:9534865-9535095:9535273:-	CL.26884.3	CL.26884.3,evm.model.group7.613	m6A
CL.27013	CL.27013;RI:group7:11484817:11484931-11485063:11485138:-	CL.27013.2	CL.27013.2,evm.model.group7.678	m6A
CL.27176	CL.27176;RI:group7:13422691:13422811-13422954:13424346:-	CL.27176.1	evm.model.group7.770,CL.27176.1	m6A
CL.27346	CL.27346;RI:group7:15460080:15460182-15460283:15460376:-	CL.27346.2	CL.27346.2,evm.model.group7.892,CL.27346.3	m6A
CL.27346	CL.27346;RI:group7:15460080:15460182-15460283:15460376:-	CL.27346.3	CL.27346.2,evm.model.group7.892,CL.27346.3	m6A
CL.27377	CL.27377;RI:group7:15864129:15864200-15864458:15864598:-	CL.27377.2	evm.model.group7.899,CL.27377.2	m6A
CL.28550	CL.28550;RI:group7:30690472:30690662-30690823:30691372:-	CL.28550.10	CL.28550.16,CL.28550.10	m6A
CL.28629	CL.28629;RI:group7:31713662:31713905-31714025:31714969:-	CL.28629.1	CL.28629.2,CL.28629.1	m6A
CL.28629	CL.28629;RI:group7:31714025:31714046-31714164:31714969:-	CL.28629.2	CL.28629.2,CL.28629.3,evm.model.group7.1750	m6A
CL.28805	CL.28805;RI:group7:33994437:33994534-33994702:33994984:-	CL.28805.1	CL.28805.1,evm.model.group7.1834	m6A
CL.28934	CL.28934;RI:group7:35878945:35879076-35879264:35879663:-	CL.28934.2	CL.28934.1,CL.28934.2,evm.model.group7.1890	m6A
CL.26178	CL.26178;RI:group7:489249:489363-489490:490502:+	CL.26178.1	CL.26178.1,evm.model.group7.23	m6A
CL.26206	CL.26206;RI:group7:864293:864404-864601:864864:+	CL.26206.1	CL.26206.2,CL.26206.1,evm.model.group7.45	m6A
CL.26206	CL.26206;RI:group7:864293:864404-864601:864864:+	CL.26206.2	CL.26206.2,CL.26206.1,evm.model.group7.45	m6A
CL.26509	CL.26509;RI:group7:5007917:5007995-5008594:5008725:+	CL.26509.1	CL.26509.1,evm.model.group7.377	m6A
CL.27564	CL.27564;RI:group7:17920389:17920499-17920633:17921080:+	CL.27564.5	CL.27564.1,CL.27564.5,CL.27564.4	m6A
CL.27564	CL.27564;RI:group7:17920389:17920499-17920622:17921080:+	CL.27564.5	CL.27564.2,CL.27564.5,CL.27564.3	m6A
CL.27847	CL.27847;RI:group7:21629554:21629637-21629808:21629812:+	CL.27847.1	CL.27847.1,evm.model.group7.1150	m6A
CL.27970	CL.27970;RI:group7:23049761:23049792-23049896:23050013:+	CL.27970.2	CL.27970.2,evm.model.group7.1255	m6A
CL.28248	CL.28248;RI:group7:26359543:26359563-26359700:26360932:+	CL.28248.2	CL.28248.2,evm.model.group7.1482	m6A
CL.28360	CL.28360;RI:group7:28304908:28305399-28305541:28306760:+	CL.28360.1	evm.model.group7.1641,CL.28360.1	m6A
CL.28634	CL.28634;RI:group7:31796469:31796547-31796657:31797212:+	CL.28634.4	CL.28634.2,CL.28634.4,evm.model.group7.1755	m6A
CL.28634	CL.28634;RI:group7:31796469:31796547-31796657:31797212:+	CL.28634.2	CL.28634.2,CL.28634.4,evm.model.group7.1755	m6A
CL.29133	CL.29133;RI:group8:2085711:2086066-2086188:2087246:+	CL.29133.1	evm.model.group8.118,CL.29133.1,CL.29133.2,CL.29133.3,CL.29133.4	m6A
CL.29133	CL.29133;RI:group8:2085711:2086066-2086188:2087246:+	CL.29133.2	evm.model.group8.118,CL.29133.1,CL.29133.2,CL.29133.3,CL.29133.4	m6A
CL.29133	CL.29133;RI:group8:2085711:2086066-2086188:2087246:+	CL.29133.3	evm.model.group8.118,CL.29133.1,CL.29133.2,CL.29133.3,CL.29133.4	m6A
CL.29133	CL.29133;RI:group8:2085711:2086066-2086188:2087246:+	CL.29133.4	evm.model.group8.118,CL.29133.1,CL.29133.2,CL.29133.3,CL.29133.4	m6A
CL.29133	CL.29133;RI:group8:2081245:2082074-2082517:2083076:+	CL.29133.3	CL.29133.1,CL.29133.2,CL.29133.3	m6A
CL.29177	CL.29177;RI:group8:2656460:2656462-2656975:2657229:+	CL.29177.1	CL.29177.1,evm.model.group8.140	m6A
CL.29160	CL.29160;RI:group8:2376477:2376527-2376652:2376757:-	CL.29160.1	evm.model.group8.126,CL.29160.1	m6A
CL.29160	CL.29160;RI:group8:2377187:2377233-2377381:2377546:-	CL.29160.1	evm.model.group8.126,CL.29160.1	m6A
CL.29316	CL.29316;RI:group8:5001162:5001263-5001584:5002179:-	CL.29316.1	evm.model.group8.277,CL.29316.1	m6A
CL.29323	CL.29323;RI:group8:5076552:5077040-5077168:5077406:-	CL.29323.1	CL.29323.2,CL.29323.1	m6A
CL.29323	CL.29323;RI:group8:5076552:5076746-5076934:5077040:-	CL.29323.2	CL.29323.2,evm.model.group8.279	m6A
CL.29473	CL.29473;RI:group8:7009743:7009933-7010028:7010050:-	CL.29473.1	CL.29473.2,CL.29473.3,CL.29473.1,evm.model.group8.334	m6A
CL.29473	CL.29473;RI:group8:7009743:7009933-7010028:7010050:-	CL.29473.2	CL.29473.2,CL.29473.3,CL.29473.1,evm.model.group8.334	m6A
CL.29473	CL.29473;RI:group8:7009743:7009933-7010028:7010050:-	CL.29473.3	CL.29473.2,CL.29473.3,CL.29473.1,evm.model.group8.334	m6A
CL.29586	CL.29586;RI:group8:8564029:8564115-8564360:8564417:-	CL.29586.2	CL.29586.2,evm.model.group8.416	m6A
CL.29760	CL.29760;RI:group8:10954209:10954391-10955108:10956088:-	CL.29760.1	CL.29760.1,evm.model.group8.492	m6A
CL.29934	CL.29934;RI:group8:13103378:13103488-13103653:13103897:-	CL.29934.1	evm.model.group8.680,CL.29934.1	m6A
CL.30254	CL.30254;RI:group8:17820046:17820094-17820190:17820214:-	CL.30254.1	CL.30254.4,CL.30254.6,CL.30254.3,CL.30254.7,CL.30254.8,evm.model.group8.855,CL.30254.1,CL.30254.2	m6A
CL.30254	CL.30254;RI:group8:17820046:17820094-17820190:17820214:-	CL.30254.2	CL.30254.4,CL.30254.6,CL.30254.3,CL.30254.7,CL.30254.8,evm.model.group8.855,CL.30254.1,CL.30254.2	m6A
CL.30254	CL.30254;RI:group8:17820046:17820094-17820190:17820214:-	CL.30254.3	CL.30254.4,CL.30254.6,CL.30254.3,CL.30254.7,CL.30254.8,evm.model.group8.855,CL.30254.1,CL.30254.2	m6A
CL.30254	CL.30254;RI:group8:17820046:17820094-17820190:17820214:-	CL.30254.4	CL.30254.4,CL.30254.6,CL.30254.3,CL.30254.7,CL.30254.8,evm.model.group8.855,CL.30254.1,CL.30254.2	m6A
CL.30254	CL.30254;RI:group8:17820046:17820094-17820190:17820214:-	CL.30254.6	CL.30254.4,CL.30254.6,CL.30254.3,CL.30254.7,CL.30254.8,evm.model.group8.855,CL.30254.1,CL.30254.2	m6A
CL.30254	CL.30254;RI:group8:17820046:17820094-17820190:17820214:-	CL.30254.7	CL.30254.4,CL.30254.6,CL.30254.3,CL.30254.7,CL.30254.8,evm.model.group8.855,CL.30254.1,CL.30254.2	m6A
CL.30254	CL.30254;RI:group8:17820046:17820094-17820190:17820214:-	CL.30254.8	CL.30254.4,CL.30254.6,CL.30254.3,CL.30254.7,CL.30254.8,evm.model.group8.855,CL.30254.1,CL.30254.2	m6A
CL.30254	CL.30254;RI:group8:17821107:17821124-17821206:17821235:-	CL.30254.1	CL.30254.3,CL.30254.7,CL.30254.8,evm.model.group8.855,CL.30254.1,CL.30254.5	m6A
CL.30254	CL.30254;RI:group8:17821107:17821124-17821206:17821235:-	CL.30254.3	CL.30254.3,CL.30254.7,CL.30254.8,evm.model.group8.855,CL.30254.1,CL.30254.5	m6A
CL.30254	CL.30254;RI:group8:17821107:17821124-17821206:17821235:-	CL.30254.5	CL.30254.3,CL.30254.7,CL.30254.8,evm.model.group8.855,CL.30254.1,CL.30254.5	m6A
CL.30254	CL.30254;RI:group8:17821107:17821124-17821206:17821235:-	CL.30254.7	CL.30254.3,CL.30254.7,CL.30254.8,evm.model.group8.855,CL.30254.1,CL.30254.5	m6A
CL.30254	CL.30254;RI:group8:17821107:17821124-17821206:17821235:-	CL.30254.8	CL.30254.3,CL.30254.7,CL.30254.8,evm.model.group8.855,CL.30254.1,CL.30254.5	m6A
CL.30254	CL.30254;RI:group8:17821704:17822847-17824075:17824564:-	CL.30254.1	CL.30254.4,CL.30254.6,CL.30254.3,CL.30254.7,CL.30254.8,CL.30254.1,CL.30254.5,CL.30254.2	m6A
CL.30254	CL.30254;RI:group8:17821704:17822847-17824075:17824564:-	CL.30254.2	CL.30254.4,CL.30254.6,CL.30254.3,CL.30254.7,CL.30254.8,CL.30254.1,CL.30254.5,CL.30254.2	m6A
CL.30254	CL.30254;RI:group8:17821704:17822847-17824075:17824564:-	CL.30254.3	CL.30254.4,CL.30254.6,CL.30254.3,CL.30254.7,CL.30254.8,CL.30254.1,CL.30254.5,CL.30254.2	m6A
CL.30254	CL.30254;RI:group8:17821704:17822847-17824075:17824564:-	CL.30254.4	CL.30254.4,CL.30254.6,CL.30254.3,CL.30254.7,CL.30254.8,CL.30254.1,CL.30254.5,CL.30254.2	m6A
CL.30254	CL.30254;RI:group8:17821704:17822847-17824075:17824564:-	CL.30254.5	CL.30254.4,CL.30254.6,CL.30254.3,CL.30254.7,CL.30254.8,CL.30254.1,CL.30254.5,CL.30254.2	m6A
CL.30254	CL.30254;RI:group8:17821704:17822847-17824075:17824564:-	CL.30254.6	CL.30254.4,CL.30254.6,CL.30254.3,CL.30254.7,CL.30254.8,CL.30254.1,CL.30254.5,CL.30254.2	m6A
CL.30254	CL.30254;RI:group8:17821704:17822847-17824075:17824564:-	CL.30254.8	CL.30254.4,CL.30254.6,CL.30254.3,CL.30254.7,CL.30254.8,CL.30254.1,CL.30254.5,CL.30254.2	m6A
CL.30254	CL.30254;RI:group8:17821107:17821235-17821356:17821569:-	CL.30254.2	CL.30254.2,CL.30254.8,CL.30254.5,CL.30254.3	m6A
CL.30254	CL.30254;RI:group8:17820736:17820878-17821107:17821235:-	CL.30254.4	CL.30254.4,CL.30254.8,CL.30254.6	m6A
CL.30254	CL.30254;RI:group8:17820736:17820878-17821107:17821235:-	CL.30254.6	CL.30254.4,CL.30254.8,CL.30254.6	m6A
CL.30529	CL.30529;RI:group8:21313621:21313784-21313889:21313956:-	CL.30529.1	CL.30529.1,CL.30529.2,evm.model.group8.1199	m6A
CL.30529	CL.30529;RI:group8:21313621:21313784-21313889:21313956:-	CL.30529.2	CL.30529.1,CL.30529.2,evm.model.group8.1199	m6A
CL.30529	CL.30529;RI:group8:21317878:21317917-21317996:21318048:-	CL.30529.1	CL.30529.1,CL.30529.2,evm.model.group8.1200	m6A
CL.30529	CL.30529;RI:group8:21317878:21317917-21317996:21318048:-	CL.30529.2	CL.30529.1,CL.30529.2,evm.model.group8.1200	m6A
CL.30529	CL.30529;RI:group8:21319179:21319205-21319296:21319321:-	CL.30529.2	CL.30529.2,evm.model.group8.1200	m6A
CL.30783	CL.30783;RI:group8:25308664:25308805-25309240:25309526:-	CL.30783.1	CL.30783.1,evm.model.group8.1322	m6A
CL.30892	CL.30892;RI:group8:26732371:26732550-26732821:26733006:-	CL.30892.2	CL.30892.2,CL.30892.3	m6A
CL.31002	CL.31002;RI:group8:27888757:27889364-27889836:27891049:-	CL.31002.1	CL.31002.1,CL.31002.2	m6A
CL.31036	CL.31036;RI:group8:28325607:28325863-28326223:28326531:-	CL.31036.1	CL.31036.1,evm.model.group8.1477	m6A
CL.31795	CL.31795;RI:group9:7652875:7652901-7653146:7653171:-	CL.31795.1	evm.model.group9.281,CL.31795.1	m6A
CL.31795	CL.31795;RI:group9:7655998:7656076-7656189:7656278:-	CL.31795.1	CL.31795.2,evm.model.group9.281,CL.31795.1	m6A
CL.31795	CL.31795;RI:group9:7655998:7656076-7656189:7656278:-	CL.31795.2	CL.31795.2,evm.model.group9.281,CL.31795.1	m6A
CL.31915	CL.31915;RI:group9:9449859:9450213-9450356:9450650:-	CL.31915.1	CL.31915.1,evm.model.group9.376	m6A
CL.32525	CL.32525;RI:group9:16894086:16894120-16894243:16894381:-	CL.32525.3	evm.model.group9.839,CL.32525.3	m6A
CL.32569	CL.32569;RI:group9:17373169:17373283-17373375:17374006:-	CL.32569.1	CL.32569.3,CL.32569.1	m6A
CL.32569	CL.32569;RI:group9:17373169:17373273-17373375:17374006:-	CL.32569.1	CL.32569.1,CL.32569.2	m6A
CL.32690	CL.32690;RI:group9:18793199:18793285-18793533:18795478:-	CL.32690.1	evm.model.group9.912,CL.32690.1	m6A
CL.31341	CL.31341;RI:group9:1690706:1690785-1691141:1691356:+	CL.31341.2	CL.31341.3,CL.31341.2	m6A
CL.31505	CL.31505;RI:group9:3990874:3991237-3991329:3991779:+	CL.31505.1	evm.model.group9.102,CL.31505.1	m6A
CL.32241	CL.32241;RI:group9:13447824:13447843-13447952:13449794:+	CL.32241.1	CL.32241.2,CL.32241.1,evm.model.group9.613	m6A
CL.32241	CL.32241;RI:group9:13447824:13447843-13447952:13449794:+	CL.32241.2	CL.32241.2,CL.32241.1,evm.model.group9.613	m6A
CL.32750	CL.32750;RI:group9:19656526:19656622-19656743:19656824:+	CL.32750.1	CL.32750.1,evm.model.group9.1030	m6A
CL.33103	CL.33103;RI:utg1315_1011780_1779404__:529865:530027-530593:530700:-	CL.33103.1	CL.33103.1,evm.model.utg1315_1011780_1779404__.24	m6A
CL.33127	CL.33127;RI:utg1333_2226697_2281624__:484:537-750:856:+	CL.33127.2	evm.model.utg1333_2226697_2281624__.1,CL.33127.2,CL.33127.1	m6A
CL.33127	CL.33127;RI:utg1333_2226697_2281624__:4421:4581-4865:5778:+	CL.33127.3	CL.33127.3,CL.33127.2	m6A
CL.33350	CL.33350;RI:utg2157_1174894_1545155__:152113:152227-152584:153339:+	CL.33350.1	evm.model.utg2157_1174894_1545155__.8,CL.33350.1	m6A
CL.33437	CL.33437;RI:utg2360_2359452_2408848__:46451:46959-47067:47346:-	CL.33437.6	CL.33437.3,CL.33437.6,evm.model.utg2360_2359452_2408848__.3	m6A
CL.33606	CL.33606;RI:utg349_3200640_3770178__:284987:285184-285280:285667:-	CL.33606.2	CL.33606.1,evm.model.utg349_3200640_3770178__.11,CL.33606.2	m6A
CL.33639	CL.33639;RI:utg386_11027284_11496772__:57237:57265-57439:57816:+	CL.33639.2	CL.33639.2,evm.model.utg386_11027284_11496772__.7	m6A
CL.33700	CL.33700;RI:utg388_1_149797__:139550:139639-139756:139789:-	CL.33700.1	CL.33700.1,evm.model.utg388_1_149797__.3,CL.33700.2	m6A
CL.33700	CL.33700;RI:utg388_1_149797__:139550:139639-139756:139789:-	CL.33700.2	CL.33700.1,evm.model.utg388_1_149797__.3,CL.33700.2	m6A
CL.33844	CL.33844;RI:utg4551_431494_512601__:30122:30199-30360:30362:-	CL.33844.1	evm.model.utg4551_431494_512601__.2,CL.33844.1	m6A
CL.33955	CL.33955;RI:utg535_4499152_4864212__:142043:142128-142277:142797:+	CL.33955.1	CL.33955.1,evm.model.utg535_4499152_4864212__.7	m6A
CL.34003	CL.34003;RI:utg548_230440_521065__:227998:228104-228331:228403:+	CL.34003.2	CL.34003.2,evm.model.utg548_230440_521065__.9,CL.34003.1	m6A
CL.34003	CL.34003;RI:utg548_230440_521065__:227998:228178-228305:228403:+	CL.34003.2	CL.34003.2,CL.34003.3,CL.34003.1	m6A
CL.34003	CL.34003;RI:utg548_230440_521065__:239622:239743-239893:239919:+	CL.34003.7	CL.34003.2,CL.34003.10,evm.model.utg548_230440_521065__.11,CL.34003.7	m6A
CL.34003	CL.34003;RI:utg548_230440_521065__:239622:239743-239893:239919:+	CL.34003.10	CL.34003.2,CL.34003.10,evm.model.utg548_230440_521065__.11,CL.34003.7	m6A
CL.34259	CL.34259;RI:utg578_4175522_4838346__:619867:619969-620288:620696:-	CL.34259.1	evm.model.utg578_4175522_4838346__.18,CL.34259.1	m6A
CL.34313	CL.34313;RI:utg602_4869710_4942748__:34041:34296-34764:35653:-	CL.34313.3	CL.34313.4,CL.34313.3	m6A
CL.34313	CL.34313;RI:utg602_4869710_4942748__:34764:34813-35384:35653:-	CL.34313.4	evm.model.utg602_4869710_4942748__.4,CL.34313.4	m6A
CL.34399	CL.34399;RI:utg6351_1009070_1296263__:18502:19151-19280:19709:-	CL.34399.1	CL.34399.1,CL.34399.2	m6A
CL.34399	CL.34399;RI:utg6351_1009070_1296263__:19280:19334-19575:19709:-	CL.34399.2	evm.model.utg6351_1009070_1296263__.2,CL.34399.2	m6A
CL.34640	CL.34640;RI:utg7713_1788465_2127490__:82509:82832-83350:83550:+	CL.34640.2	CL.34640.1,CL.34640.2	m6A
CL.34640	CL.34640;RI:utg7713_1788465_2127490__:86151:86356-86491:86616:+	CL.34640.2	CL.34640.3,CL.34640.2,CL.34640.4,CL.34640.6,CL.34640.1,CL.34640.5	m6A
CL.34669	CL.34669;RI:utg7713_1_267813__:74283:74353-74476:74494:+	CL.34669.1	evm.model.utg7713_1_267813__.6,CL.34669.7,CL.34669.5,CL.34669.2,CL.34669.6,CL.34669.4,CL.34669.1	m6A
CL.34669	CL.34669;RI:utg7713_1_267813__:74283:74353-74476:74494:+	CL.34669.2	evm.model.utg7713_1_267813__.6,CL.34669.7,CL.34669.5,CL.34669.2,CL.34669.6,CL.34669.4,CL.34669.1	m6A
CL.34669	CL.34669;RI:utg7713_1_267813__:74283:74353-74476:74494:+	CL.34669.6	evm.model.utg7713_1_267813__.6,CL.34669.7,CL.34669.5,CL.34669.2,CL.34669.6,CL.34669.4,CL.34669.1	m6A
CL.34898	CL.34898;RI:utg94_3545525_3904003__:25932:26056-26302:26807:+	CL.34898.1	CL.34898.1,evm.model.utg94_3545525_3904003__.2	m6A
CL.1318	CL.1318;SE:group1:18148404-18148710:18148879-18148988:+	CL.1318.1	CL.1318.2,CL.1318.1	m6A
CL.1058	CL.1058;SE:group1:13871575-13871682:13871740-13871900:-	CL.1058.2	CL.1058.1,CL.1058.2	m6A
CL.1904	CL.1904;SE:group1:25510063-25510214:25510997-25511554:-	CL.1904.2	CL.1904.1,evm.model.group1.1486,CL.1904.2	m6A
CL.6366	CL.6366;SE:group11:1001897-1002608:1002765-1003092:+	CL.6366.1	CL.6366.1,evm.model.group11.88	m6A
CL.6913	CL.6913;SE:group11:7758217-7758354:7758461-7758639:+	evm.model.group11.438	CL.6913.1,evm.model.group11.438	m6A
CL.8006	CL.8006;SE:group12:2211480-2211689:2211854-2211983:+	evm.model.group12.154	CL.8006.3,evm.model.group12.154,CL.8006.2	m6A
CL.8006	CL.8006;SE:group12:2211480-2211689:2211854-2211983:+	CL.8006.2	CL.8006.3,evm.model.group12.154,CL.8006.2	m6A
CL.7909	CL.7909;SE:group12:1023497-1023973:1024090-1024253:-	CL.7909.3	CL.7909.2,CL.7909.3	m6A
CL.8541	CL.8541;SE:group12:9610447-9611019:9611061-9611501:-	CL.8541.1	evm.model.group12.711,CL.8541.1	m6A
CL.10857	CL.10857;SE:group2:3302358-3303003:3303050-3303397:-	CL.10857.4	CL.10857.1,CL.10857.4,evm.model.group2.99	m6A
CL.10873	CL.10873;SE:group2:3485498-3485942:3486008-3486295:-	CL.10873.2	evm.model.group2.106,CL.10873.1,CL.10873.2	m6A
CL.10873	CL.10873;SE:group2:3485498-3485942:3486011-3486295:-	CL.10873.4	CL.10873.1,evm.model.group2.106,CL.10873.4	m6A
CL.10873	CL.10873;SE:group2:3555619-3556063:3556129-3556416:-	CL.10873.8	CL.10873.6,CL.10873.8	m6A
CL.14253	CL.14253;SE:group2:49714043-49714459:49714495-49714780:-	CL.14253.3	CL.14253.3,CL.14253.1	m6A
CL.14253	CL.14253;SE:group2:49714043-49714459:49714630-49714780:-	CL.14253.6	CL.14253.6,CL.14253.1	m6A
CL.15057	CL.15057;SE:group3:10102721-10102830:10102963-10103100:+	CL.15057.2	CL.15057.2,evm.model.group3.638	m6A
CL.16501	CL.16501;SE:group3:28584055-28584402:28584479-28584632:+	CL.16501.1	CL.16501.2,CL.16501.1	m6A
CL.17038	CL.17038;SE:group3:35482503-35482870:35483389-35483699:+	CL.17038.4	CL.17038.4,evm.model.group3.2296	m6A
CL.17497	CL.17497;SE:group3:41252631-41252802:41252911-41253402:+	CL.17497.3	CL.17497.3,evm.model.group3.2591,CL.17497.2	m6A
CL.15607	CL.15607;SE:group3:17055322-17055456:17055495-17055616:-	CL.15607.2	evm.model.group3.1124,CL.15607.3,CL.15607.1,CL.15607.2	m6A
CL.15607	CL.15607;SE:group3:17055322-17055456:17055495-17055616:-	CL.15607.3	evm.model.group3.1124,CL.15607.3,CL.15607.1,CL.15607.2	m6A
CL.18585	CL.18585;SE:group4:10404400-10405061:10405142-10406130:-	CL.18585.8	CL.18585.7,CL.18585.8,CL.18585.11,CL.18585.10	m6A
CL.18585	CL.18585;SE:group4:10404400-10405061:10405142-10406130:-	CL.18585.11	CL.18585.7,CL.18585.8,CL.18585.11,CL.18585.10	m6A
CL.18585	CL.18585;SE:group4:10404400-10405061:10405142-10554786:-	CL.18585.12	CL.18585.9,CL.18585.12	m6A
CL.19287	CL.19287;SE:group4:20088431-20088788:20088855-20089283:-	CL.19287.2	CL.19287.3,CL.19287.2,evm.model.group4.1041	m6A
CL.20512	CL.20512;SE:group4:35737477-35737771:35737891-35738125:-	CL.20512.1	CL.20512.1,CL.20512.2	m6A
CL.18978	CL.18978;SE:group4:16018849-16018977:16019214-16019898:+	CL.18978.1	CL.18978.1,CL.18978.2	m6A
CL.19743	CL.19743;SE:group4:26776072-26776289:26776303-26776864:+	CL.19743.1	CL.19743.1,CL.19743.2,evm.model.group4.1346	m6A
CL.21451	CL.21451;SE:group5:11512934-11513054:11513155-11513432:+	CL.21451.2	CL.21451.2,CL.21451.1	m6A
CL.21188	CL.21188;SE:group5:8153320-8153474:8153535-8153880:-	CL.21188.5	CL.21188.5,CL.21188.3	m6A
CL.24358	CL.24358;SE:group6:12085972-12086920:12086992-12087341:-	CL.24358.1	CL.24358.1,CL.24358.3	m6A
CL.24358	CL.24358;SE:group6:12085968-12086920:12086992-12087341:-	CL.24358.2	CL.24358.2,CL.24358.4	m6A
CL.24358	CL.24358;SE:group6:12085972-12086879:12086992-12087341:-	CL.24358.5	CL.24358.3,CL.24358.5	m6A
CL.24358	CL.24358;SE:group6:12085968-12086879:12086992-12087341:-	CL.24358.6	CL.24358.6,CL.24358.4	m6A
CL.24535	CL.24535;SE:group6:14629576-14629706:14629858-14629961:-	CL.24535.5	CL.24535.8,CL.24535.6,CL.24535.5,CL.24535.2,CL.24535.4	m6A
CL.25350	CL.25350;SE:group6:24336487-24336596:24336647-24336863:-	CL.25350.2	CL.25350.7,CL.25350.5,evm.model.group6.1033,CL.25350.10,CL.25350.2,CL.25350.9,CL.25350.3	m6A
CL.25350	CL.25350;SE:group6:24335530-24335649:24335689-24335831:-	CL.25350.4	CL.25350.6,CL.25350.4,CL.25350.7,CL.25350.9,evm.model.group6.1033,CL.25350.10,CL.25350.3	m6A
CL.24445	CL.24445;SE:group6:13188274-13188630:13188717-13189898:+	CL.24445.1	CL.24445.3,CL.24445.1	m6A
CL.27223	CL.27223;SE:group7:14101459-14101776:14101865-14102150:-	CL.27223.1	CL.27223.2,CL.27223.1	m6A
CL.26748	CL.26748;SE:group7:8205573-8205823:8205859-8205968:+	CL.26748.1	CL.26748.3,CL.26748.5,CL.26748.4,CL.26748.1,CL.26748.6,evm.model.group7.548	m6A
CL.26748	CL.26748;SE:group7:8205573-8205823:8205859-8205968:+	CL.26748.3	CL.26748.3,CL.26748.5,CL.26748.4,CL.26748.1,CL.26748.6,evm.model.group7.548	m6A
CL.26748	CL.26748;SE:group7:8205573-8205823:8205859-8205968:+	CL.26748.4	CL.26748.3,CL.26748.5,CL.26748.4,CL.26748.1,CL.26748.6,evm.model.group7.548	m6A
CL.26748	CL.26748;SE:group7:8205573-8205823:8205859-8205968:+	CL.26748.5	CL.26748.3,CL.26748.5,CL.26748.4,CL.26748.1,CL.26748.6,evm.model.group7.548	m6A
CL.26748	CL.26748;SE:group7:8205573-8205823:8205859-8205968:+	evm.model.group7.548	CL.26748.3,CL.26748.5,CL.26748.4,CL.26748.1,CL.26748.6,evm.model.group7.548	m6A
CL.30254	CL.30254;SE:group8:17821235-17821356:17821569-17821704:-	CL.30254.3	CL.30254.4,CL.30254.6,CL.30254.3,CL.30254.7,CL.30254.8,evm.model.group8.855,CL.30254.1,CL.30254.5	m6A
CL.30254	CL.30254;SE:group8:17821235-17821356:17821569-17821704:-	CL.30254.4	CL.30254.4,CL.30254.6,CL.30254.3,CL.30254.7,CL.30254.8,evm.model.group8.855,CL.30254.1,CL.30254.5	m6A
CL.30254	CL.30254;SE:group8:17821235-17821356:17821569-17821704:-	CL.30254.5	CL.30254.4,CL.30254.6,CL.30254.3,CL.30254.7,CL.30254.8,evm.model.group8.855,CL.30254.1,CL.30254.5	m6A
CL.30254	CL.30254;SE:group8:17821235-17821356:17821569-17821704:-	CL.30254.8	CL.30254.4,CL.30254.6,CL.30254.3,CL.30254.7,CL.30254.8,evm.model.group8.855,CL.30254.1,CL.30254.5	m6A
CL.30254	CL.30254;SE:group8:17820579-17820736:17820878-17821107:-	CL.30254.8	CL.30254.3,CL.30254.7,CL.30254.8,evm.model.group8.855,CL.30254.1,CL.30254.5,CL.30254.2	m6A
CL.31341	CL.31341;SE:group9:1690132-1690706:1690785-1691141:+	CL.31341.3	CL.31341.1,CL.31341.3	m6A
CL.33127	CL.33127;SE:utg1333_2226697_2281624__:126-484:537-750:+	CL.33127.1	CL.33127.3,CL.33127.1	m6A
CL.862	CL.862;A3:group1:11173467-11173756:11173467-11173765:+	evm.model.group1.720	CL.862.5,CL.862.4,evm.model.group1.720,CL.862.3,CL.862.1	A
CL.862	CL.862;A3:group1:11173467-11173756:11173467-11173765:+	CL.862.1	CL.862.5,CL.862.4,evm.model.group1.720,CL.862.3,CL.862.1	A
CL.2489	CL.2489;A3:group1:34251329-34251497:34251329-34251502:+	CL.2489.2	CL.2489.1,CL.2489.2,evm.model.group1.2089	A
CL.4616	CL.4616;A3:group1:60747399-60747636:60747399-60747651:+	CL.4616.6	CL.4616.5,CL.4616.4,CL.4616.6,evm.model.group1.3462	A
CL.4616	CL.4616;A3:group1:60747399-60747636:60747399-60747651:+	evm.model.group1.3462	CL.4616.5,CL.4616.4,CL.4616.6,evm.model.group1.3462	A
CL.185	CL.185;A3:group1:2680582-2680741:2680576-2680741:-	evm.model.group1.123	CL.185.2,CL.185.1,CL.185.4,evm.model.group1.123	A
CL.185	CL.185;A3:group1:2680582-2680741:2680579-2680741:-	evm.model.group1.123	CL.185.2,CL.185.3,evm.model.group1.123	A
CL.185	CL.185;A3:group1:2680582-2680741:2680573-2680741:-	evm.model.group1.123	CL.185.2,CL.185.5,evm.model.group1.123	A
CL.2026	CL.2026;A3:group1:27537784-27537973:27537765-27537973:-	CL.2026.1	evm.model.group1.1797,CL.2026.1,CL.2026.2	A
CL.2026	CL.2026;A3:group1:27537784-27537973:27537765-27537973:-	CL.2026.2	evm.model.group1.1797,CL.2026.1,CL.2026.2	A
CL.2274	CL.2274;A3:group1:30995957-30996132:30995952-30996132:-	evm.model.group1.1926	CL.2274.1,CL.2274.4,evm.model.group1.1926	A
CL.2700	CL.2700;A3:group1:36816222-36816593:36816218-36816593:-	evm.model.group1.2230	evm.model.group1.2230,CL.2700.1,CL.2700.2	A
CL.4865	CL.4865;A3:group10:1182316-1183331:1182229-1183331:-	CL.4865.2	CL.4865.3,CL.4865.2	A
CL.4865	CL.4865;A3:group10:1182316-1183331:1182250-1183331:-	CL.4865.2	CL.4865.6,CL.4865.2	A
CL.4865	CL.4865;A3:group10:1182570-1183331:1182316-1183331:-	CL.4865.5	CL.4865.2,CL.4865.5	A
CL.4865	CL.4865;A3:group10:1182570-1183331:1182229-1183331:-	CL.4865.5	CL.4865.3,CL.4865.5	A
CL.4865	CL.4865;A3:group10:1182570-1183331:1182250-1183331:-	CL.4865.5	CL.4865.6,CL.4865.5	A
CL.4865	CL.4865;A3:group10:1182250-1183331:1182229-1183331:-	CL.4865.6	CL.4865.6,CL.4865.3	A
CL.4865	CL.4865;A3:group10:1182909-1183331:1182316-1183331:-	CL.4865.7	CL.4865.7,CL.4865.2	A
CL.4865	CL.4865;A3:group10:1182909-1183331:1182229-1183331:-	CL.4865.7	CL.4865.7,CL.4865.3	A
CL.4865	CL.4865;A3:group10:1182909-1183331:1182570-1183331:-	CL.4865.7	CL.4865.9,CL.4865.7,CL.4865.5	A
CL.4865	CL.4865;A3:group10:1182909-1183331:1182250-1183331:-	CL.4865.7	CL.4865.6,CL.4865.7	A
CL.4865	CL.4865;A3:group10:1183046-1183331:1182316-1183331:-	CL.4865.8	CL.4865.2,CL.4865.8	A
CL.4865	CL.4865;A3:group10:1183046-1183331:1182229-1183331:-	CL.4865.8	CL.4865.3,CL.4865.8	A
CL.4865	CL.4865;A3:group10:1183046-1183331:1182570-1183331:-	CL.4865.8	CL.4865.9,CL.4865.5,CL.4865.8	A
CL.4865	CL.4865;A3:group10:1183046-1183331:1182250-1183331:-	CL.4865.8	CL.4865.6,CL.4865.8	A
CL.4865	CL.4865;A3:group10:1183046-1183331:1182909-1183331:-	CL.4865.8	CL.4865.7,CL.4865.8	A
CL.5803	CL.5803;A3:group10:14741268-14741672:14741256-14741672:-	CL.5803.1	CL.5803.5,evm.model.group10.965,CL.5803.3,CL.5803.1	A
CL.5803	CL.5803;A3:group10:14741268-14741672:14741256-14741672:-	CL.5803.3	CL.5803.5,evm.model.group10.965,CL.5803.3,CL.5803.1	A
CL.5803	CL.5803;A3:group10:14741268-14741672:14741256-14741672:-	evm.model.group10.965	CL.5803.5,evm.model.group10.965,CL.5803.3,CL.5803.1	A
CL.6122	CL.6122;A3:group10:19268457-19268680:19268457-19268754:+	evm.model.group10.1315	CL.6122.3,evm.model.group10.1315,CL.6122.1	A
CL.6122	CL.6122;A3:group10:19268457-19268680:19268457-19268685:+	evm.model.group10.1315	CL.6122.3,evm.model.group10.1315,CL.6122.2	A
CL.6707	CL.6707;A3:group11:5098976-5100803:5098976-5100813:+	CL.6707.1	CL.6707.1,CL.6707.2,CL.6707.3	A
CL.6707	CL.6707;A3:group11:5098976-5100803:5098976-5100813:+	CL.6707.3	CL.6707.1,CL.6707.2,CL.6707.3	A
CL.7121	CL.7121;A3:group11:9836635-9836970:9836635-9836984:+	CL.7121.7	CL.7121.7,CL.7121.5,CL.7121.1	A
CL.7121	CL.7121;A3:group11:9836635-9836970:9836635-9836981:+	CL.7121.7	CL.7121.7,CL.7121.6	A
CL.7121	CL.7121;A3:group11:9836635-9836981:9836635-9836984:+	CL.7121.6	CL.7121.5,CL.7121.6,CL.7121.1	A
CL.7121	CL.7121;A3:group11:9836635-9836957:9836635-9836984:+	CL.7121.8	CL.7121.8,CL.7121.1,CL.7121.10,CL.7121.9,CL.7121.5	A
CL.7121	CL.7121;A3:group11:9836635-9836957:9836635-9836984:+	CL.7121.9	CL.7121.8,CL.7121.1,CL.7121.10,CL.7121.9,CL.7121.5	A
CL.7121	CL.7121;A3:group11:9836635-9836957:9836635-9836984:+	CL.7121.10	CL.7121.8,CL.7121.1,CL.7121.10,CL.7121.9,CL.7121.5	A
CL.7121	CL.7121;A3:group11:9836635-9836957:9836635-9836970:+	CL.7121.8	CL.7121.7,CL.7121.8,CL.7121.10,CL.7121.9	A
CL.7121	CL.7121;A3:group11:9836635-9836957:9836635-9836970:+	CL.7121.9	CL.7121.7,CL.7121.8,CL.7121.10,CL.7121.9	A
CL.7121	CL.7121;A3:group11:9836635-9836957:9836635-9836970:+	CL.7121.10	CL.7121.7,CL.7121.8,CL.7121.10,CL.7121.9	A
CL.7121	CL.7121;A3:group11:9836635-9836957:9836635-9836981:+	CL.7121.8	CL.7121.8,CL.7121.10,CL.7121.6,CL.7121.9	A
CL.7121	CL.7121;A3:group11:9836635-9836957:9836635-9836981:+	CL.7121.9	CL.7121.8,CL.7121.10,CL.7121.6,CL.7121.9	A
CL.7121	CL.7121;A3:group11:9836635-9836957:9836635-9836981:+	CL.7121.10	CL.7121.8,CL.7121.10,CL.7121.6,CL.7121.9	A
CL.7998	CL.7998;A3:group12:2013811-2014024:2013811-2014029:+	CL.7998.3	CL.7998.8,CL.7998.9,evm.model.group12.147,CL.7998.5,CL.7998.7,CL.7998.6,CL.7998.4,CL.7998.2,CL.7998.3	A
CL.7998	CL.7998;A3:group12:2013811-2014024:2013811-2014029:+	CL.7998.9	CL.7998.8,CL.7998.9,evm.model.group12.147,CL.7998.5,CL.7998.7,CL.7998.6,CL.7998.4,CL.7998.2,CL.7998.3	A
CL.9000	CL.9000;A3:group12:15252921-15253371:15252921-15253393:+	CL.9000.5	evm.model.group12.1120,CL.9000.4,CL.9000.5,CL.9000.2	A
CL.9000	CL.9000;A3:group12:15253880-15254311:15253880-15254475:+	CL.9000.6	CL.9000.6,CL.9000.9	A
CL.9000	CL.9000;A3:group12:15253880-15254124:15253880-15254311:+	CL.9000.8	CL.9000.8,CL.9000.6	A
CL.9000	CL.9000;A3:group12:15253880-15254124:15253880-15254475:+	CL.9000.8	CL.9000.8,CL.9000.9	A
CL.14072	CL.14072;A3:group2:47010369-47010525:47010369-47010803:+	CL.14072.7	CL.14072.5,CL.14072.2,CL.14072.3,CL.14072.8,CL.14072.4,CL.14072.1,CL.14072.7,CL.14072.6	A
CL.14072	CL.14072;A3:group2:47010369-47010525:47010369-47010803:+	CL.14072.8	CL.14072.5,CL.14072.2,CL.14072.3,CL.14072.8,CL.14072.4,CL.14072.1,CL.14072.7,CL.14072.6	A
CL.14072	CL.14072;A3:group2:47009992-47010104:47009992-47010240:+	CL.14072.5	CL.14072.5,evm.model.group2.2363,CL.14072.3,CL.14072.4,CL.14072.8,CL.14072.7,CL.14072.6	A
CL.14072	CL.14072;A3:group2:47009992-47010104:47009992-47010240:+	CL.14072.7	CL.14072.5,evm.model.group2.2363,CL.14072.3,CL.14072.4,CL.14072.8,CL.14072.7,CL.14072.6	A
CL.10857	CL.10857;A3:group2:3301193-3301841:3301120-3301841:-	evm.model.group2.99	CL.10857.1,evm.model.group2.99	A
CL.12036	CL.12036;A3:group2:19313895-19314021:19313886-19314021:-	evm.model.group2.991	CL.12036.1,evm.model.group2.991	A
CL.15339	CL.15339;A3:group3:13496732-13496954:13496726-13496954:-	evm.model.group3.849	CL.15339.3,evm.model.group3.849,CL.15339.2,CL.15339.4,CL.15339.1	A
CL.17163	CL.17163;A3:group3:37003271-37003838:37003269-37003838:-	evm.model.group3.2379	CL.17163.2,evm.model.group3.2379	A
CL.19287	CL.19287;A3:group4:20090024-20090653:20089929-20090653:-	CL.19287.6	CL.19287.6,evm.model.group4.1041,CL.19287.4,CL.19287.3,CL.19287.2	A
CL.18446	CL.18446;A3:group4:8596304-8596519:8596304-8596522:+	CL.18446.3	CL.18446.3,CL.18446.4	A
CL.20331	CL.20331;A3:group4:33397116-33397522:33397116-33397525:+	evm.model.group4.1716	CL.20331.1,evm.model.group4.1716,CL.20331.2	A
CL.21134	CL.21134;A3:group5:7504203-7504650:7504198-7504650:-	evm.model.group5.291	CL.21134.2,CL.21134.1,evm.model.group5.291	A
CL.21165	CL.21165;A3:group5:7878160-7878475:7878106-7878475:-	evm.model.group5.311	CL.21165.1,evm.model.group5.311	A
CL.22705	CL.22705;A3:group5:26756970-26757170:26756967-26757170:-	evm.model.group5.1374	evm.model.group5.1374,CL.22705.2,CL.22705.4,CL.22705.3,CL.22705.1	A
CL.23805	CL.23805;A3:group6:4886737-4887592:4886586-4887592:-	CL.23805.4	evm.model.group6.229,CL.23805.4	A
CL.24535	CL.24535;A3:group6:14630053-14630224:14630040-14630224:-	CL.24535.6	CL.24535.8,CL.24535.3,CL.24535.6,CL.24535.5,CL.24535.7,CL.24535.4	A
CL.24535	CL.24535;A3:group6:14630053-14630224:14630040-14630224:-	CL.24535.7	CL.24535.8,CL.24535.3,CL.24535.6,CL.24535.5,CL.24535.7,CL.24535.4	A
CL.25350	CL.25350;A3:group6:24335689-24335831:24335530-24335831:-	CL.25350.5	CL.25350.1,CL.25350.7,CL.25350.5,CL.25350.2	A
CL.25350	CL.25350;A3:group6:24336109-24336242:24336087-24336242:-	CL.25350.3	CL.25350.1,CL.25350.6,CL.25350.4,CL.25350.7,CL.25350.5,CL.25350.9,CL.25350.2,CL.25350.3	A
CL.25040	CL.25040;A3:group6:21122581-21123010:21122581-21123016:+	CL.25040.1	CL.25040.1,CL.25040.4	A
CL.25233	CL.25233;A3:group6:23017579-23017786:23017579-23017835:+	CL.25233.1	CL.25233.2,CL.25233.1,evm.model.group6.991	A
CL.26856	CL.26856;A3:group7:9238637-9238834:9238633-9238834:-	CL.26856.4	CL.26856.3,evm.model.group7.597,CL.26856.4,CL.26856.1,CL.26856.2	A
CL.26856	CL.26856;A3:group7:9238637-9238834:9238633-9238834:-	evm.model.group7.597	CL.26856.3,evm.model.group7.597,CL.26856.4,CL.26856.1,CL.26856.2	A
CL.26856	CL.26856;A3:group7:9237464-9238352:9237461-9238352:-	evm.model.group7.596	CL.26856.3,CL.26856.4,CL.26856.1,CL.26856.2,evm.model.group7.596	A
CL.27948	CL.27948;A3:group7:22830206-22830352:22830046-22830352:-	CL.27948.2	CL.27948.1,CL.27948.2,evm.model.group7.1245	A
CL.27948	CL.27948;A3:group7:22830206-22830352:22830046-22830352:-	evm.model.group7.1245	CL.27948.1,CL.27948.2,evm.model.group7.1245	A
CL.28550	CL.28550;A3:group7:30485432-30485536:30485354-30485536:-	CL.28550.5	CL.28550.14,CL.28550.5,CL.28550.12,CL.28550.13,CL.28550.3,CL.28550.11	A
CL.28550	CL.28550;A3:group7:30485432-30485536:30485354-30485536:-	CL.28550.14	CL.28550.14,CL.28550.5,CL.28550.12,CL.28550.13,CL.28550.3,CL.28550.11	A
CL.28550	CL.28550;A3:group7:30457101-30457253:30456775-30457253:-	CL.28550.6	CL.28550.6,CL.28550.2,CL.28550.7,CL.28550.8	A
CL.29855	CL.29855;A3:group8:12330279-12330606:12329776-12330606:-	CL.29855.1	CL.29855.2,CL.29855.1	A
CL.29855	CL.29855;A3:group8:12330279-12330606:12330226-12330606:-	CL.29855.1	CL.29855.5,CL.29855.3,CL.29855.1	A
CL.29855	CL.29855;A3:group8:12330279-12330606:12330226-12330606:-	CL.29855.5	CL.29855.5,CL.29855.3,CL.29855.1	A
CL.29855	CL.29855;A3:group8:12330226-12330606:12329776-12330606:-	CL.29855.3	CL.29855.2,CL.29855.3	A
CL.30254	CL.30254;A3:group8:17819789-17820046:17819784-17820046:-	evm.model.group8.855	CL.30254.4,CL.30254.6,CL.30254.3,CL.30254.7,CL.30254.8,evm.model.group8.855,CL.30254.1,CL.30254.2	A
CL.30859	CL.30859;A3:group8:26299580-26299737:26299577-26299737:-	evm.model.group8.1371	CL.30859.1,evm.model.group8.1371	A
CL.31447	CL.31447;A3:group9:3256557-3257026:3256534-3257026:-	CL.31447.5	CL.31447.5,evm.model.group9.85	A
CL.32569	CL.32569;A3:group9:17373283-17373375:17373273-17373375:-	CL.32569.3	CL.32569.3,evm.model.group9.857,CL.32569.2	A
CL.33437	CL.33437;A3:utg2360_2359452_2408848__:42182-42470:41853-42470:-	CL.33437.4	CL.33437.3,CL.33437.4,evm.model.utg2360_2359452_2408848__.3	A
CL.33700	CL.33700;A3:utg388_1_149797__:139789-140482:139768-140482:-	evm.model.utg388_1_149797__.3	CL.33700.1,evm.model.utg388_1_149797__.3,CL.33700.3	A
CL.33951	CL.33951;A3:utg535_4499152_4864212__:69658-71435:69658-71443:+	evm.model.utg535_4499152_4864212__.5	CL.33951.1,evm.model.utg535_4499152_4864212__.5,CL.33951.2	A
CL.34669	CL.34669;A3:utg7713_1_267813__:74691-74841:74691-74844:+	CL.34669.4	evm.model.utg7713_1_267813__.6,CL.34669.7,CL.34669.2,CL.34669.5,CL.34669.6,CL.34669.4,CL.34669.1	A
CL.34669	CL.34669;A3:utg7713_1_267813__:74691-74841:74691-74844:+	CL.34669.5	evm.model.utg7713_1_267813__.6,CL.34669.7,CL.34669.2,CL.34669.5,CL.34669.6,CL.34669.4,CL.34669.1	A
CL.3372	CL.3372;A5:group1:45789979-45790297:45789921-45790297:+	CL.3372.4	CL.3372.4,CL.3372.3,CL.3372.2	A
CL.3372	CL.3372;A5:group1:45791937-45792390:45791575-45792390:+	CL.3372.4	CL.3372.4,evm.model.group1.2722	A
CL.1273	CL.1273;A5:group1:17620441-17620684:17620441-17620698:-	evm.model.group1.1070	CL.1273.2,evm.model.group1.1070,CL.1273.1	A
CL.5086	CL.5086;A5:group10:4375574-4375729:4375574-4375733:-	evm.model.group10.407	evm.model.group10.407,CL.5086.1,CL.5086.3	A
CL.5803	CL.5803;A5:group10:14744246-14744455:14744246-14745230:-	CL.5803.1	evm.model.group10.965,CL.5803.4,CL.5803.3,CL.5803.5,CL.5803.2,CL.5803.1	A
CL.5803	CL.5803;A5:group10:14744246-14744455:14744246-14745230:-	evm.model.group10.965	evm.model.group10.965,CL.5803.4,CL.5803.3,CL.5803.5,CL.5803.2,CL.5803.1	A
CL.5803	CL.5803;A5:group10:14741268-14741561:14741268-14741672:-	CL.5803.4	evm.model.group10.965,CL.5803.3,CL.5803.4,CL.5803.1	A
CL.4905	CL.4905;A5:group10:1695310-1695490:1694947-1695490:+	CL.4905.2	CL.4905.2,CL.4905.3	A
CL.4905	CL.4905;A5:group10:1695310-1695490:1694961-1695490:+	CL.4905.2	CL.4905.2,CL.4905.4	A
CL.5052	CL.5052;A5:group10:3965715-3965947:3965685-3965947:+	CL.5052.3	evm.model.group10.384,CL.5052.3	A
CL.5563	CL.5563;A5:group10:10985841-10985969:10985790-10985969:+	evm.model.group10.771	CL.5563.2,evm.model.group10.771,CL.5563.3,CL.5563.1	A
CL.7825	CL.7825;A5:group11:20246717-20246943:20246717-20247107:-	CL.7825.1	CL.7825.1,evm.model.group11.1174,CL.7825.2	A
CL.6667	CL.6667;A5:group11:4701248-4702862:4701113-4702862:+	CL.6667.2	CL.6667.2,evm.model.group11.267	A
CL.6707	CL.6707;A5:group11:5098681-5098874:5098516-5098874:+	CL.6707.1	CL.6707.1,CL.6707.2	A
CL.6707	CL.6707;A5:group11:5098985-5100803:5098976-5100803:+	CL.6707.5	CL.6707.1,CL.6707.5,CL.6707.3	A
CL.6707	CL.6707;A5:group11:5099585-5100803:5099459-5100803:+	CL.6707.7	CL.6707.7,CL.6707.8	A
CL.6707	CL.6707;A5:group11:5099678-5100803:5099585-5100803:+	CL.6707.6	CL.6707.7,CL.6707.6	A
CL.6707	CL.6707;A5:group11:5099678-5100803:5099459-5100803:+	CL.6707.6	CL.6707.6,CL.6707.8	A
CL.6707	CL.6707;A5:group11:5099975-5100803:5099937-5100803:+	CL.6707.9	CL.6707.12,CL.6707.9	A
CL.6707	CL.6707;A5:group11:5100659-5100803:5099975-5100803:+	CL.6707.10	CL.6707.10,CL.6707.9	A
CL.6707	CL.6707;A5:group11:5100659-5100803:5100218-5100803:+	CL.6707.10	CL.6707.10,CL.6707.11	A
CL.6707	CL.6707;A5:group11:5100659-5100803:5099937-5100803:+	CL.6707.10	CL.6707.12,CL.6707.10	A
CL.6707	CL.6707;A5:group11:5100659-5100803:5100369-5100803:+	CL.6707.10	CL.6707.10,CL.6707.13	A
CL.6707	CL.6707;A5:group11:5100218-5100803:5099975-5100803:+	CL.6707.11	CL.6707.11,CL.6707.9	A
CL.6707	CL.6707;A5:group11:5100218-5100803:5099937-5100803:+	CL.6707.11	CL.6707.12,CL.6707.11	A
CL.6707	CL.6707;A5:group11:5100369-5100803:5100218-5100803:+	CL.6707.13	CL.6707.13,CL.6707.11	A
CL.7121	CL.7121;A5:group11:9834420-9836562:9834373-9836562:+	CL.7121.1	CL.7121.8,CL.7121.6,evm.model.group11.580,CL.7121.1,CL.7121.7,CL.7121.9,CL.7121.5	A
CL.7121	CL.7121;A5:group11:9834420-9836562:9834373-9836562:+	evm.model.group11.580	CL.7121.8,CL.7121.6,evm.model.group11.580,CL.7121.1,CL.7121.7,CL.7121.9,CL.7121.5	A
CL.7121	CL.7121;A5:group11:9834420-9836562:9834373-9836562:+	CL.7121.7	CL.7121.8,CL.7121.6,evm.model.group11.580,CL.7121.1,CL.7121.7,CL.7121.9,CL.7121.5	A
CL.7121	CL.7121;A5:group11:9834420-9836562:9834373-9836562:+	CL.7121.6	CL.7121.8,CL.7121.6,evm.model.group11.580,CL.7121.1,CL.7121.7,CL.7121.9,CL.7121.5	A
CL.7121	CL.7121;A5:group11:9834420-9836562:9834373-9836562:+	CL.7121.9	CL.7121.8,CL.7121.6,evm.model.group11.580,CL.7121.1,CL.7121.7,CL.7121.9,CL.7121.5	A
CL.7586	CL.7586;A5:group11:17073963-17074220:17073956-17074220:+	evm.model.group11.1003	evm.model.group11.1003,CL.7586.1,CL.7586.3	A
CL.7998	CL.7998;A5:group12:2011691-2012318:2011588-2012318:+	CL.7998.3	CL.7998.8,CL.7998.9,evm.model.group12.147,CL.7998.5,CL.7998.7,CL.7998.6,CL.7998.4,CL.7998.2,CL.7998.3	A
CL.7998	CL.7998;A5:group12:2011691-2012318:2011588-2012318:+	CL.7998.5	CL.7998.8,CL.7998.9,evm.model.group12.147,CL.7998.5,CL.7998.7,CL.7998.6,CL.7998.4,CL.7998.2,CL.7998.3	A
CL.7998	CL.7998;A5:group12:2011691-2012318:2011588-2012318:+	CL.7998.6	CL.7998.8,CL.7998.9,evm.model.group12.147,CL.7998.5,CL.7998.7,CL.7998.6,CL.7998.4,CL.7998.2,CL.7998.3	A
CL.7998	CL.7998;A5:group12:2011691-2012318:2011588-2012318:+	CL.7998.7	CL.7998.8,CL.7998.9,evm.model.group12.147,CL.7998.5,CL.7998.7,CL.7998.6,CL.7998.4,CL.7998.2,CL.7998.3	A
CL.7998	CL.7998;A5:group12:2010747-2011395:2010411-2011395:+	CL.7998.7	CL.7998.8,CL.7998.9,evm.model.group12.147,CL.7998.5,CL.7998.7,CL.7998.4,CL.7998.2,CL.7998.3	A
CL.7998	CL.7998;A5:group12:2010747-2011395:2010529-2011395:+	CL.7998.7	CL.7998.7,CL.7998.6,CL.7998.4	A
CL.7998	CL.7998;A5:group12:2010529-2011395:2010411-2011395:+	CL.7998.6	CL.7998.8,CL.7998.9,evm.model.group12.147,CL.7998.5,CL.7998.6,CL.7998.2,CL.7998.3	A
CL.9000	CL.9000;A5:group12:15251903-15252001:15251600-15252001:+	CL.9000.4	CL.9000.4,CL.9000.6,CL.9000.5	A
CL.9000	CL.9000;A5:group12:15251903-15252001:15251600-15252001:+	CL.9000.5	CL.9000.4,CL.9000.6,CL.9000.5	A
CL.9000	CL.9000;A5:group12:15253886-15254124:15253880-15254124:+	CL.9000.10	CL.9000.8,CL.9000.10	A
CL.9930	CL.9930;A5:group16:341543-341699:341543-341716:-	evm.model.group16.8	CL.9930.1,evm.model.group16.8	A
CL.12024	CL.12024;A5:group2:19119292-19119404:19119075-19119404:+	CL.12024.3	CL.12024.3,evm.model.group2.944,CL.12024.2	A
CL.14072	CL.14072;A5:group2:47009662-47009803:47009618-47009803:+	CL.14072.4	CL.14072.4,CL.14072.6,evm.model.group2.2363,CL.14072.5	A
CL.14072	CL.14072;A5:group2:47009662-47009803:47009618-47009803:+	CL.14072.5	CL.14072.4,CL.14072.6,evm.model.group2.2363,CL.14072.5	A
CL.13396	CL.13396;A5:group2:38077144-38077511:38077144-38077627:-	CL.13396.1	CL.13396.6,CL.13396.4,CL.13396.1	A
CL.17735	CL.17735;A5:group3:44166662-44167142:44166662-44167197:-	evm.model.group3.2751	CL.17735.2,evm.model.group3.2751,CL.17735.3,CL.17735.1	A
CL.18585	CL.18585;A5:group4:10372183-10372645:10372183-10373336:-	CL.18585.5	CL.18585.4,CL.18585.5	A
CL.18585	CL.18585;A5:group4:10407640-10407897:10407640-10408083:-	CL.18585.13	CL.18585.7,CL.18585.2,CL.18585.10,evm.model.group4.548,CL.18585.13,CL.18585.8,CL.18585.6	A
CL.19380	CL.19380;A5:group4:21887241-21887729:21887241-21887735:-	evm.model.group4.1190	evm.model.group4.1190,CL.19380.1	A
CL.20512	CL.20512;A5:group4:35871257-35872368:35871257-35872776:-	CL.20512.5	CL.20512.5,CL.20512.7,CL.20512.8	A
CL.20512	CL.20512;A5:group4:35871257-35872368:35871257-35872776:-	CL.20512.7	CL.20512.5,CL.20512.7,CL.20512.8	A
CL.22699	CL.22699;A5:group5:26705908-26705995:26705908-26706004:-	evm.model.group5.1372	evm.model.group5.1372,CL.22699.1,CL.22699.2	A
CL.23326	CL.23326;A5:group5:34726895-34727016:34726895-34727103:-	evm.model.group5.1822	evm.model.group5.1822,CL.23326.2,CL.23326.1	A
CL.24535	CL.24535;A5:group6:14629576-14629706:14629576-14629721:-	CL.24535.2	CL.24535.3,CL.24535.5,CL.24535.1,CL.24535.7,CL.24535.2,CL.24535.4	A
CL.24535	CL.24535;A5:group6:14629576-14629706:14629576-14629721:-	CL.24535.4	CL.24535.3,CL.24535.5,CL.24535.1,CL.24535.7,CL.24535.2,CL.24535.4	A
CL.25250	CL.25250;A5:group6:23116580-23116732:23116580-23116738:-	evm.model.group6.998	evm.model.group6.998,CL.25250.1	A
CL.25350	CL.25350;A5:group6:24336487-24336712:24336487-24337103:-	CL.25350.6	CL.25350.1,CL.25350.6	A
CL.25350	CL.25350;A5:group6:24336487-24336712:24336487-24336863:-	CL.25350.6	CL.25350.6,CL.25350.5,CL.25350.9	A
CL.25350	CL.25350;A5:group6:24336487-24336863:24336487-24337103:-	CL.25350.5	CL.25350.1,CL.25350.5	A
CL.26061	CL.26061;A5:group6:34101148-34101481:34101148-34101513:-	evm.model.group6.1666	CL.26061.3,evm.model.group6.1666,CL.26061.2	A
CL.25233	CL.25233;A5:group6:23016740-23016869:23016356-23016869:+	CL.25233.1	CL.25233.2,CL.25233.1,evm.model.group6.991	A
CL.27642	CL.27642;A5:group7:18890112-18890288:18890112-18890342:-	evm.model.group7.996	CL.27642.1,evm.model.group7.996	A
CL.28550	CL.28550;A5:group7:30485631-30485847:30485631-30485922:-	CL.28550.3	CL.28550.4,CL.28550.14,CL.28550.5,CL.28550.12,CL.28550.13,CL.28550.3	A
CL.28550	CL.28550;A5:group7:30485631-30485847:30485631-30485922:-	CL.28550.4	CL.28550.4,CL.28550.14,CL.28550.5,CL.28550.12,CL.28550.13,CL.28550.3	A
CL.28550	CL.28550;A5:group7:30485631-30485847:30485631-30485922:-	CL.28550.5	CL.28550.4,CL.28550.14,CL.28550.5,CL.28550.12,CL.28550.13,CL.28550.3	A
CL.26206	CL.26206;A5:group7:863518-863617:863514-863617:+	evm.model.group7.45	CL.26206.2,evm.model.group7.45,CL.26206.1	A
CL.31468	CL.31468;A5:group9:3590396-3590539:3590344-3590539:+	CL.31468.2	evm.model.group9.94,CL.31468.2,CL.31468.1	A
CL.31468	CL.31468;A5:group9:3590400-3590539:3590344-3590539:+	CL.31468.3	evm.model.group9.94,CL.31468.3,CL.31468.1	A
CL.31468	CL.31468;A5:group9:3590400-3590539:3590396-3590539:+	CL.31468.3	CL.31468.3,CL.31468.2	A
CL.33222	CL.33222;A5:utg1661_840873_1372191__:390791-390965:390730-390965:+	CL.33222.2	evm.model.utg1661_840873_1372191__.18,CL.33222.4,CL.33222.5,CL.33222.2,CL.33222.3	A
CL.33222	CL.33222;A5:utg1661_840873_1372191__:390791-390965:390730-390965:+	CL.33222.3	evm.model.utg1661_840873_1372191__.18,CL.33222.4,CL.33222.5,CL.33222.2,CL.33222.3	A
CL.33222	CL.33222;A5:utg1661_840873_1372191__:390791-390965:390730-390965:+	CL.33222.5	evm.model.utg1661_840873_1372191__.18,CL.33222.4,CL.33222.5,CL.33222.2,CL.33222.3	A
CL.34043	CL.34043;A5:utg548_3458139_3498597__:38250-38498:38250-38570:-	evm.model.utg548_3458139_3498597__.5	CL.34043.1,evm.model.utg548_3458139_3498597__.5,CL.34043.2	A
CL.34669	CL.34669;A5:utg7713_1_267813__:71259-71482:71256-71482:+	CL.34669.5	CL.34669.7,CL.34669.5	A
CL.34669	CL.34669;A5:utg7713_1_267813__:71259-71482:71151-71482:+	CL.34669.5	CL.34669.5,evm.model.utg7713_1_267813__.5	A
CL.34669	CL.34669;A5:utg7713_1_267813__:71256-71482:71151-71482:+	CL.34669.7	CL.34669.7,evm.model.utg7713_1_267813__.5	A
CL.3690	CL.3690;AF:group1:50250831:50251126-50261662:50261194:50261437-50261662:+	CL.3690.5	CL.3690.9,CL.3690.5	A
CL.3690	CL.3690;AF:group1:50250849:50251126-50282022:50261196:50261437-50282022:+	CL.3690.6	CL.3690.6,CL.3690.11	A
CL.3690	CL.3690;AF:group1:50250849:50251126-50282022:50281551:50281797-50282022:+	CL.3690.6	CL.3690.6,CL.3690.12,CL.3690.14	A
CL.3690	CL.3690;AF:group1:50250944:50251126-50291247:50261194:50261437-50291247:+	evm.model.group1.2891	CL.3690.10,evm.model.group1.2891	A
CL.3690	CL.3690;AF:group1:50250944:50251126-50291247:50281551:50281797-50291247:+	evm.model.group1.2891	CL.3690.13,evm.model.group1.2891	A
CL.3690	CL.3690;AF:group1:50250944:50251126-50291247:50281553:50281797-50291247:+	evm.model.group1.2891	CL.3690.15,evm.model.group1.2891	A
CL.3690	CL.3690;AF:group1:50250944:50251126-50291247:50290778:50291022-50291247:+	evm.model.group1.2891	CL.3690.16,evm.model.group1.2891	A
CL.3690	CL.3690;AF:group1:50250944:50251126-50291247:50290779:50291022-50291247:+	evm.model.group1.2891	CL.3690.18,evm.model.group1.2891	A
CL.3690	CL.3690;AF:group1:50261194:50261437-50291247:50281551:50281797-50291247:+	CL.3690.10	CL.3690.10,CL.3690.13	A
CL.3690	CL.3690;AF:group1:50261194:50261437-50291247:50281553:50281797-50291247:+	CL.3690.10	CL.3690.15,CL.3690.10	A
CL.3690	CL.3690;AF:group1:50261194:50261437-50291247:50290778:50291022-50291247:+	CL.3690.10	CL.3690.10,CL.3690.16	A
CL.3690	CL.3690;AF:group1:50261194:50261437-50291247:50290779:50291022-50291247:+	CL.3690.10	CL.3690.10,CL.3690.18	A
CL.3690	CL.3690;AF:group1:50261196:50261437-50282022:50281551:50281797-50282022:+	CL.3690.11	CL.3690.12,CL.3690.11,CL.3690.14	A
CL.3690	CL.3690;AF:group1:50281553:50281797-50291247:50290778:50291022-50291247:+	CL.3690.15	CL.3690.15,CL.3690.16	A
CL.3690	CL.3690;AF:group1:50281553:50281797-50291247:50290779:50291022-50291247:+	CL.3690.15	CL.3690.15,CL.3690.18	A
CL.2755	CL.2755;AF:group1:37578053-37578209:37579348:37578053-37579349:37579638:-	evm.model.group1.2247	CL.2755.1,evm.model.group1.2247	A
CL.6053	CL.6053;AF:group10:18380204:18380221-18380935:18380440:18380683-18380935:+	evm.model.group10.1267	evm.model.group10.1267,CL.6053.3	A
CL.6707	CL.6707;AF:group11:5098802:5098976-5101749:5100898:5100960-5101749:+	CL.6707.4	evm.model.group11.287,CL.6707.4	A
CL.6707	CL.6707;AF:group11:5098802:5098976-5100803:5099200:5099585-5100803:+	CL.6707.3	CL.6707.7,CL.6707.3	A
CL.6707	CL.6707;AF:group11:5098802:5098976-5100803:5099200:5099678-5100803:+	CL.6707.3	CL.6707.6,CL.6707.3	A
CL.6707	CL.6707;AF:group11:5098802:5098976-5100803:5099255:5099459-5100803:+	CL.6707.3	CL.6707.8,CL.6707.3	A
CL.6707	CL.6707;AF:group11:5098802:5098976-5100803:5099705:5099975-5100803:+	CL.6707.3	CL.6707.9,CL.6707.3	A
CL.6707	CL.6707;AF:group11:5098802:5098976-5100803:5099795:5100659-5100803:+	CL.6707.3	CL.6707.10,CL.6707.3	A
CL.6707	CL.6707;AF:group11:5098802:5098976-5100803:5099795:5100218-5100803:+	CL.6707.3	CL.6707.11,CL.6707.3	A
CL.6707	CL.6707;AF:group11:5098802:5098976-5100803:5099810:5099937-5100803:+	CL.6707.3	CL.6707.12,CL.6707.3	A
CL.6707	CL.6707;AF:group11:5098802:5098976-5100803:5100138:5100369-5100803:+	CL.6707.3	CL.6707.13,CL.6707.3	A
CL.6707	CL.6707;AF:group11:5098911:5098985-5100803:5099200:5099585-5100803:+	CL.6707.5	CL.6707.7,CL.6707.5	A
CL.6707	CL.6707;AF:group11:5098911:5098985-5100803:5099200:5099678-5100803:+	CL.6707.5	CL.6707.6,CL.6707.5	A
CL.6707	CL.6707;AF:group11:5098911:5098985-5100803:5099255:5099459-5100803:+	CL.6707.5	CL.6707.8,CL.6707.5	A
CL.6707	CL.6707;AF:group11:5098911:5098985-5100803:5099705:5099975-5100803:+	CL.6707.5	CL.6707.5,CL.6707.9	A
CL.6707	CL.6707;AF:group11:5098911:5098985-5100803:5099795:5100659-5100803:+	CL.6707.5	CL.6707.10,CL.6707.5	A
CL.6707	CL.6707;AF:group11:5098911:5098985-5100803:5099795:5100218-5100803:+	CL.6707.5	CL.6707.11,CL.6707.5	A
CL.6707	CL.6707;AF:group11:5098911:5098985-5100803:5099810:5099937-5100803:+	CL.6707.5	CL.6707.12,CL.6707.5	A
CL.6707	CL.6707;AF:group11:5098911:5098985-5100803:5100138:5100369-5100803:+	CL.6707.5	CL.6707.13,CL.6707.5	A
CL.6707	CL.6707;AF:group11:5099200:5099585-5100803:5099705:5099975-5100803:+	CL.6707.7	CL.6707.7,CL.6707.9	A
CL.6707	CL.6707;AF:group11:5099200:5099585-5100803:5099795:5100659-5100803:+	CL.6707.7	CL.6707.10,CL.6707.7	A
CL.6707	CL.6707;AF:group11:5099200:5099585-5100803:5099795:5100218-5100803:+	CL.6707.7	CL.6707.7,CL.6707.11	A
CL.6707	CL.6707;AF:group11:5099200:5099585-5100803:5099810:5099937-5100803:+	CL.6707.7	CL.6707.12,CL.6707.7	A
CL.6707	CL.6707;AF:group11:5099200:5099585-5100803:5100138:5100369-5100803:+	CL.6707.7	CL.6707.13,CL.6707.7	A
CL.6707	CL.6707;AF:group11:5099200:5099678-5100803:5099705:5099975-5100803:+	CL.6707.6	CL.6707.6,CL.6707.9	A
CL.6707	CL.6707;AF:group11:5099200:5099678-5100803:5099795:5100659-5100803:+	CL.6707.6	CL.6707.10,CL.6707.6	A
CL.6707	CL.6707;AF:group11:5099200:5099678-5100803:5099795:5100218-5100803:+	CL.6707.6	CL.6707.6,CL.6707.11	A
CL.6707	CL.6707;AF:group11:5099200:5099678-5100803:5099810:5099937-5100803:+	CL.6707.6	CL.6707.12,CL.6707.6	A
CL.6707	CL.6707;AF:group11:5099200:5099678-5100803:5100138:5100369-5100803:+	CL.6707.6	CL.6707.13,CL.6707.6	A
CL.6707	CL.6707;AF:group11:5099255:5099459-5100803:5099705:5099975-5100803:+	CL.6707.8	CL.6707.8,CL.6707.9	A
CL.6707	CL.6707;AF:group11:5099255:5099459-5100803:5099795:5100659-5100803:+	CL.6707.8	CL.6707.10,CL.6707.8	A
CL.6707	CL.6707;AF:group11:5099255:5099459-5100803:5099795:5100218-5100803:+	CL.6707.8	CL.6707.11,CL.6707.8	A
CL.6707	CL.6707;AF:group11:5099255:5099459-5100803:5099810:5099937-5100803:+	CL.6707.8	CL.6707.12,CL.6707.8	A
CL.6707	CL.6707;AF:group11:5099255:5099459-5100803:5100138:5100369-5100803:+	CL.6707.8	CL.6707.13,CL.6707.8	A
CL.6707	CL.6707;AF:group11:5099705:5099975-5100803:5100138:5100369-5100803:+	CL.6707.9	CL.6707.13,CL.6707.9	A
CL.7121	CL.7121;AF:group11:9834209:9834373-9836562:9835279:9835707-9836562:+	CL.7121.5	CL.7121.5,CL.7121.10	A
CL.7121	CL.7121;AF:group11:9834245:9834420-9836562:9835279:9835707-9836562:+	CL.7121.7	CL.7121.7,CL.7121.10,CL.7121.6	A
CL.7121	CL.7121;AF:group11:9834245:9834420-9836562:9835279:9835707-9836562:+	CL.7121.6	CL.7121.7,CL.7121.10,CL.7121.6	A
CL.7121	CL.7121;AF:group11:9834270:9834373-9836562:9835279:9835707-9836562:+	CL.7121.8	CL.7121.8,CL.7121.10	A
CL.7121	CL.7121;AF:group11:9834299:9834420-9836562:9835279:9835707-9836562:+	CL.7121.9	CL.7121.10,CL.7121.9	A
CL.10873	CL.10873;AF:group2:3485498-3486295:3486685:3485498-3556416:3556805:-	evm.model.group2.106	CL.10873.3,CL.10873.1,evm.model.group2.106	A
CL.13396	CL.13396;AF:group2:38077144-38077511:38077626:38077144-38078599:38082944:-	evm.model.group2.1835	evm.model.group2.1835,CL.13396.2	A
CL.13396	CL.13396;AF:group2:38077144-38077511:38077626:38077144-38077627:38082944:-	evm.model.group2.1835	evm.model.group2.1835,CL.13396.6	A
CL.16775	CL.16775;AF:group3:32093702:32093985-32094318:32094064:32094128-32094318:+	CL.16775.3	CL.16775.3,CL.16775.4	A
CL.17163	CL.17163;AF:group3:37003271-37003838:37003958:37003271-37003959:37004073:-	evm.model.group3.2379	CL.17163.1,evm.model.group3.2379	A
CL.18585	CL.18585;AF:group4:10407640-10408083:10408524:10407640-10556758:10557629:-	evm.model.group4.548	CL.18585.7,CL.18585.2,CL.18585.10,evm.model.group4.548,CL.18585.11,CL.18585.8,CL.18585.6	A
CL.18585	CL.18585;AF:group4:10407640-10408083:10408524:10407640-10556758:10557629:-	CL.18585.2	CL.18585.7,CL.18585.2,CL.18585.10,evm.model.group4.548,CL.18585.11,CL.18585.8,CL.18585.6	A
CL.18585	CL.18585;AF:group4:10407640-10408083:10408524:10407640-10556758:10557629:-	CL.18585.6	CL.18585.7,CL.18585.2,CL.18585.10,evm.model.group4.548,CL.18585.11,CL.18585.8,CL.18585.6	A
CL.18585	CL.18585;AF:group4:10407640-10407897:10408524:10407640-10556758:10557629:-	CL.18585.13	CL.18585.13,CL.18585.11	A
CL.20512	CL.20512;AF:group4:35871257-35872368:35873769:35871257-35922223:35922810:-	CL.20512.5	CL.20512.5,CL.20512.9	A
CL.20512	CL.20512;AF:group4:35871257-35872776:35873769:35871257-35922223:35922810:-	CL.20512.8	CL.20512.8,CL.20512.9	A
CL.20512	CL.20512;AF:group4:35921112-35922223:35922630:35921112-35922631:35922810:-	CL.20512.10	CL.20512.10,CL.20512.11	A
CL.24445	CL.24445;AF:group6:13188673:13188717-13189406:13189010:13189130-13189406:+	evm.model.group6.546	CL.24445.5,evm.model.group6.546	A
CL.24607	CL.24607;AF:group6:15865459:15866382-15866810:15866512:15866670-15866810:+	CL.24607.2	CL.24607.2,CL.24607.4,CL.24607.1	A
CL.24607	CL.24607;AF:group6:15865459:15866382-15866810:15866552:15866670-15866810:+	CL.24607.2	CL.24607.2,CL.24607.5,CL.24607.1	A
CL.26246	CL.26246;AF:group7:1444633-1444789:1445928:1444633-1445929:1446216:-	evm.model.group7.68	evm.model.group7.68,CL.26246.1	A
CL.27870	CL.27870;AF:group7:21843545-21843701:21844840:21843545-21844841:21845128:-	evm.model.group7.1162	CL.27870.1,evm.model.group7.1162	A
CL.28550	CL.28550;AF:group7:30457396-30458486:30458849:30457396-30487105:30487474:-	CL.28550.6	CL.28550.6,CL.28550.7,CL.28550.8,CL.28550.2	A
CL.28550	CL.28550;AF:group7:30457396-30458486:30458849:30457396-30487105:30487474:-	CL.28550.7	CL.28550.6,CL.28550.7,CL.28550.8,CL.28550.2	A
CL.28550	CL.28550;AF:group7:30457396-30458486:30458849:30457396-30487105:30487474:-	CL.28550.8	CL.28550.6,CL.28550.7,CL.28550.8,CL.28550.2	A
CL.28438	CL.28438;AF:group7:29434200:29434755-29442595:29441459:29441881-29442595:+	CL.28438.2	CL.28438.4,CL.28438.2	A
CL.28438	CL.28438;AF:group7:29434200:29434755-29442595:29441504:29441881-29442595:+	CL.28438.2	CL.28438.5,CL.28438.2	A
CL.3690	CL.3690;AL:group1:50251416-50261896:50262548:50251416-50282256:50282888:+	CL.3690.3	CL.3690.1,CL.3690.3	A
CL.3690	CL.3690;AL:group1:50251416-50261896:50262548:50251416-50291481:50292078:+	CL.3690.3	CL.3690.3,CL.3690.2	A
CL.3690	CL.3690;AL:group1:50261793-50261896:50262548:50261793-50282256:50282888:+	CL.3690.9	CL.3690.4,CL.3690.9,CL.3690.5	A
CL.3690	CL.3690;AL:group1:50251416-50282256:50282888:50251416-50291481:50292078:+	CL.3690.1	CL.3690.1,CL.3690.2	A
CL.3690	CL.3690;AL:group1:50282153-50282256:50282888:50282153-50291481:50292078:+	CL.3690.6	CL.3690.6,CL.3690.12,CL.3690.11,CL.3690.14	A
CL.3690	CL.3690;AL:group1:50282153-50282256:50282888:50282153-50291481:50292078:+	CL.3690.11	CL.3690.6,CL.3690.12,CL.3690.11,CL.3690.14	A
CL.3690	CL.3690;AL:group1:50282153-50282256:50282888:50282153-50291481:50292078:+	CL.3690.12	CL.3690.6,CL.3690.12,CL.3690.11,CL.3690.14	A
CL.3690	CL.3690;AL:group1:50291378-50291481:50292078:50291378-50300561:50301222:+	evm.model.group1.2891	CL.3690.18,CL.3690.13,CL.3690.15,CL.3690.10,evm.model.group1.2891,CL.3690.16	A
CL.3690	CL.3690;AL:group1:50291378-50291481:50292078:50291378-50300561:50301222:+	CL.3690.10	CL.3690.18,CL.3690.13,CL.3690.15,CL.3690.10,evm.model.group1.2891,CL.3690.16	A
CL.3690	CL.3690;AL:group1:50291378-50291481:50292078:50291378-50300561:50301222:+	CL.3690.15	CL.3690.18,CL.3690.13,CL.3690.15,CL.3690.10,evm.model.group1.2891,CL.3690.16	A
CL.3690	CL.3690;AL:group1:50291378-50291481:50292078:50291378-50300561:50301222:+	CL.3690.16	CL.3690.18,CL.3690.13,CL.3690.15,CL.3690.10,evm.model.group1.2891,CL.3690.16	A
CL.6707	CL.6707;AL:group11:5102626-5103083:5103215:5102626-5103752:5103860:+	CL.6707.7	evm.model.group11.287,CL.6707.7,CL.6707.6	A
CL.6707	CL.6707;AL:group11:5102626-5103083:5103215:5102626-5103752:5103860:+	evm.model.group11.287	evm.model.group11.287,CL.6707.7,CL.6707.6	A
CL.8117	CL.8117;AL:group12:3732998-3733151:3733497:3732998-3733559:3733774:+	CL.8117.3	CL.8117.2,evm.model.group12.201,CL.8117.3	A
CL.14072	CL.14072;AL:group2:47010369-47010525:47010802:47010369-47010803:47012108:+	evm.model.group2.2363	CL.14072.5,CL.14072.2,evm.model.group2.2363,CL.14072.3,CL.14072.4	A
CL.13396	CL.13396;AL:group2:38075825:38076565-38078599:38077674:38077694-38078599:-	CL.13396.3	CL.13396.3,evm.model.group2.1836	A
CL.13827	CL.13827;AL:group2:43789648:43789689-43815693:43815132:43815438-43815693:-	evm.model.group2.2093	evm.model.group2.2093,CL.13827.4	A
CL.14105	CL.14105;AL:group2:47473673:47473676-47510196:47509563:47509963-47510196:-	evm.model.group2.2393	CL.14105.3,evm.model.group2.2393	A
CL.20512	CL.20512;AL:group4:35736449:35736810-35869961:35869521:35869743-35869961:-	evm.model.group4.1832	CL.20512.9,CL.20512.5,CL.20512.8,CL.20512.6,evm.model.group4.1832,CL.20512.7	A
CL.20512	CL.20512;AL:group4:35736449:35736810-35869961:35869550:35869743-35869961:-	evm.model.group4.1832	CL.20512.10,evm.model.group4.1832	A
CL.25040	CL.25040;AL:group6:21122581-21123010:21123015:21122581-21123016:21124416:+	evm.model.group6.906	evm.model.group6.906,CL.25040.4	A
CL.25652	CL.25652;AL:group6:28200584-28200763:28201002:28200584-28201003:28202375:+	evm.model.group6.1362	evm.model.group6.1362,CL.25652.2	A
CL.26751	CL.26751;AL:group7:8280004:8280045-8280580:8280125:8280374-8280580:-	CL.26751.1	CL.26751.1,CL.26751.2	A
CL.26751	CL.26751;AL:group7:8280004:8280045-8280580:8280162:8280452-8280580:-	CL.26751.1	CL.26751.3,CL.26751.1	A
CL.28550	CL.28550;AL:group7:30448860:30449219-30484944:30484143:30484800-30484944:-	CL.28550.3	CL.28550.5,CL.28550.3,CL.28550.11,CL.28550.10	A
CL.28550	CL.28550;AL:group7:30448860:30449219-30484944:30484143:30484800-30484944:-	CL.28550.5	CL.28550.5,CL.28550.3,CL.28550.11,CL.28550.10	A
CL.28550	CL.28550;AL:group7:30448860:30449219-30484944:30484144:30484800-30484944:-	CL.28550.3	CL.28550.5,CL.28550.3,CL.28550.12	A
CL.28550	CL.28550;AL:group7:30448860:30449219-30484944:30484144:30484800-30484944:-	CL.28550.5	CL.28550.5,CL.28550.3,CL.28550.12	A
CL.28550	CL.28550;AL:group7:30448860:30449219-30484944:30484170:30484800-30484944:-	CL.28550.3	CL.28550.5,CL.28550.3,CL.28550.13	A
CL.28550	CL.28550;AL:group7:30448860:30449219-30484944:30484170:30484800-30484944:-	CL.28550.5	CL.28550.5,CL.28550.3,CL.28550.13	A
CL.28629	CL.28629;AL:group7:31713677:31713787-31714025:31713833:31713905-31714025:-	CL.28629.3	CL.28629.3,evm.model.group7.1750	A
CL.28934	CL.28934;AL:group7:35862678:35862806-35878945:35878100:35878816-35878945:-	CL.28934.1	CL.28934.1,CL.28934.2	A
CL.28934	CL.28934;AL:group7:35862678:35862806-35878945:35878580:35878816-35878945:-	CL.28934.1	CL.28934.1,evm.model.group7.1890	A
CL.29855	CL.29855;AL:group8:12329104:12329776-12330606:12329809:12330279-12330606:-	CL.29855.2	CL.29855.2,CL.29855.5	A
CL.32750	CL.32750;AL:group9:19657608-19657734:19658084:19657608-19658085:19659496:+	evm.model.group9.1030	CL.32750.3,evm.model.group9.1030	A
CL.3690	CL.3690;MX:group1:50251126-50251285:50251416-50261896:50251126-50261662:50261793-50261896:+	CL.3690.3	CL.3690.4,CL.3690.3	A
CL.3690	CL.3690;MX:group1:50251126-50251285:50251416-50282256:50251126-50261662:50261793-50282256:+	CL.3690.1	CL.3690.1,CL.3690.5	A
CL.3690	CL.3690;MX:group1:50251126-50251285:50251416-50282256:50251126-50282022:50282153-50282256:+	CL.3690.1	CL.3690.6,CL.3690.1	A
CL.3690	CL.3690;MX:group1:50251126-50261662:50261793-50282256:50251126-50282022:50282153-50282256:+	CL.3690.5	CL.3690.6,CL.3690.5	A
CL.3690	CL.3690;MX:group1:50251126-50251285:50251416-50291481:50251126-50291247:50291378-50291481:+	CL.3690.2	evm.model.group1.2891,CL.3690.2	A
CL.3690	CL.3690;MX:group1:50281797-50282022:50282153-50291481:50281797-50291247:50291378-50291481:+	CL.3690.14	CL.3690.15,CL.3690.14	A
CL.20512	CL.20512;MX:group4:35870814-35871049:35871257-35922223:35870814-35920904:35921112-35922223:-	CL.20512.9	CL.20512.10,CL.20512.9	A
CL.862	CL.862;RI:group1:11173756:11173839-11174189:11174346:+	CL.862.1	CL.862.5,CL.862.1	A
CL.862	CL.862;RI:group1:11173756:11173839-11174148:11174346:+	CL.862.1	CL.862.3,CL.862.1	A
CL.862	CL.862;RI:group1:11175705:11175902-11176002:11176420:+	CL.862.1	CL.862.5,CL.862.4,evm.model.group1.721,CL.862.3,CL.862.1	A
CL.4100	CL.4100;RI:group1:54722303:54722409-54722537:54723286:+	CL.4100.1	CL.4100.1,evm.model.group1.3136	A
CL.4616	CL.4616;RI:group1:60743328:60744615-60744835:60744849:+	CL.4616.3	CL.4616.3,evm.model.group1.3461	A
CL.4616	CL.4616;RI:group1:60747636:60747675-60747978:60748040:+	CL.4616.6	CL.4616.6,evm.model.group1.3462	A
CL.1013	CL.1013;RI:group1:13179376:13179409-13179716:13180474:-	CL.1013.2	evm.model.group1.812,CL.1013.2	A
CL.2026	CL.2026;RI:group1:27563067:27563081-27563231:27563370:-	CL.2026.1	CL.2026.5,CL.2026.3,CL.2026.2,evm.model.group1.1798,CL.2026.1	A
CL.2026	CL.2026;RI:group1:27563067:27563081-27563231:27563370:-	CL.2026.2	CL.2026.5,CL.2026.3,CL.2026.2,evm.model.group1.1798,CL.2026.1	A
CL.2026	CL.2026;RI:group1:27563067:27563081-27563231:27563370:-	CL.2026.3	CL.2026.5,CL.2026.3,CL.2026.2,evm.model.group1.1798,CL.2026.1	A
CL.5538	CL.5538;RI:group10:10793721:10793909-10794048:10794360:-	CL.5538.2	CL.5538.2,evm.model.group10.765,CL.5538.1	A
CL.5803	CL.5803;RI:group10:14758029:14758247-14758448:14758883:-	CL.5803.1	evm.model.group10.966,CL.5803.4,CL.5803.3,CL.5803.2,CL.5803.1	A
CL.5803	CL.5803;RI:group10:14758029:14758247-14758448:14758883:-	CL.5803.3	evm.model.group10.966,CL.5803.4,CL.5803.3,CL.5803.2,CL.5803.1	A
CL.4905	CL.4905;RI:group10:1694653:1695310-1695490:1695829:+	CL.4905.1	CL.4905.2,CL.4905.1	A
CL.6707	CL.6707;RI:group11:5101937:5102119-5102256:5102324:+	CL.6707.5	evm.model.group11.287,CL.6707.13,CL.6707.7,CL.6707.11,CL.6707.6,CL.6707.3,CL.6707.5	A
CL.6707	CL.6707;RI:group11:5101937:5102119-5102256:5102324:+	CL.6707.7	evm.model.group11.287,CL.6707.13,CL.6707.7,CL.6707.11,CL.6707.6,CL.6707.3,CL.6707.5	A
CL.6707	CL.6707;RI:group11:5101937:5102119-5102256:5102324:+	CL.6707.6	evm.model.group11.287,CL.6707.13,CL.6707.7,CL.6707.11,CL.6707.6,CL.6707.3,CL.6707.5	A
CL.6707	CL.6707;RI:group11:5101937:5102119-5102256:5102324:+	CL.6707.11	evm.model.group11.287,CL.6707.13,CL.6707.7,CL.6707.11,CL.6707.6,CL.6707.3,CL.6707.5	A
CL.6707	CL.6707;RI:group11:5101937:5102119-5102256:5102324:+	CL.6707.13	evm.model.group11.287,CL.6707.13,CL.6707.7,CL.6707.11,CL.6707.6,CL.6707.3,CL.6707.5	A
CL.7121	CL.7121;RI:group11:9838939:9838988-9839119:9839248:+	CL.7121.10	CL.7121.8,CL.7121.6,evm.model.group11.581,CL.7121.1,CL.7121.10,CL.7121.9,CL.7121.5	A
CL.7131	CL.7131;RI:group11:10175415:10175649-10175775:10175834:+	CL.7131.3	CL.7131.1,CL.7131.2,evm.model.group11.584,CL.7131.3	A
CL.7998	CL.7998;RI:group12:2011395:2011418-2011501:2011588:+	CL.7998.8	CL.7998.8,CL.7998.9,evm.model.group12.147,CL.7998.4,CL.7998.2	A
CL.7998	CL.7998;RI:group12:2011395:2011418-2011501:2011588:+	CL.7998.9	CL.7998.8,CL.7998.9,evm.model.group12.147,CL.7998.4,CL.7998.2	A
CL.7998	CL.7998;RI:group12:2014577:2014588-2014668:2014692:+	CL.7998.8	CL.7998.8,evm.model.group12.147,CL.7998.9	A
CL.7998	CL.7998;RI:group12:2014577:2014588-2014668:2014692:+	CL.7998.9	CL.7998.8,evm.model.group12.147,CL.7998.9	A
CL.9000	CL.9000;RI:group12:15252001:15252306-15252473:15252545:+	CL.9000.5	CL.9000.4,CL.9000.6,CL.9000.5	A
CL.8035	CL.8035;RI:group12:2437969:2438025-2438140:2438373:-	CL.8035.2	evm.model.group12.166,CL.8035.2	A
CL.12303	CL.12303;RI:group2:22568916:22569150-22569276:22569335:+	CL.12303.3	CL.12303.3,CL.12303.2,CL.12303.1,evm.model.group2.1128	A
CL.14072	CL.14072;RI:group2:47009130:47009662-47009803:47009992:+	CL.14072.3	CL.14072.4,CL.14072.3	A
CL.14072	CL.14072;RI:group2:47009803:47009817-47009920:47009992:+	CL.14072.4	CL.14072.4,CL.14072.6,evm.model.group2.2363,CL.14072.5	A
CL.14072	CL.14072;RI:group2:47009803:47009817-47009920:47009992:+	CL.14072.5	CL.14072.4,CL.14072.6,evm.model.group2.2363,CL.14072.5	A
CL.13396	CL.13396;RI:group2:38078599:38081378-38081547:38082944:-	CL.13396.1	CL.13396.2,evm.model.group2.1836,CL.13396.4,CL.13396.1,CL.13396.3	A
CL.13396	CL.13396;RI:group2:38078599:38081378-38081547:38082944:-	CL.13396.2	CL.13396.2,evm.model.group2.1836,CL.13396.4,CL.13396.1,CL.13396.3	A
CL.13396	CL.13396;RI:group2:38078599:38081378-38081547:38082944:-	CL.13396.3	CL.13396.2,evm.model.group2.1836,CL.13396.4,CL.13396.1,CL.13396.3	A
CL.13396	CL.13396;RI:group2:38078599:38081378-38081547:38082944:-	CL.13396.4	CL.13396.2,evm.model.group2.1836,CL.13396.4,CL.13396.1,CL.13396.3	A
CL.13939	CL.13939;RI:group2:45430258:45430289-45430565:45431443:-	CL.13939.2	evm.model.group2.2249,CL.13939.2	A
CL.16775	CL.16775;RI:group3:32098933:32099106-32099249:32099431:+	CL.16775.3	CL.16775.3,evm.model.group3.2166	A
CL.15697	CL.15697;RI:group3:18090341:18090488-18090619:18090863:-	CL.15697.3	CL.15697.3,CL.15697.1,evm.model.group3.1167	A
CL.15697	CL.15697;RI:group3:18089502:18089611-18089798:18089863:-	CL.15697.2	CL.15697.3,CL.15697.2,CL.15697.1	A
CL.15697	CL.15697;RI:group3:18089502:18089611-18089798:18089863:-	CL.15697.3	CL.15697.3,CL.15697.2,CL.15697.1	A
CL.15697	CL.15697;RI:group3:18089502:18089611-18089819:18089863:-	CL.15697.2	CL.15697.3,CL.15697.2,evm.model.group3.1167	A
CL.15697	CL.15697;RI:group3:18089502:18089611-18089819:18089863:-	CL.15697.3	CL.15697.3,CL.15697.2,evm.model.group3.1167	A
CL.15697	CL.15697;RI:group3:18089998:18090148-18090341:18090863:-	CL.15697.2	CL.15697.3,CL.15697.1,CL.15697.2	A
CL.18585	CL.18585;RI:group4:10369241:10371045-10371206:10371245:-	CL.18585.2	CL.18585.2,CL.18585.3	A
CL.18585	CL.18585;RI:group4:10372645:10372695-10373336:10373637:-	CL.18585.5	CL.18585.3,CL.18585.5	A
CL.20512	CL.20512;RI:group4:35872368:35872880-35873332:35873769:-	CL.20512.5	CL.20512.5,CL.20512.7	A
CL.18446	CL.18446;RI:group4:8597217:8597706-8597829:8597893:+	CL.18446.3	CL.18446.3,evm.model.group4.493	A
CL.22122	CL.22122;RI:group5:19914448:19914486-19914583:19914608:+	CL.22122.3	CL.22122.3,CL.22122.4,evm.model.group5.846	A
CL.22122	CL.22122;RI:group5:19914448:19914486-19914583:19914608:+	CL.22122.4	CL.22122.3,CL.22122.4,evm.model.group5.846	A
CL.22122	CL.22122;RI:group5:19915043:19915100-19915240:19915712:+	CL.22122.4	CL.22122.3,CL.22122.4	A
CL.22730	CL.22730;RI:group5:27011735:27011902-27012034:27012139:-	evm.model.group5.1388	evm.model.group5.1388,CL.22730.2	A
CL.24535	CL.24535;RI:group6:14629961:14630053-14630224:14633109:-	CL.24535.1	CL.24535.6,CL.24535.5,CL.24535.1,CL.24535.7,CL.24535.2	A
CL.24535	CL.24535;RI:group6:14629961:14630053-14630224:14633109:-	CL.24535.2	CL.24535.6,CL.24535.5,CL.24535.1,CL.24535.7,CL.24535.2	A
CL.24535	CL.24535;RI:group6:14629961:14630040-14630224:14633109:-	CL.24535.1	CL.24535.8,CL.24535.3,CL.24535.1,CL.24535.2,CL.24535.4	A
CL.24535	CL.24535;RI:group6:14629961:14630040-14630224:14633109:-	CL.24535.2	CL.24535.8,CL.24535.3,CL.24535.1,CL.24535.2,CL.24535.4	A
CL.25296	CL.25296;RI:group6:23750014:23750282-23750542:23750612:-	CL.25296.1	CL.25296.2,CL.25296.1	A
CL.25350	CL.25350;RI:group6:24335433:24335530-24335649:24335689:-	CL.25350.5	CL.25350.1,CL.25350.6,CL.25350.4,CL.25350.5,CL.25350.9,CL.25350.2,CL.25350.3	A
CL.25350	CL.25350;RI:group6:24338500:24338563-24338671:24339443:-	CL.25350.3	CL.25350.1,CL.25350.7,CL.25350.5,CL.25350.2,CL.25350.10,CL.25350.3	A
CL.25350	CL.25350;RI:group6:24338500:24338563-24338671:24339443:-	CL.25350.5	CL.25350.1,CL.25350.7,CL.25350.5,CL.25350.2,CL.25350.10,CL.25350.3	A
CL.25350	CL.25350;RI:group6:24338500:24338563-24338671:24339443:-	CL.25350.7	CL.25350.1,CL.25350.7,CL.25350.5,CL.25350.2,CL.25350.10,CL.25350.3	A
CL.24607	CL.24607;RI:group6:15866810:15866855-15866953:15867787:+	CL.24607.2	CL.24607.5,CL.24607.2,CL.24607.4,CL.24607.1,evm.model.group6.624	A
CL.24607	CL.24607;RI:group6:15866810:15866855-15866953:15867787:+	CL.24607.4	CL.24607.5,CL.24607.2,CL.24607.4,CL.24607.1,evm.model.group6.624	A
CL.27105	CL.27105;RI:group7:12659865:12660050-12660137:12660341:-	CL.27105.5	evm.model.group7.714,CL.27105.5	A
CL.27948	CL.27948;RI:group7:22831223:22831330-22831576:22832597:-	CL.27948.2	CL.27948.1,CL.27948.2,evm.model.group7.1245	A
CL.28550	CL.28550;RI:group7:30485847:30486065-30487105:30487474:-	CL.28550.4	CL.28550.4,CL.28550.5,CL.28550.12,CL.28550.13,CL.28550.3	A
CL.28550	CL.28550;RI:group7:30456461:30456532-30456664:30456775:-	CL.28550.7	CL.28550.7,CL.28550.8,CL.28550.2	A
CL.28629	CL.28629;RI:group7:31714025:31714046-31714164:31714969:-	CL.28629.3	CL.28629.2,CL.28629.3,evm.model.group7.1750	A
CL.30430	CL.30430;RI:group8:19974493:19974891-19975276:19975482:+	CL.30430.1	CL.30430.1,CL.30430.3	A
CL.29855	CL.29855;RI:group8:12330606:12330797-12331014:12331760:-	CL.29855.1	CL.29855.2,CL.29855.5,CL.29855.3,CL.29855.1	A
CL.29855	CL.29855;RI:group8:12330606:12330797-12331014:12331760:-	CL.29855.2	CL.29855.2,CL.29855.5,CL.29855.3,CL.29855.1	A
CL.30696	CL.30696;RI:group8:24358214:24358229-24358327:24358366:-	CL.30696.1	CL.30696.1,evm.model.group8.1291	A
CL.30892	CL.30892;RI:group8:26732821:26732874-26732965:26733006:-	CL.30892.3	evm.model.group8.1398,CL.30892.3	A
CL.31002	CL.31002;RI:group8:27889836:27889998-27890139:27891049:-	CL.31002.2	CL.31002.2,evm.model.group8.1435	A
CL.32569	CL.32569;RI:group9:17373375:17373414-17373759:17374006:-	CL.32569.2	CL.32569.3,evm.model.group9.857,CL.32569.2	A
CL.32569	CL.32569;RI:group9:17373375:17373414-17373759:17374006:-	CL.32569.3	CL.32569.3,evm.model.group9.857,CL.32569.2	A
CL.31468	CL.31468;RI:group9:3590539:3591190-3591358:3592728:+	CL.31468.1	evm.model.group9.94,CL.31468.3,CL.31468.2,CL.31468.1	A
CL.31468	CL.31468;RI:group9:3590539:3591190-3591358:3592728:+	CL.31468.2	evm.model.group9.94,CL.31468.3,CL.31468.2,CL.31468.1	A
CL.31468	CL.31468;RI:group9:3590539:3591190-3591358:3592728:+	CL.31468.3	evm.model.group9.94,CL.31468.3,CL.31468.2,CL.31468.1	A
CL.33222	CL.33222;RI:utg1661_840873_1372191__:391192:391291-391471:391579:+	CL.33222.2	evm.model.utg1661_840873_1372191__.18,CL.33222.2,CL.33222.5,CL.33222.4	A
CL.33222	CL.33222;RI:utg1661_840873_1372191__:391192:391291-391471:391579:+	CL.33222.4	evm.model.utg1661_840873_1372191__.18,CL.33222.2,CL.33222.5,CL.33222.4	A
CL.33222	CL.33222;RI:utg1661_840873_1372191__:391192:391291-391471:391579:+	CL.33222.5	evm.model.utg1661_840873_1372191__.18,CL.33222.2,CL.33222.5,CL.33222.4	A
CL.33222	CL.33222;RI:utg1661_840873_1372191__:391713:391781-391909:392893:+	CL.33222.2	CL.33222.2,CL.33222.5,CL.33222.4	A
CL.33222	CL.33222;RI:utg1661_840873_1372191__:391192:391579-391713:391781:+	CL.33222.3	CL.33222.3,CL.33222.5,CL.33222.4	A
CL.34003	CL.34003;RI:utg548_230440_521065__:227998:228104-228331:228403:+	CL.34003.1	CL.34003.2,evm.model.utg548_230440_521065__.9,CL.34003.1	A
CL.34003	CL.34003;RI:utg548_230440_521065__:227998:228178-228305:228403:+	CL.34003.1	CL.34003.2,CL.34003.3,CL.34003.1	A
CL.34003	CL.34003;RI:utg548_230440_521065__:232843:233140-233418:233909:+	CL.34003.9	CL.34003.8,CL.34003.9	A
CL.34669	CL.34669;RI:utg7713_1_267813__:74283:74353-74476:74494:+	CL.34669.4	evm.model.utg7713_1_267813__.6,CL.34669.7,CL.34669.5,CL.34669.2,CL.34669.6,CL.34669.4,CL.34669.1	A
CL.34669	CL.34669;RI:utg7713_1_267813__:74283:74353-74476:74494:+	CL.34669.5	evm.model.utg7713_1_267813__.6,CL.34669.7,CL.34669.5,CL.34669.2,CL.34669.6,CL.34669.4,CL.34669.1	A
CL.34669	CL.34669;RI:utg7713_1_267813__:74283:74353-74476:74494:+	CL.34669.7	evm.model.utg7713_1_267813__.6,CL.34669.7,CL.34669.5,CL.34669.2,CL.34669.6,CL.34669.4,CL.34669.1	A
CL.34669	CL.34669;RI:utg7713_1_267813__:69779:71259-71482:73960:+	CL.34669.4	CL.34669.4,CL.34669.5	A
CL.3340	CL.3340;SE:group1:45272690-45272818:45273070-45273746:+	CL.3340.2	CL.3340.2,CL.3340.1	A
CL.4616	CL.4616;SE:group1:60742510-60742784:60742817-60743328:+	evm.model.group1.3461	CL.4616.3,evm.model.group1.3461	A
CL.3506	CL.3506;SE:group1:47388980-47389128:47389192-47389359:-	evm.model.group1.2805	evm.model.group1.2805,CL.3506.3	A
CL.4865	CL.4865;SE:group10:1182316-1182515:1182570-1183331:-	CL.4865.9	CL.4865.9,CL.4865.2	A
CL.6707	CL.6707;SE:group11:5098976-5100803:5100960-5101749:+	CL.6707.1	CL.6707.1,CL.6707.4,CL.6707.3	A
CL.6707	CL.6707;SE:group11:5098976-5100803:5100960-5101749:+	CL.6707.3	CL.6707.1,CL.6707.4,CL.6707.3	A
CL.6707	CL.6707;SE:group11:5098976-5100813:5100960-5101749:+	CL.6707.2	CL.6707.4,CL.6707.2	A
CL.6707	CL.6707;SE:group11:5102626-5103083:5103215-5103752:+	CL.6707.3	CL.6707.6,CL.6707.3	A
CL.7121	CL.7121;SE:group11:9827686-9827828:9827927-9831315:+	CL.7121.3	CL.7121.2,CL.7121.3,CL.7121.1,evm.model.group11.580	A
CL.11521	CL.11521;SE:group2:12940228-12940752:12940899-12941447:+	evm.model.group2.575	CL.11521.1,evm.model.group2.575,CL.11521.2	A
CL.11521	CL.11521;SE:group2:12940228-12940752:12940899-12941447:+	CL.11521.2	CL.11521.1,evm.model.group2.575,CL.11521.2	A
CL.10857	CL.10857;SE:group2:3302358-3303003:3303050-3303397:-	evm.model.group2.99	CL.10857.1,CL.10857.4,evm.model.group2.99	A
CL.13396	CL.13396;SE:group2:38076565-38077092:38077144-38077511:-	CL.13396.1	evm.model.group2.1835,CL.13396.5,CL.13396.1	A
CL.13396	CL.13396;SE:group2:38076565-38077092:38077144-38077511:-	evm.model.group2.1835	evm.model.group2.1835,CL.13396.5,CL.13396.1	A
CL.13396	CL.13396;SE:group2:38077144-38077511:38077694-38078599:-	CL.13396.1	CL.13396.2,CL.13396.1	A
CL.13396	CL.13396;SE:group2:38076565-38077092:38077144-38078599:-	CL.13396.2	CL.13396.3,CL.13396.2	A
CL.13396	CL.13396;SE:group2:38077144-38077627:38077694-38078599:-	CL.13396.4	CL.13396.2,CL.13396.4	A
CL.13827	CL.13827;SE:group2:43791286-43791421:43791485-43791718:-	CL.13827.1	CL.13827.1,CL.13827.2	A
CL.15607	CL.15607;SE:group3:17055322-17055456:17055495-17055616:-	evm.model.group3.1124	evm.model.group3.1124,CL.15607.3,CL.15607.1,CL.15607.2	A
CL.18585	CL.18585;SE:group4:10372183-10372645:10372695-10373336:-	CL.18585.3	CL.18585.4,CL.18585.3	A
CL.24535	CL.24535;SE:group6:14629576-14629721:14629858-14629961:-	CL.24535.1	CL.24535.8,CL.24535.3,CL.24535.6,CL.24535.1,CL.24535.7	A
CL.24535	CL.24535;SE:group6:14629576-14629721:14629858-14629961:-	CL.24535.3	CL.24535.8,CL.24535.3,CL.24535.6,CL.24535.1,CL.24535.7	A
CL.24535	CL.24535;SE:group6:14629576-14629721:14629858-14629961:-	CL.24535.7	CL.24535.8,CL.24535.3,CL.24535.6,CL.24535.1,CL.24535.7	A
CL.24535	CL.24535;SE:group6:14629576-14629706:14629858-14629961:-	CL.24535.2	CL.24535.8,CL.24535.6,CL.24535.5,CL.24535.2,CL.24535.4	A
CL.24535	CL.24535;SE:group6:14629576-14629706:14629858-14629961:-	CL.24535.4	CL.24535.8,CL.24535.6,CL.24535.5,CL.24535.2,CL.24535.4	A
CL.25350	CL.25350;SE:group6:24336487-24336596:24336647-24336863:-	CL.25350.3	CL.25350.7,CL.25350.5,evm.model.group6.1033,CL.25350.10,CL.25350.2,CL.25350.9,CL.25350.3	A
CL.25350	CL.25350;SE:group6:24336487-24336596:24336647-24336863:-	CL.25350.7	CL.25350.7,CL.25350.5,evm.model.group6.1033,CL.25350.10,CL.25350.2,CL.25350.9,CL.25350.3	A
CL.25350	CL.25350;SE:group6:24336487-24336596:24336647-24336863:-	evm.model.group6.1033	CL.25350.7,CL.25350.5,evm.model.group6.1033,CL.25350.10,CL.25350.2,CL.25350.9,CL.25350.3	A
CL.25350	CL.25350;SE:group6:24336487-24336596:24336647-24336863:-	CL.25350.10	CL.25350.7,CL.25350.5,evm.model.group6.1033,CL.25350.10,CL.25350.2,CL.25350.9,CL.25350.3	A
CL.25350	CL.25350;SE:group6:24335530-24335649:24335689-24335831:-	CL.25350.6	CL.25350.6,CL.25350.4,CL.25350.7,CL.25350.9,evm.model.group6.1033,CL.25350.10,CL.25350.3	A
CL.25350	CL.25350;SE:group6:24335530-24335649:24335689-24335831:-	CL.25350.3	CL.25350.6,CL.25350.4,CL.25350.7,CL.25350.9,evm.model.group6.1033,CL.25350.10,CL.25350.3	A
CL.25350	CL.25350;SE:group6:24335530-24335649:24335689-24335831:-	CL.25350.9	CL.25350.6,CL.25350.4,CL.25350.7,CL.25350.9,evm.model.group6.1033,CL.25350.10,CL.25350.3	A
CL.25350	CL.25350;SE:group6:24335530-24335649:24335689-24335831:-	evm.model.group6.1033	CL.25350.6,CL.25350.4,CL.25350.7,CL.25350.9,evm.model.group6.1033,CL.25350.10,CL.25350.3	A
CL.25350	CL.25350;SE:group6:24335530-24335649:24335689-24335831:-	CL.25350.10	CL.25350.6,CL.25350.4,CL.25350.7,CL.25350.9,evm.model.group6.1033,CL.25350.10,CL.25350.3	A
CL.25350	CL.25350;SE:group6:24336487-24336863:24336964-24337103:-	CL.25350.9	CL.25350.1,CL.25350.9	A
CL.24445	CL.24445;SE:group6:13188717-13189406:13189525-13189898:+	CL.24445.2	CL.24445.2,CL.24445.1,evm.model.group6.546	A
CL.24445	CL.24445;SE:group6:13188717-13189406:13189525-13189898:+	evm.model.group6.546	CL.24445.2,CL.24445.1,evm.model.group6.546	A
CL.26213	CL.26213;SE:group7:987375-988058:988296-988424:-	CL.26213.2	CL.26213.1,CL.26213.2	A
CL.29473	CL.29473;SE:group8:7011466-7011641:7011716-7011907:-	evm.model.group8.334	evm.model.group8.334,CL.29473.3	A
CL.34003	CL.34003;SE:utg548_230440_521065__:227266-227679:227769-227998:+	CL.34003.1	CL.34003.2,CL.34003.3,CL.34003.1	A
