# Supplementary material for: Epitranscriptomic and expression profiling in Riccia fluitans across diverse environmental conditions
Source: Comput Struct Biotechnol J. 2025 Oct 2;27:4232–45. doi: 10.1016/j.csbj.2025.10.002 (PMC12513226; doi:10.1016/j.csbj.2025.10.002)
Supplement: Supplementary file 2 — Supplementary material [file mmc2.zip › Supplementary materials/Table S30.xlsx]

## Sheet: Table S30
Table S30. GC analysis in water transcripts with m6A and A
riccia_transcript_id	GROUP	GC
CL.1013.2	A WATER	50.8557
CL.10569.2	A WATER	44.177
CL.10857.1	A WATER	48.4737
CL.11521.2	A WATER	46.2084
CL.12024.3	A WATER	47.9457
CL.12303.3	A WATER	47.3803
CL.13396.1	A WATER	48.0278
CL.13396.2	A WATER	47.9961
CL.13396.3	A WATER	48.0637
CL.13396.4	A WATER	48.2463
CL.13827.1	A WATER	47.5641
CL.13827.2	A WATER	47.5388
CL.13939.2	A WATER	43.0424
CL.14072.2	A WATER	45.9757
CL.14072.3	A WATER	46.368
CL.14072.4	A WATER	46.3641
CL.14072.5	A WATER	46.0429
CL.14072.7	A WATER	46.5875
CL.14072.8	A WATER	47.0754
CL.14200.1	A WATER	47.4329
CL.15001.2	A WATER	46.2803
CL.15697.2	A WATER	47.1113
CL.15697.3	A WATER	48.0724
CL.16775.3	A WATER	48.949
CL.16775.4	A WATER	49.2891
CL.16775.5	A WATER	47.9381
CL.17345.2	A WATER	42.6654
CL.18446.3	A WATER	46.3636
CL.18585.13	A WATER	44.3
CL.18585.2	A WATER	44.4929
CL.18585.3	A WATER	45.7634
CL.18585.4	A WATER	46.189
CL.18585.5	A WATER	44.7311
CL.18585.6	A WATER	46.7801
CL.18822.2	A WATER	46.233
CL.19287.6	A WATER	48.6601
CL.20122.2	A WATER	44.3656
CL.2026.1	A WATER	49.2411
CL.2026.2	A WATER	50.071
CL.2026.3	A WATER	51.0518
CL.20512.10	A WATER	46.4764
CL.20512.5	A WATER	45.709
CL.20512.6	A WATER	45.3279
CL.20512.7	A WATER	47.1353
CL.20512.8	A WATER	46.0829
CL.20512.9	A WATER	48.1203
CL.22067.2	A WATER	44.1801
CL.22122.3	A WATER	48.7976
CL.22122.4	A WATER	47.5292
CL.2274.4	A WATER	48.6367
CL.22745.2	A WATER	44.0638
CL.23326.2	A WATER	42.817
CL.23805.4	A WATER	42.2454
CL.24445.2	A WATER	48.798
CL.24535.1	A WATER	46.6542
CL.24535.2	A WATER	46.6809
CL.24535.3	A WATER	46.8055
CL.24535.4	A WATER	46.833
CL.24535.6	A WATER	46.9078
CL.24535.7	A WATER	46.8294
CL.24535.8	A WATER	46.8796
CL.24607.2	A WATER	48.7687
CL.24607.4	A WATER	47.5223
CL.25040.1	A WATER	48.173
CL.25040.4	A WATER	45.8061
CL.25233.1	A WATER	46.9672
CL.25296.1	A WATER	46.7144
CL.25296.2	A WATER	47.3759
CL.25350.10	A WATER	45.6989
CL.25350.12	A WATER	48.5366
CL.25350.3	A WATER	45.9761
CL.25350.5	A WATER	45.0387
CL.25350.6	A WATER	44.7331
CL.25350.7	A WATER	45.9552
CL.25350.9	A WATER	46.9484
CL.25802.2	A WATER	47.7402
CL.26213.2	A WATER	46.3846
CL.26213.4	A WATER	48.2993
CL.26751.1	A WATER	49.4505
CL.26751.2	A WATER	46.3905
CL.26856.4	A WATER	51.6129
CL.2700.2	A WATER	47.1642
CL.27105.4	A WATER	47.7784
CL.27105.5	A WATER	48.9032
CL.27105.6	A WATER	49.0107
CL.27105.8	A WATER	43.6647
CL.27948.2	A WATER	47.8027
CL.28438.2	A WATER	47.0835
CL.28438.4	A WATER	46.6222
CL.28438.5	A WATER	46.594
CL.28550.14	A WATER	45.8725
CL.28550.15	A WATER	41.4286
CL.28550.16	A WATER	39.9203
CL.28550.2	A WATER	43.7101
CL.28550.3	A WATER	46.148
CL.28550.4	A WATER	44.1516
CL.28550.5	A WATER	45.7163
CL.28550.6	A WATER	41.6941
CL.28550.7	A WATER	43.3713
CL.28550.8	A WATER	45.0789
CL.28550.9	A WATER	43.6053
CL.28629.3	A WATER	52.4621
CL.28934.1	A WATER	54.9168
CL.28959.3	A WATER	53.6552
CL.29855.1	A WATER	47.4903
CL.29855.2	A WATER	48.9606
CL.29855.3	A WATER	47.6722
CL.29855.5	A WATER	49.7163
CL.30.3	A WATER	48.7044
CL.30430.1	A WATER	47.9592
CL.30696.1	A WATER	45.241
CL.30892.3	A WATER	46.299
CL.31002.2	A WATER	48.7532
CL.31447.5	A WATER	47.3953
CL.31468.1	A WATER	44.3623
CL.31468.2	A WATER	44.2491
CL.31468.3	A WATER	44.1462
CL.31874.3	A WATER	48.5456
CL.32525.1	A WATER	44.2958
CL.32569.2	A WATER	49.3466
CL.32569.3	A WATER	49.227
CL.33222.2	A WATER	41.5326
CL.33222.3	A WATER	43.7583
CL.33222.4	A WATER	43.6865
CL.33222.5	A WATER	43.4845
CL.3340.2	A WATER	46.646
CL.33437.1	A WATER	44.3206
CL.33437.3	A WATER	44.9847
CL.33437.4	A WATER	42.0816
CL.3372.4	A WATER	46.8922
CL.33806.2	A WATER	52.0312
CL.33806.3	A WATER	51.8732
CL.34003.1	A WATER	47.0359
CL.34003.3	A WATER	47.11
CL.34003.8	A WATER	45.3608
CL.34003.9	A WATER	44.1385
CL.34043.2	A WATER	51.4628
CL.34313.1	A WATER	39.2581
CL.34669.4	A WATER	47.3733
CL.34669.5	A WATER	47.2794
CL.34669.7	A WATER	47.2429
CL.34719.2	A WATER	45.8462
CL.3690.1	A WATER	50.3232
CL.3690.10	A WATER	50
CL.3690.11	A WATER	49.851
CL.3690.12	A WATER	49.8024
CL.3690.14	A WATER	49.8465
CL.3690.15	A WATER	49.9487
CL.3690.16	A WATER	50.359
CL.3690.2	A WATER	50.3817
CL.3690.3	A WATER	50.2267
CL.3690.5	A WATER	50.2356
CL.3690.6	A WATER	50.4314
CL.3690.9	A WATER	49.757
CL.4100.1	A WATER	45.4013
CL.4580.2	A WATER	44.8841
CL.4616.3	A WATER	48.381
CL.4616.4	A WATER	48.3848
CL.4616.5	A WATER	48.6765
CL.4616.6	A WATER	49.2742
CL.4865.2	A WATER	47.7597
CL.4865.3	A WATER	48.0021
CL.4865.5	A WATER	47.8528
CL.4865.6	A WATER	48.7775
CL.4865.7	A WATER	46.4677
CL.4865.8	A WATER	45.8609
CL.4865.9	A WATER	48.4421
CL.4905.1	A WATER	43.4573
CL.4905.2	A WATER	43.7799
CL.4905.3	A WATER	44.8102
CL.5052.3	A WATER	46.5098
CL.5086.3	A WATER	54.8485
CL.5538.2	A WATER	46.4629
CL.5803.1	A WATER	48.5416
CL.5803.3	A WATER	48.2704
CL.5803.4	A WATER	48.1241
CL.5803.5	A WATER	48.1802
CL.6028.2	A WATER	40.4181
CL.6028.3	A WATER	40.3343
CL.6053.4	A WATER	50.3904
CL.6230.2	A WATER	46.0915
CL.6667.2	A WATER	49.3014
CL.6707.1	A WATER	47.5237
CL.6707.10	A WATER	44.7106
CL.6707.11	A WATER	46.1282
CL.6707.13	A WATER	47.5655
CL.6707.2	A WATER	48.1771
CL.6707.3	A WATER	49.7315
CL.6707.4	A WATER	46.2595
CL.6707.5	A WATER	50.3106
CL.6707.6	A WATER	47.7383
CL.6707.7	A WATER	48.2464
CL.6707.8	A WATER	46.7378
CL.6707.9	A WATER	47.5248
CL.6799.1	A WATER	52.7655
CL.6799.2	A WATER	52.4379
CL.7086.2	A WATER	53.8248
CL.7121.1	A WATER	48.6689
CL.7121.10	A WATER	48.0962
CL.7121.3	A WATER	50.0692
CL.7121.5	A WATER	46.9548
CL.7121.6	A WATER	46.9825
CL.7121.7	A WATER	49.2576
CL.7121.8	A WATER	49.4242
CL.7121.9	A WATER	46.8564
CL.7131.3	A WATER	47.838
CL.7825.1	A WATER	40.8723
CL.7950.2	A WATER	47.8802
CL.7998.3	A WATER	49.6345
CL.7998.5	A WATER	48.7132
CL.7998.6	A WATER	48.4571
CL.7998.7	A WATER	47.6118
CL.7998.8	A WATER	48.3344
CL.7998.9	A WATER	48.2646
CL.8035.2	A WATER	47.2304
CL.8117.2	A WATER	46.7641
CL.8117.3	A WATER	46.6667
CL.848.1	A WATER	46.1022
CL.862.1	A WATER	45.5487
CL.9000.10	A WATER	45.4228
CL.9000.4	A WATER	45.6783
CL.9000.5	A WATER	45.4956
CL.9000.6	A WATER	45.6867
CL.9000.8	A WATER	45.4108
CL.9000.9	A WATER	45.586
CL.905.3	A WATER	45.9215
CL.9439.3	A WATER	46.8424
CL.977.1	A WATER	40.839
evm.model.group1.1070	A WATER	49.3459
evm.model.group1.1171	A WATER	50.7246
evm.model.group1.123	A WATER	51.7637
evm.model.group1.1239	A WATER	52.536
evm.model.group1.1376	A WATER	50.3401
evm.model.group1.1484	A WATER	49.6245
evm.model.group1.1485	A WATER	47.6562
evm.model.group1.1486	A WATER	45.7692
evm.model.group1.1763	A WATER	51.1376
evm.model.group1.1773	A WATER	49.2786
evm.model.group1.1797	A WATER	51.954
evm.model.group1.1798	A WATER	50.9804
evm.model.group1.1815	A WATER	44.5841
evm.model.group1.1926	A WATER	48.5564
evm.model.group1.2002	A WATER	54.1985
evm.model.group1.2094	A WATER	46.938
evm.model.group1.2095	A WATER	50.2528
evm.model.group1.21	A WATER	50.2753
evm.model.group1.2199	A WATER	51.6196
evm.model.group1.2229	A WATER	48.1188
evm.model.group1.2230	A WATER	48.0519
evm.model.group1.2245	A WATER	51.9663
evm.model.group1.2246	A WATER	54.4355
evm.model.group1.2247	A WATER	47.8914
evm.model.group1.2268	A WATER	52.081
evm.model.group1.2348	A WATER	50.1745
evm.model.group1.2357	A WATER	48.7484
evm.model.group1.2373	A WATER	50.6048
evm.model.group1.2684	A WATER	50.7634
evm.model.group1.2722	A WATER	46.054
evm.model.group1.2768	A WATER	50.2874
evm.model.group1.2782	A WATER	49.1554
evm.model.group1.2805	A WATER	49.9457
evm.model.group1.2855	A WATER	50.938
evm.model.group1.2889	A WATER	46.7056
evm.model.group1.2891	A WATER	49.9452
evm.model.group1.3055	A WATER	48.6467
evm.model.group1.3139	A WATER	45.6669
evm.model.group1.3140	A WATER	49.0826
evm.model.group1.3267	A WATER	52.8389
evm.model.group1.3418	A WATER	51.7045
evm.model.group1.3444	A WATER	52.8926
evm.model.group1.3461	A WATER	51.4682
evm.model.group1.3462	A WATER	49.5447
evm.model.group1.3465	A WATER	50.1253
evm.model.group1.3505	A WATER	47.4976
evm.model.group1.720	A WATER	44.6735
evm.model.group1.812	A WATER	52.4033
evm.model.group1.857	A WATER	53.7525
evm.model.group10.1136	A WATER	50.2612
evm.model.group10.1255	A WATER	37.3319
evm.model.group10.1258	A WATER	48.69
evm.model.group10.1267	A WATER	48.4211
evm.model.group10.1314	A WATER	52.2491
evm.model.group10.1315	A WATER	39.6962
evm.model.group10.1372	A WATER	48.4992
evm.model.group10.185	A WATER	44.9671
evm.model.group10.384	A WATER	47.1772
evm.model.group10.400	A WATER	55.6956
evm.model.group10.406	A WATER	55.7851
evm.model.group10.407	A WATER	52
evm.model.group10.455	A WATER	51.9429
evm.model.group10.572	A WATER	50.0945
evm.model.group10.596	A WATER	50.252
evm.model.group10.689	A WATER	52.2176
evm.model.group10.690	A WATER	49.1228
evm.model.group10.765	A WATER	48.9242
evm.model.group10.771	A WATER	50.8172
evm.model.group10.772	A WATER	49.5189
evm.model.group10.965	A WATER	49.2398
evm.model.group10.966	A WATER	49.037
evm.model.group11.1003	A WATER	47.678
evm.model.group11.1004	A WATER	52.3903
evm.model.group11.1015	A WATER	50.032
evm.model.group11.1111	A WATER	47.8231
evm.model.group11.1118	A WATER	48.9104
evm.model.group11.1124	A WATER	48.3104
evm.model.group11.1125	A WATER	51.7367
evm.model.group11.1174	A WATER	48.564
evm.model.group11.254	A WATER	51.7483
evm.model.group11.257	A WATER	51.6461
evm.model.group11.265	A WATER	51.3449
evm.model.group11.287	A WATER	51.2681
evm.model.group11.338	A WATER	54.0946
evm.model.group11.423	A WATER	56.0364
evm.model.group11.467	A WATER	47.2941
evm.model.group11.580	A WATER	50.1193
evm.model.group11.581	A WATER	45.2849
evm.model.group11.584	A WATER	47.2372
evm.model.group11.712	A WATER	51.7844
evm.model.group11.719	A WATER	49.1218
evm.model.group11.729	A WATER	48.1613
evm.model.group11.734	A WATER	61.2121
evm.model.group11.798	A WATER	51.1325
evm.model.group12.1119	A WATER	45.6537
evm.model.group12.1120	A WATER	47.8469
evm.model.group12.113	A WATER	48.9346
evm.model.group12.123	A WATER	49.1342
evm.model.group12.127	A WATER	51.0684
evm.model.group12.128	A WATER	49.8527
evm.model.group12.147	A WATER	49.3396
evm.model.group12.159	A WATER	49.1679
evm.model.group12.166	A WATER	47.9303
evm.model.group12.176	A WATER	49.1935
evm.model.group12.178	A WATER	47.8873
evm.model.group12.711	A WATER	50.0824
evm.model.group12.716	A WATER	49.923
evm.model.group12.799	A WATER	54.0906
evm.model.group12.946	A WATER	48.0797
evm.model.group13.123	A WATER	50.6886
evm.model.group13.137	A WATER	50
evm.model.group13.186	A WATER	53.211
evm.model.group13.192	A WATER	50.5792
evm.model.group13.193	A WATER	51.5152
evm.model.group13.258	A WATER	47.6744
evm.model.group13.465	A WATER	49.8765
evm.model.group2.106	A WATER	47.4728
evm.model.group2.1063	A WATER	47.2575
evm.model.group2.1128	A WATER	47.9391
evm.model.group2.1129	A WATER	44.9612
evm.model.group2.1304	A WATER	50.3125
evm.model.group2.1305	A WATER	45.0932
evm.model.group2.1524	A WATER	47.8578
evm.model.group2.1783	A WATER	52.5321
evm.model.group2.1815	A WATER	53.8809
evm.model.group2.1835	A WATER	49.4357
evm.model.group2.1836	A WATER	48.6783
evm.model.group2.1944	A WATER	49.1329
evm.model.group2.2093	A WATER	49.4728
evm.model.group2.2155	A WATER	48.0652
evm.model.group2.222	A WATER	49.5919
evm.model.group2.2249	A WATER	49.6957
evm.model.group2.231	A WATER	52.7132
evm.model.group2.2352	A WATER	49.5024
evm.model.group2.2363	A WATER	55.1839
evm.model.group2.2393	A WATER	52.1277
evm.model.group2.2398	A WATER	42.4977
evm.model.group2.2442	A WATER	49.8738
evm.model.group2.2495	A WATER	52.2481
evm.model.group2.2496	A WATER	48.2373
evm.model.group2.289	A WATER	50.5913
evm.model.group2.304	A WATER	48.3391
evm.model.group2.305	A WATER	49.8008
evm.model.group2.42	A WATER	44.2827
evm.model.group2.446	A WATER	49.4565
evm.model.group2.472	A WATER	47.2222
evm.model.group2.575	A WATER	46.6123
evm.model.group2.624	A WATER	48.0712
evm.model.group2.643	A WATER	46.7194
evm.model.group2.673	A WATER	51.3978
evm.model.group2.686	A WATER	56.8116
evm.model.group2.83	A WATER	49.7854
evm.model.group2.859	A WATER	49.4238
evm.model.group2.923	A WATER	49.3624
evm.model.group2.924	A WATER	60.7843
evm.model.group2.928	A WATER	53.8813
evm.model.group2.93	A WATER	51.8625
evm.model.group2.944	A WATER	48.2658
evm.model.group2.98	A WATER	49.8734
evm.model.group2.99	A WATER	48.6911
evm.model.group2.991	A WATER	48.8451
evm.model.group3.1124	A WATER	47.6061
evm.model.group3.1167	A WATER	49.9101
evm.model.group3.1430	A WATER	48.4723
evm.model.group3.1432	A WATER	53.003
evm.model.group3.1841	A WATER	50.4257
evm.model.group3.1845	A WATER	49.5056
evm.model.group3.1927	A WATER	54.039
evm.model.group3.2073	A WATER	50.1629
evm.model.group3.2133	A WATER	48.7903
evm.model.group3.2138	A WATER	50.9845
evm.model.group3.2166	A WATER	48.74
evm.model.group3.2186	A WATER	50.3872
evm.model.group3.2188	A WATER	51.7774
evm.model.group3.2270	A WATER	48.0472
evm.model.group3.2379	A WATER	52.3901
evm.model.group3.2515	A WATER	54.0816
evm.model.group3.2535	A WATER	51.2718
evm.model.group3.2550	A WATER	52.5963
evm.model.group3.2555	A WATER	50.4
evm.model.group3.2591	A WATER	49.1573
evm.model.group3.2750	A WATER	46.5787
evm.model.group3.2751	A WATER	48.9796
evm.model.group3.2790	A WATER	50.4985
evm.model.group3.2794	A WATER	50.6494
evm.model.group3.518	A WATER	50.9137
evm.model.group3.56	A WATER	46.2168
evm.model.group3.600	A WATER	46.2518
evm.model.group3.601	A WATER	46.198
evm.model.group3.844	A WATER	49.3141
evm.model.group3.849	A WATER	46.5278
evm.model.group4.1012	A WATER	54.1953
evm.model.group4.1041	A WATER	47.6562
evm.model.group4.1188	A WATER	48.9867
evm.model.group4.1189	A WATER	51.7361
evm.model.group4.1190	A WATER	49.2017
evm.model.group4.159	A WATER	54.1667
evm.model.group4.1671	A WATER	49.1369
evm.model.group4.1672	A WATER	49.6732
evm.model.group4.1716	A WATER	49.8282
evm.model.group4.1738	A WATER	47.9835
evm.model.group4.1744	A WATER	49.3197
evm.model.group4.1750	A WATER	47.5069
evm.model.group4.1832	A WATER	49.3757
evm.model.group4.1833	A WATER	49.2415
evm.model.group4.184	A WATER	48.8854
evm.model.group4.352	A WATER	47.619
evm.model.group4.406	A WATER	47.281
evm.model.group4.493	A WATER	48.4981
evm.model.group4.521	A WATER	46.3018
evm.model.group4.535	A WATER	49.7197
evm.model.group4.546	A WATER	54.4041
evm.model.group4.548	A WATER	48.7562
evm.model.group4.549	A WATER	47.8784
evm.model.group4.658	A WATER	52.085
evm.model.group4.699	A WATER	58.2803
evm.model.group4.706	A WATER	52.4962
evm.model.group4.870	A WATER	51.2026
evm.model.group4.972	A WATER	48.3951
evm.model.group5.1093	A WATER	58.6354
evm.model.group5.1343	A WATER	54.195
evm.model.group5.1372	A WATER	55.5215
evm.model.group5.1373	A WATER	48.8414
evm.model.group5.1374	A WATER	54.9383
evm.model.group5.1388	A WATER	48.4495
evm.model.group5.1514	A WATER	47.023
evm.model.group5.1641	A WATER	51.1579
evm.model.group5.1668	A WATER	47.4513
evm.model.group5.1822	A WATER	48.2353
evm.model.group5.1844	A WATER	47.6998
evm.model.group5.1849	A WATER	51.3043
evm.model.group5.1851	A WATER	46.467
evm.model.group5.291	A WATER	50.7692
evm.model.group5.311	A WATER	51.4842
evm.model.group5.324	A WATER	48.7762
evm.model.group5.350	A WATER	46.6045
evm.model.group5.42	A WATER	52.6144
evm.model.group5.621	A WATER	51.378
evm.model.group5.846	A WATER	49.5396
evm.model.group5.966	A WATER	48.4848
evm.model.group6.1016	A WATER	50.3466
evm.model.group6.1032	A WATER	50.6224
evm.model.group6.1033	A WATER	48.2797
evm.model.group6.1143	A WATER	49.2832
evm.model.group6.1362	A WATER	49.0128
evm.model.group6.1363	A WATER	50.6024
evm.model.group6.1368	A WATER	52.6763
evm.model.group6.1442	A WATER	47.5161
evm.model.group6.152	A WATER	47.6522
evm.model.group6.154	A WATER	48.9489
evm.model.group6.157	A WATER	49.2714
evm.model.group6.1666	A WATER	51.6014
evm.model.group6.229	A WATER	50.4573
evm.model.group6.260	A WATER	48.5898
evm.model.group6.352	A WATER	49.2138
evm.model.group6.414	A WATER	57.0968
evm.model.group6.468	A WATER	50.8168
evm.model.group6.546	A WATER	46.9111
evm.model.group6.583	A WATER	52.861
evm.model.group6.599	A WATER	49.3827
evm.model.group6.624	A WATER	50.5109
evm.model.group6.906	A WATER	49.537
evm.model.group6.907	A WATER	46.0884
evm.model.group6.922	A WATER	55.4896
evm.model.group6.964	A WATER	49.4681
evm.model.group6.967	A WATER	50
evm.model.group6.988	A WATER	43.985
evm.model.group6.998	A WATER	51.4936
evm.model.group7.1004	A WATER	52.354
evm.model.group7.1009	A WATER	48.3762
evm.model.group7.1162	A WATER	48.2107
evm.model.group7.1245	A WATER	48.796
evm.model.group7.1256	A WATER	50.9378
evm.model.group7.1524	A WATER	46.6893
evm.model.group7.1667	A WATER	48.1442
evm.model.group7.1671	A WATER	46.8312
evm.model.group7.1716	A WATER	43.591
evm.model.group7.1749	A WATER	51.3215
evm.model.group7.1750	A WATER	55.1609
evm.model.group7.1755	A WATER	46.5318
evm.model.group7.1834	A WATER	46.1836
evm.model.group7.1888	A WATER	52.9617
evm.model.group7.45	A WATER	49.8242
evm.model.group7.514	A WATER	44.2685
evm.model.group7.547	A WATER	50.9554
evm.model.group7.578	A WATER	52.7708
evm.model.group7.58	A WATER	50.8865
evm.model.group7.596	A WATER	50.6849
evm.model.group7.597	A WATER	57.8059
evm.model.group7.61	A WATER	55.4236
evm.model.group7.652	A WATER	54.7538
evm.model.group7.67	A WATER	48.7867
evm.model.group7.678	A WATER	50.0768
evm.model.group7.68	A WATER	47.8914
evm.model.group7.714	A WATER	50.0357
evm.model.group7.769	A WATER	50
evm.model.group7.770	A WATER	48.191
evm.model.group7.806	A WATER	50.1852
evm.model.group7.891	A WATER	45.839
evm.model.group7.892	A WATER	53.4247
evm.model.group7.899	A WATER	50.3086
evm.model.group7.935	A WATER	48.8589
evm.model.group7.989	A WATER	46.1092
evm.model.group7.996	A WATER	53.8552
evm.model.group8.1014	A WATER	48.6166
evm.model.group8.1199	A WATER	50.7573
evm.model.group8.1200	A WATER	47.8469
evm.model.group8.126	A WATER	50.614
evm.model.group8.1285	A WATER	51.4729
evm.model.group8.1291	A WATER	49.8978
evm.model.group8.1297	A WATER	51.8887
evm.model.group8.1322	A WATER	48.3604
evm.model.group8.1330	A WATER	51.4012
evm.model.group8.1371	A WATER	52.2936
evm.model.group8.1398	A WATER	48.5663
evm.model.group8.1407	A WATER	52.5437
evm.model.group8.1412	A WATER	49.2366
evm.model.group8.1435	A WATER	51.9964
evm.model.group8.150	A WATER	53.2828
evm.model.group8.1506	A WATER	49.0196
evm.model.group8.164	A WATER	62.3457
evm.model.group8.247	A WATER	48.1268
evm.model.group8.277	A WATER	49.3497
evm.model.group8.279	A WATER	49.0008
evm.model.group8.334	A WATER	49.3827
evm.model.group8.416	A WATER	50.9514
evm.model.group8.492	A WATER	48.3969
evm.model.group8.641	A WATER	54.2579
evm.model.group8.680	A WATER	52.1401
evm.model.group8.789	A WATER	47.6625
evm.model.group8.790	A WATER	51.8576
evm.model.group8.824	A WATER	51.5513
evm.model.group8.855	A WATER	51.8152
evm.model.group9.1030	A WATER	51.9778
evm.model.group9.1293	A WATER	54.3406
evm.model.group9.1294	A WATER	50.3226
evm.model.group9.131	A WATER	51.8713
evm.model.group9.167	A WATER	51.3339
evm.model.group9.281	A WATER	48.8681
evm.model.group9.361	A WATER	49.1984
evm.model.group9.376	A WATER	52.8256
evm.model.group9.413	A WATER	47.451
evm.model.group9.487	A WATER	52.99
evm.model.group9.57	A WATER	50.559
evm.model.group9.621	A WATER	48.3871
evm.model.group9.676	A WATER	56.3238
evm.model.group9.839	A WATER	49.5035
evm.model.group9.847	A WATER	49.5409
evm.model.group9.85	A WATER	49.4909
evm.model.group9.857	A WATER	51.8653
evm.model.group9.912	A WATER	51.5531
evm.model.utg1315_1011780_1779404__.23	A WATER	50.9709
evm.model.utg1315_1011780_1779404__.24	A WATER	48.5816
evm.model.utg1333_2226697_2281624__.1	A WATER	57.438
evm.model.utg155_2759622_2847121__.1	A WATER	50.7771
evm.model.utg1661_840873_1372191__.4	A WATER	50.1907
evm.model.utg1661_840873_1372191__.5	A WATER	51.9231
evm.model.utg2157_1174894_1545155__.10	A WATER	52.7807
evm.model.utg233_2382423_2676918__.8	A WATER	51.6506
evm.model.utg233_2382423_2676918__.9	A WATER	51.1278
evm.model.utg2360_2359452_2408848__.2	A WATER	44.6174
evm.model.utg2360_2359452_2408848__.3	A WATER	50.7269
evm.model.utg288_4609389_4714537__.2	A WATER	50.644
evm.model.utg349_3200640_3770178__.11	A WATER	47.96
evm.model.utg388_1_149797__.3	A WATER	48.1627
evm.model.utg415_5514107_5609984__.1	A WATER	49.3878
evm.model.utg415_5514107_5609984__.2	A WATER	51.0204
evm.model.utg422_1_267896__.2	A WATER	51.3426
evm.model.utg4551_431494_512601__.1	A WATER	52.2807
evm.model.utg4551_431494_512601__.2	A WATER	51.2626
evm.model.utg535_4499152_4864212__.5	A WATER	47.7987
evm.model.utg548_230440_521065__.10	A WATER	51.4641
evm.model.utg548_230440_521065__.9	A WATER	46.75
evm.model.utg548_3458139_3498597__.4	A WATER	52.5513
evm.model.utg548_3458139_3498597__.5	A WATER	53.5211
evm.model.utg548_4040903_4386744__.19	A WATER	49.0667
evm.model.utg548_4040903_4386744__.4	A WATER	49.5913
evm.model.utg550_5482437_5603980__.5	A WATER	49.3177
evm.model.utg578_4175522_4838346__.18	A WATER	50
evm.model.utg602_4869710_4942748__.4	A WATER	46.5116
evm.model.utg6351_1009070_1296263__.2	A WATER	52.132
evm.model.utg6558_1_310212__.2	A WATER	50.5226
evm.model.utg7582_1_416147__.10	A WATER	49.7976
evm.model.utg7582_1_416147__.7	A WATER	55.5783
evm.model.utg7713_1_267813__.4	A WATER	48.8312
evm.model.utg7713_1_267813__.5	A WATER	49.6749
evm.model.utg7713_1_267813__.6	A WATER	48.2883
evm.model.utg87_2701784_3545125__.3	A WATER	52.0119
CL.1013.1	m6A WATER	47.4435
CL.10551.2	m6A WATER	49.2828
CL.10551.3	m6A WATER	48.4032
CL.10551.4	m6A WATER	48.7055
CL.10569.1	m6A WATER	43.5772
CL.1058.1	m6A WATER	47.1495
CL.1058.2	m6A WATER	46.9418
CL.1059.1	m6A WATER	47.3505
CL.10756.1	m6A WATER	44.0506
CL.10756.2	m6A WATER	46.7206
CL.10760.1	m6A WATER	46.1278
CL.10760.2	m6A WATER	46.9086
CL.10774.1	m6A WATER	46.1963
CL.10774.2	m6A WATER	46.6562
CL.10774.3	m6A WATER	45.6668
CL.10824.1	m6A WATER	43.4016
CL.10844.1	m6A WATER	47.6463
CL.10844.2	m6A WATER	47.8125
CL.10857.4	m6A WATER	44.7822
CL.10873.1	m6A WATER	44.4565
CL.10873.10	m6A WATER	45.7026
CL.10873.2	m6A WATER	44.409
CL.10873.3	m6A WATER	46.2464
CL.10873.4	m6A WATER	46.1419
CL.10873.6	m6A WATER	44.4894
CL.10873.7	m6A WATER	45.4906
CL.10873.8	m6A WATER	46.0494
CL.10873.9	m6A WATER	45.393
CL.10909.1	m6A WATER	49.1412
CL.1096.1	m6A WATER	47.9096
CL.11027.1	m6A WATER	47.3684
CL.11027.2	m6A WATER	48.0207
CL.11027.3	m6A WATER	46.56
CL.11034.1	m6A WATER	44.5568
CL.11034.2	m6A WATER	43.3377
CL.11034.4	m6A WATER	43.3838
CL.11038.1	m6A WATER	46.0216
CL.11086.1	m6A WATER	48.955
CL.11136.1	m6A WATER	46.8677
CL.11136.2	m6A WATER	47.5828
CL.11159.1	m6A WATER	53.2203
CL.11166.1	m6A WATER	46.4952
CL.11167.1	m6A WATER	44.6686
CL.11190.1	m6A WATER	47.5862
CL.11266.1	m6A WATER	46.2443
CL.11387.1	m6A WATER	45.1578
CL.11387.2	m6A WATER	46.2179
CL.11387.3	m6A WATER	43.4643
CL.11410.2	m6A WATER	47.3852
CL.11435.2	m6A WATER	45.0518
CL.11435.3	m6A WATER	45.4545
CL.11435.4	m6A WATER	44.5554
CL.11435.5	m6A WATER	44.8201
CL.11435.6	m6A WATER	44.1366
CL.11464.1	m6A WATER	45.3001
CL.11464.2	m6A WATER	45.1603
CL.11465.1	m6A WATER	47.2452
CL.11465.2	m6A WATER	44.3322
CL.11481.2	m6A WATER	42.9066
CL.11521.1	m6A WATER	46.6634
CL.11648.1	m6A WATER	45.5405
CL.11651.1	m6A WATER	47.2611
CL.11651.2	m6A WATER	48.2819
CL.11667.1	m6A WATER	46.9555
CL.11683.1	m6A WATER	42.7854
CL.11683.2	m6A WATER	41.968
CL.11741.1	m6A WATER	50.1168
CL.11766.1	m6A WATER	53.2346
CL.11906.1	m6A WATER	46.3122
CL.11924.1	m6A WATER	47.321
CL.11924.2	m6A WATER	47.5088
CL.11938.1	m6A WATER	47.2222
CL.11938.2	m6A WATER	46.9719
CL.11980.1	m6A WATER	46.5849
CL.12000.1	m6A WATER	49.2277
CL.12002.1	m6A WATER	44.4444
CL.12024.2	m6A WATER	47.0661
CL.12036.1	m6A WATER	47.4255
CL.12039.1	m6A WATER	45.7935
CL.12057.1	m6A WATER	46.2577
CL.12081.1	m6A WATER	47.5498
CL.12082.1	m6A WATER	50.142
CL.12082.2	m6A WATER	50.2098
CL.12082.3	m6A WATER	50.1588
CL.12126.1	m6A WATER	44.5386
CL.12188.1	m6A WATER	46.0634
CL.12231.1	m6A WATER	46.1425
CL.12231.3	m6A WATER	46.1091
CL.12232.2	m6A WATER	44.2255
CL.12250.1	m6A WATER	48.5706
CL.12289.1	m6A WATER	27.2508
CL.12303.1	m6A WATER	47.4629
CL.12303.2	m6A WATER	47.6112
CL.12533.1	m6A WATER	46.3995
CL.12588.1	m6A WATER	44.5986
CL.12588.3	m6A WATER	43.7934
CL.12630.1	m6A WATER	44.7974
CL.12636.1	m6A WATER	44.5617
CL.12670.1	m6A WATER	46.1876
CL.12670.2	m6A WATER	47.3739
CL.12670.4	m6A WATER	44.3515
CL.12724.2	m6A WATER	47.2191
CL.12724.3	m6A WATER	46.5352
CL.12724.4	m6A WATER	46.2914
CL.1273.1	m6A WATER	47.7148
CL.1273.2	m6A WATER	47.6663
CL.12872.1	m6A WATER	46.8625
CL.12888.1	m6A WATER	46.4891
CL.12906.2	m6A WATER	48.4485
CL.12906.3	m6A WATER	48.8866
CL.12916.1	m6A WATER	46.3292
CL.12916.2	m6A WATER	45.795
CL.12951.1	m6A WATER	48.3516
CL.12975.1	m6A WATER	45.8772
CL.13020.1	m6A WATER	44.3252
CL.1318.1	m6A WATER	49.5062
CL.1318.2	m6A WATER	50.0922
CL.13193.1	m6A WATER	43.8446
CL.13193.2	m6A WATER	43.5433
CL.13193.3	m6A WATER	44.2833
CL.13200.1	m6A WATER	48.7066
CL.13277.1	m6A WATER	43.3186
CL.13285.1	m6A WATER	49.841
CL.13300.1	m6A WATER	46.7819
CL.13331.1	m6A WATER	47.2862
CL.13331.2	m6A WATER	47.3813
CL.13340.2	m6A WATER	46.3241
CL.13396.5	m6A WATER	47.4142
CL.13396.6	m6A WATER	47.6528
CL.13510.1	m6A WATER	45.3907
CL.13544.1	m6A WATER	44.6903
CL.13545.1	m6A WATER	45.0353
CL.13565.1	m6A WATER	47.7465
CL.13565.2	m6A WATER	47.4259
CL.13644.1	m6A WATER	47.569
CL.13644.2	m6A WATER	46.7764
CL.13644.3	m6A WATER	47.1367
CL.13737.1	m6A WATER	49.6475
CL.13737.2	m6A WATER	50.3679
CL.13794.1	m6A WATER	49.4961
CL.13794.2	m6A WATER	50.4329
CL.13794.3	m6A WATER	51.0005
CL.13794.4	m6A WATER	50.783
CL.13827.4	m6A WATER	48.1112
CL.1383.1	m6A WATER	45.2552
CL.13853.1	m6A WATER	42.5483
CL.13856.1	m6A WATER	46.7428
CL.13868.1	m6A WATER	47.1631
CL.13912.2	m6A WATER	48.7943
CL.13939.1	m6A WATER	42.6223
CL.13939.3	m6A WATER	43.6546
CL.13974.1	m6A WATER	61.4303
CL.13982.1	m6A WATER	61.5911
CL.13985.1	m6A WATER	58.2317
CL.13989.1	m6A WATER	58.3993
CL.14047.1	m6A WATER	46.9195
CL.14047.2	m6A WATER	46.8997
CL.14047.3	m6A WATER	46.9195
CL.14048.1	m6A WATER	46.1967
CL.14059.1	m6A WATER	46.6389
CL.14072.1	m6A WATER	46.5133
CL.14072.6	m6A WATER	47.0128
CL.14105.1	m6A WATER	48.0922
CL.14105.3	m6A WATER	50.1754
CL.14123.1	m6A WATER	43.9716
CL.14123.2	m6A WATER	44.2172
CL.14123.3	m6A WATER	44.5524
CL.14174.1	m6A WATER	41.8919
CL.1418.1	m6A WATER	40.239
CL.14183.1	m6A WATER	47.9369
CL.14200.3	m6A WATER	49.7151
CL.14200.4	m6A WATER	49.7264
CL.14200.5	m6A WATER	48.9811
CL.14253.1	m6A WATER	46.9661
CL.14253.2	m6A WATER	46.4151
CL.14253.3	m6A WATER	46.8606
CL.14253.4	m6A WATER	47.8338
CL.14253.5	m6A WATER	45.3358
CL.14253.6	m6A WATER	46.7593
CL.14433.1	m6A WATER	48.4848
CL.14433.2	m6A WATER	48.4331
CL.14433.3	m6A WATER	48.474
CL.14433.4	m6A WATER	48.5498
CL.1446.1	m6A WATER	45.3222
CL.14520.1	m6A WATER	48.7441
CL.14520.3	m6A WATER	48.0583
CL.14520.4	m6A WATER	47.8341
CL.14581.1	m6A WATER	43.5909
CL.14872.1	m6A WATER	46.6644
CL.14872.2	m6A WATER	46.1165
CL.14872.4	m6A WATER	45.6165
CL.14876.1	m6A WATER	49.0368
CL.14876.2	m6A WATER	49.0736
CL.15001.1	m6A WATER	44.2241
CL.15053.1	m6A WATER	46.8705
CL.15057.2	m6A WATER	44.4525
CL.15081.1	m6A WATER	43.7859
CL.15115.2	m6A WATER	47.1281
CL.15115.3	m6A WATER	46.9254
CL.15329.1	m6A WATER	46.786
CL.15339.1	m6A WATER	41.9988
CL.15339.2	m6A WATER	43.8492
CL.15339.3	m6A WATER	46.4594
CL.15339.4	m6A WATER	46.3918
CL.15392.1	m6A WATER	44.5942
CL.15428.1	m6A WATER	46.4463
CL.1551.1	m6A WATER	49.5124
CL.15586.1	m6A WATER	48.1114
CL.15586.2	m6A WATER	47.9557
CL.15607.1	m6A WATER	46.1615
CL.15607.2	m6A WATER	46.1255
CL.15607.3	m6A WATER	46.1012
CL.1561.1	m6A WATER	45.8625
CL.15644.1	m6A WATER	49.3522
CL.15656.1	m6A WATER	46.9581
CL.15697.1	m6A WATER	48.3315
CL.15716.1	m6A WATER	43.4281
CL.15716.2	m6A WATER	43.2568
CL.15723.1	m6A WATER	46.3463
CL.15883.1	m6A WATER	49.3835
CL.15883.3	m6A WATER	48.0591
CL.15973.1	m6A WATER	47.9452
CL.15982.1	m6A WATER	49.2124
CL.15982.3	m6A WATER	48.0209
CL.16028.2	m6A WATER	47.9624
CL.16029.1	m6A WATER	46.7463
CL.16080.2	m6A WATER	49.2383
CL.16080.3	m6A WATER	49.3323
CL.16080.4	m6A WATER	48.9847
CL.16080.5	m6A WATER	49.1541
CL.16080.6	m6A WATER	49.226
CL.16080.7	m6A WATER	49.1636
CL.16080.8	m6A WATER	49.3284
CL.16080.9	m6A WATER	48.6347
CL.16178.1	m6A WATER	47.2445
CL.16178.2	m6A WATER	46.8619
CL.16178.4	m6A WATER	46.7833
CL.16178.5	m6A WATER	46.875
CL.16178.6	m6A WATER	46.2592
CL.16178.7	m6A WATER	46.3206
CL.16178.8	m6A WATER	45.6615
CL.16325.2	m6A WATER	42.3894
CL.16472.1	m6A WATER	48.75
CL.16493.1	m6A WATER	46.9766
CL.16501.1	m6A WATER	43.794
CL.16501.2	m6A WATER	45.392
CL.16568.1	m6A WATER	48.7898
CL.16574.1	m6A WATER	49.0275
CL.16638.1	m6A WATER	44.8444
CL.16638.2	m6A WATER	47.2849
CL.16662.1	m6A WATER	56.9444
CL.16665.1	m6A WATER	61.5061
CL.16672.1	m6A WATER	61.5587
CL.16687.1	m6A WATER	61.8251
CL.16693.1	m6A WATER	61.3765
CL.16741.1	m6A WATER	45.6384
CL.16741.3	m6A WATER	44.4857
CL.16741.4	m6A WATER	47.2794
CL.16746.1	m6A WATER	46.2446
CL.16775.2	m6A WATER	45.242
CL.16813.1	m6A WATER	44.5911
CL.16827.1	m6A WATER	49.4173
CL.16827.3	m6A WATER	49.4392
CL.16827.4	m6A WATER	49.238
CL.16829.1	m6A WATER	45.3048
CL.16921.1	m6A WATER	46.3087
CL.16921.2	m6A WATER	46.6721
CL.16949.1	m6A WATER	48.5694
CL.16978.1	m6A WATER	46.343
CL.16978.2	m6A WATER	45.4723
CL.16978.3	m6A WATER	48.7481
CL.17038.1	m6A WATER	46.0406
CL.17038.3	m6A WATER	47.6789
CL.17038.4	m6A WATER	47.7711
CL.17064.1	m6A WATER	48.5959
CL.17163.1	m6A WATER	48.6218
CL.17163.2	m6A WATER	49.387
CL.17315.1	m6A WATER	46.9586
CL.17316.1	m6A WATER	50.3645
CL.17345.1	m6A WATER	41.7859
CL.17352.1	m6A WATER	48.4936
CL.17387.1	m6A WATER	45.7736
CL.17414.1	m6A WATER	48.8043
CL.17418.1	m6A WATER	45.1057
CL.1744.1	m6A WATER	47.6923
CL.17497.2	m6A WATER	48.8658
CL.17497.3	m6A WATER	48.9982
CL.17656.1	m6A WATER	51.3736
CL.17735.1	m6A WATER	43.7003
CL.17735.2	m6A WATER	43.7231
CL.17735.3	m6A WATER	44.3594
CL.17788.1	m6A WATER	48.6273
CL.17802.1	m6A WATER	46.8328
CL.17977.1	m6A WATER	43.4022
CL.18053.1	m6A WATER	46.7235
CL.18053.2	m6A WATER	46.796
CL.18147.1	m6A WATER	49.8496
CL.18174.1	m6A WATER	49.4152
CL.18193.1	m6A WATER	44.8582
CL.18193.2	m6A WATER	45.4746
CL.18193.3	m6A WATER	44.3746
CL.18206.2	m6A WATER	44.8655
CL.18206.3	m6A WATER	44.6908
CL.18225.1	m6A WATER	49.2477
CL.18235.1	m6A WATER	46.1186
CL.18240.1	m6A WATER	46.5409
CL.1827.1	m6A WATER	47.1721
CL.18273.1	m6A WATER	48.2564
CL.1828.1	m6A WATER	46.4135
CL.18295.1	m6A WATER	40.2516
CL.18311.1	m6A WATER	44.0217
CL.18396.1	m6A WATER	43.9349
CL.18434.2	m6A WATER	50.5589
CL.18446.1	m6A WATER	45.0428
CL.18446.2	m6A WATER	45.0266
CL.18446.4	m6A WATER	45.8531
CL.185.1	m6A WATER	45.3368
CL.185.2	m6A WATER	42.4658
CL.185.3	m6A WATER	42.4828
CL.185.4	m6A WATER	46.94
CL.185.5	m6A WATER	48.1258
CL.18508.1	m6A WATER	44.2203
CL.18508.2	m6A WATER	44.2105
CL.18508.3	m6A WATER	44.6831
CL.18508.4	m6A WATER	44.6386
CL.18541.1	m6A WATER	45.099
CL.18541.2	m6A WATER	45.4694
CL.18547.1	m6A WATER	46.5442
CL.18550.1	m6A WATER	47.9351
CL.18550.2	m6A WATER	47.973
CL.1856.1	m6A WATER	47.6933
CL.1856.2	m6A WATER	47.7417
CL.1856.4	m6A WATER	47.3267
CL.18573.1	m6A WATER	44.1651
CL.18573.2	m6A WATER	44.0678
CL.18573.3	m6A WATER	44.6376
CL.18573.4	m6A WATER	47.9592
CL.18577.1	m6A WATER	48.1115
CL.18577.2	m6A WATER	46.3516
CL.18585.10	m6A WATER	45.5414
CL.18585.11	m6A WATER	45.5918
CL.18585.12	m6A WATER	45.684
CL.18585.7	m6A WATER	44.9065
CL.18585.8	m6A WATER	44.9595
CL.18585.9	m6A WATER	44.6817
CL.18663.1	m6A WATER	43.7008
CL.18665.1	m6A WATER	47.3302
CL.18729.1	m6A WATER	50.3169
CL.18744.1	m6A WATER	47.3464
CL.18788.1	m6A WATER	46.9424
CL.18819.1	m6A WATER	48.6426
CL.18819.2	m6A WATER	47.9893
CL.18822.1	m6A WATER	45.3008
CL.18824.1	m6A WATER	49.0137
CL.18824.2	m6A WATER	49.0426
CL.18843.1	m6A WATER	49.957
CL.1889.1	m6A WATER	47.7937
CL.18935.1	m6A WATER	48.3992
CL.18957.2	m6A WATER	40.5345
CL.18957.3	m6A WATER	40.6098
CL.18957.4	m6A WATER	40.5045
CL.18978.1	m6A WATER	44.8191
CL.18978.2	m6A WATER	44.1718
CL.19005.1	m6A WATER	48.6826
CL.1904.1	m6A WATER	46.2114
CL.1904.2	m6A WATER	47.7016
CL.1904.3	m6A WATER	47.5839
CL.19049.1	m6A WATER	44.1125
CL.19095.1	m6A WATER	45.5713
CL.19095.2	m6A WATER	45.7336
CL.19095.3	m6A WATER	46.2147
CL.19095.5	m6A WATER	45.4123
CL.19155.1	m6A WATER	45.119
CL.19237.1	m6A WATER	49.5465
CL.19287.1	m6A WATER	41.1938
CL.19287.2	m6A WATER	47.3467
CL.19287.3	m6A WATER	47.5794
CL.19287.4	m6A WATER	46.0317
CL.19315.1	m6A WATER	53.7835
CL.19378.1	m6A WATER	47.0067
CL.19378.2	m6A WATER	48.2614
CL.19378.3	m6A WATER	46.2071
CL.19380.1	m6A WATER	47.2615
CL.1939.1	m6A WATER	44.4088
CL.1939.2	m6A WATER	44.0795
CL.1951.1	m6A WATER	49.0489
CL.19529.1	m6A WATER	45.7612
CL.19529.2	m6A WATER	45.018
CL.1956.1	m6A WATER	47.5587
CL.1956.2	m6A WATER	47.6489
CL.1956.3	m6A WATER	47.622
CL.1956.4	m6A WATER	47.4326
CL.19610.1	m6A WATER	47.4308
CL.1972.1	m6A WATER	45.9373
CL.19743.1	m6A WATER	50.5166
CL.19743.2	m6A WATER	48.3136
CL.19794.1	m6A WATER	46.8156
CL.19855.1	m6A WATER	46.2838
CL.19875.1	m6A WATER	46.1288
CL.19878.1	m6A WATER	47.1818
CL.19879.1	m6A WATER	46.9828
CL.19881.1	m6A WATER	44.2411
CL.20119.1	m6A WATER	49.7377
CL.20119.2	m6A WATER	49.3844
CL.20122.3	m6A WATER	45.3782
CL.20122.4	m6A WATER	45.1837
CL.20135.1	m6A WATER	45.8971
CL.20258.1	m6A WATER	46.583
CL.20258.2	m6A WATER	46.6249
CL.2026.5	m6A WATER	50.641
CL.20267.1	m6A WATER	44.0647
CL.20267.2	m6A WATER	44.7064
CL.20267.3	m6A WATER	44.2548
CL.20267.4	m6A WATER	44.5017
CL.20267.5	m6A WATER	44.1977
CL.20331.1	m6A WATER	48.6622
CL.20331.2	m6A WATER	49.3562
CL.20351.1	m6A WATER	45.3713
CL.20362.1	m6A WATER	49.0227
CL.20372.1	m6A WATER	44.4665
CL.20388.1	m6A WATER	49.1086
CL.2043.1	m6A WATER	43.4812
CL.20486.1	m6A WATER	49.39
CL.20512.1	m6A WATER	42.7594
CL.20512.11	m6A WATER	45.9557
CL.20512.2	m6A WATER	45.4329
CL.20512.3	m6A WATER	46.0167
CL.20536.1	m6A WATER	50.8021
CL.20565.1	m6A WATER	45.4834
CL.20579.1	m6A WATER	47.8914
CL.20579.2	m6A WATER	47.8996
CL.20579.3	m6A WATER	47.8211
CL.20635.1	m6A WATER	49.9725
CL.20790.1	m6A WATER	43.377
CL.21134.1	m6A WATER	47.3203
CL.21134.2	m6A WATER	47.3684
CL.21165.1	m6A WATER	50.5402
CL.21188.1	m6A WATER	46.5032
CL.21188.2	m6A WATER	45.6643
CL.21188.3	m6A WATER	46.4802
CL.21188.4	m6A WATER	46.4762
CL.21188.5	m6A WATER	46.357
CL.21216.1	m6A WATER	47.3849
CL.21216.2	m6A WATER	49.9489
CL.21236.1	m6A WATER	45.7493
CL.21245.1	m6A WATER	47.0675
CL.21245.2	m6A WATER	47.6255
CL.21317.1	m6A WATER	50.2941
CL.21451.1	m6A WATER	44.8295
CL.21451.2	m6A WATER	44.844
CL.21462.1	m6A WATER	46.5773
CL.21462.2	m6A WATER	46.7128
CL.21470.2	m6A WATER	46.3861
CL.21470.3	m6A WATER	44.9914
CL.21483.1	m6A WATER	45.9632
CL.21493.1	m6A WATER	45.1036
CL.21524.1
m6A WATER
CL.21535.2	m6A WATER	46.9628
CL.21561.1	m6A WATER	44.6154
CL.21561.2	m6A WATER	44.4175
CL.21561.3	m6A WATER	45.0388
CL.21654.2	m6A WATER	45.9928
CL.21654.3	m6A WATER	46.609
CL.21654.4	m6A WATER	46.7737
CL.21914.1	m6A WATER	45.2092
CL.21914.2	m6A WATER	45.2116
CL.22067.1	m6A WATER	44.1545
CL.22111.1	m6A WATER	46.6655
CL.22122.1	m6A WATER	46.0853
CL.22122.2	m6A WATER	46.9274
CL.22175.1	m6A WATER	47.4302
CL.22175.2	m6A WATER	47.6264
CL.22175.3	m6A WATER	46.9892
CL.22175.4	m6A WATER	47.5255
CL.22175.6	m6A WATER	45.8047
CL.22338.1	m6A WATER	46.2903
CL.22349.1	m6A WATER	46.2466
CL.22508.1	m6A WATER	47.9148
CL.22551.1	m6A WATER	44.1105
CL.22640.2	m6A WATER	46.8452
CL.22644.1	m6A WATER	50.2755
CL.22645.1	m6A WATER	49.4776
CL.22699.1	m6A WATER	44.838
CL.22699.2	m6A WATER	46.1333
CL.22705.1	m6A WATER	44.9227
CL.22705.2	m6A WATER	47.3837
CL.22705.3	m6A WATER	46.7334
CL.22705.4	m6A WATER	47.7741
CL.22730.1	m6A WATER	47.1977
CL.22730.2	m6A WATER	47.413
CL.2274.1	m6A WATER	48.1041
CL.2274.2	m6A WATER	47.5477
CL.22745.1	m6A WATER	47.2571
CL.22819.1	m6A WATER	46.3581
CL.22819.2	m6A WATER	47.067
CL.22857.1	m6A WATER	47.8577
CL.2289.1	m6A WATER	44.4994
CL.22913.1	m6A WATER	47.2946
CL.2292.1	m6A WATER	45.1448
CL.2292.2	m6A WATER	45.2803
CL.2292.3	m6A WATER	45.2734
CL.22969.1	m6A WATER	44.4302
CL.22973.1	m6A WATER	45.779
CL.22991.1	m6A WATER	28.4204
CL.23.1	m6A WATER	46.2736
CL.23107.1	m6A WATER	45.9429
CL.23171.1	m6A WATER	48.1078
CL.23205.1	m6A WATER	48.4108
CL.23218.1	m6A WATER	49.0196
CL.23282.1	m6A WATER	47.5242
CL.23288.1	m6A WATER	45.5595
CL.23293.1	m6A WATER	47.0207
CL.23326.1	m6A WATER	42.4672
CL.23393.1	m6A WATER	44.6043
CL.23393.2	m6A WATER	46.8639
CL.23393.3	m6A WATER	46.5781
CL.23403.1	m6A WATER	46.5076
CL.23425.2	m6A WATER	42.3466
CL.23425.3	m6A WATER	42.3423
CL.23425.4	m6A WATER	42.5508
CL.23425.5	m6A WATER	43.0702
CL.23468.1	m6A WATER	45.761
CL.23622.1	m6A WATER	45.2787
CL.23622.2	m6A WATER	45.3373
CL.23622.3	m6A WATER	45.2208
CL.23622.4	m6A WATER	46.3122
CL.23622.6	m6A WATER	44.6596
CL.23622.7	m6A WATER	45.1633
CL.23726.2	m6A WATER	49.9779
CL.23740.1	m6A WATER	46.3371
CL.23747.1	m6A WATER	45.8492
CL.23751.1	m6A WATER	48.4911
CL.23805.1	m6A WATER	47.6622
CL.23805.2	m6A WATER	47.8739
CL.23826.1	m6A WATER	49.1525
CL.23850.1	m6A WATER	45.3146
CL.23850.2	m6A WATER	46.6482
CL.23854.1	m6A WATER	47.029
CL.23854.2	m6A WATER	47.0233
CL.24035.2	m6A WATER	43.2464
CL.24073.1	m6A WATER	46.8435
CL.24111.1	m6A WATER	46.8998
CL.24116.1	m6A WATER	47.035
CL.24137.2	m6A WATER	49.864
CL.24137.3	m6A WATER	49.9002
CL.24137.4	m6A WATER	49.7348
CL.24152.1	m6A WATER	46.2012
CL.24236.1	m6A WATER	48.5942
CL.24236.2	m6A WATER	49.801
CL.24236.3	m6A WATER	49.7722
CL.24318.1	m6A WATER	48.5497
CL.24318.2	m6A WATER	48.468
CL.24318.3	m6A WATER	48.6007
CL.24358.1	m6A WATER	49.3783
CL.24358.2	m6A WATER	49.413
CL.24358.3	m6A WATER	49.4165
CL.24358.4	m6A WATER	49.4522
CL.24358.5	m6A WATER	49.1245
CL.24358.6	m6A WATER	49.2963
CL.2436.1	m6A WATER	48.0167
CL.24370.1	m6A WATER	41.4545
CL.24370.2	m6A WATER	41.7419
CL.2443.1	m6A WATER	44.4287
CL.24445.1	m6A WATER	47.5925
CL.24445.3	m6A WATER	48.4194
CL.24445.5	m6A WATER	46.8016
CL.24494.1	m6A WATER	49.3954
CL.24535.5	m6A WATER	46.8584
CL.24581.1	m6A WATER	50.7454
CL.24582.1	m6A WATER	51.0596
CL.24607.1	m6A WATER	46.7902
CL.24607.5	m6A WATER	46.6704
CL.24725.1	m6A WATER	48.6589
CL.24725.2	m6A WATER	48.8951
CL.24867.1	m6A WATER	48.255
CL.24986.1	m6A WATER	46.181
CL.2499.1	m6A WATER	47.0162
CL.25006.1	m6A WATER	48.9318
CL.2501.1	m6A WATER	43.4864
CL.2501.2	m6A WATER	44.548
CL.25040.3	m6A WATER	44.4986
CL.25080.1	m6A WATER	46.8571
CL.25136.1	m6A WATER	50.0458
CL.25150.1	m6A WATER	44.7741
CL.25150.2	m6A WATER	45.9974
CL.2516.1	m6A WATER	45.0445
CL.2516.2	m6A WATER	44.8087
CL.2516.3	m6A WATER	44.9412
CL.2516.4	m6A WATER	44.9012
CL.25177.1	m6A WATER	48.5714
CL.25177.2	m6A WATER	48.8442
CL.25178.1	m6A WATER	47.8311
CL.25194.1	m6A WATER	46.8028
CL.25227.1	m6A WATER	46.1085
CL.25227.2	m6A WATER	45.7444
CL.25227.3	m6A WATER	45.587
CL.25233.2	m6A WATER	46.8435
CL.25250.1	m6A WATER	49.4751
CL.25296.4	m6A WATER	46.4927
CL.25350.1	m6A WATER	44.8083
CL.25350.2	m6A WATER	45.4688
CL.25350.4	m6A WATER	46.4657
CL.2546.1	m6A WATER	47.8648
CL.25525.1	m6A WATER	48.4985
CL.25550.1	m6A WATER	44.5306
CL.25552.1	m6A WATER	49.1785
CL.25552.2	m6A WATER	48.3796
CL.25652.1	m6A WATER	46.0855
CL.25652.2	m6A WATER	46.1907
CL.25653.1	m6A WATER	47.4326
CL.25665.1	m6A WATER	47.6328
CL.25729.1	m6A WATER	47.8059
CL.25802.3	m6A WATER	46.7779
CL.25873.1	m6A WATER	45.9052
CL.25873.3	m6A WATER	44.9387
CL.25873.4	m6A WATER	44.4375
CL.25873.5	m6A WATER	45.5104
CL.25917.1	m6A WATER	44.9142
CL.25973.1	m6A WATER	47.4454
CL.25973.2	m6A WATER	47.6204
CL.25973.3	m6A WATER	48.1113
CL.25973.4	m6A WATER	48.366
CL.25973.5	m6A WATER	47.5597
CL.26061.2	m6A WATER	47.0545
CL.26061.3	m6A WATER	46.7572
CL.26093.1	m6A WATER	45.8891
CL.26103.2	m6A WATER	48.9715
CL.26103.3	m6A WATER	48.4848
CL.2612.1	m6A WATER	48.0785
CL.26178.1	m6A WATER	47.5326
CL.26180.1	m6A WATER	46.7096
CL.26206.1	m6A WATER	48.4305
CL.26206.2	m6A WATER	48.5095
CL.26210.1	m6A WATER	49.6513
CL.26210.3	m6A WATER	48.5896
CL.26213.1	m6A WATER	46.2771
CL.26213.3	m6A WATER	45.4793
CL.26220.1	m6A WATER	45.9805
CL.26220.2	m6A WATER	45.4589
CL.26220.3	m6A WATER	46.0447
CL.26220.4	m6A WATER	46.6398
CL.26246.1	m6A WATER	44.6224
CL.26262.1	m6A WATER	45.5996
CL.26267.1	m6A WATER	51.833
CL.26269.1	m6A WATER	45.7861
CL.2633.1	m6A WATER	49.2726
CL.26479.1	m6A WATER	50.4531
CL.26479.2	m6A WATER	50.7563
CL.26509.1	m6A WATER	48.7728
CL.26528.1	m6A WATER	50.7681
CL.26697.1	m6A WATER	45.203
CL.26748.1	m6A WATER	47.2777
CL.26748.3	m6A WATER	47.6821
CL.26748.4	m6A WATER	47.3074
CL.26748.5	m6A WATER	47.6704
CL.26748.6	m6A WATER	47.4443
CL.26751.3	m6A WATER	47.0655
CL.26765.1	m6A WATER	48.0044
CL.26810.1	m6A WATER	48.4442
CL.26810.2	m6A WATER	47.9679
CL.26810.3	m6A WATER	50.1351
CL.26810.4	m6A WATER	50.6345
CL.26810.5	m6A WATER	48.8792
CL.26810.6	m6A WATER	49.9672
CL.26821.1	m6A WATER	45.3185
CL.26856.1	m6A WATER	47.6837
CL.26856.2	m6A WATER	47.8483
CL.26856.3	m6A WATER	49.0915
CL.26883.1	m6A WATER	47.2727
CL.26884.1	m6A WATER	46.8979
CL.26884.2	m6A WATER	46.178
CL.26884.3	m6A WATER	47.9474
CL.26910.2	m6A WATER	49.0431
CL.26954.1	m6A WATER	51.1048
CL.2700.1	m6A WATER	47.1545
CL.2700.3	m6A WATER	48.7831
CL.27013.2	m6A WATER	48.3158
CL.27031.1	m6A WATER	47.841
CL.27088.1	m6A WATER	48.4594
CL.27105.1	m6A WATER	45.3416
CL.27105.2	m6A WATER	47.619
CL.27105.3	m6A WATER	47.4963
CL.27170.1	m6A WATER	49.9084
CL.27176.1	m6A WATER	47.0606
CL.27176.2	m6A WATER	42.8377
CL.27223.1	m6A WATER	46.784
CL.27223.2	m6A WATER	46.6394
CL.27223.3	m6A WATER	48.8324
CL.27233.2	m6A WATER	44.3239
CL.27285.1	m6A WATER	51.8233
CL.27346.1	m6A WATER	44.875
CL.27346.2	m6A WATER	45.0342
CL.27346.3	m6A WATER	45.3477
CL.27377.1	m6A WATER	47.3088
CL.27377.2	m6A WATER	48.1698
CL.27475.1	m6A WATER	46.9154
CL.27475.2	m6A WATER	45.3815
CL.27492.1	m6A WATER	47.9909
CL.27495.1	m6A WATER	45.52
CL.27539.1	m6A WATER	50.5822
CL.27539.2	m6A WATER	50.3149
CL.2754.1	m6A WATER	48.1967
CL.2755.1	m6A WATER	46.2326
CL.27564.1	m6A WATER	47.9641
CL.27564.2	m6A WATER	47.8863
CL.27564.3	m6A WATER	47.9273
CL.27564.4	m6A WATER	47.7941
CL.27564.5	m6A WATER	47.2678
CL.27564.7	m6A WATER	49.2003
CL.27564.8	m6A WATER	48.9683
CL.27579.1	m6A WATER	46.0361
CL.27629.1	m6A WATER	44.6443
CL.27642.1	m6A WATER	46.3256
CL.27660.1	m6A WATER	45.0532
CL.27667.1	m6A WATER	46.5505
CL.27667.2	m6A WATER	46.5686
CL.27722.2	m6A WATER	43.9474
CL.27731.1	m6A WATER	44.2072
CL.27867.1	m6A WATER	49.7527
CL.27868.1	m6A WATER	31.616
CL.27870.1	m6A WATER	44.6224
CL.27948.1	m6A WATER	47.7419
CL.27970.2	m6A WATER	47.1676
CL.27976.1	m6A WATER	42.4477
CL.2801.1	m6A WATER	49.5922
CL.28045.1	m6A WATER	48.6563
CL.28079.2	m6A WATER	46.1778
CL.28080.2	m6A WATER	45.9446
CL.28122.1
m6A WATER
CL.28123.1	m6A WATER	48.5554
CL.28125.1	m6A WATER	34.2679
CL.28134.1	m6A WATER	48.059
CL.28161.1	m6A WATER	48.0365
CL.28173.1	m6A WATER	49.0247
CL.2820.1	m6A WATER	44.9802
CL.2820.2	m6A WATER	48.2522
CL.28248.2	m6A WATER	49.2441
CL.28345.2	m6A WATER	46.4046
CL.28360.1	m6A WATER	48.5887
CL.28367.1	m6A WATER	47.9629
CL.28377.1	m6A WATER	47.8059
CL.28425.1	m6A WATER	46.5927
CL.28438.1	m6A WATER	48.9189
CL.28465.1	m6A WATER	45.6573
CL.28550.10	m6A WATER	39.0632
CL.28550.11	m6A WATER	41.5439
CL.28550.12	m6A WATER	43.8316
CL.28550.13	m6A WATER	44.2478
CL.28626.1	m6A WATER	48.3411
CL.28626.2	m6A WATER	48.5547
CL.28629.1	m6A WATER	51.7584
CL.28629.2	m6A WATER	52.1447
CL.28634.2	m6A WATER	45.2514
CL.28634.3	m6A WATER	45.9482
CL.28634.4	m6A WATER	44.7829
CL.28684.2	m6A WATER	48.1863
CL.28694.1	m6A WATER	47.0434
CL.28694.2	m6A WATER	46.684
CL.2875.1	m6A WATER	47.4048
CL.2875.2	m6A WATER	47.4185
CL.2875.3	m6A WATER	48.0126
CL.2875.4	m6A WATER	47.9287
CL.2875.5	m6A WATER	47.9733
CL.2875.6	m6A WATER	48.174
CL.28805.1	m6A WATER	44.3635
CL.28820.1	m6A WATER	44.2575
CL.28845.1	m6A WATER	47.752
CL.28845.2	m6A WATER	48.4018
CL.28845.3	m6A WATER	48.2441
CL.28845.4	m6A WATER	47.9203
CL.28917.1	m6A WATER	44.3112
CL.28934.2	m6A WATER	47.7716
CL.28959.1	m6A WATER	52.6674
CL.28959.4	m6A WATER	51.0125
CL.2904.1	m6A WATER	36.4754
CL.29133.1	m6A WATER	50.5148
CL.29133.2	m6A WATER	50.5248
CL.29133.3	m6A WATER	49.8982
CL.29133.4	m6A WATER	50.6193
CL.29160.1	m6A WATER	48.6166
CL.29177.1	m6A WATER	45.4068
CL.29210.1	m6A WATER	45.2514
CL.29228.1	m6A WATER	51.4467
CL.2926.1	m6A WATER	48.9428
CL.2926.2	m6A WATER	48.988
CL.29298.1	m6A WATER	45.7372
CL.29301.1	m6A WATER	46.8202
CL.29308.1	m6A WATER	46.9907
CL.29316.1	m6A WATER	42.8521
CL.29323.1	m6A WATER	48.0732
CL.29323.2	m6A WATER	48.4157
CL.29324.1	m6A WATER	48.095
CL.29324.2	m6A WATER	48.6628
CL.29340.1	m6A WATER	47.066
CL.29389.1	m6A WATER	46.7179
CL.29473.1	m6A WATER	46.5649
CL.29473.2	m6A WATER	46.0163
CL.29473.3	m6A WATER	46.6263
CL.2952.1	m6A WATER	45.752
CL.29555.1	m6A WATER	48.3077
CL.29555.3	m6A WATER	46.7173
CL.29586.1	m6A WATER	42.6721
CL.29586.2	m6A WATER	45.6818
CL.29654.1	m6A WATER	49.9111
CL.29754.1	m6A WATER	48.1567
CL.29754.3	m6A WATER	45.967
CL.29760.1	m6A WATER	44.5014
CL.2978.1	m6A WATER	47.526
CL.2978.2	m6A WATER	47.901
CL.29855.4	m6A WATER	48.2585
CL.29934.1	m6A WATER	48.8704
CL.29934.2	m6A WATER	48.4353
CL.29972.1	m6A WATER	49.6644
CL.30.1	m6A WATER	49.134
CL.30062.1	m6A WATER	47.1188
CL.30066.1	m6A WATER	51.1819
CL.301.1	m6A WATER	45.8015
CL.301.2	m6A WATER	45.2319
CL.301.3	m6A WATER	43.1564
CL.3012.1	m6A WATER	46.5628
CL.30152.1	m6A WATER	43.4814
CL.30153.2	m6A WATER	46.1
CL.30155.1	m6A WATER	46.5476
CL.30254.1	m6A WATER	49.1754
CL.30254.2	m6A WATER	49.0623
CL.30254.3	m6A WATER	49.1038
CL.30254.4	m6A WATER	48.9884
CL.30254.5	m6A WATER	49.3773
CL.30254.6	m6A WATER	49.0728
CL.30254.7	m6A WATER	49.8756
CL.30254.8	m6A WATER	49.4201
CL.30272.1	m6A WATER	41.9643
CL.303.1	m6A WATER	45.8194
CL.30430.3	m6A WATER	49.2594
CL.3044.1	m6A WATER	46.5983
CL.3044.2	m6A WATER	46.6135
CL.30502.1	m6A WATER	41.5694
CL.30529.1	m6A WATER	48.3122
CL.30529.2	m6A WATER	48.3653
CL.30674.1	m6A WATER	44.3972
CL.3068.1	m6A WATER	44.9519
CL.30683.1	m6A WATER	47.3565
CL.30696.2	m6A WATER	46.2133
CL.30696.3	m6A WATER	45.6814
CL.30706.1	m6A WATER	49.3608
CL.30783.1	m6A WATER	46.7169
CL.30793.1	m6A WATER	45.9952
CL.30803.2	m6A WATER	48.8673
CL.30803.3	m6A WATER	49.4336
CL.30803.4	m6A WATER	49.3347
CL.30828.1	m6A WATER	42.6763
CL.30859.1	m6A WATER	47.4839
CL.30877.2	m6A WATER	50.2809
CL.30877.3	m6A WATER	49.5645
CL.30892.2	m6A WATER	45.464
CL.30926.1	m6A WATER	47.3409
CL.30940.2	m6A WATER	49.398
CL.30940.3	m6A WATER	49.0157
CL.31002.1	m6A WATER	47.5369
CL.31094.1	m6A WATER	42.716
CL.31094.2	m6A WATER	43.608
CL.31285.2	m6A WATER	42.4328
CL.31304.1	m6A WATER	45.3954
CL.31306.1	m6A WATER	43.9689
CL.31341.1	m6A WATER	45.2888
CL.31341.2	m6A WATER	44.2033
CL.31341.3	m6A WATER	45.0573
CL.31341.4	m6A WATER	43.2281
CL.31381.1	m6A WATER	48.4841
CL.31381.2	m6A WATER	49.081
CL.31447.1	m6A WATER	45
CL.31447.2	m6A WATER	50.3329
CL.31447.3	m6A WATER	49.6278
CL.31505.1	m6A WATER	45.3054
CL.31571.1	m6A WATER	48.3939
CL.31571.2	m6A WATER	49.4549
CL.31571.3	m6A WATER	49.8813
CL.31572.1	m6A WATER	48.2206
CL.31583.1	m6A WATER	48.8445
CL.31644.2	m6A WATER	47.9675
CL.31694.1	m6A WATER	49.1981
CL.31695.1	m6A WATER	47.8042
CL.31792.1	m6A WATER	50
CL.31795.1	m6A WATER	46.1791
CL.31795.2	m6A WATER	46.0757
CL.3181.1	m6A WATER	48.7108
CL.31835.1	m6A WATER	46.1957
CL.31845.1	m6A WATER	43.887
CL.31846.1	m6A WATER	44.4444
CL.31874.1	m6A WATER	48.1803
CL.31915.1	m6A WATER	50.451
CL.31946.1	m6A WATER	46.274
CL.31946.2	m6A WATER	45.8547
CL.31946.3	m6A WATER	46.5777
CL.31946.4	m6A WATER	46.4392
CL.32042.1	m6A WATER	50.5727
CL.32241.1	m6A WATER	48.6619
CL.32241.2	m6A WATER	48.7709
CL.32269.1	m6A WATER	47.5648
CL.32303.1	m6A WATER	35.5575
CL.32326.1	m6A WATER	31.1646
CL.32335.1	m6A WATER	50.0595
CL.32367.1	m6A WATER	40.7786
CL.32367.2	m6A WATER	40.4837
CL.32448.1	m6A WATER	48.7658
CL.32500.2	m6A WATER	48.6486
CL.32525.3	m6A WATER	49.3994
CL.32543.1	m6A WATER	48.4888
CL.32569.1	m6A WATER	48.4778
CL.32690.1	m6A WATER	48.6984
CL.32750.1	m6A WATER	50.2216
CL.32750.3	m6A WATER	48.6061
CL.32973.1	m6A WATER	48.5955
CL.32976.1	m6A WATER	47.5222
CL.32978.1	m6A WATER	50.1114
CL.33004.1	m6A WATER	46.7428
CL.33060.1	m6A WATER	46.4187
CL.3308.2	m6A WATER	47.0363
CL.3308.3	m6A WATER	47.0858
CL.3308.4	m6A WATER	50.1289
CL.33103.1	m6A WATER	48.4094
CL.33103.3	m6A WATER	48.2589
CL.33127.1	m6A WATER	48.8051
CL.33127.2	m6A WATER	49.4144
CL.33127.3	m6A WATER	49.4859
CL.33150.2	m6A WATER	48.5864
CL.33179.1	m6A WATER	49.6795
CL.33179.2	m6A WATER	49.6791
CL.33189.1	m6A WATER	50.2962
CL.33196.1	m6A WATER	48.5033
CL.33222.6	m6A WATER	49.1545
CL.33222.7	m6A WATER	48.7069
CL.33241.1	m6A WATER	47.0458
CL.33243.1	m6A WATER	45.1886
CL.33350.1	m6A WATER	46.4979
CL.33356.1	m6A WATER	46.9267
CL.33398.2	m6A WATER	48.8779
CL.33398.3	m6A WATER	48.9186
CL.3340.1	m6A WATER	46.648
CL.33410.1	m6A WATER	48.6412
CL.33410.2	m6A WATER	48.9083
CL.33425.1	m6A WATER	50.1277
CL.33425.2	m6A WATER	48.9575
CL.33437.6	m6A WATER	48.5366
CL.33449.1	m6A WATER	44.9426
CL.33449.2	m6A WATER	49.0542
CL.33496.1	m6A WATER	46.3073
CL.33496.2	m6A WATER	45.6502
CL.33496.4	m6A WATER	46.1816
CL.33496.5	m6A WATER	46.1474
CL.33496.6	m6A WATER	45.4953
CL.33514.1	m6A WATER	45.5749
CL.33514.2	m6A WATER	46.5121
CL.3354.1	m6A WATER	45.8481
CL.33605.1	m6A WATER	47.3151
CL.33606.1	m6A WATER	45.3256
CL.33606.2	m6A WATER	45.4885
CL.33639.2	m6A WATER	48.1409
CL.33660.2	m6A WATER	48.8033
CL.33674.1	m6A WATER	46.5901
CL.33675.1	m6A WATER	44.5581
CL.33681.1	m6A WATER	49.7907
CL.33683.1	m6A WATER	48.5592
CL.33689.1	m6A WATER	50.3845
CL.33700.1	m6A WATER	47.3214
CL.33700.2	m6A WATER	46.6422
CL.33700.3	m6A WATER	47.2574
CL.33700.4	m6A WATER	47.2566
CL.33700.5	m6A WATER	47.0657
CL.33700.6	m6A WATER	47.5166
CL.33700.7	m6A WATER	48.8647
CL.3372.1	m6A WATER	46.0716
CL.3372.2	m6A WATER	46.2134
CL.3372.3	m6A WATER	46.2562
CL.33783.1	m6A WATER	47.5437
CL.33783.2	m6A WATER	47.9401
CL.33783.3	m6A WATER	46.6555
CL.33806.4	m6A WATER	49.2239
CL.33843.1	m6A WATER	50.2311
CL.33844.1	m6A WATER	44.398
CL.33934.1	m6A WATER	47.0667
CL.33937.1	m6A WATER	45.0166
CL.33951.1	m6A WATER	49.5255
CL.33951.2	m6A WATER	49.3881
CL.33951.3	m6A WATER	43.8141
CL.33955.1	m6A WATER	47.1628
CL.34003.10	m6A WATER	44.4944
CL.34003.2	m6A WATER	47.9199
CL.34003.7	m6A WATER	44.9402
CL.34005.2	m6A WATER	50.2168
CL.34009.1	m6A WATER	47.9588
CL.34043.1	m6A WATER	47.9515
CL.34050.2	m6A WATER	44.5634
CL.34069.1	m6A WATER	45.0358
CL.34080.1	m6A WATER	46.2805
CL.3412.1	m6A WATER	54.6193
CL.3412.2	m6A WATER	55.1269
CL.34172.1	m6A WATER	48.2311
CL.34172.2	m6A WATER	47.4465
CL.34181.1	m6A WATER	49.59
CL.34212.1	m6A WATER	51.4395
CL.34259.1	m6A WATER	43.6114
CL.34313.3	m6A WATER	45.5548
CL.34313.4	m6A WATER	46.078
CL.34363.1	m6A WATER	49.5627
CL.34393.2	m6A WATER	46.2905
CL.34399.1	m6A WATER	49.8294
CL.34399.2	m6A WATER	49.8993
CL.34401.1	m6A WATER	47.9332
CL.34406.1	m6A WATER	45.7627
CL.34495.1	m6A WATER	48.8732
CL.34495.3	m6A WATER	49.4872
CL.34510.2	m6A WATER	49.6708
CL.34510.3	m6A WATER	48.8022
CL.34515.1	m6A WATER	51.266
CL.34539.2	m6A WATER	49.3832
CL.34599.1	m6A WATER	46.2695
CL.34605.1	m6A WATER	46.7974
CL.34639.1	m6A WATER	46.9573
CL.34640.1	m6A WATER	46.0993
CL.34640.2	m6A WATER	45.6904
CL.34640.3	m6A WATER	47.1214
CL.34640.4	m6A WATER	47.0545
CL.34640.5	m6A WATER	47.2233
CL.34640.6	m6A WATER	47.397
CL.34669.1	m6A WATER	47.4714
CL.34669.2	m6A WATER	47.5671
CL.34669.6	m6A WATER	47.3979
CL.34714.1	m6A WATER	46.572
CL.34714.2	m6A WATER	45.8333
CL.3472.1	m6A WATER	46.0239
CL.3472.3	m6A WATER	45.2471
CL.34806.1	m6A WATER	47.1189
CL.34865.1	m6A WATER	49.3893
CL.34865.2	m6A WATER	49.2758
CL.34865.3	m6A WATER	49.2075
CL.34898.1	m6A WATER	50.6207
CL.3491.1	m6A WATER	45.3324
CL.34940.1	m6A WATER	40.9931
CL.34953.1	m6A WATER	49.6743
CL.3506.1	m6A WATER	46.7475
CL.3506.2	m6A WATER	48.7495
CL.3506.3	m6A WATER	47.594
CL.3554.1	m6A WATER	50.5357
CL.3565.1	m6A WATER	46.123
CL.3570.1	m6A WATER	52.7357
CL.3619.1	m6A WATER	48.5456
CL.3685.1	m6A WATER	44.1145
CL.3690.13	m6A WATER	49.952
CL.3690.17	m6A WATER	50.3854
CL.3690.18	m6A WATER	50.3854
CL.3690.19	m6A WATER	51.3953
CL.3690.20	m6A WATER	49.9035
CL.3690.22	m6A WATER	52.7485
CL.3690.4	m6A WATER	50.0453
CL.3690.7	m6A WATER	50.3946
CL.3707.1	m6A WATER	61.6631
CL.3711.1	m6A WATER	57.1429
CL.3716.1	m6A WATER	61.6424
CL.3719.1	m6A WATER	57.1429
CL.3724.1	m6A WATER	61.6631
CL.3728.1	m6A WATER	58.0745
CL.3731.1	m6A WATER	61.6631
CL.3734.1	m6A WATER	38.1878
CL.3736.1	m6A WATER	61.6964
CL.3738.1	m6A WATER	55.3219
CL.3747.1	m6A WATER	54.121
CL.3752.1	m6A WATER	54.8502
CL.3753.1	m6A WATER	61.8605
CL.3877.1	m6A WATER	46.875
CL.3887.1	m6A WATER	46.8623
CL.3893.1	m6A WATER	43.0205
CL.3901.1	m6A WATER	45.8207
CL.3939.1	m6A WATER	46.9805
CL.3939.2	m6A WATER	47.061
CL.3939.3	m6A WATER	47.8526
CL.3939.4	m6A WATER	47.932
CL.3939.5	m6A WATER	47.6536
CL.3961.1	m6A WATER	45.1202
CL.3996.1	m6A WATER	45.6716
CL.4104.1	m6A WATER	44.2927
CL.4268.1	m6A WATER	45.0113
CL.4290.1	m6A WATER	47.2518
CL.4333.1	m6A WATER	48.3086
CL.446.1	m6A WATER	48.0433
CL.4520.1	m6A WATER	46.8622
CL.4576.2	m6A WATER	48.2512
CL.4580.1	m6A WATER	45.9577
CL.4616.2	m6A WATER	49.6735
CL.4623.1	m6A WATER	46.6912
CL.4623.3	m6A WATER	47.2658
CL.4623.4	m6A WATER	47.2471
CL.4660.1	m6A WATER	44.8628
CL.4660.2	m6A WATER	45.1643
CL.4660.3	m6A WATER	45.2105
CL.4660.4	m6A WATER	45.31
CL.4660.5	m6A WATER	45.79
CL.4668.1	m6A WATER	46.9416
CL.4692.1	m6A WATER	48.9119
CL.4865.1	m6A WATER	45.0421
CL.4865.4	m6A WATER	45.735
CL.4867.1	m6A WATER	45.4715
CL.4905.4	m6A WATER	43.5315
CL.5034.1	m6A WATER	55.1282
CL.5034.3	m6A WATER	55.2941
CL.5045.1	m6A WATER	54.1941
CL.5052.2	m6A WATER	44.5419
CL.5073.1	m6A WATER	49.4454
CL.5073.2	m6A WATER	49.1312
CL.5086.1	m6A WATER	47.0101
CL.5086.2	m6A WATER	49.5477
CL.5120.1	m6A WATER	49.1094
CL.5120.2	m6A WATER	45.9102
CL.5159.1	m6A WATER	47.2515
CL.5333.2	m6A WATER	48.1315
CL.5380.1	m6A WATER	47.1471
CL.5389.1	m6A WATER	48.0098
CL.5389.2	m6A WATER	48.7441
CL.5417.1	m6A WATER	47.9835
CL.5423.1	m6A WATER	48.7816
CL.5506.1	m6A WATER	48.8005
CL.5506.2	m6A WATER	47.3028
CL.5506.3	m6A WATER	48.2932
CL.5538.1	m6A WATER	45.5478
CL.5539.1	m6A WATER	51.8585
CL.5539.2	m6A WATER	50.7025
CL.5560.1	m6A WATER	43.5651
CL.5563.1	m6A WATER	49.1407
CL.5563.2	m6A WATER	49.218
CL.5563.3	m6A WATER	46.8569
CL.5566.1	m6A WATER	47.8321
CL.5569.1	m6A WATER	43.0325
CL.5569.2	m6A WATER	43.0318
CL.5569.3	m6A WATER	43.2857
CL.5654.1	m6A WATER	48.9375
CL.5654.2	m6A WATER	48.6722
CL.5691.1	m6A WATER	48.5676
CL.5793.1	m6A WATER	45.3503
CL.5796.1	m6A WATER	40.3285
CL.5803.2	m6A WATER	48.0949
CL.5920.1	m6A WATER	47.9224
CL.5920.2	m6A WATER	48.3917
CL.5988.1	m6A WATER	48.3859
CL.6028.1	m6A WATER	40.9639
CL.6035.1	m6A WATER	46.9203
CL.6053.1	m6A WATER	47.1966
CL.6053.3	m6A WATER	46.0432
CL.6067.1	m6A WATER	47.5989
CL.6122.1	m6A WATER	41.791
CL.6122.2	m6A WATER	41.9432
CL.6122.3	m6A WATER	41.6708
CL.6203.1	m6A WATER	44.8649
CL.6210.1	m6A WATER	44.7031
CL.6210.2	m6A WATER	45.4545
CL.6230.1	m6A WATER	44.4334
CL.6238.1	m6A WATER	45.6681
CL.6332.1	m6A WATER	47.4312
CL.6332.2	m6A WATER	48.1022
CL.6342.1	m6A WATER	47.9474
CL.6366.1	m6A WATER	46.7372
CL.6369.1	m6A WATER	48.2853
CL.6370.1	m6A WATER	46.868
CL.6420.2	m6A WATER	48.1048
CL.6420.3	m6A WATER	47.933
CL.6420.4	m6A WATER	47.8069
CL.6506.1	m6A WATER	48.8605
CL.6530.2	m6A WATER	47.6009
CL.6630.1	m6A WATER	43.37
CL.6638.1	m6A WATER	51.9658
CL.6644.1	m6A WATER	46.9578
CL.6664.1	m6A WATER	45.5728
CL.6667.1	m6A WATER	45.7834
CL.6680.1	m6A WATER	47.0167
CL.6707.12	m6A WATER	47.7807
CL.672.1	m6A WATER	45.4283
CL.6794.1	m6A WATER	48.1776
CL.6799.3	m6A WATER	48.6838
CL.6799.4	m6A WATER	49.0653
CL.6799.5	m6A WATER	52.6829
CL.6872.1	m6A WATER	48.8874
CL.6894.1	m6A WATER	49.6537
CL.69.2	m6A WATER	47.708
CL.69.3	m6A WATER	48.6925
CL.69.4	m6A WATER	48.437
CL.6900.1	m6A WATER	48.481
CL.6913.1	m6A WATER	46.6044
CL.6966.1	m6A WATER	46.4252
CL.6978.1	m6A WATER	49.4168
CL.6986.1	m6A WATER	50.0869
CL.7058.1	m6A WATER	45.1074
CL.7086.1	m6A WATER	47.0489
CL.7102.1	m6A WATER	49.5322
CL.7121.2	m6A WATER	48.9115
CL.7123.2	m6A WATER	49.2828
CL.7123.3	m6A WATER	48.4032
CL.7123.4	m6A WATER	48.7055
CL.7131.1	m6A WATER	48.1095
CL.7131.2	m6A WATER	47.9063
CL.7152.1	m6A WATER	48.6787
CL.7154.1	m6A WATER	48.666
CL.7156.1	m6A WATER	48.8372
CL.7158.1	m6A WATER	47.7
CL.7195.1	m6A WATER	50
CL.7207.2	m6A WATER	47.9648
CL.7221.1	m6A WATER	49.2834
CL.7221.2	m6A WATER	48.8707
CL.7221.3	m6A WATER	48.8707
CL.7221.4	m6A WATER	48.8227
CL.7221.5	m6A WATER	49.2782
CL.7221.6	m6A WATER	48.5462
CL.7221.7	m6A WATER	48.9632
CL.7260.1	m6A WATER	51.3102
CL.7262.1	m6A WATER	48.1749
CL.7283.1	m6A WATER	44.7323
CL.7298.1	m6A WATER	46.4166
CL.7305.1	m6A WATER	47.5105
CL.7389.1	m6A WATER	45.7007
CL.7394.1	m6A WATER	49.6252
CL.7509.1	m6A WATER	44.1748
CL.7514.1	m6A WATER	48.4484
CL.7514.2	m6A WATER	50.4167
CL.7586.1	m6A WATER	50.0224
CL.7586.3	m6A WATER	50.0947
CL.7591.1	m6A WATER	49.5467
CL.7613.1	m6A WATER	47.7893
CL.7613.2	m6A WATER	48.1846
CL.7764.1	m6A WATER	44.624
CL.7764.2	m6A WATER	45.0145
CL.7764.3	m6A WATER	45.0085
CL.7764.4	m6A WATER	46.4964
CL.7776.1	m6A WATER	46.2356
CL.7776.2	m6A WATER	47.8599
CL.7794.1	m6A WATER	44.4942
CL.7825.2	m6A WATER	40.5184
CL.786.1	m6A WATER	46.0274
CL.786.2	m6A WATER	46.0008
CL.7880.1	m6A WATER	45.1299
CL.7881.1	m6A WATER	48.6289
CL.7881.2	m6A WATER	47.8784
CL.7881.3	m6A WATER	48.9332
CL.7909.1	m6A WATER	45.438
CL.7909.2	m6A WATER	45.3883
CL.7909.3	m6A WATER	46.943
CL.7939.1	m6A WATER	44.8157
CL.7949.1	m6A WATER	45.786
CL.7949.2	m6A WATER	46.836
CL.7950.1	m6A WATER	47.1429
CL.7957.1	m6A WATER	45.2748
CL.7985.1	m6A WATER	48.5669
CL.7998.2	m6A WATER	47.4649
CL.7998.4	m6A WATER	47.6676
CL.8006.2	m6A WATER	48.9267
CL.8006.3	m6A WATER	48.6095
CL.8016.1	m6A WATER	47.8919
CL.8035.1	m6A WATER	47.1412
CL.8077.2	m6A WATER	45.2217
CL.8077.3	m6A WATER	44.5553
CL.8077.4	m6A WATER	43.3048
CL.8077.6	m6A WATER	44.2596
CL.8088.1	m6A WATER	46.9116
CL.8088.2	m6A WATER	48.3556
CL.8090.1	m6A WATER	48.3966
CL.8090.2	m6A WATER	48.8203
CL.8166.1	m6A WATER	46.0414
CL.8200.1	m6A WATER	45.8333
CL.8275.1	m6A WATER	49.0291
CL.8275.2	m6A WATER	49.0385
CL.8421.1	m6A WATER	46.299
CL.848.2	m6A WATER	46.0375
CL.8541.1	m6A WATER	48.2488
CL.8547.1	m6A WATER	47.0077
CL.8547.2	m6A WATER	47.0485
CL.8610.1	m6A WATER	46.9044
CL.862.3	m6A WATER	46.7005
CL.862.4	m6A WATER	46.4477
CL.862.5	m6A WATER	46.2482
CL.8669.1	m6A WATER	48.9484
CL.8699.1	m6A WATER	48.5089
CL.8708.2	m6A WATER	44.4865
CL.8736.1	m6A WATER	43.1576
CL.8736.2	m6A WATER	45.0285
CL.8794.1	m6A WATER	44.3234
CL.9000.1	m6A WATER	44.1214
CL.9000.2	m6A WATER	44.3219
CL.9012.2	m6A WATER	45.8608
CL.9012.3	m6A WATER	45.8763
CL.9012.4	m6A WATER	45.9663
CL.902.2	m6A WATER	47.9551
CL.905.1	m6A WATER	44.2547
CL.905.2	m6A WATER	45.8333
CL.9135.1	m6A WATER	46.4819
CL.9199.1	m6A WATER	45.8415
CL.9199.2	m6A WATER	45.8333
CL.9223.1	m6A WATER	50.3428
CL.9308.1	m6A WATER	46.8416
CL.9309.1	m6A WATER	44.8729
CL.9312.1	m6A WATER	46.5983
CL.9312.2	m6A WATER	46.6135
CL.9341.2	m6A WATER	50.0369
CL.9341.3	m6A WATER	50.092
CL.9371.1	m6A WATER	46.1147
CL.9371.3	m6A WATER	45.6459
CL.9374.1	m6A WATER	42.1664
CL.9439.1	m6A WATER	47.4064
CL.9494.1	m6A WATER	35.6574
CL.9502.1	m6A WATER	47.0135
CL.9502.2	m6A WATER	45.0887
CL.9505.1	m6A WATER	32.2951
CL.977.2	m6A WATER	41.1722
CL.9842.1	m6A WATER	48.6985
CL.9842.2	m6A WATER	49.1138
CL.9877.1	m6A WATER	43.476
evm.model.group1.1173	m6A WATER	51.3889
evm.model.group1.1196	m6A WATER	50.641
evm.model.group1.1245	m6A WATER	47.4231
evm.model.group1.1377	m6A WATER	47.2
evm.model.group1.1381	m6A WATER	47.2563
evm.model.group1.1477	m6A WATER	48.4348
evm.model.group1.1718	m6A WATER	45.0408
evm.model.group1.1765	m6A WATER	47.21
evm.model.group1.19	m6A WATER	47.1672
evm.model.group1.1944	m6A WATER	51.7544
evm.model.group1.2009	m6A WATER	46.6701
evm.model.group1.2147	m6A WATER	45.6221
evm.model.group1.2209	m6A WATER	54.842
evm.model.group1.2276	m6A WATER	49.4444
evm.model.group1.228	m6A WATER	45.0233
evm.model.group1.2316	m6A WATER	47.4279
evm.model.group1.2338	m6A WATER	50.1773
evm.model.group1.2389	m6A WATER	45.8856
evm.model.group1.2685	m6A WATER	49.5383
evm.model.group1.2769	m6A WATER	46.2116
evm.model.group1.2892	m6A WATER	51.7241
evm.model.group1.3013	m6A WATER	47.5188
evm.model.group1.3014	m6A WATER	45.0108
evm.model.group1.3075	m6A WATER	47.2763
evm.model.group1.3133	m6A WATER	50.8159
evm.model.group1.3135	m6A WATER	58.2716
evm.model.group1.3136	m6A WATER	45.175
evm.model.group1.3236	m6A WATER	45
evm.model.group1.3442	m6A WATER	47.9093
evm.model.group1.3466	m6A WATER	46.3087
evm.model.group1.3507	m6A WATER	47.0079
evm.model.group1.3528	m6A WATER	49.0232
evm.model.group1.70	m6A WATER	48.3871
evm.model.group1.721	m6A WATER	46.1933
evm.model.group1.737	m6A WATER	46.6158
evm.model.group1.739	m6A WATER	45.733
evm.model.group1.750	m6A WATER	49.5261
evm.model.group1.842	m6A WATER	47.0776
evm.model.group1.853	m6A WATER	49.7175
evm.model.group10.1025	m6A WATER	58.6466
evm.model.group10.127	m6A WATER	46.1092
evm.model.group10.1284	m6A WATER	49.5726
evm.model.group10.1286	m6A WATER	47.1347
evm.model.group10.1356	m6A WATER	53.7713
evm.model.group10.1360	m6A WATER	55.4745
evm.model.group10.379	m6A WATER	54.9257
evm.model.group10.402	m6A WATER	48.6532
evm.model.group10.444	m6A WATER	47.8232
evm.model.group10.456	m6A WATER	51.4238
evm.model.group10.552	m6A WATER	50.6306
evm.model.group10.553	m6A WATER	54.3454
evm.model.group10.569	m6A WATER	49.612
evm.model.group10.597	m6A WATER	49.3305
evm.model.group10.607	m6A WATER	49.7942
evm.model.group10.770	m6A WATER	46.263
evm.model.group10.827	m6A WATER	48.7464
evm.model.group10.858	m6A WATER	48.2964
evm.model.group11.1005	m6A WATER	50.7657
evm.model.group11.102	m6A WATER	47.2425
evm.model.group11.1077	m6A WATER	54.7264
evm.model.group11.1107	m6A WATER	46.9945
evm.model.group11.154	m6A WATER	46.9719
evm.model.group11.161	m6A WATER	47.1698
evm.model.group11.267	m6A WATER	46.1577
evm.model.group11.336	m6A WATER	49.8291
evm.model.group11.438	m6A WATER	46.4253
evm.model.group11.453	m6A WATER	47.1884
evm.model.group11.583	m6A WATER	48.5952
[truncated: 268 more rows]
