# Supplementary material for: Epitranscriptomic and expression profiling in Riccia fluitans across diverse environmental conditions
Source: Comput Struct Biotechnol J. 2025 Oct 2;27:4232–45. doi: 10.1016/j.csbj.2025.10.002 (PMC12513226; doi:10.1016/j.csbj.2025.10.002)
Supplement: Supplementary file 2 — Supplementary material [file mmc2.zip › Supplementary materials/Table S31.xlsx]

## Sheet: Table S31
Table S31. GC analysis in land transcripts with m6A and A
riccia_transcript_id	GROUP	GC
CL.10551.4	A LAND	48.7055
CL.13939.2	A LAND	43.0424
CL.13939.3	A LAND	43.6546
CL.15001.2	A LAND	46.2803
CL.16813.1	A LAND	44.5911
CL.1828.1	A LAND	46.4135
CL.1856.1	A LAND	47.6933
CL.1856.2	A LAND	47.7417
CL.18822.2	A LAND	46.233
CL.19529.1	A LAND	45.7612
CL.23622.1	A LAND	45.2787
CL.23622.2	A LAND	45.3373
CL.23622.3	A LAND	45.2208
CL.23805.2	A LAND	47.8739
CL.23805.4	A LAND	42.2454
CL.23854.2	A LAND	47.0233
CL.2489.2	A LAND	47.343
CL.25296.1	A LAND	46.7144
CL.25296.2	A LAND	47.3759
CL.25652.2	A LAND	46.1907
CL.25802.2	A LAND	47.7402
CL.27564.1	A LAND	47.9641
CL.27564.2	A LAND	47.8863
CL.27564.3	A LAND	47.9273
CL.27564.4	A LAND	47.7941
CL.27564.5	A LAND	47.2678
CL.28438.2	A LAND	47.0835
CL.28438.4	A LAND	46.6222
CL.28438.5	A LAND	46.594
CL.28629.2	A LAND	52.1447
CL.28629.3	A LAND	52.4621
CL.28934.1	A LAND	54.9168
CL.28959.3	A LAND	53.6552
CL.30696.1	A LAND	45.241
CL.31002.2	A LAND	48.7532
CL.31447.5	A LAND	47.3953
CL.3690.1	A LAND	50.3232
CL.3690.10	A LAND	50
CL.3690.11	A LAND	49.851
CL.3690.12	A LAND	49.8024
CL.3690.14	A LAND	49.8465
CL.3690.15	A LAND	49.9487
CL.3690.16	A LAND	50.359
CL.3690.2	A LAND	50.3817
CL.3690.3	A LAND	50.2267
CL.3690.4	A LAND	50.0453
CL.3690.5	A LAND	50.2356
CL.3690.6	A LAND	50.4314
CL.3690.7	A LAND	50.3946
CL.3690.9	A LAND	49.757
CL.4268.1	A LAND	45.0113
CL.4865.2	A LAND	47.7597
CL.4865.3	A LAND	48.0021
CL.4865.5	A LAND	47.8528
CL.4865.6	A LAND	48.7775
CL.4865.7	A LAND	46.4677
CL.4865.8	A LAND	45.8609
CL.4865.9	A LAND	48.4421
CL.5086.3	A LAND	54.8485
CL.7086.2	A LAND	53.8248
CL.7123.3	A LAND	48.4032
CL.7221.2	A LAND	48.8707
CL.7221.3	A LAND	48.8707
CL.7221.4	A LAND	48.8227
CL.7221.5	A LAND	49.2782
CL.7221.6	A LAND	48.5462
CL.7221.7	A LAND	48.9632
CL.8035.2	A LAND	47.2304
evm.model.group1.1239	A LAND	52.536
evm.model.group1.1376	A LAND	50.3401
evm.model.group1.1773	A LAND	49.2786
evm.model.group1.2002	A LAND	54.1985
evm.model.group1.2089	A LAND	48.2377
evm.model.group1.2095	A LAND	50.2528
evm.model.group1.2199	A LAND	51.6196
evm.model.group1.2268	A LAND	52.081
evm.model.group1.2357	A LAND	48.7484
evm.model.group1.2373	A LAND	50.6048
evm.model.group1.2782	A LAND	49.1554
evm.model.group1.2889	A LAND	46.7056
evm.model.group1.2891	A LAND	49.9452
evm.model.group1.3055	A LAND	48.6467
evm.model.group1.3267	A LAND	52.8389
evm.model.group1.3418	A LAND	51.7045
evm.model.group10.1136	A LAND	50.2612
evm.model.group10.1372	A LAND	48.4992
evm.model.group10.406	A LAND	55.7851
evm.model.group10.407	A LAND	52
evm.model.group10.455	A LAND	51.9429
evm.model.group11.1003	A LAND	47.678
evm.model.group11.1004	A LAND	52.3903
evm.model.group11.1124	A LAND	48.3104
evm.model.group11.1125	A LAND	51.7367
evm.model.group11.254	A LAND	51.7483
evm.model.group11.265	A LAND	51.3449
evm.model.group11.423	A LAND	56.0364
evm.model.group11.485	A LAND	55.6805
evm.model.group11.734	A LAND	61.2121
evm.model.group12.123	A LAND	49.1342
evm.model.group12.166	A LAND	47.9303
evm.model.group12.176	A LAND	49.1935
evm.model.group12.178	A LAND	47.8873
evm.model.group12.946	A LAND	48.0797
evm.model.group13.137	A LAND	50
evm.model.group13.465	A LAND	49.8765
evm.model.group16.8	A LAND	52.9469
evm.model.group2.106	A LAND	47.4728
evm.model.group2.2249	A LAND	49.6957
evm.model.group2.2393	A LAND	52.1277
evm.model.group2.2398	A LAND	42.4977
evm.model.group2.2495	A LAND	52.2481
evm.model.group2.2496	A LAND	48.2373
evm.model.group2.446	A LAND	49.4565
evm.model.group2.643	A LAND	46.7194
evm.model.group2.686	A LAND	56.8116
evm.model.group3.2550	A LAND	52.5963
evm.model.group3.2790	A LAND	50.4985
evm.model.group3.585	A LAND	49.2337
evm.model.group3.600	A LAND	46.2518
evm.model.group3.601	A LAND	46.198
evm.model.group4.1012	A LAND	54.1953
evm.model.group4.1346	A LAND	52.0064
evm.model.group4.159	A LAND	54.1667
evm.model.group4.1738	A LAND	47.9835
evm.model.group4.406	A LAND	47.281
evm.model.group4.521	A LAND	46.3018
evm.model.group4.546	A LAND	54.4041
evm.model.group4.699	A LAND	58.2803
evm.model.group4.870	A LAND	51.2026
evm.model.group4.972	A LAND	48.3951
evm.model.group5.1641	A LAND	51.1579
evm.model.group5.1668	A LAND	47.4513
evm.model.group5.966	A LAND	48.4848
evm.model.group6.1016	A LAND	50.3466
evm.model.group6.1362	A LAND	49.0128
evm.model.group6.1363	A LAND	50.6024
evm.model.group6.1442	A LAND	47.5161
evm.model.group6.152	A LAND	47.6522
evm.model.group6.229	A LAND	50.4573
evm.model.group6.414	A LAND	57.0968
evm.model.group6.967	A LAND	50
evm.model.group7.1004	A LAND	52.354
evm.model.group7.1150	A LAND	44.9292
evm.model.group7.1671	A LAND	46.8312
evm.model.group7.1750	A LAND	55.1609
evm.model.group7.1888	A LAND	52.9617
evm.model.group7.1890	A LAND	54.6164
evm.model.group7.678	A LAND	50.0768
evm.model.group7.692	A LAND	48.5075
evm.model.group7.899	A LAND	50.3086
evm.model.group7.989	A LAND	46.1092
evm.model.group8.1291	A LAND	49.8978
evm.model.group8.1330	A LAND	51.4012
evm.model.group8.1412	A LAND	49.2366
evm.model.group8.1435	A LAND	51.9964
evm.model.group8.1476	A LAND	56.8113
evm.model.group8.1477	A LAND	55.2525
evm.model.group8.247	A LAND	48.1268
evm.model.group8.282	A LAND	48
evm.model.group8.334	A LAND	49.3827
evm.model.group8.680	A LAND	52.1401
evm.model.group8.824	A LAND	51.5513
evm.model.group9.1293	A LAND	54.3406
evm.model.group9.1294	A LAND	50.3226
evm.model.group9.167	A LAND	51.3339
evm.model.group9.376	A LAND	52.8256
evm.model.group9.487	A LAND	52.99
evm.model.group9.687	A LAND	50.2242
evm.model.group9.85	A LAND	49.4909
evm.model.utg1661_840873_1372191__.4	A LAND	50.1907
evm.model.utg1661_840873_1372191__.5	A LAND	51.9231
evm.model.utg349_3200640_3770178__.11	A LAND	47.96
evm.model.utg388_1_149797__.3	A LAND	48.1627
evm.model.utg415_5514107_5609984__.1	A LAND	49.3878
evm.model.utg415_5514107_5609984__.2	A LAND	51.0204
evm.model.utg4551_431494_512601__.1	A LAND	52.2807
evm.model.utg4551_431494_512601__.2	A LAND	51.2626
evm.model.utg548_4040903_4386744__.19	A LAND	49.0667
evm.model.utg548_4040903_4386744__.4	A LAND	49.5913
evm.model.utg7582_1_416147__.10	A LAND	49.7976
evm.model.utg87_2701784_3545125__.3	A LAND	52.0119
CL.10551.2	m6A LAND	49.2828
CL.10551.3	m6A LAND	48.4032
CL.10873.1	m6A LAND	44.4565
CL.10873.10	m6A LAND	45.7026
CL.10873.2	m6A LAND	44.409
CL.10873.3	m6A LAND	46.2464
CL.10873.4	m6A LAND	46.1419
CL.10873.6	m6A LAND	44.4894
CL.10873.7	m6A LAND	45.4906
CL.10873.8	m6A LAND	46.0494
CL.10873.9	m6A LAND	45.393
CL.11034.1	m6A LAND	44.5568
CL.11034.2	m6A LAND	43.3377
CL.11034.4	m6A LAND	43.3838
CL.11159.1	m6A LAND	53.2203
CL.11266.1	m6A LAND	46.2443
CL.11387.1	m6A LAND	45.1578
CL.11387.2	m6A LAND	46.2179
CL.11387.3	m6A LAND	43.4643
CL.11435.2	m6A LAND	45.0518
CL.11435.3	m6A LAND	45.4545
CL.11435.4	m6A LAND	44.5554
CL.11435.5	m6A LAND	44.8201
CL.11435.6	m6A LAND	44.1366
CL.11525.2	m6A LAND	46.9479
CL.11648.1	m6A LAND	45.5405
CL.11667.1	m6A LAND	46.9555
CL.11683.1	m6A LAND	42.7854
CL.11683.2	m6A LAND	41.968
CL.11766.1	m6A LAND	53.2346
CL.11906.1	m6A LAND	46.3122
CL.12002.1	m6A LAND	44.4444
CL.12039.1	m6A LAND	45.7935
CL.12057.1	m6A LAND	46.2577
CL.12533.1	m6A LAND	46.3995
CL.12724.2	m6A LAND	47.2191
CL.12724.3	m6A LAND	46.5352
CL.12724.4	m6A LAND	46.2914
CL.12887.1	m6A LAND	48.3315
CL.12887.2	m6A LAND	47.792
CL.12906.2	m6A LAND	48.4485
CL.12906.3	m6A LAND	48.8866
CL.12951.1	m6A LAND	48.3516
CL.13300.1	m6A LAND	46.7819
CL.13856.1	m6A LAND	46.7428
CL.13868.1	m6A LAND	47.1631
CL.13912.2	m6A LAND	48.7943
CL.13939.1	m6A LAND	42.6223
CL.13974.1	m6A LAND	61.4303
CL.13982.1	m6A LAND	61.5911
CL.13985.1	m6A LAND	58.2317
CL.13989.1	m6A LAND	58.3993
CL.14059.1	m6A LAND	46.6389
CL.14105.1	m6A LAND	48.0922
CL.14105.3	m6A LAND	50.1754
CL.14121.1	m6A LAND	48.2496
CL.14123.1	m6A LAND	43.9716
CL.14123.2	m6A LAND	44.2172
CL.14123.3	m6A LAND	44.5524
CL.14253.1	m6A LAND	46.9661
CL.14253.2	m6A LAND	46.4151
CL.14253.3	m6A LAND	46.8606
CL.14253.4	m6A LAND	47.8338
CL.14253.5	m6A LAND	45.3358
CL.14253.6	m6A LAND	46.7593
CL.14581.1	m6A LAND	43.5909
CL.14955.1	m6A LAND	48.8844
CL.15001.1	m6A LAND	44.2241
CL.1551.1	m6A LAND	49.5124
CL.15515.1	m6A LAND	49.1961
CL.15644.1	m6A LAND	49.3522
CL.15883.1	m6A LAND	49.3835
CL.15883.3	m6A LAND	48.0591
CL.16392.1	m6A LAND	47.619
CL.16392.2	m6A LAND	47.5924
CL.16398.1	m6A LAND	44.157
CL.16398.2	m6A LAND	47.5057
CL.16402.1	m6A LAND	47.5429
CL.16402.2	m6A LAND	47.5169
CL.16662.1	m6A LAND	56.9444
CL.16665.1	m6A LAND	61.5061
CL.16672.1	m6A LAND	61.5587
CL.16680.1	m6A LAND	62.563
CL.16687.1	m6A LAND	61.8251
CL.16693.1	m6A LAND	61.3765
CL.16921.1	m6A LAND	46.3087
CL.16921.2	m6A LAND	46.6721
CL.17021.1	m6A LAND	50.9615
CL.17038.1	m6A LAND	46.0406
CL.17038.3	m6A LAND	47.6789
CL.17038.4	m6A LAND	47.7711
CL.17316.1	m6A LAND	50.3645
CL.17352.1	m6A LAND	48.4936
CL.17414.1	m6A LAND	48.8043
CL.1744.1	m6A LAND	47.6923
CL.17788.1	m6A LAND	48.6273
CL.17977.1	m6A LAND	43.4022
CL.18147.1	m6A LAND	49.8496
CL.18174.1	m6A LAND	49.4152
CL.18240.1	m6A LAND	46.5409
CL.1827.1	m6A LAND	47.1721
CL.18273.1	m6A LAND	48.2564
CL.18295.1	m6A LAND	40.2516
CL.18508.1	m6A LAND	44.2203
CL.18508.2	m6A LAND	44.2105
CL.18508.3	m6A LAND	44.6831
CL.18508.4	m6A LAND	44.6386
CL.18550.1	m6A LAND	47.9351
CL.18550.2	m6A LAND	47.973
CL.1856.4	m6A LAND	47.3267
CL.18573.1	m6A LAND	44.1651
CL.18573.2	m6A LAND	44.0678
CL.18573.3	m6A LAND	44.6376
CL.18573.4	m6A LAND	47.9592
CL.18577.1	m6A LAND	48.1115
CL.18577.2	m6A LAND	46.3516
CL.18729.1	m6A LAND	50.3169
CL.18788.1	m6A LAND	46.9424
CL.18822.1	m6A LAND	45.3008
CL.18935.1	m6A LAND	48.3992
CL.19005.1	m6A LAND	48.6826
CL.19049.1	m6A LAND	44.1125
CL.19155.1	m6A LAND	45.119
CL.19237.1	m6A LAND	49.5465
CL.19529.2	m6A LAND	45.018
CL.19610.1	m6A LAND	47.4308
CL.1972.1	m6A LAND	45.9373
CL.19743.1	m6A LAND	50.5166
CL.19743.2	m6A LAND	48.3136
CL.19794.1	m6A LAND	46.8156
CL.19855.1	m6A LAND	46.2838
CL.19875.1	m6A LAND	46.1288
CL.19878.1	m6A LAND	47.1818
CL.19879.1	m6A LAND	46.9828
CL.19881.1	m6A LAND	44.2411
CL.20135.1	m6A LAND	45.8971
CL.20351.1	m6A LAND	45.3713
CL.20486.1	m6A LAND	49.39
CL.20536.1	m6A LAND	50.8021
CL.20565.1	m6A LAND	45.4834
CL.21025.1	m6A LAND	48.3831
CL.21216.1	m6A LAND	47.3849
CL.21216.2	m6A LAND	49.9489
CL.21237.2	m6A LAND	46.6788
CL.21483.1	m6A LAND	45.9632
CL.21493.1	m6A LAND	45.1036
CL.21914.1	m6A LAND	45.2092
CL.21914.2	m6A LAND	45.2116
CL.22338.1	m6A LAND	46.2903
CL.22349.1	m6A LAND	46.2466
CL.22551.1	m6A LAND	44.1105
CL.22644.1	m6A LAND	50.2755
CL.22645.1	m6A LAND	49.4776
CL.22857.1	m6A LAND	47.8577
CL.22913.1	m6A LAND	47.2946
CL.2292.1	m6A LAND	45.1448
CL.2292.2	m6A LAND	45.2803
CL.2292.3	m6A LAND	45.2734
CL.22969.1	m6A LAND	44.4302
CL.23288.1	m6A LAND	45.5595
CL.23293.1	m6A LAND	47.0207
CL.23622.4	m6A LAND	46.3122
CL.23622.6	m6A LAND	44.6596
CL.23622.7	m6A LAND	45.1633
CL.23726.2	m6A LAND	49.9779
CL.23805.1	m6A LAND	47.6622
CL.23854.1	m6A LAND	47.029
CL.24035.2	m6A LAND	43.2464
CL.24111.1	m6A LAND	46.8998
CL.24152.1	m6A LAND	46.2012
CL.24236.1	m6A LAND	48.5942
CL.24236.2	m6A LAND	49.801
CL.24236.3	m6A LAND	49.7722
CL.2436.1	m6A LAND	48.0167
CL.24582.1	m6A LAND	51.0596
CL.24835.1	m6A LAND	50.2203
CL.24867.1	m6A LAND	48.255
CL.2489.1	m6A LAND	46.3242
CL.24986.1	m6A LAND	46.181
CL.25006.1	m6A LAND	48.9318
CL.2501.1	m6A LAND	43.4864
CL.2501.2	m6A LAND	44.548
CL.25136.1	m6A LAND	50.0458
CL.2516.1	m6A LAND	45.0445
CL.2516.2	m6A LAND	44.8087
CL.2516.3	m6A LAND	44.9412
CL.2516.4	m6A LAND	44.9012
CL.25177.1	m6A LAND	48.5714
CL.25177.2	m6A LAND	48.8442
CL.25194.1	m6A LAND	46.8028
CL.25296.4	m6A LAND	46.4927
CL.25525.1	m6A LAND	48.4985
CL.25552.1	m6A LAND	49.1785
CL.25552.2	m6A LAND	48.3796
CL.25652.1	m6A LAND	46.0855
CL.25653.1	m6A LAND	47.4326
CL.25802.3	m6A LAND	46.7779
CL.25873.1	m6A LAND	45.9052
CL.25873.3	m6A LAND	44.9387
CL.25873.4	m6A LAND	44.4375
CL.25873.5	m6A LAND	45.5104
CL.25917.1	m6A LAND	44.9142
CL.2593.1	m6A LAND	46.8241
CL.26093.1	m6A LAND	45.8891
CL.2612.1	m6A LAND	48.0785
CL.26210.1	m6A LAND	49.6513
CL.26210.3	m6A LAND	48.5896
CL.26267.1	m6A LAND	51.833
CL.2633.1	m6A LAND	49.2726
CL.2642.1	m6A LAND	47.2044
CL.26509.1	m6A LAND	48.7728
CL.27013.2	m6A LAND	48.3158
CL.27053.1	m6A LAND	44.9904
CL.27285.1	m6A LAND	51.8233
CL.27377.1	m6A LAND	47.3088
CL.27377.2	m6A LAND	48.1698
CL.27564.7	m6A LAND	49.2003
CL.27564.8	m6A LAND	48.9683
CL.27629.1	m6A LAND	44.6443
CL.27660.1	m6A LAND	45.0532
CL.27722.2	m6A LAND	43.9474
CL.27847.1	m6A LAND	45.9677
CL.27970.2	m6A LAND	47.1676
CL.2801.1	m6A LAND	49.5922
CL.28134.1	m6A LAND	48.059
CL.28360.1	m6A LAND	48.5887
CL.28438.1	m6A LAND	48.9189
CL.28629.1	m6A LAND	51.7584
CL.28684.2	m6A LAND	48.1863
CL.28694.1	m6A LAND	47.0434
CL.28694.2	m6A LAND	46.684
CL.28917.1	m6A LAND	44.3112
CL.28934.2	m6A LAND	47.7716
CL.28959.1	m6A LAND	52.6674
CL.28959.4	m6A LAND	51.0125
CL.29177.1	m6A LAND	45.4068
CL.29298.1	m6A LAND	45.7372
CL.29301.1	m6A LAND	46.8202
CL.29308.1	m6A LAND	46.9907
CL.29335.1	m6A LAND	44.8637
CL.29340.1	m6A LAND	47.066
CL.29341.1	m6A LAND	45.0947
CL.29341.2	m6A LAND	43.562
CL.29473.1	m6A LAND	46.5649
CL.29473.2	m6A LAND	46.0163
CL.29473.3	m6A LAND	46.6263
CL.2952.1	m6A LAND	45.752
CL.29541.2	m6A LAND	47.588
CL.2978.1	m6A LAND	47.526
CL.2978.2	m6A LAND	47.901
CL.29934.1	m6A LAND	48.8704
CL.29934.2	m6A LAND	48.4353
CL.29972.1	m6A LAND	49.6644
CL.30066.1	m6A LAND	51.1819
CL.3012.1	m6A LAND	46.5628
CL.30152.1	m6A LAND	43.4814
CL.30153.2	m6A LAND	46.1
CL.30155.1	m6A LAND	46.5476
CL.30272.1	m6A LAND	41.9643
CL.303.1	m6A LAND	45.8194
CL.3044.1	m6A LAND	46.5983
CL.3044.2	m6A LAND	46.6135
CL.30696.2	m6A LAND	46.2133
CL.30696.3	m6A LAND	45.6814
CL.30793.1	m6A LAND	45.9952
CL.30803.2	m6A LAND	48.8673
CL.30803.3	m6A LAND	49.4336
CL.30803.4	m6A LAND	49.3347
CL.30877.2	m6A LAND	50.2809
CL.30877.3	m6A LAND	49.5645
CL.30940.2	m6A LAND	49.398
CL.30940.3	m6A LAND	49.0157
CL.31002.1	m6A LAND	47.5369
CL.31034.1	m6A LAND	49.4019
CL.31036.1	m6A LAND	48.3012
CL.31306.1	m6A LAND	43.9689
CL.31447.1	m6A LAND	45
CL.31447.2	m6A LAND	50.3329
CL.31447.3	m6A LAND	49.6278
CL.31572.1	m6A LAND	48.2206
CL.31644.2	m6A LAND	47.9675
CL.31792.1	m6A LAND	50
CL.31835.1	m6A LAND	46.1957
CL.31845.1	m6A LAND	43.887
CL.31846.1	m6A LAND	44.4444
CL.31915.1	m6A LAND	50.451
CL.32042.1	m6A LAND	50.5727
CL.32367.1	m6A LAND	40.7786
CL.32367.2	m6A LAND	40.4837
CL.32973.1	m6A LAND	48.5955
CL.32976.1	m6A LAND	47.5222
CL.33004.1	m6A LAND	46.7428
CL.33060.1	m6A LAND	46.4187
CL.33150.2	m6A LAND	48.5864
CL.33196.1	m6A LAND	48.5033
CL.33350.1	m6A LAND	46.4979
CL.33425.1	m6A LAND	50.1277
CL.33425.2	m6A LAND	48.9575
CL.3354.1	m6A LAND	45.8481
CL.33606.1	m6A LAND	45.3256
CL.33606.2	m6A LAND	45.4885
CL.33660.2	m6A LAND	48.8033
CL.33681.1	m6A LAND	49.7907
CL.33700.1	m6A LAND	47.3214
CL.33700.2	m6A LAND	46.6422
CL.33700.3	m6A LAND	47.2574
CL.33700.4	m6A LAND	47.2566
CL.33700.5	m6A LAND	47.0657
CL.33700.6	m6A LAND	47.5166
CL.33700.7	m6A LAND	48.8647
CL.33783.1	m6A LAND	47.5437
CL.33783.2	m6A LAND	47.9401
CL.33783.3	m6A LAND	46.6555
CL.33843.1	m6A LAND	50.2311
CL.33844.1	m6A LAND	44.398
CL.33934.1	m6A LAND	47.0667
CL.34005.2	m6A LAND	50.2168
CL.34009.1	m6A LAND	47.9588
CL.34050.2	m6A LAND	44.5634
CL.34080.1	m6A LAND	46.2805
CL.3412.1	m6A LAND	54.6193
CL.3412.2	m6A LAND	55.1269
CL.34212.1	m6A LAND	51.4395
CL.34605.1	m6A LAND	46.7974
CL.34806.1	m6A LAND	47.1189
CL.34898.1	m6A LAND	50.6207
CL.3491.1	m6A LAND	45.3324
CL.34940.1	m6A LAND	40.9931
CL.3565.1	m6A LAND	46.123
CL.3570.1	m6A LAND	52.7357
CL.3685.1	m6A LAND	44.1145
CL.3690.13	m6A LAND	49.952
CL.3690.17	m6A LAND	50.3854
CL.3690.18	m6A LAND	50.3854
CL.3690.19	m6A LAND	51.3953
CL.3690.20	m6A LAND	49.9035
CL.3690.22	m6A LAND	52.7485
CL.3707.1	m6A LAND	61.6631
CL.3711.1	m6A LAND	57.1429
CL.3716.1	m6A LAND	61.6424
CL.3717.1	m6A LAND	59.919
CL.3719.1	m6A LAND	57.1429
CL.3724.1	m6A LAND	61.6631
CL.3728.1	m6A LAND	58.0745
CL.3731.1	m6A LAND	61.6631
CL.3732.1	m6A LAND	59.9595
CL.3734.1	m6A LAND	38.1878
CL.3736.1	m6A LAND	61.6964
CL.3738.1	m6A LAND	55.3219
CL.3744.1	m6A LAND	60.0549
CL.3747.1	m6A LAND	54.121
CL.3752.1	m6A LAND	54.8502
CL.3753.1	m6A LAND	61.8605
CL.3755.1	m6A LAND	50.0478
CL.3887.1	m6A LAND	46.8623
CL.3996.1	m6A LAND	45.6716
CL.4333.1	m6A LAND	48.3086
CL.4520.1	m6A LAND	46.8622
CL.4576.2	m6A LAND	48.2512
CL.4865.1	m6A LAND	45.0421
CL.4865.4	m6A LAND	45.735
CL.4969.1	m6A LAND	44.5232
CL.5034.1	m6A LAND	55.1282
CL.5034.3	m6A LAND	55.2941
CL.5086.1	m6A LAND	47.0101
CL.5086.2	m6A LAND	49.5477
CL.5159.1	m6A LAND	47.2515
CL.5691.1	m6A LAND	48.5676
CL.5920.1	m6A LAND	47.9224
CL.5920.2	m6A LAND	48.3917
CL.6238.1	m6A LAND	45.6681
CL.6369.1	m6A LAND	48.2853
CL.6483.1	m6A LAND	47.8301
CL.6620.1	m6A LAND	41.6667
CL.6638.1	m6A LAND	51.9658
CL.6664.1	m6A LAND	45.5728
CL.6872.1	m6A LAND	48.8874
CL.6894.1	m6A LAND	49.6537
CL.6978.1	m6A LAND	49.4168
CL.6986.1	m6A LAND	50.0869
CL.6999.1	m6A LAND	51.4073
CL.7086.1	m6A LAND	47.0489
CL.7123.2	m6A LAND	49.2828
CL.7123.4	m6A LAND	48.7055
CL.7152.1	m6A LAND	48.6787
CL.7154.1	m6A LAND	48.666
CL.7156.1	m6A LAND	48.8372
CL.7158.1	m6A LAND	47.7
CL.7195.1	m6A LAND	50
CL.7207.2	m6A LAND	47.9648
CL.7221.1	m6A LAND	49.2834
CL.7260.1	m6A LAND	51.3102
CL.7305.1	m6A LAND	47.5105
CL.7363.1	m6A LAND	48.2077
CL.7586.1	m6A LAND	50.0224
CL.7586.3	m6A LAND	50.0947
CL.7794.1	m6A LAND	44.4942
CL.7880.1	m6A LAND	45.1299
CL.7939.1	m6A LAND	44.8157
CL.7957.1	m6A LAND	45.2748
CL.8035.1	m6A LAND	47.1412
CL.8077.2	m6A LAND	45.2217
CL.8077.3	m6A LAND	44.5553
CL.8077.4	m6A LAND	43.3048
CL.8077.6	m6A LAND	44.2596
CL.8088.1	m6A LAND	46.9116
CL.8088.2	m6A LAND	48.3556
CL.8166.1	m6A LAND	46.0414
CL.8275.1	m6A LAND	49.0291
CL.8275.2	m6A LAND	49.0385
CL.8736.1	m6A LAND	43.1576
CL.8736.2	m6A LAND	45.0285
CL.8794.1	m6A LAND	44.3234
CL.9012.2	m6A LAND	45.8608
CL.9012.3	m6A LAND	45.8763
CL.9012.4	m6A LAND	45.9663
CL.902.2	m6A LAND	47.9551
CL.9135.1	m6A LAND	46.4819
CL.9312.1	m6A LAND	46.5983
CL.9312.2	m6A LAND	46.6135
CL.9341.2	m6A LAND	50.0369
CL.9341.3	m6A LAND	50.092
CL.9877.1	m6A LAND	43.476
CL.9930.1	m6A LAND	46.3516
CL.9930.2	m6A LAND	46.7037
evm.model.group1.1377	m6A LAND	47.2
evm.model.group1.1381	m6A LAND	47.2563
evm.model.group1.2091	m6A LAND	49.6388
evm.model.group1.2147	m6A LAND	45.6221
evm.model.group1.2202	m6A LAND	49.9682
evm.model.group1.2389	m6A LAND	45.8856
evm.model.group1.2892	m6A LAND	51.7241
evm.model.group1.2924	m6A LAND	47.3422
evm.model.group1.3013	m6A LAND	47.5188
evm.model.group1.3236	m6A LAND	45
evm.model.group1.3286	m6A LAND	61
evm.model.group1.3442	m6A LAND	47.9093
evm.model.group1.737	m6A LAND	46.6158
evm.model.group1.750	m6A LAND	49.5261
evm.model.group10.1284	m6A LAND	49.5726
evm.model.group10.354	m6A LAND	46.7223
evm.model.group10.379	m6A LAND	54.9257
evm.model.group10.858	m6A LAND	48.2964
evm.model.group11.145	m6A LAND	47.1801
evm.model.group11.583	m6A LAND	48.5952
evm.model.group11.646	m6A LAND	48.9437
evm.model.group11.711	m6A LAND	51.6078
evm.model.group12.1124	m6A LAND	46.6597
evm.model.group12.133	m6A LAND	45.4008
evm.model.group12.177	m6A LAND	43.9267
evm.model.group12.179	m6A LAND	42.5173
evm.model.group12.182	m6A LAND	44.7887
evm.model.group12.848	m6A LAND	54.6512
evm.model.group12.875	m6A LAND	46.8198
evm.model.group12.876	m6A LAND	47.6858
evm.model.group12.980	m6A LAND	51.1628
evm.model.group13.138	m6A LAND	49.8656
evm.model.group13.25	m6A LAND	49.9285
evm.model.group16.364	m6A LAND	49.0605
evm.model.group2.1448	m6A LAND	46.3038
evm.model.group2.1483	m6A LAND	47.822
evm.model.group2.1521	m6A LAND	50.0848
evm.model.group2.2159	m6A LAND	47.5813
evm.model.group2.2167	m6A LAND	48.8825
evm.model.group2.229	m6A LAND	43.0838
evm.model.group2.2391	m6A LAND	52.048
evm.model.group2.2397	m6A LAND	48.1257
evm.model.group2.2558	m6A LAND	53.1746
evm.model.group2.459	m6A LAND	46.5591
evm.model.group2.578	m6A LAND	47.1046
evm.model.group2.623	m6A LAND	44.8069
evm.model.group2.930	m6A LAND	46.2019
evm.model.group2.999	m6A LAND	58.4439
evm.model.group3.1004	m6A LAND	49.0343
evm.model.group3.1264	m6A LAND	48.763
evm.model.group3.1783	m6A LAND	45.5272
evm.model.group3.2136	m6A LAND	53.2197
evm.model.group3.2181	m6A LAND	44.4805
evm.model.group3.2296	m6A LAND	46.5997
evm.model.group3.587	m6A LAND	54.0084
evm.model.group4.1250	m6A LAND	46.8566
evm.model.group4.1688	m6A LAND	51.6729
evm.model.group4.1819	m6A LAND	55.5556
evm.model.group4.1830	m6A LAND	49.8641
evm.model.group4.1901	m6A LAND	47.5423
evm.model.group4.339	m6A LAND	49.3216
evm.model.group4.349	m6A LAND	60.0251
evm.model.group4.350	m6A LAND	60.5263
evm.model.group4.377	m6A LAND	45.6172
evm.model.group4.947	m6A LAND	49.4565
evm.model.group4.992	m6A LAND	59.3897
evm.model.group4.998	m6A LAND	52.1951
evm.model.group5.130	m6A LAND	52.6181
evm.model.group5.135	m6A LAND	60.582
evm.model.group5.1796	m6A LAND	49.0323
evm.model.group5.252	m6A LAND	47.4265
evm.model.group5.351	m6A LAND	46.3529
evm.model.group5.525	m6A LAND	46.8959
evm.model.group5.646	m6A LAND	53.3333
evm.model.group6.1050	m6A LAND	57.0039
evm.model.group6.109	m6A LAND	46.0317
evm.model.group6.1364	m6A LAND	56.8421
evm.model.group6.1471	m6A LAND	45.5947
evm.model.group6.153	m6A LAND	51.3143
evm.model.group6.1707	m6A LAND	47.3548
evm.model.group6.336	m6A LAND	44.7403
evm.model.group6.380	m6A LAND	48.9464
evm.model.group6.547	m6A LAND	53.799
evm.model.group6.660	m6A LAND	57.1078
evm.model.group6.707	m6A LAND	55.8233
evm.model.group6.786	m6A LAND	47.8723
evm.model.group6.849	m6A LAND	47.4438
evm.model.group6.955	m6A LAND	50.6224
evm.model.group7.1033	m6A LAND	43.8856
evm.model.group7.1255	m6A LAND	46.6794
evm.model.group7.1641	m6A LAND	48.6537
evm.model.group7.1783	m6A LAND	49.0491
evm.model.group7.1787	m6A LAND	46.1664
evm.model.group7.18	m6A LAND	50.8013
evm.model.group7.1887	m6A LAND	51.7535
evm.model.group7.377	m6A LAND	51.5641
evm.model.group7.49	m6A LAND	49.6097
evm.model.group7.964	m6A LAND	48.5098
evm.model.group8.1340	m6A LAND	49.2595
evm.model.group8.1393	m6A LAND	50.6126
evm.model.group8.140	m6A LAND	45.3249
evm.model.group8.1413	m6A LAND	49.6244
evm.model.group8.248	m6A LAND	45.8753
evm.model.group8.402	m6A LAND	50
evm.model.group8.792	m6A LAND	51.8089
evm.model.group8.826	m6A LAND	47.3945
evm.model.group9.1287	m6A LAND	51.0703
evm.model.group9.132	m6A LAND	49.0155
evm.model.utg1315_1011780_1779404__.3	m6A LAND	46.6151
evm.model.utg1338_2327123_2484087__.5	m6A LAND	49.2139
evm.model.utg2157_1174894_1545155__.8	m6A LAND	49.7699
evm.model.utg2360_2326162_2337252__.1	m6A LAND	48.1056
evm.model.utg386_11027284_11496772__.15	m6A LAND	49.0235
evm.model.utg548_230440_521065__.14	m6A LAND	50.7799
evm.model.utg94_3545525_3904003__.2	m6A LAND	50.0544
