# Supplementary material for: Epitranscriptomic and expression profiling in Riccia fluitans across diverse environmental conditions
Source: Comput Struct Biotechnol J. 2025 Oct 2;27:4232–45. doi: 10.1016/j.csbj.2025.10.002 (PMC12513226; doi:10.1016/j.csbj.2025.10.002)
Supplement: Supplementary file 2 — Supplementary material [file mmc2.zip › Supplementary materials/Table S32.xlsx]

## Sheet: Table S32
Table S32. Significant m6A sites between water and land environments
arabidopsis_gene_id	riccia_gene_id	riccia_transcript_id	coverage_1	coverage_2	stoichiometry_1	stoichiometry_2	stoichiometry_diff	statistic	pval_U	Stoichiometry	description
AT1G02335	CL.19881	CL.19881.1	30	51	0.2	0.0784313725490196	-0.121569	3.080693804730988	0.00206519	Lower	germin-like protein subfamily 2 member 2 [Source:NCBI gene (formerly Entrezgene);Acc:3766642]
AT1G02335	CL.19881	CL.19881.1	31	53	0.45161290322580644	0.6415094339622641	0.189897	-2.1181103523378617	0.0341657	Upper	germin-like protein subfamily 2 member 2 [Source:NCBI gene (formerly Entrezgene);Acc:3766642]
AT1G02335	CL.19881	CL.19881.1	31	55	0.1935483870967742	0.05454545454545454	-0.139003	2.792739383695552	0.00522638	Lower	germin-like protein subfamily 2 member 2 [Source:NCBI gene (formerly Entrezgene);Acc:3766642]
AT1G02335	CL.19881	CL.19881.1	25	43	0.2	0.09302325581395349	-0.106977	2.5120538529581284	0.0120031	Lower	germin-like protein subfamily 2 member 2 [Source:NCBI gene (formerly Entrezgene);Acc:3766642]
AT1G07890	CL.18550	CL.18550.2	26	145	0.38461538461538464	0.6137931034482759	0.229178	-2.4907737964811627	0.0127465	Upper	ascorbate peroxidase 1 [Source:NCBI gene (formerly Entrezgene);Acc:837304]
AT1G07890	CL.18550	CL.18550.1	26	145	0.38461538461538464	0.6137931034482759	0.229178	-2.4907737964811627	0.0127465	Upper	ascorbate peroxidase 1 [Source:NCBI gene (formerly Entrezgene);Acc:837304]
AT1G07890	CL.18550	CL.18550.2	31	163	0.12903225806451613	0.012269938650306749	-0.116762	2.161921790671906	0.0306242	Lower	ascorbate peroxidase 1 [Source:NCBI gene (formerly Entrezgene);Acc:837304]
AT1G07890	CL.18550	CL.18550.1	31	162	0.12903225806451613	0.012345679012345678	-0.116687	2.1197680523690003	0.0340256	Lower	ascorbate peroxidase 1 [Source:NCBI gene (formerly Entrezgene);Acc:837304]
AT1G07890	CL.18550	CL.18550.1	28	138	0.5357142857142857	0.35507246376811596	-0.180642	2.37179155331748	0.0177021	Lower	ascorbate peroxidase 1 [Source:NCBI gene (formerly Entrezgene);Acc:837304]
AT1G07890	CL.18550	CL.18550.2	28	138	0.5357142857142857	0.35507246376811596	-0.180642	2.37179155331748	0.0177021	Lower	ascorbate peroxidase 1 [Source:NCBI gene (formerly Entrezgene);Acc:837304]
AT1G08360	CL.902	evm.model.group1.737	23	49	0.21739130434782608	0.061224489795918366	-0.156167	2.9528820402029377	0.00314822	Lower	Ribosomal protein L1p/L10e family [Source:NCBI gene (formerly Entrezgene);Acc:837356]
AT1G08360	CL.902	CL.902.2	23	46	0.30434782608695654	0.13043478260869565	-0.173913	2.3930767006216205	0.0167077	Lower	Ribosomal protein L1p/L10e family [Source:NCBI gene (formerly Entrezgene);Acc:837356]
AT1G08360	CL.902	CL.902.2	23	49	0.21739130434782608	0.061224489795918366	-0.156167	2.9528820402029377	0.00314822	Lower	Ribosomal protein L1p/L10e family [Source:NCBI gene (formerly Entrezgene);Acc:837356]
AT1G08360	CL.902	evm.model.group1.737	23	46	0.30434782608695654	0.13043478260869565	-0.173913	2.3930767006216205	0.0167077	Lower	Ribosomal protein L1p/L10e family [Source:NCBI gene (formerly Entrezgene);Acc:837356]
AT1G08360	CL.902	evm.model.group1.737	21	42	0.6190476190476191	0.3333333333333333	-0.285714	1.9975005640553296	0.0457708	Lower	Ribosomal protein L1p/L10e family [Source:NCBI gene (formerly Entrezgene);Acc:837356]
AT1G09560	CL.19878	CL.19878.1	30	59	0.1	0.4406779661016949	0.340678	-2.3173626154586646	0.020484	Upper	germin-like protein 5 [Source:NCBI gene (formerly Entrezgene);Acc:837482]
AT1G09560	CL.19875	CL.19875.1	21	37	0.19047619047619047	0.5405405405405406	0.350064	-2.1437295085307984	0.0320546	Upper	germin-like protein 5 [Source:NCBI gene (formerly Entrezgene);Acc:837482]
AT1G09560	CL.19875	CL.19875.1	31	51	0.1935483870967742	0.0784313725490196	-0.115117	3.1222582906662844	0.00179469	Lower	germin-like protein 5 [Source:NCBI gene (formerly Entrezgene);Acc:837482]
AT1G09560	CL.19875	CL.19875.1	32	52	0.46875	0.6346153846153846	0.165865	-1.9803545891184573	0.0476637	Upper	germin-like protein 5 [Source:NCBI gene (formerly Entrezgene);Acc:837482]
AT1G09560	CL.19875	CL.19875.1	36	56	0.3888888888888889	0.26785714285714285	-0.121032	1.9760632350352978	0.0481476	Lower	germin-like protein 5 [Source:NCBI gene (formerly Entrezgene);Acc:837482]
AT1G09560	CL.19878	CL.19878.1	33	61	0.6666666666666666	0.47540983606557374	-0.191257	1.9605690216610976	0.0499293	Lower	germin-like protein 5 [Source:NCBI gene (formerly Entrezgene);Acc:837482]
AT1G09560	CL.19878	CL.19878.1	29	57	0.20689655172413793	0.05263157894736842	-0.154265	2.808922067568972	0.00497077	Lower	germin-like protein 5 [Source:NCBI gene (formerly Entrezgene);Acc:837482]
AT1G09560	CL.19878	CL.19878.1	28	54	0.17857142857142858	0.07407407407407407	-0.104497	2.7966731595128875	0.00516317	Lower	germin-like protein 5 [Source:NCBI gene (formerly Entrezgene);Acc:837482]
AT1G09560	CL.19875	CL.19875.1	34	49	0.029411764705882353	0.1836734693877551	0.154262	-1.9631312770436977	0.0496309	Upper	germin-like protein 5 [Source:NCBI gene (formerly Entrezgene);Acc:837482]
AT1G09560	CL.19875	CL.19875.1	31	54	0.1935483870967742	0.05555555555555555	-0.137993	2.97633129377862	0.0029172	Lower	germin-like protein 5 [Source:NCBI gene (formerly Entrezgene);Acc:837482]
AT1G09560	CL.19875	CL.19875.1	30	54	0.1	0.4444444444444444	0.344444	-2.361805741727243	0.0181862	Upper	germin-like protein 5 [Source:NCBI gene (formerly Entrezgene);Acc:837482]
AT1G23800	CL.13856	CL.13856.1	25	30	0.12	0.26666666666666666	0.146667	-2.603075104563831	0.00923917	Upper	aldehyde dehydrogenase 2B7 [Source:NCBI gene (formerly Entrezgene);Acc:838991]
AT1G23800	CL.33004	CL.33004.1	23	30	0.13043478260869565	0.26666666666666666	0.136232	-2.4586106860656227	0.0139476	Upper	aldehyde dehydrogenase 2B7 [Source:NCBI gene (formerly Entrezgene);Acc:838991]
AT1G23800	CL.13856	CL.13856.1	23	30	0.13043478260869565	0.26666666666666666	0.136232	-2.4586106860656227	0.0139476	Upper	aldehyde dehydrogenase 2B7 [Source:NCBI gene (formerly Entrezgene);Acc:838991]
AT1G23800	CL.33004	CL.33004.1	25	30	0.12	0.26666666666666666	0.146667	-2.603075104563831	0.00923917	Upper	aldehyde dehydrogenase 2B7 [Source:NCBI gene (formerly Entrezgene);Acc:838991]
AT1G24020	CL.31306	CL.31306.1	26	123	0.0	0.17073170731707318	0.170732	-2.210690948899171	0.0270572	Upper	MLP-like protein 423 [Source:NCBI gene (formerly Entrezgene);Acc:839014]
AT1G27680	CL.24867	evm.model.group6.786	27	87	0.3333333333333333	0.5977011494252874	0.264368	-1.9961676871095393	0.0459157	Upper	ADPGLC-PPase large subunit [Source:NCBI gene (formerly Entrezgene);Acc:839660]
AT1G27680	CL.24867	CL.24867.1	29	103	0.3448275862068966	0.5922330097087378	0.247405	-2.0252781786658187	0.0428388	Upper	ADPGLC-PPase large subunit [Source:NCBI gene (formerly Entrezgene);Acc:839660]
AT1G28330	CL.5920	CL.5920.2	21	41	0.3333333333333333	0.024390243902439025	-0.308943	2.535964419238794	0.0112138	Lower	dormancy-associated protein-like 1 [Source:NCBI gene (formerly Entrezgene);Acc:839729]
AT1G29965	CL.12002	CL.12002.1	36	80	0.2222222222222222	0.3875	0.165278	-2.1483446221182985	0.0316864	Upper	Ribosomal protein L18ae/LX family protein [Source:NCBI gene (formerly Entrezgene);Acc:839875]
AT1G29965	CL.12002	CL.12002.1	21	39	0.14285714285714285	0.46153846153846156	0.318681	-2.3324924924651897	0.0196748	Upper	Ribosomal protein L18ae/LX family protein [Source:NCBI gene (formerly Entrezgene);Acc:839875]
AT1G29965	CL.12002	evm.model.group2.930	36	80	0.2222222222222222	0.3875	0.165278	-2.1483446221182985	0.0316864	Upper	Ribosomal protein L18ae/LX family protein [Source:NCBI gene (formerly Entrezgene);Acc:839875]
AT1G29965	CL.12002	evm.model.group2.930	21	39	0.14285714285714285	0.46153846153846156	0.318681	-2.3324924924651897	0.0196748	Upper	Ribosomal protein L18ae/LX family protein [Source:NCBI gene (formerly Entrezgene);Acc:839875]
AT1G31330	CL.28629	CL.28629.1	21	50	0.5238095238095238	0.32	-0.20381	2.5827572322297194	0.00980143	Lower	photosystem I subunit F [Source:NCBI gene (formerly Entrezgene);Acc:840021]
AT1G33140	CL.19610	evm.model.group4.1250	26	60	0.15384615384615385	0.03333333333333333	-0.120513	2.162701261441872	0.0305642	Lower	Ribosomal protein L6 family [Source:NCBI gene (formerly Entrezgene);Acc:840211]
AT1G33140	CL.19610	CL.19610.1	21	51	0.38095238095238093	0.13725490196078433	-0.243697	2.372483692000389	0.0176689	Lower	Ribosomal protein L6 family [Source:NCBI gene (formerly Entrezgene);Acc:840211]
AT1G33140	CL.19610	evm.model.group4.1250	25	59	0.32	0.13559322033898305	-0.184407	2.1669998465609117	0.0302349	Lower	Ribosomal protein L6 family [Source:NCBI gene (formerly Entrezgene);Acc:840211]
AT1G33140	CL.19610	CL.19610.1	23	52	0.17391304347826086	0.057692307692307696	-0.116221	2.079681420499965	0.0375548	Lower	Ribosomal protein L6 family [Source:NCBI gene (formerly Entrezgene);Acc:840211]
AT1G44575	CL.22913	CL.22913.1	43	233	0.27906976744186046	0.44635193133047213	0.167282	-1.9619162064098827	0.0497722	Upper	Chlorophyll A-B binding family protein [Source:NCBI gene (formerly Entrezgene);Acc:841033]
AT1G47128	CL.17352	CL.17352.1	23	47	0.0	0.10638297872340426	0.106383	-2.894673578363412	0.00379553	Upper	Granulin repeat cysteine protease family protein [Source:NCBI gene (formerly Entrezgene);Acc:841122]
AT1G48130	CL.31002	CL.31002.1	24	56	0.4583333333333333	0.08928571428571429	-0.369048	3.0132167709346724	0.00258494	Lower	1-cysteine peroxiredoxin 1 [Source:NCBI gene (formerly Entrezgene);Acc:841231]
AT1G48830	CL.34605	CL.34605.1	27	63	0.4444444444444444	0.3333333333333333	-0.111111	2.0118888069438863	0.0442317	Lower	Ribosomal protein S7e family protein [Source:NCBI gene (formerly Entrezgene);Acc:841305]
AT1G50010	CL.30066	evm.model.group8.792	26	38	0.19230769230769232	0.05263157894736842	-0.139676	2.0367688335254943	0.0416732	Lower	tubulin alpha-2 chain [Source:NCBI gene (formerly Entrezgene);Acc:841425]
AT1G50010	CL.30066	evm.model.group8.792	25	47	0.8	0.5531914893617021	-0.246809	2.5016159161191833	0.0123628	Lower	tubulin alpha-2 chain [Source:NCBI gene (formerly Entrezgene);Acc:841425]
AT1G50010	CL.30066	CL.30066.1	25	47	0.8	0.5531914893617021	-0.246809	2.5016159161191833	0.0123628	Lower	tubulin alpha-2 chain [Source:NCBI gene (formerly Entrezgene);Acc:841425]
AT1G50010	CL.30066	CL.30066.1	27	38	0.18518518518518517	0.05263157894736842	-0.132554	2.209800476598745	0.027119	Lower	tubulin alpha-2 chain [Source:NCBI gene (formerly Entrezgene);Acc:841425]
AT1G51200	CL.11667	CL.11667.1	33	67	0.24242424242424243	0.11940298507462686	-0.123021	3.1191418754093654	0.00181379	Lower	A20/AN1-like zinc finger family protein [Source:NCBI gene (formerly Entrezgene);Acc:841543]
AT1G51650	CL.25552	CL.25552.2	24	30	0.75	0.4666666666666667	-0.283333	2.7156114329088865	0.00661535	Lower	ATP synthase epsilon chain [Source:NCBI gene (formerly Entrezgene);Acc:841590]
AT1G51650	CL.25552	CL.25552.2	30	30	0.13333333333333333	0.3	0.166667	-2.2472326637019013	0.0246252	Upper	ATP synthase epsilon chain [Source:NCBI gene (formerly Entrezgene);Acc:841590]
AT1G51650	CL.25552	CL.25552.1	22	23	0.13636363636363635	0.30434782608695654	0.167984	-2.6338706205470803	0.00844176	Upper	ATP synthase epsilon chain [Source:NCBI gene (formerly Entrezgene);Acc:841590]
AT1G51650	CL.25552	CL.25552.2	27	31	0.14814814814814814	0.3870967741935484	0.238949	-2.8137084474954834	0.00489736	Upper	ATP synthase epsilon chain [Source:NCBI gene (formerly Entrezgene);Acc:841590]
AT1G51650	CL.25552	CL.25552.1	21	24	0.14285714285714285	0.4166666666666667	0.27381	-2.4798358658034307	0.0131443	Upper	ATP synthase epsilon chain [Source:NCBI gene (formerly Entrezgene);Acc:841590]
AT1G51650	CL.25552	CL.25552.2	24	24	0.2916666666666667	0.125	-0.166667	2.1032045520479223	0.0354479	Lower	ATP synthase epsilon chain [Source:NCBI gene (formerly Entrezgene);Acc:841590]
AT1G54290	CL.33425	CL.33425.1	51	167	0.23529411764705882	0.09580838323353294	-0.139486	2.9689074534505666	0.00298861	Lower	Translation initiation factor SUI1 family protein [Source:NCBI gene (formerly Entrezgene);Acc:841870]
AT1G54290	CL.33425	CL.33425.2	52	166	0.23076923076923078	0.0963855421686747	-0.134384	2.869700502980234	0.00410861	Lower	Translation initiation factor SUI1 family protein [Source:NCBI gene (formerly Entrezgene);Acc:841870]
AT1G54290	CL.33425	CL.33425.1	54	169	0.4074074074074074	0.2958579881656805	-0.111549	2.5028032090931522	0.0123214	Lower	Translation initiation factor SUI1 family protein [Source:NCBI gene (formerly Entrezgene);Acc:841870]
AT1G54290	CL.33425	evm.model.utg2360_2326162_2337252__.1	49	167	0.22448979591836735	0.09580838323353294	-0.128681	2.8348504330935165	0.00458471	Lower	Translation initiation factor SUI1 family protein [Source:NCBI gene (formerly Entrezgene);Acc:841870]
AT1G54290	CL.33425	evm.model.utg2360_2326162_2337252__.1	54	168	0.4074074074074074	0.2976190476190476	-0.109788	2.493943597635111	0.0126333	Lower	Translation initiation factor SUI1 family protein [Source:NCBI gene (formerly Entrezgene);Acc:841870]
AT1G54290	CL.33425	CL.33425.2	54	167	0.4074074074074074	0.2934131736526946	-0.113994	2.5657852428828156	0.0102943	Lower	Translation initiation factor SUI1 family protein [Source:NCBI gene (formerly Entrezgene);Acc:841870]
AT1G54790	CL.32976	CL.32976.1	27	89	0.7037037037037037	0.2696629213483146	-0.434041	3.8120770243787585	0.000137804	Lower	GDSL-like Lipase/Acylhydrolase superfamily protein [Source:NCBI gene (formerly Entrezgene);Acc:841920]
AT1G54790	CL.32976	CL.32976.1	25	81	0.36	0.13580246913580246	-0.224198	2.013045030350651	0.0441099	Lower	GDSL-like Lipase/Acylhydrolase superfamily protein [Source:NCBI gene (formerly Entrezgene);Acc:841920]
AT1G55670	CL.34212	CL.34212.1	46	101	0.5652173913043478	0.6732673267326733	0.10805	-2.711220623472336	0.0067036	Upper	photosystem I subunit G [Source:NCBI gene (formerly Entrezgene);Acc:842016]
AT1G56070	CL.2801	CL.2801.1	24	65	0.3333333333333333	0.13846153846153847	-0.194872	2.338985827416383	0.0193362	Lower	Ribosomal protein S5/Elongation factor G/III/V family protein [Source:NCBI gene (formerly Entrezgene);Acc:842058]
AT1G56070	CL.2801	CL.2801.1	28	70	0.03571428571428571	0.17142857142857143	0.135714	-3.177066865078926	0.00148773	Upper	Ribosomal protein S5/Elongation factor G/III/V family protein [Source:NCBI gene (formerly Entrezgene);Acc:842058]
AT1G56070	CL.2801	CL.2801.1	28	68	0.07142857142857142	0.19117647058823528	0.119748	-3.8691228664960517	0.000109228	Upper	Ribosomal protein S5/Elongation factor G/III/V family protein [Source:NCBI gene (formerly Entrezgene);Acc:842058]
AT1G59870	CL.8035	CL.8035.1	21	49	0.47619047619047616	0.32653061224489793	-0.14966	2.287662650482909	0.0221572	Lower	ABC-2 and Plant PDR ABC-type transporter family protein [Source:NCBI gene (formerly Entrezgene);Acc:842281]
AT1G60160	CL.10873	CL.10873.8	44	146	0.6363636363636364	0.8356164383561644	0.199253	-2.2579190662014477	0.0239507	Upper	Potassium transporter family protein [Source:NCBI gene (formerly Entrezgene);Acc:842311]
AT1G60160	CL.10873	CL.10873.9	53	136	0.660377358490566	0.8161764705882353	0.155799	-2.009908134360729	0.0444409	Upper	Potassium transporter family protein [Source:NCBI gene (formerly Entrezgene);Acc:842311]
AT1G60160	CL.10873	CL.10873.8	40	133	0.625	0.42105263157894735	-0.203947	2.1134806888744615	0.0345596	Lower	Potassium transporter family protein [Source:NCBI gene (formerly Entrezgene);Acc:842311]
AT1G60160	CL.10873	CL.10873.3	35	111	0.2857142857142857	0.5135135135135135	0.227799	-2.3630075742683716	0.0181273	Upper	Potassium transporter family protein [Source:NCBI gene (formerly Entrezgene);Acc:842311]
AT1G60160	CL.10873	CL.10873.4	34	99	0.6176470588235294	0.8686868686868687	0.25104	-4.198610358620779	2.68558e-05	Upper	Potassium transporter family protein [Source:NCBI gene (formerly Entrezgene);Acc:842311]
AT1G60160	CL.10873	CL.10873.1	23	71	0.5217391304347826	0.2535211267605634	-0.268218	2.0272469595381444	0.0426372	Lower	Potassium transporter family protein [Source:NCBI gene (formerly Entrezgene);Acc:842311]
AT1G60160	CL.10873	CL.10873.3	35	110	0.6571428571428571	0.9090909090909091	0.251948	-3.6593926543657256	0.000252814	Upper	Potassium transporter family protein [Source:NCBI gene (formerly Entrezgene);Acc:842311]
AT1G60160	CL.10873	CL.10873.2	41	117	0.5609756097560976	0.8376068376068376	0.276631	-3.234678835894629	0.0012178	Upper	Potassium transporter family protein [Source:NCBI gene (formerly Entrezgene);Acc:842311]
AT1G60160	CL.10873	CL.10873.2	42	120	0.3333333333333333	0.48333333333333334	0.15	-2.0944119689697986	0.0362233	Upper	Potassium transporter family protein [Source:NCBI gene (formerly Entrezgene);Acc:842311]
AT1G60160	CL.10873	CL.10873.9	45	124	0.6444444444444445	0.4032258064516129	-0.241219	2.4719169042527858	0.0134391	Lower	Potassium transporter family protein [Source:NCBI gene (formerly Entrezgene);Acc:842311]
AT1G60160	CL.10873	CL.10873.3	34	105	0.11764705882352941	0.3619047619047619	0.244258	-2.993875300630654	0.00275459	Upper	Potassium transporter family protein [Source:NCBI gene (formerly Entrezgene);Acc:842311]
AT1G60160	CL.10873	CL.10873.10	45	116	0.6444444444444445	0.3620689655172414	-0.282375	2.836565656813723	0.00456016	Lower	Potassium transporter family protein [Source:NCBI gene (formerly Entrezgene);Acc:842311]
AT1G60160	CL.10873	CL.10873.1	44	105	0.2727272727272727	0.44761904761904764	0.174892	-2.2304310145849637	0.0257188	Upper	Potassium transporter family protein [Source:NCBI gene (formerly Entrezgene);Acc:842311]
AT1G60160	CL.10873	CL.10873.1	45	104	0.6444444444444445	0.8461538461538461	0.201709	-3.551527900404335	0.000383001	Upper	Potassium transporter family protein [Source:NCBI gene (formerly Entrezgene);Acc:842311]
AT1G60160	CL.10873	CL.10873.10	50	128	0.1	0.28125	0.18125	-2.615083023132745	0.00892058	Upper	Potassium transporter family protein [Source:NCBI gene (formerly Entrezgene);Acc:842311]
AT1G60160	CL.10873	CL.10873.1	43	99	0.11627906976744186	0.32323232323232326	0.206953	-3.0390946895547066	0.0023729	Upper	Potassium transporter family protein [Source:NCBI gene (formerly Entrezgene);Acc:842311]
AT1G60160	CL.10873	CL.10873.2	38	105	0.13157894736842105	0.3238095238095238	0.192231	-2.915705176285985	0.00354886	Upper	Potassium transporter family protein [Source:NCBI gene (formerly Entrezgene);Acc:842311]
AT1G60160	CL.10873	CL.10873.6	55	153	0.36363636363636365	0.24836601307189543	-0.11527	2.2842847143792624	0.0223548	Lower	Potassium transporter family protein [Source:NCBI gene (formerly Entrezgene);Acc:842311]
AT1G60160	CL.10873	CL.10873.6	42	123	0.6190476190476191	0.4146341463414634	-0.204413	2.4015653347890416	0.0163251	Lower	Potassium transporter family protein [Source:NCBI gene (formerly Entrezgene);Acc:842311]
AT1G60160	CL.10873	CL.10873.4	32	94	0.0625	0.3723404255319149	0.30984	-4.69110662892246	2.71731e-06	Upper	Potassium transporter family protein [Source:NCBI gene (formerly Entrezgene);Acc:842311]
AT1G60160	CL.10873	CL.10873.4	31	84	0.5161290322580645	0.32142857142857145	-0.1947	1.9917197096667743	0.0464018	Lower	Potassium transporter family protein [Source:NCBI gene (formerly Entrezgene);Acc:842311]
AT1G60160	CL.10873	CL.10873.1	21	54	0.047619047619047616	0.14814814814814814	0.100529	-2.2183759529350047	0.0265292	Upper	Potassium transporter family protein [Source:NCBI gene (formerly Entrezgene);Acc:842311]
AT1G65910	CL.33150	evm.model.utg1338_2327123_2484087__.5	30	29	0.43333333333333335	0.2413793103448276	-0.191954	2.168160404635664	0.0301465	Lower	NAC domain containing protein 28 [Source:NCBI gene (formerly Entrezgene);Acc:842903]
AT1G65910	CL.33150	CL.33150.2	30	29	0.43333333333333335	0.2413793103448276	-0.191954	2.168160404635664	0.0301465	Lower	NAC domain containing protein 28 [Source:NCBI gene (formerly Entrezgene);Acc:842903]
AT1G66240	CL.7880	CL.7880.1	30	108	0.7333333333333333	0.4722222222222222	-0.261111	2.539661413638295	0.011096	Lower	homolog of anti-oxidant 1 [Source:NCBI gene (formerly Entrezgene);Acc:842940]
AT1G67090	CL.28959	CL.28959.4	27	103	0.07407407407407407	0.2621359223300971	0.188062	-2.281348396819443	0.0225278	Upper	ribulose bisphosphate carboxylase small chain 1A [Source:NCBI gene (formerly Entrezgene);Acc:843029]
AT1G67090	CL.3690	CL.3690.13	46	95	0.43478260869565216	0.6947368421052632	0.259954	-2.519766828232878	0.0117433	Upper	ribulose bisphosphate carboxylase small chain 1A [Source:NCBI gene (formerly Entrezgene);Acc:843029]
AT1G67090	CL.3690	CL.3690.22	46	140	0.32608695652173914	0.20714285714285716	-0.118944	2.282260340015442	0.022474	Lower	ribulose bisphosphate carboxylase small chain 1A [Source:NCBI gene (formerly Entrezgene);Acc:843029]
AT1G67090	CL.3690	CL.3690.18	51	85	0.35294117647058826	0.4588235294117647	0.105882	-2.0430061599702674	0.0410518	Upper	ribulose bisphosphate carboxylase small chain 1A [Source:NCBI gene (formerly Entrezgene);Acc:843029]
AT1G67090	CL.3690	CL.3690.17	47	96	0.44680851063829785	0.6979166666666666	0.251108	-2.3765664549213033	0.0174746	Upper	ribulose bisphosphate carboxylase small chain 1A [Source:NCBI gene (formerly Entrezgene);Acc:843029]
AT1G67090	CL.3690	CL.3690.20	47	95	0.44680851063829785	0.6947368421052632	0.247928	-2.3605312637963105	0.0182488	Upper	ribulose bisphosphate carboxylase small chain 1A [Source:NCBI gene (formerly Entrezgene);Acc:843029]
AT1G67090	CL.3690	CL.3690.13	51	85	0.35294117647058826	0.4588235294117647	0.105882	-2.0430061599702674	0.0410518	Upper	ribulose bisphosphate carboxylase small chain 1A [Source:NCBI gene (formerly Entrezgene);Acc:843029]
AT1G67090	CL.3690	CL.3690.18	46	96	0.43478260869565216	0.6979166666666666	0.263134	-2.545780285807469	0.0109034	Upper	ribulose bisphosphate carboxylase small chain 1A [Source:NCBI gene (formerly Entrezgene);Acc:843029]
AT1G67090	CL.3690	CL.3690.17	51	86	0.35294117647058826	0.46511627906976744	0.112175	-2.11945265142313	0.0340522	Upper	ribulose bisphosphate carboxylase small chain 1A [Source:NCBI gene (formerly Entrezgene);Acc:843029]
AT1G67090	CL.3690	CL.3690.20	50	86	0.36	0.46511627906976744	0.105116	-2.03099392996999	0.0422556	Upper	ribulose bisphosphate carboxylase small chain 1A [Source:NCBI gene (formerly Entrezgene);Acc:843029]
AT1G70410	CL.17316	CL.17316.1	34	49	0.2647058823529412	0.46938775510204084	0.204682	-2.3890937239494057	0.01689	Upper	beta carbonic anhydrase 4 [Source:NCBI gene (formerly Entrezgene);Acc:843377]
AT1G70410	CL.17316	CL.17316.1	28	47	0.07142857142857142	0.19148936170212766	0.120061	-3.1217688462606072	0.00179768	Upper	beta carbonic anhydrase 4 [Source:NCBI gene (formerly Entrezgene);Acc:843377]
AT1G70600	CL.15644	CL.15644.1	75	129	0.05333333333333334	0.1937984496124031	0.140465	-2.23958812354661	0.0251177	Upper	Ribosomal protein L18e/L15 superfamily protein [Source:NCBI gene (formerly Entrezgene);Acc:843397]
AT1G71695	CL.27285	CL.27285.1	28	36	0.35714285714285715	0.08333333333333333	-0.27381	2.476593725970508	0.0132643	Lower	Peroxidase superfamily protein [Source:NCBI gene (formerly Entrezgene);Acc:843498]
AT1G71695	CL.27285	CL.27285.1	57	99	0.22807017543859648	0.09090909090909091	-0.137161	2.806245227157674	0.00501225	Lower	Peroxidase superfamily protein [Source:NCBI gene (formerly Entrezgene);Acc:843498]
AT1G71695	CL.27285	CL.27285.1	64	93	0.3125	0.5591397849462365	0.24664	-2.7934272882428637	0.00521528	Upper	Peroxidase superfamily protein [Source:NCBI gene (formerly Entrezgene);Acc:843498]
AT1G71695	CL.27285	CL.27285.1	111	164	0.35135135135135137	0.25	-0.101351	2.094073706605663	0.0362534	Lower	Peroxidase superfamily protein [Source:NCBI gene (formerly Entrezgene);Acc:843498]
AT1G71695	CL.27285	CL.27285.1	64	93	0.203125	0.44086021505376344	0.237735	-3.0077567476988376	0.00263184	Upper	Peroxidase superfamily protein [Source:NCBI gene (formerly Entrezgene);Acc:843498]
AT1G71950	CL.3044	CL.3044.1	22	41	0.3181818181818182	0.5365853658536586	0.218404	-2.1914973771100583	0.0284158	Upper	Proteinase inhibitor, propeptide [Source:NCBI gene (formerly Entrezgene);Acc:843526]
AT1G71950	CL.3044	CL.3044.2	22	33	0.3181818181818182	0.42424242424242425	0.106061	-2.0616243982321487	0.0392435	Upper	Proteinase inhibitor, propeptide [Source:NCBI gene (formerly Entrezgene);Acc:843526]
AT1G71950	CL.3012	CL.3012.1	34	50	0.14705882352941177	0.28	0.132941	-2.287338399760145	0.0221761	Upper	Proteinase inhibitor, propeptide [Source:NCBI gene (formerly Entrezgene);Acc:843526]
AT1G71950	CL.9312	CL.9312.1	27	30	0.037037037037037035	0.16666666666666666	0.12963	-1.9977637561891006	0.0457423	Upper	Proteinase inhibitor, propeptide [Source:NCBI gene (formerly Entrezgene);Acc:843526]
AT1G71950	CL.9312	CL.9312.1	39	49	0.20512820512820512	0.3469387755102041	0.141811	-2.2889261604330775	0.0220836	Upper	Proteinase inhibitor, propeptide [Source:NCBI gene (formerly Entrezgene);Acc:843526]
AT1G71950	CL.18240	CL.18240.1	23	34	0.30434782608695654	0.5588235294117647	0.254476	-2.4723891990757645	0.0134213	Upper	Proteinase inhibitor, propeptide [Source:NCBI gene (formerly Entrezgene);Acc:843526]
AT1G71950	CL.3044	CL.3044.2	21	36	0.2857142857142857	0.5555555555555556	0.269841	-2.1671402791698644	0.0302242	Upper	Proteinase inhibitor, propeptide [Source:NCBI gene (formerly Entrezgene);Acc:843526]
AT1G71950	CL.18240	evm.model.group4.377	29	46	0.3103448275862069	0.13043478260869565	-0.17991	2.2085231198041333	0.0272078	Lower	Proteinase inhibitor, propeptide [Source:NCBI gene (formerly Entrezgene);Acc:843526]
AT1G71950	CL.3012	CL.3012.1	26	41	0.38461538461538464	0.5365853658536586	0.15197	-1.9685615361415514	0.0490035	Upper	Proteinase inhibitor, propeptide [Source:NCBI gene (formerly Entrezgene);Acc:843526]
AT1G71950	CL.3012	CL.3012.1	22	42	0.0	0.14285714285714285	0.142857	-1.9647747098178103	0.0494403	Upper	Proteinase inhibitor, propeptide [Source:NCBI gene (formerly Entrezgene);Acc:843526]
AT1G71950	CL.3044	CL.3044.1	23	40	0.30434782608695654	0.475	0.170652	-2.198504926772619	0.0279131	Upper	Proteinase inhibitor, propeptide [Source:NCBI gene (formerly Entrezgene);Acc:843526]
AT1G71950	CL.18240	CL.18240.1	24	32	0.20833333333333334	0.53125	0.322917	-2.9305278400064094	0.00338387	Upper	Proteinase inhibitor, propeptide [Source:NCBI gene (formerly Entrezgene);Acc:843526]
AT1G71950	CL.3044	CL.3044.2	38	61	0.21052631578947367	0.36065573770491804	0.150129	-2.259246172965752	0.0238681	Upper	Proteinase inhibitor, propeptide [Source:NCBI gene (formerly Entrezgene);Acc:843526]
AT1G71950	CL.9312	CL.9312.2	26	35	0.3076923076923077	0.6285714285714286	0.320879	-2.3625939997504566	0.0181475	Upper	Proteinase inhibitor, propeptide [Source:NCBI gene (formerly Entrezgene);Acc:843526]
AT1G71950	CL.3044	CL.3044.2	33	54	0.12121212121212122	0.2777777777777778	0.156566	-2.6593103308128216	0.00783008	Upper	Proteinase inhibitor, propeptide [Source:NCBI gene (formerly Entrezgene);Acc:843526]
AT1G71950	CL.9312	CL.9312.2	38	50	0.15789473684210525	0.26	0.102105	-2.459810611336331	0.013901	Upper	Proteinase inhibitor, propeptide [Source:NCBI gene (formerly Entrezgene);Acc:843526]
AT1G71950	CL.9312	CL.9312.1	24	32	0.16666666666666666	0.03125	-0.135417	2.466941515033644	0.0136273	Lower	Proteinase inhibitor, propeptide [Source:NCBI gene (formerly Entrezgene);Acc:843526]
AT1G71950	CL.9312	CL.9312.2	26	32	0.34615384615384615	0.53125	0.185096	-1.9856681738094588	0.0470702	Upper	Proteinase inhibitor, propeptide [Source:NCBI gene (formerly Entrezgene);Acc:843526]
AT1G71950	CL.9312	CL.9312.1	24	37	0.3333333333333333	0.5675675675675675	0.234234	-1.963540829563663	0.0495834	Upper	Proteinase inhibitor, propeptide [Source:NCBI gene (formerly Entrezgene);Acc:843526]
AT1G71950	CL.9312	CL.9312.2	37	44	0.1891891891891892	0.3181818181818182	0.128993	-2.2564902098962945	0.0240399	Upper	Proteinase inhibitor, propeptide [Source:NCBI gene (formerly Entrezgene);Acc:843526]
AT1G75220	CL.7586	CL.7586.1	22	22	0.6363636363636364	0.22727272727272727	-0.409091	3.286167687691141	0.00101561	Lower	Major facilitator superfamily protein [Source:NCBI gene (formerly Entrezgene);Acc:843859]
AT1G75220	CL.7586	CL.7586.3	22	22	0.6363636363636364	0.22727272727272727	-0.409091	3.286167687691141	0.00101561	Lower	Major facilitator superfamily protein [Source:NCBI gene (formerly Entrezgene);Acc:843859]
AT1G75280	CL.20351	CL.20351.1	34	57	0.29411764705882354	0.08771929824561403	-0.206398	2.658060325710036	0.00785918	Lower	NmrA-like negative transcriptional regulator family protein [Source:NCBI gene (formerly Entrezgene);Acc:843865]
AT1G75280	CL.20351	CL.20351.1	21	28	0.047619047619047616	0.21428571428571427	0.166667	-2.2829447506879963	0.0224336	Upper	NmrA-like negative transcriptional regulator family protein [Source:NCBI gene (formerly Entrezgene);Acc:843865]
AT1G75280	CL.20351	CL.20351.1	55	67	0.2	0.31343283582089554	0.113433	-2.09675136434436	0.0360156	Upper	NmrA-like negative transcriptional regulator family protein [Source:NCBI gene (formerly Entrezgene);Acc:843865]
AT1G75280	CL.20351	CL.20351.1	67	89	0.22388059701492538	0.3707865168539326	0.146906	-2.2215197467993937	0.0263158	Upper	NmrA-like negative transcriptional regulator family protein [Source:NCBI gene (formerly Entrezgene);Acc:843865]
AT1G76100	CL.3570	CL.3570.1	21	37	0.09523809523809523	0.4864864864864865	0.391248	-2.7099976805955373	0.00672837	Upper	plastocyanin 1 [Source:NCBI gene (formerly Entrezgene);Acc:843942]
AT1G79040	CL.26093	evm.model.group6.1707	36	66	0.1111111111111111	0.2727272727272727	0.161616	-2.5979016283246934	0.00937954	Upper	photosystem II subunit R [Source:NCBI gene (formerly Entrezgene);Acc:844245]
AT1G79040	CL.26093	evm.model.group6.1707	25	41	0.24	0.024390243902439025	-0.21561	1.9762072199892962	0.0481313	Lower	photosystem II subunit R [Source:NCBI gene (formerly Entrezgene);Acc:844245]
AT1G79040	CL.26093	CL.26093.1	23	30	0.043478260869565216	0.16666666666666666	0.123188	-2.386826432457867	0.0169945	Upper	photosystem II subunit R [Source:NCBI gene (formerly Entrezgene);Acc:844245]
AT1G79750	CL.27377	CL.27377.1	24	54	0.041666666666666664	0.2037037037037037	0.162037	-2.5766268830978025	0.00997696	Upper	NADP-malic enzyme 4 [Source:NCBI gene (formerly Entrezgene);Acc:844314]
AT1G79750	CL.27377	CL.27377.2	24	47	0.041666666666666664	0.14893617021276595	0.10727	-2.187974872468418	0.0286714	Upper	NADP-malic enzyme 4 [Source:NCBI gene (formerly Entrezgene);Acc:844314]
AT1G79750	CL.27377	CL.27377.1	24	47	0.041666666666666664	0.14893617021276595	0.10727	-2.187974872468418	0.0286714	Upper	NADP-malic enzyme 4 [Source:NCBI gene (formerly Entrezgene);Acc:844314]
AT1G79750	CL.27377	CL.27377.2	24	54	0.041666666666666664	0.2037037037037037	0.162037	-2.5766268830978025	0.00997696	Upper	NADP-malic enzyme 4 [Source:NCBI gene (formerly Entrezgene);Acc:844314]
AT2G01250	CL.33700	CL.33700.5	25	50	0.44	0.68	0.24	-2.371435274924849	0.0177191	Upper	Ribosomal protein L30/L7 family protein [Source:NCBI gene (formerly Entrezgene);Acc:814652]
AT2G01250	CL.33700	CL.33700.6	25	45	0.04	0.15555555555555556	0.115556	-2.212393601059583	0.0269395	Upper	Ribosomal protein L30/L7 family protein [Source:NCBI gene (formerly Entrezgene);Acc:814652]
AT2G01250	CL.33700	CL.33700.7	22	48	0.13636363636363635	0.0	-0.136364	2.3531111070670474	0.0186171	Lower	Ribosomal protein L30/L7 family protein [Source:NCBI gene (formerly Entrezgene);Acc:814652]
AT2G01250	CL.33700	CL.33700.3	25	50	0.48	0.66	0.18	-2.1129375909283015	0.0346061	Upper	Ribosomal protein L30/L7 family protein [Source:NCBI gene (formerly Entrezgene);Acc:814652]
AT2G01250	CL.33700	CL.33700.2	23	49	0.34782608695652173	0.6326530612244898	0.284827	-2.3127890008133436	0.0207342	Upper	Ribosomal protein L30/L7 family protein [Source:NCBI gene (formerly Entrezgene);Acc:814652]
AT2G04520	CL.8166	CL.8166.1	26	51	0.11538461538461539	0.27450980392156865	0.159125	-1.9711635029009675	0.0487052	Upper	Nucleic acid-binding, OB-fold-like protein [Source:NCBI gene (formerly Entrezgene);Acc:814994]
AT2G05100	CL.5034	CL.5034.3	28	120	0.21428571428571427	0.475	0.260714	-2.2520896868939295	0.0243166	Upper	photosystem II light harvesting complex protein 2.1 [Source:NCBI gene (formerly Entrezgene);Acc:815058]
AT2G05100	CL.5034	CL.5034.1	34	126	0.14705882352941177	0.30158730158730157	0.154528	-3.0782884707546603	0.00208193	Upper	photosystem II light harvesting complex protein 2.1 [Source:NCBI gene (formerly Entrezgene);Acc:815058]
AT2G05100	CL.5034	evm.model.group10.379	28	118	0.21428571428571427	0.4745762711864407	0.260291	-2.216903530607804	0.0266297	Upper	photosystem II light harvesting complex protein 2.1 [Source:NCBI gene (formerly Entrezgene);Acc:815058]
AT2G05760	CL.18822	CL.18822.1	21	70	0.19047619047619047	0.014285714285714285	-0.17619	2.3926091463218557	0.0167291	Lower	Xanthine/uracil permease family protein [Source:NCBI gene (formerly Entrezgene);Acc:815127]
AT2G09990	CL.34806	CL.34806.1	32	69	0.21875	0.5507246376811594	0.331975	-2.0803473913128547	0.0374937	Upper	Ribosomal protein S5 domain 2-like superfamily protein [Source:NCBI gene (formerly Entrezgene);Acc:815456]
AT2G09990	CL.34806	CL.34806.1	32	54	0.34375	0.2037037037037037	-0.140046	2.4211874745086868	0.0154699	Lower	Ribosomal protein S5 domain 2-like superfamily protein [Source:NCBI gene (formerly Entrezgene);Acc:815456]
AT2G09990	CL.34806	CL.34806.1	39	109	0.10256410256410256	0.3394495412844037	0.236885	-3.754144976584827	0.000173934	Upper	Ribosomal protein S5 domain 2-like superfamily protein [Source:NCBI gene (formerly Entrezgene);Acc:815456]
AT2G19750	CL.31835	CL.31835.1	24	74	0.16666666666666666	0.4189189189189189	0.252252	-2.899737343015167	0.00373475	Upper	Ribosomal protein S30 family protein [Source:NCBI gene (formerly Entrezgene);Acc:816494]
AT2G19750	CL.31835	CL.31835.1	29	86	0.1724137931034483	0.29069767441860467	0.118284	-2.6534482367819217	0.0079674	Upper	Ribosomal protein S30 family protein [Source:NCBI gene (formerly Entrezgene);Acc:816494]
AT2G20420	CL.25296	CL.25296.4	22	34	0.2727272727272727	0.11764705882352941	-0.15508	1.9628551781330354	0.049663	Lower	ATP citrate lyase (ACL) family protein [Source:NCBI gene (formerly Entrezgene);Acc:816561]
AT2G20420	CL.25296	CL.25296.4	21	40	0.2857142857142857	0.075	-0.210714	2.3679892888037735	0.0178851	Lower	ATP citrate lyase (ACL) family protein [Source:NCBI gene (formerly Entrezgene);Acc:816561]
AT2G20420	CL.25296	CL.25296.4	26	35	0.19230769230769232	0.4	0.207692	-2.2459226911208043	0.024709	Upper	ATP citrate lyase (ACL) family protein [Source:NCBI gene (formerly Entrezgene);Acc:816561]
AT2G21660	CL.14581	CL.14581.1	48	75	0.08333333333333333	0.25333333333333335	0.17	-2.4420212410901514	0.0146053	Upper	cold, circadian rhythm, and rna binding 2 [Source:NCBI gene (formerly Entrezgene);Acc:816705]
AT2G21660	CL.11266	CL.11266.1	102	302	0.5392156862745098	0.39403973509933776	-0.145176	2.376364019980003	0.0174842	Lower	cold, circadian rhythm, and rna binding 2 [Source:NCBI gene (formerly Entrezgene);Acc:816705]
AT2G21660	CL.11266	CL.11266.1	95	245	0.15789473684210525	0.053061224489795916	-0.104834	2.7574080581194282	0.00582616	Lower	cold, circadian rhythm, and rna binding 2 [Source:NCBI gene (formerly Entrezgene);Acc:816705]
AT2G30490	CL.23293	CL.23293.1	29	93	0.034482758620689655	0.3118279569892473	0.277345	-3.0884319884354827	0.00201216	Upper	cinnamate-4-hydroxylase [Source:NCBI gene (formerly Entrezgene);Acc:817599]
AT2G30490	CL.23293	CL.23293.1	49	143	0.22448979591836735	0.35664335664335667	0.132154	-2.000285223655475	0.0454695	Upper	cinnamate-4-hydroxylase [Source:NCBI gene (formerly Entrezgene);Acc:817599]
AT2G30490	CL.23288	CL.23288.1	45	140	0.4888888888888889	0.17857142857142858	-0.310317	3.4113091636398827	0.000646517	Lower	cinnamate-4-hydroxylase [Source:NCBI gene (formerly Entrezgene);Acc:817599]
AT2G30490	CL.23293	CL.23293.1	46	140	0.4782608695652174	0.17857142857142858	-0.299689	3.352365810645089	0.000801241	Lower	cinnamate-4-hydroxylase [Source:NCBI gene (formerly Entrezgene);Acc:817599]
AT2G30490	CL.23288	CL.23288.1	30	91	0.03333333333333333	0.3076923076923077	0.274359	-3.007233218481213	0.00263637	Upper	cinnamate-4-hydroxylase [Source:NCBI gene (formerly Entrezgene);Acc:817599]
AT2G30490	CL.23288	CL.23288.1	49	143	0.22448979591836735	0.35664335664335667	0.132154	-2.000285223655475	0.0454695	Upper	cinnamate-4-hydroxylase [Source:NCBI gene (formerly Entrezgene);Acc:817599]
AT2G30860	CL.7957	evm.model.group12.133	34	40	0.2647058823529412	0.475	0.210294	-2.5706259251510755	0.0101515	Upper	glutathione S-transferase PHI 9 [Source:NCBI gene (formerly Entrezgene);Acc:817636]
AT2G30860	CL.7957	CL.7957.1	23	34	0.13043478260869565	0.029411764705882353	-0.101023	1.9844176466266004	0.0472093	Lower	glutathione S-transferase PHI 9 [Source:NCBI gene (formerly Entrezgene);Acc:817636]
AT2G30860	CL.7957	CL.7957.1	33	39	0.2727272727272727	0.4358974358974359	0.16317	-2.3111771327183064	0.0208231	Upper	glutathione S-transferase PHI 9 [Source:NCBI gene (formerly Entrezgene);Acc:817636]
AT2G33370	CL.25194	CL.25194.1	33	71	0.6363636363636364	0.8028169014084507	0.166453	-2.4409394659629178	0.0146491	Upper	Ribosomal protein L14p/L23e family protein [Source:NCBI gene (formerly Entrezgene);Acc:817900]
AT2G33370	CL.25194	CL.25194.1	22	38	0.045454545454545456	0.21052631578947367	0.165072	-2.0095270773087908	0.0444813	Upper	Ribosomal protein L14p/L23e family protein [Source:NCBI gene (formerly Entrezgene);Acc:817900]
AT2G33370	CL.25194	CL.25194.1	23	39	0.43478260869565216	0.20512820512820512	-0.229654	2.338832733885662	0.0193441	Lower	Ribosomal protein L14p/L23e family protein [Source:NCBI gene (formerly Entrezgene);Acc:817900]
AT2G36170	CL.3565	CL.3565.1	33	44	0.21212121212121213	0.5681818181818182	0.356061	-2.779225447445826	0.00544887	Upper	60S ribosomal protein L40-1 [Source:NCBI gene (formerly Entrezgene);Acc:818189]
AT2G37040	CL.33681	CL.33681.1	23	69	0.2608695652173913	0.07246376811594203	-0.188406	2.448107696689656	0.0143609	Lower	PHE ammonia lyase 1 [Source:NCBI gene (formerly Entrezgene);Acc:818280]
AT2G37040	CL.33681	CL.33681.1	21	72	0.23809523809523808	0.5	0.261905	-2.2787804318692144	0.0226801	Upper	PHE ammonia lyase 1 [Source:NCBI gene (formerly Entrezgene);Acc:818280]
AT2G40590	CL.17977	CL.17977.1	36	72	0.2222222222222222	0.1111111111111111	-0.111111	2.033360906215015	0.0420161	Lower	Ribosomal protein S26e family protein [Source:NCBI gene (formerly Entrezgene);Acc:818654]
AT2G40590	CL.17977	CL.17977.1	35	71	0.2	0.43661971830985913	0.23662	-2.300891360957248	0.0213978	Upper	Ribosomal protein S26e family protein [Source:NCBI gene (formerly Entrezgene);Acc:818654]
AT2G45960	CL.12906	CL.12906.3	22	21	0.13636363636363635	0.42857142857142855	0.292208	-2.0409040291494227	0.0412604	Upper	plasma membrane intrinsic protein 1B [Source:NCBI gene (formerly Entrezgene);Acc:819204]
AT2G45960	CL.12906	evm.model.group2.1521	22	21	0.13636363636363635	0.42857142857142855	0.292208	-2.0409040291494227	0.0412604	Upper	plasma membrane intrinsic protein 1B [Source:NCBI gene (formerly Entrezgene);Acc:819204]
AT2G45960	CL.12906	CL.12906.2	22	21	0.13636363636363635	0.42857142857142855	0.292208	-2.0409040291494227	0.0412604	Upper	plasma membrane intrinsic protein 1B [Source:NCBI gene (formerly Entrezgene);Acc:819204]
AT2G46210	CL.14105	CL.14105.3	32	48	0.40625	0.6666666666666666	0.260417	-2.5239783717353155	0.0116035	Upper	Fatty acid/sphingolipid desaturase [Source:NCBI gene (formerly Entrezgene);Acc:819228]
AT2G46210	CL.14105	CL.14105.1	37	55	0.02702702702702703	0.14545454545454545	0.118428	-2.2415340539009208	0.0249915	Upper	Fatty acid/sphingolipid desaturase [Source:NCBI gene (formerly Entrezgene);Acc:819228]
AT2G46210	CL.14105	CL.14105.1	33	58	0.15151515151515152	0.43103448275862066	0.279519	-3.203003905610163	0.00136002	Upper	Fatty acid/sphingolipid desaturase [Source:NCBI gene (formerly Entrezgene);Acc:819228]
AT2G47110	CL.32973	CL.32973.1	45	110	0.3111111111111111	0.17272727272727273	-0.138384	1.9868096505233177	0.0469435	Lower	ubiquitin 6 [Source:NCBI gene (formerly Entrezgene);Acc:819323]
AT3G02080	CL.4520	CL.4520.1	35	66	0.3142857142857143	0.4696969696969697	0.155411	-1.9839436975015505	0.0472621	Upper	Ribosomal protein S19e family protein [Source:NCBI gene (formerly Entrezgene);Acc:821120]
AT3G04770	CL.24236	CL.24236.3	38	66	0.05263157894736842	0.18181818181818182	0.129187	-2.4976635242618936	0.0125015	Upper	40s ribosomal protein SA B [Source:NCBI gene (formerly Entrezgene);Acc:819637]
AT3G04770	CL.24236	CL.24236.1	39	66	0.05128205128205128	0.16666666666666666	0.115385	-2.4471454621761284	0.0143993	Upper	40s ribosomal protein SA B [Source:NCBI gene (formerly Entrezgene);Acc:819637]
AT3G04770	CL.24236	CL.24236.2	38	66	0.05263157894736842	0.18181818181818182	0.129187	-2.4976635242618936	0.0125015	Upper	40s ribosomal protein SA B [Source:NCBI gene (formerly Entrezgene);Acc:819637]
AT3G05020	CL.13912	evm.model.group2.2167	35	78	0.5714285714285714	0.28205128205128205	-0.289377	2.719762518125965	0.00653288	Lower	acyl carrier protein 1 [Source:NCBI gene (formerly Entrezgene);Acc:819664]
AT3G05020	CL.13912	CL.13912.2	28	72	0.21428571428571427	0.09722222222222222	-0.117063	1.9729577974535513	0.0485004	Lower	acyl carrier protein 1 [Source:NCBI gene (formerly Entrezgene);Acc:819664]
AT3G05020	CL.13912	CL.13912.2	35	78	0.5714285714285714	0.28205128205128205	-0.289377	2.719762518125965	0.00653288	Lower	acyl carrier protein 1 [Source:NCBI gene (formerly Entrezgene);Acc:819664]
AT3G05020	CL.13912	CL.13912.2	24	53	0.2916666666666667	0.09433962264150944	-0.197327	2.2215246445836474	0.0263154	Lower	acyl carrier protein 1 [Source:NCBI gene (formerly Entrezgene);Acc:819664]
AT3G05020	CL.13912	evm.model.group2.2167	22	61	0.5454545454545454	0.18032786885245902	-0.365127	2.8682666149600453	0.00412728	Lower	acyl carrier protein 1 [Source:NCBI gene (formerly Entrezgene);Acc:819664]
AT3G05020	CL.13912	evm.model.group2.2167	24	53	0.2916666666666667	0.09433962264150944	-0.197327	2.2215246445836474	0.0263154	Lower	acyl carrier protein 1 [Source:NCBI gene (formerly Entrezgene);Acc:819664]
AT3G05020	CL.13912	CL.13912.2	21	61	0.5238095238095238	0.18032786885245902	-0.343482	2.682491746604083	0.0073076	Lower	acyl carrier protein 1 [Source:NCBI gene (formerly Entrezgene);Acc:819664]
AT3G05500	CL.23622	evm.model.group6.109	21	34	0.09523809523809523	0.23529411764705882	0.140056	-1.9922569199413067	0.0463429	Upper	Rubber elongation factor protein (REF) [Source:NCBI gene (formerly Entrezgene);Acc:819715]
AT3G06680	CL.21914	CL.21914.2	22	48	0.22727272727272727	0.041666666666666664	-0.185606	2.02418159747703	0.0429515	Lower	Ribosomal L29e protein family [Source:NCBI gene (formerly Entrezgene);Acc:819853]
AT3G06680	CL.21914	CL.21914.1	22	48	0.22727272727272727	0.041666666666666664	-0.185606	2.02418159747703	0.0429515	Lower	Ribosomal L29e protein family [Source:NCBI gene (formerly Entrezgene);Acc:819853]
AT3G10570	CL.28917	CL.28917.1	51	136	0.23529411764705882	0.09558823529411764	-0.139706	2.3297985797845686	0.0198168	Lower	cytochrome P450, family 77, subfamily A, polypeptide 6 [Source:NCBI gene (formerly Entrezgene);Acc:820222]
AT3G10570	CL.28917	CL.28917.1	61	144	0.32786885245901637	0.4375	0.109631	-2.492792943408795	0.0126743	Upper	cytochrome P450, family 77, subfamily A, polypeptide 6 [Source:NCBI gene (formerly Entrezgene);Acc:820222]
AT3G11050	CL.4865	CL.4865.1	26	22	0.5769230769230769	0.2727272727272727	-0.304196	2.1312372260263954	0.0330696	Lower	ferritin 2 [Source:NCBI gene (formerly Entrezgene);Acc:820276]
AT3G11050	CL.4865	CL.4865.4	26	22	0.5769230769230769	0.2727272727272727	-0.304196	2.1312372260263954	0.0330696	Lower	ferritin 2 [Source:NCBI gene (formerly Entrezgene);Acc:820276]
AT3G11510	CL.33843	CL.33843.1	56	115	0.21428571428571427	0.08695652173913043	-0.127329	2.649594089140694	0.00805885	Lower	Ribosomal protein S11 family protein [Source:NCBI gene (formerly Entrezgene);Acc:820324]
AT3G11510	CL.33843	CL.33843.1	57	120	0.19298245614035087	0.09166666666666666	-0.101316	2.159936627991818	0.0307776	Lower	Ribosomal protein S11 family protein [Source:NCBI gene (formerly Entrezgene);Acc:820324]
AT3G11510	CL.33843	CL.33843.1	68	127	0.4117647058823529	0.29133858267716534	-0.120426	2.2525613782339837	0.0242868	Lower	Ribosomal protein S11 family protein [Source:NCBI gene (formerly Entrezgene);Acc:820324]
AT3G12500	CL.33350	CL.33350.1	99	34	0.35353535353535354	0.47058823529411764	0.117053	-1.9703552297212992	0.0487977	Upper	basic chitinase [Source:NCBI gene (formerly Entrezgene);Acc:820429]
AT3G12500	CL.18174	CL.18174.1	113	44	0.09734513274336283	0.2727272727272727	0.175382	-2.1808747209103867	0.0291927	Upper	basic chitinase [Source:NCBI gene (formerly Entrezgene);Acc:820429]
AT3G12500	CL.18174	evm.model.group4.339	103	43	0.0970873786407767	0.27906976744186046	0.181982	-2.4277933906091076	0.015191	Upper	basic chitinase [Source:NCBI gene (formerly Entrezgene);Acc:820429]
AT3G12500	CL.33350	evm.model.utg2157_1174894_1545155__.8	159	51	0.2389937106918239	0.35294117647058826	0.113947	-2.1755712596312877	0.0295873	Upper	basic chitinase [Source:NCBI gene (formerly Entrezgene);Acc:820429]
AT3G12500	CL.33350	CL.33350.1	149	50	0.22818791946308725	0.34	0.111812	-2.1426164773770213	0.0321439	Upper	basic chitinase [Source:NCBI gene (formerly Entrezgene);Acc:820429]
AT3G13920	CL.28684	evm.model.group7.1783	26	60	0.6153846153846154	0.38333333333333336	-0.232051	2.303746995883733	0.0212369	Lower	eukaryotic translation initiation factor 4A1 [Source:NCBI gene (formerly Entrezgene);Acc:820605]
AT3G13920	CL.28684	CL.28684.2	26	60	0.6153846153846154	0.38333333333333336	-0.232051	2.303746995883733	0.0212369	Lower	eukaryotic translation initiation factor 4A1 [Source:NCBI gene (formerly Entrezgene);Acc:820605]
AT3G13920	CL.28684	evm.model.group7.1783	24	63	0.625	0.2857142857142857	-0.339286	2.1462575233231815	0.0318524	Lower	eukaryotic translation initiation factor 4A1 [Source:NCBI gene (formerly Entrezgene);Acc:820605]
AT3G13920	CL.28684	CL.28684.2	24	63	0.625	0.2857142857142857	-0.339286	2.1462575233231815	0.0318524	Lower	eukaryotic translation initiation factor 4A1 [Source:NCBI gene (formerly Entrezgene);Acc:820605]
AT3G14360	CL.25802	CL.25802.3	37	55	0.16216216216216217	0.36363636363636365	0.201474	-2.2415340539009208	0.0249915	Upper	alpha/beta-Hydrolases superfamily protein [Source:NCBI gene (formerly Entrezgene);Acc:820657]
AT3G16640	CL.22857	CL.22857.1	32	110	0.25	0.5	0.25	-2.4266529027108965	0.0152388	Upper	translationally controlled tumor protein [Source:NCBI gene (formerly Entrezgene);Acc:820916]
AT3G16640	CL.22857	CL.22857.1	28	100	0.32142857142857145	0.49	0.168571	-2.0173664619648224	0.0436573	Upper	translationally controlled tumor protein [Source:NCBI gene (formerly Entrezgene);Acc:820916]
AT3G16640	CL.22857	CL.22857.1	26	93	0.23076923076923078	0.43010752688172044	0.199338	-2.0450266489797198	0.0408522	Upper	translationally controlled tumor protein [Source:NCBI gene (formerly Entrezgene);Acc:820916]
AT3G16640	CL.22857	CL.22857.1	35	125	0.02857142857142857	0.152	0.123429	-1.987398454655927	0.0468783	Upper	translationally controlled tumor protein [Source:NCBI gene (formerly Entrezgene);Acc:820916]
AT3G16640	CL.22857	CL.22857.1	22	68	0.6363636363636364	0.47058823529411764	-0.165775	2.0185643087896694	0.0435325	Lower	translationally controlled tumor protein [Source:NCBI gene (formerly Entrezgene);Acc:820916]
AT3G18740	CL.18508	CL.18508.2	36	71	0.2222222222222222	0.4084507042253521	0.186228	-2.426309167862989	0.0152533	Upper	Ribosomal protein L7Ae/L30e/S12e/Gadd45 family protein [Source:NCBI gene (formerly Entrezgene);Acc:821405]
AT3G18740	CL.18508	CL.18508.4	31	63	0.22580645161290322	0.42857142857142855	0.202765	-2.0547954870234153	0.0398988	Upper	Ribosomal protein L7Ae/L30e/S12e/Gadd45 family protein [Source:NCBI gene (formerly Entrezgene);Acc:821405]
AT3G18740	CL.18508	CL.18508.1	37	74	0.24324324324324326	0.40540540540540543	0.162162	-2.19569496635247	0.0281138	Upper	Ribosomal protein L7Ae/L30e/S12e/Gadd45 family protein [Source:NCBI gene (formerly Entrezgene);Acc:821405]
AT3G18740	CL.18508	CL.18508.3	27	62	0.18518518518518517	0.4032258064516129	0.218041	-2.4899799195977463	0.012775	Upper	Ribosomal protein L7Ae/L30e/S12e/Gadd45 family protein [Source:NCBI gene (formerly Entrezgene);Acc:821405]
AT3G21360	CL.8794	CL.8794.1	40	59	0.275	0.06779661016949153	-0.207203	2.160614319421246	0.0307251	Lower	2-oxoglutarate (2OG) and Fe(II)-dependent oxygenase superfamily protein [Source:NCBI gene (formerly Entrezgene);Acc:821690]
AT3G21360	CL.8794	CL.8794.1	37	54	0.3783783783783784	0.14814814814814814	-0.23023	2.343133133557978	0.0191226	Lower	2-oxoglutarate (2OG) and Fe(II)-dependent oxygenase superfamily protein [Source:NCBI gene (formerly Entrezgene);Acc:821690]
AT3G21360	CL.8794	CL.8794.1	41	53	0.14634146341463414	0.3018867924528302	0.155545	-1.9937497705582163	0.0461794	Upper	2-oxoglutarate (2OG) and Fe(II)-dependent oxygenase superfamily protein [Source:NCBI gene (formerly Entrezgene);Acc:821690]
AT3G21360	CL.8794	CL.8794.1	29	35	0.27586206896551724	0.6571428571428571	0.381281	-2.3534032825317355	0.0186024	Upper	2-oxoglutarate (2OG) and Fe(II)-dependent oxygenase superfamily protein [Source:NCBI gene (formerly Entrezgene);Acc:821690]
AT3G21360	CL.8794	CL.8794.1	35	55	0.4857142857142857	0.23636363636363636	-0.249351	2.0650240306547016	0.0389207	Lower	2-oxoglutarate (2OG) and Fe(II)-dependent oxygenase superfamily protein [Source:NCBI gene (formerly Entrezgene);Acc:821690]
AT3G22370	CL.30153	evm.model.group8.826	39	84	0.41025641025641024	0.19047619047619047	-0.21978	2.625155082267586	0.00866095	Lower	alternative oxidase 1A [Source:NCBI gene (formerly Entrezgene);Acc:821806]
AT3G22370	CL.30153	CL.30153.2	39	84	0.41025641025641024	0.19047619047619047	-0.21978	2.625155082267586	0.00866095	Lower	alternative oxidase 1A [Source:NCBI gene (formerly Entrezgene);Acc:821806]
AT3G23390	CL.29177	evm.model.group8.140	56	107	0.75	0.4485981308411215	-0.301402	2.8794530942722507	0.00398366	Lower	Zinc-binding ribosomal protein family protein [Source:NCBI gene (formerly Entrezgene);Acc:821920]
AT3G23390	CL.29177	CL.29177.1	39	98	0.20512820512820512	0.07142857142857142	-0.1337	2.3467716938623964	0.0189369	Lower	Zinc-binding ribosomal protein family protein [Source:NCBI gene (formerly Entrezgene);Acc:821920]
AT3G23390	CL.29177	CL.29177.1	53	102	0.7169811320754716	0.4803921568627451	-0.236589	2.0445116505512693	0.040903	Lower	Zinc-binding ribosomal protein family protein [Source:NCBI gene (formerly Entrezgene);Acc:821920]
AT3G23390	CL.29177	CL.29177.1	56	107	0.75	0.4485981308411215	-0.301402	2.8794530942722507	0.00398366	Lower	Zinc-binding ribosomal protein family protein [Source:NCBI gene (formerly Entrezgene);Acc:821920]
AT3G23390	CL.29177	evm.model.group8.140	39	98	0.20512820512820512	0.07142857142857142	-0.1337	2.3467716938623964	0.0189369	Lower	Zinc-binding ribosomal protein family protein [Source:NCBI gene (formerly Entrezgene);Acc:821920]
AT3G23390	CL.29177	evm.model.group8.140	53	102	0.7169811320754716	0.4803921568627451	-0.236589	2.0445116505512693	0.040903	Lower	Zinc-binding ribosomal protein family protein [Source:NCBI gene (formerly Entrezgene);Acc:821920]
AT3G44010	CL.303	CL.303.1	28	67	0.42857142857142855	0.13432835820895522	-0.294243	2.489650753459293	0.0127869	Lower	Ribosomal protein S14p/S29e family protein [Source:NCBI gene (formerly Entrezgene);Acc:823518]
AT3G44110	CL.7794	CL.7794.1	21	60	0.23809523809523808	0.11666666666666667	-0.121429	2.0799635929986295	0.0375289	Lower	DNAJ homologue 3 [Source:NCBI gene (formerly Entrezgene);Acc:823531]
AT3G44190	CL.19049	CL.19049.1	26	88	0.19230769230769232	0.38636363636363635	0.194056	-2.8431239162088624	0.00446737	Upper	FAD/NAD(P)-binding oxidoreductase family protein [Source:NCBI gene (formerly Entrezgene);Acc:823541]
AT3G46550	CL.6986	CL.6986.1	25	87	0.28	0.1724137931034483	-0.107586	2.1486560013518345	0.0316617	Lower	Fasciclin-like arabinogalactan family protein [Source:NCBI gene (formerly Entrezgene);Acc:823808]
AT3G46550	CL.6986	CL.6986.1	29	101	0.27586206896551724	0.1485148514851485	-0.127347	2.301257033623811	0.0213771	Lower	Fasciclin-like arabinogalactan family protein [Source:NCBI gene (formerly Entrezgene);Acc:823808]
AT3G48140	CL.8088	CL.8088.1	37	58	0.6486486486486487	0.4482758620689655	-0.200373	2.6712109850679036	0.00755781	Lower	B12D protein [Source:NCBI gene (formerly Entrezgene);Acc:823969]
AT3G48140	CL.8088	evm.model.group12.182	44	75	0.6363636363636364	0.4533333333333333	-0.18303	2.521207022139366	0.0116953	Lower	B12D protein [Source:NCBI gene (formerly Entrezgene);Acc:823969]
AT3G48140	CL.8088	CL.8088.1	46	66	0.13043478260869565	0.030303030303030304	-0.100132	2.1527911595153535	0.0313351	Lower	B12D protein [Source:NCBI gene (formerly Entrezgene);Acc:823969]
AT3G48140	CL.8088	CL.8088.2	46	77	0.6304347826086957	0.44155844155844154	-0.188876	2.74419396827363	0.00606597	Lower	B12D protein [Source:NCBI gene (formerly Entrezgene);Acc:823969]
AT3G48140	CL.8088	CL.8088.2	43	85	0.23255813953488372	0.4235294117647059	0.190971	-2.5249696311218	0.0115708	Upper	B12D protein [Source:NCBI gene (formerly Entrezgene);Acc:823969]
AT3G48140	CL.8088	evm.model.group12.182	50	77	0.16	0.03896103896103896	-0.121039	2.5018613200845214	0.0123542	Lower	B12D protein [Source:NCBI gene (formerly Entrezgene);Acc:823969]
AT3G48140	CL.8088	CL.8088.1	49	81	0.16326530612244897	0.2962962962962963	0.133031	-2.7503623656647114	0.00595294	Upper	B12D protein [Source:NCBI gene (formerly Entrezgene);Acc:823969]
AT3G48140	CL.8088	CL.8088.2	52	78	0.15384615384615385	0.038461538461538464	-0.115385	2.2383443982643576	0.0251986	Lower	B12D protein [Source:NCBI gene (formerly Entrezgene);Acc:823969]
AT3G48140	CL.8088	evm.model.group12.182	42	82	0.23809523809523808	0.4146341463414634	0.176539	-2.491988557084706	0.012703	Upper	B12D protein [Source:NCBI gene (formerly Entrezgene);Acc:823969]
AT3G48930	CL.3887	evm.model.group1.3013	21	32	0.2857142857142857	0.53125	0.245536	-2.8550173972542336	0.00430345	Upper	Nucleic acid-binding, OB-fold-like protein [Source:NCBI gene (formerly Entrezgene);Acc:824054]
AT3G48930	CL.3887	CL.3887.1	21	32	0.2857142857142857	0.53125	0.245536	-2.8550173972542336	0.00430345	Upper	Nucleic acid-binding, OB-fold-like protein [Source:NCBI gene (formerly Entrezgene);Acc:824054]
AT3G49910	CL.6638	CL.6638.1	37	58	0.2702702702702703	0.43103448275862066	0.160764	-2.121704725282506	0.0338625	Upper	Translation protein SH3-like family protein [Source:NCBI gene (formerly Entrezgene);Acc:824153]
AT3G49910	CL.6638	CL.6638.1	38	65	0.13157894736842105	0.35384615384615387	0.222267	-3.027814071314745	0.0024633	Upper	Translation protein SH3-like family protein [Source:NCBI gene (formerly Entrezgene);Acc:824153]
AT3G49910	CL.6638	CL.6638.1	37	57	0.4594594594594595	0.7017543859649122	0.242295	-2.550033873472733	0.0107712	Upper	Translation protein SH3-like family protein [Source:NCBI gene (formerly Entrezgene);Acc:824153]
AT3G53420	CL.5159	CL.5159.1	22	24	0.22727272727272727	0.5	0.272727	-2.572827058231223	0.0100872	Upper	plasma membrane intrinsic protein 2A [Source:NCBI gene (formerly Entrezgene);Acc:824510]
AT3G53730	CL.27660	CL.27660.1	21	50	0.0	0.12	0.12	-2.607954863763668	0.0091085	Upper	Histone superfamily protein [Source:NCBI gene (formerly Entrezgene);Acc:824540]
AT3G53730	CL.27660	CL.27660.1	23	54	0.21739130434782608	0.07407407407407407	-0.143317	1.9699526617178245	0.0488438	Lower	Histone superfamily protein [Source:NCBI gene (formerly Entrezgene);Acc:824540]
AT3G53730	CL.27660	CL.27660.1	21	49	0.047619047619047616	0.2653061224489796	0.217687	-3.3129456310914955	0.000923189	Upper	Histone superfamily protein [Source:NCBI gene (formerly Entrezgene);Acc:824540]
AT3G53730	CL.27660	CL.27660.1	22	54	0.3181818181818182	0.09259259259259259	-0.225589	2.256333369176296	0.0240498	Lower	Histone superfamily protein [Source:NCBI gene (formerly Entrezgene);Acc:824540]
AT3G53730	CL.27660	CL.27660.1	21	45	0.0	0.1111111111111111	0.111111	-2.2095933498847726	0.0271334	Upper	Histone superfamily protein [Source:NCBI gene (formerly Entrezgene);Acc:824540]
AT3G54940	CL.6664	CL.6664.1	23	44	0.391304347826087	0.18181818181818182	-0.209486	2.3241201618793768	0.0201191	Lower	Papain family cysteine protease [Source:NCBI gene (formerly Entrezgene);Acc:824659]
AT3G54940	CL.6664	CL.6664.1	33	50	0.24242424242424243	0.06	-0.182424	2.298295999684223	0.0215449	Lower	Papain family cysteine protease [Source:NCBI gene (formerly Entrezgene);Acc:824659]
AT3G54940	CL.6664	CL.6664.1	22	30	0.0	0.16666666666666666	0.166667	-2.7967758943268013	0.00516153	Upper	Papain family cysteine protease [Source:NCBI gene (formerly Entrezgene);Acc:824659]
AT3G55280	CL.16813	evm.model.group3.2181	22	56	0.13636363636363635	0.4642857142857143	0.327922	-2.8425734069491435	0.00447509	Upper	ribosomal protein L23AB [Source:NCBI gene (formerly Entrezgene);Acc:824694]
AT3G57490	CL.18147	CL.18147.1	31	91	0.16129032258064516	0.04395604395604396	-0.117334	2.0376977371598533	0.0415802	Lower	Ribosomal protein S5 family protein [Source:NCBI gene (formerly Entrezgene);Acc:824916]
AT3G57490	CL.18147	CL.18147.1	68	126	0.6470588235294118	0.4603174603174603	-0.186741	2.3476734828674575	0.0188911	Lower	Ribosomal protein S5 family protein [Source:NCBI gene (formerly Entrezgene);Acc:824916]
AT3G61470	CL.18729	CL.18729.1	24	68	0.375	0.08823529411764706	-0.286765	2.4719169042527858	0.0134391	Lower	photosystem I light harvesting complex protein [Source:NCBI gene (formerly Entrezgene);Acc:825320]
AT3G62870	CL.13868	CL.13868.1	28	37	0.32142857142857145	0.08108108108108109	-0.240347	2.358081330350495	0.0183697	Lower	Ribosomal protein L7Ae/L30e/S12e/Gadd45 family protein [Source:NCBI gene (formerly Entrezgene);Acc:825462]
AT3G62870	CL.13868	evm.model.group2.2159	28	37	0.32142857142857145	0.08108108108108109	-0.240347	2.358081330350495	0.0183697	Lower	Ribosomal protein L7Ae/L30e/S12e/Gadd45 family protein [Source:NCBI gene (formerly Entrezgene);Acc:825462]
AT3G62870	CL.13868	evm.model.group2.2159	21	26	0.0	0.11538461538461539	0.115385	-2.0114143148012906	0.0442817	Upper	Ribosomal protein L7Ae/L30e/S12e/Gadd45 family protein [Source:NCBI gene (formerly Entrezgene);Acc:825462]
AT3G62870	CL.13868	CL.13868.1	21	26	0.0	0.11538461538461539	0.115385	-2.0114143148012906	0.0442817	Upper	Ribosomal protein L7Ae/L30e/S12e/Gadd45 family protein [Source:NCBI gene (formerly Entrezgene);Acc:825462]
AT3G62870	CL.13868	evm.model.group2.2159	23	37	0.30434782608695654	0.08108108108108109	-0.223267	2.014544215330879	0.0439524	Lower	Ribosomal protein L7Ae/L30e/S12e/Gadd45 family protein [Source:NCBI gene (formerly Entrezgene);Acc:825462]
AT3G62870	CL.13868	CL.13868.1	23	37	0.30434782608695654	0.08108108108108109	-0.223267	2.014544215330879	0.0439524	Lower	Ribosomal protein L7Ae/L30e/S12e/Gadd45 family protein [Source:NCBI gene (formerly Entrezgene);Acc:825462]
AT4G00680	CL.13939	CL.13939.1	23	72	0.391304347826087	0.2361111111111111	-0.155193	2.232841850527842	0.0255594	Lower	actin depolymerizing factor 8 [Source:NCBI gene (formerly Entrezgene);Acc:828037]
AT4G00680	CL.13939	CL.13939.1	26	83	0.15384615384615385	0.04819277108433735	-0.105653	2.6591336293882386	0.00783419	Lower	actin depolymerizing factor 8 [Source:NCBI gene (formerly Entrezgene);Acc:828037]
AT4G00680	CL.13939	CL.13939.1	27	82	0.25925925925925924	0.0975609756097561	-0.161698	2.379606630556036	0.0173311	Lower	actin depolymerizing factor 8 [Source:NCBI gene (formerly Entrezgene);Acc:828037]
AT4G01070	CL.8736	CL.8736.2	24	60	0.4583333333333333	0.23333333333333334	-0.225	2.693201316896554	0.00707695	Lower	UDP-Glycosyltransferase superfamily protein [Source:NCBI gene (formerly Entrezgene);Acc:827912]
AT4G01070	CL.8736	evm.model.group12.876	23	70	0.43478260869565216	0.15714285714285714	-0.27764	1.9857227948131693	0.0470641	Lower	UDP-Glycosyltransferase superfamily protein [Source:NCBI gene (formerly Entrezgene);Acc:827912]
AT4G01070	CL.8736	CL.8736.1	21	68	0.3333333333333333	0.14705882352941177	-0.186275	2.164478533102474	0.0304276	Lower	UDP-Glycosyltransferase superfamily protein [Source:NCBI gene (formerly Entrezgene);Acc:827912]
AT4G01070	CL.8736	evm.model.group12.876	27	66	0.4074074074074074	0.15151515151515152	-0.255892	2.065202645550704	0.0389038	Lower	UDP-Glycosyltransferase superfamily protein [Source:NCBI gene (formerly Entrezgene);Acc:827912]
AT4G01070	CL.8736	evm.model.group12.876	24	60	0.4583333333333333	0.23333333333333334	-0.225	2.7427086940453878	0.00609347	Lower	UDP-Glycosyltransferase superfamily protein [Source:NCBI gene (formerly Entrezgene);Acc:827912]
AT4G01070	CL.8736	CL.8736.2	23	70	0.43478260869565216	0.15714285714285714	-0.27764	1.9857227948131693	0.0470641	Lower	UDP-Glycosyltransferase superfamily protein [Source:NCBI gene (formerly Entrezgene);Acc:827912]
AT4G01070	CL.8736	CL.8736.2	24	62	0.5	0.24193548387096775	-0.258065	3.1290528039262924	0.00175371	Lower	UDP-Glycosyltransferase superfamily protein [Source:NCBI gene (formerly Entrezgene);Acc:827912]
AT4G01070	CL.8736	evm.model.group12.876	24	62	0.5	0.24193548387096775	-0.258065	3.225331351739409	0.00125827	Lower	UDP-Glycosyltransferase superfamily protein [Source:NCBI gene (formerly Entrezgene);Acc:827912]
AT4G01070	CL.8736	CL.8736.2	27	66	0.4074074074074074	0.15151515151515152	-0.255892	2.065202645550704	0.0389038	Lower	UDP-Glycosyltransferase superfamily protein [Source:NCBI gene (formerly Entrezgene);Acc:827912]
AT4G01150	CL.27564	CL.27564.8	25	50	0.32	0.16	-0.16	2.124176620667282	0.0336554	Lower	CURVATURE THYLAKOID 1A-like protein [Source:NCBI gene (formerly Entrezgene);Acc:828181]
AT4G01150	CL.27564	CL.27564.8	31	50	0.03225806451612903	0.16	0.127742	-2.011352516520174	0.0442882	Upper	CURVATURE THYLAKOID 1A-like protein [Source:NCBI gene (formerly Entrezgene);Acc:828181]
AT4G01150	CL.27564	CL.27564.7	26	50	0.3076923076923077	0.16	-0.147692	2.080305825515164	0.0374975	Lower	CURVATURE THYLAKOID 1A-like protein [Source:NCBI gene (formerly Entrezgene);Acc:828181]
AT4G01150	CL.27564	CL.27564.8	26	52	0.0	0.11538461538461539	0.115385	-2.4697025639235624	0.0135225	Upper	CURVATURE THYLAKOID 1A-like protein [Source:NCBI gene (formerly Entrezgene);Acc:828181]
AT4G01150	CL.27564	CL.27564.7	31	50	0.03225806451612903	0.16	0.127742	-2.011352516520174	0.0442882	Upper	CURVATURE THYLAKOID 1A-like protein [Source:NCBI gene (formerly Entrezgene);Acc:828181]
AT4G01150	CL.27564	CL.27564.7	24	51	0.0	0.11764705882352941	0.117647	-2.5895718474182514	0.00960954	Upper	CURVATURE THYLAKOID 1A-like protein [Source:NCBI gene (formerly Entrezgene);Acc:828181]
AT4G05320	CL.9135	CL.9135.1	23	54	0.34782608695652173	0.12962962962962962	-0.218196	2.5153067884080698	0.0118929	Lower	polyubiquitin 10 [Source:NCBI gene (formerly Entrezgene);Acc:825880]
AT4G10750	CL.20565	CL.20565.1	24	74	0.25	0.08108108108108109	-0.168919	2.9162600629183872	0.00354255	Lower	Phosphoenolpyruvate carboxylase family protein [Source:NCBI gene (formerly Entrezgene);Acc:826669]
AT4G10750	CL.20565	evm.model.group4.1901	23	71	0.13043478260869565	0.014084507042253521	-0.11635	2.968311708651296	0.0029944	Lower	Phosphoenolpyruvate carboxylase family protein [Source:NCBI gene (formerly Entrezgene);Acc:826669]
AT4G10750	CL.20565	evm.model.group4.1901	24	76	0.25	0.07894736842105263	-0.171053	2.9700607861583856	0.00297741	Lower	Phosphoenolpyruvate carboxylase family protein [Source:NCBI gene (formerly Entrezgene);Acc:826669]
AT4G10750	CL.20565	CL.20565.1	23	69	0.13043478260869565	0.014492753623188406	-0.115942	2.9891259722011823	0.00279777	Lower	Phosphoenolpyruvate carboxylase family protein [Source:NCBI gene (formerly Entrezgene);Acc:826669]
AT4G11220	CL.2633	CL.2633.1	25	50	0.28	0.12	-0.16	2.0455034124944196	0.0408053	Lower	VIRB2-interacting protein 2 [Source:NCBI gene (formerly Entrezgene);Acc:826724]
AT4G11220	CL.2633	CL.2633.1	23	50	0.13043478260869565	0.32	0.189565	-3.087444723977949	0.00201885	Upper	VIRB2-interacting protein 2 [Source:NCBI gene (formerly Entrezgene);Acc:826724]
AT4G18100	CL.30152	CL.30152.1	60	134	0.11666666666666667	0.2537313432835821	0.137065	-3.4831407410726554	0.000495568	Upper	Ribosomal protein L32e [Source:NCBI gene (formerly Entrezgene);Acc:827535]
AT4G24690	CL.28360	evm.model.group7.1641	28	69	0.10714285714285714	0.3188405797101449	0.211698	-2.738624358941734	0.00616968	Upper	ubiquitin-associated (UBA)/TS-N domain-containing protein / octicosapeptide/Phox/Bemp1 (PB1) domain-containing protein [Source:NCBI gene (formerly Entrezgene);Acc:828571]
AT4G24690	CL.28360	CL.28360.1	28	69	0.10714285714285714	0.3188405797101449	0.211698	-2.738624358941734	0.00616968	Upper	ubiquitin-associated (UBA)/TS-N domain-containing protein / octicosapeptide/Phox/Bemp1 (PB1) domain-containing protein [Source:NCBI gene (formerly Entrezgene);Acc:828571]
AT4G27090	CL.19155	CL.19155.1	21	45	0.2857142857142857	0.15555555555555556	-0.130159	2.2921949704412126	0.0218944	Lower	Ribosomal protein L14 [Source:NCBI gene (formerly Entrezgene);Acc:828817]
AT4G28390	CL.29934	CL.29934.2	37	77	0.1891891891891892	0.06493506493506493	-0.124254	2.0001701516279167	0.0454819	Lower	ADP/ATP carrier 3 [Source:NCBI gene (formerly Entrezgene);Acc:828955]
AT4G28390	CL.29934	CL.29934.1	38	81	0.21052631578947367	0.07407407407407407	-0.136452	2.2229530961845003	0.026219	Lower	ADP/ATP carrier 3 [Source:NCBI gene (formerly Entrezgene);Acc:828955]
AT4G30380	CL.5086	CL.5086.2	34	52	0.7941176470588235	0.5769230769230769	-0.217195	1.9873409638823727	0.0468846	Lower	Barwin-related endoglucanase [Source:NCBI gene (formerly Entrezgene);Acc:829161]
AT4G30380	CL.5086	CL.5086.1	34	52	0.7941176470588235	0.5769230769230769	-0.217195	1.9873409638823727	0.0468846	Lower	Barwin-related endoglucanase [Source:NCBI gene (formerly Entrezgene);Acc:829161]
AT4G34120	CL.24152	CL.24152.1	23	29	0.0	0.13793103448275862	0.137931	-2.6438795906730803	0.00819618	Upper	Cystathionine beta-synthase (CBS) family protein [Source:NCBI gene (formerly Entrezgene);Acc:829558]
AT4G34120	CL.24152	evm.model.group6.380	27	34	0.037037037037037035	0.20588235294117646	0.168845	-2.482958998653483	0.0130296	Upper	Cystathionine beta-synthase (CBS) family protein [Source:NCBI gene (formerly Entrezgene);Acc:829558]
AT4G34120	CL.24152	CL.24152.1	27	33	0.037037037037037035	0.21212121212121213	0.175084	-2.5631613924789605	0.0103724	Upper	Cystathionine beta-synthase (CBS) family protein [Source:NCBI gene (formerly Entrezgene);Acc:829558]
AT4G34120	CL.24152	evm.model.group6.380	23	29	0.0	0.13793103448275862	0.137931	-2.6438795906730803	0.00819618	Upper	Cystathionine beta-synthase (CBS) family protein [Source:NCBI gene (formerly Entrezgene);Acc:829558]
AT4G38970	CL.11766	CL.11766.1	37	127	0.1891891891891892	0.3779527559055118	0.188764	-1.972953573397515	0.0485009	Upper	fructose-bisphosphate aldolase 2 [Source:NCBI gene (formerly Entrezgene);Acc:830052]
AT5G02500	CL.19005	CL.19005.1	24	70	0.125	0.2857142857142857	0.160714	-2.2804992198484357	0.0225781	Upper	heat shock cognate protein 70-1 [Source:NCBI gene (formerly Entrezgene);Acc:831020]
AT5G02500	CL.19005	CL.19005.1	21	61	0.19047619047619047	0.3442622950819672	0.153786	-2.1725527215070692	0.029814	Upper	heat shock cognate protein 70-1 [Source:NCBI gene (formerly Entrezgene);Acc:831020]
AT5G03240	CL.23854	CL.23854.1	21	44	0.2857142857142857	0.11363636363636363	-0.172078	2.8055154538562164	0.00502362	Lower	polyubiquitin 3 [Source:NCBI gene (formerly Entrezgene);Acc:831899]
AT5G03240	CL.23854	CL.23854.1	21	40	0.3333333333333333	0.225	-0.108333	2.3679892888037735	0.0178851	Lower	polyubiquitin 3 [Source:NCBI gene (formerly Entrezgene);Acc:831899]
AT5G07340	CL.34005	evm.model.utg548_230440_521065__.14	25	74	0.08	0.47297297297297297	0.392973	-3.91418211400819	9.07112e-05	Upper	Calreticulin family protein [Source:NCBI gene (formerly Entrezgene);Acc:830625]
AT5G07340	CL.34005	CL.34005.2	25	74	0.08	0.47297297297297297	0.392973	-3.91418211400819	9.07112e-05	Upper	Calreticulin family protein [Source:NCBI gene (formerly Entrezgene);Acc:830625]
AT5G08680	CL.18935	CL.18935.1	23	39	0.043478260869565216	0.1794871794871795	0.136009	-2.03281723599408	0.042071	Upper	ATP synthase alpha/beta family protein [Source:NCBI gene (formerly Entrezgene);Acc:830769]
AT5G10240	CL.10551	CL.10551.2	27	26	0.037037037037037035	0.15384615384615385	0.116809	-2.224002136181766	0.0261483	Upper	asparagine synthetase 3 [Source:NCBI gene (formerly Entrezgene);Acc:830888]
AT5G10240	CL.10551	CL.10551.2	26	26	0.11538461538461539	0.23076923076923078	0.115385	-2.031432138801092	0.0422112	Upper	asparagine synthetase 3 [Source:NCBI gene (formerly Entrezgene);Acc:830888]
AT5G10240	CL.7123	CL.7123.2	22	30	0.045454545454545456	0.16666666666666666	0.121212	-2.129994886407829	0.033172	Upper	asparagine synthetase 3 [Source:NCBI gene (formerly Entrezgene);Acc:830888]
AT5G15450	CL.7207	evm.model.group11.646	24	30	0.3333333333333333	0.1	-0.233333	2.7678347296955956	0.00564301	Lower	casein lytic proteinase B3 [Source:NCBI gene (formerly Entrezgene);Acc:831398]
AT5G15450	CL.7207	CL.7207.2	24	30	0.3333333333333333	0.1	-0.233333	2.7678347296955956	0.00564301	Lower	casein lytic proteinase B3 [Source:NCBI gene (formerly Entrezgene);Acc:831398]
AT5G16990	CL.25873	CL.25873.1	34	49	0.2647058823529412	0.46938775510204084	0.204682	-2.555774681434248	0.0105952	Upper	Zinc-binding dehydrogenase family protein [Source:NCBI gene (formerly Entrezgene);Acc:831562]
AT5G16990	CL.25873	CL.25873.4	34	45	0.2647058823529412	0.5111111111111111	0.246405	-2.7625116449049214	0.00573585	Upper	Zinc-binding dehydrogenase family protein [Source:NCBI gene (formerly Entrezgene);Acc:831562]
AT5G16990	CL.25873	evm.model.group6.1471	34	49	0.2647058823529412	0.46938775510204084	0.204682	-2.555774681434248	0.0105952	Upper	Zinc-binding dehydrogenase family protein [Source:NCBI gene (formerly Entrezgene);Acc:831562]
AT5G16990	CL.25873	CL.25873.4	21	28	0.23809523809523808	0.0	-0.238095	1.979898987322333	0.0477149	Lower	Zinc-binding dehydrogenase family protein [Source:NCBI gene (formerly Entrezgene);Acc:831562]
AT5G16990	CL.25873	CL.25873.3	34	49	0.2647058823529412	0.46938775510204084	0.204682	-2.555774681434248	0.0105952	Upper	Zinc-binding dehydrogenase family protein [Source:NCBI gene (formerly Entrezgene);Acc:831562]
AT5G16990	CL.25873	CL.25873.5	34	49	0.2647058823529412	0.46938775510204084	0.204682	-2.555774681434248	0.0105952	Upper	Zinc-binding dehydrogenase family protein [Source:NCBI gene (formerly Entrezgene);Acc:831562]
AT5G24510	CL.14123	CL.14123.1	22	38	0.18181818181818182	0.2894736842105263	0.107656	-2.2703054003183283	0.0231891	Upper	60S acidic ribosomal protein family [Source:NCBI gene (formerly Entrezgene);Acc:832522]
AT5G24510	CL.14123	CL.14123.1	31	54	0.1935483870967742	0.3333333333333333	0.139785	-2.4011507063306046	0.0163436	Upper	60S acidic ribosomal protein family [Source:NCBI gene (formerly Entrezgene);Acc:832522]
AT5G24510	CL.14123	CL.14123.1	27	46	0.07407407407407407	0.2608695652173913	0.186795	-2.388142576165529	0.0169338	Upper	60S acidic ribosomal protein family [Source:NCBI gene (formerly Entrezgene);Acc:832522]
AT5G24510	CL.14123	CL.14123.3	23	40	0.17391304347826086	0.275	0.101087	-2.398369011024675	0.0164683	Upper	60S acidic ribosomal protein family [Source:NCBI gene (formerly Entrezgene);Acc:832522]
AT5G27700	CL.34050	CL.34050.2	30	46	0.7333333333333333	0.34782608695652173	-0.385507	2.9542722368569185	0.00313407	Lower	Ribosomal protein S21e [Source:NCBI gene (formerly Entrezgene);Acc:832832]
AT5G35735	CL.8077	CL.8077.6	26	53	0.5	0.20754716981132076	-0.292453	2.337055570006934	0.0194363	Lower	Auxin-responsive family protein [Source:NCBI gene (formerly Entrezgene);Acc:833550]
AT5G35735	CL.8077	CL.8077.3	26	52	0.5	0.21153846153846154	-0.288462	2.3743063275488328	0.017582	Lower	Auxin-responsive family protein [Source:NCBI gene (formerly Entrezgene);Acc:833550]
AT5G35735	CL.8077	CL.8077.4	26	52	0.5	0.19230769230769232	-0.307692	2.459102982104148	0.0139285	Lower	Auxin-responsive family protein [Source:NCBI gene (formerly Entrezgene);Acc:833550]
AT5G35735	CL.8077	CL.8077.2	26	53	0.5	0.20754716981132076	-0.292453	2.399655272774977	0.0164105	Lower	Auxin-responsive family protein [Source:NCBI gene (formerly Entrezgene);Acc:833550]
AT5G35735	CL.8077	evm.model.group12.179	26	49	0.5	0.1836734693877551	-0.316327	2.34899216488615	0.0188243	Lower	Auxin-responsive family protein [Source:NCBI gene (formerly Entrezgene);Acc:833550]
AT5G35735	CL.8077	evm.model.group12.177	26	50	0.5	0.2	-0.3	2.28833640806668	0.0221179	Lower	Auxin-responsive family protein [Source:NCBI gene (formerly Entrezgene);Acc:833550]
AT5G37830	CL.14253	CL.14253.1	24	39	0.08333333333333333	0.28205128205128205	0.198718	-2.377781771703651	0.0174171	Upper	oxoprolinase 1 [Source:NCBI gene (formerly Entrezgene);Acc:833761]
AT5G37830	CL.14253	CL.14253.5	28	45	0.07142857142857142	0.26666666666666666	0.195238	-2.92690884155885	0.00342349	Upper	oxoprolinase 1 [Source:NCBI gene (formerly Entrezgene);Acc:833761]
AT5G37830	CL.14253	CL.14253.6	24	40	0.08333333333333333	0.275	0.191667	-2.232668289806547	0.0255708	Upper	oxoprolinase 1 [Source:NCBI gene (formerly Entrezgene);Acc:833761]
AT5G37830	CL.14253	CL.14253.3	29	51	0.20689655172413793	0.09803921568627451	-0.108857	2.1267819263577126	0.0334382	Lower	oxoprolinase 1 [Source:NCBI gene (formerly Entrezgene);Acc:833761]
AT5G37830	CL.14253	CL.14253.4	24	39	0.08333333333333333	0.28205128205128205	0.198718	-2.377781771703651	0.0174171	Upper	oxoprolinase 1 [Source:NCBI gene (formerly Entrezgene);Acc:833761]
AT5G37830	CL.14253	CL.14253.3	24	38	0.08333333333333333	0.2631578947368421	0.179825	-2.254485920762712	0.0241656	Upper	oxoprolinase 1 [Source:NCBI gene (formerly Entrezgene);Acc:833761]
AT5G37830	CL.14253	CL.14253.2	24	38	0.08333333333333333	0.23684210526315788	0.153509	-2.008804762730878	0.0445578	Upper	oxoprolinase 1 [Source:NCBI gene (formerly Entrezgene);Acc:833761]
AT5G37830	CL.14253	CL.14253.6	27	42	0.037037037037037035	0.2619047619047619	0.224868	-2.840187787218772	0.0045087	Upper	oxoprolinase 1 [Source:NCBI gene (formerly Entrezgene);Acc:833761]
AT5G37830	CL.14253	CL.14253.3	28	45	0.07142857142857142	0.26666666666666666	0.195238	-2.92690884155885	0.00342349	Upper	oxoprolinase 1 [Source:NCBI gene (formerly Entrezgene);Acc:833761]
AT5G37830	CL.14253	CL.14253.4	28	45	0.07142857142857142	0.26666666666666666	0.195238	-2.92690884155885	0.00342349	Upper	oxoprolinase 1 [Source:NCBI gene (formerly Entrezgene);Acc:833761]
AT5G37830	CL.14253	CL.14253.1	29	51	0.20689655172413793	0.09803921568627451	-0.108857	2.1267819263577126	0.0334382	Lower	oxoprolinase 1 [Source:NCBI gene (formerly Entrezgene);Acc:833761]
AT5G37830	CL.14253	CL.14253.2	28	46	0.07142857142857142	0.2608695652173913	0.189441	-2.752954370122243	0.00590601	Upper	oxoprolinase 1 [Source:NCBI gene (formerly Entrezgene);Acc:833761]
AT5G37830	CL.14253	CL.14253.1	28	45	0.07142857142857142	0.26666666666666666	0.195238	-2.92690884155885	0.00342349	Upper	oxoprolinase 1 [Source:NCBI gene (formerly Entrezgene);Acc:833761]
AT5G37830	CL.14253	CL.14253.5	29	51	0.20689655172413793	0.09803921568627451	-0.108857	2.1267819263577126	0.0334382	Lower	oxoprolinase 1 [Source:NCBI gene (formerly Entrezgene);Acc:833761]
AT5G37830	CL.14253	CL.14253.4	29	51	0.20689655172413793	0.09803921568627451	-0.108857	2.1267819263577126	0.0334382	Lower	oxoprolinase 1 [Source:NCBI gene (formerly Entrezgene);Acc:833761]
AT5G37830	CL.14253	CL.14253.5	24	38	0.08333333333333333	0.2631578947368421	0.179825	-2.283389586413516	0.0224074	Upper	oxoprolinase 1 [Source:NCBI gene (formerly Entrezgene);Acc:833761]
AT5G38630	CL.31644	CL.31644.2	23	39	0.5652173913043478	0.28205128205128205	-0.283166	2.717709064608573	0.00657356	Lower	cytochrome B561-1 [Source:NCBI gene (formerly Entrezgene);Acc:833853]
AT5G38960	CL.19879	CL.19879.1	33	56	0.18181818181818182	0.05357142857142857	-0.128247	2.718118354334003	0.00656543	Lower	RmlC-like cupins superfamily protein [Source:NCBI gene (formerly Entrezgene);Acc:833888]
AT5G38960	CL.19879	CL.19879.1	36	58	0.3888888888888889	0.27586206896551724	-0.113027	1.9678142191192587	0.0490894	Lower	RmlC-like cupins superfamily protein [Source:NCBI gene (formerly Entrezgene);Acc:833888]
AT5G38960	CL.19879	CL.19879.1	34	51	0.029411764705882353	0.19607843137254902	0.166667	-2.0811569598331934	0.0374195	Upper	RmlC-like cupins superfamily protein [Source:NCBI gene (formerly Entrezgene);Acc:833888]
AT5G38960	CL.19879	CL.19879.1	38	63	0.15789473684210525	0.047619047619047616	-0.110276	2.0119183923497146	0.0442285	Lower	RmlC-like cupins superfamily protein [Source:NCBI gene (formerly Entrezgene);Acc:833888]
AT5G38960	CL.19879	CL.19879.1	32	53	0.46875	0.6415094339622641	0.172759	-2.0136382298166673	0.0440475	Upper	RmlC-like cupins superfamily protein [Source:NCBI gene (formerly Entrezgene);Acc:833888]
AT5G38960	CL.19879	CL.19879.1	21	37	0.19047619047619047	0.5405405405405406	0.350064	-2.1437295085307984	0.0320546	Upper	RmlC-like cupins superfamily protein [Source:NCBI gene (formerly Entrezgene);Acc:833888]
AT5G38960	CL.19879	CL.19879.1	26	44	0.19230769230769232	0.09090909090909091	-0.101399	2.6497501782416206	0.00805513	Lower	RmlC-like cupins superfamily protein [Source:NCBI gene (formerly Entrezgene);Acc:833888]
AT5G38960	CL.19879	CL.19879.1	32	52	0.1875	0.07692307692307693	-0.110577	3.0488249720846947	0.00229738	Lower	RmlC-like cupins superfamily protein [Source:NCBI gene (formerly Entrezgene);Acc:833888]
AT5G39740	CL.1827	CL.1827.1	30	37	0.3	0.02702702702702703	-0.272973	3.55568914251786	0.00037699	Lower	ribosomal protein L5 B [Source:NCBI gene (formerly Entrezgene);Acc:833970]
AT5G39740	CL.1827	CL.1827.1	37	55	0.0	0.14545454545454545	0.145455	-2.0424635340162918	0.0411056	Upper	ribosomal protein L5 B [Source:NCBI gene (formerly Entrezgene);Acc:833970]
AT5G40370	CL.11435	CL.11435.6	26	46	0.4230769230769231	0.2391304347826087	-0.183946	2.180602709370085	0.0292128	Lower	Glutaredoxin family protein [Source:NCBI gene (formerly Entrezgene);Acc:834035]
AT5G40370	CL.11435	CL.11435.3	25	44	0.44	0.25	-0.19	2.0598196869767853	0.0394158	Lower	Glutaredoxin family protein [Source:NCBI gene (formerly Entrezgene);Acc:834035]
AT5G40370	CL.11435	CL.11435.6	26	43	0.5	0.16279069767441862	-0.337209	2.5508676234777505	0.0107455	Lower	Glutaredoxin family protein [Source:NCBI gene (formerly Entrezgene);Acc:834035]
AT5G40370	CL.11435	CL.11435.5	26	45	0.5	0.15555555555555556	-0.344444	2.7093012734491877	0.00674251	Lower	Glutaredoxin family protein [Source:NCBI gene (formerly Entrezgene);Acc:834035]
AT5G40370	CL.11435	CL.11435.3	25	42	0.52	0.19047619047619047	-0.329524	2.489102298440311	0.0128066	Lower	Glutaredoxin family protein [Source:NCBI gene (formerly Entrezgene);Acc:834035]
AT5G40370	CL.11435	CL.11435.4	22	34	0.5454545454545454	0.23529411764705882	-0.31016	1.9964082581011215	0.0458895	Lower	Glutaredoxin family protein [Source:NCBI gene (formerly Entrezgene);Acc:834035]
AT5G40370	CL.11435	evm.model.group2.459	25	48	0.4	0.22916666666666666	-0.170833	2.1505813167606567	0.0315093	Lower	Glutaredoxin family protein [Source:NCBI gene (formerly Entrezgene);Acc:834035]
AT5G40370	CL.11435	evm.model.group2.459	25	45	0.48	0.15555555555555556	-0.324444	2.5801044488811207	0.00987704	Lower	Glutaredoxin family protein [Source:NCBI gene (formerly Entrezgene);Acc:834035]
AT5G40370	CL.11435	CL.11435.5	26	48	0.4230769230769231	0.22916666666666666	-0.19391	2.3438134606793133	0.0190877	Lower	Glutaredoxin family protein [Source:NCBI gene (formerly Entrezgene);Acc:834035]
AT5G41700	CL.15883	CL.15883.1	58	112	0.3620689655172414	0.21428571428571427	-0.147783	2.6392778014279514	0.00830829	Lower	ubiquitin conjugating enzyme 8 [Source:NCBI gene (formerly Entrezgene);Acc:834173]
AT5G41700	CL.15883	evm.model.group3.1264	58	111	0.3620689655172414	0.2072072072072072	-0.154862	2.7516405440934517	0.00592976	Lower	ubiquitin conjugating enzyme 8 [Source:NCBI gene (formerly Entrezgene);Acc:834173]
AT5G41700	CL.15883	evm.model.group3.1264	32	86	0.03125	0.1744186046511628	0.143169	-2.215511521860842	0.026725	Upper	ubiquitin conjugating enzyme 8 [Source:NCBI gene (formerly Entrezgene);Acc:834173]
AT5G41700	CL.15883	CL.15883.1	31	83	0.03225806451612903	0.18072289156626506	0.148465	-2.091978340158115	0.0364405	Upper	ubiquitin conjugating enzyme 8 [Source:NCBI gene (formerly Entrezgene);Acc:834173]
AT5G41700	CL.15883	CL.15883.3	58	112	0.3620689655172414	0.21428571428571427	-0.147783	2.6392778014279514	0.00830829	Lower	ubiquitin conjugating enzyme 8 [Source:NCBI gene (formerly Entrezgene);Acc:834173]
AT5G42270	CL.7260	CL.7260.1	24	45	0.2916666666666667	0.6222222222222222	0.330556	-2.1166010488516727	0.0342937	Upper	FtsH extracellular protease family [Source:NCBI gene (formerly Entrezgene);Acc:834232]
AT5G42270	CL.7260	CL.7260.1	21	40	0.047619047619047616	0.2	0.152381	-2.125118592516207	0.0335767	Upper	FtsH extracellular protease family [Source:NCBI gene (formerly Entrezgene);Acc:834232]
AT5G42270	CL.7260	evm.model.group11.711	24	45	0.0	0.15555555555555556	0.155556	-2.1795951276865435	0.0292875	Upper	FtsH extracellular protease family [Source:NCBI gene (formerly Entrezgene);Acc:834232]
AT5G42270	CL.7260	evm.model.group11.711	22	34	0.045454545454545456	0.23529411764705882	0.18984	-2.331939057781982	0.0197039	Upper	FtsH extracellular protease family [Source:NCBI gene (formerly Entrezgene);Acc:834232]
AT5G42270	CL.7260	CL.7260.1	24	45	0.0	0.15555555555555556	0.155556	-2.1795951276865435	0.0292875	Upper	FtsH extracellular protease family [Source:NCBI gene (formerly Entrezgene);Acc:834232]
AT5G42270	CL.7260	CL.7260.1	22	34	0.045454545454545456	0.23529411764705882	0.18984	-2.331939057781982	0.0197039	Upper	FtsH extracellular protease family [Source:NCBI gene (formerly Entrezgene);Acc:834232]
AT5G42270	CL.7260	evm.model.group11.711	21	40	0.047619047619047616	0.2	0.152381	-2.125118592516207	0.0335767	Upper	FtsH extracellular protease family [Source:NCBI gene (formerly Entrezgene);Acc:834232]
AT5G42270	CL.7260	evm.model.group11.711	24	45	0.2916666666666667	0.6222222222222222	0.330556	-2.1166010488516727	0.0342937	Upper	FtsH extracellular protease family [Source:NCBI gene (formerly Entrezgene);Acc:834232]
AT5G47030	CL.34898	CL.34898.1	22	45	0.13636363636363635	0.0	-0.136364	2.20293921306753	0.027599	Lower	ATPase, F1 complex, delta/epsilon subunit [Source:NCBI gene (formerly Entrezgene);Acc:834749]
AT5G47030	CL.34898	evm.model.utg94_3545525_3904003__.2	25	42	0.76	0.40476190476190477	-0.355238	2.4631741494982244	0.0137713	Lower	ATPase, F1 complex, delta/epsilon subunit [Source:NCBI gene (formerly Entrezgene);Acc:834749]
AT5G47030	CL.34898	CL.34898.1	26	51	0.7307692307692307	0.4117647058823529	-0.319005	2.2619909049683233	0.023698	Lower	ATPase, F1 complex, delta/epsilon subunit [Source:NCBI gene (formerly Entrezgene);Acc:834749]
AT5G47030	CL.34898	CL.34898.1	22	45	0.13636363636363635	0.022222222222222223	-0.114141	2.2162903598133936	0.0266716	Lower	ATPase, F1 complex, delta/epsilon subunit [Source:NCBI gene (formerly Entrezgene);Acc:834749]
AT5G47120	CL.11648	evm.model.group2.623	24	37	0.041666666666666664	0.16216216216216217	0.120495	-2.184992802822723	0.0288894	Upper	BAX inhibitor 1 [Source:NCBI gene (formerly Entrezgene);Acc:834758]
AT5G47120	CL.11648	CL.11648.1	24	36	0.041666666666666664	0.16666666666666666	0.125	-2.3690186881125683	0.0178354	Upper	BAX inhibitor 1 [Source:NCBI gene (formerly Entrezgene);Acc:834758]
AT5G47450	CL.30877	evm.model.group8.1393	52	181	0.28846153846153844	0.4143646408839779	0.125903	-2.299206431149571	0.0214932	Upper	tonoplast intrinsic protein 2;3 [Source:NCBI gene (formerly Entrezgene);Acc:834794]
AT5G47450	CL.31792	CL.31792.1	39	133	0.20512820512820512	0.41353383458646614	0.208406	-2.620146907425844	0.00878919	Upper	tonoplast intrinsic protein 2;3 [Source:NCBI gene (formerly Entrezgene);Acc:834794]
AT5G47450	CL.7086	CL.7086.1	53	186	0.2830188679245283	0.42473118279569894	0.141712	-2.2566193967178725	0.0240319	Upper	tonoplast intrinsic protein 2;3 [Source:NCBI gene (formerly Entrezgene);Acc:834794]
AT5G47450	CL.30877	CL.30877.3	52	181	0.28846153846153844	0.4143646408839779	0.125903	-2.3108775297848476	0.0208396	Upper	tonoplast intrinsic protein 2;3 [Source:NCBI gene (formerly Entrezgene);Acc:834794]
AT5G47450	CL.31792	CL.31792.1	40	132	0.05	0.18181818181818182	0.131818	-2.7945056256993226	0.00519791	Upper	tonoplast intrinsic protein 2;3 [Source:NCBI gene (formerly Entrezgene);Acc:834794]
AT5G47450	CL.30877	CL.30877.2	52	179	0.07692307692307693	0.18994413407821228	0.113021	-2.8122821280499073	0.00491913	Upper	tonoplast intrinsic protein 2;3 [Source:NCBI gene (formerly Entrezgene);Acc:834794]
AT5G47450	CL.30877	evm.model.group8.1393	52	178	0.07692307692307693	0.1853932584269663	0.10847	-2.759935200009874	0.00578128	Upper	tonoplast intrinsic protein 2;3 [Source:NCBI gene (formerly Entrezgene);Acc:834794]
AT5G47450	CL.30877	CL.30877.2	52	181	0.28846153846153844	0.4143646408839779	0.125903	-2.329551287601291	0.0198299	Upper	tonoplast intrinsic protein 2;3 [Source:NCBI gene (formerly Entrezgene);Acc:834794]
AT5G47450	CL.30877	CL.30877.3	52	179	0.07692307692307693	0.18435754189944134	0.107434	-2.781636974936203	0.00540855	Upper	tonoplast intrinsic protein 2;3 [Source:NCBI gene (formerly Entrezgene);Acc:834794]
AT5G47450	CL.7086	CL.7086.1	27	90	0.2222222222222222	0.06666666666666667	-0.155556	2.0442479230856434	0.0409291	Lower	tonoplast intrinsic protein 2;3 [Source:NCBI gene (formerly Entrezgene);Acc:834794]
AT5G47450	CL.7086	CL.7086.1	53	181	0.05660377358490566	0.18232044198895028	0.125717	-2.832050351284025	0.00462506	Upper	tonoplast intrinsic protein 2;3 [Source:NCBI gene (formerly Entrezgene);Acc:834794]
AT5G54270	CL.11159	CL.11159.1	34	84	0.08823529411764706	0.23809523809523808	0.14986	-3.3156771756478447	0.000914214	Upper	light-harvesting chlorophyll B-binding protein 3 [Source:NCBI gene (formerly Entrezgene);Acc:835515]
AT5G54960	CL.28134	CL.28134.1	26	47	0.46153846153846156	0.23404255319148937	-0.227496	1.9928988811200015	0.0462725	Lower	pyruvate decarboxylase-2 [Source:NCBI gene (formerly Entrezgene);Acc:835587]
AT5G54960	CL.28134	CL.28134.1	26	43	0.2692307692307692	0.11627906976744186	-0.152952	2.427039098066209	0.0152226	Lower	pyruvate decarboxylase-2 [Source:NCBI gene (formerly Entrezgene);Acc:835587]
AT5G55180	CL.20486	CL.20486.1	21	81	0.14285714285714285	0.25925925925925924	0.116402	-2.379346558701215	0.0173434	Upper	O-Glycosyl hydrolases family 17 protein [Source:NCBI gene (formerly Entrezgene);Acc:835611]
AT5G55190	CL.12724	CL.12724.4	28	60	0.10714285714285714	0.25	0.142857	-2.0515233348854345	0.040216	Upper	RAN GTPase 3 [Source:NCBI gene (formerly Entrezgene);Acc:835612]
AT5G55190	CL.12724	CL.12724.2	28	60	0.10714285714285714	0.25	0.142857	-2.0515233348854345	0.040216	Upper	RAN GTPase 3 [Source:NCBI gene (formerly Entrezgene);Acc:835612]
AT5G55190	CL.12724	CL.12724.3	29	60	0.10344827586206896	0.25	0.146552	-2.267224407377876	0.0233765	Upper	RAN GTPase 3 [Source:NCBI gene (formerly Entrezgene);Acc:835612]
AT5G57190	CL.9012	CL.9012.2	33	34	0.09090909090909091	0.23529411764705882	0.144385	-1.9940537588554152	0.0461462	Upper	phosphatidylserine decarboxylase 2 [Source:NCBI gene (formerly Entrezgene);Acc:835825]
AT5G57190	CL.9012	evm.model.group12.1124	31	33	0.06451612903225806	0.24242424242424243	0.177908	-2.0352078106162557	0.04183	Upper	phosphatidylserine decarboxylase 2 [Source:NCBI gene (formerly Entrezgene);Acc:835825]
AT5G57190	CL.9012	evm.model.group12.1124	39	38	0.1794871794871795	0.2894736842105263	0.109987	-2.791706660275554	0.00524309	Upper	phosphatidylserine decarboxylase 2 [Source:NCBI gene (formerly Entrezgene);Acc:835825]
AT5G57190	CL.9012	CL.9012.4	33	34	0.09090909090909091	0.23529411764705882	0.144385	-1.9940537588554152	0.0461462	Upper	phosphatidylserine decarboxylase 2 [Source:NCBI gene (formerly Entrezgene);Acc:835825]
AT5G57190	CL.9012	CL.9012.2	41	39	0.1951219512195122	0.3076923076923077	0.11257	-2.8443390706456455	0.00445037	Upper	phosphatidylserine decarboxylase 2 [Source:NCBI gene (formerly Entrezgene);Acc:835825]
AT5G57190	CL.9012	CL.9012.3	41	39	0.1951219512195122	0.3076923076923077	0.11257	-2.8443390706456455	0.00445037	Upper	phosphatidylserine decarboxylase 2 [Source:NCBI gene (formerly Entrezgene);Acc:835825]
AT5G57190	CL.9012	CL.9012.4	41	39	0.1951219512195122	0.3076923076923077	0.11257	-2.8443390706456455	0.00445037	Upper	phosphatidylserine decarboxylase 2 [Source:NCBI gene (formerly Entrezgene);Acc:835825]
AT5G57190	CL.9012	CL.9012.3	33	34	0.09090909090909091	0.23529411764705882	0.144385	-1.9940537588554152	0.0461462	Upper	phosphatidylserine decarboxylase 2 [Source:NCBI gene (formerly Entrezgene);Acc:835825]
AT5G58420	CL.33844	CL.33844.1	25	34	0.24	0.029411764705882353	-0.210588	2.730395360296639	0.00632584	Lower	Ribosomal protein S4 (RPS4A) family protein [Source:NCBI gene (formerly Entrezgene);Acc:835955]
AT5G58420	CL.33844	CL.33844.1	28	56	0.4642857142857143	0.6785714285714286	0.214286	-2.3247390745427503	0.0200859	Upper	Ribosomal protein S4 (RPS4A) family protein [Source:NCBI gene (formerly Entrezgene);Acc:835955]
AT5G58420	CL.33844	CL.33844.1	28	56	0.21428571428571427	0.4642857142857143	0.25	-2.248829227210742	0.0245234	Upper	Ribosomal protein S4 (RPS4A) family protein [Source:NCBI gene (formerly Entrezgene);Acc:835955]
AT5G58420	CL.33844	CL.33844.1	22	34	0.2727272727272727	0.08823529411764706	-0.184492	2.3654921377500684	0.0180061	Lower	Ribosomal protein S4 (RPS4A) family protein [Source:NCBI gene (formerly Entrezgene);Acc:835955]
AT5G59240	CL.31572	CL.31572.1	26	39	0.0	0.10256410256410256	0.102564	-2.196056582825727	0.0280879	Upper	Ribosomal protein S8e family protein [Source:NCBI gene (formerly Entrezgene);Acc:836042]
AT5G59240	CL.31572	evm.model.group9.132	24	38	0.08333333333333333	0.21052631578947367	0.127193	-2.211130422286506	0.0270268	Upper	Ribosomal protein S8e family protein [Source:NCBI gene (formerly Entrezgene);Acc:836042]
AT5G59240	CL.31572	CL.31572.1	24	38	0.08333333333333333	0.21052631578947367	0.127193	-2.211130422286506	0.0270268	Upper	Ribosomal protein S8e family protein [Source:NCBI gene (formerly Entrezgene);Acc:836042]
AT5G59240	CL.31572	evm.model.group9.132	26	39	0.0	0.10256410256410256	0.102564	-2.196056582825727	0.0280879	Upper	Ribosomal protein S8e family protein [Source:NCBI gene (formerly Entrezgene);Acc:836042]
AT5G59240	CL.31572	evm.model.group9.132	25	49	0.28	0.10204081632653061	-0.177959	3.2514285714285713	0.00114827	Lower	Ribosomal protein S8e family protein [Source:NCBI gene (formerly Entrezgene);Acc:836042]
AT5G59240	CL.31572	CL.31572.1	24	48	0.25	0.08333333333333333	-0.166667	3.261111143523164	0.00110977	Lower	Ribosomal protein S8e family protein [Source:NCBI gene (formerly Entrezgene);Acc:836042]
AT5G59300	CL.34009	CL.34009.1	24	42	0.5416666666666666	0.2857142857142857	-0.255952	2.6926153982723755	0.0070894	Lower	ubiquitin-conjugating enzyme E2 [Source:NCBI gene (formerly Entrezgene);Acc:836048]
AT5G59850	CL.28694	evm.model.group7.1787	26	76	0.19230769230769232	0.42105263157894735	0.228745	-2.303561414173358	0.0212473	Upper	Ribosomal protein S8 family protein [Source:NCBI gene (formerly Entrezgene);Acc:836107]
AT5G59850	CL.28694	CL.28694.1	26	76	0.19230769230769232	0.42105263157894735	0.228745	-2.303561414173358	0.0212473	Upper	Ribosomal protein S8 family protein [Source:NCBI gene (formerly Entrezgene);Acc:836107]
AT5G59850	CL.28694	CL.28694.2	26	76	0.19230769230769232	0.42105263157894735	0.228745	-2.303561414173358	0.0212473	Upper	Ribosomal protein S8 family protein [Source:NCBI gene (formerly Entrezgene);Acc:836107]
AT5G60670	CL.11906	CL.11906.1	30	56	0.5666666666666667	0.30357142857142855	-0.263095	2.6820573922831743	0.00731709	Lower	Ribosomal protein L11 family protein [Source:NCBI gene (formerly Entrezgene);Acc:836188]
NA	CL.29308	CL.29308.1	38	44	0.3684210526315789	0.6136363636363636	0.245215	-2.278240272631432	0.0227123	Upper	NA
NA	CL.16921	CL.16921.1	56	62	0.42857142857142855	0.3225806451612903	-0.105991	1.9724607478606675	0.048557	Lower	NA
NA	CL.16921	CL.16921.2	50	51	0.46	0.29411764705882354	-0.165882	2.519964116110014	0.0117367	Lower	NA
NA	CL.16921	CL.16921.1	46	55	0.21739130434782608	0.09090909090909091	-0.126482	2.9595113240833113	0.00308127	Lower	NA
NA	CL.29308	CL.29308.1	168	211	0.4226190476190476	0.5260663507109005	0.103447	-2.938204887939347	0.00330119	Upper	NA
NA	CL.29308	CL.29308.1	182	218	0.15934065934065933	0.2706422018348624	0.111302	-5.744924749932685	9.19619e-09	Upper	NA
NA	CL.23265	evm.model.group5.1796	71	563	0.28169014084507044	0.14031971580817051	-0.14137	2.63719580157961	0.00835946	Lower	NA
NA	CL.23265	evm.model.group5.1796	75	585	0.36	0.21025641025641026	-0.149744	2.4170204104181625	0.0156481	Lower	NA
NA	CL.29340	CL.29340.1	52	23	0.4230769230769231	0.6956521739130435	0.272575	-2.5737493822761994	0.0100603	Upper	NA
NA	CL.29340	CL.29340.1	57	22	0.2807017543859649	0.09090909090909091	-0.189793	2.0998974684470744	0.0357379	Lower	NA
NA	CL.29340	CL.29340.1	57	22	0.6491228070175439	0.45454545454545453	-0.194577	2.0014647746136176	0.0453423	Lower	NA
NA	CL.3734	CL.3734.1	59	23	0.23728813559322035	0.043478260869565216	-0.19381	3.411403705278335	0.000646293	Lower	NA
NA	CL.3734	CL.3734.1	54	27	0.2222222222222222	0.1111111111111111	-0.111111	2.1339514687129233	0.0328468	Lower	NA
NA	CL.3738	CL.3738.1	63	24	0.3333333333333333	0.4583333333333333	0.125	-2.174747667438091	0.029649	Upper	NA
NA	CL.3738	CL.3738.1	157	64	0.5605095541401274	0.6875	0.12699	-2.182548714942445	0.0290691	Upper	NA
NA	CL.3752	CL.3752.1	150	62	0.58	0.7096774193548387	0.129677	-2.212682182626903	0.0269196	Upper	NA
NA	CL.3752	CL.3752.1	63	24	0.3333333333333333	0.4583333333333333	0.125	-2.174747667438091	0.029649	Upper	NA
NA	CL.24035	CL.24035.2	65	137	0.3076923076923077	0.5328467153284672	0.225154	-3.020914916023527	0.00252012	Upper	NA
NA	CL.24035	evm.model.group6.336	64	131	0.328125	0.5190839694656488	0.190959	-2.650977000704557	0.00802593	Upper	NA
NA	CL.24035	evm.model.group6.336	45	89	0.2	0.02247191011235955	-0.177528	2.084662497345841	0.0370999	Lower	NA
NA	CL.21490	evm.model.group5.525	80	93	0.525	0.7634408602150538	0.238441	-3.7874761912317285	0.000152185	Upper	NA
NA	CL.33060	CL.33060.1	38	209	0.3157894736842105	0.4784688995215311	0.162679	-2.93975814782187	0.00328469	Upper	NA
NA	CL.33060	evm.model.utg1315_1011780_1779404__.3	27	130	0.2962962962962963	0.47692307692307695	0.180627	-2.577022948873751	0.00996553	Upper	NA
NA	CL.30272	CL.30272.1	26	60	0.5769230769230769	0.2833333333333333	-0.29359	2.5106140730651294	0.0120521	Lower	NA
NA	CL.11034	CL.11034.1	26	66	0.23076923076923078	0.07575757575757576	-0.155012	2.167856423704075	0.0301696	Lower	NA
NA	CL.11034	CL.11034.2	25	66	0.0	0.22727272727272727	0.227273	-2.231662206861423	0.0256373	Upper	NA
NA	CL.11034	CL.11034.4	27	66	0.037037037037037035	0.24242424242424243	0.205387	-2.1075223718939564	0.0350723	Upper	NA
NA	CL.11034	CL.11034.4	26	55	0.2692307692307692	0.4727272727272727	0.203497	-2.053580425387335	0.0400163	Upper	NA
NA	CL.11034	CL.11034.4	35	76	0.05714285714285714	0.15789473684210525	0.100752	-2.33554700373585	0.0195149	Upper	NA
NA	CL.11034	evm.model.group2.229	22	54	0.0	0.2222222222222222	0.222222	-2.2906937758134984	0.0219811	Upper	NA
NA	CL.11034	evm.model.group2.229	30	69	0.06666666666666667	0.17391304347826086	0.107246	-2.010061647334966	0.0444247	Upper	NA
NA	CL.6064	evm.model.group10.1284	24	44	0.08333333333333333	0.3409090909090909	0.257576	-2.0533080093573814	0.0400427	Upper	NA
NA	CL.6064	evm.model.group10.1284	23	42	0.08695652173913043	0.2619047619047619	0.174948	-2.7438482430479088	0.00607236	Upper	NA
NA	CL.6369	CL.6369.1	29	104	0.2413793103448276	0.09615384615384616	-0.145225	2.359448224107818	0.0183021	Lower	NA
NA	CL.19097	evm.model.group4.947	30	54	0.16666666666666666	0.35185185185185186	0.185185	-2.016403321000334	0.0437578	Upper	NA
NA	CL.19097	evm.model.group4.947	28	50	0.07142857142857142	0.22	0.148571	-2.062425405522679	0.0391673	Upper	NA
NA	CL.19097	evm.model.group4.947	34	59	0.0	0.11864406779661017	0.118644	-3.015456249057346	0.00256593	Upper	NA
NA	CL.25525	CL.25525.1	56	71	0.26785714285714285	0.4225352112676056	0.154678	-2.704690935363043	0.0068368	Upper	NA
NA	CL.25525	CL.25525.1	259	294	0.28957528957528955	0.40816326530612246	0.118588	-2.764352375205002	0.00570359	Upper	NA
NA	CL.33660	CL.33660.2	38	73	0.10526315789473684	0.2054794520547945	0.100216	-2.1876157768458215	0.0286976	Upper	NA
NA	CL.13974	CL.13974.1	36	30	0.05555555555555555	0.2	0.144444	-2.034690844453807	0.041882	Upper	NA
NA	CL.13982	CL.13982.1	124	153	0.22580645161290322	0.3464052287581699	0.120599	-2.2459824833294677	0.0247051	Upper	NA
NA	CL.19794	CL.19794.1	80	84	0.525	0.75	0.225	-3.5496493943079535	0.000385745	Upper	NA
NA	CL.19794	CL.19794.1	69	64	0.30434782608695654	0.6875	0.383152	-3.7782061647680427	0.000157962	Upper	NA
NA	CL.19794	CL.19794.1	75	64	0.29333333333333333	0.5625	0.269167	-3.81164568882561	0.000138045	Upper	NA
NA	CL.19794	CL.19794.1	91	84	0.2087912087912088	0.34523809523809523	0.136447	-3.2493975245989817	0.0011565	Upper	NA
NA	CL.19794	CL.19794.1	98	104	0.2755102040816326	0.5384615384615384	0.262951	-3.956857954563694	7.59421e-05	Upper	NA
NA	CL.19794	CL.19794.1	131	150	0.3282442748091603	0.5066666666666667	0.178422	-4.539833862023543	5.62986e-06	Upper	NA
NA	CL.19794	CL.19794.1	130	141	0.3153846153846154	0.48936170212765956	0.173977	-3.318453397993538	0.000905174	Upper	NA
NA	CL.19794	CL.19794.1	170	224	0.4294117647058823	0.53125	0.101838	-3.013621347516967	0.0025815	Upper	NA
NA	CL.19794	CL.19794.1	185	231	0.15675675675675677	0.2683982683982684	0.111642	-5.824198157092763	5.73875e-09	Upper	NA
NA	CL.19794	CL.19794.1	197	240	0.1319796954314721	0.25416666666666665	0.122187	-6.044912653368753	1.49491e-09	Upper	NA
NA	CL.12057	CL.12057.1	80	391	0.1375	0.2608695652173913	0.12337	-2.770440400472636	0.00559805	Upper	NA
NA	CL.12057	CL.12057.1	80	398	0.125	0.2989949748743719	0.173995	-1.9771808946945786	0.0480212	Upper	NA
NA	CL.12057	CL.12057.1	96	493	0.375	0.5314401622718052	0.15644	-2.5605766451185414	0.0104499	Upper	NA
NA	CL.12064	evm.model.group2.999	29	27	0.27586206896551724	0.4444444444444444	0.168582	-2.1890394073476043	0.028594	Upper	NA
NA	CL.21490	evm.model.group5.525	129	147	0.32558139534883723	0.4965986394557823	0.171017	-3.199009197853916	0.00137901	Upper	NA
NA	CL.21490	evm.model.group5.525	91	87	0.2087912087912088	0.3563218390804598	0.147531	-3.385713246450756	0.000709935	Upper	NA
NA	CL.26267	CL.26267.1	127	255	0.4881889763779528	0.3686274509803922	-0.119562	2.3188410860666373	0.0204037	Lower	NA
NA	CL.21490	evm.model.group5.525	68	68	0.3088235294117647	0.7058823529411765	0.397059	-3.951912090790827	7.75292e-05	Upper	NA
NA	CL.29301	CL.29301.1	70	38	0.44285714285714284	0.7894736842105263	0.346617	-4.477605169978584	7.5485e-06	Upper	NA
NA	CL.21493	CL.21493.1	176	194	0.125	0.23711340206185566	0.112113	-5.58089893557147	2.39279e-08	Upper	NA
NA	CL.21493	CL.21493.1	38	27	0.23684210526315788	0.37037037037037035	0.133528	-2.502665600003398	0.0123262	Upper	NA
NA	CL.33060	evm.model.utg1315_1011780_1779404__.3	28	146	0.2857142857142857	0.13013698630136986	-0.155577	1.990455278809743	0.0465408	Lower	NA
NA	CL.21493	CL.21493.1	67	56	0.29850746268656714	0.625	0.326493	-3.12844898742547	0.00175732	Upper	NA
NA	CL.21493	CL.21493.1	74	56	0.28378378378378377	0.5357142857142857	0.251931	-3.3287283860686094	0.000872434	Upper	NA
NA	CL.21493	CL.21493.1	87	73	0.20689655172413793	0.3150684931506849	0.108172	-2.910181072901342	0.00361219	Upper	NA
NA	CL.21493	CL.21493.1	166	187	0.1566265060240964	0.27807486631016043	0.121448	-5.490402873427645	4.01018e-08	Upper	NA
NA	CL.21493	CL.21493.1	116	124	0.27586206896551724	0.47580645161290325	0.199944	-3.73971341261032	0.00018423	Upper	NA
NA	CL.21493	CL.21493.1	91	96	0.24175824175824176	0.5208333333333334	0.279075	-3.905919000472374	9.3868e-05	Upper	NA
NA	CL.21493	CL.21493.1	119	128	0.2773109243697479	0.484375	0.207064	-4.714243310311646	2.42611e-06	Upper	NA
NA	CL.21704	evm.model.group5.646	35	69	0.2	0.391304347826087	0.191304	-2.1084722269021863	0.0349902	Upper	NA
NA	CL.21704	evm.model.group5.646	23	46	0.13043478260869565	0.0	-0.130435	2.023931890419349	0.0429772	Lower	NA
NA	CL.21483	CL.21483.1	44	132	0.1590909090909091	0.2803030303030303	0.121212	-2.1216917426807127	0.0338636	Upper	NA
NA	CL.16662	CL.16662.1	73	34	0.2465753424657534	0.058823529411764705	-0.187752	3.0576942514832584	0.00223047	Lower	NA
NA	CL.20291	evm.model.group4.1688	21	50	0.19047619047619047	0.4	0.209524	-1.9780140754149558	0.0479271	Upper	NA
NA	CL.33660	evm.model.utg386_11027284_11496772__.15	32	71	0.125	0.23943661971830985	0.114437	-2.3588361975630927	0.0183323	Upper	NA
NA	CL.33660	evm.model.utg386_11027284_11496772__.15	29	60	0.20689655172413793	0.08333333333333333	-0.123563	2.214701834233987	0.0267805	Lower	NA
NA	CL.33660	evm.model.utg386_11027284_11496772__.15	33	72	0.12121212121212122	0.2222222222222222	0.10101	-2.3468935385939833	0.0189307	Upper	NA
NA	CL.16737	evm.model.group3.2136	28	101	0.17857142857142858	0.4752475247524752	0.296676	-2.8394592021278213	0.00451901	Upper	NA
NA	CL.16737	evm.model.group3.2136	23	86	0.21739130434782608	0.47674418604651164	0.259353	-2.450727796813596	0.0142568	Upper	NA
NA	CL.3707	CL.3707.1	94	76	0.0425531914893617	0.18421052631578946	0.141657	-2.1249638135312128	0.0335896	Upper	NA
NA	CL.13982	CL.13982.1	128	144	0.5	0.3819444444444444	-0.118056	2.1264589771715343	0.0334651	Lower	NA
NA	CL.13985	CL.13985.1	34	28	0.0	0.10714285714285714	0.107143	-2.1358896998496832	0.0326884	Upper	NA
NA	CL.8275	CL.8275.2	28	113	0.0	0.1592920353982301	0.159292	-2.330798636168892	0.019764	Upper	NA
NA	CL.8275	CL.8275.1	29	113	0.0	0.1592920353982301	0.159292	-2.1683790859878678	0.0301299	Upper	NA
NA	CL.3753	CL.3753.1	85	74	0.21176470588235294	0.0945945945945946	-0.11717	2.0960131357371856	0.036081	Lower	NA
NA	CL.21483	CL.21483.1	35	103	0.11428571428571428	0.32038834951456313	0.206103	-2.2633010528151294	0.0236171	Upper	NA
NA	CL.21483	CL.21483.1	21	58	0.047619047619047616	0.15517241379310345	0.107553	-2.06411994152591	0.0390063	Upper	NA
NA	CL.21483	CL.21483.1	21	87	0.7142857142857143	0.4367816091954023	-0.277504	2.2084642382751203	0.0272119	Lower	NA
NA	CL.21483	CL.21483.1	25	103	0.24	0.0970873786407767	-0.142913	2.0044858250670066	0.045018	Lower	NA
NA	CL.21490	evm.model.group5.525	764	910	0.23298429319371727	0.12637362637362637	-0.106611	5.671353784990729	1.41673e-08	Lower	NA
NA	CL.21490	evm.model.group5.525	169	292	0.1893491124260355	0.07191780821917808	-0.117431	4.05552109830022	5.00227e-05	Lower	NA
NA	CL.21490	evm.model.group5.525	801	963	0.4556803995006242	0.22741433021806853	-0.228266	8.435659311735183	3.29341e-17	Lower	NA
NA	CL.21490	evm.model.group5.525	98	112	0.2857142857142857	0.5446428571428571	0.258929	-4.070004230572203	4.70123e-05	Upper	NA
NA	CL.21490	evm.model.group5.525	132	159	0.3409090909090909	0.5094339622641509	0.168525	-4.528164363198079	5.94983e-06	Upper	NA
NA	CL.31846	CL.31846.1	83	24	0.04819277108433735	0.16666666666666666	0.118474	-2.0015611934353865	0.0453319	Upper	NA
NA	CL.29298	CL.29298.1	757	909	0.23513870541611626	0.1254125412541254	-0.109726	5.641128847006427	1.68939e-08	Lower	NA
NA	CL.21490	evm.model.group5.525	74	67	0.2972972972972973	0.582089552238806	0.284792	-3.9798822538795666	6.89494e-05	Upper	NA
NA	CL.29301	CL.29301.1	50	22	0.1	0.2727272727272727	0.172727	-2.603828965235477	0.00921887	Upper	NA
NA	CL.29301	CL.29301.1	66	37	0.5	0.7837837837837838	0.283784	-3.0451230718600724	0.00232585	Upper	NA
NA	CL.29308	CL.29308.1	194	225	0.12886597938144329	0.24444444444444444	0.115578	-6.003939196721188	1.92587e-09	Upper	NA
NA	CL.16662	CL.16662.1	50	21	0.2	0.09523809523809523	-0.104762	2.1669963119195694	0.0302351	Lower	NA
NA	CL.21493	CL.21493.1	74	79	0.4864864864864865	0.7215189873417721	0.235033	-3.939329440700165	8.17097e-05	Upper	NA
NA	CL.16687	CL.16687.1	125	144	0.176	0.3333333333333333	0.157333	-2.242314170562674	0.0249411	Upper	NA
NA	CL.30272	CL.30272.1	25	56	0.24	0.07142857142857142	-0.168571	2.3310657639412096	0.0197499	Lower	NA
NA	CL.29298	CL.29298.1	116	162	0.4224137931034483	0.19135802469135801	-0.231056	2.992459674977428	0.00276739	Lower	NA
NA	CL.29298	CL.29298.1	116	172	0.3620689655172414	0.1569767441860465	-0.205092	3.5718986197491973	0.000354403	Lower	NA
NA	CL.24450	evm.model.group6.547	38	82	0.0	0.14634146341463414	0.146341	-2.0930187695721063	0.0363475	Upper	NA
NA	CL.24678	evm.model.group6.660	22	49	0.0	0.14285714285714285	0.142857	-2.076497753185824	0.0378479	Upper	NA
NA	CL.29308	evm.model.group8.248	38	35	0.2894736842105263	0.45714285714285713	0.167669	-2.594877169127897	0.00946247	Upper	NA
NA	CL.29301	CL.29301.1	48	27	0.14583333333333334	0.4074074074074074	0.261574	-2.086138462377444	0.0369661	Upper	NA
NA	CL.3724	CL.3724.1	50	44	0.32	0.20454545454545456	-0.115455	2.1368133497959123	0.0326132	Lower	NA
NA	CL.3724	CL.3724.1	75	65	0.12	0.26153846153846155	0.141538	-2.2165582300817532	0.0266533	Upper	NA
NA	CL.8275	CL.8275.2	39	159	0.10256410256410256	0.29559748427672955	0.193033	-2.8549043858336254	0.00430498	Upper	NA
NA	CL.29340	CL.29340.1	58	22	0.20689655172413793	0.45454545454545453	0.247649	-2.7476597812997525	0.00600223	Upper	NA
NA	CL.16680	CL.16680.1	96	61	0.4791666666666667	0.22950819672131148	-0.249658	2.2220135836783372	0.0262824	Lower	NA
NA	CL.3731	CL.3731.1	137	143	0.5036496350364964	0.3916083916083916	-0.112041	2.1061094498209827	0.0351948	Lower	NA
NA	CL.16693	CL.16693.1	33	21	0.12121212121212122	0.0	-0.121212	2.0316465155019463	0.0421895	Lower	NA
NA	CL.22644	CL.22644.1	34	76	0.058823529411764705	0.2631578947368421	0.204334	-2.3350171833249735	0.0195425	Upper	NA
NA	CL.22645	CL.22645.1	28	68	0.0	0.25	0.25	-3.796576812749251	0.000146708	Upper	NA
NA	CL.20455	evm.model.group4.1819	24	43	0.16666666666666666	0.4186046511627907	0.251938	-2.157646346484509	0.0309553	Upper	NA
NA	CL.29308	CL.29308.1	128	144	0.328125	0.5069444444444444	0.178819	-4.415066242362684	1.00979e-05	Upper	NA
NA	CL.31846	CL.31846.1	73	26	0.5753424657534246	0.7307692307692307	0.155427	-2.274094731825187	0.0229603	Upper	NA
NA	CL.29308	CL.29308.1	127	136	0.30708661417322836	0.47794117647058826	0.170855	-3.0595604150024256	0.00221662	Upper	NA
NA	CL.3752	CL.3752.1	122	49	0.6721311475409836	0.4489795918367347	-0.223152	3.2180986044787647	0.00129043	Lower	NA
NA	CL.3719	CL.3719.1	68	24	0.25	0.08333333333333333	-0.166667	2.5519429910811136	0.0107124	Lower	NA
NA	CL.3734	CL.3734.1	51	27	0.43137254901960786	0.7777777777777778	0.346405	-2.6414846825504594	0.00825435	Upper	NA
NA	CL.7154	CL.7154.1	94	388	0.010638297872340425	0.12371134020618557	0.113073	-2.773995680756485	0.00553724	Upper	NA
NA	CL.3731	CL.3731.1	81	71	0.4567901234567901	0.28169014084507044	-0.1751	2.1843788998103464	0.0289344	Lower	NA
NA	CL.33660	evm.model.utg386_11027284_11496772__.15	38	73	0.10526315789473684	0.2054794520547945	0.100216	-2.1876157768458215	0.0286976	Upper	NA
NA	CL.25917	CL.25917.1	26	123	0.07692307692307693	0.23577235772357724	0.158849	-2.8859019853276506	0.00390294	Upper	NA
NA	CL.31845	CL.31845.1	32	22	0.84375	0.9545454545454546	0.110795	-1.9893050823701734	0.0466675	Upper	NA
NA	CL.25917	CL.25917.1	27	116	0.5555555555555556	0.27586206896551724	-0.279693	2.1612874082273534	0.0306731	Lower	NA
NA	CL.25917	CL.25917.1	32	143	0.09375	0.25874125874125875	0.164991	-2.454982478577146	0.0140891	Upper	NA
NA	CL.3716	CL.3716.1	33	34	0.06060606060606061	0.20588235294117646	0.145276	-2.144548382165258	0.031989	Upper	NA
NA	CL.29298	CL.29298.1	794	962	0.4508816120906801	0.22661122661122662	-0.22427	8.199666239419399	2.41055e-16	Lower	NA
NA	CL.33660	CL.33660.2	32	71	0.125	0.23943661971830985	0.114437	-2.3588361975630927	0.0183323	Upper	NA
NA	CL.8275	CL.8275.2	44	157	0.13636363636363635	0.31210191082802546	0.175738	-2.4163841899987157	0.0156755	Upper	NA
NA	CL.3728	CL.3728.1	51	29	0.2549019607843137	0.10344827586206896	-0.151454	2.5271173477897526	0.0115003	Lower	NA
NA	CL.22644	CL.22644.1	21	47	0.2857142857142857	0.06382978723404255	-0.221884	2.0774082079218004	0.0377639	Lower	NA
NA	CL.22644	CL.22644.1	28	66	0.0	0.24242424242424243	0.242424	-3.7948142476673854	0.000147754	Upper	NA
NA	CL.29301	CL.29301.1	71	41	0.2112676056338028	0.07317073170731707	-0.138097	2.1653068937211595	0.0303642	Lower	NA
NA	CL.29308	evm.model.group8.248	65	71	0.07692307692307693	0.23943661971830985	0.162514	-3.7401135384837003	0.000183937	Upper	NA
NA	CL.29298	CL.29298.1	120	178	0.4166666666666667	0.16853932584269662	-0.248127	3.00054515107465	0.00269497	Lower	NA
NA	CL.33660	CL.33660.2	29	60	0.20689655172413793	0.08333333333333333	-0.123563	2.214701834233987	0.0267805	Lower	NA
NA	CL.29308	CL.29308.1	84	87	0.5238095238095238	0.735632183908046	0.211823	-3.36785688520701	0.000757549	Upper	NA
NA	CL.3711	CL.3711.1	65	29	0.18461538461538463	0.06896551724137931	-0.11565	2.2634363110336952	0.0236088	Lower	NA
NA	CL.925	evm.model.group1.750	24	57	0.0	0.3157894736842105	0.315789	-3.0614865740012482	0.00220241	Upper	NA
NA	CL.22338	CL.22338.1	29	90	0.0	0.12222222222222222	0.122222	-2.0178893415239636	0.0436028	Upper	NA
NA	CL.33660	CL.33660.2	33	72	0.12121212121212122	0.2222222222222222	0.10101	-2.3468935385939833	0.0189307	Upper	NA
NA	CL.7158	CL.7158.1	94	381	0.010638297872340425	0.11811023622047244	0.107472	-2.616833595860377	0.00887496	Upper	NA
NA	CL.8275	CL.8275.1	44	158	0.13636363636363635	0.310126582278481	0.173763	-2.405701122827581	0.0161415	Upper	NA
NA	CL.22645	CL.22645.1	34	77	0.058823529411764705	0.2727272727272727	0.213904	-2.411782506728599	0.0158747	Upper	NA
NA	CL.29301	CL.29301.1	60	35	0.08333333333333333	0.22857142857142856	0.145238	-2.8777574767930143	0.00400513	Upper	NA
NA	CL.29301	CL.29301.1	44	27	0.2727272727272727	0.48148148148148145	0.208754	-2.8426762180748057	0.00447365	Upper	NA
NA	CL.9205	evm.model.group13.25	38	53	0.23684210526315788	0.39622641509433965	0.159384	-2.5913307459212347	0.00956056	Upper	NA
NA	CL.31845	CL.31845.1	47	25	0.1702127659574468	0.48	0.309787	-2.3715082325385164	0.0177157	Upper	NA
NA	CL.925	evm.model.group1.750	26	57	0.038461538461538464	0.17543859649122806	0.136977	-2.857063330298646	0.00427581	Upper	NA
NA	CL.29308	CL.29308.1	78	65	0.2948717948717949	0.5538461538461539	0.258974	-3.875817234770475	0.000106267	Upper	NA
NA	CL.3724	CL.3724.1	129	131	0.17829457364341086	0.29770992366412213	0.119415	-2.0609911497097495	0.0393039	Upper	NA
NA	CL.29308	CL.29308.1	71	66	0.323943661971831	0.6818181818181818	0.357875	-3.7692764468931212	0.000163721	Upper	NA
NA	CL.8275	CL.8275.1	39	159	0.10256410256410256	0.29559748427672955	0.193033	-2.8549043858336254	0.00430498	Upper	NA
NA	CL.31845	CL.31845.1	33	31	0.030303030303030304	0.1935483870967742	0.163245	-2.2635809642827662	0.0235999	Upper	NA
NA	CL.9205	evm.model.group13.25	38	53	0.21052631578947367	0.39622641509433965	0.1857	-2.1165216962027475	0.0343005	Upper	NA
