# Supplementary material for: Epitranscriptomic and expression profiling in Riccia fluitans across diverse environmental conditions
Source: Comput Struct Biotechnol J. 2025 Oct 2;27:4232–45. doi: 10.1016/j.csbj.2025.10.002 (PMC12513226; doi:10.1016/j.csbj.2025.10.002)
Supplement: Supplementary file 2 — Supplementary material [file mmc2.zip › Supplementary materials/Table S33.xlsx]

## Sheet: Table S33
Table S33. Gene ontology analysis for significant m6A sites
Category	ID	Term	Genes	adj_pval	intersection_size	term_size
GO:BP	GO:0006518	peptide metabolic process	AT1G08360,AT1G29965,AT1G33140,AT1G48830,AT1G54290,AT1G56070,AT1G70600,AT2G04520,AT2G09990,AT2G19750,AT2G33370,AT2G36170,AT2G40590,AT2G47110,AT3G02080,AT3G04770,AT3G05500,AT3G06680,AT3G11510,AT3G13920,AT3G23390,AT3G44010,AT3G48930,AT3G49910,AT3G55280,AT3G57490,AT4G18100,AT4G27090,AT5G24510,AT5G27700,AT5G37830,AT5G39740,AT5G58420,AT5G59240,AT5G59850,AT5G60670	1.22356e-11	36	1474
GO:BP	GO:0006412	translation	AT1G08360,AT1G29965,AT1G33140,AT1G48830,AT1G54290,AT1G56070,AT1G70600,AT2G04520,AT2G09990,AT2G19750,AT2G33370,AT2G36170,AT2G40590,AT2G47110,AT3G02080,AT3G04770,AT3G05500,AT3G06680,AT3G11510,AT3G13920,AT3G23390,AT3G44010,AT3G48930,AT3G49910,AT3G55280,AT3G57490,AT4G18100,AT4G27090,AT5G24510,AT5G27700,AT5G39740,AT5G58420,AT5G59240,AT5G59850,AT5G60670	1.22356e-11	35	1403
GO:BP	GO:0043604	amide biosynthetic process	AT1G08360,AT1G29965,AT1G33140,AT1G48830,AT1G54290,AT1G56070,AT1G70600,AT2G04520,AT2G09990,AT2G19750,AT2G33370,AT2G36170,AT2G40590,AT2G47110,AT3G02080,AT3G04770,AT3G05500,AT3G06680,AT3G11510,AT3G13920,AT3G23390,AT3G44010,AT3G48930,AT3G49910,AT3G55280,AT3G57490,AT4G18100,AT4G27090,AT5G10240,AT5G24510,AT5G27700,AT5G39740,AT5G58420,AT5G59240,AT5G59850,AT5G60670	1.22356e-11	36	1467
GO:BP	GO:0043603	amide metabolic process	AT1G08360,AT1G29965,AT1G33140,AT1G48830,AT1G54290,AT1G56070,AT1G70600,AT2G04520,AT2G09990,AT2G19750,AT2G33370,AT2G36170,AT2G40590,AT2G47110,AT3G02080,AT3G04770,AT3G05500,AT3G06680,AT3G11510,AT3G13920,AT3G23390,AT3G44010,AT3G48930,AT3G49910,AT3G55280,AT3G57490,AT4G18100,AT4G27090,AT5G10240,AT5G24510,AT5G27700,AT5G37830,AT5G39740,AT5G58420,AT5G59240,AT5G59850,AT5G60670	1.22356e-11	37	1566
GO:BP	GO:0043043	peptide biosynthetic process	AT1G08360,AT1G29965,AT1G33140,AT1G48830,AT1G54290,AT1G56070,AT1G70600,AT2G04520,AT2G09990,AT2G19750,AT2G33370,AT2G36170,AT2G40590,AT2G47110,AT3G02080,AT3G04770,AT3G05500,AT3G06680,AT3G11510,AT3G13920,AT3G23390,AT3G44010,AT3G48930,AT3G49910,AT3G55280,AT3G57490,AT4G18100,AT4G27090,AT5G24510,AT5G27700,AT5G39740,AT5G58420,AT5G59240,AT5G59850,AT5G60670	1.22356e-11	35	1408
GO:BP	GO:1901566	organonitrogen compound biosynthetic process	AT1G08360,AT1G29965,AT1G33140,AT1G48830,AT1G51650,AT1G54290,AT1G56070,AT1G70600,AT2G04520,AT2G09990,AT2G19750,AT2G33370,AT2G36170,AT2G40590,AT2G46210,AT2G47110,AT3G02080,AT3G04770,AT3G05500,AT3G06680,AT3G11510,AT3G13920,AT3G23390,AT3G44010,AT3G48930,AT3G49910,AT3G55280,AT3G57490,AT4G18100,AT4G27090,AT5G08680,AT5G10240,AT5G24510,AT5G27700,AT5G39740,AT5G47030,AT5G58420,AT5G59240,AT5G59850,AT5G60670	4.25219e-09	40	2239
GO:BP	GO:1901564	organonitrogen compound metabolic process	AT1G08360,AT1G29965,AT1G33140,AT1G47128,AT1G48830,AT1G51650,AT1G54290,AT1G55670,AT1G56070,AT1G59870,AT1G70600,AT2G04520,AT2G09990,AT2G19750,AT2G33370,AT2G36170,AT2G37040,AT2G40590,AT2G46210,AT2G47110,AT3G02080,AT3G04770,AT3G05500,AT3G06680,AT3G11510,AT3G12500,AT3G13920,AT3G23390,AT3G44010,AT3G44110,AT3G48930,AT3G49910,AT3G54940,AT3G55280,AT3G57490,AT4G05320,AT4G18100,AT4G27090,AT4G38970,AT5G02500…	4.64439e-05	58	5551
GO:BP	GO:0009414	response to water deprivation	AT1G48130,AT1G59870,AT2G05100,AT2G21660,AT2G37040,AT2G45960,AT3G05500,AT3G16640,AT3G53420,AT3G53730	0.000265465	10	422
GO:BP	GO:0009415	response to water	AT1G48130,AT1G59870,AT2G05100,AT2G21660,AT2G37040,AT2G45960,AT3G05500,AT3G16640,AT3G53420,AT3G53730	0.000302756	10	434
GO:BP	GO:0010497	plasmodesmata-mediated intercellular transport	AT1G02335,AT1G09560	0.000327029	2	18
GO:BP	GO:0019538	protein metabolic process	AT1G08360,AT1G29965,AT1G33140,AT1G47128,AT1G48830,AT1G54290,AT1G56070,AT1G70600,AT2G04520,AT2G09990,AT2G19750,AT2G33370,AT2G36170,AT2G40590,AT2G47110,AT3G02080,AT3G04770,AT3G05500,AT3G06680,AT3G11510,AT3G13920,AT3G23390,AT3G44010,AT3G44110,AT3G48930,AT3G49910,AT3G54940,AT3G55280,AT3G57490,AT4G05320,AT4G18100,AT4G27090,AT5G02500,AT5G03240,AT5G07340,AT5G15450,AT5G24510,AT5G27700,AT5G39740,AT5G41700…	0.00042696	47	4421
GO:BP	GO:0001101	response to acid chemical	AT1G48130,AT1G59870,AT2G05100,AT2G21660,AT2G37040,AT2G45960,AT3G05500,AT3G16640,AT3G53420,AT3G53730	0.00042696	10	462
GO:BP	GO:0009628	response to abiotic stimulus	AT1G07890,AT1G44575,AT1G48130,AT1G56070,AT1G59870,AT1G67090,AT2G05100,AT2G21660,AT2G37040,AT2G45960,AT2G46210,AT3G05500,AT3G16640,AT3G22370,AT3G44110,AT3G46550,AT3G53420,AT3G53730,AT3G55280,AT3G61470,AT5G02500,AT5G03240,AT5G15450,AT5G35735,AT5G42270,AT5G47120,AT5G54270,AT5G54960	0.00042696	28	2125
GO:BP	GO:0010496	intercellular transport	AT1G02335,AT1G09560	0.000457829	2	25
GO:BP	GO:0009266	response to temperature stimulus	AT1G07890,AT1G56070,AT1G59870,AT1G67090,AT2G05100,AT2G21660,AT2G46210,AT3G22370,AT3G44110,AT3G55280,AT3G61470,AT5G02500,AT5G15450	0.000509863	13	642
GO:BP	GO:0015979	photosynthesis	AT1G31330,AT1G44575,AT1G55670,AT1G67090,AT1G79040,AT2G05100	0.000516898	6	281
GO:BP	GO:0010119	regulation of stomatal movement	AT1G47128,AT1G70410,AT2G05100,AT2G21660,AT3G16640	0.00087252	5	108
GO:BP	GO:0009644	response to high light intensity	AT2G05100,AT3G55280,AT3G61470,AT5G42270,AT5G54270	0.0011249	5	64
GO:BP	GO:0010118	stomatal movement	AT1G47128,AT1G70410,AT2G05100,AT2G21660,AT3G16640,AT5G02500,AT5G54270	0.00120165	7	162
GO:BP	GO:1990748	cellular detoxification	AT1G07890,AT1G48130,AT1G59870,AT1G71695,AT2G30860	0.00124682	5	172
GO:BP	GO:0097237	cellular response to toxic substance	AT1G07890,AT1G48130,AT1G59870,AT1G71695,AT2G30860	0.00124682	5	173
GO:BP	GO:0006091	generation of precursor metabolites and energy	AT1G27680,AT1G55670,AT1G76100,AT1G79040,AT2G05100,AT2G20420,AT3G22370,AT3G61470,AT4G38970,AT5G42270,AT5G54270	0.00156979	11	465
GO:BP	GO:2000280	regulation of root development	AT1G02335,AT1G09560,AT1G59870	0.00282387	3	79
GO:BP	GO:0010035	response to inorganic substance	AT1G48130,AT1G59870,AT2G05100,AT2G21660,AT2G30860,AT2G37040,AT2G45960,AT3G05500,AT3G16640,AT3G53420,AT3G53730	0.0032433	11	775
GO:BP	GO:0090332	stomatal closure	AT1G47128,AT2G05100,AT3G16640,AT5G02500	0.0040815	4	57
GO:BP	GO:0002181	cytoplasmic translation	AT3G04770,AT3G06680,AT3G13920	0.00440367	3	35
GO:BP	GO:0019684	photosynthesis, light reaction	AT1G55670,AT1G79040,AT2G05100,AT3G61470,AT5G42270,AT5G54270	0.00440367	6	146
GO:BP	GO:0009409	response to cold	AT1G56070,AT1G67090,AT2G05100,AT2G21660,AT2G46210,AT3G22370,AT3G55280,AT3G61470	0.00450515	8	409
GO:BP	GO:0009769	photosynthesis, light harvesting in photosystem II	AT2G05100,AT5G54270	0.00497151	2	4
GO:BP	GO:0009808	lignin metabolic process	AT1G07890,AT2G30490,AT2G37040,AT4G01070	0.00593584	4	75
GO:BP	GO:0009058	biosynthetic process	AT1G07890,AT1G08360,AT1G27680,AT1G29965,AT1G33140,AT1G48830,AT1G51650,AT1G54290,AT1G56070,AT1G65910,AT1G67090,AT1G70600,AT1G79750,AT2G01250,AT2G04520,AT2G05100,AT2G09990,AT2G19750,AT2G21660,AT2G30490,AT2G33370,AT2G36170,AT2G37040,AT2G40590,AT2G46210,AT2G47110,AT3G02080,AT3G04770,AT3G05020,AT3G05500,AT3G06680,AT3G10570,AT3G11510,AT3G13920,AT3G23390,AT3G44010,AT3G44110,AT3G46550,AT3G48930,AT3G49910…	0.00594247	53	7313
GO:BP	GO:0009987	cellular process	AT1G02335,AT1G07890,AT1G08360,AT1G09560,AT1G24020,AT1G27680,AT1G29965,AT1G31330,AT1G33140,AT1G44575,AT1G47128,AT1G48130,AT1G48830,AT1G50010,AT1G51650,AT1G54290,AT1G55670,AT1G56070,AT1G59870,AT1G60160,AT1G65910,AT1G67090,AT1G70410,AT1G70600,AT1G71695,AT1G75220,AT1G76100,AT1G79040,AT1G79750,AT2G01250,AT2G04520,AT2G05100,AT2G05760,AT2G09990,AT2G19750,AT2G20420,AT2G21660,AT2G30490,AT2G30860,AT2G33370…	0.00598906	52	14785
GO:BP	GO:0090333	regulation of stomatal closure	AT1G47128,AT2G05100,AT3G16640	0.00598906	3	40
GO:BP	GO:1901700	response to oxygen-containing compound	AT1G07890,AT1G24020,AT1G28330,AT1G48130,AT1G59870,AT1G70410,AT2G05100,AT2G21660,AT2G37040,AT2G45960,AT3G05500,AT3G11050,AT3G16640,AT3G46550,AT3G53420,AT3G53730	0.00598906	16	1678
GO:BP	GO:0098754	detoxification	AT1G07890,AT1G48130,AT1G59870,AT1G71695,AT2G30860	0.00661863	5	275
GO:BP	GO:0098869	cellular oxidant detoxification	AT1G07890,AT1G48130,AT1G71695,AT2G30860	0.00857582	4	161
GO:BP	GO:0044237	cellular metabolic process	AT1G07890,AT1G08360,AT1G27680,AT1G29965,AT1G31330,AT1G33140,AT1G44575,AT1G48830,AT1G51650,AT1G54290,AT1G55670,AT1G56070,AT1G59870,AT1G65910,AT1G67090,AT1G70600,AT1G71695,AT1G76100,AT1G79040,AT1G79750,AT2G01250,AT2G04520,AT2G05100,AT2G09990,AT2G19750,AT2G20420,AT2G21660,AT2G30490,AT2G30860,AT2G33370,AT2G36170,AT2G37040,AT2G40590,AT2G46210,AT2G47110,AT3G02080,AT3G04770,AT3G05020,AT3G05500,AT3G06680…	0.00859108	41	10271
GO:BP	GO:1901565	organonitrogen compound catabolic process	AT1G59870,AT2G37040,AT2G47110,AT3G12500,AT4G05320,AT4G38970,AT5G03240,AT5G37830,AT5G41700,AT5G42270,AT5G59300	0.0087832	11	568
GO:BP	GO:0009269	response to desiccation	AT1G48130,AT2G05100	0.00905989	2	17
GO:BP	GO:0006950	response to stress	AT1G07890,AT1G24020,AT1G47128,AT1G48130,AT1G56070,AT1G59870,AT1G67090,AT1G71695,AT1G75280,AT2G05100,AT2G21660,AT2G30860,AT2G37040,AT2G45960,AT2G46210,AT3G05500,AT3G11050,AT3G12500,AT3G16640,AT3G22370,AT3G44110,AT3G46550,AT3G53420,AT3G53730,AT3G55280,AT3G61470,AT4G30380,AT5G02500,AT5G15450,AT5G16990,AT5G35735,AT5G40370,AT5G47120,AT5G54270,AT5G54960	0.00933361	35	3714
GO:BP	GO:0009698	phenylpropanoid metabolic process	AT1G07890,AT1G59870,AT2G30490,AT2G37040,AT4G01070	0.00935241	5	164
GO:BP	GO:0009819	drought recovery	AT2G37040,AT3G16640	0.00954654	2	11
GO:BP	GO:0009636	response to toxic substance	AT1G07890,AT1G48130,AT1G59870,AT1G71695,AT2G30860	0.0101735	5	316
GO:BP	GO:1901576	organic substance biosynthetic process	AT1G07890,AT1G08360,AT1G27680,AT1G29965,AT1G33140,AT1G48830,AT1G51650,AT1G54290,AT1G56070,AT1G65910,AT1G67090,AT1G70600,AT1G79750,AT2G01250,AT2G04520,AT2G09990,AT2G19750,AT2G21660,AT2G30490,AT2G33370,AT2G36170,AT2G37040,AT2G40590,AT2G46210,AT2G47110,AT3G02080,AT3G04770,AT3G05020,AT3G05500,AT3G06680,AT3G10570,AT3G11510,AT3G13920,AT3G23390,AT3G44010,AT3G44110,AT3G48930,AT3G49910,AT3G55280,AT3G57490…	0.0109138	51	7184
GO:BP	GO:0009768	photosynthesis, light harvesting in photosystem I	AT2G05100,AT3G61470	0.0116137	2	10
GO:BP	GO:0044271	cellular nitrogen compound biosynthetic process	AT1G08360,AT1G29965,AT1G33140,AT1G48830,AT1G51650,AT1G54290,AT1G56070,AT1G65910,AT1G70600,AT2G04520,AT2G09990,AT2G19750,AT2G33370,AT2G36170,AT2G40590,AT2G47110,AT3G02080,AT3G04770,AT3G05500,AT3G06680,AT3G11510,AT3G13920,AT3G23390,AT3G44010,AT3G48930,AT3G49910,AT3G55280,AT3G57490,AT4G18100,AT4G27090,AT5G08680,AT5G10240,AT5G24510,AT5G27700,AT5G39740,AT5G47030,AT5G58420,AT5G59240,AT5G59850,AT5G60670	0.0125802	40	4257
GO:BP	GO:0044249	cellular biosynthetic process	AT1G07890,AT1G08360,AT1G27680,AT1G29965,AT1G33140,AT1G48830,AT1G51650,AT1G54290,AT1G56070,AT1G65910,AT1G70600,AT1G79750,AT2G01250,AT2G04520,AT2G09990,AT2G19750,AT2G21660,AT2G30490,AT2G33370,AT2G36170,AT2G37040,AT2G40590,AT2G46210,AT2G47110,AT3G02080,AT3G04770,AT3G05020,AT3G05500,AT3G06680,AT3G10570,AT3G11510,AT3G13920,AT3G23390,AT3G44010,AT3G44110,AT3G46550,AT3G48930,AT3G49910,AT3G55280,AT3G57490…	0.0127699	50	7054
GO:BP	GO:0009056	catabolic process	AT1G07890,AT1G54790,AT1G59870,AT1G71695,AT2G30860,AT2G37040,AT2G47110,AT3G12500,AT3G14360,AT4G01070,AT4G05320,AT4G24690,AT4G38970,AT5G03240,AT5G37830,AT5G41700,AT5G42270	0.0130681	17	1385
GO:BP	GO:0009120	deoxyribonucleoside metabolic process	AT1G59870	0.0160355	1	1
GO:BP	GO:0006754	ATP biosynthetic process	AT1G51650,AT5G08680,AT5G47030	0.0160355	3	37
GO:BP	GO:0046104	thymidine metabolic process	AT1G59870	0.0160355	1	1
GO:BP	GO:0009765	photosynthesis, light harvesting	AT2G05100,AT3G61470,AT5G54270	0.0160355	3	37
GO:BP	GO:0009780	photosynthetic NADP+ reduction	AT1G55670	0.0160355	1	1
GO:BP	GO:0019755	one-carbon compound transport	AT2G45960,AT5G47450	0.0160355	2	9
GO:BP	GO:0015986	proton motive force-driven ATP synthesis	AT1G51650,AT5G08680,AT5G47030	0.0160355	3	37
GO:BP	GO:0046125	pyrimidine deoxyribonucleoside metabolic process	AT1G59870	0.0160355	1	1
GO:BP	GO:0019748	secondary metabolic process	AT1G07890,AT1G59870,AT2G30490,AT2G30860,AT2G37040	0.0177789	5	357
GO:BP	GO:0006979	response to oxidative stress	AT1G07890,AT1G71695,AT1G75280,AT2G37040,AT3G11050,AT3G55280,AT5G16990,AT5G40370	0.0204214	8	424
GO:BP	GO:0009206	purine ribonucleoside triphosphate biosynthetic process	AT1G51650,AT5G08680,AT5G47030	0.0204214	3	43
GO:BP	GO:0009642	response to light intensity	AT2G05100,AT3G55280,AT3G61470,AT5G42270,AT5G54270	0.0204214	5	154
GO:BP	GO:0009145	purine nucleoside triphosphate biosynthetic process	AT1G51650,AT5G08680,AT5G47030	0.0204214	3	43
GO:BP	GO:0048825	cotyledon development	AT1G59870,AT1G60160	0.0227514	2	55
GO:BP	GO:0071366	cellular response to indolebutyric acid stimulus	AT1G59870	0.0284932	1	2
GO:BP	GO:0009645	response to low light intensity stimulus	AT2G05100,AT3G61470	0.030359	2	19
GO:BP	GO:0015670	carbon dioxide transport	AT2G45960	0.0306336	1	1
GO:BP	GO:0005977	glycogen metabolic process	AT1G27680	0.0354307	1	9
GO:BP	GO:0005978	glycogen biosynthetic process	AT1G27680	0.0354307	1	9
GO:BP	GO:0042550	photosystem I stabilization	AT1G55670	0.0354307	1	3
GO:BP	GO:0046034	ATP metabolic process	AT1G51650,AT4G38970,AT5G08680,AT5G47030	0.0354307	4	113
GO:BP	GO:0006112	energy reserve metabolic process	AT1G27680	0.0354307	1	9
GO:BP	GO:0009201	ribonucleoside triphosphate biosynthetic process	AT1G51650,AT5G08680,AT5G47030	0.0356483	3	55
GO:BP	GO:0048731	system development	AT1G02335,AT1G07890,AT1G09560	0.0387243	3	2108
GO:BP	GO:0009142	nucleoside triphosphate biosynthetic process	AT1G51650,AT5G08680,AT5G47030	0.0387243	3	57
GO:BP	GO:0009144	purine nucleoside triphosphate metabolic process	AT1G51650,AT4G38970,AT5G08680,AT5G47030	0.0398242	4	119
GO:BP	GO:0009205	purine ribonucleoside triphosphate metabolic process	AT1G51650,AT4G38970,AT5G08680,AT5G47030	0.0398242	4	119
GO:BP	GO:0006413	translational initiation	AT1G54290,AT2G04520,AT3G13920	0.0409548	3	107
GO:BP	GO:0042178	xenobiotic catabolic process	AT4G01070	0.0430993	1	1
GO:BP	GO:0010501	RNA secondary structure unwinding	AT2G21660	0.0440051	1	2
GO:BP	GO:0010043	response to zinc ion	AT2G21660,AT2G30860	0.045591	2	46
GO:BP	GO:0072593	reactive oxygen species metabolic process	AT1G07890,AT1G71695,AT2G05100	0.0470213	3	187
GO:BP	GO:0048364	root development	AT1G02335,AT1G09560	0.0470213	2	615
GO:BP	GO:0022622	root system development	AT1G02335,AT1G09560	0.0470213	2	616
GO:BP	GO:0048316	seed development	AT1G07890,AT1G48130,AT1G59870,AT1G60160	0.0470213	4	624
GO:BP	GO:0009809	lignin biosynthetic process	AT1G07890	0.0473551	1	51
GO:BP	GO:0010270	photosystem II oxygen evolving complex assembly	AT1G79040	0.0481546	1	3
GO:BP	GO:0009199	ribonucleoside triphosphate metabolic process	AT1G51650,AT4G38970,AT5G08680,AT5G47030	0.0488675	4	131
GO:BP	GO:0006833	water transport	AT2G45960,AT3G53420	0.0497456	2	31
GO:BP	GO:0031117	positive regulation of microtubule depolymerization	AT3G16640	0.0497456	1	2
GO:BP	GO:2000071	regulation of defense response by callose deposition	AT1G59870	0.0497456	1	5
GO:BP	GO:0050793	regulation of developmental process	AT1G02335,AT1G09560,AT1G59870,AT1G70410,AT1G75220	0.0497456	5	798
GO:BP	GO:1901881	positive regulation of protein depolymerization	AT3G16640	0.0497456	1	2
GO:BP	GO:0006457	protein folding	AT3G44110,AT5G02500,AT5G07340,AT5G15450	0.0497456	4	152
GO:BP	GO:0042344	indole glucosinolate catabolic process	AT1G59870	0.0497456	1	5
GO:BP	GO:0008152	metabolic process	AT1G07890,AT1G08360,AT1G27680,AT1G29965,AT1G31330,AT1G33140,AT1G44575,AT1G47128,AT1G48830,AT1G51650,AT1G54290,AT1G54790,AT1G55670,AT1G56070,AT1G59870,AT1G65910,AT1G67090,AT1G70600,AT1G71695,AT1G76100,AT1G79040,AT1G79750,AT2G01250,AT2G04520,AT2G05100,AT2G09990,AT2G19750,AT2G20420,AT2G21660,AT2G30490,AT2G30860,AT2G33370,AT2G36170,AT2G37040,AT2G40590,AT2G46210,AT2G47110,AT3G02080,AT3G04770,AT3G05020…	0.0497456	87	12625
GO:BP	GO:0009059	macromolecule biosynthetic process	AT1G08360,AT1G27680,AT1G29965,AT1G33140,AT1G48830,AT1G54290,AT1G56070,AT1G65910,AT1G70600,AT2G01250,AT2G04520,AT2G09990,AT2G19750,AT2G21660,AT2G33370,AT2G36170,AT2G40590,AT2G47110,AT3G02080,AT3G04770,AT3G05500,AT3G06680,AT3G10570,AT3G11510,AT3G13920,AT3G23390,AT3G44010,AT3G44110,AT3G48930,AT3G49910,AT3G55280,AT3G57490	0.0497456	32	5734
GO:BP	GO:0080026	response to indolebutyric acid	AT1G59870	0.0497456	1	5
GO:BP	GO:0010154	fruit development	AT1G07890,AT1G48130,AT1G59870,AT1G60160	0.0497456	4	664
GO:BP	GO:0009141	nucleoside triphosphate metabolic process	AT1G51650,AT4G38970,AT5G08680,AT5G47030	0.0497456	4	136
GO:BP	GO:0098662	inorganic cation transmembrane transport	AT1G51650,AT1G59870,AT1G60160	0.0497456	3	338
GO:BP	GO:0097437	maintenance of dormancy	AT1G48130	0.0497456	1	9
GO:BP	GO:0010231	maintenance of seed dormancy	AT1G48130	0.0497456	1	9
GO:BP	GO:0042044	fluid transport	AT2G45960,AT3G53420	0.0497456	2	31
GO:CC	GO:0022626	cytosolic ribosome	AT1G08360,AT1G29965,AT1G33140,AT1G48830,AT1G67090,AT1G70600,AT2G01250,AT2G09990,AT2G19750,AT2G33370,AT2G36170,AT2G40590,AT2G47110,AT3G02080,AT3G04770,AT3G06680,AT3G11510,AT3G18740,AT3G23390,AT3G44010,AT3G48930,AT3G49910,AT3G55280,AT3G57490,AT3G62870,AT4G18100,AT4G27090,AT5G02500,AT5G24510,AT5G27700,AT5G39740,AT5G58420,AT5G59240,AT5G59850,AT5G60670	3.7066e-33	35	289
GO:CC	GO:0044391	ribosomal subunit	AT1G08360,AT1G29965,AT1G33140,AT1G48830,AT1G70600,AT2G01250,AT2G09990,AT2G19750,AT2G33370,AT2G36170,AT2G40590,AT2G47110,AT3G02080,AT3G04770,AT3G06680,AT3G11510,AT3G18740,AT3G23390,AT3G44010,AT3G48930,AT3G49910,AT3G55280,AT3G57490,AT3G62870,AT4G18100,AT4G27090,AT5G27700,AT5G39740,AT5G58420,AT5G59240,AT5G59850,AT5G60670	1.66111e-30	32	262
GO:CC	GO:0005840	ribosome	AT1G08360,AT1G29965,AT1G33140,AT1G48830,AT1G67090,AT1G70600,AT2G01250,AT2G09990,AT2G19750,AT2G33370,AT2G36170,AT2G40590,AT2G47110,AT3G02080,AT3G04770,AT3G06680,AT3G11510,AT3G18740,AT3G23390,AT3G44010,AT3G48930,AT3G49910,AT3G55280,AT3G57490,AT3G62870,AT4G18100,AT4G27090,AT5G02500,AT5G24510,AT5G27700,AT5G39740,AT5G58420,AT5G59240,AT5G59850,AT5G60670	1.86619e-24	35	530
GO:CC	GO:0005829	cytosol	AT1G07890,AT1G08360,AT1G24020,AT1G29965,AT1G33140,AT1G48830,AT1G54290,AT1G56070,AT1G67090,AT1G70410,AT1G70600,AT1G75280,AT2G01250,AT2G09990,AT2G19750,AT2G21660,AT2G30860,AT2G33370,AT2G36170,AT2G40590,AT2G45960,AT2G47110,AT3G02080,AT3G04770,AT3G06680,AT3G11510,AT3G13920,AT3G16640,AT3G18740,AT3G21360,AT3G23390,AT3G44010,AT3G44110,AT3G48140,AT3G48930,AT3G49910,AT3G53730,AT3G55280,AT3G57490,AT3G61470…	3.87815e-18	56	2416
GO:CC	GO:0043228	non-membrane-bounded organelle	AT1G08360,AT1G29965,AT1G31330,AT1G33140,AT1G44575,AT1G47128,AT1G48830,AT1G50010,AT1G55670,AT1G56070,AT1G67090,AT1G70600,AT1G76100,AT1G79040,AT2G01250,AT2G05100,AT2G09990,AT2G19750,AT2G30860,AT2G33370,AT2G36170,AT2G40590,AT2G47110,AT3G02080,AT3G04770,AT3G05500,AT3G06680,AT3G11510,AT3G13920,AT3G14360,AT3G16640,AT3G18740,AT3G23390,AT3G44010,AT3G44110,AT3G48930,AT3G49910,AT3G53730,AT3G55280,AT3G57490…	7.82448e-18	57	2567
GO:CC	GO:0043232	intracellular non-membrane-bounded organelle	AT1G08360,AT1G29965,AT1G31330,AT1G33140,AT1G44575,AT1G47128,AT1G48830,AT1G50010,AT1G55670,AT1G56070,AT1G67090,AT1G70600,AT1G76100,AT1G79040,AT2G01250,AT2G05100,AT2G09990,AT2G19750,AT2G30860,AT2G33370,AT2G36170,AT2G40590,AT2G47110,AT3G02080,AT3G04770,AT3G05500,AT3G06680,AT3G11510,AT3G13920,AT3G14360,AT3G16640,AT3G18740,AT3G23390,AT3G44010,AT3G44110,AT3G48930,AT3G49910,AT3G53730,AT3G55280,AT3G57490…	7.82448e-18	57	2567
GO:CC	GO:0005737	cytoplasm	AT1G07890,AT1G08360,AT1G23800,AT1G24020,AT1G27680,AT1G29965,AT1G31330,AT1G33140,AT1G44575,AT1G47128,AT1G48130,AT1G48830,AT1G50010,AT1G51650,AT1G54290,AT1G55670,AT1G56070,AT1G59870,AT1G67090,AT1G70410,AT1G70600,AT1G71695,AT1G71950,AT1G75220,AT1G75280,AT1G76100,AT1G79040,AT1G79750,AT2G01250,AT2G04520,AT2G05100,AT2G09990,AT2G19750,AT2G20420,AT2G21660,AT2G30490,AT2G30860,AT2G33370,AT2G36170,AT2G37040…	2.34048e-17	105	9459
GO:CC	GO:0022625	cytosolic large ribosomal subunit	AT1G08360,AT1G29965,AT1G33140,AT1G70600,AT2G01250,AT2G33370,AT2G36170,AT3G06680,AT3G18740,AT3G23390,AT3G49910,AT3G55280,AT3G62870,AT4G18100,AT4G27090,AT5G39740,AT5G60670	2.93185e-17	17	121
GO:CC	GO:1990904	ribonucleoprotein complex	AT1G08360,AT1G29965,AT1G33140,AT1G48830,AT1G70600,AT2G01250,AT2G09990,AT2G19750,AT2G33370,AT2G36170,AT2G40590,AT2G47110,AT3G02080,AT3G04770,AT3G06680,AT3G11510,AT3G18740,AT3G23390,AT3G44010,AT3G48930,AT3G49910,AT3G55280,AT3G57490,AT3G62870,AT4G18100,AT4G27090,AT5G24510,AT5G27700,AT5G39740,AT5G58420,AT5G59240,AT5G59850,AT5G60670	9.91129e-17	33	823
GO:CC	GO:0022627	cytosolic small ribosomal subunit	AT1G48830,AT2G09990,AT2G19750,AT2G40590,AT2G47110,AT3G02080,AT3G04770,AT3G11510,AT3G44010,AT3G48930,AT3G57490,AT5G27700,AT5G58420,AT5G59240,AT5G59850	1.9393e-16	15	91
GO:CC	GO:0015934	large ribosomal subunit	AT1G08360,AT1G29965,AT1G33140,AT1G70600,AT2G01250,AT2G33370,AT2G36170,AT3G06680,AT3G18740,AT3G23390,AT3G49910,AT3G55280,AT3G62870,AT4G18100,AT4G27090,AT5G39740,AT5G60670	7.11785e-16	17	148
GO:CC	GO:0015935	small ribosomal subunit	AT1G48830,AT2G09990,AT2G19750,AT2G40590,AT2G47110,AT3G02080,AT3G04770,AT3G11510,AT3G44010,AT3G48930,AT3G57490,AT5G27700,AT5G58420,AT5G59240,AT5G59850	5.45224e-15	15	114
GO:CC	GO:0070161	anchoring junction	AT1G02335,AT1G07890,AT1G08360,AT1G09560,AT1G29965,AT1G33140,AT1G47128,AT1G56070,AT1G70600,AT1G71695,AT2G05760,AT2G09990,AT2G21660,AT2G30490,AT2G30860,AT3G02080,AT3G13920,AT3G16640,AT3G18740,AT3G44110,AT3G48930,AT3G53420,AT3G53730,AT3G57490	6.48053e-13	24	900
GO:CC	GO:0055044	symplast	AT1G02335,AT1G07890,AT1G08360,AT1G09560,AT1G29965,AT1G33140,AT1G47128,AT1G56070,AT1G70600,AT1G71695,AT2G05760,AT2G09990,AT2G21660,AT2G30490,AT2G30860,AT3G02080,AT3G13920,AT3G16640,AT3G18740,AT3G44110,AT3G48930,AT3G53420,AT3G53730,AT3G57490	6.48053e-13	24	901
GO:CC	GO:0009506	plasmodesma	AT1G02335,AT1G07890,AT1G08360,AT1G09560,AT1G29965,AT1G33140,AT1G47128,AT1G56070,AT1G70600,AT1G71695,AT2G05760,AT2G09990,AT2G21660,AT2G30490,AT2G30860,AT3G02080,AT3G13920,AT3G16640,AT3G18740,AT3G44110,AT3G48930,AT3G53420,AT3G53730,AT3G57490	6.48053e-13	24	900
GO:CC	GO:0005911	cell-cell junction	AT1G02335,AT1G07890,AT1G08360,AT1G09560,AT1G29965,AT1G33140,AT1G47128,AT1G56070,AT1G70600,AT1G71695,AT2G05760,AT2G09990,AT2G21660,AT2G30490,AT2G30860,AT3G02080,AT3G13920,AT3G16640,AT3G18740,AT3G44110,AT3G48930,AT3G53420,AT3G53730,AT3G57490	6.48053e-13	24	900
GO:CC	GO:0030054	cell junction	AT1G02335,AT1G07890,AT1G08360,AT1G09560,AT1G29965,AT1G33140,AT1G47128,AT1G56070,AT1G70600,AT1G71695,AT2G05760,AT2G09990,AT2G21660,AT2G30490,AT2G30860,AT3G02080,AT3G13920,AT3G16640,AT3G18740,AT3G44110,AT3G48930,AT3G53420,AT3G53730,AT3G57490	6.87894e-13	24	906
GO:CC	GO:0000325	plant-type vacuole	AT1G33140,AT1G47128,AT1G56070,AT1G59870,AT1G71695,AT1G75220,AT2G01250,AT2G30490,AT2G30860,AT2G45960,AT3G05500,AT3G12500,AT3G16640,AT3G49910,AT3G53420,AT3G53730,AT3G62870,AT4G05320,AT4G27090,AT5G02500,AT5G03240,AT5G07340,AT5G39740,AT5G40370,AT5G47450,AT5G57190,AT5G59850	3.27295e-12	27	792
GO:CC	GO:0005773	vacuole	AT1G33140,AT1G47128,AT1G56070,AT1G59870,AT1G71695,AT1G75220,AT2G01250,AT2G21660,AT2G30490,AT2G30860,AT2G45960,AT3G05500,AT3G12500,AT3G16640,AT3G49910,AT3G53420,AT3G53730,AT3G62870,AT4G05320,AT4G24690,AT4G27090,AT5G02500,AT5G03240,AT5G07340,AT5G39740,AT5G40370,AT5G47450,AT5G57190,AT5G59850	1.87403e-10	29	1096
GO:CC	GO:0043229	intracellular organelle	AT1G07890,AT1G08360,AT1G09560,AT1G23800,AT1G24020,AT1G27680,AT1G29965,AT1G31330,AT1G33140,AT1G44575,AT1G47128,AT1G48130,AT1G48830,AT1G50010,AT1G51650,AT1G54290,AT1G55670,AT1G56070,AT1G59870,AT1G60160,AT1G67090,AT1G70410,AT1G70600,AT1G71695,AT1G71950,AT1G75220,AT1G75280,AT1G76100,AT1G79040,AT1G79750,AT2G01250,AT2G04520,AT2G05100,AT2G09990,AT2G19750,AT2G20420,AT2G21660,AT2G30490,AT2G30860,AT2G33370…	1.3117e-09	107	12215
GO:CC	GO:0043226	organelle	AT1G07890,AT1G08360,AT1G09560,AT1G23800,AT1G24020,AT1G27680,AT1G29965,AT1G31330,AT1G33140,AT1G44575,AT1G47128,AT1G48130,AT1G48830,AT1G50010,AT1G51650,AT1G54290,AT1G55670,AT1G56070,AT1G59870,AT1G60160,AT1G67090,AT1G70410,AT1G70600,AT1G71695,AT1G71950,AT1G75220,AT1G75280,AT1G76100,AT1G79040,AT1G79750,AT2G01250,AT2G04520,AT2G05100,AT2G09990,AT2G19750,AT2G20420,AT2G21660,AT2G30490,AT2G30860,AT2G33370…	1.33712e-09	107	12225
GO:CC	GO:0005739	mitochondrion	AT1G23800,AT1G51650,AT1G59870,AT1G67090,AT1G70410,AT1G70600,AT1G71695,AT1G71950,AT1G75220,AT1G75280,AT1G76100,AT1G79040,AT1G79750,AT2G01250,AT2G04520,AT2G05100,AT2G09990,AT2G19750,AT2G20420	2.93439e-09	19	1699
GO:CC	GO:0032991	protein-containing complex	AT1G08360,AT1G29965,AT1G31330,AT1G33140,AT1G44575,AT1G48830,AT1G51650,AT1G55670,AT1G70600,AT1G79040,AT2G01250,AT2G05100,AT2G09990,AT2G19750,AT2G33370,AT2G36170,AT2G40590,AT2G47110,AT3G02080,AT3G04770,AT3G06680,AT3G11510,AT3G18740,AT3G23390,AT3G44010,AT3G48930,AT3G49910,AT3G53730,AT3G55280,AT3G57490,AT3G61470,AT3G62870,AT4G18100,AT4G27090,AT5G08680,AT5G24510,AT5G27700,AT5G39740,AT5G47030,AT5G54270…	4.07628e-09	44	2680
GO:CC	GO:0009536	plastid	AT1G07890,AT1G27680,AT1G31330,AT1G33140,AT1G44575,AT1G55670,AT1G56070,AT1G59870,AT1G67090,AT1G70410,AT1G76100,AT1G79040,AT1G79750,AT2G01250,AT2G05100,AT2G09990,AT2G19750,AT2G21660,AT2G30860,AT3G05020,AT3G11050,AT3G16640,AT3G22370,AT3G53730,AT3G61470,AT4G01150,AT4G10750,AT4G28390,AT4G34120,AT4G38970,AT5G02500,AT5G15450,AT5G16990,AT5G27700,AT5G37830,AT5G39740,AT5G40370,AT5G42270,AT5G47030,AT5G54270…	2.88647e-08	44	2855
GO:CC	GO:0005622	intracellular anatomical structure	AT1G07890,AT1G08360,AT1G09560,AT1G23800,AT1G24020,AT1G27680,AT1G29965,AT1G31330,AT1G33140,AT1G44575,AT1G47128,AT1G48130,AT1G48830,AT1G50010,AT1G51650,AT1G54290,AT1G55670,AT1G56070,AT1G59870,AT1G60160,AT1G67090,AT1G70410,AT1G70600,AT1G71695,AT1G71950,AT1G75220,AT1G75280,AT1G76100,AT1G79040,AT1G79750,AT2G01250,AT2G04520,AT2G05100,AT2G09990,AT2G19750,AT2G20420,AT2G21660,AT2G30490,AT2G30860,AT2G33370…	4.47871e-07	108	13383
GO:CC	GO:0009505	plant-type cell wall	AT1G07890,AT1G48830,AT1G71695,AT2G01250,AT2G09990,AT2G30490,AT3G02080,AT3G13920,AT3G44110,AT3G48930	5.96604e-06	10	366
GO:CC	GO:0009507	chloroplast	AT1G07890,AT1G27680,AT1G31330,AT1G33140,AT1G44575,AT1G55670,AT1G56070,AT1G59870,AT1G67090,AT1G70410,AT1G76100,AT1G79040,AT1G79750,AT2G01250,AT2G05100,AT2G09990,AT2G21660,AT2G30860,AT3G05020,AT3G11050,AT3G16640,AT3G22370,AT3G53730,AT3G61470,AT4G01150,AT4G28390,AT4G34120,AT4G38970,AT5G02500,AT5G15450	6.2444e-06	30	2345
GO:CC	GO:0009521	photosystem	AT1G31330,AT1G44575,AT1G55670,AT1G79040,AT2G05100	6.31518e-06	5	97
GO:CC	GO:0071944	cell periphery	AT1G07890,AT1G47128,AT1G48830,AT1G56070,AT1G59870,AT1G60160,AT1G70410,AT1G71695,AT1G71950,AT1G75280,AT2G01250,AT2G09990,AT2G19750,AT2G30490,AT2G30860,AT2G45960,AT3G02080,AT3G13920,AT3G16640,AT3G18740,AT3G44010,AT3G44110,AT3G46550,AT3G48930,AT3G53420,AT3G53730,AT4G11220,AT4G28390,AT4G34120,AT4G38970,AT5G02500,AT5G03240,AT5G08680,AT5G16990	8.46249e-06	34	2902
GO:CC	GO:0000275	mitochondrial proton-transporting ATP synthase complex, catalytic sector F(1)	AT1G51650,AT5G08680,AT5G47030	8.63536e-06	3	5
GO:CC	GO:0009579	thylakoid	AT1G31330,AT1G44575,AT1G55670,AT1G67090,AT1G76100,AT1G79040,AT2G05100,AT2G30860,AT3G16640,AT3G53730,AT3G61470,AT4G01150,AT4G38970,AT5G42270,AT5G54270	9.68902e-06	15	596
GO:CC	GO:0005618	cell wall	AT1G07890,AT1G48830,AT1G71695,AT2G01250,AT2G09990,AT2G30490,AT3G02080,AT3G13920,AT3G44110,AT3G48930	1.1005e-05	10	401
GO:CC	GO:0009517	PSII associated light-harvesting complex II	AT1G44575,AT2G05100,AT5G54270	1.69083e-05	3	6
GO:CC	GO:0030312	external encapsulating structure	AT1G07890,AT1G48830,AT1G71695,AT2G01250,AT2G09990,AT2G30490,AT3G02080,AT3G13920,AT3G44110,AT3G48930	1.92438e-05	10	430
GO:CC	GO:0009522	photosystem I	AT1G31330,AT1G55670,AT2G05100,AT3G61470,AT5G54270	2.03697e-05	5	43
GO:CC	GO:0098807	chloroplast thylakoid membrane protein complex	AT1G44575,AT1G55670,AT2G05100,AT5G54270	2.03697e-05	4	20
GO:CC	GO:0009503	thylakoid light-harvesting complex	AT1G44575,AT2G05100,AT5G54270	4.07636e-05	3	8
GO:CC	GO:0030076	light-harvesting complex	AT1G44575,AT2G05100,AT5G54270	4.07636e-05	3	8
GO:CC	GO:0009526	plastid envelope	AT1G31330,AT1G33140,AT1G44575,AT1G55670,AT1G59870,AT1G67090,AT1G70410,AT1G76100,AT1G79040,AT2G05100	5.25399e-05	10	988
GO:CC	GO:0009535	chloroplast thylakoid membrane	AT1G31330,AT1G44575,AT1G55670,AT1G67090,AT1G76100,AT1G79040,AT2G05100	5.66808e-05	7	424
GO:CC	GO:0055035	plastid thylakoid membrane	AT1G31330,AT1G44575,AT1G55670,AT1G67090,AT1G76100,AT1G79040,AT2G05100	5.70024e-05	7	426
GO:CC	GO:0042651	thylakoid membrane	AT1G31330,AT1G44575,AT1G55670,AT1G67090,AT1G76100,AT1G79040,AT2G05100	6.99139e-05	7	442
GO:CC	GO:0034357	photosynthetic membrane	AT1G31330,AT1G44575,AT1G55670,AT1G67090,AT1G76100,AT1G79040,AT2G05100	6.99139e-05	7	443
GO:CC	GO:0005730	nucleolus	AT1G33140,AT1G56070,AT2G19750,AT2G33370,AT2G36170,AT3G11510,AT3G13920,AT3G44110,AT3G49910,AT3G53730,AT4G18100,AT4G27090,AT5G02500,AT5G39740,AT5G58420	8.08978e-05	15	702
GO:CC	GO:0009534	chloroplast thylakoid	AT1G31330,AT1G44575,AT1G55670,AT1G67090,AT1G76100,AT1G79040,AT2G05100	0.000178626	7	517
GO:CC	GO:0031976	plastid thylakoid	AT1G31330,AT1G44575,AT1G55670,AT1G67090,AT1G76100,AT1G79040,AT2G05100	0.00017905	7	519
GO:CC	GO:0005576	extracellular region	AT1G02335,AT1G07890,AT1G08360,AT1G09560	0.000184982	4	1762
GO:CC	GO:0045261	proton-transporting ATP synthase complex, catalytic core F(1)	AT1G51650,AT5G08680,AT5G47030	0.000189228	3	14
GO:CC	GO:0031968	organelle outer membrane	AT1G31330,AT1G44575,AT1G55670,AT1G67090,AT1G76100,AT1G79040,AT2G05100	0.000204145	7	537
GO:CC	GO:0019867	outer membrane	AT1G31330,AT1G44575,AT1G55670,AT1G67090,AT1G76100,AT1G79040,AT2G05100	0.000204145	7	537
GO:CC	GO:0031975	envelope	AT1G31330,AT1G33140,AT1G44575,AT1G51650,AT1G55670,AT1G59870,AT1G67090,AT1G70410,AT1G76100,AT1G79040,AT2G05100	0.000211091	11	1462
GO:CC	GO:0031967	organelle envelope	AT1G31330,AT1G33140,AT1G44575,AT1G51650,AT1G55670,AT1G59870,AT1G67090,AT1G70410,AT1G76100,AT1G79040,AT2G05100	0.000211091	11	1462
GO:CC	GO:0009523	photosystem II	AT1G44575,AT1G79040,AT2G05100,AT3G61470,AT5G54270	0.000257846	5	78
GO:CC	GO:0005886	plasma membrane	AT1G07890,AT1G47128,AT1G56070,AT1G59870,AT1G60160,AT1G70410,AT1G71950,AT1G75280,AT2G19750,AT2G30490,AT2G30860,AT2G45960,AT3G16640,AT3G18740,AT3G44010,AT3G44110,AT3G46550,AT3G53420,AT3G53730,AT4G11220,AT4G28390,AT4G34120,AT4G38970,AT5G02500,AT5G03240,AT5G08680,AT5G16990	0.000333077	27	2506
GO:CC	GO:0005753	mitochondrial proton-transporting ATP synthase complex	AT1G51650,AT5G08680,AT5G47030	0.000364108	3	18
GO:CC	GO:0043231	intracellular membrane-bounded organelle	AT1G07890,AT1G09560,AT1G23800,AT1G24020,AT1G27680,AT1G29965,AT1G31330,AT1G33140,AT1G44575,AT1G47128,AT1G48130,AT1G48830,AT1G51650,AT1G54290,AT1G55670,AT1G56070,AT1G59870,AT1G60160,AT1G67090,AT1G70410,AT1G70600,AT1G71695,AT1G71950,AT1G75220,AT1G75280,AT1G76100,AT1G79040,AT1G79750,AT2G01250,AT2G04520,AT2G05100,AT2G09990,AT2G19750,AT2G20420,AT2G21660,AT2G30490,AT2G30860,AT2G33370,AT2G36170,AT2G45960…	0.000403612	91	11718
GO:CC	GO:0043227	membrane-bounded organelle	AT1G07890,AT1G09560,AT1G23800,AT1G24020,AT1G27680,AT1G29965,AT1G31330,AT1G33140,AT1G44575,AT1G47128,AT1G48130,AT1G48830,AT1G51650,AT1G54290,AT1G55670,AT1G56070,AT1G59870,AT1G60160,AT1G67090,AT1G70410,AT1G70600,AT1G71695,AT1G71950,AT1G75220,AT1G75280,AT1G76100,AT1G79040,AT1G79750,AT2G01250,AT2G04520,AT2G05100,AT2G09990,AT2G19750,AT2G20420,AT2G21660,AT2G30490,AT2G30860,AT2G33370,AT2G36170,AT2G45960…	0.000420591	91	11732
GO:CC	GO:0031977	thylakoid lumen	AT1G31330,AT1G67090,AT1G76100	0.000669057	3	74
GO:CC	GO:0042170	plastid membrane	AT1G31330,AT1G44575,AT1G55670,AT1G67090,AT1G76100,AT1G79040,AT2G05100	0.000704676	7	674
GO:CC	GO:0033178	proton-transporting two-sector ATPase complex, catalytic domain	AT1G51650,AT5G08680,AT5G47030	0.000794261	3	24
GO:CC	GO:0009941	chloroplast envelope	AT1G31330,AT1G33140,AT1G55670,AT1G59870,AT1G67090,AT1G70410	0.000794261	6	693
GO:CC	GO:0048046	apoplast	AT1G02335,AT1G09560,AT1G47128,AT1G67090,AT2G30860,AT3G16640,AT4G30380,AT4G38970,AT5G02500,AT5G38960	0.000797176	10	489
GO:CC	GO:0005634	nucleus	AT1G09560,AT1G23800,AT1G24020,AT1G29965,AT1G31330,AT1G33140,AT1G44575,AT1G47128,AT1G48130,AT1G48830,AT1G51650,AT1G54290,AT1G55670,AT1G56070,AT1G60160	0.00105755	15	5628
GO:CC	GO:0098796	membrane protein complex	AT1G31330,AT1G44575,AT1G51650,AT1G55670,AT1G79040,AT2G05100	0.001123	6	525
GO:CC	GO:0045259	proton-transporting ATP synthase complex	AT1G51650,AT5G08680,AT5G47030	0.00211428	3	34
GO:CC	GO:0031981	nuclear lumen	AT1G33140,AT1G56070,AT2G19750,AT2G33370,AT2G36170,AT3G11510,AT3G13920,AT3G44110,AT3G49910,AT3G53730,AT4G18100,AT4G27090,AT5G02500	0.0037787	13	1055
GO:CC	GO:0010494	cytoplasmic stress granule	AT1G47128,AT3G13920	0.00468397	2	22
GO:CC	GO:0031974	membrane-enclosed lumen	AT1G23800,AT1G33140,AT1G56070,AT2G19750,AT2G33370,AT2G36170,AT3G11510,AT3G13920,AT3G44110,AT3G49910,AT3G53730,AT4G18100,AT4G27090,AT5G02500	0.0054686	14	1244
GO:CC	GO:0043233	organelle lumen	AT1G23800,AT1G33140,AT1G56070,AT2G19750,AT2G33370,AT2G36170,AT3G11510,AT3G13920,AT3G44110,AT3G49910,AT3G53730,AT4G18100,AT4G27090,AT5G02500	0.0054686	14	1244
GO:CC	GO:0070013	intracellular organelle lumen	AT1G23800,AT1G33140,AT1G56070,AT2G19750,AT2G33370,AT2G36170,AT3G11510,AT3G13920,AT3G44110,AT3G49910,AT3G53730,AT4G18100,AT4G27090,AT5G02500	0.0054686	14	1244
GO:CC	GO:0030093	chloroplast photosystem I	AT1G55670	0.0064241	1	3
GO:CC	GO:0010287	plastoglobule	AT1G31330,AT4G01150,AT4G38970	0.00664282	3	62
GO:CC	GO:0009538	photosystem I reaction center	AT1G31330	0.00792953	1	8
GO:CC	GO:0098588	bounding membrane of organelle	AT1G31330,AT1G44575,AT1G55670,AT1G67090,AT1G75220,AT1G76100,AT1G79040,AT2G05100	0.00943874	8	1395
GO:CC	GO:0016469	proton-transporting two-sector ATPase complex	AT1G51650,AT5G08680,AT5G47030	0.00985906	3	61
GO:CC	GO:0031090	organelle membrane	AT1G31330,AT1G44575,AT1G51650,AT1G55670,AT1G59870,AT1G67090,AT1G75220,AT1G76100,AT1G79040,AT2G05100,AT2G46210,AT3G22370,AT3G61470,AT4G01150,AT4G11220,AT4G28390,AT5G07340,AT5G08680,AT5G42270,AT5G47030,AT5G47120,AT5G47450,AT5G54270,AT5G57190	0.01872	24	2423
GO:CC	GO:0042579	microbody	AT2G21660,AT2G30490,AT2G30860,AT3G48140,AT3G53730	0.0220619	5	350
GO:CC	GO:0005777	peroxisome	AT2G21660,AT2G30490,AT2G30860,AT3G48140,AT3G53730	0.0220619	5	350
GO:CC	GO:0005811	lipid droplet	AT3G05500,AT3G14360	0.025479	2	56
GO:CC	GO:0009897	external side of plasma membrane	AT3G46550	0.0263095	1	4
GO:CC	GO:0099503	secretory vesicle	AT1G47128,AT1G71950,AT3G12500,AT5G40370	0.0282991	4	173
GO:CC	GO:0009542	granum	AT4G01150	0.0288042	1	4
GO:CC	GO:0005794	Golgi apparatus	AT1G07890,AT1G47128,AT1G59870,AT1G75220,AT2G30490,AT2G47110,AT3G16640,AT3G44190,AT4G11220,AT5G02500,AT5G38630,AT5G40370,AT5G55190	0.0288042	13	1117
GO:CC	GO:0035770	ribonucleoprotein granule	AT1G47128,AT3G13920	0.0288042	2	63
GO:CC	GO:0036464	cytoplasmic ribonucleoprotein granule	AT1G47128,AT3G13920	0.0288042	2	63
GO:CC	GO:0009515	granal stacked thylakoid	AT4G01150	0.0288042	1	4
GO:CC	GO:0005743	mitochondrial inner membrane	AT1G51650,AT3G22370,AT4G28390,AT5G08680,AT5G47030	0.0321087	5	270
GO:CC	GO:0098554	cytoplasmic side of endoplasmic reticulum membrane	AT4G11220	0.0363263	1	5
GO:CC	GO:0009543	chloroplast thylakoid lumen	AT1G31330	0.0406081	1	51
GO:CC	GO:0031978	plastid thylakoid lumen	AT1G31330	0.0406081	1	51
GO:CC	GO:0005759	mitochondrial matrix	AT1G23800	0.043716	1	111
GO:CC	GO:0099080	supramolecular complex	AT1G47128,AT1G50010	0.0445359	2	332
GO:CC	GO:0000932	P-body	AT1G47128	0.049914	1	50
GO:MF	GO:0003735	structural constituent of ribosome	AT1G08360,AT1G29965,AT1G33140,AT1G48830,AT1G70600,AT2G01250,AT2G09990,AT2G19750,AT2G33370,AT2G36170,AT2G40590,AT2G47110,AT3G02080,AT3G04770,AT3G06680,AT3G11510,AT3G18740,AT3G23390,AT3G44010,AT3G48930,AT3G49910,AT3G55280,AT3G57490,AT3G62870,AT4G18100,AT4G27090,AT5G24510,AT5G27700,AT5G39740,AT5G58420,AT5G59240,AT5G59850,AT5G60670	2.22919e-26	33	419
GO:MF	GO:0005198	structural molecule activity	AT1G08360,AT1G29965,AT1G33140,AT1G48830,AT1G50010,AT1G70600,AT2G01250,AT2G09990,AT2G19750,AT2G33370,AT2G36170,AT2G40590,AT2G47110,AT3G02080,AT3G04770,AT3G06680,AT3G11510,AT3G18740,AT3G23390,AT3G44010,AT3G48930,AT3G49910,AT3G53730,AT3G55280,AT3G57490,AT3G62870,AT4G18100,AT4G27090,AT5G24510,AT5G27700,AT5G39740,AT5G58420,AT5G59240,AT5G59850,AT5G60670	1.04541e-24	35	572
GO:MF	GO:0003729	mRNA binding	AT1G29965,AT1G31330,AT1G33140,AT1G44575,AT1G48830,AT1G54290,AT1G56070,AT1G59870,AT1G67090,AT1G70600,AT1G79040,AT2G01250,AT2G04520,AT2G09990,AT2G19750,AT2G21660,AT2G33370,AT2G36170,AT2G40590,AT2G47110,AT3G02080,AT3G11510,AT3G13920,AT3G18740,AT3G44110,AT3G48930,AT3G49910,AT3G53420,AT3G55280,AT3G57490,AT3G62870,AT4G05320,AT4G11220,AT4G18100,AT4G27090,AT4G38970,AT5G02500,AT5G03240	4.25075e-17	38	1613
GO:MF	GO:0003723	RNA binding	AT1G08360,AT1G29965,AT1G31330,AT1G33140,AT1G44575,AT1G48830,AT1G54290,AT1G56070,AT1G59870,AT1G67090,AT1G70600,AT1G79040,AT2G01250,AT2G04520,AT2G09990,AT2G19750,AT2G21660,AT2G33370,AT2G36170,AT2G40590,AT2G47110,AT3G02080,AT3G11510,AT3G13920,AT3G18740,AT3G44110,AT3G48930,AT3G49910,AT3G53420,AT3G55280,AT3G57490,AT3G62870,AT4G05320,AT4G11220,AT4G18100,AT4G27090,AT4G38970,AT5G02500,AT5G03240	1.08689e-11	39	2508
GO:MF	GO:0003676	nucleic acid binding	AT1G08360,AT1G29965,AT1G31330,AT1G33140,AT1G44575,AT1G48830,AT1G51200,AT1G54290,AT1G56070,AT1G59870,AT1G65910,AT1G67090,AT1G70600,AT1G79040,AT2G01250,AT2G04520,AT2G09990,AT2G19750,AT2G21660,AT2G33370,AT2G36170,AT2G40590,AT2G47110,AT3G02080,AT3G05500,AT3G11510,AT3G13920,AT3G18740,AT3G44110,AT3G48930,AT3G49910,AT3G53420,AT3G53730,AT3G55280,AT3G57490,AT3G62870,AT4G05320,AT4G11220,AT4G18100,AT4G27090…	9.1283e-05	43	5076
GO:MF	GO:0019904	protein domain specific binding	AT1G31330,AT1G44575,AT2G05100,AT3G16640,AT3G61470,AT5G54270	0.000536085	6	97
GO:MF	GO:0046914	transition metal ion binding	AT1G02335,AT1G09560,AT1G51200,AT1G56070,AT1G67090,AT1G70410,AT1G76100,AT1G79750,AT2G20420,AT2G30490,AT2G30860,AT3G10570,AT3G11050	0.000966263	13	1281
GO:MF	GO:0016168	chlorophyll binding	AT1G44575,AT2G05100,AT3G61470,AT5G54270	0.00100487	4	34
GO:MF	GO:0030145	manganese ion binding	AT1G02335,AT1G09560	0.00104394	2	53
GO:MF	GO:0019843	rRNA binding	AT1G33140,AT3G48930,AT3G55280,AT5G39740,AT5G58420,AT5G60670	0.00111161	6	112
GO:MF	GO:0005507	copper ion binding	AT1G56070,AT1G67090,AT1G76100,AT2G20420,AT2G30860	0.0011224	5	192
GO:MF	GO:0019840	isoprenoid binding	AT1G24020,AT1G44575	0.00114731	2	20
GO:MF	GO:0097159	organic cyclic compound binding	AT1G07890,AT1G08360,AT1G27680,AT1G29965,AT1G31330,AT1G33140,AT1G44575,AT1G48830,AT1G50010,AT1G51200,AT1G54290,AT1G56070,AT1G59870,AT1G65910,AT1G67090,AT1G70600,AT1G71695,AT1G79040,AT1G79750,AT2G01250,AT2G04520,AT2G05100,AT2G09990,AT2G19750,AT2G20420,AT2G21660,AT2G30490,AT2G30860,AT2G33370,AT2G36170,AT2G40590,AT2G47110,AT3G02080,AT3G05500,AT3G10570,AT3G11510,AT3G13920,AT3G18740,AT3G44110,AT3G48930…	0.00114731	57	8318
GO:MF	GO:0008135	translation factor activity, RNA binding	AT1G54290,AT1G56070,AT2G04520,AT3G05500,AT3G13920	0.00231079	5	171
GO:MF	GO:0090079	translation regulator activity, nucleic acid binding	AT1G54290,AT1G56070,AT2G04520,AT3G05500,AT3G13920	0.00231079	5	173
GO:MF	GO:0004601	peroxidase activity	AT1G07890,AT1G48130,AT1G71695,AT2G30860	0.00245666	4	131
GO:MF	GO:0045182	translation regulator activity	AT1G54290,AT1G56070,AT2G04520,AT3G05500,AT3G13920	0.00245666	5	180
GO:MF	GO:0016684	oxidoreductase activity, acting on peroxide as acceptor	AT1G07890,AT1G48130,AT1G71695,AT2G30860	0.00259746	4	137
GO:MF	GO:0016491	oxidoreductase activity	AT1G07890,AT1G23800,AT1G48130,AT1G71695,AT1G75280,AT1G79750,AT2G30490,AT2G30860,AT2G46210,AT3G10570,AT3G11050,AT3G21360,AT3G22370,AT3G44190	0.00259746	14	1456
GO:MF	GO:0046409	p-coumarate 3-hydroxylase activity	AT1G07890	0.00259746	1	2
GO:MF	GO:0046933	proton-transporting ATP synthase activity, rotational mechanism	AT1G51650,AT5G08680,AT5G47030	0.00282835	3	23
GO:MF	GO:0015252	proton channel activity	AT1G51650,AT5G08680,AT5G47030	0.00307425	3	24
GO:MF	GO:0033293	monocarboxylic acid binding	AT1G24020,AT1G67090,AT2G30860	0.00315591	3	61
GO:MF	GO:0016209	antioxidant activity	AT1G07890,AT1G48130,AT1G71695,AT2G30860	0.00315591	4	153
GO:MF	GO:0016830	carbon-carbon lyase activity	AT1G67090,AT1G79750,AT4G38970,AT5G54960,AT5G57190	0.00425359	5	114
GO:MF	GO:0046872	metal ion binding	AT1G02335,AT1G07890,AT1G09560,AT1G50010,AT1G51200,AT1G56070,AT1G66240,AT1G67090,AT1G70410,AT1G71695,AT1G76100,AT1G79750,AT2G05100,AT2G20420,AT2G30490,AT2G30860,AT2G46210,AT2G47110,AT3G10570,AT3G11050,AT3G21360,AT3G22370,AT3G44010,AT3G44110,AT3G61470,AT4G24690,AT5G07340,AT5G08680,AT5G35735,AT5G38630,AT5G38960,AT5G42270,AT5G47030,AT5G54270,AT5G54960,AT5G57190	0.00452849	36	3895
GO:MF	GO:0043169	cation binding	AT1G02335,AT1G07890,AT1G09560,AT1G50010,AT1G51200,AT1G56070,AT1G66240,AT1G67090,AT1G70410,AT1G71695,AT1G76100,AT1G79750,AT2G05100,AT2G20420,AT2G30490,AT2G30860,AT2G46210,AT2G47110,AT3G10570,AT3G11050,AT3G21360,AT3G22370,AT3G44010,AT3G44110,AT3G61470,AT4G24690,AT5G07340,AT5G08680,AT5G35735,AT5G38630,AT5G38960,AT5G42270,AT5G47030,AT5G54270,AT5G54960,AT5G57190	0.00463105	36	3907
GO:MF	GO:0015267	channel activity	AT1G51650,AT2G45960,AT3G53420,AT5G08680,AT5G47030,AT5G47450	0.00464722	6	192
GO:MF	GO:0022803	passive transmembrane transporter activity	AT1G51650,AT2G45960,AT3G53420,AT5G08680,AT5G47030,AT5G47450	0.00464722	6	192
GO:MF	GO:0051738	xanthophyll binding	AT1G44575	0.00519503	1	1
GO:MF	GO:0016831	carboxy-lyase activity	AT1G67090,AT1G79750,AT5G54960,AT5G57190	0.00561987	4	72
GO:MF	GO:0016688	L-ascorbate peroxidase activity	AT1G07890	0.00649279	1	8
GO:MF	GO:0046906	tetrapyrrole binding	AT1G07890,AT1G44575,AT1G71695,AT2G05100,AT2G30490,AT3G10570	0.00653147	6	418
GO:MF	GO:0031409	pigment binding	AT1G44575	0.00916549	1	2
GO:MF	GO:1901149	salicylic acid binding	AT1G67090,AT2G30860	0.0116553	2	28
GO:MF	GO:0043177	organic acid binding	AT1G24020,AT1G67090,AT2G30860	0.0116553	3	110
GO:MF	GO:0031406	carboxylic acid binding	AT1G24020,AT1G67090,AT2G30860	0.0116553	3	110
GO:MF	GO:0043878	glyceraldehyde-3-phosphate dehydrogenase (NAD+) (non-phosphorylating) activity	AT1G23800	0.0136627	1	8
GO:MF	GO:0008878	glucose-1-phosphate adenylyltransferase activity	AT1G27680	0.0139774	1	6
GO:MF	GO:0016710	trans-cinnamate 4-monooxygenase activity	AT2G30490	0.014611	1	1
GO:MF	GO:0005372	water transmembrane transporter activity	AT2G45960,AT3G53420	0.0171981	2	22
GO:MF	GO:0016722	oxidoreductase activity, acting on metal ions	AT3G11050,AT5G38630	0.0171981	2	16
GO:MF	GO:0003743	translation initiation factor activity	AT1G54290,AT2G04520,AT3G13920	0.0171981	3	98
GO:MF	GO:0015250	water channel activity	AT2G45960,AT3G53420	0.0171981	2	22
GO:MF	GO:0004030	aldehyde dehydrogenase [NAD(P)+] activity	AT1G23800	0.0179426	1	13
GO:MF	GO:0004029	aldehyde dehydrogenase (NAD+) activity	AT1G23800	0.0179426	1	13
GO:MF	GO:0033878	hormone-sensitive lipase activity	AT3G14360	0.0179426	1	1
GO:MF	GO:0050505	hydroquinone glucosyltransferase activity	AT4G01070	0.0229988	1	1
GO:MF	GO:0022890	inorganic cation transmembrane transporter activity	AT1G51650,AT1G59870,AT1G60160	0.0262439	3	317
GO:MF	GO:0052631	sphingolipid delta-8 desaturase activity	AT2G46210	0.026924	1	2
GO:MF	GO:0017168	5-oxoprolinase (ATP-hydrolyzing) activity	AT5G37830	0.026924	1	1
GO:MF	GO:0010427	abscisic acid binding	AT1G24020	0.026924	1	18
GO:MF	GO:0008379	thioredoxin peroxidase activity	AT1G48130	0.0273907	1	8
GO:MF	GO:0052722	fatty acid in-chain hydroxylase activity	AT3G10570	0.0283442	1	2
GO:MF	GO:0004864	protein phosphatase inhibitor activity	AT1G24020	0.0284321	1	21
GO:MF	GO:0004774	succinate-CoA ligase activity	AT2G20420	0.0284321	1	3
GO:MF	GO:0008324	monoatomic cation transmembrane transporter activity	AT1G51650,AT1G59870,AT1G60160	0.0284321	3	341
GO:MF	GO:0005488	binding	AT1G02335,AT1G07890,AT1G08360,AT1G09560,AT1G24020,AT1G27680,AT1G29965,AT1G31330,AT1G33140,AT1G44575,AT1G47128,AT1G48830,AT1G50010,AT1G51200,AT1G54290,AT1G55670,AT1G56070,AT1G59870,AT1G65910,AT1G66240,AT1G67090,AT1G70410,AT1G70600,AT1G71695,AT1G76100,AT1G79040,AT1G79750,AT2G01250,AT2G04520,AT2G05100,AT2G09990,AT2G19750,AT2G20420,AT2G21660,AT2G30490,AT2G30860,AT2G33370,AT2G36170,AT2G37040,AT2G40590…	0.0284321	72	14945
GO:MF	GO:0004775	succinate-CoA ligase (ADP-forming) activity	AT2G20420	0.0284321	1	3
GO:MF	GO:0019212	phosphatase inhibitor activity	AT1G24020	0.0285069	1	22
GO:MF	GO:0015318	inorganic molecular entity transmembrane transporter activity	AT1G51650,AT1G59870,AT1G60160,AT2G45960,AT3G53420,AT5G08680,AT5G47030	0.0287424	7	430
GO:MF	GO:0015086	cadmium ion transmembrane transporter activity	AT1G59870	0.0288382	1	6
GO:MF	GO:0004473	malate dehydrogenase (decarboxylating) (NADP+) activity	AT1G79750	0.0296176	1	4
GO:MF	GO:0051920	peroxiredoxin activity	AT1G48130	0.030683	1	11
GO:MF	GO:0140824	thioredoxin-dependent peroxiredoxin activity	AT1G48130	0.030683	1	11
GO:MF	GO:0043178	alcohol binding	AT1G24020	0.0317878	1	27
GO:MF	GO:0015075	monoatomic ion transmembrane transporter activity	AT1G51650,AT1G59870,AT1G60160	0.0342697	3	393
GO:MF	GO:0042562	hormone binding	AT1G24020	0.0342697	1	30
GO:MF	GO:0016984	ribulose-bisphosphate carboxylase activity	AT1G67090	0.0354531	1	7
GO:MF	GO:0045548	phenylalanine ammonia-lyase activity	AT2G37040	0.0362505	1	4
GO:MF	GO:0019888	protein phosphatase regulator activity	AT1G24020	0.0366652	1	34
GO:MF	GO:0070566	adenylyltransferase activity	AT1G27680	0.0366652	1	29
GO:MF	GO:0016620	oxidoreductase activity, acting on the aldehyde or oxo group of donors, NAD or NADP as acceptor	AT1G23800	0.0367706	1	42
GO:MF	GO:0004470	malic enzyme activity	AT1G79750	0.0367706	1	6
GO:MF	GO:0019208	phosphatase regulator activity	AT1G24020	0.0367706	1	36
GO:MF	GO:0004471	malate dehydrogenase (decarboxylating) (NAD+) activity	AT1G79750	0.0367706	1	6
GO:MF	GO:0005275	amine transmembrane transporter activity	AT5G47450	0.0385323	1	2
GO:MF	GO:0015200	methylammonium transmembrane transporter activity	AT5G47450	0.0385323	1	2
GO:MF	GO:1901681	sulfur compound binding	AT2G30860,AT5G54960	0.0393981	2	30
GO:MF	GO:0016829	lyase activity	AT1G67090,AT1G70410,AT1G79750,AT2G37040,AT4G38970,AT5G54960,AT5G57190	0.0393981	7	455
GO:MF	GO:0010329	auxin efflux transmembrane transporter activity	AT1G59870	0.0393981	1	11
GO:MF	GO:0008289	lipid binding	AT1G24020,AT1G44575	0.0393981	2	307
GO:MF	GO:0008948	oxaloacetate decarboxylase activity	AT1G79750	0.0393981	1	7
GO:MF	GO:0016841	ammonia-lyase activity	AT2G37040	0.0440472	1	6
GO:MF	GO:0016724	oxidoreductase activity, acting on metal ions, oxygen as acceptor	AT3G11050	0.0440472	1	5
GO:MF	GO:0003746	translation elongation factor activity	AT1G56070,AT3G05500	0.0440472	2	68
GO:MF	GO:0004322	ferroxidase activity	AT3G11050	0.0440472	1	5
GO:MF	GO:0015562	efflux transmembrane transporter activity	AT1G59870	0.0440472	1	13
GO:MF	GO:0016903	oxidoreductase activity, acting on the aldehyde or oxo group of donors	AT1G23800	0.0442743	1	61
GO:MF	GO:0032440	2-alkenal reductase [NAD(P)+] activity	AT5G16990	0.0443914	1	3
GO:MF	GO:0016874	ligase activity	AT1G51650,AT2G20420,AT5G08680,AT5G10240,AT5G47030	0.0451378	5	283
GO:MF	GO:0022857	transmembrane transporter activity	AT1G51650,AT1G59870,AT1G60160,AT1G75220,AT2G05760,AT2G45960,AT3G53420,AT4G28390,AT5G08680,AT5G38630,AT5G47030,AT5G47450	0.0451378	12	1148
GO:MF	GO:0005261	monoatomic cation channel activity	AT1G51650,AT5G08680,AT5G47030	0.0453373	3	101
GO:MF	GO:0080161	auxin transmembrane transporter activity	AT1G59870	0.0473464	1	15
GO:MF	GO:0004609	phosphatidylserine decarboxylase activity	AT5G57190	0.0488512	1	3
GO:MF	GO:0008199	ferric iron binding	AT3G11050	0.0488512	1	6
KEGG	KEGG:03010	Ribosome	AT1G08360,AT1G29965,AT1G33140,AT1G48830,AT1G70600,AT2G01250,AT2G09990,AT2G19750,AT2G33370,AT2G36170,AT2G40590,AT2G47110,AT3G02080,AT3G04770,AT3G06680,AT3G11510,AT3G18740,AT3G23390,AT3G44010,AT3G48930,AT3G49910,AT3G55280,AT3G57490,AT3G62870,AT4G18100,AT4G27090,AT5G24510,AT5G27700,AT5G39740,AT5G58420,AT5G59240,AT5G59850,AT5G60670	1.21507e-11	33	323
KEGG	KEGG:00195	Photosynthesis	AT1G31330,AT1G44575,AT1G55670,AT1G76100,AT1G79040	0.000254748	5	45
KEGG	KEGG:00053	Ascorbate and aldarate metabolism	AT1G07890,AT1G23800	0.0244627	2	63
