# Supplementary material for: Epitranscriptomic and expression profiling in Riccia fluitans across diverse environmental conditions
Source: Comput Struct Biotechnol J. 2025 Oct 2;27:4232–45. doi: 10.1016/j.csbj.2025.10.002 (PMC12513226; doi:10.1016/j.csbj.2025.10.002)
Supplement: Supplementary file 2 — Supplementary material [file mmc2.zip › Supplementary materials/Table S1.xlsx]

## Sheet: Table S1
Table S1. Significant Ψ sites in the land environment
arabidopsis_gene_id	riccia_gene_id	riccia_transcript_id	position	coverage	probability	description
AT1G02360	evm.model.group12.201	evm.model.group12.201	733	53	0.82	Chitinase family protein [Source:NCBI gene (formerly Entrezgene);Acc:837724]
AT1G06040	CL.16574	CL.16574.1	2231	37	0.84	B-box zinc finger family protein [Source:NCBI gene (formerly Entrezgene);Acc:837113]
AT1G07530	CL.30058	CL.30058.1	2592	23	0.85	SCARECROW-like 14 [Source:NCBI gene (formerly Entrezgene);Acc:837267]
AT1G07890	CL.18550	CL.18550.2	912	38	0.835	ascorbate peroxidase 1 [Source:NCBI gene (formerly Entrezgene);Acc:837304]
AT1G07890	CL.18550	CL.18550.1	696	27	0.805	ascorbate peroxidase 1 [Source:NCBI gene (formerly Entrezgene);Acc:837304]
AT1G07890	CL.18550	CL.18550.1	777	33	0.89	ascorbate peroxidase 1 [Source:NCBI gene (formerly Entrezgene);Acc:837304]
AT1G08360	evm.model.group1.737	evm.model.group1.737	819	33	0.84	Ribosomal protein L1p/L10e family [Source:NCBI gene (formerly Entrezgene);Acc:837356]
AT1G08360	evm.model.group1.737	evm.model.group1.737	705	27	0.875	Ribosomal protein L1p/L10e family [Source:NCBI gene (formerly Entrezgene);Acc:837356]
AT1G08360	CL.3491	CL.3491.1	1053	37	0.965	Ribosomal protein L1p/L10e family [Source:NCBI gene (formerly Entrezgene);Acc:837356]
AT1G08380	CL.17345	CL.17345.1	553	32	0.81	photosystem I subunit O [Source:NCBI gene (formerly Entrezgene);Acc:837358]
AT1G08380	CL.17345	CL.17345.1	482	23	0.805	photosystem I subunit O [Source:NCBI gene (formerly Entrezgene);Acc:837358]
AT1G09560	CL.19878	CL.19878.1	751	26	0.915	germin-like protein 5 [Source:NCBI gene (formerly Entrezgene);Acc:837482]
AT1G09560	CL.19878	CL.19878.1	704	23	0.815	germin-like protein 5 [Source:NCBI gene (formerly Entrezgene);Acc:837482]
AT1G09640	evm.model.group1.750	evm.model.group1.750	1207	93	0.815	Translation elongation factor EF1B, gamma chain [Source:NCBI gene (formerly Entrezgene);Acc:837491]
AT1G09640	evm.model.group1.750	evm.model.group1.750	1203	93	0.86	Translation elongation factor EF1B, gamma chain [Source:NCBI gene (formerly Entrezgene);Acc:837491]
AT1G11910	CL.27629	CL.27629.1	782	34	0.95	aspartic proteinase A1 [Source:NCBI gene (formerly Entrezgene);Acc:837740]
AT1G11910	CL.27629	CL.27629.1	791	34	0.88	aspartic proteinase A1 [Source:NCBI gene (formerly Entrezgene);Acc:837740]
AT1G12900	evm.model.utg1661_840873_1372191__.19	evm.model.utg1661_840873_1372191__.19	1124	31	0.81	glyceraldehyde 3-phosphate dehydrogenase A subunit 2 [Source:NCBI gene (formerly Entrezgene);Acc:837848]
AT1G15120	CL.33639	CL.33639.2	529	27	0.815	Ubiquinol-cytochrome C reductase hinge protein [Source:NCBI gene (formerly Entrezgene);Acc:838075]
AT1G15120	CL.33639	CL.33639.2	626	34	0.835	Ubiquinol-cytochrome C reductase hinge protein [Source:NCBI gene (formerly Entrezgene);Acc:838075]
AT1G15820	evm.model.group10.1025	evm.model.group10.1025	728	43	0.86	light harvesting complex photosystem II subunit 6 [Source:NCBI gene (formerly Entrezgene);Acc:838151]
AT1G15820	evm.model.group10.1025	evm.model.group10.1025	515	25	0.89	light harvesting complex photosystem II subunit 6 [Source:NCBI gene (formerly Entrezgene);Acc:838151]
AT1G16300	CL.11741	CL.11741.1	1946	25	0.845	glyceraldehyde-3-phosphate dehydrogenase of plastid 2 [Source:NCBI gene (formerly Entrezgene);Acc:838199]
AT1G16300	CL.11741	CL.11741.1	2010	30	0.885	glyceraldehyde-3-phosphate dehydrogenase of plastid 2 [Source:NCBI gene (formerly Entrezgene);Acc:838199]
AT1G20696	CL.5389	CL.5389.1	1189	23	0.805	high mobility group B3 [Source:NCBI gene (formerly Entrezgene);Acc:838659]
AT1G22160	CL.7591	CL.7591.1	3686	39	0.86	senescence-associated family protein (DUF581) [Source:NCBI gene (formerly Entrezgene);Acc:838821]
AT1G22160	CL.7591	CL.7591.1	3524	32	0.88	senescence-associated family protein (DUF581) [Source:NCBI gene (formerly Entrezgene);Acc:838821]
AT1G22170	CL.29160	CL.29160.1	1820	52	0.835	Phosphoglycerate mutase family protein [Source:NCBI gene (formerly Entrezgene);Acc:838822]
AT1G22520	CL.19636	CL.19636.1	964	21	0.895	MICOS complex subunit Mic10-like protein (DUF543) [Source:NCBI gene (formerly Entrezgene);Acc:838858]
AT1G22520	CL.19636	CL.19636.1	941	21	0.91	MICOS complex subunit Mic10-like protein (DUF543) [Source:NCBI gene (formerly Entrezgene);Acc:838858]
AT1G24020	CL.31304	CL.31304.1	747	126	0.945	MLP-like protein 423 [Source:NCBI gene (formerly Entrezgene);Acc:839014]
AT1G24020	CL.31304	CL.31304.1	831	99	0.925	MLP-like protein 423 [Source:NCBI gene (formerly Entrezgene);Acc:839014]
AT1G24020	CL.31304	CL.31304.1	354	25	0.825	MLP-like protein 423 [Source:NCBI gene (formerly Entrezgene);Acc:839014]
AT1G24020	CL.31306	CL.31306.1	826	493	0.895	MLP-like protein 423 [Source:NCBI gene (formerly Entrezgene);Acc:839014]
AT1G24020	CL.31304	CL.31304.1	772	124	0.805	MLP-like protein 423 [Source:NCBI gene (formerly Entrezgene);Acc:839014]
AT1G24020	CL.31304	CL.31304.1	628	79	0.83	MLP-like protein 423 [Source:NCBI gene (formerly Entrezgene);Acc:839014]
AT1G24020	CL.31306	CL.31306.1	662	305	0.925	MLP-like protein 423 [Source:NCBI gene (formerly Entrezgene);Acc:839014]
AT1G27680	CL.24867	CL.24867.1	2315	25	0.895	ADPGLC-PPase large subunit [Source:NCBI gene (formerly Entrezgene);Acc:839660]
AT1G31812	evm.model.group12.849	evm.model.group12.849	114	27	0.805	acyl-CoA-binding protein 6 [Source:NCBI gene (formerly Entrezgene);Acc:840069]
AT1G32060	CL.30674	CL.30674.1	1377	48	0.805	phosphoribulokinase [Source:NCBI gene (formerly Entrezgene);Acc:840098]
AT1G33140	CL.19610	CL.19610.1	1055	29	0.88	Ribosomal protein L6 family [Source:NCBI gene (formerly Entrezgene);Acc:840211]
AT1G33140	CL.19610	CL.19610.1	990	29	0.81	Ribosomal protein L6 family [Source:NCBI gene (formerly Entrezgene);Acc:840211]
AT1G33140	evm.model.group4.1250	evm.model.group4.1250	604	37	0.835	Ribosomal protein L6 family [Source:NCBI gene (formerly Entrezgene);Acc:840211]
AT1G48130	CL.31002	CL.31002.1	961	36	0.87	1-cysteine peroxiredoxin 1 [Source:NCBI gene (formerly Entrezgene);Acc:841231]
AT1G50650	CL.3901	CL.3901.1	885	65	0.83	Stigma-specific Stig1 family protein [Source:NCBI gene (formerly Entrezgene);Acc:841487]
AT1G51200	CL.11667	CL.11667.1	1604	78	0.845	A20/AN1-like zinc finger family protein [Source:NCBI gene (formerly Entrezgene);Acc:841543]
AT1G51410	CL.3685	CL.3685.1	1820	24	0.955	NAD(P)-binding Rossmann-fold superfamily protein [Source:NCBI gene (formerly Entrezgene);Acc:841566]
AT1G54290	CL.33425	CL.33425.1	694	42	0.93	Translation initiation factor SUI1 family protein [Source:NCBI gene (formerly Entrezgene);Acc:841870]
AT1G54290	evm.model.utg2360_2326162_2337252__.1	evm.model.utg2360_2326162_2337252__.1	390	25	0.86	Translation initiation factor SUI1 family protein [Source:NCBI gene (formerly Entrezgene);Acc:841870]
AT1G66240	CL.7880	CL.7880.1	707	34	0.825	homolog of anti-oxidant 1 [Source:NCBI gene (formerly Entrezgene);Acc:842940]
AT1G67090	CL.3690	CL.3690.17	759	26	0.805	ribulose bisphosphate carboxylase small chain 1A [Source:NCBI gene (formerly Entrezgene);Acc:843029]
AT1G67090	CL.28959	CL.28959.4	651	97	0.9	ribulose bisphosphate carboxylase small chain 1A [Source:NCBI gene (formerly Entrezgene);Acc:843029]
AT1G67090	CL.28959	CL.28959.1	676	694	0.825	ribulose bisphosphate carboxylase small chain 1A [Source:NCBI gene (formerly Entrezgene);Acc:843029]
AT1G67090	CL.3690	CL.3690.20	658	26	0.91	ribulose bisphosphate carboxylase small chain 1A [Source:NCBI gene (formerly Entrezgene);Acc:843029]
AT1G67090	CL.3690	CL.3690.17	904	25	0.86	ribulose bisphosphate carboxylase small chain 1A [Source:NCBI gene (formerly Entrezgene);Acc:843029]
AT1G67090	CL.3690	CL.3690.17	756	26	0.905	ribulose bisphosphate carboxylase small chain 1A [Source:NCBI gene (formerly Entrezgene);Acc:843029]
AT1G67090	CL.3690	CL.3690.13	802	28	0.855	ribulose bisphosphate carboxylase small chain 1A [Source:NCBI gene (formerly Entrezgene);Acc:843029]
AT1G67090	CL.3690	CL.3690.20	797	43	0.86	ribulose bisphosphate carboxylase small chain 1A [Source:NCBI gene (formerly Entrezgene);Acc:843029]
AT1G67090	evm.model.group1.2892	evm.model.group1.2892	417	35	0.88	ribulose bisphosphate carboxylase small chain 1A [Source:NCBI gene (formerly Entrezgene);Acc:843029]
AT1G67090	CL.3690	CL.3690.20	540	21	0.82	ribulose bisphosphate carboxylase small chain 1A [Source:NCBI gene (formerly Entrezgene);Acc:843029]
AT1G67090	CL.28934	CL.28934.2	953	184	0.875	ribulose bisphosphate carboxylase small chain 1A [Source:NCBI gene (formerly Entrezgene);Acc:843029]
AT1G67090	CL.3690	CL.3690.22	467	68	0.865	ribulose bisphosphate carboxylase small chain 1A [Source:NCBI gene (formerly Entrezgene);Acc:843029]
AT1G67090	CL.3690	CL.3690.20	653	26	0.935	ribulose bisphosphate carboxylase small chain 1A [Source:NCBI gene (formerly Entrezgene);Acc:843029]
AT1G67090	CL.3690	CL.3690.13	800	28	0.84	ribulose bisphosphate carboxylase small chain 1A [Source:NCBI gene (formerly Entrezgene);Acc:843029]
AT1G67090	CL.3690	CL.3690.20	757	38	0.81	ribulose bisphosphate carboxylase small chain 1A [Source:NCBI gene (formerly Entrezgene);Acc:843029]
AT1G67090	CL.3690	CL.3690.22	592	111	0.81	ribulose bisphosphate carboxylase small chain 1A [Source:NCBI gene (formerly Entrezgene);Acc:843029]
AT1G67090	evm.model.group7.1887	evm.model.group7.1887	555	53	0.915	ribulose bisphosphate carboxylase small chain 1A [Source:NCBI gene (formerly Entrezgene);Acc:843029]
AT1G67730	CL.23468	CL.23468.1	1216	31	0.845	beta-ketoacyl reductase 1 [Source:NCBI gene (formerly Entrezgene);Acc:843098]
AT1G67830	CL.4104	CL.4104.1	2525	32	0.885	alpha-fucosidase 1 [Source:NCBI gene (formerly Entrezgene);Acc:843109]
AT1G70410	CL.17316	CL.17316.1	1553	60	0.86	beta carbonic anhydrase 4 [Source:NCBI gene (formerly Entrezgene);Acc:843377]
AT1G71695	CL.27285	CL.27285.1	820	32	0.94	Peroxidase superfamily protein [Source:NCBI gene (formerly Entrezgene);Acc:843498]
AT1G71695	CL.27285	CL.27285.1	940	44	0.965	Peroxidase superfamily protein [Source:NCBI gene (formerly Entrezgene);Acc:843498]
AT1G71695	CL.27285	CL.27285.1	921	39	0.855	Peroxidase superfamily protein [Source:NCBI gene (formerly Entrezgene);Acc:843498]
AT1G75040	CL.9877	CL.9877.1	849	27	0.96	pathosis-related protein 5 [Source:NCBI gene (formerly Entrezgene);Acc:843842]
AT1G75280	CL.20351	CL.20351.1	1654	35	0.805	NmrA-like negative transcriptional regulator family protein [Source:NCBI gene (formerly Entrezgene);Acc:843865]
AT1G75950	CL.29473	CL.29473.3	964	42	0.82	S phase kinase-associated protein 1 [Source:NCBI gene (formerly Entrezgene);Acc:843928]
AT1G76100	CL.3570	CL.3570.1	713	98	0.84	plastocyanin 1 [Source:NCBI gene (formerly Entrezgene);Acc:843942]
AT1G79040	evm.model.group9.178	evm.model.group9.178	606	70	0.9	photosystem II subunit R [Source:NCBI gene (formerly Entrezgene);Acc:844245]
AT1G79040	evm.model.group9.178	evm.model.group9.178	714	105	0.84	photosystem II subunit R [Source:NCBI gene (formerly Entrezgene);Acc:844245]
AT1G79040	CL.26093	CL.26093.1	458	32	0.815	photosystem II subunit R [Source:NCBI gene (formerly Entrezgene);Acc:844245]
AT1G79040	evm.model.group6.1707	evm.model.group6.1707	533	36	0.92	photosystem II subunit R [Source:NCBI gene (formerly Entrezgene);Acc:844245]
AT1G79930	evm.model.group8.442	evm.model.group8.442	2957	21	0.805	heat shock protein 91 [Source:NCBI gene (formerly Entrezgene);Acc:844333]
AT1G79930	CL.29654	CL.29654.1	3736	26	0.855	heat shock protein 91 [Source:NCBI gene (formerly Entrezgene);Acc:844333]
AT1G80230	CL.19380	CL.19380.1	621	28	0.825	Rubredoxin-like superfamily protein [Source:NCBI gene (formerly Entrezgene);Acc:844363]
AT1G80230	CL.19380	CL.19380.1	795	31	0.885	Rubredoxin-like superfamily protein [Source:NCBI gene (formerly Entrezgene);Acc:844363]
AT2G05100	evm.model.group10.379	evm.model.group10.379	659	95	0.86	photosystem II light harvesting complex protein 2.1 [Source:NCBI gene (formerly Entrezgene);Acc:815058]
AT2G05100	CL.5034	CL.5034.3	1009	437	0.915	photosystem II light harvesting complex protein 2.1 [Source:NCBI gene (formerly Entrezgene);Acc:815058]
AT2G05100	evm.model.group10.379	evm.model.group10.379	895	375	0.94	photosystem II light harvesting complex protein 2.1 [Source:NCBI gene (formerly Entrezgene);Acc:815058]
AT2G05100	evm.model.group10.379	evm.model.group10.379	370	24	0.91	photosystem II light harvesting complex protein 2.1 [Source:NCBI gene (formerly Entrezgene);Acc:815058]
AT2G05100	CL.5045	CL.5045.1	970	34	0.885	photosystem II light harvesting complex protein 2.1 [Source:NCBI gene (formerly Entrezgene);Acc:815058]
AT2G05760	CL.18822	CL.18822.1	2494	34	0.855	Xanthine/uracil permease family protein [Source:NCBI gene (formerly Entrezgene);Acc:815127]
AT2G05760	CL.18822	CL.18822.1	2739	78	0.875	Xanthine/uracil permease family protein [Source:NCBI gene (formerly Entrezgene);Acc:815127]
AT2G09990	CL.34363	CL.34363.1	629	28	0.92	Ribosomal protein S5 domain 2-like superfamily protein [Source:NCBI gene (formerly Entrezgene);Acc:815456]
AT2G13360	CL.19237	CL.19237.1	1579	36	0.88	alanine:glyoxylate aminotransferase [Source:NCBI gene (formerly Entrezgene);Acc:815822]
AT2G13360	CL.19237	CL.19237.1	1856	86	0.88	alanine:glyoxylate aminotransferase [Source:NCBI gene (formerly Entrezgene);Acc:815822]
AT2G14080	CL.33437	CL.33437.6	1562	21	0.915	Disease resistance protein (TIR-NBS-LRR class) family [Source:NCBI gene (formerly Entrezgene);Acc:815893]
AT2G14080	CL.33437	CL.33437.6	1712	37	0.965	Disease resistance protein (TIR-NBS-LRR class) family [Source:NCBI gene (formerly Entrezgene);Acc:815893]
AT2G14080	CL.33437	CL.33437.6	1614	28	0.92	Disease resistance protein (TIR-NBS-LRR class) family [Source:NCBI gene (formerly Entrezgene);Acc:815893]
AT2G14080	CL.33437	CL.33437.6	1730	37	0.935	Disease resistance protein (TIR-NBS-LRR class) family [Source:NCBI gene (formerly Entrezgene);Acc:815893]
AT2G14080	CL.33437	CL.33437.6	1718	37	0.885	Disease resistance protein (TIR-NBS-LRR class) family [Source:NCBI gene (formerly Entrezgene);Acc:815893]
AT2G14080	CL.33437	CL.33437.6	1709	37	0.94	Disease resistance protein (TIR-NBS-LRR class) family [Source:NCBI gene (formerly Entrezgene);Acc:815893]
AT2G14080	CL.33437	CL.33437.6	1727	37	0.82	Disease resistance protein (TIR-NBS-LRR class) family [Source:NCBI gene (formerly Entrezgene);Acc:815893]
AT2G18150	CL.1939	CL.1939.2	1878	23	0.835	Peroxidase superfamily protein [Source:NCBI gene (formerly Entrezgene);Acc:816328]
AT2G20420	CL.25296	CL.25296.4	1024	34	0.84	ATP citrate lyase (ACL) family protein [Source:NCBI gene (formerly Entrezgene);Acc:816561]
AT2G20562	CL.17418	CL.17418.1	1023	30	0.825	taximin [Source:NCBI gene (formerly Entrezgene);Acc:5007888]
AT2G20820	CL.19855	CL.19855.1	879	36	0.875	NA
AT2G21130	CL.32367	CL.32367.1	249	36	0.815	Cyclophilin-like peptidyl-prolyl cis-trans isomerase family protein [Source:NCBI gene (formerly Entrezgene);Acc:816648]
AT2G21660	CL.11266	CL.11266.1	138	28	0.81	cold, circadian rhythm, and rna binding 2 [Source:NCBI gene (formerly Entrezgene);Acc:816705]
AT2G21660	CL.11266	CL.11266.1	1184	288	0.88	cold, circadian rhythm, and rna binding 2 [Source:NCBI gene (formerly Entrezgene);Acc:816705]
AT2G21660	CL.14581	CL.14581.1	1172	82	0.83	cold, circadian rhythm, and rna binding 2 [Source:NCBI gene (formerly Entrezgene);Acc:816705]
AT2G23090	CL.33449	CL.33449.2	1352	22	0.875	Uncharacterized protein family SERF [Source:NCBI gene (formerly Entrezgene);Acc:816839]
AT2G26770	evm.model.group1.3075	evm.model.group1.3075	2010	24	0.86	plectin-like protein [Source:NCBI gene (formerly Entrezgene);Acc:817218]
AT2G28190	CL.33951	CL.33951.3	498	37	0.81	copper/zinc superoxide dismutase 2 [Source:NCBI gene (formerly Entrezgene);Acc:817365]
AT2G30490	CL.23288	CL.23288.1	1872	37	0.855	cinnamate-4-hydroxylase [Source:NCBI gene (formerly Entrezgene);Acc:817599]
AT2G30490	CL.23293	CL.23293.1	2219	92	0.86	cinnamate-4-hydroxylase [Source:NCBI gene (formerly Entrezgene);Acc:817599]
AT2G30490	CL.23288	CL.23288.1	1875	37	0.81	cinnamate-4-hydroxylase [Source:NCBI gene (formerly Entrezgene);Acc:817599]
AT2G30860	evm.model.group12.133	evm.model.group12.133	597	24	0.87	glutathione S-transferase PHI 9 [Source:NCBI gene (formerly Entrezgene);Acc:817636]
AT2G30950	CL.25665	CL.25665.1	2833	21	0.87	FtsH extracellular protease family [Source:NCBI gene (formerly Entrezgene);Acc:817646]
AT2G31400	CL.32750	CL.32750.1	4724	28	0.93	s uncoupled 1 [Source:NCBI gene (formerly Entrezgene);Acc:817698]
AT2G32720	CL.6966	CL.6966.1	1013	34	0.835	cytochrome B5 [Source:NCBI gene (formerly Entrezgene);Acc:817832]
AT2G33150	CL.6799	CL.6799.4	1932	25	0.945	peroxisomal 3-ketoacyl-CoA thiolase 3 [Source:NCBI gene (formerly Entrezgene);Acc:817876]
AT2G33150	CL.6799	CL.6799.3	2014	23	0.85	peroxisomal 3-ketoacyl-CoA thiolase 3 [Source:NCBI gene (formerly Entrezgene);Acc:817876]
AT2G33150	CL.6799	CL.6799.3	1907	24	0.865	peroxisomal 3-ketoacyl-CoA thiolase 3 [Source:NCBI gene (formerly Entrezgene);Acc:817876]
AT2G33370	CL.25194	CL.25194.1	641	105	0.805	Ribosomal protein L14p/L23e family protein [Source:NCBI gene (formerly Entrezgene);Acc:817900]
AT2G35660	CL.2978	CL.2978.2	2072	34	0.865	FAD/NAD(P)-binding oxidoreductase family protein [Source:NCBI gene (formerly Entrezgene);Acc:818135]
AT2G35660	CL.2978	CL.2978.1	1954	26	0.815	FAD/NAD(P)-binding oxidoreductase family protein [Source:NCBI gene (formerly Entrezgene);Acc:818135]
AT2G36170	CL.3565	CL.3565.1	1137	32	0.81	60S ribosomal protein L40-1 [Source:NCBI gene (formerly Entrezgene);Acc:818189]
AT2G37040	CL.33681	CL.33681.1	2467	90	0.825	PHE ammonia lyase 1 [Source:NCBI gene (formerly Entrezgene);Acc:818280]
AT2G37270	evm.model.group2.1000	evm.model.group2.1000	588	25	0.875	ribosomal protein 5B [Source:NCBI gene (formerly Entrezgene);Acc:818304]
AT2G37270	evm.model.group2.1000	evm.model.group2.1000	510	22	0.925	ribosomal protein 5B [Source:NCBI gene (formerly Entrezgene);Acc:818304]
AT2G38905	CL.28820	CL.28820.1	763	30	0.875	Low temperature and salt responsive protein family [Source:NCBI gene (formerly Entrezgene);Acc:818475]
AT2G39050	CL.21236	CL.21236.1	932	24	0.845	hydroxyproline-rich glycoprotein family protein [Source:NCBI gene (formerly Entrezgene);Acc:818491]
AT2G39770	CL.13331	CL.13331.2	2330	23	0.845	Glucose-1-phosphate adenylyltransferase family protein [Source:NCBI gene (formerly Entrezgene);Acc:818562]
AT2G40590	CL.17977	CL.17977.1	680	91	0.87	Ribosomal protein S26e family protein [Source:NCBI gene (formerly Entrezgene);Acc:818654]
AT2G42740	CL.18273	CL.18273.1	858	50	0.82	ribosomal protein large subunit 16A [Source:NCBI gene (formerly Entrezgene);Acc:818874]
AT2G43460	CL.24111	CL.24111.1	292	32	0.995	Ribosomal L38e protein family [Source:NCBI gene (formerly Entrezgene);Acc:818947]
AT2G43460	CL.24111	CL.24111.1	423	78	0.865	Ribosomal L38e protein family [Source:NCBI gene (formerly Entrezgene);Acc:818947]
AT2G43970	CL.34043	CL.34043.1	2262	26	0.82	RNA-binding protein [Source:NCBI gene (formerly Entrezgene);Acc:819002]
AT2G45740	CL.2546	CL.2546.1	1533	24	0.835	peroxin 11D [Source:NCBI gene (formerly Entrezgene);Acc:819182]
AT2G46210	CL.14105	CL.14105.1	1437	23	0.835	Fatty acid/sphingolipid desaturase [Source:NCBI gene (formerly Entrezgene);Acc:819228]
AT2G46210	CL.14105	CL.14105.3	1644	126	0.865	Fatty acid/sphingolipid desaturase [Source:NCBI gene (formerly Entrezgene);Acc:819228]
AT2G46210	CL.14105	CL.14105.3	1682	135	0.945	Fatty acid/sphingolipid desaturase [Source:NCBI gene (formerly Entrezgene);Acc:819228]
AT2G46210	CL.14105	CL.14105.1	1602	38	0.855	Fatty acid/sphingolipid desaturase [Source:NCBI gene (formerly Entrezgene);Acc:819228]
AT2G46210	CL.14105	CL.14105.3	1517	87	0.885	Fatty acid/sphingolipid desaturase [Source:NCBI gene (formerly Entrezgene);Acc:819228]
AT2G46210	CL.14105	CL.14105.3	1264	31	0.9	Fatty acid/sphingolipid desaturase [Source:NCBI gene (formerly Entrezgene);Acc:819228]
AT2G46210	CL.14105	CL.14105.3	1926	45	0.92	Fatty acid/sphingolipid desaturase [Source:NCBI gene (formerly Entrezgene);Acc:819228]
AT2G46210	CL.14105	CL.14105.3	1796	156	0.925	Fatty acid/sphingolipid desaturase [Source:NCBI gene (formerly Entrezgene);Acc:819228]
AT2G46210	CL.14105	CL.14105.3	1709	141	0.915	Fatty acid/sphingolipid desaturase [Source:NCBI gene (formerly Entrezgene);Acc:819228]
AT2G46210	CL.14105	CL.14105.1	1617	38	0.89	Fatty acid/sphingolipid desaturase [Source:NCBI gene (formerly Entrezgene);Acc:819228]
AT2G46210	CL.14105	CL.14105.3	1379	46	0.86	Fatty acid/sphingolipid desaturase [Source:NCBI gene (formerly Entrezgene);Acc:819228]
AT2G47110	CL.32973	CL.32973.1	94	62	0.815	ubiquitin 6 [Source:NCBI gene (formerly Entrezgene);Acc:819323]
AT2G47110	CL.32973	CL.32973.1	93	62	0.84	ubiquitin 6 [Source:NCBI gene (formerly Entrezgene);Acc:819323]
AT2G47110	CL.32973	CL.32973.1	250	113	0.975	ubiquitin 6 [Source:NCBI gene (formerly Entrezgene);Acc:819323]
AT2G47110	CL.32973	CL.32973.1	505	333	0.805	ubiquitin 6 [Source:NCBI gene (formerly Entrezgene);Acc:819323]
AT2G47110	CL.32973	CL.32973.1	253	113	0.965	ubiquitin 6 [Source:NCBI gene (formerly Entrezgene);Acc:819323]
AT2G47110	CL.32973	CL.32973.1	178	84	0.965	ubiquitin 6 [Source:NCBI gene (formerly Entrezgene);Acc:819323]
AT2G47730	CL.2516	CL.2516.1	1272	24	0.84	glutathione S-transferase phi 8 [Source:NCBI gene (formerly Entrezgene);Acc:819386]
AT2G47730	evm.model.group1.2147	evm.model.group1.2147	948	33	0.895	glutathione S-transferase phi 8 [Source:NCBI gene (formerly Entrezgene);Acc:819386]
AT2G47730	CL.2516	CL.2516.2	1081	31	0.91	glutathione S-transferase phi 8 [Source:NCBI gene (formerly Entrezgene);Acc:819386]
AT3G01390	evm.model.group9.194	evm.model.group9.194	292	36	0.825	vacuolar membrane ATPase 10 [Source:NCBI gene (formerly Entrezgene);Acc:821130]
AT3G02080	CL.4520	CL.4520.1	761	33	0.81	Ribosomal protein S19e family protein [Source:NCBI gene (formerly Entrezgene);Acc:821120]
AT3G02080	CL.4520	CL.4520.1	1326	89	0.86	Ribosomal protein S19e family protein [Source:NCBI gene (formerly Entrezgene);Acc:821120]
AT3G02080	CL.4520	CL.4520.1	1004	59	0.825	Ribosomal protein S19e family protein [Source:NCBI gene (formerly Entrezgene);Acc:821120]
AT3G05020	evm.model.group2.2167	evm.model.group2.2167	857	45	0.82	acyl carrier protein 1 [Source:NCBI gene (formerly Entrezgene);Acc:819664]
AT3G05890	CL.12081	CL.12081.1	1044	45	0.87	Low temperature and salt responsive protein family [Source:NCBI gene (formerly Entrezgene);Acc:819758]
AT3G06680	CL.21914	CL.21914.1	396	38	0.93	Ribosomal L29e protein family [Source:NCBI gene (formerly Entrezgene);Acc:819853]
AT3G07110	CL.26206	CL.26206.2	753	24	0.905	Ribosomal protein L13 family protein [Source:NCBI gene (formerly Entrezgene);Acc:819897]
AT3G07230	CL.7509	CL.7509.1	407	26	0.85	wound-responsive protein-like protein [Source:NCBI gene (formerly Entrezgene);Acc:819912]
AT3G08900	CL.7950	CL.7950.1	1673	35	0.81	reversibly glycosylated polypeptide 3 [Source:NCBI gene (formerly Entrezgene);Acc:820039]
AT3G09630	CL.25652	CL.25652.1	1561	26	0.94	Ribosomal protein L4/L1 family [Source:NCBI gene (formerly Entrezgene);Acc:820120]
AT3G09630	CL.25652	CL.25652.1	1604	27	0.95	Ribosomal protein L4/L1 family [Source:NCBI gene (formerly Entrezgene);Acc:820120]
AT3G09630	CL.25652	CL.25652.1	1831	34	0.815	Ribosomal protein L4/L1 family [Source:NCBI gene (formerly Entrezgene);Acc:820120]
AT3G09630	CL.25652	CL.25652.1	1581	26	0.905	Ribosomal protein L4/L1 family [Source:NCBI gene (formerly Entrezgene);Acc:820120]
AT3G09630	CL.25652	CL.25652.1	1632	30	0.925	Ribosomal protein L4/L1 family [Source:NCBI gene (formerly Entrezgene);Acc:820120]
AT3G09630	CL.25652	CL.25652.1	1583	26	0.835	Ribosomal protein L4/L1 family [Source:NCBI gene (formerly Entrezgene);Acc:820120]
AT3G10570	CL.28917	CL.28917.1	1761	52	0.845	cytochrome P450, family 77, subfamily A, polypeptide 6 [Source:NCBI gene (formerly Entrezgene);Acc:820222]
AT3G11510	CL.33843	CL.33843.1	629	46	0.83	Ribosomal protein S11 family protein [Source:NCBI gene (formerly Entrezgene);Acc:820324]
AT3G12390	CL.4268	CL.4268.1	849	23	0.915	Nascent polypeptide-associated complex (NAC), alpha subunit family protein [Source:NCBI gene (formerly Entrezgene);Acc:820418]
AT3G12390	evm.model.group1.3236	evm.model.group1.3236	693	22	0.925	Nascent polypeptide-associated complex (NAC), alpha subunit family protein [Source:NCBI gene (formerly Entrezgene);Acc:820418]
AT3G12500	CL.33350	CL.33350.1	1552	25	0.935	basic chitinase [Source:NCBI gene (formerly Entrezgene);Acc:820429]
AT3G12500	evm.model.utg2157_1174894_1545155__.8	evm.model.utg2157_1174894_1545155__.8	1157	25	0.975	basic chitinase [Source:NCBI gene (formerly Entrezgene);Acc:820429]
AT3G13920	evm.model.group7.1783	evm.model.group7.1783	1944	33	0.81	eukaryotic translation initiation factor 4A1 [Source:NCBI gene (formerly Entrezgene);Acc:820605]
AT3G13920	evm.model.group7.1783	evm.model.group7.1783	2069	46	0.905	eukaryotic translation initiation factor 4A1 [Source:NCBI gene (formerly Entrezgene);Acc:820605]
AT3G14360	CL.25802	CL.25802.3	1879	38	0.83	alpha/beta-Hydrolases superfamily protein [Source:NCBI gene (formerly Entrezgene);Acc:820657]
AT3G15020	CL.18665	CL.18665.1	1605	21	0.82	Lactate/malate dehydrogenase family protein [Source:NCBI gene (formerly Entrezgene);Acc:820731]
AT3G16640	CL.22857	CL.22857.1	372	23	0.845	translationally controlled tumor protein [Source:NCBI gene (formerly Entrezgene);Acc:820916]
AT3G16640	CL.22857	CL.22857.1	762	77	0.82	translationally controlled tumor protein [Source:NCBI gene (formerly Entrezgene);Acc:820916]
AT3G18740	CL.18508	CL.18508.4	1157	24	0.965	Ribosomal protein L7Ae/L30e/S12e/Gadd45 family protein [Source:NCBI gene (formerly Entrezgene);Acc:821405]
AT3G18740	CL.18508	CL.18508.2	782	26	0.99	Ribosomal protein L7Ae/L30e/S12e/Gadd45 family protein [Source:NCBI gene (formerly Entrezgene);Acc:821405]
AT3G18740	CL.18508	CL.18508.1	1137	22	0.96	Ribosomal protein L7Ae/L30e/S12e/Gadd45 family protein [Source:NCBI gene (formerly Entrezgene);Acc:821405]
AT3G18740	CL.18508	CL.18508.1	1121	25	0.965	Ribosomal protein L7Ae/L30e/S12e/Gadd45 family protein [Source:NCBI gene (formerly Entrezgene);Acc:821405]
AT3G22370	evm.model.group8.826	evm.model.group8.826	1424	74	0.805	alternative oxidase 1A [Source:NCBI gene (formerly Entrezgene);Acc:821806]
AT3G43810	CL.5691	CL.5691.1	1071	33	0.865	calmodulin 7 [Source:NCBI gene (formerly Entrezgene);Acc:823492]
AT3G43810	evm.model.group10.858	evm.model.group10.858	736	28	0.85	calmodulin 7 [Source:NCBI gene (formerly Entrezgene);Acc:823492]
AT3G43810	CL.5691	CL.5691.1	976	26	0.9	calmodulin 7 [Source:NCBI gene (formerly Entrezgene);Acc:823492]
AT3G44010	CL.303	CL.303.1	433	109	0.815	Ribosomal protein S14p/S29e family protein [Source:NCBI gene (formerly Entrezgene);Acc:823518]
AT3G44010	CL.303	CL.303.1	179	62	0.895	Ribosomal protein S14p/S29e family protein [Source:NCBI gene (formerly Entrezgene);Acc:823518]
AT3G45190	CL.30062	CL.30062.1	4386	24	0.81	SIT4 phosphatase-associated family protein [Source:NCBI gene (formerly Entrezgene);Acc:823655]
AT3G46550	CL.6986	CL.6986.1	1677	22	0.825	Fasciclin-like arabinogalactan family protein [Source:NCBI gene (formerly Entrezgene);Acc:823808]
AT3G48340	CL.11136	CL.11136.1	2520	22	0.92	Cysteine proteinases superfamily protein [Source:NCBI gene (formerly Entrezgene);Acc:823992]
AT3G51030	evm.model.group6.1050	evm.model.group6.1050	1452	40	0.845	thioredoxin H-type 1 [Source:NCBI gene (formerly Entrezgene);Acc:824267]
AT3G53420	CL.5159	CL.5159.1	2378	49	0.9	plasma membrane intrinsic protein 2A [Source:NCBI gene (formerly Entrezgene);Acc:824510]
AT3G53730	CL.27660	CL.27660.1	624	58	0.87	Histone superfamily protein [Source:NCBI gene (formerly Entrezgene);Acc:824540]
AT3G54000	CL.20536	CL.20536.1	1431	32	0.875	TIP41-like protein [Source:NCBI gene (formerly Entrezgene);Acc:824567]
AT3G55100	CL.22730	CL.22730.2	2602	21	0.845	ABC-2 type transporter family protein [Source:NCBI gene (formerly Entrezgene);Acc:824676]
AT3G55100	CL.22730	CL.22730.2	2866	39	0.815	ABC-2 type transporter family protein [Source:NCBI gene (formerly Entrezgene);Acc:824676]
AT3G55280	evm.model.group3.2181	evm.model.group3.2181	312	21	0.885	ribosomal protein L23AB [Source:NCBI gene (formerly Entrezgene);Acc:824694]
AT3G55280	evm.model.group3.2181	evm.model.group3.2181	496	33	0.92	ribosomal protein L23AB [Source:NCBI gene (formerly Entrezgene);Acc:824694]
AT3G55280	CL.16813	CL.16813.1	439	21	0.87	ribosomal protein L23AB [Source:NCBI gene (formerly Entrezgene);Acc:824694]
AT3G55970	CL.32448	CL.32448.1	1428	28	0.86	jasmonate-regulated 21 [Source:NCBI gene (formerly Entrezgene);Acc:824763]
AT3G56500	CL.12024	CL.12024.2	1603	61	0.815	serine-rich protein-like protein [Source:NCBI gene (formerly Entrezgene);Acc:824817]
AT3G56500	CL.12024	CL.12024.2	1217	26	0.9	serine-rich protein-like protein [Source:NCBI gene (formerly Entrezgene);Acc:824817]
AT3G57490	CL.18147	CL.18147.1	653	22	0.865	Ribosomal protein S5 family protein [Source:NCBI gene (formerly Entrezgene);Acc:824916]
AT3G57490	CL.18147	CL.18147.1	754	27	0.95	Ribosomal protein S5 family protein [Source:NCBI gene (formerly Entrezgene);Acc:824916]
AT3G58610	CL.6978	CL.6978.1	792	28	0.945	ketol-acid reductoisomerase [Source:NCBI gene (formerly Entrezgene);Acc:825030]
AT3G58610	CL.6978	CL.6978.1	882	31	0.84	ketol-acid reductoisomerase [Source:NCBI gene (formerly Entrezgene);Acc:825030]
AT3G62290	CL.28173	CL.28173.1	1128	30	0.945	ADP-ribosylation factor A1E [Source:NCBI gene (formerly Entrezgene);Acc:825402]
AT4G01070	CL.8736	CL.8736.2	2302	29	0.93	UDP-Glycosyltransferase superfamily protein [Source:NCBI gene (formerly Entrezgene);Acc:827912]
AT4G01070	CL.9439	CL.9439.1	2119	25	0.905	UDP-Glycosyltransferase superfamily protein [Source:NCBI gene (formerly Entrezgene);Acc:827912]
AT4G01150	CL.27564	CL.27564.7	964	25	0.9	CURVATURE THYLAKOID 1A-like protein [Source:NCBI gene (formerly Entrezgene);Acc:828181]
AT4G01150	CL.27579	CL.27579.1	1084	25	0.905	CURVATURE THYLAKOID 1A-like protein [Source:NCBI gene (formerly Entrezgene);Acc:828181]
AT4G01290	CL.17335	CL.17335.1	7662	24	0.885	chorismate synthase [Source:NCBI gene (formerly Entrezgene);Acc:828103]
AT4G01610	CL.7389	CL.7389.1	1716	34	0.83	Cysteine proteinases superfamily protein [Source:NCBI gene (formerly Entrezgene);Acc:826792]
AT4G02230	evm.model.group4.998	evm.model.group4.998	408	44	0.81	Ribosomal protein L19e family protein [Source:NCBI gene (formerly Entrezgene);Acc:828099]
AT4G02610	CL.15697	CL.15697.1	1409	28	0.935	Aldolase-type TIM barrel family protein [Source:NCBI gene (formerly Entrezgene);Acc:828226]
AT4G02610	CL.15697	CL.15697.1	1464	30	0.815	Aldolase-type TIM barrel family protein [Source:NCBI gene (formerly Entrezgene);Acc:828226]
AT4G02610	CL.15697	CL.15697.1	1560	30	0.98	Aldolase-type TIM barrel family protein [Source:NCBI gene (formerly Entrezgene);Acc:828226]
AT4G02610	CL.15697	CL.15697.1	1562	30	0.98	Aldolase-type TIM barrel family protein [Source:NCBI gene (formerly Entrezgene);Acc:828226]
AT4G02610	CL.15697	CL.15697.1	1581	30	0.865	Aldolase-type TIM barrel family protein [Source:NCBI gene (formerly Entrezgene);Acc:828226]
AT4G05320	CL.33934	CL.33934.1	1362	318	0.87	polyubiquitin 10 [Source:NCBI gene (formerly Entrezgene);Acc:825880]
AT4G05320	CL.33934	CL.33934.1	1363	318	0.945	polyubiquitin 10 [Source:NCBI gene (formerly Entrezgene);Acc:825880]
AT4G08770	CL.27976	CL.27976.1	1880	55	0.815	Peroxidase superfamily protein [Source:NCBI gene (formerly Entrezgene);Acc:826447]
AT4G08770	CL.27970	CL.27970.2	1372	366	0.825	Peroxidase superfamily protein [Source:NCBI gene (formerly Entrezgene);Acc:826447]
AT4G09800	CL.27495	CL.27495.1	608	38	0.85	S18 ribosomal protein [Source:NCBI gene (formerly Entrezgene);Acc:826569]
AT4G10750	CL.20565	CL.20565.1	1827	39	0.82	Phosphoenolpyruvate carboxylase family protein [Source:NCBI gene (formerly Entrezgene);Acc:826669]
AT4G11910	CL.29760	CL.29760.1	2878	38	0.865	STAY-GREEN-like protein [Source:NCBI gene (formerly Entrezgene);Acc:826798]
AT4G14819	CL.8699	CL.8699.1	2383	24	0.855	NA
AT4G17340	evm.model.group8.1393	evm.model.group8.1393	1102	27	0.915	tonoplast intrinsic protein 2;2 [Source:NCBI gene (formerly Entrezgene);Acc:827446]
AT4G17340	evm.model.group8.1393	evm.model.group8.1393	1197	41	0.925	tonoplast intrinsic protein 2;2 [Source:NCBI gene (formerly Entrezgene);Acc:827446]
AT4G17600	CL.32569	CL.32569.1	1403	27	0.9	Chlorophyll A-B binding family protein [Source:NCBI gene (formerly Entrezgene);Acc:827479]
AT4G18100	CL.30152	CL.30152.1	684	21	0.81	Ribosomal protein L32e [Source:NCBI gene (formerly Entrezgene);Acc:827535]
AT4G21105	CL.22551	CL.22551.1	546	52	0.81	cytochrome-c oxidase/ electron carrier [Source:NCBI gene (formerly Entrezgene);Acc:827858]
AT4G22220	CL.6644	CL.6644.1	1334	40	0.815	SufE/NifU family protein [Source:NCBI gene (formerly Entrezgene);Acc:828316]
AT4G24690	CL.28360	CL.28360.1	3142	35	0.89	ubiquitin-associated (UBA)/TS-N domain-containing protein / octicosapeptide/Phox/Bemp1 (PB1) domain-containing protein [Source:NCBI gene (formerly Entrezgene);Acc:828571]
AT4G25030	CL.11464	CL.11464.2	1785	21	0.835	Serine/Threonine-kinase [Source:NCBI gene (formerly Entrezgene);Acc:828606]
AT4G25140	CL.1013	CL.1013.1	962	22	0.83	oleosin 1 [Source:NCBI gene (formerly Entrezgene);Acc:828617]
AT4G25140	CL.1013	CL.1013.1	1038	24	0.9	oleosin 1 [Source:NCBI gene (formerly Entrezgene);Acc:828617]
AT4G25835	CL.6342	CL.6342.1	2501	28	0.855	P-loop containing nucleoside triphosphate hydrolases superfamily protein [Source:NCBI gene (formerly Entrezgene);Acc:828689]
AT4G26910	CL.27492	CL.27492.1	2035	22	0.87	Dihydrolipoamide succinyltransferase [Source:NCBI gene (formerly Entrezgene);Acc:828798]
AT4G29420	CL.26883	CL.26883.1	3055	23	0.87	F-box/RNI-like superfamily protein [Source:NCBI gene (formerly Entrezgene);Acc:829063]
AT4G29420	CL.26883	CL.26883.1	2998	22	0.815	F-box/RNI-like superfamily protein [Source:NCBI gene (formerly Entrezgene);Acc:829063]
AT4G30380	CL.5086	CL.5086.1	760	22	0.82	Barwin-related endoglucanase [Source:NCBI gene (formerly Entrezgene);Acc:829161]
AT4G31985	CL.11938	CL.11938.1	426	28	0.82	Ribosomal protein L39 family protein [Source:NCBI gene (formerly Entrezgene);Acc:829329]
AT4G31985	CL.11938	CL.11938.2	455	28	0.89	Ribosomal protein L39 family protein [Source:NCBI gene (formerly Entrezgene);Acc:829329]
AT4G33110	CL.28465	CL.28465.1	1528	21	0.86	S-adenosyl-L-methionine-dependent methyltransferases superfamily protein [Source:NCBI gene (formerly Entrezgene);Acc:829448]
AT4G33510	CL.5333	CL.5333.2	1542	23	0.945	3-deoxy-d-arabino-heptulosonate 7-phosphate synthase [Source:NCBI gene (formerly Entrezgene);Acc:829489]
AT4G33510	CL.26528	CL.26528.1	2382	27	0.84	3-deoxy-d-arabino-heptulosonate 7-phosphate synthase [Source:NCBI gene (formerly Entrezgene);Acc:829489]
AT4G33510	CL.5333	CL.5333.2	1868	27	0.885	3-deoxy-d-arabino-heptulosonate 7-phosphate synthase [Source:NCBI gene (formerly Entrezgene);Acc:829489]
AT4G34190	evm.model.group4.373	evm.model.group4.373	541	21	0.895	stress enhanced protein 1 [Source:NCBI gene (formerly Entrezgene);Acc:829567]
AT4G34190	evm.model.group4.373	evm.model.group4.373	597	24	0.925	stress enhanced protein 1 [Source:NCBI gene (formerly Entrezgene);Acc:829567]
AT4G36430	evm.model.group3.2136	evm.model.group3.2136	647	28	0.92	Peroxidase superfamily protein [Source:NCBI gene (formerly Entrezgene);Acc:829795]
AT4G38510	CL.12951	CL.12951.1	1979	50	0.81	ATPase, V1 complex, subunit B protein [Source:NCBI gene (formerly Entrezgene);Acc:830008]
AT4G40030	evm.model.group10.1360	evm.model.group10.1360	311	24	0.935	Histone superfamily protein [Source:NCBI gene (formerly Entrezgene);Acc:830164]
AT5G01750	CL.28634	CL.28634.2	1806	21	0.815	LURP-one-like protein (DUF567) [Source:NCBI gene (formerly Entrezgene);Acc:831684]
AT5G02540	CL.10569	CL.10569.1	1239	21	0.85	NAD(P)-binding Rossmann-fold superfamily protein [Source:NCBI gene (formerly Entrezgene);Acc:831913]
AT5G03240	CL.23854	CL.23854.1	1318	69	0.875	polyubiquitin 3 [Source:NCBI gene (formerly Entrezgene);Acc:831899]
AT5G03340	CL.32543	CL.32543.1	2570	26	0.805	ATPase, AAA-type, CDC48 protein [Source:NCBI gene (formerly Entrezgene);Acc:831870]
AT5G03340	CL.32543	CL.32543.1	2556	24	0.825	ATPase, AAA-type, CDC48 protein [Source:NCBI gene (formerly Entrezgene);Acc:831870]
AT5G03760	CL.7613	CL.7613.1	4255	24	0.92	Nucleotide-diphospho-sugar transferases superfamily protein [Source:NCBI gene (formerly Entrezgene);Acc:831734]
AT5G04630	CL.13300	CL.13300.1	2356	74	0.89	cytochrome P450, family 77, subfamily A, polypeptide 9 [Source:NCBI gene (formerly Entrezgene);Acc:830340]
AT5G04630	CL.13300	CL.13300.1	2464	78	0.85	cytochrome P450, family 77, subfamily A, polypeptide 9 [Source:NCBI gene (formerly Entrezgene);Acc:830340]
AT5G05170	CL.33196	CL.33196.1	5774	120	0.935	Cellulose synthase family protein [Source:NCBI gene (formerly Entrezgene);Acc:830399]
AT5G05170	CL.33196	CL.33196.1	5172	37	0.81	Cellulose synthase family protein [Source:NCBI gene (formerly Entrezgene);Acc:830399]
AT5G05370	CL.30892	CL.30892.2	788	22	0.81	Cytochrome b-c1 complex, subunit 8 protein [Source:NCBI gene (formerly Entrezgene);Acc:830419]
AT5G06720	evm.model.group7.901	evm.model.group7.901	917	31	0.835	peroxidase 2 [Source:NCBI gene (formerly Entrezgene);Acc:830561]
AT5G07340	evm.model.utg548_230440_521065__.14	evm.model.utg548_230440_521065__.14	2256	27	0.845	Calreticulin family protein [Source:NCBI gene (formerly Entrezgene);Acc:830625]
AT5G07990	CL.16178	CL.16178.1	1850	31	0.885	Cytochrome P450 superfamily protein [Source:NCBI gene (formerly Entrezgene);Acc:830693]
AT5G07990	CL.16178	CL.16178.1	1747	23	0.805	Cytochrome P450 superfamily protein [Source:NCBI gene (formerly Entrezgene);Acc:830693]
AT5G09650	CL.27170	CL.27170.1	1269	25	0.93	pyrophosphorylase 6 [Source:NCBI gene (formerly Entrezgene);Acc:830824]
AT5G10360	CL.17387	CL.17387.1	748	21	0.865	Ribosomal protein S6e [Source:NCBI gene (formerly Entrezgene);Acc:830900]
AT5G12190	CL.13510	CL.13510.1	745	29	0.92	RNA-binding (RRM/RBD/RNP motifs) family protein [Source:NCBI gene (formerly Entrezgene);Acc:831092]
AT5G13930	evm.model.utg550_5482437_5603980__.4	evm.model.utg550_5482437_5603980__.4	1111	46	0.84	Chalcone and stilbene synthase family protein [Source:NCBI gene (formerly Entrezgene);Acc:831241]
AT5G13930	evm.model.utg550_5482437_5603980__.6	evm.model.utg550_5482437_5603980__.6	965	21	0.895	Chalcone and stilbene synthase family protein [Source:NCBI gene (formerly Entrezgene);Acc:831241]
AT5G13930	evm.model.utg550_5482437_5603980__.6	evm.model.utg550_5482437_5603980__.6	1025	24	0.855	Chalcone and stilbene synthase family protein [Source:NCBI gene (formerly Entrezgene);Acc:831241]
AT5G15320	CL.21216	CL.21216.1	759	54	0.855	ATP synthase E chain [Source:NCBI gene (formerly Entrezgene);Acc:831384]
AT5G15320	CL.21216	CL.21216.1	817	74	0.9	ATP synthase E chain [Source:NCBI gene (formerly Entrezgene);Acc:831384]
AT5G15860	evm.model.group10.402	evm.model.group10.402	1025	21	0.865	prenylcysteine methylesterase [Source:NCBI gene (formerly Entrezgene);Acc:831443]
AT5G20190	CL.15723	CL.15723.1	1543	34	0.85	Tetratricopeptide repeat (TPR)-like superfamily protein [Source:NCBI gene (formerly Entrezgene);Acc:832142]
AT5G20190	CL.15723	CL.15723.1	1628	34	0.87	Tetratricopeptide repeat (TPR)-like superfamily protein [Source:NCBI gene (formerly Entrezgene);Acc:832142]
AT5G20650	CL.34069	CL.34069.1	684	24	0.905	copper transporter 5 [Source:NCBI gene (formerly Entrezgene);Acc:832188]
AT5G24510	CL.14123	CL.14123.3	432	21	0.83	60S acidic ribosomal protein family [Source:NCBI gene (formerly Entrezgene);Acc:832522]
AT5G24510	CL.14123	CL.14123.3	728	27	0.9	60S acidic ribosomal protein family [Source:NCBI gene (formerly Entrezgene);Acc:832522]
AT5G27700	CL.34050	CL.34050.2	303	62	0.86	Ribosomal protein S21e [Source:NCBI gene (formerly Entrezgene);Acc:832832]
AT5G27700	CL.34050	CL.34050.2	414	101	0.92	Ribosomal protein S21e [Source:NCBI gene (formerly Entrezgene);Acc:832832]
AT5G27850	evm.model.group1.2338	evm.model.group1.2338	381	29	0.87	Ribosomal protein L18e/L15 superfamily protein [Source:NCBI gene (formerly Entrezgene);Acc:832848]
AT5G36230	CL.5566	CL.5566.1	1435	26	0.83	ARM repeat superfamily protein [Source:NCBI gene (formerly Entrezgene);Acc:833620]
AT5G36290	CL.29842	CL.29842.1	523	23	0.86	Uncharacterized protein family (UPF0016) [Source:NCBI gene (formerly Entrezgene);Acc:833627]
AT5G38630	CL.31644	CL.31644.2	1170	28	0.93	cytochrome B561-1 [Source:NCBI gene (formerly Entrezgene);Acc:833853]
AT5G39740	CL.1827	CL.1827.1	1031	31	0.88	ribosomal protein L5 B [Source:NCBI gene (formerly Entrezgene);Acc:833970]
AT5G39740	CL.1827	CL.1827.1	1335	38	0.81	ribosomal protein L5 B [Source:NCBI gene (formerly Entrezgene);Acc:833970]
AT5G41700	evm.model.group3.1264	evm.model.group3.1264	1012	42	0.895	ubiquitin conjugating enzyme 8 [Source:NCBI gene (formerly Entrezgene);Acc:834173]
AT5G41700	CL.15883	CL.15883.1	1139	23	0.86	ubiquitin conjugating enzyme 8 [Source:NCBI gene (formerly Entrezgene);Acc:834173]
AT5G41700	CL.15883	CL.15883.3	1382	43	0.85	ubiquitin conjugating enzyme 8 [Source:NCBI gene (formerly Entrezgene);Acc:834173]
AT5G41700	CL.15883	CL.15883.1	1271	36	0.82	ubiquitin conjugating enzyme 8 [Source:NCBI gene (formerly Entrezgene);Acc:834173]
AT5G41700	CL.15883	CL.15883.1	1300	37	0.955	ubiquitin conjugating enzyme 8 [Source:NCBI gene (formerly Entrezgene);Acc:834173]
AT5G42500	CL.3354	CL.3354.1	546	21	0.84	Disease resistance-responsive (dirigent-like protein) family protein [Source:NCBI gene (formerly Entrezgene);Acc:834257]
AT5G42650	CL.27731	CL.27731.1	1838	27	0.85	allene oxide synthase [Source:NCBI gene (formerly Entrezgene);Acc:834273]
AT5G45370	CL.25178	CL.25178.1	2247	42	0.815	nodulin MtN21 /EamA-like transporter family protein [Source:NCBI gene (formerly Entrezgene);Acc:834573]
AT5G45380	CL.27948	CL.27948.1	3136	34	0.81	urea-proton symporter DEGRADATION OF UREA 3 (DUR3) [Source:NCBI gene (formerly Entrezgene);Acc:834574]
AT5G46230	CL.9223	CL.9223.1	770	30	0.86	NA
AT5G47450	CL.7086	CL.7086.1	890	30	0.895	tonoplast intrinsic protein 2;3 [Source:NCBI gene (formerly Entrezgene);Acc:834794]
AT5G47450	CL.7086	CL.7086.1	1121	186	0.81	tonoplast intrinsic protein 2;3 [Source:NCBI gene (formerly Entrezgene);Acc:834794]
AT5G47450	CL.30877	CL.30877.3	950	27	0.975	tonoplast intrinsic protein 2;3 [Source:NCBI gene (formerly Entrezgene);Acc:834794]
AT5G47450	CL.7086	CL.7086.1	967	46	0.82	tonoplast intrinsic protein 2;3 [Source:NCBI gene (formerly Entrezgene);Acc:834794]
AT5G47450	CL.7086	CL.7086.1	1032	109	0.955	tonoplast intrinsic protein 2;3 [Source:NCBI gene (formerly Entrezgene);Acc:834794]
AT5G48300	CL.5654	CL.5654.1	2645	31	0.805	ADP glucose pyrophosphorylase 1 [Source:NCBI gene (formerly Entrezgene);Acc:834883]
AT5G48300	CL.5654	CL.5654.2	2389	32	0.855	ADP glucose pyrophosphorylase 1 [Source:NCBI gene (formerly Entrezgene);Acc:834883]
AT5G48760	CL.1828	CL.1828.1	970	26	0.825	Ribosomal protein L13 family protein [Source:NCBI gene (formerly Entrezgene);Acc:834934]
AT5G48760	CL.1828	CL.1828.1	1117	28	0.88	Ribosomal protein L13 family protein [Source:NCBI gene (formerly Entrezgene);Acc:834934]
AT5G48760	CL.1828	CL.1828.1	990	26	0.97	Ribosomal protein L13 family protein [Source:NCBI gene (formerly Entrezgene);Acc:834934]
AT5G48930	CL.5073	CL.5073.1	2416	21	0.815	hydroxycinnamoyl-CoA shikimate/quinate hydroxycinnamoyl transferase [Source:NCBI gene (formerly Entrezgene);Acc:834951]
AT5G51070	CL.30	CL.30.1	4130	24	0.845	Clp ATPase [Source:NCBI gene (formerly Entrezgene);Acc:835180]
AT5G53160	CL.29855	CL.29855.4	992	30	0.83	regulatory components of ABA receptor 3 [Source:NCBI gene (formerly Entrezgene);Acc:835397]
AT5G53460	CL.21165	CL.21165.1	7825	21	0.81	NADH-dependent glutamate synthase 1 [Source:NCBI gene (formerly Entrezgene);Acc:835427]
AT5G54500	CL.26210	CL.26210.1	1146	60	0.9	flavodoxin-like quinone reductase 1 [Source:NCBI gene (formerly Entrezgene);Acc:835538]
AT5G54500	CL.26210	CL.26210.3	1200	68	0.815	flavodoxin-like quinone reductase 1 [Source:NCBI gene (formerly Entrezgene);Acc:835538]
AT5G54800	CL.24073	CL.24073.1	2098	24	0.825	glucose 6-phosphate/phosphate translocator 1 [Source:NCBI gene (formerly Entrezgene);Acc:835570]
AT5G54800	CL.24073	CL.24073.1	2180	28	0.91	glucose 6-phosphate/phosphate translocator 1 [Source:NCBI gene (formerly Entrezgene);Acc:835570]
AT5G54800	CL.24073	CL.24073.1	2125	25	0.975	glucose 6-phosphate/phosphate translocator 1 [Source:NCBI gene (formerly Entrezgene);Acc:835570]
AT5G55190	CL.12724	CL.12724.2	1505	21	0.805	RAN GTPase 3 [Source:NCBI gene (formerly Entrezgene);Acc:835612]
AT5G58420	CL.33844	CL.33844.1	1237	36	0.85	Ribosomal protein S4 (RPS4A) family protein [Source:NCBI gene (formerly Entrezgene);Acc:835955]
AT5G58420	CL.33844	CL.33844.1	906	55	0.81	Ribosomal protein S4 (RPS4A) family protein [Source:NCBI gene (formerly Entrezgene);Acc:835955]
AT5G62575	CL.34259	CL.34259.1	1078	33	0.815	succinate dehydrogenase subunit [Source:NCBI gene (formerly Entrezgene);Acc:836378]
AT5G62670	CL.16775	CL.16775.2	3193	38	0.9	H[+]-ATPase 11 [Source:NCBI gene (formerly Entrezgene);Acc:836388]
AT5G62740	CL.20512	CL.20512.1	1334	26	0.83	SPFH/Band 7/PHB domain-containing membrane-associated protein family [Source:NCBI gene (formerly Entrezgene);Acc:836395]
AT5G67070	CL.1383	CL.1383.1	1308	30	0.895	ralf-like 34 [Source:NCBI gene (formerly Entrezgene);Acc:836842]
AT5G67300	CL.31583	CL.31583.1	2624	32	0.87	myb domain protein r1 [Source:NCBI gene (formerly Entrezgene);Acc:836865]
NA	CL.22645	CL.22645.1	195	31	0.845	NA
NA	CL.2436	CL.2436.1	685	28	0.83	NA
NA	CL.12039	CL.12039.1	909	78	0.83	NA
NA	CL.11038	CL.11038.1	672	35	0.83	NA
NA	CL.2285	CL.2285.2	882	284	0.93	NA
NA	CL.2285	CL.2285.1	882	269	0.815	NA
NA	CL.25653	CL.25653.1	580	69	0.85	NA
NA	CL.25653	CL.25653.1	729	79	0.83	NA
NA	evm.model.utg386_11027284_11496772__.15	evm.model.utg386_11027284_11496772__.15	1500	22	0.89	NA
NA	CL.25729	CL.25729.1	1347	23	0.84	NA
NA	CL.33060	CL.33060.1	167	54	0.92	NA
NA	CL.13277	CL.13277.1	1020	27	0.86	NA
NA	CL.23726	CL.23726.2	2164	23	0.86	NA
NA	CL.24113	CL.24113.1	1204	53	0.87	NA
NA	CL.9309	CL.9309.1	615	30	0.845	NA
NA	CL.2436	CL.2436.1	693	28	0.81	NA
NA	CL.12039	CL.12039.1	966	77	0.82	NA
NA	CL.16066	CL.16066.1	802	25	0.865	NA
NA	CL.12533	CL.12533.1	1663	88	0.835	NA
NA	CL.12636	CL.12636.1	1438	26	0.84	NA
NA	CL.12636	CL.12636.1	1726	46	0.805	NA
NA	CL.24113	CL.24113.1	1261	78	0.95	NA
NA	CL.24113	CL.24113.1	1344	129	0.855	NA
NA	CL.13277	CL.13277.1	1048	27	0.83	NA
NA	CL.25525	CL.25525.1	104	64	0.825	NA
NA	CL.24113	CL.24113.1	1206	53	0.985	NA
NA	CL.31846	CL.31846.1	817	28	0.82	NA
NA	CL.3752	CL.3752.1	1524	28	0.915	NA
NA	CL.3752	CL.3752.1	1514	28	0.905	NA
NA	CL.3738	CL.3738.1	1705	23	0.91	NA
NA	CL.13974	CL.13974.1	1600	40	0.82	NA
NA	evm.model.group5.525	evm.model.group5.525	763	206	0.83	NA
NA	CL.15081	CL.15081.1	1126	33	0.86	NA
NA	CL.8275	CL.8275.1	393	107	0.805	NA
NA	CL.31494	CL.31494.1	31	21	0.95	NA
NA	CL.31494	CL.31494.1	69	21	0.99	NA
NA	CL.25525	CL.25525.1	603	532	0.895	NA
NA	CL.25729	CL.25729.1	1352	23	0.815	NA
NA	CL.21493	CL.21493.1	899	26	0.91	NA
NA	CL.18663	CL.18663.1	799	28	0.92	NA
NA	CL.7158	CL.7158.1	451	80	0.81	NA
NA	CL.31285	CL.31285.2	256	37	0.805	NA
NA	CL.29298	CL.29298.1	967	536	0.805	NA
NA	CL.26267	CL.26267.1	538	110	0.82	NA
NA	CL.25653	CL.25653.1	821	85	0.855	NA
NA	CL.16066	CL.16066.1	839	25	0.945	NA
NA	CL.16066	CL.16066.1	856	25	0.955	NA
NA	CL.16066	CL.16066.1	852	25	0.975	NA
NA	CL.6369	CL.6369.1	571	225	0.895	NA
NA	CL.16066	CL.16066.1	847	25	0.965	NA
NA	CL.24113	CL.24113.1	1285	91	0.905	NA
NA	CL.3752	CL.3752.1	1878	39	0.92	NA
NA	CL.3752	CL.3752.1	1525	28	0.985	NA
NA	CL.24113	CL.24113.1	1291	91	0.875	NA
NA	CL.18311	CL.18311.1	109	27	0.86	NA
NA	CL.16066	CL.16066.1	897	24	0.945	NA
NA	CL.25653	CL.25653.1	887	120	0.915	NA
NA	CL.3738	CL.3738.1	1838	26	0.92	NA
NA	CL.7152	CL.7152.1	571	1991	0.845	NA
NA	CL.30828	CL.30828.1	1474	45	0.845	NA
NA	CL.21483	CL.21483.1	921	61	0.835	NA
NA	CL.16066	CL.16066.1	871	25	0.815	NA
NA	CL.7154	CL.7154.1	356	589	0.825	NA
NA	CL.3752	CL.3752.1	1682	66	0.945	NA
NA	CL.30272	CL.30272.1	90	74	0.83	NA
NA	CL.9309	CL.9309.1	653	27	0.85	NA
NA	CL.18824	CL.18824.2	30624	21	0.895	NA
NA	CL.3747	CL.3747.1	777	23	0.805	NA
NA	CL.24113	CL.24113.1	1208	59	0.87	NA
NA	CL.3747	CL.3747.1	813	23	0.985	NA
NA	CL.24113	CL.24113.1	1506	140	0.805	NA
NA	CL.3747	CL.3747.1	903	21	0.955	NA
NA	CL.7156	CL.7156.1	128	244	0.81	NA
NA	CL.7156	CL.7156.1	571	1922	0.825	NA
NA	CL.3752	CL.3752.1	1940	37	0.875	NA
NA	CL.2285	CL.2285.2	438	61	0.92	NA
NA	CL.26270	CL.26270.1	1083	22	0.825	NA
NA	CL.3747	CL.3747.1	913	21	0.9	NA
NA	CL.3752	CL.3752.1	1879	39	0.835	NA
