# Supplementary material for: Epitranscriptomic and expression profiling in Riccia fluitans across diverse environmental conditions
Source: Comput Struct Biotechnol J. 2025 Oct 2;27:4232–45. doi: 10.1016/j.csbj.2025.10.002 (PMC12513226; doi:10.1016/j.csbj.2025.10.002)
Supplement: Supplementary file 2 — Supplementary material [file mmc2.zip › Supplementary materials/Table S2.xlsx]

## Sheet: Table S2
Table S2. Significant Ψ sites in the water environment
arabidopsis_gene_id	riccia_gene_id	riccia_transcript_id	position	coverage	probability	description
AT1G06680	evm.model.group6.547	evm.model.group6.547	728	42	0.81	photosystem II subunit P-1 [Source:NCBI gene (formerly Entrezgene);Acc:837178]
AT1G09640	evm.model.group1.750	evm.model.group1.750	1082	21	0.84	Translation elongation factor EF1B, gamma chain [Source:NCBI gene (formerly Entrezgene);Acc:837491]
AT1G09640	evm.model.group1.750	evm.model.group1.750	1203	42	0.89	Translation elongation factor EF1B, gamma chain [Source:NCBI gene (formerly Entrezgene);Acc:837491]
AT1G24020	evm.model.group5.1796	evm.model.group5.1796	166	25	0.955	MLP-like protein 423 [Source:NCBI gene (formerly Entrezgene);Acc:839014]
AT1G47128	CL.17352	CL.17352.1	1877	28	0.905	Granulin repeat cysteine protease family protein [Source:NCBI gene (formerly Entrezgene);Acc:841122]
AT1G48830	CL.34605	CL.34605.1	795	22	0.91	Ribosomal protein S7e family protein [Source:NCBI gene (formerly Entrezgene);Acc:841305]
AT1G51650	CL.25552	CL.25552.2	722	32	0.865	ATP synthase epsilon chain [Source:NCBI gene (formerly Entrezgene);Acc:841590]
AT1G51650	CL.25552	CL.25552.2	781	26	0.845	ATP synthase epsilon chain [Source:NCBI gene (formerly Entrezgene);Acc:841590]
AT1G65910	CL.33150	CL.33150.2	3330	26	0.82	NAC domain containing protein 28 [Source:NCBI gene (formerly Entrezgene);Acc:842903]
AT1G67090	CL.28934	CL.28934.2	953	65	0.925	ribulose bisphosphate carboxylase small chain 1A [Source:NCBI gene (formerly Entrezgene);Acc:843029]
AT1G67090	CL.28959	CL.28959.1	676	226	0.895	ribulose bisphosphate carboxylase small chain 1A [Source:NCBI gene (formerly Entrezgene);Acc:843029]
AT1G67090	CL.28934	CL.28934.2	976	71	0.855	ribulose bisphosphate carboxylase small chain 1A [Source:NCBI gene (formerly Entrezgene);Acc:843029]
AT1G67090	CL.28959	CL.28959.4	651	32	0.92	ribulose bisphosphate carboxylase small chain 1A [Source:NCBI gene (formerly Entrezgene);Acc:843029]
AT1G67090	CL.3690	CL.3690.17	857	21	0.955	ribulose bisphosphate carboxylase small chain 1A [Source:NCBI gene (formerly Entrezgene);Acc:843029]
AT1G71695	CL.27285	CL.27285.1	921	29	0.84	Peroxidase superfamily protein [Source:NCBI gene (formerly Entrezgene);Acc:843498]
AT1G75040	CL.9877	CL.9877.1	882	24	0.885	pathosis-related protein 5 [Source:NCBI gene (formerly Entrezgene);Acc:843842]
AT1G76100	CL.3570	CL.3570.1	636	32	0.81	plastocyanin 1 [Source:NCBI gene (formerly Entrezgene);Acc:843942]
AT1G79040	CL.26093	CL.26093.1	804	29	0.955	photosystem II subunit R [Source:NCBI gene (formerly Entrezgene);Acc:844245]
AT1G79040	evm.model.group9.178	evm.model.group9.178	714	25	0.81	photosystem II subunit R [Source:NCBI gene (formerly Entrezgene);Acc:844245]
AT2G03200	CL.2612	CL.2612.1	1976	23	0.815	Eukaryotic aspartyl protease family protein [Source:NCBI gene (formerly Entrezgene);Acc:814849]
AT2G04520	CL.8166	CL.8166.1	1066	27	0.81	Nucleic acid-binding, OB-fold-like protein [Source:NCBI gene (formerly Entrezgene);Acc:814994]
AT2G05100	CL.5034	CL.5034.3	773	43	0.815	photosystem II light harvesting complex protein 2.1 [Source:NCBI gene (formerly Entrezgene);Acc:815058]
AT2G05100	CL.5034	CL.5034.3	929	89	0.825	photosystem II light harvesting complex protein 2.1 [Source:NCBI gene (formerly Entrezgene);Acc:815058]
AT2G05100	evm.model.group4.349	evm.model.group4.349	749	28	0.815	photosystem II light harvesting complex protein 2.1 [Source:NCBI gene (formerly Entrezgene);Acc:815058]
AT2G09990	CL.34806	CL.34806.1	909	44	0.87	Ribosomal protein S5 domain 2-like superfamily protein [Source:NCBI gene (formerly Entrezgene);Acc:815456]
AT2G09990	CL.34806	CL.34806.1	775	63	0.815	Ribosomal protein S5 domain 2-like superfamily protein [Source:NCBI gene (formerly Entrezgene);Acc:815456]
AT2G09990	CL.34806	CL.34806.1	807	69	0.805	Ribosomal protein S5 domain 2-like superfamily protein [Source:NCBI gene (formerly Entrezgene);Acc:815456]
AT2G20515	CL.24582	CL.24582.1	1908	30	0.82	pollen Ole e I family allergen protein [Source:NCBI gene (formerly Entrezgene);Acc:816573]
AT2G20515	evm.model.group2.999	evm.model.group2.999	1037	25	0.945	pollen Ole e I family allergen protein [Source:NCBI gene (formerly Entrezgene);Acc:816573]
AT2G20820	CL.19855	CL.19855.1	843	22	0.835
AT2G21660	CL.11266	CL.11266.1	1184	110	0.815	cold, circadian rhythm, and rna binding 2 [Source:NCBI gene (formerly Entrezgene);Acc:816705]
AT2G21660	CL.14581	CL.14581.1	1159	44	0.855	cold, circadian rhythm, and rna binding 2 [Source:NCBI gene (formerly Entrezgene);Acc:816705]
AT2G21660	CL.14581	CL.14581.1	1172	49	0.845	cold, circadian rhythm, and rna binding 2 [Source:NCBI gene (formerly Entrezgene);Acc:816705]
AT2G30570	evm.model.group1.3135	evm.model.group1.3135	335	21	0.855	photosystem II reaction center W [Source:NCBI gene (formerly Entrezgene);Acc:817606]
AT2G30860	CL.7957	CL.7957.1	1604	28	0.87	glutathione S-transferase PHI 9 [Source:NCBI gene (formerly Entrezgene);Acc:817636]
AT2G30870	evm.model.group9.1287	evm.model.group9.1287	576	29	0.825	glutathione S-transferase PHI 10 [Source:NCBI gene (formerly Entrezgene);Acc:817637]
AT2G32060	CL.17414	CL.17414.1	585	25	0.875	Ribosomal protein L7Ae/L30e/S12e/Gadd45 family protein [Source:NCBI gene (formerly Entrezgene);Acc:817766]
AT2G35660	CL.2978	CL.2978.1	2015	22	0.825	FAD/NAD(P)-binding oxidoreductase family protein [Source:NCBI gene (formerly Entrezgene);Acc:818135]
AT2G36170	CL.3565	CL.3565.1	1315	38	0.86	60S ribosomal protein L40-1 [Source:NCBI gene (formerly Entrezgene);Acc:818189]
AT2G39050	evm.model.group5.351	evm.model.group5.351	686	26	0.855	hydroxyproline-rich glycoprotein family protein [Source:NCBI gene (formerly Entrezgene);Acc:818491]
AT2G39730	CL.1551	CL.1551.1	1676	32	0.81	rubisco activase [Source:NCBI gene (formerly Entrezgene);Acc:818558]
AT2G39730	CL.1551	CL.1551.1	1948	109	0.835	rubisco activase [Source:NCBI gene (formerly Entrezgene);Acc:818558]
AT2G40010	evm.model.group5.646	evm.model.group5.646	784	40	0.845	Ribosomal protein L10 family protein [Source:NCBI gene (formerly Entrezgene);Acc:818589]
AT2G40590	CL.17977	CL.17977.1	549	27	0.92	Ribosomal protein S26e family protein [Source:NCBI gene (formerly Entrezgene);Acc:818654]
AT2G40590	CL.17977	CL.17977.1	678	45	0.825	Ribosomal protein S26e family protein [Source:NCBI gene (formerly Entrezgene);Acc:818654]
AT2G43460	CL.24111	CL.24111.1	423	23	0.865	Ribosomal L38e protein family [Source:NCBI gene (formerly Entrezgene);Acc:818947]
AT2G46210	CL.14105	CL.14105.3	1682	139	0.97	Fatty acid/sphingolipid desaturase [Source:NCBI gene (formerly Entrezgene);Acc:819228]
AT2G46210	CL.14105	CL.14105.3	1920	52	0.84	Fatty acid/sphingolipid desaturase [Source:NCBI gene (formerly Entrezgene);Acc:819228]
AT2G46210	CL.14105	CL.14105.3	1644	136	0.905	Fatty acid/sphingolipid desaturase [Source:NCBI gene (formerly Entrezgene);Acc:819228]
AT2G46210	CL.14105	CL.14105.3	1709	155	0.975	Fatty acid/sphingolipid desaturase [Source:NCBI gene (formerly Entrezgene);Acc:819228]
AT2G46210	CL.14105	CL.14105.3	1926	52	0.965	Fatty acid/sphingolipid desaturase [Source:NCBI gene (formerly Entrezgene);Acc:819228]
AT2G46210	CL.14105	CL.14105.3	1517	64	0.945	Fatty acid/sphingolipid desaturase [Source:NCBI gene (formerly Entrezgene);Acc:819228]
AT2G46210	CL.14105	CL.14105.3	1922	52	0.925	Fatty acid/sphingolipid desaturase [Source:NCBI gene (formerly Entrezgene);Acc:819228]
AT2G46210	CL.14105	CL.14105.3	1796	179	0.935	Fatty acid/sphingolipid desaturase [Source:NCBI gene (formerly Entrezgene);Acc:819228]
AT2G46210	CL.14105	CL.14105.3	1797	178	0.895	Fatty acid/sphingolipid desaturase [Source:NCBI gene (formerly Entrezgene);Acc:819228]
AT2G47110	CL.32973	CL.32973.1	178	33	0.875	ubiquitin 6 [Source:NCBI gene (formerly Entrezgene);Acc:819323]
AT2G47110	CL.32973	CL.32973.1	250	46	0.975	ubiquitin 6 [Source:NCBI gene (formerly Entrezgene);Acc:819323]
AT2G47110	CL.32973	CL.32973.1	672	252	0.9	ubiquitin 6 [Source:NCBI gene (formerly Entrezgene);Acc:819323]
AT2G47110	CL.32973	CL.32973.1	253	46	0.94	ubiquitin 6 [Source:NCBI gene (formerly Entrezgene);Acc:819323]
AT2G47110	CL.32973	CL.32973.1	602	282	0.805	ubiquitin 6 [Source:NCBI gene (formerly Entrezgene);Acc:819323]
AT2G47110	CL.32973	CL.32973.1	93	23	0.825	ubiquitin 6 [Source:NCBI gene (formerly Entrezgene);Acc:819323]
AT2G47470	evm.model.group4.947	evm.model.group4.947	1087	36	0.915	thioredoxin family protein [Source:NCBI gene (formerly Entrezgene);Acc:819360]
AT2G47770	CL.17021	CL.17021.1	1774	27	0.91	TSPO(outer membrane tryptophan-rich sensory protein)-like protein [Source:NCBI gene (formerly Entrezgene);Acc:819389]
AT2G47770	CL.17021	CL.17021.1	1806	27	0.835	TSPO(outer membrane tryptophan-rich sensory protein)-like protein [Source:NCBI gene (formerly Entrezgene);Acc:819389]
AT3G02080	CL.4520	CL.4520.1	1326	36	0.805	Ribosomal protein S19e family protein [Source:NCBI gene (formerly Entrezgene);Acc:821120]
AT3G04840	CL.22349	CL.22349.1	1484	24	0.95	Ribosomal protein S3Ae [Source:NCBI gene (formerly Entrezgene);Acc:819644]
AT3G10570	CL.28917	CL.28917.1	1904	36	0.86	cytochrome P450, family 77, subfamily A, polypeptide 6 [Source:NCBI gene (formerly Entrezgene);Acc:820222]
AT3G16640	CL.22857	CL.22857.1	1004	30	0.845	translationally controlled tumor protein [Source:NCBI gene (formerly Entrezgene);Acc:820916]
AT3G23390	CL.29177	CL.29177.1	1089	27	0.87	Zinc-binding ribosomal protein family protein [Source:NCBI gene (formerly Entrezgene);Acc:821920]
AT3G43810	evm.model.group10.858	evm.model.group10.858	899	21	0.84	calmodulin 7 [Source:NCBI gene (formerly Entrezgene);Acc:823492]
AT3G43810	evm.model.group10.858	evm.model.group10.858	942	37	0.81	calmodulin 7 [Source:NCBI gene (formerly Entrezgene);Acc:823492]
AT3G48140	CL.8088	CL.8088.1	1113	32	0.845	B12D protein [Source:NCBI gene (formerly Entrezgene);Acc:823969]
AT3G53420	CL.5159	CL.5159.1	2413	56	0.825	plasma membrane intrinsic protein 2A [Source:NCBI gene (formerly Entrezgene);Acc:824510]
AT3G53420	CL.5159	CL.5159.1	2378	45	0.98	plasma membrane intrinsic protein 2A [Source:NCBI gene (formerly Entrezgene);Acc:824510]
AT3G53730	CL.27660	CL.27660.1	653	25	0.86	Histone superfamily protein [Source:NCBI gene (formerly Entrezgene);Acc:824540]
AT3G54940	CL.6664	CL.6664.1	2020	37	0.925	Papain family cysteine protease [Source:NCBI gene (formerly Entrezgene);Acc:824659]
AT3G57490	CL.18147	CL.18147.1	1210	78	0.95	Ribosomal protein S5 family protein [Source:NCBI gene (formerly Entrezgene);Acc:824916]
AT3G57490	CL.18147	CL.18147.1	995	24	0.875	Ribosomal protein S5 family protein [Source:NCBI gene (formerly Entrezgene);Acc:824916]
AT3G61470	CL.18729	CL.18729.1	1350	30	0.85	photosystem I light harvesting complex protein [Source:NCBI gene (formerly Entrezgene);Acc:825320]
AT4G00680	CL.13939	CL.13939.1	1305	29	0.885	actin depolymerizing factor 8 [Source:NCBI gene (formerly Entrezgene);Acc:828037]
AT4G05320	CL.33934	CL.33934.1	1132	31	0.845	polyubiquitin 10 [Source:NCBI gene (formerly Entrezgene);Acc:825880]
AT4G05320	CL.33934	CL.33934.1	1363	143	0.925	polyubiquitin 10 [Source:NCBI gene (formerly Entrezgene);Acc:825880]
AT4G05320	CL.33934	CL.33934.1	1362	143	0.91	polyubiquitin 10 [Source:NCBI gene (formerly Entrezgene);Acc:825880]
AT4G08770	evm.model.group7.1255	evm.model.group7.1255	1097	96	0.895	Peroxidase superfamily protein [Source:NCBI gene (formerly Entrezgene);Acc:826447]
AT4G08770	evm.model.group7.1255	evm.model.group7.1255	1135	119	0.985	Peroxidase superfamily protein [Source:NCBI gene (formerly Entrezgene);Acc:826447]
AT4G10750	CL.20565	CL.20565.1	1817	23	0.895	Phosphoenolpyruvate carboxylase family protein [Source:NCBI gene (formerly Entrezgene);Acc:826669]
AT4G10750	evm.model.group4.1901	evm.model.group4.1901	1137	24	0.82	Phosphoenolpyruvate carboxylase family protein [Source:NCBI gene (formerly Entrezgene);Acc:826669]
AT4G16160	CL.2593	CL.2593.1	1171	26	0.895	Mitochondrial import inner membrane translocase subunit Tim17/Tim22/Tim23 family protein [Source:NCBI gene (formerly Entrezgene);Acc:827308]
AT4G18100	CL.30152	CL.30152.1	482	71	0.835	Ribosomal protein L32e [Source:NCBI gene (formerly Entrezgene);Acc:827535]
AT4G28390	CL.29934	CL.29934.2	1680	28	0.925	ADP/ATP carrier 3 [Source:NCBI gene (formerly Entrezgene);Acc:828955]
AT4G38970	CL.11766	CL.11766.1	1454	29	0.895	fructose-bisphosphate aldolase 2 [Source:NCBI gene (formerly Entrezgene);Acc:830052]
AT5G04630	CL.13300	CL.13300.1	2356	24	0.91	cytochrome P450, family 77, subfamily A, polypeptide 9 [Source:NCBI gene (formerly Entrezgene);Acc:830340]
AT5G05170	CL.33196	CL.33196.1	5774	24	0.94	Cellulose synthase family protein [Source:NCBI gene (formerly Entrezgene);Acc:830399]
AT5G14740	CL.31915	CL.31915.1	1350	27	0.875	carbonic anhydrase 2 [Source:NCBI gene (formerly Entrezgene);Acc:831326]
AT5G14740	CL.31915	CL.31915.1	1335	24	0.845	carbonic anhydrase 2 [Source:NCBI gene (formerly Entrezgene);Acc:831326]
AT5G27700	CL.34050	CL.34050.2	303	33	0.9	Ribosomal protein S21e [Source:NCBI gene (formerly Entrezgene);Acc:832832]
AT5G41700	CL.15883	CL.15883.1	1389	25	0.805	ubiquitin conjugating enzyme 8 [Source:NCBI gene (formerly Entrezgene);Acc:834173]
AT5G41700	CL.15883	CL.15883.3	1556	28	0.9	ubiquitin conjugating enzyme 8 [Source:NCBI gene (formerly Entrezgene);Acc:834173]
AT5G41700	evm.model.group3.1264	evm.model.group3.1264	1012	21	0.945	ubiquitin conjugating enzyme 8 [Source:NCBI gene (formerly Entrezgene);Acc:834173]
AT5G47450	CL.7086	CL.7086.1	1032	34	0.905	tonoplast intrinsic protein 2;3 [Source:NCBI gene (formerly Entrezgene);Acc:834794]
AT5G54270	CL.11159	CL.11159.1	1022	56	0.855	light-harvesting chlorophyll B-binding protein 3 [Source:NCBI gene (formerly Entrezgene);Acc:835515]
AT5G54960	CL.28134	CL.28134.1	2552	21	0.83	pyruvate decarboxylase-2 [Source:NCBI gene (formerly Entrezgene);Acc:835587]
AT5G58420	CL.33844	CL.33844.1	1021	36	0.93	Ribosomal protein S4 (RPS4A) family protein [Source:NCBI gene (formerly Entrezgene);Acc:835955]
AT5G59850	CL.15001	CL.15001.1	705	43	0.835	Ribosomal protein S8 family protein [Source:NCBI gene (formerly Entrezgene);Acc:836107]
AT5G62300	CL.29972	CL.29972.1	516	28	0.825	Ribosomal protein S10p/S20e family protein [Source:NCBI gene (formerly Entrezgene);Acc:836351]
NA	CL.21493	CL.21493.1	429	27	0.85	NA
NA	CL.21493	CL.21493.1	1032	118	0.86	NA
NA	CL.3752	CL.3752.1	1452	47	0.95	NA
NA	CL.12533	CL.12533.1	1652	31	0.805	NA
NA	CL.2285	CL.2285.1	850	40	0.88	NA
NA	CL.2285	CL.2285.1	882	52	0.86	NA
NA	CL.13974	CL.13974.1	1561	27	0.875	NA
NA	CL.14059	CL.14059.1	1872	28	0.825	NA
NA	CL.3752	CL.3752.1	1396	37	0.975	NA
NA	CL.24113	CL.24113.1	1506	36	0.855	NA
NA	CL.2436	CL.2436.1	507	28	0.815	NA
NA	CL.2436	CL.2436.1	600	31	0.905	NA
NA	CL.16690	CL.16690.1	509	39	0.815	NA
NA	CL.25525	CL.25525.1	80	33	0.82	NA
NA	CL.3738	CL.3738.1	1680	22	0.845	NA
NA	CL.3738	CL.3738.1	1650	21	0.89	NA
NA	CL.25653	CL.25653.1	1031	37	0.82	NA
NA	CL.1744	CL.1744.1	699	27	0.845	NA
NA	CL.6999	CL.6999.1	1101	33	0.92	NA
NA	CL.29340	CL.29340.1	578	40	0.85	NA
NA	CL.7152	CL.7152.1	192	199	0.865	NA
NA	CL.3752	CL.3752.1	1525	64	0.97	NA
NA	CL.3752	CL.3752.1	1304	22	0.88	NA
NA	CL.19794	CL.19794.1	134	21	0.84	NA
NA	CL.16690	CL.16690.1	708	42	0.83	NA
NA	CL.31034	CL.31034.1	1361	42	0.805	NA
NA	CL.3738	CL.3738.1	1838	33	0.94	NA
NA	CL.31845	CL.31845.1	1315	26	0.955	NA
NA	CL.3752	CL.3752.1	1879	94	0.975	NA
NA	CL.29298	CL.29298.1	186	40	0.825	NA
NA	CL.22645	CL.22645.1	991	97	0.955	NA
NA	CL.29301	CL.29301.1	697	26	0.89	NA
NA	CL.3752	CL.3752.1	1450	47	0.945	NA
NA	CL.3752	CL.3752.1	1483	56	0.805	NA
NA	CL.2292	CL.2292.2	939	26	0.83	NA
NA	CL.3752	CL.3752.1	1490	60	0.92	NA
NA	CL.33060	CL.33060.1	424	25	0.93	NA
NA	CL.19794	CL.19794.1	145	21	0.825	NA
NA	CL.3752	CL.3752.1	1413	39	0.95	NA
NA	CL.31034	CL.31034.1	1493	29	0.835	NA
NA	evm.model.group1.3286	evm.model.group1.3286	111	27	0.88	NA
NA	CL.3752	CL.3752.1	1524	64	0.99	NA
NA	CL.3752	CL.3752.1	1878	95	0.875	NA
NA	CL.3747	CL.3747.1	729	30	0.865	NA
NA	CL.3752	CL.3752.1	1491	60	0.945	NA
NA	CL.3747	CL.3747.1	813	34	0.985	NA
NA	CL.33060	CL.33060.1	533	29	0.82	NA
NA	CL.30272	CL.30272.1	128	29	0.805	NA
NA	CL.3738	CL.3738.1	1681	22	0.95	NA
NA	CL.3752	CL.3752.1	1285	21	0.82	NA
NA	CL.3747	CL.3747.1	903	33	0.965	NA
NA	CL.3747	CL.3747.1	913	32	0.895	NA
NA	CL.3752	CL.3752.1	1424	42	0.99	NA
NA	CL.29298	CL.29298.1	967	302	0.835	NA
NA	CL.3752	CL.3752.1	1514	64	0.925	NA
NA	CL.3752	CL.3752.1	1388	35	0.945	NA
NA	CL.3752	CL.3752.1	1682	126	0.865	NA
NA	CL.3752	CL.3752.1	1493	60	0.885	NA
NA	CL.3752	CL.3752.1	1453	48	0.995	NA
