# Supplementary material for: Epitranscriptomic and expression profiling in Riccia fluitans across diverse environmental conditions
Source: Comput Struct Biotechnol J. 2025 Oct 2;27:4232–45. doi: 10.1016/j.csbj.2025.10.002 (PMC12513226; doi:10.1016/j.csbj.2025.10.002)
Supplement: Supplementary file 2 — Supplementary material [file mmc2.zip › Supplementary materials/Table S3.xlsx]

## Sheet: Table S3
Table S3. Gene ontology analysis for significant Ψ sites in land
Category	ID	Term	Genes	adj_pval	intersection_size	term_size
GO:BP	GO:0006091	generation of precursor metabolites and energy	AT1G08380,AT1G15120,AT1G15820,AT1G16300,AT1G22170,AT1G27680,AT1G76100,AT1G79040,AT1G80230,AT2G05100,AT2G20420,AT2G30950	2.2996e-06	12	465
GO:BP	GO:1990748	cellular detoxification	AT1G07890,AT1G48130,AT1G71695,AT2G18150,AT2G28190,AT2G30860,AT2G47730,AT4G08770,AT4G36430,AT5G06720	5.29865e-05	10	172
GO:BP	GO:0043043	peptide biosynthetic process	AT1G08360,AT1G09640,AT1G33140,AT1G54290,AT2G09990,AT2G33370,AT2G36170,AT2G37270,AT2G40590,AT2G42740,AT2G43460,AT2G47110,AT3G02080,AT3G06680,AT3G07110,AT3G09630,AT3G11510,AT3G13920,AT3G44010,AT3G55280,AT3G57490,AT4G02230,AT4G09800,AT4G18100,AT4G31985,AT5G10360,AT5G24510,AT5G27700,AT5G27850,AT5G39740,AT5G48760,AT5G58420	5.29865e-05	32	1408
GO:BP	GO:0097237	cellular response to toxic substance	AT1G07890,AT1G48130,AT1G71695,AT2G18150,AT2G28190,AT2G30860,AT2G47730,AT4G08770,AT4G36430,AT5G06720	5.29865e-05	10	173
GO:BP	GO:0098869	cellular oxidant detoxification	AT1G07890,AT1G48130,AT1G71695,AT2G18150,AT2G28190,AT2G30860,AT2G47730,AT4G08770,AT4G36430,AT5G06720	5.29865e-05	10	161
GO:BP	GO:0015980	energy derivation by oxidation of organic compounds	AT1G15120,AT1G27680,AT1G80230,AT2G20420,AT3G15020,AT3G22370,AT4G26910,AT5G05370,AT5G48300,AT5G62575	5.29865e-05	10	134
GO:BP	GO:0006412	translation	AT1G08360,AT1G09640,AT1G33140,AT1G54290,AT2G09990,AT2G33370,AT2G36170,AT2G37270,AT2G40590,AT2G42740,AT2G43460,AT2G47110,AT3G02080,AT3G06680,AT3G07110,AT3G09630,AT3G11510,AT3G13920,AT3G44010,AT3G55280,AT3G57490,AT4G02230,AT4G09800,AT4G18100,AT4G31985,AT5G10360,AT5G24510,AT5G27700,AT5G27850,AT5G39740,AT5G48760,AT5G58420	5.29865e-05	32	1403
GO:BP	GO:0015979	photosynthesis	AT1G08380,AT1G12900,AT1G15820,AT1G32060,AT1G67090,AT1G79040,AT2G05100,AT2G30950	7.93176e-05	8	281
GO:BP	GO:0006518	peptide metabolic process	AT1G08360,AT1G09640,AT1G33140,AT1G54290,AT2G09990,AT2G33370,AT2G36170,AT2G37270,AT2G40590,AT2G42740,AT2G43460,AT2G47110,AT3G02080,AT3G06680,AT3G07110,AT3G09630,AT3G11510,AT3G13920,AT3G44010,AT3G55280,AT3G57490,AT4G02230,AT4G09800,AT4G18100,AT4G31985,AT5G10360,AT5G24510,AT5G27700,AT5G27850,AT5G39740,AT5G48760,AT5G58420	7.93176e-05	32	1474
GO:BP	GO:0043604	amide biosynthetic process	AT1G08360,AT1G09640,AT1G33140,AT1G54290,AT2G09990,AT2G33370,AT2G36170,AT2G37270,AT2G40590,AT2G42740,AT2G43460,AT2G47110,AT3G02080,AT3G06680,AT3G07110,AT3G09630,AT3G11510,AT3G13920,AT3G44010,AT3G55280,AT3G57490,AT4G02230,AT4G09800,AT4G18100,AT4G31985,AT5G10360,AT5G24510,AT5G27700,AT5G27850,AT5G39740,AT5G48760,AT5G58420	7.93176e-05	32	1467
GO:BP	GO:0043603	amide metabolic process	AT1G08360,AT1G09640,AT1G33140,AT1G54290,AT2G09990,AT2G33370,AT2G36170,AT2G37270,AT2G40590,AT2G42740,AT2G43460,AT2G47110,AT3G02080,AT3G06680,AT3G07110,AT3G09630,AT3G11510,AT3G13920,AT3G44010,AT3G55280,AT3G57490,AT4G02230,AT4G09800,AT4G18100,AT4G26910,AT4G31985,AT5G10360,AT5G24510,AT5G27700,AT5G27850,AT5G39740	9.09432e-05	31	1566
GO:BP	GO:0019685	photosynthesis, dark reaction	AT1G12900,AT1G32060,AT1G67090	0.00020671	3	21
GO:BP	GO:0009765	photosynthesis, light harvesting	AT1G08380,AT1G15820,AT2G05100,AT2G30950	0.00020671	4	37
GO:BP	GO:0019253	reductive pentose-phosphate cycle	AT1G12900,AT1G32060,AT1G67090	0.00020671	3	21
GO:BP	GO:0006006	glucose metabolic process	AT1G12900,AT1G16300,AT1G22170	0.000219548	3	40
GO:BP	GO:0015977	carbon fixation	AT1G12900,AT1G32060,AT1G67090	0.000386122	3	27
GO:BP	GO:0072593	reactive oxygen species metabolic process	AT1G07890,AT1G71695,AT2G05100,AT2G18150,AT2G28190,AT2G30950,AT4G08770,AT4G36430,AT5G06720	0.000386122	9	187
GO:BP	GO:0009628	response to abiotic stimulus	AT1G02360,AT1G06040,AT1G07890,AT1G15820,AT1G31812,AT1G32060,AT1G48130,AT1G67090,AT1G75040,AT1G79930,AT2G05100,AT2G21660,AT2G28190,AT2G30950,AT2G37040,AT2G39770,AT2G46210,AT2G47730,AT3G05890,AT3G16640,AT3G22370,AT3G43810,AT3G46550,AT3G53420,AT3G53730,AT3G55280	0.00041454	26	2125
GO:BP	GO:1901566	organonitrogen compound biosynthetic process	AT1G08360,AT1G09640,AT1G33140,AT1G54290,AT2G09990,AT2G33370,AT2G36170,AT2G37270,AT2G40590,AT2G42740,AT2G43460,AT2G46210,AT2G47110,AT3G01390,AT3G02080,AT3G06680,AT3G07110,AT3G09630,AT3G11510,AT3G13920,AT3G44010,AT3G55280,AT3G57490,AT3G58610,AT4G02230,AT4G02610,AT4G09800,AT4G17600,AT4G18100,AT4G31985,AT4G33510,AT5G10360,AT5G24510,AT5G27700,AT5G27850,AT5G39740,AT5G48760,AT5G53460,AT5G58420	0.000503728	39	2239
GO:BP	GO:0009636	response to toxic substance	AT1G07890,AT1G48130,AT1G71695,AT2G18150,AT2G28190,AT2G30860,AT2G47730,AT4G01070,AT4G08770,AT4G36430,AT5G06720	0.000611063	11	316
GO:BP	GO:0006979	response to oxidative stress	AT1G07530,AT1G07890,AT1G71695,AT1G75280,AT2G18150,AT2G28190,AT2G37040,AT2G39770,AT3G55280,AT4G08770,AT4G36430,AT5G06720,AT5G13930	0.000611063	13	424
GO:BP	GO:0045333	cellular respiration	AT1G15120,AT1G80230,AT2G20420,AT3G15020,AT3G22370,AT4G26910,AT5G05370,AT5G62575	0.000611063	8	125
GO:BP	GO:0009266	response to temperature stimulus	AT1G07890,AT1G31812,AT1G32060,AT1G67090,AT1G79930,AT2G05100,AT2G21660,AT2G39770,AT2G46210,AT2G47730,AT3G05890,AT3G22370,AT3G55280	0.000629644	13	642
GO:BP	GO:0044248	cellular catabolic process	AT1G07890,AT1G16300,AT1G22170,AT1G71695,AT2G18150,AT2G30860,AT2G33150,AT2G37040,AT2G47730,AT4G01070,AT4G08770,AT4G11910,AT4G24690,AT4G26910,AT4G36430,AT5G06720	0.000915815	16	683
GO:BP	GO:0098754	detoxification	AT1G07890,AT1G48130,AT1G71695,AT2G18150,AT2G28190,AT2G30860,AT2G47730,AT4G08770,AT4G36430,AT5G06720	0.000928819	10	275
GO:BP	GO:0009060	aerobic respiration	AT1G15120,AT1G80230,AT2G20420,AT3G15020,AT4G26910,AT5G05370,AT5G62575	0.00105256	7	102
GO:BP	GO:0009056	catabolic process	AT1G02360,AT1G07890,AT1G16300,AT1G22170,AT1G71695,AT1G75950,AT2G18150,AT2G30860,AT2G30950,AT2G33150,AT2G37040,AT2G47110,AT2G47730,AT3G12500,AT3G14360,AT4G01070,AT4G05320,AT4G08770,AT4G11910,AT4G24690,AT4G26910,AT4G36430,AT5G03240,AT5G06720	0.00105256	24	1385
GO:BP	GO:0009409	response to cold	AT1G31812,AT1G32060,AT1G67090,AT2G05100,AT2G21660,AT2G46210,AT2G47730,AT3G05890,AT3G22370,AT3G55280	0.00113144	10	409
GO:BP	GO:0019684	photosynthesis, light reaction	AT1G08380,AT1G15820,AT1G79040,AT2G05100,AT2G30950	0.00142245	5	146
GO:BP	GO:0006950	response to stress	AT1G02360,AT1G07530,AT1G07890,AT1G22160,AT1G24020,AT1G31812,AT1G32060,AT1G48130,AT1G67090,AT1G71695,AT1G75040,AT1G75280,AT1G79930,AT2G05100,AT2G14080,AT2G18150,AT2G21660,AT2G28190,AT2G30860,AT2G33150,AT2G37040,AT2G39050,AT2G39770,AT2G46210,AT2G47730,AT3G05890,AT3G12500,AT3G16640,AT3G22370,AT3G43810,AT3G46550,AT3G53420,AT3G53730,AT3G55280,AT3G55970,AT4G01610,AT4G08770,AT4G25030,AT4G25140,AT4G25835…	0.00145453	43	3714
GO:BP	GO:0042744	hydrogen peroxide catabolic process	AT1G07890,AT1G71695,AT2G18150,AT4G08770,AT4G36430,AT5G06720	0.00145453	6	92
GO:BP	GO:0016051	carbohydrate biosynthetic process	AT1G12900,AT1G22170,AT1G27680,AT1G32060,AT1G67090	0.00210774	5	327
GO:BP	GO:0010118	stomatal movement	AT1G70410,AT2G05100,AT2G21660,AT2G26770,AT2G39050,AT3G16640	0.00214831	6	162
GO:BP	GO:0019318	hexose metabolic process	AT1G12900,AT1G16300,AT1G22170	0.00285905	3	123
GO:BP	GO:0010119	regulation of stomatal movement	AT1G70410,AT2G05100,AT2G21660,AT2G26770,AT3G16640	0.00296061	5	108
GO:BP	GO:1901136	carbohydrate derivative catabolic process	AT1G02360,AT1G16300,AT1G22170	0.00363755	3	136
GO:BP	GO:0042743	hydrogen peroxide metabolic process	AT1G07890,AT1G71695,AT2G18150,AT4G08770,AT4G36430,AT5G06720	0.00383523	6	113
GO:BP	GO:0044237	cellular metabolic process	AT1G06040,AT1G07530,AT1G07890,AT1G08360,AT1G08380,AT1G09640,AT1G12900,AT1G15120,AT1G15820,AT1G16300,AT1G20696,AT1G22170,AT1G27680,AT1G32060,AT1G33140,AT1G54290,AT1G67090,AT1G67730,AT1G71695,AT1G75950,AT1G76100,AT1G79040,AT1G79930,AT1G80230,AT2G05100,AT2G09990,AT2G13360,AT2G18150,AT2G20420,AT2G21130,AT2G21660,AT2G28190,AT2G30490,AT2G30860,AT2G30950,AT2G32720,AT2G33150,AT2G33370,AT2G36170,AT2G37040…	0.00406864	58	10271
GO:BP	GO:0009768	photosynthesis, light harvesting in photosystem I	AT1G08380,AT2G05100	0.00406864	2	10
GO:BP	GO:0022900	electron transport chain	AT1G08380,AT1G15120,AT1G76100,AT1G80230,AT2G30950	0.00406864	5	194
GO:BP	GO:0010224	response to UV-B	AT1G75040,AT2G28190,AT2G37040,AT5G03240,AT5G13930	0.0046542	5	73
GO:BP	GO:0009411	response to UV	AT1G75040,AT2G28190,AT2G37040,AT4G34190,AT5G03240,AT5G13930	0.00482267	6	116
GO:BP	GO:0005996	monosaccharide metabolic process	AT1G12900,AT1G16300,AT1G22170	0.00640837	3	175
GO:BP	GO:0010035	response to inorganic substance	AT1G48130,AT1G75040,AT2G05100,AT2G21660,AT2G28190,AT2G30860,AT2G37040,AT2G39770,AT3G16640,AT3G43810,AT3G53420,AT3G53730	0.00683549	12	775
GO:BP	GO:0009808	lignin metabolic process	AT1G07890,AT2G30490,AT2G37040,AT4G01070,AT5G48930	0.0084136	5	75
GO:BP	GO:1902448	positive regulation of shade avoidance	AT1G06040	0.0084136	1	4
GO:BP	GO:0009410	response to xenobiotic stimulus	AT1G07530,AT4G01070	0.00864525	2	6
GO:BP	GO:1901565	organonitrogen compound catabolic process	AT1G02360,AT1G16300,AT1G22170,AT1G75950,AT2G30950,AT2G37040,AT2G47110,AT3G12500,AT4G05320,AT4G11910,AT4G26910,AT5G03240	0.00901306	12	568
GO:BP	GO:0009642	response to light intensity	AT1G31812,AT2G05100,AT2G28190,AT2G30950,AT3G55280,AT4G34190	0.00930493	6	154
GO:BP	GO:1902446	regulation of shade avoidance	AT1G06040	0.00930493	1	5
GO:BP	GO:0005975	carbohydrate metabolic process	AT1G02360,AT1G12900,AT1G16300,AT1G22170,AT1G27680,AT1G32060	0.00930493	6	1098
GO:BP	GO:0009269	response to desiccation	AT1G48130,AT2G05100	0.00930493	2	17
GO:BP	GO:0006026	aminoglycan catabolic process	AT1G02360	0.014174	1	17
GO:BP	GO:0006032	chitin catabolic process	AT1G02360	0.014174	1	17
GO:BP	GO:0046348	amino sugar catabolic process	AT1G02360	0.014174	1	17
GO:BP	GO:0006030	chitin metabolic process	AT1G02360	0.014174	1	17
GO:BP	GO:0009644	response to high light intensity	AT2G05100,AT2G30950,AT3G55280,AT4G34190	0.014174	4	64
GO:BP	GO:1901072	glucosamine-containing compound catabolic process	AT1G02360	0.014174	1	17
GO:BP	GO:1901071	glucosamine-containing compound metabolic process	AT1G02360	0.0147534	1	18
GO:BP	GO:0006022	aminoglycan metabolic process	AT1G02360	0.0153135	1	19
GO:BP	GO:0050896	response to stimulus	AT1G02360,AT1G06040,AT1G07530,AT1G07890,AT1G09640,AT1G15820,AT1G22160,AT1G24020,AT1G31812,AT1G32060,AT1G48130,AT1G66240,AT1G67090,AT1G70410,AT1G71695,AT1G75040,AT1G75280,AT1G75950,AT1G79930,AT2G05100,AT2G14080,AT2G18150,AT2G21660,AT2G28190,AT2G30860,AT2G30950,AT2G31400,AT2G33150,AT2G37040,AT2G39050,AT2G39770	0.0155055	31	5967
GO:BP	GO:0042775	mitochondrial ATP synthesis coupled electron transport	AT1G15120,AT1G80230,AT5G05370	0.0155442	3	28
GO:BP	GO:0006122	mitochondrial electron transport, ubiquinol to cytochrome c	AT1G15120,AT5G05370	0.0158376	2	7
GO:BP	GO:0009819	drought recovery	AT2G37040,AT3G16640	0.0158376	2	11
GO:BP	GO:0019646	aerobic electron transport chain	AT1G15120,AT1G80230,AT5G05370	0.0164549	3	29
GO:BP	GO:0042221	response to chemical	AT1G02360,AT1G07530,AT1G07890,AT1G09640,AT1G22160,AT1G24020,AT1G48130,AT1G70410,AT1G71695,AT1G75040,AT1G75950,AT2G05100,AT2G18150,AT2G21660,AT2G28190,AT2G30860,AT2G33150,AT2G37040,AT2G39770,AT2G47730,AT3G16640,AT3G43810,AT3G46550,AT3G53420,AT3G53730,AT3G55970,AT4G01070,AT4G05320,AT4G08770	0.0169729	29	2983
GO:BP	GO:0006090	pyruvate metabolic process	AT1G16300,AT1G22170	0.0169729	2	75
GO:BP	GO:0009181	purine ribonucleoside diphosphate catabolic process	AT1G16300,AT1G22170	0.0169729	2	72
GO:BP	GO:0046031	ADP metabolic process	AT1G16300,AT1G22170	0.0169729	2	72
GO:BP	GO:0006195	purine nucleotide catabolic process	AT1G16300,AT1G22170	0.0169729	2	74
GO:BP	GO:0019364	pyridine nucleotide catabolic process	AT1G16300,AT1G22170	0.0169729	2	73
GO:BP	GO:0009191	ribonucleoside diphosphate catabolic process	AT1G16300,AT1G22170	0.0169729	2	72
GO:BP	GO:0009261	ribonucleotide catabolic process	AT1G16300,AT1G22170	0.0169729	2	73
GO:BP	GO:0031930	mitochondria-nucleus signaling pathway	AT2G31400,AT3G22370	0.0169729	2	12
GO:BP	GO:0009179	purine ribonucleoside diphosphate metabolic process	AT1G16300,AT1G22170	0.0169729	2	75
GO:BP	GO:0046032	ADP catabolic process	AT1G16300,AT1G22170	0.0169729	2	72
GO:BP	GO:0006096	glycolytic process	AT1G16300,AT1G22170	0.0169729	2	72
GO:BP	GO:0009154	purine ribonucleotide catabolic process	AT1G16300,AT1G22170	0.0169729	2	73
GO:BP	GO:0009135	purine nucleoside diphosphate metabolic process	AT1G16300,AT1G22170	0.0169729	2	75
GO:BP	GO:0009134	nucleoside diphosphate catabolic process	AT1G16300,AT1G22170	0.0169729	2	73
GO:BP	GO:0042761	very long-chain fatty acid biosynthetic process	AT1G67730,AT2G32720	0.0169729	2	18
GO:BP	GO:0072526	pyridine-containing compound catabolic process	AT1G16300,AT1G22170	0.0169729	2	74
GO:BP	GO:0009137	purine nucleoside diphosphate catabolic process	AT1G16300,AT1G22170	0.0169729	2	72
GO:BP	GO:0044283	small molecule biosynthetic process	AT1G22170,AT1G67730,AT2G30490,AT2G32720,AT2G33150,AT2G37040,AT2G39770,AT3G05020,AT3G58610,AT4G02610,AT4G17600,AT4G33510	0.0169729	12	680
GO:BP	GO:0009185	ribonucleoside diphosphate metabolic process	AT1G16300,AT1G22170	0.0172192	2	76
GO:BP	GO:0009058	biosynthetic process	AT1G06040,AT1G07530,AT1G07890,AT1G08360,AT1G09640,AT1G12900,AT1G20696,AT1G22170,AT1G27680,AT1G32060,AT1G33140,AT1G54290,AT1G67090,AT1G67730,AT1G75040,AT1G79930,AT2G05100,AT2G09990,AT2G21130,AT2G21660,AT2G28190,AT2G30490,AT2G32720,AT2G33150,AT2G33370,AT2G36170,AT2G37040,AT2G37270,AT2G39770,AT2G40590,AT2G42740,AT2G43460,AT2G43970,AT2G46210,AT2G47110,AT3G01390,AT3G02080,AT3G05020,AT3G06680,AT3G07110…	0.0173047	43	7313
GO:BP	GO:0006040	amino sugar metabolic process	AT1G02360	0.0173873	1	32
GO:BP	GO:0009166	nucleotide catabolic process	AT1G16300,AT1G22170	0.0173873	2	78
GO:BP	GO:0009132	nucleoside diphosphate metabolic process	AT1G16300,AT1G22170	0.0173873	2	78
GO:BP	GO:0009962	regulation of flavonoid biosynthetic process	AT1G75040,AT5G13930,AT5G48930	0.0175268	3	28
GO:BP	GO:0016998	cell wall macromolecule catabolic process	AT1G02360	0.0175366	1	33
GO:BP	GO:1901292	nucleoside phosphate catabolic process	AT1G16300,AT1G22170	0.0176095	2	80
GO:BP	GO:0000038	very long-chain fatty acid metabolic process	AT1G67730,AT2G32720	0.0181308	2	22
GO:BP	GO:0009416	response to light stimulus	AT1G06040,AT1G15820,AT1G31812,AT1G75040,AT2G05100,AT2G28190,AT2G30950,AT2G37040	0.0184783	8	762
GO:BP	GO:0006099	tricarboxylic acid cycle	AT2G20420,AT3G15020,AT4G26910,AT5G62575	0.0189012	4	60
GO:BP	GO:0080183	response to photooxidative stress	AT1G07530	0.0194324	1	13
GO:BP	GO:0072523	purine-containing compound catabolic process	AT1G16300,AT1G22170	0.0194324	2	86
GO:BP	GO:0090332	stomatal closure	AT2G05100,AT2G39050,AT3G16640	0.0198594	3	57
GO:BP	GO:0009314	response to radiation	AT1G06040,AT1G15820,AT1G31812,AT1G75040,AT2G05100,AT2G28190,AT2G30950,AT2G37040	0.02015	8	779
GO:BP	GO:1901576	organic substance biosynthetic process	AT1G06040,AT1G07530,AT1G07890,AT1G08360,AT1G09640,AT1G12900,AT1G20696,AT1G22170,AT1G27680,AT1G32060,AT1G33140,AT1G54290,AT1G67090,AT1G67730,AT1G75040,AT1G79930,AT2G09990,AT2G21130,AT2G21660,AT2G28190,AT2G30490,AT2G32720,AT2G33150,AT2G33370,AT2G36170,AT2G37040,AT2G37270,AT2G39770,AT2G40590,AT2G42740,AT2G43460,AT2G43970,AT2G46210,AT2G47110,AT3G01390,AT3G02080,AT3G05020,AT3G06680,AT3G07110,AT3G09630…	0.020179	42	7184
GO:BP	GO:0032787	monocarboxylic acid metabolic process	AT1G16300,AT1G22170,AT1G67730,AT2G32720,AT2G33150,AT2G37040,AT3G05020	0.020179	7	489
GO:BP	GO:0046434	organophosphate catabolic process	AT1G16300,AT1G22170	0.0204865	2	91
GO:BP	GO:0009641	shade avoidance	AT1G06040	0.020648	1	22
GO:BP	GO:0042773	ATP synthesis coupled electron transport	AT1G15120,AT1G80230,AT5G05370	0.0209383	3	37
GO:BP	GO:0072330	monocarboxylic acid biosynthetic process	AT1G67730,AT2G32720,AT2G33150,AT2G37040,AT3G05020	0.0209383	5	249
GO:BP	GO:0071484	cellular response to light intensity	AT2G28190,AT4G34190	0.0211696	2	11
GO:BP	GO:0019755	one-carbon compound transport	AT5G45380,AT5G47450	0.0214492	2	9
GO:BP	GO:0005977	glycogen metabolic process	AT1G27680,AT5G48300	0.0214492	2	9
GO:BP	GO:0005978	glycogen biosynthetic process	AT1G27680,AT5G48300	0.0214492	2	9
GO:BP	GO:0006112	energy reserve metabolic process	AT1G27680,AT5G48300	0.0214492	2	9
GO:BP	GO:0009698	phenylpropanoid metabolic process	AT1G07890,AT2G30490,AT2G37040,AT4G01070,AT5G42500,AT5G48930	0.0216215	6	164
GO:BP	GO:0010038	response to metal ion	AT1G75040,AT2G21660,AT2G28190,AT2G30860	0.0225006	4	219
GO:BP	GO:0006119	oxidative phosphorylation	AT1G15120,AT1G80230	0.0227585	2	40
GO:BP	GO:0010111	glyoxysome organization	AT2G33150	0.0254518	1	1
GO:BP	GO:0009699	phenylpropanoid biosynthetic process	AT1G07890,AT2G37040,AT4G01070,AT5G42500,AT5G48930	0.0257891	5	118
GO:BP	GO:0046034	ATP metabolic process	AT1G16300,AT1G22170	0.0275776	2	113
GO:BP	GO:1901700	response to oxygen-containing compound	AT1G07890,AT1G22160,AT1G24020,AT1G48130,AT1G70410,AT1G75950,AT2G05100,AT2G21660,AT2G28190,AT2G33150,AT2G37040,AT2G39770,AT3G16640,AT3G46550,AT3G53420,AT3G53730,AT3G55970	0.0282844	17	1678
GO:BP	GO:0009813	flavonoid biosynthetic process	AT1G75040,AT5G07990,AT5G13930,AT5G48930	0.0293833	4	75
GO:BP	GO:0009144	purine nucleoside triphosphate metabolic process	AT1G16300,AT1G22170	0.0295024	2	119
GO:BP	GO:0009205	purine ribonucleoside triphosphate metabolic process	AT1G16300,AT1G22170	0.0295024	2	119
GO:BP	GO:0006633	fatty acid biosynthetic process	AT1G67730,AT2G32720,AT2G33150,AT3G05020	0.0299441	4	171
GO:BP	GO:0046496	nicotinamide nucleotide metabolic process	AT1G16300,AT1G22170	0.0299811	2	121
GO:BP	GO:0019362	pyridine nucleotide metabolic process	AT1G16300,AT1G22170	0.0307066	2	123
GO:BP	GO:0022904	respiratory electron transport chain	AT1G15120,AT1G80230	0.0308319	2	49
GO:BP	GO:0008152	metabolic process	AT1G02360,AT1G06040,AT1G07530,AT1G07890,AT1G08360,AT1G08380,AT1G09640,AT1G11910,AT1G12900,AT1G15120,AT1G15820,AT1G16300,AT1G20696,AT1G22170,AT1G27680,AT1G32060,AT1G33140,AT1G54290,AT1G67090,AT1G67730,AT1G67830,AT1G71695,AT1G75040,AT1G75950,AT1G76100,AT1G79040,AT1G79930,AT1G80230,AT2G05100,AT2G09990,AT2G13360,AT2G18150,AT2G20420,AT2G21130,AT2G21660,AT2G28190,AT2G30490,AT2G30860,AT2G30950,AT2G32720…	0.0308319	66	12625
GO:BP	GO:0002239	response to oomycetes	AT1G02360	0.0314713	1	82
GO:BP	GO:0009414	response to water deprivation	AT1G48130,AT2G05100,AT2G21660,AT2G37040,AT3G16640,AT3G53420,AT3G53730	0.0317784	7	422
GO:BP	GO:0034644	cellular response to UV	AT2G28190,AT4G34190	0.0329164	2	15
GO:BP	GO:0009199	ribonucleoside triphosphate metabolic process	AT1G16300,AT1G22170	0.0331145	2	131
GO:BP	GO:2000030	regulation of response to red or far red light	AT1G06040	0.0334452	1	45
GO:BP	GO:0080144	intracellular amino acid homeostasis	AT1G16300	0.0335373	1	7
GO:BP	GO:0072524	pyridine-containing compound metabolic process	AT1G16300,AT1G22170	0.0338238	2	134
GO:BP	GO:0009141	nucleoside triphosphate metabolic process	AT1G16300,AT1G22170	0.0345534	2	136
GO:BP	GO:0009415	response to water	AT1G48130,AT2G05100,AT2G21660,AT2G37040,AT3G16640,AT3G53420,AT3G53730	0.0350684	7	434
GO:BP	GO:0010501	RNA secondary structure unwinding	AT2G21660	0.0364957	1	2
GO:BP	GO:0010193	response to ozone	AT2G28190,AT2G39770	0.0367075	2	33
GO:BP	GO:0031540	regulation of anthocyanin biosynthetic process	AT1G75040,AT5G13930	0.0389892	2	15
GO:BP	GO:0042178	xenobiotic catabolic process	AT4G01070	0.0392474	1	1
GO:BP	GO:0010270	photosystem II oxygen evolving complex assembly	AT1G79040	0.0395938	1	3
GO:BP	GO:0006123	mitochondrial electron transport, cytochrome c to oxygen	AT1G80230	0.0413763	1	3
GO:BP	GO:1901405	negative regulation of tetrapyrrole catabolic process	AT4G11910	0.0415473	1	1
GO:BP	GO:1903647	negative regulation of chlorophyll catabolic process	AT4G11910	0.0415473	1	1
GO:BP	GO:0010497	plasmodesmata-mediated intercellular transport	AT1G09560	0.041976	1	18
GO:BP	GO:0019752	carboxylic acid metabolic process	AT1G16300,AT1G22170,AT1G67730,AT2G32720,AT2G33150,AT2G37040,AT2G39770,AT3G05020,AT3G15020,AT3G58610,AT4G02610,AT4G26910,AT4G33510,AT5G38630,AT5G42650,AT5G53460	0.041976	16	953
GO:BP	GO:0009853	photorespiration	AT1G67090,AT2G13360	0.041976	2	56
GO:BP	GO:0070887	cellular response to chemical stimulus	AT1G02360,AT1G07890,AT1G24020,AT1G48130,AT1G71695,AT1G75950,AT2G05100,AT2G18150,AT2G28190,AT2G30860,AT2G33150	0.041976	11	1694
GO:BP	GO:1901879	regulation of protein depolymerization	AT3G16640,AT4G38510	0.0424063	2	18
GO:BP	GO:1905582	response to mannose	AT1G22160	0.0429159	1	9
GO:BP	GO:0010043	response to zinc ion	AT2G21660,AT2G30860	0.0429159	2	46
GO:BP	GO:0016053	organic acid biosynthetic process	AT1G67730,AT2G32720,AT2G33150,AT2G37040,AT2G39770,AT3G05020,AT3G58610,AT4G02610,AT4G33510,AT5G42650,AT5G53460	0.0429159	11	549
GO:BP	GO:0046394	carboxylic acid biosynthetic process	AT1G67730,AT2G32720,AT2G33150,AT2G37040,AT2G39770,AT3G05020,AT3G58610,AT4G02610,AT4G33510,AT5G42650,AT5G53460	0.0429159	11	549
GO:BP	GO:0001101	response to acid chemical	AT1G48130,AT2G05100,AT2G21660,AT2G37040,AT3G16640,AT3G53420,AT3G53730	0.0429159	7	462
GO:BP	GO:0009987	cellular process	AT1G02360,AT1G06040,AT1G07530,AT1G07890,AT1G08360,AT1G08380,AT1G09560,AT1G09640,AT1G12900,AT1G15120,AT1G15820,AT1G16300,AT1G20696,AT1G22170,AT1G24020,AT1G27680,AT1G32060,AT1G33140,AT1G48130,AT1G54290,AT1G67090,AT1G67730,AT1G70410,AT1G71695,AT1G75950,AT1G76100,AT1G79040,AT1G79930,AT1G80230,AT2G05100,AT2G05760,AT2G09990,AT2G13360,AT2G14080,AT2G18150,AT2G20420,AT2G21130,AT2G21660,AT2G26770,AT2G28190…	0.0429159	72	14785
GO:BP	GO:0007031	peroxisome organization	AT2G33150,AT2G45740	0.0441281	2	36
GO:BP	GO:0048518	positive regulation of biological process	AT1G06040,AT1G07530	0.0465206	2	1061
GO:BP	GO:0009769	photosynthesis, light harvesting in photosystem II	AT2G05100	0.0494317	1	4
GO:BP	GO:0044281	small molecule metabolic process	AT1G12900,AT1G16300,AT1G22170,AT1G67730,AT2G30490,AT2G32720,AT2G33150,AT2G37040,AT2G39770,AT3G01390,AT3G05020,AT3G08900,AT3G15020,AT3G58610,AT4G02610,AT4G17600,AT4G26910,AT4G33510,AT4G38510	0.0494317	19	1609
GO:BP	GO:0044036	cell wall macromolecule metabolic process	AT1G02360	0.0494317	1	161
GO:BP	GO:0015680	protein maturation by copper ion transfer	AT5G20650	0.0494317	1	1
GO:BP	GO:0071457	cellular response to ozone	AT2G28190	0.0494317	1	3
GO:BP	GO:0009812	flavonoid metabolic process	AT1G75040,AT5G07990,AT5G13930,AT5G48930	0.0497772	4	95
GO:CC	GO:0022626	cytosolic ribosome	AT1G08360,AT1G33140,AT1G67090,AT2G09990,AT2G33370,AT2G36170,AT2G37270,AT2G40590,AT2G42740,AT2G43460,AT2G47110,AT3G02080,AT3G06680,AT3G07110,AT3G09630,AT3G11510,AT3G12390,AT3G18740,AT3G44010,AT3G55280,AT3G57490,AT4G02230,AT4G09800,AT4G18100,AT4G31985,AT5G10360,AT5G24510,AT5G27700,AT5G27850,AT5G39740,AT5G48760,AT5G58420	4.30012e-23	32	289
GO:CC	GO:0005829	cytosol	AT1G07530,AT1G07890,AT1G08360,AT1G09640,AT1G15120,AT1G20696,AT1G22160,AT1G24020,AT1G31812,AT1G33140,AT1G54290,AT1G67090,AT1G70410,AT1G75280,AT1G75950,AT1G79930,AT2G09990,AT2G13360,AT2G21130,AT2G21660,AT2G30860,AT2G33370,AT2G36170,AT2G37270,AT2G39770,AT2G40590,AT2G42740,AT2G43460,AT2G45740,AT2G47110,AT2G47730,AT3G01390,AT3G02080,AT3G06680,AT3G07110,AT3G07230,AT3G08900,AT3G09630,AT3G11510,AT3G12390…	2.27645e-21	61	2416
GO:CC	GO:0044391	ribosomal subunit	AT1G08360,AT1G33140,AT2G09990,AT2G33370,AT2G36170,AT2G37270,AT2G40590,AT2G42740,AT2G43460,AT2G47110,AT3G02080,AT3G06680,AT3G07110,AT3G09630,AT3G11510,AT3G18740,AT3G44010,AT3G55280,AT3G57490,AT4G02230,AT4G09800,AT4G18100,AT4G31985,AT5G10360,AT5G27700,AT5G27850,AT5G39740,AT5G48760,AT5G58420	3.0491e-21	29	262
GO:CC	GO:0005840	ribosome	AT1G08360,AT1G33140,AT1G67090,AT2G09990,AT2G33370,AT2G36170,AT2G37270,AT2G40590,AT2G42740,AT2G43460,AT2G47110,AT3G02080,AT3G06680,AT3G07110,AT3G09630,AT3G11510,AT3G12390,AT3G18740,AT3G44010,AT3G55280,AT3G57490,AT4G02230,AT4G09800,AT4G18100,AT4G31985,AT5G10360,AT5G24510,AT5G27700,AT5G27850,AT5G39740,AT5G48760,AT5G58420	9.73165e-16	32	530
GO:CC	GO:0005737	cytoplasm	AT1G07530,AT1G07890,AT1G08360,AT1G08380,AT1G09640,AT1G11910,AT1G12900,AT1G15120,AT1G15820,AT1G16300,AT1G20696,AT1G22160,AT1G22170,AT1G22520,AT1G24020,AT1G27680,AT1G31812,AT1G32060,AT1G33140,AT1G48130,AT1G54290,AT1G67090,AT1G67730,AT1G70410,AT1G71695,AT1G75040,AT1G75280,AT1G75950,AT1G76100,AT1G79040,AT1G79930,AT1G80230,AT2G05100,AT2G09990,AT2G13360,AT2G20420,AT2G21130,AT2G21660,AT2G26770,AT2G28190…	9.73165e-16	144	9459
GO:CC	GO:0022625	cytosolic large ribosomal subunit	AT1G08360,AT1G33140,AT2G33370,AT2G36170,AT2G42740,AT2G43460,AT3G06680,AT3G07110,AT3G09630,AT3G18740,AT3G55280,AT4G02230,AT4G18100,AT4G31985,AT5G27850,AT5G39740,AT5G48760	1.61047e-14	17	121
GO:CC	GO:0015934	large ribosomal subunit	AT1G08360,AT1G33140,AT2G33370,AT2G36170,AT2G42740,AT2G43460,AT3G06680,AT3G07110,AT3G09630,AT3G18740,AT3G55280,AT4G02230,AT4G18100,AT4G31985,AT5G27850,AT5G39740,AT5G48760	4.31584e-13	17	148
GO:CC	GO:0005773	vacuole	AT1G09640,AT1G11910,AT1G33140,AT1G71695,AT1G75040,AT2G21660,AT2G30490,AT2G30860,AT2G33150,AT2G37270,AT2G42740,AT2G47730,AT3G01390,AT3G09630,AT3G12500,AT3G16640,AT3G53420,AT3G53730,AT3G62290,AT4G01610,AT4G05320,AT4G08770,AT4G09800,AT4G17340,AT4G21105,AT4G24690,AT4G31985,AT4G33110,AT4G36430,AT4G38510,AT5G03240,AT5G06720,AT5G07340,AT5G13930,AT5G20650,AT5G27850,AT5G39740,AT5G47450,AT5G54500,AT5G62740	1.90212e-12	40	1096
GO:CC	GO:0043232	intracellular non-membrane-bounded organelle	AT1G08360,AT1G08380,AT1G15820,AT1G20696,AT1G32060,AT1G33140,AT1G67090,AT1G75950,AT1G76100,AT1G79040,AT2G05100,AT2G09990,AT2G26770,AT2G28190,AT2G30860,AT2G30950,AT2G33150,AT2G33370,AT2G36170,AT2G37270,AT2G40590,AT2G42740,AT2G43460,AT2G47110,AT2G47730,AT3G02080,AT3G06680,AT3G07110,AT3G09630,AT3G11510,AT3G12390,AT3G13920,AT3G14360,AT3G16640,AT3G18740,AT3G44010,AT3G53730,AT3G55280,AT3G57490,AT4G01150…	1.44253e-11	58	2567
GO:CC	GO:0043228	non-membrane-bounded organelle	AT1G08360,AT1G08380,AT1G15820,AT1G20696,AT1G32060,AT1G33140,AT1G67090,AT1G75950,AT1G76100,AT1G79040,AT2G05100,AT2G09990,AT2G26770,AT2G28190,AT2G30860,AT2G30950,AT2G33150,AT2G33370,AT2G36170,AT2G37270,AT2G40590,AT2G42740,AT2G43460,AT2G47110,AT2G47730,AT3G02080,AT3G06680,AT3G07110,AT3G09630,AT3G11510,AT3G12390,AT3G13920,AT3G14360,AT3G16640,AT3G18740,AT3G44010,AT3G53730,AT3G55280,AT3G57490,AT4G01150…	1.44253e-11	58	2567
GO:CC	GO:0055044	symplast	AT1G07890,AT1G08360,AT1G09560,AT1G09640,AT1G11910,AT1G33140,AT1G71695,AT2G05760,AT2G09990,AT2G21660,AT2G30490,AT2G30860,AT2G37270,AT2G42740,AT3G02080,AT3G07110,AT3G08900,AT3G09630,AT3G12390,AT3G13920,AT3G16640,AT3G18740,AT3G53420,AT3G53730,AT3G57490,AT3G62290	3.36072e-11	26	901
GO:CC	GO:0070161	anchoring junction	AT1G07890,AT1G08360,AT1G09560,AT1G09640,AT1G11910,AT1G33140,AT1G71695,AT2G05760,AT2G09990,AT2G21660,AT2G30490,AT2G30860,AT2G37270,AT2G42740,AT3G02080,AT3G07110,AT3G08900,AT3G09630,AT3G12390,AT3G13920,AT3G16640,AT3G18740,AT3G53420,AT3G53730,AT3G57490,AT3G62290	3.36072e-11	26	900
GO:CC	GO:0005911	cell-cell junction	AT1G07890,AT1G08360,AT1G09560,AT1G09640,AT1G11910,AT1G33140,AT1G71695,AT2G05760,AT2G09990,AT2G21660,AT2G30490,AT2G30860,AT2G37270,AT2G42740,AT3G02080,AT3G07110,AT3G08900,AT3G09630,AT3G12390,AT3G13920,AT3G16640,AT3G18740,AT3G53420,AT3G53730,AT3G57490,AT3G62290	3.36072e-11	26	900
GO:CC	GO:0009506	plasmodesma	AT1G07890,AT1G08360,AT1G09560,AT1G09640,AT1G11910,AT1G33140,AT1G71695,AT2G05760,AT2G09990,AT2G21660,AT2G30490,AT2G30860,AT2G37270,AT2G42740,AT3G02080,AT3G07110,AT3G08900,AT3G09630,AT3G12390,AT3G13920,AT3G16640,AT3G18740,AT3G53420,AT3G53730,AT3G57490,AT3G62290	3.36072e-11	26	900
GO:CC	GO:0030054	cell junction	AT1G07890,AT1G08360,AT1G09560,AT1G09640,AT1G11910,AT1G33140,AT1G71695,AT2G05760,AT2G09990,AT2G21660,AT2G30490,AT2G30860,AT2G37270,AT2G42740,AT3G02080,AT3G07110,AT3G08900,AT3G09630,AT3G12390,AT3G13920,AT3G16640,AT3G18740,AT3G53420,AT3G53730,AT3G57490,AT3G62290	3.55295e-11	26	906
GO:CC	GO:0000325	plant-type vacuole	AT1G11910,AT1G33140,AT1G71695,AT1G75040,AT2G30490,AT2G30860,AT2G33150,AT2G37270,AT2G47730,AT3G01390,AT3G12500,AT3G16640,AT3G53420,AT3G53730,AT3G62290,AT4G01610,AT4G05320,AT4G08770,AT4G09800,AT4G17340,AT4G21105,AT4G33110,AT4G38510,AT5G03240,AT5G07340,AT5G13930,AT5G20650,AT5G39740,AT5G47450,AT5G54500,AT5G62740	1.52274e-10	31	792
GO:CC	GO:1990904	ribonucleoprotein complex	AT1G08360,AT1G33140,AT2G09990,AT2G33370,AT2G36170,AT2G37270,AT2G40590,AT2G42740,AT2G43460,AT2G43970,AT2G47110,AT3G02080,AT3G06680,AT3G07110,AT3G09630,AT3G11510,AT3G18740,AT3G44010,AT3G55280,AT3G57490,AT4G02230,AT4G09800,AT4G18100,AT4G31985,AT5G10360,AT5G24510,AT5G27700,AT5G27850,AT5G39740,AT5G48760,AT5G58420	2.46499e-10	31	823
GO:CC	GO:0022627	cytosolic small ribosomal subunit	AT2G09990,AT2G37270,AT2G40590,AT2G47110,AT3G02080,AT3G11510,AT3G44010,AT3G57490,AT4G09800,AT5G10360,AT5G27700,AT5G58420	4.30435e-10	12	91
GO:CC	GO:0015935	small ribosomal subunit	AT2G09990,AT2G37270,AT2G40590,AT2G47110,AT3G02080,AT3G11510,AT3G44010,AT3G57490,AT4G09800,AT5G10360,AT5G27700,AT5G58420	5.93665e-09	12	114
GO:CC	GO:0005576	extracellular region	AT1G07890,AT1G08360,AT1G08380,AT1G09560,AT1G09640,AT1G11910,AT1G12900,AT1G15120,AT1G32060,AT1G50650,AT1G67090,AT1G67830,AT1G71695,AT1G75040,AT2G13360,AT2G18150,AT2G20562,AT2G21660,AT2G28190,AT2G30860,AT2G33370	2.01959e-07	21	1762
GO:CC	GO:0005739	mitochondrion	AT1G15120,AT1G22520,AT1G67090,AT1G67730,AT1G70410,AT1G71695,AT1G75040,AT1G75280,AT1G75950,AT1G76100,AT1G79040,AT1G79930,AT1G80230,AT2G05100,AT2G09990,AT2G13360,AT2G20420,AT2G21130	5.02257e-07	18	1699
GO:CC	GO:0009579	thylakoid	AT1G08380,AT1G15820,AT1G32060,AT1G67090,AT1G76100,AT1G79040,AT2G05100,AT2G28190,AT2G30860,AT2G30950,AT2G47730,AT3G16640,AT3G53730,AT4G01150,AT4G11910,AT4G17600,AT4G33510,AT4G34190,AT5G09650	1.32127e-06	19	596
GO:CC	GO:0032991	protein-containing complex	AT1G08360,AT1G08380,AT1G15120,AT1G15820,AT1G20696,AT1G22520,AT1G33140,AT1G75950,AT1G79040,AT1G80230,AT2G05100,AT2G09990,AT2G33370,AT2G36170,AT2G37270,AT2G40590,AT2G42740,AT2G43460,AT2G43970,AT2G47110,AT3G01390,AT3G02080,AT3G06680,AT3G07110,AT3G09630,AT3G11510,AT3G12390,AT3G18740,AT3G44010,AT3G53730,AT3G55280,AT3G57490,AT4G02230,AT4G09800,AT4G17600,AT4G18100,AT4G26910,AT4G31985,AT4G34190,AT4G38510…	2.13495e-06	51	2680
GO:CC	GO:0009536	plastid	AT1G07890,AT1G08380,AT1G12900,AT1G15820,AT1G16300,AT1G22170,AT1G27680,AT1G32060,AT1G33140,AT1G67090,AT1G70410,AT1G76100,AT1G79040,AT2G05100,AT2G09990,AT2G13360,AT2G21660,AT2G28190,AT2G30860,AT2G30950,AT2G31400,AT2G37270,AT2G45740,AT2G47730,AT3G05020,AT3G16640,AT3G22370,AT3G53730,AT3G58610,AT4G01150,AT4G10750,AT4G11910,AT4G17600,AT4G25030,AT4G33510,AT4G34190,AT4G38510,AT5G09650,AT5G20650,AT5G27700…	3.50263e-06	53	2855
GO:CC	GO:0009507	chloroplast	AT1G07890,AT1G08380,AT1G12900,AT1G15820,AT1G16300,AT1G22170,AT1G27680,AT1G32060,AT1G33140,AT1G67090,AT1G70410,AT1G76100,AT1G79040,AT2G05100,AT2G09990,AT2G13360,AT2G21660,AT2G28190,AT2G30860,AT2G30950,AT2G31400	7.73165e-06	21	2345
GO:CC	GO:0043229	intracellular organelle	AT1G06040,AT1G07530,AT1G07890,AT1G08360,AT1G08380,AT1G09560,AT1G09640,AT1G11910,AT1G12900,AT1G15120,AT1G15820,AT1G16300,AT1G20696,AT1G22160,AT1G22170,AT1G22520,AT1G24020,AT1G27680,AT1G31812,AT1G32060,AT1G33140,AT1G48130,AT1G54290,AT1G67090,AT1G67730,AT1G70410,AT1G71695,AT1G75040,AT1G75280,AT1G75950,AT1G76100,AT1G79040,AT1G79930,AT1G80230,AT2G05100,AT2G09990,AT2G13360,AT2G20420,AT2G21130,AT2G21660…	9.1175e-06	144	12215
GO:CC	GO:0043226	organelle	AT1G06040,AT1G07530,AT1G07890,AT1G08360,AT1G08380,AT1G09560,AT1G09640,AT1G11910,AT1G12900,AT1G15120,AT1G15820,AT1G16300,AT1G20696,AT1G22160,AT1G22170,AT1G22520,AT1G24020,AT1G27680,AT1G31812,AT1G32060,AT1G33140,AT1G48130,AT1G54290,AT1G67090,AT1G67730,AT1G70410,AT1G71695,AT1G75040,AT1G75280,AT1G75950,AT1G76100,AT1G79040,AT1G79930,AT1G80230,AT2G05100,AT2G09990,AT2G13360,AT2G20420,AT2G21130,AT2G21660…	9.3795e-06	144	12225
GO:CC	GO:0031967	organelle envelope	AT1G08380,AT1G12900,AT1G15120,AT1G15820,AT1G22520,AT1G32060,AT1G33140,AT1G67090,AT1G70410,AT1G76100,AT1G79040,AT1G80230,AT2G05100	2.38915e-05	13	1462
GO:CC	GO:0031975	envelope	AT1G08380,AT1G12900,AT1G15120,AT1G15820,AT1G22520,AT1G32060,AT1G33140,AT1G67090,AT1G70410,AT1G76100,AT1G79040,AT1G80230,AT2G05100	2.38915e-05	13	1462
GO:CC	GO:0048046	apoplast	AT1G09560,AT1G12900,AT1G32060,AT1G67090,AT1G67830,AT1G75040,AT2G13360,AT2G28190,AT2G30860	4.47253e-05	9	489
GO:CC	GO:0005622	intracellular anatomical structure	AT1G06040,AT1G07530,AT1G07890,AT1G08360,AT1G08380,AT1G09560,AT1G09640,AT1G11910,AT1G12900,AT1G15120,AT1G15820,AT1G16300,AT1G20696,AT1G22160,AT1G22170,AT1G22520,AT1G24020,AT1G27680,AT1G31812,AT1G32060,AT1G33140,AT1G48130,AT1G54290,AT1G67090,AT1G67730,AT1G70410,AT1G71695,AT1G75040,AT1G75280,AT1G75950,AT1G76100,AT1G79040,AT1G79930,AT1G80230,AT2G05100,AT2G09990,AT2G13360,AT2G20420,AT2G21130,AT2G21660…	5.33228e-05	151	13383
GO:CC	GO:0009535	chloroplast thylakoid membrane	AT1G08380,AT1G15820,AT1G32060,AT1G67090,AT1G76100,AT1G79040,AT2G05100	0.000113886	7	424
GO:CC	GO:0009526	plastid envelope	AT1G08380,AT1G12900,AT1G15820,AT1G32060,AT1G33140,AT1G67090,AT1G70410,AT1G76100,AT1G79040,AT2G05100	0.000113886	10	988
GO:CC	GO:0055035	plastid thylakoid membrane	AT1G08380,AT1G15820,AT1G32060,AT1G67090,AT1G76100,AT1G79040,AT2G05100	0.000113886	7	426
GO:CC	GO:0034357	photosynthetic membrane	AT1G08380,AT1G15820,AT1G32060,AT1G67090,AT1G76100,AT1G79040,AT2G05100	0.000137749	7	443
GO:CC	GO:0042651	thylakoid membrane	AT1G08380,AT1G15820,AT1G32060,AT1G67090,AT1G76100,AT1G79040,AT2G05100	0.000137749	7	442
GO:CC	GO:0009521	photosystem	AT1G08380,AT1G15820,AT1G79040,AT2G05100	0.000210469	4	97
GO:CC	GO:0009534	chloroplast thylakoid	AT1G08380,AT1G15820,AT1G32060,AT1G67090,AT1G76100,AT1G79040,AT2G05100,AT2G30950,AT4G01150,AT4G11910,AT4G17600,AT4G33510,AT4G34190	0.000295953	13	517
GO:CC	GO:0031976	plastid thylakoid	AT1G08380,AT1G15820,AT1G32060,AT1G67090,AT1G76100,AT1G79040,AT2G05100,AT2G30950,AT4G01150,AT4G11910,AT4G17600,AT4G33510,AT4G34190	0.000299831	13	519
GO:CC	GO:0009505	plant-type cell wall	AT1G07890,AT1G71695,AT2G09990,AT2G30490,AT2G37270,AT3G02080,AT3G09630,AT3G13920,AT3G58610,AT4G09800	0.000307628	10	366
GO:CC	GO:0098796	membrane protein complex	AT1G08380,AT1G15120,AT1G15820,AT1G22520,AT1G79040,AT1G80230,AT2G05100	0.000353718	7	525
GO:CC	GO:0009522	photosystem I	AT1G08380,AT1G15820,AT2G05100	0.000376854	3	43
GO:CC	GO:0019867	outer membrane	AT1G08380,AT1G15820,AT1G32060,AT1G67090,AT1G76100,AT1G79040,AT2G05100	0.000379535	7	537
GO:CC	GO:0031968	organelle outer membrane	AT1G08380,AT1G15820,AT1G32060,AT1G67090,AT1G76100,AT1G79040,AT2G05100	0.000379535	7	537
GO:CC	GO:0005618	cell wall	AT1G07890,AT1G71695,AT2G09990,AT2G30490,AT2G37270,AT3G02080,AT3G09630,AT3G13920,AT3G58610,AT4G09800	0.000578297	10	401
GO:CC	GO:0009523	photosystem II	AT1G15820,AT1G79040,AT2G05100,AT4G17600,AT4G34190	0.000781976	5	78
GO:CC	GO:0030312	external encapsulating structure	AT1G07890,AT1G71695,AT2G09990,AT2G30490,AT2G37270,AT3G02080,AT3G09630,AT3G13920,AT3G58610,AT4G09800	0.000970111	10	430
GO:CC	GO:0005777	peroxisome	AT2G13360,AT2G21660,AT2G30490,AT2G30860,AT2G30950,AT2G33150,AT2G45740	0.000991295	7	350
GO:CC	GO:0042579	microbody	AT2G13360,AT2G21660,AT2G30490,AT2G30860,AT2G30950,AT2G33150,AT2G45740	0.000991295	7	350
GO:CC	GO:0042170	plastid membrane	AT1G08380,AT1G15820,AT1G32060,AT1G67090,AT1G76100,AT1G79040,AT2G05100	0.00134426	7	674
GO:CC	GO:0009941	chloroplast envelope	AT1G12900,AT1G15820,AT1G32060,AT1G33140,AT1G67090,AT1G70410,AT2G05100	0.00155719	7	693
GO:CC	GO:0043231	intracellular membrane-bounded organelle	AT1G06040,AT1G07530,AT1G07890,AT1G08380,AT1G09560,AT1G09640,AT1G11910,AT1G12900,AT1G15120,AT1G15820,AT1G16300,AT1G20696,AT1G22160,AT1G22170,AT1G22520,AT1G24020,AT1G27680,AT1G31812,AT1G32060,AT1G33140,AT1G48130	0.00211839	21	11718
GO:CC	GO:0043227	membrane-bounded organelle	AT1G06040,AT1G07530,AT1G07890,AT1G08380,AT1G09560,AT1G09640,AT1G11910,AT1G12900,AT1G15120,AT1G15820,AT1G16300,AT1G20696,AT1G22160,AT1G22170,AT1G22520,AT1G24020,AT1G27680,AT1G31812,AT1G32060,AT1G33140,AT1G48130	0.00212482	21	11732
GO:CC	GO:0009503	thylakoid light-harvesting complex	AT2G05100,AT4G17600	0.00326965	2	8
GO:CC	GO:0030076	light-harvesting complex	AT2G05100,AT4G17600	0.00326965	2	8
GO:CC	GO:0042807	central vacuole	AT4G17340,AT5G47450	0.0033847	2	6
GO:CC	GO:0009783	photosystem II antenna complex	AT1G15820	0.00351487	1	2
GO:CC	GO:0009570	chloroplast stroma	AT1G07890,AT1G12900,AT1G16300,AT1G32060,AT1G67090,AT2G13360,AT2G28190,AT2G30860	0.00351487	8	761
GO:CC	GO:0031977	thylakoid lumen	AT1G67090,AT1G76100,AT2G30950	0.00354762	3	74
GO:CC	GO:0009532	plastid stroma	AT1G07890,AT1G12900,AT1G16300,AT1G32060,AT1G67090,AT2G13360,AT2G28190,AT2G30860	0.00357967	8	768
GO:CC	GO:0005730	nucleolus	AT1G33140,AT2G33150,AT2G33370,AT2G36170,AT2G42740,AT3G07110,AT3G09630,AT3G11510,AT3G13920,AT3G53730,AT4G09800,AT4G18100,AT4G40030	0.00418121	13	702
GO:CC	GO:0061617	MICOS complex	AT1G22520	0.00465756	1	2
GO:CC	GO:0070069	cytochrome complex	AT1G15120,AT1G80230,AT5G05370	0.00515613	3	33
GO:CC	GO:0098800	inner mitochondrial membrane protein complex	AT1G15120,AT1G22520,AT1G80230	0.00603096	3	131
GO:CC	GO:0071944	cell periphery	AT1G07890,AT1G31812,AT1G70410,AT1G71695,AT1G75280,AT2G09990,AT2G13360,AT2G21130,AT2G30490,AT2G30860,AT2G37270,AT3G01390,AT3G02080,AT3G09630,AT3G13920,AT3G16640,AT3G18740,AT3G43810,AT3G44010,AT3G46550,AT3G53420,AT3G53730,AT3G58610,AT4G09800,AT4G31985,AT4G33110,AT4G33510,AT4G38510,AT4G40030,AT5G01750,AT5G03240,AT5G03340,AT5G05170,AT5G05370,AT5G09650,AT5G10360	0.00638226	36	2902
GO:CC	GO:0098798	mitochondrial protein-containing complex	AT1G15120,AT1G22520,AT1G80230	0.00923668	3	154
GO:CC	GO:0098588	bounding membrane of organelle	AT1G08380,AT1G15820,AT1G32060,AT1G67090,AT1G76100,AT1G79040,AT2G05100,AT2G30950,AT2G45740,AT3G01390,AT4G01150,AT4G11910,AT4G17340,AT4G17600,AT4G34190,AT4G38510,AT5G03760,AT5G05170,AT5G13930,AT5G15860,AT5G42650,AT5G47450,AT5G54800	0.011074	23	1395
GO:CC	GO:0070469	respirasome	AT1G15120,AT1G80230,AT3G22370,AT5G05370,AT5G62575	0.0114883	5	116
GO:CC	GO:0031090	organelle membrane	AT1G08380,AT1G15120,AT1G15820,AT1G22520,AT1G32060,AT1G67090,AT1G67730,AT1G76100,AT1G79040,AT1G80230,AT2G05100,AT2G30950,AT2G32720,AT2G45740,AT2G46210,AT3G01390,AT3G22370,AT4G01150,AT4G11910,AT4G17340,AT4G17600,AT4G21105,AT4G34190,AT4G38510,AT5G03760,AT5G05170,AT5G05370,AT5G07340,AT5G07990,AT5G13930,AT5G15860	0.0118967	31	2423
GO:CC	GO:0005750	mitochondrial respiratory chain complex III	AT1G15120,AT5G05370	0.0133542	2	15
GO:CC	GO:0098807	chloroplast thylakoid membrane protein complex	AT2G05100,AT4G17600	0.0163649	2	20
GO:CC	GO:0045275	respiratory chain complex III	AT1G15120,AT5G05370	0.0166522	2	17
GO:CC	GO:1990204	oxidoreductase complex	AT1G15120,AT1G79040,AT4G26910,AT5G05370,AT5G62575	0.016681	5	129
GO:CC	GO:0005751	mitochondrial respiratory chain complex IV	AT1G80230	0.0183174	1	4
GO:CC	GO:0030929	ADPG pyrophosphorylase complex	AT5G48300	0.0194208	1	1
GO:CC	GO:0030931	heterotetrameric ADPG pyrophosphorylase complex	AT5G48300	0.0194208	1	1
GO:CC	GO:0005615	extracellular space	AT2G20562,AT2G21660	0.0194208	2	55
GO:CC	GO:0005794	Golgi apparatus	AT1G07890,AT2G30490,AT2G39050,AT2G47110,AT3G01390,AT3G08900,AT3G16640,AT3G62290,AT4G38510,AT5G03340,AT5G03760,AT5G05170,AT5G06720,AT5G15860,AT5G20650,AT5G36290,AT5G38630,AT5G55190,AT5G62740	0.019737	19	1117
GO:CC	GO:0010319	stromule	AT1G32060,AT2G47730	0.0207325	2	39
GO:CC	GO:0005746	mitochondrial respirasome	AT1G15120,AT1G80230,AT5G05370,AT5G62575	0.0211086	4	90
GO:CC	GO:0009517	PSII associated light-harvesting complex II	AT2G05100	0.025492	1	6
GO:CC	GO:0033176	proton-transporting V-type ATPase complex	AT3G01390,AT4G38510	0.025492	2	24
GO:CC	GO:0098803	respiratory chain complex	AT1G15120,AT1G80230,AT5G05370,AT5G62575	0.026415	4	98
GO:CC	GO:0045252	oxoglutarate dehydrogenase complex	AT4G26910	0.026415	1	2
GO:CC	GO:0005743	mitochondrial inner membrane	AT1G15120,AT1G22520,AT1G80230,AT3G22370,AT4G21105,AT5G05370,AT5G62575	0.026415	7	270
GO:CC	GO:0045240	dihydrolipoyl dehydrogenase complex	AT4G26910	0.026415	1	2
GO:CC	GO:0005886	plasma membrane	AT1G07890,AT1G31812,AT1G70410,AT1G75280,AT2G13360,AT2G21130,AT2G30490,AT2G30860,AT3G01390,AT3G16640,AT3G18740,AT3G43810,AT3G44010,AT3G46550,AT3G53420,AT3G53730,AT4G09800,AT4G31985,AT4G33110,AT4G33510,AT4G38510,AT4G40030,AT5G01750,AT5G03240,AT5G03340,AT5G05170,AT5G05370,AT5G09650,AT5G10360	0.033364	29	2506
GO:CC	GO:0099503	secretory vesicle	AT1G11910,AT1G75040,AT3G12500,AT4G01610	0.0343362	4	173
GO:CC	GO:0009897	external side of plasma membrane	AT3G46550	0.0374331	1	4
GO:CC	GO:0045277	respiratory chain complex IV	AT1G80230	0.0374331	1	10
GO:CC	GO:0012505	endomembrane system	AT1G07890,AT1G67730,AT2G30490,AT2G32720,AT2G33150,AT2G33370,AT2G36170,AT2G37270,AT2G39050,AT2G46210,AT2G47110,AT3G01390,AT3G08900,AT3G16640,AT3G48340,AT3G62290,AT4G25030,AT4G38510,AT5G03340,AT5G03760,AT5G05170,AT5G06720,AT5G07340,AT5G07990,AT5G13930,AT5G15860,AT5G20650,AT5G36290,AT5G38630,AT5G54800,AT5G55190,AT5G62740	0.0398141	32	2364
GO:CC	GO:0005854	nascent polypeptide-associated complex	AT3G12390	0.040284	1	5
GO:CC	GO:0009515	granal stacked thylakoid	AT4G01150	0.0405142	1	4
GO:CC	GO:0009542	granum	AT4G01150	0.0405142	1	4
GO:CC	GO:0045239	tricarboxylic acid cycle enzyme complex	AT4G26910	0.0471121	1	4
GO:CC	GO:0031974	membrane-enclosed lumen	AT1G33140,AT2G33150,AT2G33370,AT2G36170,AT2G42740,AT3G07110,AT3G09630,AT3G11510,AT3G13920,AT3G15020,AT3G53730,AT4G09800,AT4G18100,AT4G22220	0.0485815	14	1244
GO:CC	GO:0043233	organelle lumen	AT1G33140,AT2G33150,AT2G33370,AT2G36170,AT2G42740,AT3G07110,AT3G09630,AT3G11510,AT3G13920,AT3G15020,AT3G53730,AT4G09800,AT4G18100,AT4G22220	0.0485815	14	1244
GO:CC	GO:0070013	intracellular organelle lumen	AT1G33140,AT2G33150,AT2G33370,AT2G36170,AT2G42740,AT3G07110,AT3G09630,AT3G11510,AT3G13920,AT3G15020,AT3G53730,AT4G09800,AT4G18100,AT4G22220	0.0485815	14	1244
GO:MF	GO:0003735	structural constituent of ribosome	AT1G08360,AT1G33140,AT2G09990,AT2G33370,AT2G36170,AT2G37270,AT2G40590,AT2G42740,AT2G43460,AT2G47110,AT3G02080,AT3G06680,AT3G07110,AT3G09630,AT3G11510,AT3G18740,AT3G44010,AT3G55280,AT3G57490,AT4G02230,AT4G09800,AT4G18100,AT4G31985,AT5G10360,AT5G24510,AT5G27700,AT5G27850,AT5G39740,AT5G48760,AT5G58420	1.40069e-17	30	419
GO:MF	GO:0005198	structural molecule activity	AT1G08360,AT1G20696,AT1G33140,AT2G09990,AT2G33370,AT2G36170,AT2G37270,AT2G40590,AT2G42740,AT2G43460,AT2G47110,AT3G02080,AT3G06680,AT3G07110,AT3G09630,AT3G11510,AT3G18740,AT3G44010,AT3G53730,AT3G55280,AT3G57490,AT4G02230,AT4G09800,AT4G18100,AT4G22220,AT4G31985,AT4G40030,AT5G10360,AT5G24510,AT5G27700,AT5G27850,AT5G39740,AT5G48760,AT5G58420	1.40069e-17	34	572
GO:MF	GO:0003729	mRNA binding	AT1G08380,AT1G12900,AT1G15820,AT1G33140,AT1G54290,AT1G67090,AT1G75040,AT1G79040,AT2G09990,AT2G13360,AT2G21660,AT2G33370,AT2G36170,AT2G37270,AT2G40590,AT2G42740,AT2G43970,AT2G47110,AT3G02080,AT3G07110,AT3G09630,AT3G11510,AT3G13920,AT3G18740,AT3G53420,AT3G55280,AT3G57490,AT3G62290,AT4G01290,AT4G02230,AT4G05320,AT4G09800,AT4G18100	3.76642e-09	33	1613
GO:MF	GO:0016209	antioxidant activity	AT1G07890,AT1G48130,AT1G71695,AT2G18150,AT2G28190,AT2G30860,AT2G47730,AT4G08770,AT4G36430,AT5G06720	7.34714e-06	10	153
GO:MF	GO:0046906	tetrapyrrole binding	AT1G07890,AT1G15820,AT1G71695,AT2G05100,AT2G18150,AT2G30490,AT2G32720,AT3G10570,AT4G08770,AT4G17600,AT4G34190,AT4G36430,AT5G04630,AT5G06720,AT5G07990,AT5G42650	8.70678e-06	16	418
GO:MF	GO:0004601	peroxidase activity	AT1G07890,AT1G48130,AT1G71695,AT2G18150,AT2G30860,AT2G47730,AT4G08770,AT4G36430,AT5G06720	1.46149e-05	9	131
GO:MF	GO:0016684	oxidoreductase activity, acting on peroxide as acceptor	AT1G07890,AT1G48130,AT1G71695,AT2G18150,AT2G30860,AT2G47730,AT4G08770,AT4G36430,AT5G06720	1.8354e-05	9	137
GO:MF	GO:0003723	RNA binding	AT1G08360,AT1G08380,AT1G12900,AT1G15820,AT1G33140,AT1G54290,AT1G67090,AT1G75040,AT1G79040,AT2G09990,AT2G13360,AT2G21660,AT2G33370,AT2G36170,AT2G37270,AT2G40590,AT2G42740,AT2G43970,AT2G47110,AT3G02080,AT3G07110,AT3G09630,AT3G11510,AT3G13920,AT3G18740,AT3G53420,AT3G55280,AT3G57490,AT3G62290,AT4G01290,AT4G02230,AT4G05320,AT4G09800	2.14635e-05	33	2508
GO:MF	GO:0016491	oxidoreductase activity	AT1G07890,AT1G12900,AT1G16300,AT1G48130,AT1G51410,AT1G67730,AT1G71695,AT1G75280,AT2G18150,AT2G28190,AT2G30490,AT2G30860,AT2G35660,AT2G46210,AT2G47730,AT3G10570,AT3G15020,AT3G22370,AT3G51030,AT3G55970,AT3G58610,AT4G08770,AT4G36430,AT5G04630,AT5G06720,AT5G07990,AT5G38630,AT5G42650,AT5G53460,AT5G54500	6.7633e-05	30	1456
GO:MF	GO:0033293	monocarboxylic acid binding	AT1G12900,AT1G24020,AT1G67090,AT2G30860,AT2G47730	7.06883e-05	5	61
GO:MF	GO:1901149	salicylic acid binding	AT1G12900,AT1G67090,AT2G30860,AT2G47730	7.61881e-05	4	28
GO:MF	GO:0043891	glyceraldehyde-3-phosphate dehydrogenase (NAD(P)+) (phosphorylating) activity	AT1G12900,AT1G16300	0.000199931	2	7
GO:MF	GO:0020037	heme binding	AT1G07890,AT1G71695,AT2G18150,AT2G30490,AT2G32720,AT3G10570,AT4G08770,AT4G36430,AT5G04630,AT5G06720,AT5G07990,AT5G42650	0.000853879	12	382
GO:MF	GO:0043177	organic acid binding	AT1G12900,AT1G24020,AT1G67090,AT2G30860,AT2G47730	0.000853879	5	110
GO:MF	GO:0031406	carboxylic acid binding	AT1G12900,AT1G24020,AT1G67090,AT2G30860,AT2G47730	0.000853879	5	110
GO:MF	GO:0005507	copper ion binding	AT1G67090,AT1G76100,AT2G20420,AT2G28190,AT2G30860,AT3G15020,AT3G58610	0.000984035	7	192
GO:MF	GO:0016168	chlorophyll binding	AT1G15820,AT2G05100,AT4G17600,AT4G34190	0.00119463	4	34
GO:MF	GO:0019904	protein domain specific binding	AT1G15820,AT1G32060,AT2G05100,AT3G16640,AT5G01750,AT5G54800	0.00271901	6	97
GO:MF	GO:1901681	sulfur compound binding	AT1G31812,AT2G30860,AT2G47730	0.00271901	3	30
GO:MF	GO:0140825	lactoperoxidase activity	AT1G71695,AT2G18150,AT4G08770,AT4G36430,AT5G06720	0.00287935	5	76
GO:MF	GO:0097159	organic cyclic compound binding	AT1G06040,AT1G07530,AT1G07890,AT1G08360,AT1G08380,AT1G09640,AT1G12900,AT1G15820,AT1G16300,AT1G20696,AT1G27680,AT1G31812,AT1G32060,AT1G33140,AT1G51200,AT1G54290,AT1G67090,AT1G71695,AT1G75040,AT1G79040,AT1G79930,AT2G05100,AT2G09990,AT2G13360,AT2G14080,AT2G18150,AT2G20420,AT2G21660,AT2G30490,AT2G30860,AT2G30950,AT2G31400,AT2G32720,AT2G33370,AT2G35660,AT2G36170,AT2G37270,AT2G39770,AT2G40590,AT2G42740…	0.00455323	44	8318
GO:MF	GO:0016620	oxidoreductase activity, acting on the aldehyde or oxo group of donors, NAD or NADP as acceptor	AT1G12900,AT1G16300	0.00455323	2	42
GO:MF	GO:0019843	rRNA binding	AT1G33140,AT2G42740,AT3G55280,AT4G09800,AT5G39740,AT5G58420	0.00512824	6	112
GO:MF	GO:0046409	p-coumarate 3-hydroxylase activity	AT1G07890	0.00557201	1	2
GO:MF	GO:0046914	transition metal ion binding	AT1G06040,AT1G09560,AT1G51200,AT1G67090,AT1G70410,AT1G76100,AT2G20420,AT2G28190,AT2G30490,AT2G30860,AT3G10570,AT3G15020,AT3G44010,AT3G55970,AT3G58610,AT4G22220,AT4G24690,AT4G26910,AT5G04630,AT5G07990	0.00571339	20	1281
GO:MF	GO:0016903	oxidoreductase activity, acting on the aldehyde or oxo group of donors	AT1G12900,AT1G16300	0.00790268	2	61
GO:MF	GO:1900750	oligopeptide binding	AT2G30860,AT2G47730	0.00964443	2	12
GO:MF	GO:0043295	glutathione binding	AT2G30860,AT2G47730	0.00964443	2	12
GO:MF	GO:0004568	chitinase activity	AT1G02360	0.00979969	1	17
GO:MF	GO:0050661	NADP binding	AT1G12900,AT1G16300	0.0100666	2	74
GO:MF	GO:0008878	glucose-1-phosphate adenylyltransferase activity	AT1G27680,AT5G48300	0.0107113	2	6
GO:MF	GO:0008974	phosphoribulokinase activity	AT1G32060	0.010953	1	1
GO:MF	GO:0051287	NAD binding	AT1G12900,AT1G16300	0.010953	2	81
GO:MF	GO:0004364	glutathione transferase activity	AT1G09640,AT2G30860,AT2G47730	0.0119197	3	60
GO:MF	GO:0033218	amide binding	AT1G31812,AT2G30860,AT2G47730	0.0127363	3	62
GO:MF	GO:0141040	very-long-chain 3-oxoacyl-CoA reductase activity	AT1G67730	0.0130432	1	1
GO:MF	GO:0018454	acetoacetyl-CoA reductase activity	AT1G67730	0.0130432	1	1
GO:MF	GO:0016688	L-ascorbate peroxidase activity	AT1G07890	0.0130432	1	8
GO:MF	GO:0046538	2,3-bisphosphoglycerate-dependent phosphoglycerate mutase activity	AT1G22170	0.0130432	1	2
GO:MF	GO:0047100	glyceraldehyde-3-phosphate dehydrogenase (NADP+) (phosphorylating) activity	AT1G12900	0.0130432	1	3
GO:MF	GO:0043169	cation binding	AT1G06040,AT1G07890,AT1G09560,AT1G22160,AT1G31812,AT1G51200,AT1G66240,AT1G67090,AT1G70410,AT1G71695,AT1G76100,AT1G80230,AT2G05100,AT2G18150,AT2G20420,AT2G28190,AT2G30490,AT2G30860,AT2G30950,AT2G32720	0.0130432	20	3907
GO:MF	GO:0072341	modified amino acid binding	AT2G30860,AT2G47730	0.0164085	2	19
GO:MF	GO:0050281	serine-glyoxylate transaminase activity	AT2G13360	0.0167171	1	1
GO:MF	GO:0004760	serine-pyruvate transaminase activity	AT2G13360	0.0167171	1	1
GO:MF	GO:0043495	protein-membrane adaptor activity	AT4G17600,AT5G62575	0.0194454	2	9
GO:MF	GO:0016710	trans-cinnamate 4-monooxygenase activity	AT2G30490	0.0199879	1	1
GO:MF	GO:0031210	phosphatidylcholine binding	AT1G31812	0.0208831	1	3
GO:MF	GO:0045703	ketoreductase activity	AT1G67730	0.0208831	1	2
GO:MF	GO:0097718	disordered domain specific binding	AT1G32060	0.0214746	1	3
GO:MF	GO:0003676	nucleic acid binding	AT1G06040,AT1G07530,AT1G08360,AT1G08380,AT1G09640,AT1G12900,AT1G15820,AT1G20696,AT1G33140,AT1G51200,AT1G54290,AT1G67090,AT1G75040,AT1G79040,AT2G09990,AT2G13360,AT2G21660,AT2G31400,AT2G33370,AT2G36170,AT2G37270,AT2G40590,AT2G42740,AT2G43970,AT2G47110,AT3G02080,AT3G07110,AT3G09630,AT3G11510,AT3G13920,AT3G18740,AT3G53420,AT3G53730,AT3G55280,AT3G57490,AT3G62290,AT4G01290,AT4G02230,AT4G05320,AT4G09800	0.0254729	40	5076
GO:MF	GO:0046872	metal ion binding	AT1G06040,AT1G07890,AT1G09560,AT1G22160,AT1G51200,AT1G66240,AT1G67090,AT1G70410,AT1G71695,AT1G76100,AT1G80230,AT2G05100,AT2G18150,AT2G20420,AT2G28190,AT2G30490,AT2G30860,AT2G30950,AT2G32720	0.0254729	19	3895
GO:MF	GO:0004365	glyceraldehyde-3-phosphate dehydrogenase (NAD+) (phosphorylating) activity	AT1G16300	0.0254729	1	6
GO:MF	GO:0033878	hormone-sensitive lipase activity	AT3G14360	0.028703	1	1
GO:MF	GO:0004560	alpha-L-fucosidase activity	AT1G67830	0.0287527	1	3
GO:MF	GO:0004619	phosphoglycerate mutase activity	AT1G22170	0.029131	1	6
GO:MF	GO:0004455	ketol-acid reductoisomerase activity	AT3G58610	0.0322813	1	1
GO:MF	GO:0050505	hydroquinone glucosyltransferase activity	AT4G01070	0.0322813	1	1
GO:MF	GO:0030527	structural constituent of chromatin	AT1G20696,AT3G53730,AT4G40030	0.0322813	3	55
GO:MF	GO:0000062	fatty-acyl-CoA binding	AT1G31812	0.0328177	1	6
GO:MF	GO:0120227	acyl-CoA binding	AT1G31812	0.0328177	1	6
GO:MF	GO:1901567	fatty acid derivative binding	AT1G31812	0.0328177	1	6
GO:MF	GO:0016616	oxidoreductase activity, acting on the CH-OH group of donors, NAD or NADP as acceptor	AT1G51410,AT1G67730,AT3G15020,AT3G58610	0.0328386	4	145
GO:MF	GO:0015928	fucosidase activity	AT1G67830	0.0328386	1	4
GO:MF	GO:0036094	small molecule binding	AT1G06040,AT1G07890,AT1G09560,AT1G12900,AT1G16300,AT1G22160,AT1G24020,AT1G27680,AT1G31812,AT1G32060,AT1G51200,AT1G66240,AT1G67090,AT1G70410,AT1G71695,AT1G76100,AT1G79930,AT1G80230,AT2G05100,AT2G14080,AT2G18150,AT2G20420,AT2G28190,AT2G30490,AT2G30860,AT2G30950,AT2G32720	0.0341014	27	6709
GO:MF	GO:0004774	succinate-CoA ligase activity	AT2G20420	0.0356418	1	3
GO:MF	GO:0004775	succinate-CoA ligase (ADP-forming) activity	AT2G20420	0.0356418	1	3
GO:MF	GO:0052631	sphingolipid delta-8 desaturase activity	AT2G46210	0.0368682	1	2
GO:MF	GO:0016711	flavonoid 3'-monooxygenase activity	AT5G07990	0.0374941	1	1
GO:MF	GO:0102128	chalcone synthase activity	AT5G13930	0.0374941	1	1
GO:MF	GO:0016210	naringenin-chalcone synthase activity	AT5G13930	0.0374941	1	1
GO:MF	GO:0047205	quinate O-hydroxycinnamoyltransferase activity	AT5G48930	0.0385243	1	1
GO:MF	GO:0047172	shikimate O-hydroxycinnamoyltransferase activity	AT5G48930	0.0385243	1	1
GO:MF	GO:0050737	O-hydroxycinnamoyltransferase activity	AT5G48930	0.0385243	1	1
GO:MF	GO:0009978	allene oxide synthase activity	AT5G42650	0.0385243	1	1
GO:MF	GO:0008379	thioredoxin peroxidase activity	AT1G48130	0.0385243	1	8
GO:MF	GO:0005506	iron ion binding	AT2G30490,AT3G10570,AT3G55970,AT4G22220,AT5G04630,AT5G07990,AT5G42650,AT5G53460	0.0385243	8	354
GO:MF	GO:0016040	glutamate synthase (NADH) activity	AT5G53460	0.0385243	1	1
GO:MF	GO:0052722	fatty acid in-chain hydroxylase activity	AT3G10570	0.0385243	1	2
GO:MF	GO:0045181	glutamate synthase activity, NAD(P)H as acceptor	AT5G53460	0.0385243	1	1
GO:MF	GO:0005488	binding	AT1G06040,AT1G07530,AT1G07890,AT1G08360,AT1G08380,AT1G09560,AT1G09640,AT1G12900,AT1G15820,AT1G16300,AT1G20696,AT1G22160,AT1G24020,AT1G27680,AT1G31812,AT1G32060,AT1G33140,AT1G51200,AT1G54290,AT1G66240,AT1G67090,AT1G67730,AT1G70410,AT1G71695,AT1G75040,AT1G75950,AT1G76100,AT1G79040,AT1G79930,AT1G80230,AT2G05100,AT2G09990,AT2G13360,AT2G14080,AT2G18150,AT2G20420,AT2G21660,AT2G26770,AT2G28190,AT2G30490…	0.0385243	85	14945
GO:MF	GO:0016984	ribulose-bisphosphate carboxylase activity	AT1G67090	0.0409672	1	7
GO:MF	GO:0010427	abscisic acid binding	AT1G24020,AT5G53160	0.0409672	2	18
GO:MF	GO:0004475	mannose-1-phosphate guanylyltransferase (GTP) activity	AT2G39770	0.0409672	1	3
GO:MF	GO:0016868	intramolecular phosphotransferase activity	AT1G22170	0.0412317	1	13
GO:MF	GO:0043167	ion binding	AT1G06040,AT1G07890,AT1G09560,AT1G12900,AT1G22160,AT1G24020,AT1G27680,AT1G31812,AT1G32060,AT1G51200,AT1G66240,AT1G67090,AT1G70410,AT1G71695,AT1G76100,AT1G79930,AT1G80230,AT2G05100,AT2G14080,AT2G18150,AT2G20420,AT2G28190,AT2G30490,AT2G30860,AT2G30950,AT2G32720	0.0415017	26	6591
GO:MF	GO:0003712	transcription coregulator activity	AT1G06040	0.0415017	1	107
GO:MF	GO:0033984	indole-3-glycerol-phosphate lyase activity	AT4G02610	0.0448489	1	2
GO:MF	GO:0140824	thioredoxin-dependent peroxiredoxin activity	AT1G48130	0.0452436	1	11
GO:MF	GO:0004149	dihydrolipoyllysine-residue succinyltransferase activity	AT4G26910	0.0452436	1	2
GO:MF	GO:0051920	peroxiredoxin activity	AT1G48130	0.0452436	1	11
GO:MF	GO:0008453	alanine-glyoxylate transaminase activity	AT2G13360	0.0452436	1	6
GO:MF	GO:0050997	quaternary ammonium group binding	AT1G31812	0.0452436	1	12
GO:MF	GO:0045548	phenylalanine ammonia-lyase activity	AT2G37040	0.0452436	1	4
GO:MF	GO:0019840	isoprenoid binding	AT1G24020,AT5G53160	0.0452436	2	20
GO:MF	GO:0042277	peptide binding	AT2G30860,AT2G47730	0.0452436	2	47
GO:MF	GO:0016614	oxidoreductase activity, acting on CH-OH group of donors	AT1G51410,AT1G67730,AT3G15020,AT3G58610	0.0452436	4	178
GO:MF	GO:0016748	succinyltransferase activity	AT4G26910	0.0452436	1	2
GO:MF	GO:0016751	S-succinyltransferase activity	AT4G26910	0.0452436	1	2
GO:MF	GO:0004864	protein phosphatase inhibitor activity	AT1G24020,AT5G53160	0.0454245	2	21
GO:MF	GO:0019212	phosphatase inhibitor activity	AT1G24020,AT5G53160	0.0492128	2	22
GO:MF	GO:0003988	acetyl-CoA C-acyltransferase activity	AT2G33150	0.0493984	1	5
KEGG	KEGG:03010	Ribosome	AT1G08360,AT1G33140,AT2G09990,AT2G33370,AT2G36170,AT2G37270,AT2G40590,AT2G42740,AT2G43460,AT2G47110,AT3G02080,AT3G06680,AT3G07110,AT3G09630,AT3G11510,AT3G18740,AT3G44010,AT3G55280,AT3G57490,AT4G02230,AT4G09800,AT4G18100,AT4G31985,AT5G10360,AT5G24510,AT5G27700,AT5G27850,AT5G39740,AT5G48760,AT5G58420	3.58989e-05	30	323
KEGG	KEGG:00710	Carbon fixation in photosynthetic organisms	AT1G12900,AT1G16300,AT1G32060,AT1G67090	0.0152573	4	68
