# Supplementary material for: Epitranscriptomic and expression profiling in Riccia fluitans across diverse environmental conditions
Source: Comput Struct Biotechnol J. 2025 Oct 2;27:4232–45. doi: 10.1016/j.csbj.2025.10.002 (PMC12513226; doi:10.1016/j.csbj.2025.10.002)
Supplement: Supplementary file 2 — Supplementary material [file mmc2.zip › Supplementary materials/Table S4.xlsx]

## Sheet: Table S4
Table S4. Gene ontology analysis for significant Ψ sites in water
Category	ID	Term	Genes	adj_pval	intersection_size	term_size
GO:BP	GO:0043604	amide biosynthetic process	AT1G09640,AT1G48830,AT2G04520,AT2G09990,AT2G32060,AT2G36170,AT2G40590,AT2G43460,AT2G47110,AT3G02080,AT3G04840,AT3G23390,AT3G57490,AT4G18100,AT5G27700,AT5G58420,AT5G59850,AT5G62300	2.3e-05	18	1467
GO:BP	GO:0043043	peptide biosynthetic process	AT1G09640,AT1G48830,AT2G04520,AT2G09990,AT2G32060,AT2G36170,AT2G40590,AT2G43460,AT2G47110,AT3G02080,AT3G04840,AT3G23390,AT3G57490,AT4G18100,AT5G27700,AT5G58420,AT5G59850,AT5G62300	2.3e-05	18	1408
GO:BP	GO:0006518	peptide metabolic process	AT1G09640,AT1G48830,AT2G04520,AT2G09990,AT2G32060,AT2G36170,AT2G40590,AT2G43460,AT2G47110,AT3G02080,AT3G04840,AT3G23390,AT3G57490,AT4G18100,AT5G27700,AT5G58420,AT5G59850,AT5G62300	2.3e-05	18	1474
GO:BP	GO:0006412	translation	AT1G09640,AT1G48830,AT2G04520,AT2G09990,AT2G32060,AT2G36170,AT2G40590,AT2G43460,AT2G47110,AT3G02080,AT3G04840,AT3G23390,AT3G57490,AT4G18100,AT5G27700,AT5G58420,AT5G59850,AT5G62300	2.3e-05	18	1403
GO:BP	GO:0043603	amide metabolic process	AT1G09640,AT1G48830,AT2G04520,AT2G09990,AT2G32060,AT2G36170,AT2G40590,AT2G43460,AT2G47110,AT3G02080,AT3G04840,AT3G23390,AT3G57490,AT4G18100,AT5G27700,AT5G58420,AT5G59850,AT5G62300	4.51e-05	18	1566
GO:BP	GO:0090332	stomatal closure	AT1G47128,AT2G05100,AT2G39050,AT3G16640	0.000247622	4	57
GO:BP	GO:0019684	photosynthesis, light reaction	AT1G06680,AT1G79040,AT2G05100,AT2G30570,AT3G61470,AT5G54270	0.000247622	6	146
GO:BP	GO:1901566	organonitrogen compound biosynthetic process	AT1G09640,AT1G48830,AT1G51650,AT2G04520,AT2G09990,AT2G32060,AT2G36170,AT2G40590,AT2G43460,AT2G46210,AT2G47110,AT3G02080,AT3G04840,AT3G23390,AT3G57490,AT4G18100,AT5G27700,AT5G58420,AT5G59850,AT5G62300	0.000263227	20	2239
GO:BP	GO:0015979	photosynthesis	AT1G06680,AT1G67090,AT1G79040,AT2G05100,AT2G30570	0.000263227	5	281
GO:BP	GO:0010118	stomatal movement	AT1G47128,AT2G05100,AT2G21660,AT2G39050,AT3G16640,AT5G54270	0.000315799	6	162
GO:BP	GO:0010119	regulation of stomatal movement	AT1G47128,AT2G05100,AT2G21660,AT3G16640,AT5G54270	0.000614988	5	108
GO:BP	GO:0010035	response to inorganic substance	AT1G75040,AT2G05100,AT2G21660,AT2G30860,AT2G30870,AT3G16640,AT3G43810,AT3G53420,AT3G53730	0.000706365	9	775
GO:BP	GO:0090333	regulation of stomatal closure	AT1G47128,AT2G05100,AT3G16640	0.00162136	3	40
GO:BP	GO:0009769	photosynthesis, light harvesting in photosystem II	AT2G05100,AT5G54270	0.00162136	2	4
GO:BP	GO:0006091	generation of precursor metabolites and energy	AT1G06680,AT1G76100,AT1G79040,AT2G05100,AT2G30570,AT3G61470,AT4G38970,AT5G54270	0.00162136	8	465
GO:BP	GO:0006950	response to stress	AT1G24020,AT1G47128,AT1G67090,AT1G71695,AT1G75040,AT2G05100,AT2G21660,AT2G30860,AT2G30870,AT2G39050,AT2G39730,AT2G46210,AT2G47470,AT2G47770,AT3G16640,AT3G43810,AT3G53420,AT3G53730,AT3G61470,AT4G08770	0.00224761	20	3714
GO:BP	GO:0009765	photosynthesis, light harvesting	AT2G05100,AT3G61470,AT5G54270	0.00468276	3	37
GO:BP	GO:0009414	response to water deprivation	AT2G05100,AT2G21660,AT2G30870,AT3G16640,AT3G53420,AT3G53730	0.00487877	6	422
GO:BP	GO:0009415	response to water	AT2G05100,AT2G21660,AT2G30870,AT3G16640,AT3G53420,AT3G53730	0.00512149	6	434
GO:BP	GO:0009768	photosynthesis, light harvesting in photosystem I	AT2G05100,AT3G61470	0.00512149	2	10
GO:BP	GO:0009409	response to cold	AT1G67090,AT2G05100,AT2G21660,AT2G39730,AT2G46210,AT3G61470	0.00517114	6	409
GO:BP	GO:0001101	response to acid chemical	AT2G05100,AT2G21660,AT2G30870,AT3G16640,AT3G53420,AT3G53730	0.00650466	6	462
GO:BP	GO:0009628	response to abiotic stimulus	AT1G67090,AT1G75040,AT2G05100,AT2G21660,AT2G30870,AT2G39730,AT2G46210,AT2G47770,AT3G16640,AT3G43810,AT3G53420,AT3G53730,AT3G61470	0.00715851	13	2125
GO:BP	GO:0042221	response to chemical	AT1G09640,AT1G24020,AT1G71695,AT1G75040,AT2G05100,AT2G21660,AT2G30860,AT2G30870,AT2G39730,AT2G47770,AT3G16640,AT3G43810,AT3G53420,AT3G53730,AT4G05320,AT4G08770,AT4G38970,AT5G54270,AT5G54960	0.00907345	19	2983
GO:BP	GO:0010038	response to metal ion	AT1G75040,AT2G21660,AT2G30860,AT3G43810	0.0142976	4	219
GO:BP	GO:0009645	response to low light intensity stimulus	AT2G05100,AT3G61470	0.0147913	2	19
GO:BP	GO:0009644	response to high light intensity	AT2G05100,AT3G61470,AT5G54270	0.014987	3	64
GO:BP	GO:0010043	response to zinc ion	AT2G21660,AT2G30860	0.0168222	2	46
GO:BP	GO:0009407	toxin catabolic process	AT2G30860,AT2G30870	0.0178424	2	46
GO:BP	GO:0009404	toxin metabolic process	AT2G30860,AT2G30870	0.0283027	2	60
GO:BP	GO:0010270	photosystem II oxygen evolving complex assembly	AT1G79040	0.0283027	1	3
GO:BP	GO:0010501	RNA secondary structure unwinding	AT2G21660	0.0288907	1	2
GO:BP	GO:0008152	metabolic process	AT1G06680,AT1G09640,AT1G47128,AT1G48830,AT1G51650,AT1G65910,AT1G67090,AT1G71695,AT1G75040,AT1G76100,AT1G79040,AT2G03200,AT2G04520,AT2G05100,AT2G09990	0.02932	15	12625
GO:BP	GO:0009636	response to toxic substance	AT1G71695,AT2G30860,AT2G30870,AT4G08770,AT5G54270	0.02932	5	316
GO:BP	GO:0009266	response to temperature stimulus	AT1G67090,AT2G05100,AT2G21660,AT2G39730,AT2G46210	0.02932	5	642
GO:BP	GO:1901700	response to oxygen-containing compound	AT1G24020,AT2G05100,AT2G21660,AT2G30870,AT2G39730,AT2G47770,AT3G16640,AT3G53420,AT3G53730,AT4G05320,AT4G38970,AT5G54270	0.0299499	12	1678
GO:BP	GO:0046686	response to cadmium ion	AT1G75040,AT2G30860	0.030127	2	71
GO:BP	GO:0051261	protein depolymerization	AT3G16640,AT4G00680	0.0339563	2	34
GO:BP	GO:0098754	detoxification	AT1G71695,AT2G30860,AT2G30870	0.0345458	3	275
GO:BP	GO:1901881	positive regulation of protein depolymerization	AT3G16640	0.0401783	1	2
GO:BP	GO:1901564	organonitrogen compound metabolic process	AT1G09640,AT1G47128,AT1G48830,AT1G51650,AT2G03200,AT2G04520,AT2G09990,AT2G32060,AT2G36170,AT2G40590,AT2G43460,AT2G46210,AT2G47110,AT2G47770,AT3G02080,AT3G04840,AT3G23390,AT3G54940,AT3G57490,AT4G05320,AT4G18100,AT4G38970,AT5G27700,AT5G41700,AT5G58420,AT5G59850,AT5G62300	0.0401783	27	5551
GO:BP	GO:0009615	response to virus	AT1G75040,AT2G21660	0.0401783	2	101
GO:BP	GO:0044237	cellular metabolic process	AT1G06680,AT1G09640,AT1G48830,AT1G51650,AT1G65910,AT1G67090,AT1G71695,AT1G76100,AT1G79040,AT2G04520,AT2G05100,AT2G09990,AT2G21660,AT2G30570,AT2G30860,AT2G30870,AT2G32060,AT2G36170,AT2G40590,AT2G43460,AT2G46210,AT2G47110,AT2G47770,AT3G02080,AT3G04840,AT3G10570	0.0401783	26	10271
GO:BP	GO:0019538	protein metabolic process	AT1G09640,AT1G47128,AT1G48830,AT2G03200,AT2G04520,AT2G09990,AT2G32060,AT2G36170,AT2G40590,AT2G43460,AT2G47110,AT3G02080,AT3G04840,AT3G23390,AT3G54940,AT3G57490,AT4G05320,AT4G18100,AT5G27700,AT5G41700,AT5G58420,AT5G59850,AT5G62300	0.0401783	23	4421
GO:BP	GO:0006858	extracellular transport	AT2G21660	0.0401783	1	4
GO:BP	GO:0031117	positive regulation of microtubule depolymerization	AT3G16640	0.0401783	1	2
GO:BP	GO:0110102	ribulose bisphosphate carboxylase complex assembly	AT1G67090	0.0413686	1	10
GO:BP	GO:0050896	response to stimulus	AT1G09640,AT1G24020,AT1G47128,AT1G67090,AT1G71695,AT1G75040,AT2G05100,AT2G21660,AT2G30860,AT2G30870,AT2G39050,AT2G39730,AT2G46210,AT2G47470,AT2G47770,AT3G16640,AT3G43810,AT3G53420,AT3G53730,AT3G61470,AT4G05320,AT4G08770,AT4G38970,AT5G05170,AT5G14740,AT5G54270,AT5G54960	0.0460303	27	5967
GO:CC	GO:0022626	cytosolic ribosome	AT1G48830,AT1G67090,AT2G09990,AT2G32060,AT2G36170,AT2G40010,AT2G40590,AT2G43460,AT2G47110,AT3G02080,AT3G04840,AT3G23390,AT3G57490,AT4G18100,AT5G27700,AT5G58420,AT5G59850,AT5G62300	1.57e-16	18	289
GO:CC	GO:0044391	ribosomal subunit	AT1G48830,AT2G09990,AT2G32060,AT2G36170,AT2G40590,AT2G43460,AT2G47110,AT3G02080,AT3G04840,AT3G23390,AT3G57490,AT4G18100,AT5G27700,AT5G58420,AT5G59850,AT5G62300	7.59e-15	16	262
GO:CC	GO:0022627	cytosolic small ribosomal subunit	AT1G48830,AT2G09990,AT2G32060,AT2G40590,AT2G47110,AT3G02080,AT3G04840,AT3G57490,AT5G27700,AT5G58420,AT5G59850,AT5G62300	7.59e-15	12	91
GO:CC	GO:0015935	small ribosomal subunit	AT1G48830,AT2G09990,AT2G32060,AT2G40590,AT2G47110,AT3G02080,AT3G04840,AT3G57490,AT5G27700,AT5G58420,AT5G59850,AT5G62300	6.67e-14	12	114
GO:CC	GO:0005829	cytosol	AT1G09640,AT1G24020,AT1G48830,AT1G67090,AT2G09990,AT2G21660,AT2G30860,AT2G30870,AT2G32060,AT2G36170,AT2G40010,AT2G40590,AT2G43460,AT2G47110,AT2G47470,AT3G02080,AT3G04840,AT3G16640,AT3G23390,AT3G43810,AT3G48140,AT3G53730,AT3G57490,AT3G61470,AT4G05320,AT4G10750,AT4G18100,AT5G14740,AT5G27700,AT5G54960,AT5G58420,AT5G59850,AT5G62300	7.75e-13	33	2416
GO:CC	GO:0005840	ribosome	AT1G48830,AT1G67090,AT2G09990,AT2G32060,AT2G36170,AT2G40010,AT2G40590,AT2G43460,AT2G47110,AT3G02080,AT3G04840,AT3G23390,AT3G57490,AT4G18100,AT5G27700,AT5G58420,AT5G59850,AT5G62300	1.07e-12	18	530
GO:CC	GO:0043232	intracellular non-membrane-bounded organelle	AT1G06680,AT1G47128,AT1G48830,AT1G67090,AT1G76100,AT1G79040,AT2G05100,AT2G09990,AT2G30570,AT2G30860,AT2G32060,AT2G36170,AT2G39730,AT2G40010,AT2G40590,AT2G43460,AT2G47110,AT3G02080,AT3G04840,AT3G16640,AT3G23390,AT3G53730,AT3G57490,AT3G61470,AT4G00680,AT4G18100,AT4G38970,AT5G14740,AT5G27700,AT5G54270,AT5G58420,AT5G59850,AT5G62300	2.78e-12	33	2567
GO:CC	GO:0043228	non-membrane-bounded organelle	AT1G06680,AT1G47128,AT1G48830,AT1G67090,AT1G76100,AT1G79040,AT2G05100,AT2G09990,AT2G30570,AT2G30860,AT2G32060,AT2G36170,AT2G39730,AT2G40010,AT2G40590,AT2G43460,AT2G47110,AT3G02080,AT3G04840,AT3G16640,AT3G23390,AT3G53730,AT3G57490,AT3G61470,AT4G00680,AT4G18100,AT4G38970,AT5G14740,AT5G27700,AT5G54270,AT5G58420,AT5G59850,AT5G62300	2.78e-12	33	2567
GO:CC	GO:0005737	cytoplasm	AT1G06680,AT1G09640,AT1G24020,AT1G47128,AT1G48830,AT1G51650,AT1G67090,AT1G71695,AT1G75040,AT1G76100,AT1G79040,AT2G04520,AT2G05100,AT2G09990,AT2G21660,AT2G30570,AT2G30860,AT2G30870,AT2G32060,AT2G36170,AT2G39050,AT2G39730,AT2G40010,AT2G40590,AT2G43460,AT2G46210,AT2G47110,AT2G47470,AT2G47770,AT3G02080,AT3G04840,AT3G10570,AT3G16640,AT3G23390,AT3G43810,AT3G48140,AT3G53420,AT3G53730,AT3G57490,AT3G61470…	1.62e-11	58	9459
GO:CC	GO:1990904	ribonucleoprotein complex	AT1G48830,AT2G09990,AT2G32060,AT2G36170,AT2G40010,AT2G40590,AT2G43460,AT2G47110,AT3G02080,AT3G04840,AT3G23390,AT3G57490,AT4G18100,AT5G27700,AT5G58420,AT5G59850,AT5G62300	9.04e-09	17	823
GO:CC	GO:0009579	thylakoid	AT1G06680,AT1G67090,AT1G76100,AT1G79040,AT2G05100,AT2G30570,AT2G30860,AT2G39730,AT3G16640,AT3G53730,AT3G61470,AT4G38970,AT5G14740,AT5G54270	2.77e-08	14	596
GO:CC	GO:0032991	protein-containing complex	AT1G06680,AT1G48830,AT1G51650,AT1G79040,AT2G05100,AT2G09990,AT2G30570,AT2G32060,AT2G36170,AT2G40010,AT2G40590,AT2G43460,AT2G47110,AT3G02080,AT3G04840,AT3G23390,AT3G53730,AT3G57490,AT3G61470,AT4G16160,AT4G18100,AT5G27700,AT5G54270,AT5G58420,AT5G59850,AT5G62300	9.72e-07	26	2680
GO:CC	GO:0009523	photosystem II	AT1G06680,AT1G79040,AT2G05100,AT2G30570,AT3G61470,AT5G54270	1.37e-06	6	78
GO:CC	GO:0055044	symplast	AT1G09640,AT1G47128,AT1G71695,AT2G09990,AT2G21660,AT2G30860,AT3G02080,AT3G04840,AT3G16640,AT3G53420,AT3G53730,AT3G57490	3.11e-06	12	901
GO:CC	GO:0070161	anchoring junction	AT1G09640,AT1G47128,AT1G71695,AT2G09990,AT2G21660,AT2G30860,AT3G02080,AT3G04840,AT3G16640,AT3G53420,AT3G53730,AT3G57490	3.11e-06	12	900
GO:CC	GO:0030054	cell junction	AT1G09640,AT1G47128,AT1G71695,AT2G09990,AT2G21660,AT2G30860,AT3G02080,AT3G04840,AT3G16640,AT3G53420,AT3G53730,AT3G57490	3.11e-06	12	906
GO:CC	GO:0019867	outer membrane	AT1G06680,AT1G67090,AT1G76100,AT1G79040,AT2G05100,AT2G30570,AT2G39730,AT3G61470,AT4G16160,AT5G14740,AT5G54270	3.11e-06	11	537
GO:CC	GO:0043229	intracellular organelle	AT1G06680,AT1G09640,AT1G24020,AT1G47128,AT1G48830,AT1G51650,AT1G67090,AT1G71695,AT1G75040,AT1G76100,AT1G79040,AT2G04520,AT2G05100,AT2G09990,AT2G21660,AT2G30570,AT2G30860,AT2G30870,AT2G32060,AT2G36170,AT2G39050,AT2G39730,AT2G40010,AT2G40590,AT2G43460,AT2G46210,AT2G47110,AT2G47470,AT2G47770,AT3G02080,AT3G04840,AT3G10570,AT3G16640,AT3G23390,AT3G43810,AT3G48140,AT3G53420,AT3G53730,AT3G57490,AT3G61470…	3.11e-06	58	12215
GO:CC	GO:0055035	plastid thylakoid membrane	AT1G06680,AT1G67090,AT1G76100,AT1G79040,AT2G05100,AT2G30570,AT2G39730,AT3G61470,AT5G14740,AT5G54270	3.11e-06	10	426
GO:CC	GO:0005911	cell-cell junction	AT1G09640,AT1G47128,AT1G71695,AT2G09990,AT2G21660,AT2G30860,AT3G02080,AT3G04840,AT3G16640,AT3G53420,AT3G53730,AT3G57490	3.11e-06	12	900
GO:CC	GO:0043226	organelle	AT1G06680,AT1G09640,AT1G24020,AT1G47128,AT1G48830,AT1G51650,AT1G67090,AT1G71695,AT1G75040,AT1G76100,AT1G79040,AT2G04520,AT2G05100,AT2G09990,AT2G21660,AT2G30570,AT2G30860,AT2G30870,AT2G32060,AT2G36170,AT2G39050,AT2G39730,AT2G40010,AT2G40590,AT2G43460,AT2G46210,AT2G47110,AT2G47470,AT2G47770,AT3G02080,AT3G04840,AT3G10570,AT3G16640,AT3G23390,AT3G43810,AT3G48140,AT3G53420,AT3G53730,AT3G57490,AT3G61470…	3.11e-06	58	12225
GO:CC	GO:0009506	plasmodesma	AT1G09640,AT1G47128,AT1G71695,AT2G09990,AT2G21660,AT2G30860,AT3G02080,AT3G04840,AT3G16640,AT3G53420,AT3G53730,AT3G57490	3.11e-06	12	900
GO:CC	GO:0009521	photosystem	AT1G06680,AT1G79040,AT2G05100,AT2G30570,AT3G61470,AT5G54270	3.11e-06	6	97
GO:CC	GO:0031968	organelle outer membrane	AT1G06680,AT1G67090,AT1G76100,AT1G79040,AT2G05100,AT2G30570,AT2G39730,AT3G61470,AT4G16160,AT5G14740,AT5G54270	3.11e-06	11	537
GO:CC	GO:0009535	chloroplast thylakoid membrane	AT1G06680,AT1G67090,AT1G76100,AT1G79040,AT2G05100,AT2G30570,AT2G39730,AT3G61470,AT5G14740,AT5G54270	3.11e-06	10	424
GO:CC	GO:0042170	plastid membrane	AT1G06680,AT1G67090,AT1G76100,AT1G79040,AT2G05100,AT2G30570,AT2G39730,AT2G47770,AT3G61470,AT4G16160,AT5G14740,AT5G54270	3.77e-06	12	674
GO:CC	GO:0034357	photosynthetic membrane	AT1G06680,AT1G67090,AT1G76100,AT1G79040,AT2G05100,AT2G30570,AT2G39730,AT3G61470,AT5G14740,AT5G54270	3.96e-06	10	443
GO:CC	GO:0042651	thylakoid membrane	AT1G06680,AT1G67090,AT1G76100,AT1G79040,AT2G05100,AT2G30570,AT2G39730,AT3G61470,AT5G14740,AT5G54270	3.96e-06	10	442
GO:CC	GO:0000325	plant-type vacuole	AT1G47128,AT1G71695,AT1G75040,AT2G30860,AT2G30870,AT2G47470,AT3G16640,AT3G53420,AT3G53730,AT4G05320,AT4G08770,AT5G47450,AT5G59850	4.74e-06	13	792
GO:CC	GO:0048046	apoplast	AT1G06680,AT1G47128,AT1G67090,AT1G75040,AT2G30860,AT2G30870,AT2G39730,AT3G16640,AT4G38970,AT5G14740	4.74e-06	10	489
GO:CC	GO:0009526	plastid envelope	AT1G06680,AT1G67090,AT1G76100,AT1G79040,AT2G05100,AT2G30570,AT2G39730,AT2G47770,AT3G61470,AT4G16160,AT4G28390,AT4G38970,AT5G14740,AT5G54270	5.1e-06	14	988
GO:CC	GO:0009536	plastid	AT1G06680,AT1G67090,AT1G76100,AT1G79040,AT2G05100,AT2G09990,AT2G21660,AT2G30570,AT2G30860,AT2G30870,AT2G39730,AT2G47770,AT3G16640,AT3G53730,AT3G61470,AT4G10750,AT4G16160,AT4G28390,AT4G38970,AT5G14740,AT5G27700,AT5G54270,AT5G54960,AT5G58420,AT5G62300	5.24e-06	25	2855
GO:CC	GO:0005773	vacuole	AT1G09640,AT1G47128,AT1G71695,AT1G75040,AT2G21660,AT2G30860,AT2G30870,AT2G47470,AT3G16640,AT3G53420,AT3G53730,AT4G05320,AT4G08770,AT5G47450,AT5G59850	5.53e-06	15	1096
GO:CC	GO:0005739	mitochondrion	AT1G51650,AT1G67090,AT1G71695,AT1G75040,AT1G76100,AT1G79040,AT2G04520,AT2G05100,AT2G09990	5.76e-06	9	1699
GO:CC	GO:0009505	plant-type cell wall	AT1G48830,AT1G71695,AT2G09990,AT2G30870,AT2G39730,AT2G47470,AT3G02080,AT5G59850,AT5G62300	1.02e-05	9	366
GO:CC	GO:0009534	chloroplast thylakoid	AT1G06680,AT1G67090,AT1G76100,AT1G79040,AT2G05100,AT2G30570,AT2G39730,AT3G61470,AT5G14740,AT5G54270	1.23e-05	10	517
GO:CC	GO:0031976	plastid thylakoid	AT1G06680,AT1G67090,AT1G76100,AT1G79040,AT2G05100,AT2G30570,AT2G39730,AT3G61470,AT5G14740,AT5G54270	1.24e-05	10	519
GO:CC	GO:0005618	cell wall	AT1G48830,AT1G71695,AT2G09990,AT2G30870,AT2G39730,AT2G47470,AT3G02080	1.77e-05	7	401
GO:CC	GO:0031977	thylakoid lumen	AT1G06680,AT1G67090,AT1G76100	2.66e-05	3	74
GO:CC	GO:0030312	external encapsulating structure	AT1G48830,AT1G71695,AT2G09990,AT2G30870,AT2G39730,AT2G47470,AT3G02080	2.66e-05	7	430
GO:CC	GO:0009507	chloroplast	AT1G06680,AT1G67090,AT1G76100,AT1G79040,AT2G05100,AT2G09990,AT2G21660,AT2G30570,AT2G30860,AT2G30870,AT2G39730,AT2G47770,AT3G16640,AT3G53730,AT3G61470,AT4G16160,AT4G28390,AT4G38970,AT5G14740,AT5G54270	3.73e-05	20	2345
GO:CC	GO:0031975	envelope	AT1G06680,AT1G51650,AT1G67090,AT1G76100,AT1G79040,AT2G05100,AT2G30570,AT2G39730,AT2G47770,AT3G61470,AT4G16160,AT4G28390,AT4G38970,AT5G14740,AT5G54270	7.38e-05	15	1462
GO:CC	GO:0031967	organelle envelope	AT1G06680,AT1G51650,AT1G67090,AT1G76100,AT1G79040,AT2G05100,AT2G30570,AT2G39730,AT2G47770,AT3G61470,AT4G16160,AT4G28390,AT4G38970,AT5G14740,AT5G54270	7.38e-05	15	1462
GO:CC	GO:0005622	intracellular anatomical structure	AT1G06680,AT1G09640,AT1G24020,AT1G47128,AT1G48830,AT1G51650,AT1G67090,AT1G71695,AT1G75040,AT1G76100,AT1G79040,AT2G04520,AT2G05100,AT2G09990,AT2G21660,AT2G30570,AT2G30860,AT2G30870,AT2G32060,AT2G36170,AT2G39050,AT2G39730,AT2G40010,AT2G40590,AT2G43460,AT2G46210,AT2G47110,AT2G47470,AT2G47770,AT3G02080,AT3G04840,AT3G10570,AT3G16640,AT3G23390,AT3G43810,AT3G48140,AT3G53420,AT3G53730,AT3G57490,AT3G61470…	8.56e-05	58	13383
GO:CC	GO:0005576	extracellular region	AT1G06680,AT1G09640,AT1G47128,AT1G67090,AT1G71695,AT1G75040,AT2G21660,AT2G30860,AT2G30870	0.000157672	9	1762
GO:CC	GO:0098588	bounding membrane of organelle	AT1G06680,AT1G67090,AT1G76100,AT1G79040,AT2G05100,AT2G30570,AT2G39730,AT2G47770,AT3G61470,AT4G16160,AT5G05170,AT5G14740,AT5G47450,AT5G54270	0.000173987	14	1395
GO:CC	GO:0009654	photosystem II oxygen evolving complex	AT1G06680,AT1G79040	0.00025374	2	24
GO:CC	GO:0042579	microbody	AT2G21660,AT2G30860,AT2G30870,AT2G32060,AT3G48140,AT3G53730	0.00026111	6	350
GO:CC	GO:0005777	peroxisome	AT2G21660,AT2G30860,AT2G30870,AT2G32060,AT3G48140,AT3G53730	0.00026111	6	350
GO:CC	GO:0009517	PSII associated light-harvesting complex II	AT2G05100,AT5G54270	0.000351127	2	6
GO:CC	GO:0098796	membrane protein complex	AT1G06680,AT1G51650,AT1G79040,AT2G05100,AT2G30570	0.000351127	5	525
GO:CC	GO:0009941	chloroplast envelope	AT1G06680,AT1G67090,AT2G05100,AT2G39730,AT2G47770,AT4G16160,AT4G28390,AT4G38970,AT5G14740	0.000351127	9	693
GO:CC	GO:0009503	thylakoid light-harvesting complex	AT2G05100,AT5G54270	0.000618455	2	8
GO:CC	GO:0030076	light-harvesting complex	AT2G05100,AT5G54270	0.000618455	2	8
GO:CC	GO:0022625	cytosolic large ribosomal subunit	AT2G36170,AT2G43460,AT3G23390,AT4G18100	0.000660762	4	121
GO:CC	GO:0009522	photosystem I	AT2G05100,AT3G61470,AT5G54270	0.000719096	3	43
GO:CC	GO:0043231	intracellular membrane-bounded organelle	AT1G06680,AT1G09640,AT1G24020,AT1G47128,AT1G48830,AT1G51650,AT1G67090,AT1G71695,AT1G75040,AT1G76100,AT1G79040,AT2G04520,AT2G05100,AT2G09990,AT2G21660,AT2G30570,AT2G30860,AT2G30870,AT2G32060,AT2G36170,AT2G39050,AT2G39730,AT2G40010,AT2G46210,AT2G47110,AT2G47470,AT2G47770,AT3G10570,AT3G16640,AT3G43810,AT3G48140,AT3G53420,AT3G53730,AT3G61470,AT4G05320,AT4G08770,AT4G10750,AT4G16160,AT4G18100,AT4G28390…	0.00134423	51	11718
GO:CC	GO:0015934	large ribosomal subunit	AT2G36170,AT2G43460,AT3G23390,AT4G18100	0.00134423	4	148
GO:CC	GO:0043227	membrane-bounded organelle	AT1G06680,AT1G09640,AT1G24020,AT1G47128,AT1G48830,AT1G51650,AT1G67090,AT1G71695,AT1G75040,AT1G76100,AT1G79040,AT2G04520,AT2G05100,AT2G09990,AT2G21660,AT2G30570,AT2G30860,AT2G30870,AT2G32060,AT2G36170,AT2G39050,AT2G39730,AT2G40010,AT2G46210,AT2G47110,AT2G47470,AT2G47770,AT3G10570,AT3G16640,AT3G43810,AT3G48140,AT3G53420,AT3G53730,AT3G61470,AT4G05320,AT4G08770,AT4G10750,AT4G16160,AT4G18100,AT4G28390…	0.00135869	51	11732
GO:CC	GO:0031090	organelle membrane	AT1G06680,AT1G51650,AT1G67090,AT1G76100,AT1G79040,AT2G05100,AT2G30570,AT2G39730,AT2G46210,AT2G47770,AT3G61470,AT4G16160,AT4G28390,AT5G05170,AT5G14740,AT5G47450,AT5G54270	0.00151796	17	2423
GO:CC	GO:0000275	mitochondrial proton-transporting ATP synthase complex, catalytic sector F(1)	AT1G51650	0.00324298	1	5
GO:CC	GO:0098807	chloroplast thylakoid membrane protein complex	AT2G05100,AT5G54270	0.00357005	2	20
GO:CC	GO:0031978	plastid thylakoid lumen	AT1G06680	0.00525727	1	51
GO:CC	GO:0009543	chloroplast thylakoid lumen	AT1G06680	0.00525727	1	51
GO:CC	GO:1990204	oxidoreductase complex	AT1G06680,AT1G79040	0.00529957	2	129
GO:CC	GO:0099503	secretory vesicle	AT1G47128,AT1G75040,AT2G47470	0.00572932	3	173
GO:CC	GO:0019898	extrinsic component of membrane	AT1G06680	0.00630196	1	64
GO:CC	GO:0045261	proton-transporting ATP synthase complex, catalytic core F(1)	AT1G51650	0.00802366	1	14
GO:CC	GO:0071944	cell periphery	AT1G47128,AT1G48830,AT1G71695,AT2G09990,AT2G30860,AT2G30870,AT2G39730,AT2G47470,AT3G02080,AT3G16640,AT3G43810,AT3G53420,AT3G53730,AT4G28390,AT4G38970,AT5G05170,AT5G59850,AT5G62300	0.00802366	18	2902
GO:CC	GO:0010494	cytoplasmic stress granule	AT1G47128	0.00828078	1	22
GO:CC	GO:0005794	Golgi apparatus	AT1G47128,AT2G39050,AT2G39730,AT2G40010,AT2G47110,AT2G47770,AT3G16640	0.00849349	7	1117
GO:CC	GO:0005753	mitochondrial proton-transporting ATP synthase complex	AT1G51650	0.00987504	1	18
GO:CC	GO:0033178	proton-transporting two-sector ATPase complex, catalytic domain	AT1G51650	0.0129766	1	24
GO:CC	GO:0000932	P-body	AT1G47128	0.0177653	1	50
GO:CC	GO:0045259	proton-transporting ATP synthase complex	AT1G51650	0.017871	1	34
GO:CC	GO:0012505	endomembrane system	AT1G47128,AT2G36170,AT2G39050,AT2G39730,AT2G40010,AT2G46210,AT2G47110,AT2G47470,AT2G47770,AT3G16640	0.0189294	10	2364
GO:CC	GO:0010287	plastoglobule	AT2G39730,AT4G38970	0.0208982	2	62
GO:CC	GO:0036464	cytoplasmic ribonucleoprotein granule	AT1G47128	0.0209471	1	63
GO:CC	GO:0035770	ribonucleoprotein granule	AT1G47128	0.0209471	1	63
GO:CC	GO:1902494	catalytic complex	AT1G06680,AT1G51650,AT1G79040	0.0288702	3	960
GO:CC	GO:0009570	chloroplast stroma	AT1G06680,AT1G67090,AT2G30860,AT2G39730	0.0288843	4	761
GO:CC	GO:0042807	central vacuole	AT5G47450	0.0288843	1	6
GO:CC	GO:0016469	proton-transporting two-sector ATPase complex	AT1G51650	0.0288843	1	61
GO:CC	GO:0009532	plastid stroma	AT1G06680,AT1G67090,AT2G30860,AT2G39730	0.0294174	4	768
GO:MF	GO:0003735	structural constituent of ribosome	AT1G48830,AT2G09990,AT2G32060,AT2G36170,AT2G40010,AT2G40590,AT2G43460,AT2G47110,AT3G02080,AT3G04840,AT3G23390,AT3G57490,AT4G18100,AT5G27700,AT5G58420,AT5G59850,AT5G62300	3.59e-13	17	419
GO:MF	GO:0005198	structural molecule activity	AT1G48830,AT2G09990,AT2G32060,AT2G36170,AT2G40010,AT2G40590,AT2G43460,AT2G47110,AT3G02080,AT3G04840,AT3G23390,AT3G53730,AT3G57490,AT4G18100,AT5G27700,AT5G58420,AT5G59850,AT5G62300	1.9e-12	18	572
GO:MF	GO:0003729	mRNA binding	AT1G06680,AT1G48830,AT1G67090,AT1G75040,AT1G79040,AT2G04520,AT2G09990,AT2G21660,AT2G36170,AT2G39730,AT2G40010,AT2G40590,AT2G47110,AT3G02080,AT3G04840,AT3G53420,AT3G57490,AT4G05320,AT4G18100,AT4G38970	1.75e-08	20	1613
GO:MF	GO:0033293	monocarboxylic acid binding	AT1G06680,AT1G24020,AT1G67090,AT2G30860	1.28e-05	4	61
GO:MF	GO:0003723	RNA binding	AT1G06680,AT1G48830,AT1G67090,AT1G75040,AT1G79040,AT2G04520,AT2G09990,AT2G21660,AT2G36170,AT2G39730,AT2G40010,AT2G40590,AT2G47110,AT3G02080,AT3G04840,AT3G53420,AT3G57490,AT4G05320,AT4G18100,AT4G38970	1.88e-05	20	2508
GO:MF	GO:1901149	salicylic acid binding	AT1G06680,AT1G67090,AT2G30860	6.85e-05	3	28
GO:MF	GO:0043177	organic acid binding	AT1G06680,AT1G24020,AT1G67090,AT2G30860	6.85e-05	4	110
GO:MF	GO:0031406	carboxylic acid binding	AT1G06680,AT1G24020,AT1G67090,AT2G30860	6.85e-05	4	110
GO:MF	GO:0019904	protein domain specific binding	AT1G06680,AT2G05100,AT3G16640,AT3G61470,AT5G54270	0.000130884	5	97
GO:MF	GO:0046906	tetrapyrrole binding	AT1G71695,AT2G05100,AT2G47770,AT3G10570,AT3G61470,AT4G08770,AT5G04630,AT5G54270	0.000286352	8	418
GO:MF	GO:0004364	glutathione transferase activity	AT1G09640,AT2G30860,AT2G30870	0.000445244	3	60
GO:MF	GO:0005507	copper ion binding	AT1G67090,AT1G76100,AT2G30860,AT2G30870	0.000502039	4	192
GO:MF	GO:0043295	glutathione binding	AT2G30860,AT2G30870	0.000792068	2	12
GO:MF	GO:1900750	oligopeptide binding	AT2G30860,AT2G30870	0.000792068	2	12
GO:MF	GO:1901681	sulfur compound binding	AT2G30860,AT2G30870,AT5G54960	0.000935545	3	30
GO:MF	GO:0016168	chlorophyll binding	AT2G05100,AT3G61470,AT5G54270	0.0012219	3	34
GO:MF	GO:0072341	modified amino acid binding	AT2G30860,AT2G30870	0.00168312	2	19
GO:MF	GO:0016765	transferase activity, transferring alkyl or aryl (other than methyl) groups	AT1G09640,AT2G30860,AT2G30870	0.00482354	3	158
GO:MF	GO:0097159	organic cyclic compound binding	AT1G06680,AT1G09640,AT1G48830,AT1G65910,AT1G67090,AT1G71695,AT1G75040,AT1G79040,AT2G04520,AT2G05100,AT2G09990,AT2G21660,AT2G30860,AT2G35660,AT2G36170,AT2G39730,AT2G40010,AT2G40590,AT2G47110,AT2G47770,AT3G02080,AT3G04840,AT3G10570,AT3G53420,AT3G53730,AT3G57490,AT3G61470,AT4G05320,AT4G08770,AT4G18100,AT4G38970,AT5G04630,AT5G41700,AT5G54270,AT5G54960,AT5G58420,AT5G62300	0.00623896	37	8318
GO:MF	GO:0003676	nucleic acid binding	AT1G06680,AT1G09640,AT1G48830,AT1G65910,AT1G67090,AT1G75040,AT1G79040,AT2G04520,AT2G09990,AT2G21660,AT2G36170,AT2G39730,AT2G40010,AT2G40590,AT2G47110,AT3G02080,AT3G04840,AT3G53420,AT3G53730,AT3G57490,AT4G05320,AT4G18100,AT4G38970	0.00638293	23	5076
GO:MF	GO:0008187	poly-pyrimidine tract binding	AT1G06680	0.00719981	1	19
GO:MF	GO:0008266	poly(U) RNA binding	AT1G06680	0.00719981	1	19
GO:MF	GO:0042277	peptide binding	AT2G30860,AT2G30870	0.00773674	2	47
GO:MF	GO:0003727	single-stranded RNA binding	AT1G06680,AT2G21660	0.00838003	2	58
GO:MF	GO:0033218	amide binding	AT2G30860,AT2G30870	0.0115917	2	62
GO:MF	GO:0022803	passive transmembrane transporter activity	AT1G51650,AT3G53420,AT4G16160,AT5G47450	0.0115917	4	192
GO:MF	GO:0015267	channel activity	AT1G51650,AT3G53420,AT4G16160,AT5G47450	0.0115917	4	192
GO:MF	GO:0010427	abscisic acid binding	AT1G24020	0.0149974	1	18
GO:MF	GO:0046863	ribulose-1,5-bisphosphate carboxylase/oxygenase activator activity	AT2G39730	0.0149974	1	2
GO:MF	GO:0020037	heme binding	AT1G71695,AT2G47770,AT3G10570,AT4G08770,AT5G04630	0.0149974	5	382
GO:MF	GO:0016984	ribulose-bisphosphate carboxylase activity	AT1G67090	0.0150458	1	7
GO:MF	GO:0052631	sphingolipid delta-8 desaturase activity	AT2G46210	0.0152697	1	2
GO:MF	GO:0019212	phosphatase inhibitor activity	AT1G24020	0.0152697	1	22
GO:MF	GO:0019840	isoprenoid binding	AT1G24020	0.0152697	1	20
GO:MF	GO:0004601	peroxidase activity	AT1G71695,AT2G30860,AT4G08770	0.0152697	3	131
GO:MF	GO:0004864	protein phosphatase inhibitor activity	AT1G24020	0.0152697	1	21
GO:MF	GO:0052722	fatty acid in-chain hydroxylase activity	AT3G10570	0.0162217	1	2
GO:MF	GO:0016684	oxidoreductase activity, acting on peroxide as acceptor	AT1G71695,AT2G30860,AT4G08770	0.0162217	3	137
GO:MF	GO:0043178	alcohol binding	AT1G24020	0.0172948	1	27
GO:MF	GO:0016830	carbon-carbon lyase activity	AT1G67090,AT4G38970,AT5G54960	0.017668	3	114
GO:MF	GO:0042562	hormone binding	AT1G24020	0.0182766	1	30
GO:MF	GO:0016209	antioxidant activity	AT1G71695,AT2G30860,AT4G08770	0.0197229	3	153
GO:MF	GO:0019888	protein phosphatase regulator activity	AT1G24020	0.0197466	1	34
GO:MF	GO:0008135	translation factor activity, RNA binding	AT1G09640,AT2G04520	0.0202663	2	171
GO:MF	GO:0019208	phosphatase regulator activity	AT1G24020	0.0202663	1	36
GO:MF	GO:0090079	translation regulator activity, nucleic acid binding	AT1G09640,AT2G04520	0.0202794	2	173
GO:MF	GO:0005275	amine transmembrane transporter activity	AT5G47450	0.0205637	1	2
GO:MF	GO:0045182	translation regulator activity	AT1G09640,AT2G04520	0.0205637	2	180
GO:MF	GO:0015200	methylammonium transmembrane transporter activity	AT5G47450	0.0205637	1	2
GO:MF	GO:0046933	proton-transporting ATP synthase activity, rotational mechanism	AT1G51650	0.0225036	1	23
GO:MF	GO:0003746	translation elongation factor activity	AT1G09640	0.0225036	1	68
GO:MF	GO:0015252	proton channel activity	AT1G51650	0.0230279	1	24
GO:MF	GO:0035197	siRNA binding	AT2G21660	0.0268126	1	9
GO:MF	GO:0004602	glutathione peroxidase activity	AT2G30860	0.029076	1	9
GO:MF	GO:0035198	miRNA binding	AT2G21660	0.0344093	1	12
GO:MF	GO:0004737	pyruvate decarboxylase activity	AT5G54960	0.0367714	1	4
GO:MF	GO:0005509	calcium ion binding	AT1G06680	0.0380267	1	260
GO:MF	GO:0140825	lactoperoxidase activity	AT1G71695,AT4G08770	0.0382041	2	76
GO:MF	GO:0061980	regulatory RNA binding	AT2G21660	0.0400482	1	15
GO:MF	GO:0046872	metal ion binding	AT1G06680,AT1G67090,AT1G71695,AT1G76100,AT2G05100,AT2G30860,AT2G30870,AT2G46210,AT2G47110,AT3G10570,AT3G43810,AT3G61470,AT4G08770,AT5G04630,AT5G05170,AT5G14740,AT5G54270,AT5G54960	0.0430381	18	3895
GO:MF	GO:0043169	cation binding	AT1G06680,AT1G67090,AT1G71695,AT1G76100,AT2G05100,AT2G30860,AT2G30870,AT2G46210,AT2G47110,AT3G10570,AT3G43810,AT3G61470,AT4G08770,AT5G04630,AT5G05170,AT5G14740,AT5G54270,AT5G54960	0.0436369	18	3907
KEGG	KEGG:03010	Ribosome	AT1G48830,AT2G09990,AT2G32060,AT2G36170,AT2G40010,AT2G40590,AT2G43460,AT2G47110,AT3G02080,AT3G04840,AT3G23390,AT3G57490,AT4G18100,AT5G27700,AT5G58420,AT5G59850,AT5G62300	4.45e-06	17	323
KEGG	KEGG:00195	Photosynthesis	AT1G06680,AT1G76100,AT1G79040,AT2G30570	0.000238842	4	45
KEGG	KEGG:00196	Photosynthesis - antenna proteins	AT2G05100,AT3G61470,AT5G54270	0.0152957	3	22
