# Supplementary material for: Epitranscriptomic and expression profiling in Riccia fluitans across diverse environmental conditions
Source: Comput Struct Biotechnol J. 2025 Oct 2;27:4232–45. doi: 10.1016/j.csbj.2025.10.002 (PMC12513226; doi:10.1016/j.csbj.2025.10.002)
Supplement: Supplementary file 2 — Supplementary material [file mmc2.zip › Supplementary materials/Table S7.xlsx]

## Sheet: Land_ogony_psu(1)
Table S7. Polyadenylation analysis in land mRNA between transcripts with Ψ and U
riccia_gene_id	riccia_transcript_id	polya_length	GROUP
CL.33150	evm.model.utg1338_2327123_2484087__.5	64	U LAND
CL.33150	evm.model.utg1338_2327123_2484087__.5	196	U LAND
CL.33150	evm.model.utg1338_2327123_2484087__.5	55	U LAND
CL.33150	evm.model.utg1338_2327123_2484087__.5	100	U LAND
CL.33150	evm.model.utg1338_2327123_2484087__.5	53	U LAND
CL.33150	evm.model.utg1338_2327123_2484087__.5	19	U LAND
CL.33150	evm.model.utg1338_2327123_2484087__.5	41	U LAND
CL.33150	evm.model.utg1338_2327123_2484087__.5	73	U LAND
CL.33150	evm.model.utg1338_2327123_2484087__.5	58	U LAND
CL.33150	evm.model.utg1338_2327123_2484087__.5	92	U LAND
CL.33150	evm.model.utg1338_2327123_2484087__.5	75	U LAND
CL.33150	evm.model.utg1338_2327123_2484087__.5	28	U LAND
CL.33150	evm.model.utg1338_2327123_2484087__.5	28	U LAND
CL.33150	evm.model.utg1338_2327123_2484087__.5	83	U LAND
CL.33150	evm.model.utg1338_2327123_2484087__.5	59	U LAND
CL.33150	evm.model.utg1338_2327123_2484087__.5	24	U LAND
CL.33150	evm.model.utg1338_2327123_2484087__.5	85	U LAND
CL.33150	evm.model.utg1338_2327123_2484087__.5	45	U LAND
CL.3690	CL.3690.20	57	U LAND
CL.3690	CL.3690.22	37	U LAND
CL.3690	evm.model.group1.2892	11	U LAND
CL.3690	CL.3690.18	12	U LAND
CL.3690	CL.3690.19	92	U LAND
CL.3690	CL.3690.5	46	U LAND
CL.3690	CL.3690.16	121	U LAND
CL.3690	CL.3690.22	14	U LAND
CL.3690	CL.3690.19	69	U LAND
CL.3690	CL.3690.15	32	U LAND
CL.3690	CL.3690.19	100	U LAND
CL.3690	CL.3690.4	15	U LAND
CL.3690	CL.3690.7	29	U LAND
CL.3690	CL.3690.19	30	U LAND
CL.3690	CL.3690.9	83	U LAND
CL.3690	CL.3690.6	11	U LAND
CL.3690	CL.3690.18	51	U LAND
CL.3690	CL.3690.13	21	U LAND
CL.3690	CL.3690.22	84	U LAND
CL.3690	CL.3690.19	33	U LAND
CL.3690	CL.3690.7	34	U LAND
CL.3690	CL.3690.20	53	U LAND
CL.3690	CL.3690.19	14	U LAND
CL.3690	CL.3690.19	102	U LAND
CL.28959	evm.model.group7.1887	13	U LAND
CL.3690	CL.3690.19	134	U LAND
CL.3690	CL.3690.22	36	U LAND
CL.3690	CL.3690.18	12	U LAND
CL.3690	CL.3690.15	15	U LAND
CL.3690	CL.3690.22	105	U LAND
CL.3690	CL.3690.22	48	U LAND
CL.3690	CL.3690.19	36	U LAND
CL.3690	evm.model.group1.2892	34	U LAND
CL.3690	evm.model.group1.2892	62	U LAND
CL.3690	CL.3690.20	48	U LAND
CL.3690	CL.3690.18	43	U LAND
CL.3690	CL.3690.16	29	U LAND
CL.3690	CL.3690.20	51	U LAND
CL.28959	evm.model.group7.1887	13	U LAND
CL.3690	CL.3690.22	17	U LAND
CL.3690	evm.model.group1.2892	61	U LAND
CL.3690	evm.model.group1.2892	16	U LAND
CL.3690	CL.3690.22	98	U LAND
CL.3690	CL.3690.13	31	U LAND
CL.28959	evm.model.group7.1887	37	U LAND
CL.3690	CL.3690.7	30	U LAND
CL.3690	evm.model.group1.2892	52	U LAND
CL.3690	CL.3690.22	85	U LAND
CL.3690	CL.3690.20	35	U LAND
CL.3690	CL.3690.19	134	U LAND
CL.3690	CL.3690.20	84	U LAND
CL.3690	evm.model.group1.2892	54	U LAND
CL.3690	evm.model.group1.2892	44	U LAND
CL.3690	CL.3690.11	61	U LAND
CL.3690	CL.3690.13	69	U LAND
CL.3690	CL.3690.5	15	U LAND
CL.3690	CL.3690.22	47	U LAND
CL.28959	evm.model.group7.1887	8	U LAND
CL.3690	CL.3690.22	10	U LAND
CL.3690	CL.3690.13	37	U LAND
CL.3690	evm.model.group1.2892	38	U LAND
CL.3690	CL.3690.20	114	U LAND
CL.3690	evm.model.group1.2892	41	U LAND
CL.3690	CL.3690.13	27	U LAND
CL.28959	evm.model.group7.1887	28	U LAND
CL.3690	CL.3690.22	37	U LAND
CL.3690	evm.model.group1.2892	8	U LAND
CL.3690	CL.3690.22	75	U LAND
CL.3690	CL.3690.19	76	U LAND
CL.3690	CL.3690.22	9	U LAND
CL.28959	evm.model.group7.1887	23	U LAND
CL.3690	CL.3690.22	85	U LAND
CL.3690	CL.3690.20	51	U LAND
CL.28959	evm.model.group7.1887	35	U LAND
CL.3690	CL.3690.12	38	U LAND
CL.3690	CL.3690.22	43	U LAND
CL.3690	CL.3690.13	86	U LAND
CL.28959	evm.model.group7.1887	24	U LAND
CL.3690	CL.3690.13	76	U LAND
CL.3690	CL.3690.19	24	U LAND
CL.3690	CL.3690.22	13	U LAND
CL.3690	CL.3690.22	20	U LAND
CL.3690	CL.3690.20	36	U LAND
CL.3690	CL.3690.18	50	U LAND
CL.3690	CL.3690.22	23	U LAND
CL.28959	evm.model.group7.1887	33	U LAND
CL.28959	evm.model.group7.1887	32	U LAND
CL.3690	CL.3690.19	53	U LAND
CL.3690	CL.3690.22	29	U LAND
CL.3690	CL.3690.7	22	U LAND
CL.3690	CL.3690.22	41	U LAND
CL.3690	CL.3690.19	46	U LAND
CL.3690	CL.3690.22	24	U LAND
CL.3690	CL.3690.19	51	U LAND
CL.3690	CL.3690.22	90	U LAND
CL.28959	evm.model.group7.1887	52	U LAND
CL.3690	CL.3690.18	24	U LAND
CL.3690	CL.3690.19	10	U LAND
CL.3690	CL.3690.22	99	U LAND
CL.3690	CL.3690.18	163	U LAND
CL.3690	CL.3690.7	35	U LAND
CL.3690	CL.3690.19	38	U LAND
CL.3690	CL.3690.19	18	U LAND
CL.3690	CL.3690.22	86	U LAND
CL.3690	CL.3690.19	123	U LAND
CL.3690	CL.3690.22	12	U LAND
CL.3690	CL.3690.13	35	U LAND
CL.3690	CL.3690.22	72	U LAND
CL.3690	CL.3690.13	16	U LAND
CL.3690	CL.3690.22	6	U LAND
CL.3690	evm.model.group1.2892	50	U LAND
CL.3690	CL.3690.22	29	U LAND
CL.3690	CL.3690.19	30	U LAND
CL.3690	CL.3690.20	31	U LAND
CL.3690	evm.model.group1.2892	19	U LAND
CL.28959	evm.model.group7.1887	33	U LAND
CL.3690	CL.3690.18	83	U LAND
CL.3690	CL.3690.18	77	U LAND
CL.3690	CL.3690.22	17	U LAND
CL.3690	evm.model.group1.2892	58	U LAND
CL.3690	CL.3690.7	27	U LAND
CL.3690	CL.3690.22	13	U LAND
CL.3690	CL.3690.20	38	U LAND
CL.3690	CL.3690.13	62	U LAND
CL.28959	evm.model.group7.1887	15	U LAND
CL.3690	CL.3690.13	7	U LAND
CL.28959	evm.model.group7.1887	87	U LAND
CL.3690	evm.model.group1.2892	15	U LAND
CL.3690	CL.3690.20	26	U LAND
CL.3690	CL.3690.7	58	U LAND
CL.3690	CL.3690.10	62	U LAND
CL.3690	CL.3690.12	28	U LAND
CL.3690	CL.3690.4	15	U LAND
CL.3690	CL.3690.22	65	U LAND
CL.3690	CL.3690.20	59	U LAND
CL.3690	CL.3690.13	61	U LAND
CL.3690	evm.model.group1.2892	43	U LAND
CL.3690	CL.3690.13	19	U LAND
CL.3690	CL.3690.10	89	U LAND
CL.28959	evm.model.group7.1887	50	U LAND
CL.3690	CL.3690.22	54	U LAND
CL.3690	CL.3690.20	20	U LAND
CL.3690	CL.3690.22	40	U LAND
CL.3690	evm.model.group1.2892	9	U LAND
CL.3690	CL.3690.22	68	U LAND
CL.3690	evm.model.group1.2892	10	U LAND
CL.3690	CL.3690.13	43	U LAND
CL.3690	CL.3690.22	15	U LAND
CL.3690	CL.3690.19	128	U LAND
CL.3690	evm.model.group1.2892	31	U LAND
CL.3690	CL.3690.7	41	U LAND
CL.3690	CL.3690.18	42	U LAND
CL.3690	CL.3690.20	23	U LAND
CL.3690	CL.3690.18	65	U LAND
CL.3690	CL.3690.19	14	U LAND
CL.3690	CL.3690.22	40	U LAND
CL.3690	CL.3690.13	84	U LAND
CL.3690	CL.3690.19	17	U LAND
CL.3690	CL.3690.7	76	U LAND
CL.3690	CL.3690.19	113	U LAND
CL.3690	CL.3690.13	65	U LAND
CL.3690	evm.model.group1.2892	41	U LAND
CL.3690	CL.3690.13	29	U LAND
CL.3690	CL.3690.19	60	U LAND
CL.3690	CL.3690.20	49	U LAND
CL.3690	CL.3690.22	23	U LAND
CL.3690	CL.3690.13	19	U LAND
CL.3690	CL.3690.18	70	U LAND
CL.3690	CL.3690.22	42	U LAND
CL.3690	CL.3690.12	80	U LAND
CL.3690	CL.3690.22	123	U LAND
CL.3690	CL.3690.22	30	U LAND
CL.3690	CL.3690.19	85	U LAND
CL.28959	evm.model.group7.1887	66	U LAND
CL.3690	evm.model.group1.2892	18	U LAND
CL.3690	CL.3690.19	23	U LAND
CL.3690	CL.3690.22	117	U LAND
CL.3690	CL.3690.20	108	U LAND
CL.3690	CL.3690.18	22	U LAND
CL.3690	CL.3690.3	73	U LAND
CL.3690	CL.3690.19	13	U LAND
CL.3690	evm.model.group1.2892	17	U LAND
CL.3690	CL.3690.5	57	U LAND
CL.3690	evm.model.group1.2892	21	U LAND
CL.3690	evm.model.group1.2892	35	U LAND
CL.3690	CL.3690.19	49	U LAND
CL.3690	CL.3690.19	44	U LAND
CL.3690	CL.3690.19	44	U LAND
CL.3690	CL.3690.13	28	U LAND
CL.3690	CL.3690.22	23	U LAND
CL.3690	CL.3690.7	17	U LAND
CL.3690	CL.3690.20	101	U LAND
CL.28959	evm.model.group7.1887	30	U LAND
CL.3690	evm.model.group1.2892	77	U LAND
CL.3690	CL.3690.22	46	U LAND
CL.3690	CL.3690.22	85	U LAND
CL.3690	CL.3690.20	24	U LAND
CL.3690	CL.3690.19	25	U LAND
CL.3690	CL.3690.19	24	U LAND
CL.3690	CL.3690.18	32	U LAND
CL.3690	CL.3690.19	39	U LAND
CL.3690	CL.3690.22	64	U LAND
CL.28959	evm.model.group7.1887	52	U LAND
CL.3690	evm.model.group1.2892	27	U LAND
CL.3690	evm.model.group1.2892	55	U LAND
CL.3690	CL.3690.22	55	U LAND
CL.26093	evm.model.group6.1707	54	U LAND
CL.26093	evm.model.group6.1707	91	U LAND
CL.26093	evm.model.group6.1707	36	U LAND
CL.26093	evm.model.group6.1707	30	U LAND
CL.26093	evm.model.group6.1707	23	U LAND
CL.26093	evm.model.group6.1707	36	U LAND
CL.26093	evm.model.group6.1707	54	U LAND
CL.26093	evm.model.group6.1707	34	U LAND
CL.26093	evm.model.group6.1707	40	U LAND
CL.26093	evm.model.group6.1707	31	U LAND
CL.26093	evm.model.group6.1707	13	U LAND
CL.26093	evm.model.group6.1707	70	U LAND
CL.26093	evm.model.group6.1707	57	U LAND
CL.26093	evm.model.group6.1707	41	U LAND
CL.26093	evm.model.group6.1707	96	U LAND
CL.26093	evm.model.group6.1707	14	U LAND
CL.26093	evm.model.group6.1707	67	U LAND
CL.26093	evm.model.group6.1707	70	U LAND
CL.26093	evm.model.group6.1707	17	U LAND
CL.26093	evm.model.group6.1707	32	U LAND
CL.26093	evm.model.group6.1707	47	U LAND
CL.26093	evm.model.group6.1707	20	U LAND
CL.26093	evm.model.group6.1707	35	U LAND
CL.26093	evm.model.group6.1707	40	U LAND
CL.26093	evm.model.group6.1707	54	U LAND
CL.26093	evm.model.group6.1707	51	U LAND
CL.26093	evm.model.group6.1707	91	U LAND
CL.26093	evm.model.group6.1707	72	U LAND
CL.5034	CL.5034.1	42	U LAND
CL.5034	evm.model.group10.379	30	U LAND
CL.5034	evm.model.group10.379	58	U LAND
CL.5034	evm.model.group10.379	104	U LAND
CL.5034	evm.model.group10.379	30	U LAND
CL.5034	CL.5034.1	60	U LAND
CL.5034	evm.model.group10.379	59	U LAND
CL.5034	evm.model.group10.379	152	U LAND
CL.5034	evm.model.group10.379	28	U LAND
CL.5034	CL.5034.1	33	U LAND
CL.5034	CL.5034.1	40	U LAND
CL.5034	evm.model.group10.379	14	U LAND
CL.5034	CL.5034.1	44	U LAND
CL.5034	CL.5034.1	87	U LAND
CL.5034	evm.model.group10.379	53	U LAND
CL.5034	CL.5034.1	12	U LAND
CL.5034	CL.5034.1	21	U LAND
CL.5034	CL.5034.1	48	U LAND
CL.5034	evm.model.group10.379	37	U LAND
CL.5034	evm.model.group10.379	22	U LAND
CL.5034	evm.model.group10.379	75	U LAND
CL.5034	CL.5034.1	101	U LAND
CL.5034	evm.model.group10.379	14	U LAND
CL.5034	evm.model.group10.379	102	U LAND
CL.5034	evm.model.group10.379	35	U LAND
CL.5034	CL.5034.1	23	U LAND
CL.5034	evm.model.group10.379	12	U LAND
CL.5034	evm.model.group10.379	83	U LAND
CL.5034	evm.model.group10.379	52	U LAND
CL.5034	evm.model.group10.379	17	U LAND
CL.5034	evm.model.group10.379	32	U LAND
CL.5034	evm.model.group10.379	61	U LAND
CL.5034	CL.5034.1	53	U LAND
CL.5034	evm.model.group10.379	25	U LAND
CL.5034	evm.model.group10.379	29	U LAND
CL.5034	evm.model.group10.379	77	U LAND
CL.5034	evm.model.group10.379	32	U LAND
CL.5034	CL.5034.1	29	U LAND
CL.5034	evm.model.group10.379	41	U LAND
CL.5034	evm.model.group10.379	61	U LAND
CL.5034	evm.model.group10.379	138	U LAND
CL.5034	evm.model.group10.379	55	U LAND
CL.5034	CL.5034.1	48	U LAND
CL.5034	CL.5034.1	73	U LAND
CL.5034	evm.model.group10.379	57	U LAND
CL.5034	CL.5034.1	43	U LAND
CL.5034	evm.model.group10.379	132	U LAND
CL.5034	evm.model.group10.379	43	U LAND
CL.5034	evm.model.group10.379	65	U LAND
CL.5034	evm.model.group10.379	77	U LAND
CL.5034	evm.model.group10.379	46	U LAND
CL.5034	CL.5034.1	7	U LAND
CL.5034	CL.5034.1	24	U LAND
CL.5034	CL.5034.1	18	U LAND
CL.5034	CL.5034.1	19	U LAND
CL.5034	evm.model.group10.379	20	U LAND
CL.5034	evm.model.group10.379	30	U LAND
CL.5034	evm.model.group10.379	33	U LAND
CL.5034	evm.model.group10.379	16	U LAND
CL.5034	CL.5034.1	79	U LAND
CL.5034	CL.5034.1	25	U LAND
CL.5034	evm.model.group10.379	45	U LAND
CL.5034	CL.5034.1	34	U LAND
CL.5034	CL.5034.1	59	U LAND
CL.5034	evm.model.group10.379	76	U LAND
CL.5034	evm.model.group10.379	32	U LAND
CL.5034	CL.5034.1	78	U LAND
CL.5034	evm.model.group10.379	65	U LAND
CL.5034	CL.5034.1	44	U LAND
CL.5034	CL.5034.1	72	U LAND
CL.5034	evm.model.group10.379	77	U LAND
CL.5034	evm.model.group10.379	16	U LAND
CL.5034	evm.model.group10.379	74	U LAND
CL.5034	CL.5034.1	57	U LAND
CL.5034	evm.model.group10.379	14	U LAND
CL.5034	CL.5034.1	22	U LAND
CL.5034	CL.5034.1	65	U LAND
CL.5034	evm.model.group10.379	80	U LAND
CL.5034	CL.5034.1	83	U LAND
CL.5034	CL.5034.1	98	U LAND
CL.5034	evm.model.group10.379	25	U LAND
CL.5034	evm.model.group10.379	28	U LAND
CL.5034	evm.model.group10.379	110	U LAND
CL.5034	evm.model.group10.379	61	U LAND
CL.5034	evm.model.group10.379	20	U LAND
CL.5034	evm.model.group10.379	19	U LAND
CL.5034	evm.model.group10.379	108	U LAND
CL.5034	CL.5034.1	34	U LAND
CL.5034	CL.5034.1	12	U LAND
CL.5034	evm.model.group10.379	29	U LAND
CL.5034	evm.model.group10.379	42	U LAND
CL.5034	evm.model.group10.379	49	U LAND
CL.5034	evm.model.group10.379	29	U LAND
CL.5034	evm.model.group10.379	46	U LAND
CL.5034	evm.model.group10.379	22	U LAND
CL.5034	evm.model.group10.379	34	U LAND
CL.5034	CL.5034.1	52	U LAND
CL.5034	evm.model.group10.379	66	U LAND
CL.5034	evm.model.group10.379	18	U LAND
CL.5034	evm.model.group10.379	46	U LAND
CL.5034	evm.model.group10.379	37	U LAND
CL.5034	evm.model.group10.379	57	U LAND
CL.5034	evm.model.group10.379	48	U LAND
CL.5034	evm.model.group10.379	96	U LAND
CL.5034	CL.5034.1	19	U LAND
CL.5034	evm.model.group10.379	29	U LAND
CL.5034	CL.5034.1	46	U LAND
CL.5034	evm.model.group10.379	34	U LAND
CL.5034	evm.model.group10.379	35	U LAND
CL.5034	evm.model.group10.379	29	U LAND
CL.5034	evm.model.group10.379	54	U LAND
CL.5034	evm.model.group10.379	57	U LAND
CL.5034	CL.5034.1	37	U LAND
CL.5034	CL.5034.1	30	U LAND
CL.5034	evm.model.group10.379	52	U LAND
CL.5034	evm.model.group10.379	32	U LAND
CL.5034	CL.5034.1	20	U LAND
CL.5034	evm.model.group10.379	29	U LAND
CL.5034	evm.model.group10.379	58	U LAND
CL.7957	evm.model.group12.133	54	U LAND
CL.7957	evm.model.group12.133	46	U LAND
CL.7957	evm.model.group12.133	14	U LAND
CL.7957	evm.model.group12.133	78	U LAND
CL.7957	evm.model.group12.133	44	U LAND
CL.7957	evm.model.group12.133	41	U LAND
CL.7957	evm.model.group12.133	22	U LAND
CL.7957	evm.model.group12.133	47	U LAND
CL.7957	evm.model.group12.133	42	U LAND
CL.7957	evm.model.group12.133	19	U LAND
CL.7957	evm.model.group12.133	27	U LAND
CL.7957	evm.model.group12.133	33	U LAND
CL.7957	evm.model.group12.133	45	U LAND
CL.7957	evm.model.group12.133	59	U LAND
CL.2978	CL.2978.2	43	U LAND
CL.2978	CL.2978.2	66	U LAND
CL.2978	CL.2978.2	24	U LAND
CL.2978	CL.2978.2	16	U LAND
CL.2978	CL.2978.2	33	U LAND
CL.2978	CL.2978.2	47	U LAND
CL.2978	CL.2978.2	91	U LAND
CL.2978	CL.2978.2	43	U LAND
CL.2978	CL.2978.2	100	U LAND
CL.2978	CL.2978.2	68	U LAND
CL.2978	CL.2978.2	159	U LAND
CL.2978	CL.2978.2	72	U LAND
CL.2978	CL.2978.2	100	U LAND
CL.2978	CL.2978.2	60	U LAND
CL.2978	CL.2978.2	39	U LAND
CL.2978	CL.2978.2	57	U LAND
CL.2978	CL.2978.2	17	U LAND
CL.2978	CL.2978.2	94	U LAND
CL.21237	CL.21237.2	72	U LAND
CL.21237	CL.21237.2	71	U LAND
CL.21237	CL.21237.2	116	U LAND
CL.21237	CL.21237.2	26	U LAND
CL.21237	CL.21237.2	72	U LAND
CL.21237	CL.21237.2	66	U LAND
CL.21237	CL.21237.2	29	U LAND
CL.21237	CL.21237.2	51	U LAND
CL.21237	CL.21237.2	35	U LAND
CL.21237	CL.21237.2	74	U LAND
CL.21237	CL.21237.2	63	U LAND
CL.21237	CL.21237.2	87	U LAND
CL.21237	CL.21237.2	67	U LAND
CL.21237	CL.21237.2	72	U LAND
CL.21237	CL.21237.2	34	U LAND
CL.21237	CL.21237.2	152	U LAND
CL.21237	CL.21237.2	125	U LAND
CL.21237	CL.21237.2	28	U LAND
CL.21237	CL.21237.2	15	U LAND
CL.21237	CL.21237.2	53	U LAND
CL.21237	CL.21237.2	84	U LAND
CL.21237	CL.21237.2	61	U LAND
CL.21237	CL.21237.2	153	U LAND
CL.21237	CL.21237.2	24	U LAND
CL.21237	CL.21237.2	17	U LAND
CL.21237	CL.21237.2	93	U LAND
CL.21237	CL.21237.2	52	U LAND
CL.21237	CL.21237.2	17	U LAND
CL.21237	CL.21237.2	36	U LAND
CL.21237	CL.21237.2	32	U LAND
CL.21237	CL.21237.2	80	U LAND
CL.21237	CL.21237.2	105	U LAND
CL.21237	CL.21237.2	24	U LAND
CL.21237	CL.21237.2	134	U LAND
CL.21237	CL.21237.2	103	U LAND
CL.21237	CL.21237.2	35	U LAND
CL.21237	CL.21237.2	18	U LAND
CL.21237	CL.21237.2	44	U LAND
CL.21237	CL.21237.2	92	U LAND
CL.21237	CL.21237.2	87	U LAND
CL.21237	CL.21237.2	45	U LAND
CL.21237	CL.21237.2	38	U LAND
CL.21237	CL.21237.2	28	U LAND
CL.21237	CL.21237.2	25	U LAND
CL.21237	CL.21237.2	47	U LAND
CL.21237	CL.21237.2	7	U LAND
CL.14105	CL.14105.1	38	U LAND
CL.14105	CL.14105.1	11	U LAND
CL.14105	CL.14105.1	31	U LAND
CL.14105	CL.14105.1	68	U LAND
CL.14105	CL.14105.1	31	U LAND
CL.14105	CL.14105.1	53	U LAND
CL.14105	CL.14105.1	35	U LAND
CL.14105	CL.14105.1	4	U LAND
CL.14105	CL.14105.1	57	U LAND
CL.14105	CL.14105.1	29	U LAND
CL.14105	CL.14105.1	37	U LAND
CL.14105	CL.14105.1	33	U LAND
CL.14105	CL.14105.1	58	U LAND
CL.14105	CL.14105.1	39	U LAND
CL.14105	CL.14105.1	11	U LAND
CL.14105	CL.14105.1	51	U LAND
CL.14105	CL.14105.1	29	U LAND
CL.14105	CL.14105.1	18	U LAND
CL.14105	CL.14105.1	41	U LAND
CL.14105	CL.14105.1	30	U LAND
CL.14105	CL.14105.1	30	U LAND
CL.14105	CL.14105.1	24	U LAND
CL.14105	CL.14105.1	22	U LAND
CL.14105	CL.14105.1	17	U LAND
CL.14105	CL.14105.1	38	U LAND
CL.14105	CL.14105.1	58	U LAND
CL.14105	CL.14105.1	53	U LAND
CL.14105	CL.14105.1	30	U LAND
CL.14105	CL.14105.1	23	U LAND
CL.14105	CL.14105.1	50	U LAND
CL.14105	CL.14105.1	20	U LAND
CL.14105	CL.14105.1	80	U LAND
CL.14105	CL.14105.1	42	U LAND
CL.14105	CL.14105.1	57	U LAND
CL.14105	CL.14105.1	57	U LAND
CL.14105	CL.14105.1	67	U LAND
CL.14105	CL.14105.1	38	U LAND
CL.14105	CL.14105.1	35	U LAND
CL.14105	CL.14105.1	60	U LAND
CL.14105	CL.14105.1	19	U LAND
CL.14105	CL.14105.1	65	U LAND
CL.14105	CL.14105.1	63	U LAND
CL.14105	CL.14105.1	17	U LAND
CL.14105	CL.14105.1	59	U LAND
CL.14105	CL.14105.1	31	U LAND
CL.14105	CL.14105.1	13	U LAND
CL.14105	CL.14105.1	8	U LAND
CL.14105	CL.14105.1	17	U LAND
CL.14105	CL.14105.1	48	U LAND
CL.14105	CL.14105.1	58	U LAND
CL.14105	CL.14105.1	25	U LAND
CL.14105	CL.14105.1	36	U LAND
CL.14105	CL.14105.1	51	U LAND
CL.14105	CL.14105.1	38	U LAND
CL.14105	CL.14105.1	32	U LAND
CL.14105	CL.14105.1	29	U LAND
CL.14105	CL.14105.1	37	U LAND
CL.14105	CL.14105.1	28	U LAND
CL.14105	CL.14105.1	27	U LAND
CL.14105	CL.14105.1	33	U LAND
CL.14105	CL.14105.1	19	U LAND
CL.14105	CL.14105.1	20	U LAND
CL.14105	CL.14105.1	100	U LAND
CL.14105	CL.14105.1	96	U LAND
CL.14105	CL.14105.1	37	U LAND
CL.14105	CL.14105.1	12	U LAND
CL.14105	CL.14105.1	23	U LAND
CL.14105	CL.14105.1	13	U LAND
CL.14105	CL.14105.1	40	U LAND
CL.14105	CL.14105.1	34	U LAND
CL.14105	CL.14105.1	58	U LAND
CL.14105	CL.14105.1	17	U LAND
CL.14105	CL.14105.1	11	U LAND
CL.14105	CL.14105.1	46	U LAND
CL.14105	CL.14105.1	15	U LAND
CL.14105	CL.14105.1	25	U LAND
CL.14105	CL.14105.1	27	U LAND
CL.14105	CL.14105.1	36	U LAND
CL.14105	CL.14105.1	40	U LAND
CL.14105	CL.14105.1	48	U LAND
CL.14105	CL.14105.1	41	U LAND
CL.14105	CL.14105.1	20	U LAND
CL.14105	CL.14105.1	32	U LAND
CL.14105	CL.14105.1	34	U LAND
CL.14105	CL.14105.1	31	U LAND
CL.14105	CL.14105.1	55	U LAND
CL.14105	CL.14105.1	48	U LAND
CL.14105	CL.14105.1	74	U LAND
CL.14105	CL.14105.1	21	U LAND
CL.14105	CL.14105.1	31	U LAND
CL.14105	CL.14105.1	14	U LAND
CL.14105	CL.14105.1	31	U LAND
CL.4520	evm.model.group1.3418	75	U LAND
CL.4520	evm.model.group1.3418	16	U LAND
CL.4520	evm.model.group1.3418	17	U LAND
CL.29177	evm.model.group8.140	158	U LAND
CL.29177	evm.model.group8.140	20	U LAND
CL.29177	evm.model.group8.140	80	U LAND
CL.29177	evm.model.group8.140	41	U LAND
CL.29177	evm.model.group8.140	35	U LAND
CL.29177	evm.model.group8.140	16	U LAND
CL.29177	evm.model.group8.140	39	U LAND
CL.29177	evm.model.group8.140	29	U LAND
CL.29177	evm.model.group8.140	66	U LAND
CL.29177	evm.model.group8.140	50	U LAND
CL.29177	evm.model.group8.140	72	U LAND
CL.29177	evm.model.group8.140	19	U LAND
CL.29177	evm.model.group8.140	28	U LAND
CL.29177	evm.model.group8.140	71	U LAND
CL.29177	evm.model.group8.140	21	U LAND
CL.29177	evm.model.group8.140	80	U LAND
CL.29177	evm.model.group8.140	27	U LAND
CL.29177	evm.model.group8.140	23	U LAND
CL.29177	evm.model.group8.140	15	U LAND
CL.29177	evm.model.group8.140	19	U LAND
CL.29177	evm.model.group8.140	103	U LAND
CL.29177	evm.model.group8.140	19	U LAND
CL.29177	evm.model.group8.140	22	U LAND
CL.29177	evm.model.group8.140	38	U LAND
CL.29177	evm.model.group8.140	18	U LAND
CL.29177	evm.model.group8.140	14	U LAND
CL.29177	evm.model.group8.140	101	U LAND
CL.5691	CL.5691.1	17	U LAND
CL.5691	CL.5691.1	52	U LAND
CL.5691	CL.5691.1	14	U LAND
CL.5691	CL.5691.1	26	U LAND
CL.5691	CL.5691.1	64	U LAND
CL.5691	CL.5691.1	135	U LAND
CL.5691	CL.5691.1	27	U LAND
CL.5691	CL.5691.1	46	U LAND
CL.5691	CL.5691.1	91	U LAND
CL.5691	CL.5691.1	17	U LAND
CL.5691	CL.5691.1	141	U LAND
CL.5691	CL.5691.1	24	U LAND
CL.5691	CL.5691.1	35	U LAND
CL.5691	CL.5691.1	73	U LAND
CL.5691	CL.5691.1	47	U LAND
CL.5691	CL.5691.1	40	U LAND
CL.5691	CL.5691.1	28	U LAND
CL.5691	CL.5691.1	50	U LAND
CL.5691	CL.5691.1	33	U LAND
CL.5691	CL.5691.1	13	U LAND
CL.5691	CL.5691.1	47	U LAND
CL.5691	CL.5691.1	37	U LAND
CL.5691	CL.5691.1	51	U LAND
CL.5691	CL.5691.1	86	U LAND
CL.5691	CL.5691.1	60	U LAND
CL.5691	CL.5691.1	36	U LAND
CL.5691	CL.5691.1	89	U LAND
CL.5691	CL.5691.1	76	U LAND
CL.5691	CL.5691.1	22	U LAND
CL.5691	CL.5691.1	46	U LAND
CL.5691	CL.5691.1	69	U LAND
CL.5691	CL.5691.1	73	U LAND
CL.5691	CL.5691.1	35	U LAND
CL.5691	CL.5691.1	21	U LAND
CL.5691	CL.5691.1	21	U LAND
CL.5691	CL.5691.1	52	U LAND
CL.5691	CL.5691.1	19	U LAND
CL.5691	CL.5691.1	10	U LAND
CL.5691	CL.5691.1	28	U LAND
CL.5691	CL.5691.1	92	U LAND
CL.5691	CL.5691.1	17	U LAND
CL.5691	CL.5691.1	80	U LAND
CL.5691	CL.5691.1	12	U LAND
CL.5691	CL.5691.1	179	U LAND
CL.5691	CL.5691.1	17	U LAND
CL.5691	CL.5691.1	14	U LAND
CL.5691	CL.5691.1	10	U LAND
CL.5691	CL.5691.1	78	U LAND
CL.5691	CL.5691.1	22	U LAND
CL.5691	CL.5691.1	37	U LAND
CL.5691	CL.5691.1	32	U LAND
CL.5691	CL.5691.1	81	U LAND
CL.5691	CL.5691.1	8	U LAND
CL.5691	CL.5691.1	72	U LAND
CL.5691	CL.5691.1	30	U LAND
CL.5691	CL.5691.1	156	U LAND
CL.5691	CL.5691.1	39	U LAND
CL.5691	CL.5691.1	85	U LAND
CL.5691	CL.5691.1	69	U LAND
CL.5691	CL.5691.1	30	U LAND
CL.5691	CL.5691.1	32	U LAND
CL.8088	evm.model.group12.182	120	U LAND
CL.8088	CL.8088.2	28	U LAND
CL.8088	evm.model.group12.182	15	U LAND
CL.8088	CL.8088.2	28	U LAND
CL.8088	CL.8088.2	57	U LAND
CL.8088	CL.8088.2	64	U LAND
CL.8088	CL.8088.2	71	U LAND
CL.8088	CL.8088.2	17	U LAND
CL.8088	CL.8088.2	23	U LAND
CL.8088	CL.8088.2	87	U LAND
CL.8088	CL.8088.2	35	U LAND
CL.8088	evm.model.group12.182	12	U LAND
CL.8088	CL.8088.2	16	U LAND
CL.8088	CL.8088.2	24	U LAND
CL.8088	CL.8088.2	35	U LAND
CL.8088	evm.model.group12.182	82	U LAND
CL.8088	CL.8088.2	49	U LAND
CL.8088	evm.model.group12.182	43	U LAND
CL.8088	evm.model.group12.182	99	U LAND
CL.8088	evm.model.group12.182	171	U LAND
CL.8088	evm.model.group12.182	22	U LAND
CL.8088	evm.model.group12.182	98	U LAND
CL.8088	CL.8088.2	26	U LAND
CL.8088	evm.model.group12.182	19	U LAND
CL.8088	CL.8088.2	25	U LAND
CL.8088	CL.8088.2	67	U LAND
CL.8088	CL.8088.2	9	U LAND
CL.8088	CL.8088.2	33	U LAND
CL.8088	evm.model.group12.182	47	U LAND
CL.8088	evm.model.group12.182	12	U LAND
CL.8088	evm.model.group12.182	10	U LAND
CL.8088	evm.model.group12.182	66	U LAND
CL.8088	evm.model.group12.182	57	U LAND
CL.8088	evm.model.group12.182	27	U LAND
CL.8088	CL.8088.2	91	U LAND
CL.8088	evm.model.group12.182	61	U LAND
CL.8088	CL.8088.2	46	U LAND
CL.8088	CL.8088.2	114	U LAND
CL.8088	evm.model.group12.182	20	U LAND
CL.8088	CL.8088.2	33	U LAND
CL.8088	evm.model.group12.182	15	U LAND
CL.8088	CL.8088.2	14	U LAND
CL.8088	evm.model.group12.182	106	U LAND
CL.8088	CL.8088.2	49	U LAND
CL.8088	CL.8088.2	150	U LAND
CL.8088	CL.8088.2	110	U LAND
CL.8088	evm.model.group12.182	38	U LAND
CL.8088	evm.model.group12.182	29	U LAND
CL.8088	evm.model.group12.182	36	U LAND
CL.8088	evm.model.group12.182	16	U LAND
CL.8088	CL.8088.2	33	U LAND
CL.8088	CL.8088.2	16	U LAND
CL.13939	CL.13939.2	109	U LAND
CL.27970	CL.27970.2	26	U LAND
CL.27970	CL.27970.2	35	U LAND
CL.27970	CL.27970.2	56	U LAND
CL.27970	CL.27970.2	19	U LAND
CL.27970	CL.27970.2	33	U LAND
CL.27970	CL.27970.2	75	U LAND
CL.27970	CL.27970.2	27	U LAND
CL.27970	CL.27970.2	39	U LAND
CL.27970	CL.27970.2	17	U LAND
CL.27970	CL.27970.2	56	U LAND
CL.27970	CL.27970.2	119	U LAND
CL.27970	CL.27970.2	21	U LAND
CL.27970	CL.27970.2	34	U LAND
CL.27970	CL.27970.2	38	U LAND
CL.27970	CL.27970.2	24	U LAND
CL.27970	CL.27970.2	40	U LAND
CL.27970	CL.27970.2	26	U LAND
CL.27970	CL.27970.2	57	U LAND
CL.27970	CL.27970.2	15	U LAND
CL.27970	CL.27970.2	79	U LAND
CL.27970	CL.27970.2	62	U LAND
CL.27970	CL.27970.2	19	U LAND
CL.27970	CL.27970.2	91	U LAND
CL.27970	CL.27970.2	17	U LAND
CL.27970	CL.27970.2	135	U LAND
CL.27970	CL.27970.2	29	U LAND
CL.27970	CL.27970.2	11	U LAND
CL.27970	CL.27970.2	30	U LAND
CL.27970	CL.27970.2	85	U LAND
CL.27970	CL.27970.2	61	U LAND
CL.27970	CL.27970.2	20	U LAND
CL.27970	CL.27970.2	111	U LAND
CL.27970	CL.27970.2	58	U LAND
CL.27970	CL.27970.2	22	U LAND
CL.27970	CL.27970.2	29	U LAND
CL.27970	CL.27970.2	36	U LAND
CL.27970	CL.27970.2	35	U LAND
CL.27970	CL.27970.2	38	U LAND
CL.27970	CL.27970.2	81	U LAND
CL.27970	CL.27970.2	58	U LAND
CL.27970	CL.27970.2	18	U LAND
CL.27970	CL.27970.2	48	U LAND
CL.27970	CL.27970.2	25	U LAND
CL.27970	CL.27970.2	53	U LAND
CL.27970	CL.27970.2	17	U LAND
CL.27970	CL.27970.2	12	U LAND
CL.27970	CL.27970.2	50	U LAND
CL.27970	CL.27970.2	7	U LAND
CL.27970	CL.27970.2	66	U LAND
CL.27970	CL.27970.2	15	U LAND
CL.27970	CL.27970.2	81	U LAND
CL.27970	CL.27970.2	20	U LAND
CL.27970	CL.27970.2	39	U LAND
CL.27970	CL.27970.2	38	U LAND
CL.27970	CL.27970.2	23	U LAND
CL.27970	CL.27970.2	12	U LAND
CL.27970	CL.27970.2	16	U LAND
CL.27970	CL.27970.2	57	U LAND
CL.27970	CL.27970.2	84	U LAND
CL.27970	CL.27970.2	47	U LAND
CL.27970	CL.27970.2	21	U LAND
CL.27970	CL.27970.2	20	U LAND
CL.27970	CL.27970.2	36	U LAND
CL.27970	CL.27970.2	43	U LAND
CL.27970	CL.27970.2	11	U LAND
CL.27970	CL.27970.2	16	U LAND
CL.27970	CL.27970.2	16	U LAND
CL.27970	CL.27970.2	101	U LAND
CL.27970	CL.27970.2	89	U LAND
CL.27970	CL.27970.2	55	U LAND
CL.27970	CL.27970.2	29	U LAND
CL.27970	CL.27970.2	35	U LAND
CL.27970	CL.27970.2	20	U LAND
CL.27970	CL.27970.2	48	U LAND
CL.27970	CL.27970.2	19	U LAND
CL.27970	CL.27970.2	20	U LAND
CL.27970	CL.27970.2	33	U LAND
CL.27970	CL.27970.2	80	U LAND
CL.27970	CL.27970.2	65	U LAND
CL.27970	CL.27970.2	15	U LAND
CL.27970	CL.27970.2	74	U LAND
CL.27970	CL.27970.2	40	U LAND
CL.27970	CL.27970.2	52	U LAND
CL.27970	CL.27970.2	16	U LAND
CL.27970	CL.27970.2	61	U LAND
CL.27970	CL.27970.2	31	U LAND
CL.27970	CL.27970.2	15	U LAND
CL.27970	CL.27970.2	75	U LAND
CL.27970	CL.27970.2	28	U LAND
CL.27970	CL.27970.2	33	U LAND
CL.27970	CL.27970.2	60	U LAND
CL.27970	CL.27970.2	50	U LAND
CL.27970	CL.27970.2	26	U LAND
CL.27970	CL.27970.2	28	U LAND
CL.27970	CL.27970.2	17	U LAND
CL.27970	CL.27970.2	34	U LAND
CL.27970	CL.27970.2	12	U LAND
CL.27970	CL.27970.2	123	U LAND
CL.29934	CL.29934.1	82	U LAND
CL.29934	CL.29934.1	7	U LAND
CL.29934	CL.29934.1	11	U LAND
CL.29934	CL.29934.1	49	U LAND
CL.29934	CL.29934.1	15	U LAND
CL.29934	CL.29934.1	56	U LAND
CL.29934	CL.29934.1	63	U LAND
CL.29934	CL.29934.1	44	U LAND
CL.29934	CL.29934.1	31	U LAND
CL.29934	CL.29934.1	113	U LAND
CL.29934	CL.29934.1	30	U LAND
CL.29934	CL.29934.1	13	U LAND
CL.29934	CL.29934.1	39	U LAND
CL.29934	CL.29934.1	138	U LAND
CL.29934	CL.29934.1	24	U LAND
CL.29934	CL.29934.1	73	U LAND
CL.29934	evm.model.group8.680	17	U LAND
CL.29934	CL.29934.1	27	U LAND
CL.29934	CL.29934.1	43	U LAND
CL.2285	CL.2285.2	96	U LAND
CL.2285	CL.2285.2	29	U LAND
CL.2285	CL.2285.2	91	U LAND
CL.2285	CL.2285.2	43	U LAND
CL.2285	CL.2285.2	72	U LAND
CL.2285	CL.2285.2	24	U LAND
CL.2285	CL.2285.2	51	U LAND
CL.2285	CL.2285.2	92	U LAND
CL.2285	CL.2285.2	13	U LAND
CL.2285	CL.2285.2	19	U LAND
CL.2285	CL.2285.2	52	U LAND
CL.2285	CL.2285.2	47	U LAND
CL.2285	CL.2285.2	43	U LAND
CL.2285	CL.2285.2	11	U LAND
CL.2285	CL.2285.2	37	U LAND
CL.2285	CL.2285.2	39	U LAND
CL.2285	CL.2285.2	62	U LAND
CL.2285	CL.2285.2	65	U LAND
CL.2285	CL.2285.2	34	U LAND
CL.2285	CL.2285.2	22	U LAND
CL.2285	CL.2285.2	15	U LAND
CL.2285	CL.2285.2	72	U LAND
CL.2285	CL.2285.2	11	U LAND
CL.2285	CL.2285.2	114	U LAND
CL.2285	CL.2285.2	74	U LAND
CL.2285	CL.2285.2	42	U LAND
CL.2285	CL.2285.2	15	U LAND
CL.2285	CL.2285.2	68	U LAND
CL.2285	CL.2285.2	52	U LAND
CL.2285	CL.2285.2	59	U LAND
CL.2285	CL.2285.2	61	U LAND
CL.2285	CL.2285.2	50	U LAND
CL.33060	evm.model.utg1315_1011780_1779404__.3	26	U LAND
CL.33060	evm.model.utg1315_1011780_1779404__.3	101	U LAND
CL.33060	evm.model.utg1315_1011780_1779404__.3	42	U LAND
CL.33060	evm.model.utg1315_1011780_1779404__.3	31	U LAND
CL.33060	evm.model.utg1315_1011780_1779404__.3	28	U LAND
CL.33060	evm.model.utg1315_1011780_1779404__.3	12	U LAND
CL.33060	evm.model.utg1315_1011780_1779404__.3	14	U LAND
CL.33060	evm.model.utg1315_1011780_1779404__.3	27	U LAND
CL.31034	evm.model.group8.1476	28	U LAND
CL.2285	CL.2285.2	55	U LAND
CL.2285	CL.2285.2	47	U LAND
CL.2285	CL.2285.2	81	U LAND
CL.2285	CL.2285.2	12	U LAND
CL.2285	CL.2285.2	162	U LAND
CL.2285	CL.2285.2	12	U LAND
CL.2285	CL.2285.2	43	U LAND
CL.2285	CL.2285.2	32	U LAND
CL.2285	CL.2285.2	38	U LAND
CL.2285	CL.2285.2	37	U LAND
CL.2285	CL.2285.2	20	U LAND
CL.2285	CL.2285.2	25	U LAND
CL.2285	CL.2285.2	12	U LAND
CL.2285	CL.2285.2	42	U LAND
CL.2285	CL.2285.2	68	U LAND
CL.2285	CL.2285.2	22	U LAND
CL.2285	CL.2285.2	13	U LAND
CL.2285	CL.2285.2	18	U LAND
CL.2285	CL.2285.2	100	U LAND
CL.2285	CL.2285.2	51	U LAND
CL.2285	CL.2285.2	43	U LAND
CL.2285	CL.2285.2	42	U LAND
CL.2285	CL.2285.2	43	U LAND
CL.2285	CL.2285.2	44	U LAND
CL.2285	CL.2285.2	15	U LAND
CL.2285	CL.2285.2	116	U LAND
CL.2285	CL.2285.2	28	U LAND
CL.2285	CL.2285.2	65	U LAND
CL.2285	CL.2285.2	72	U LAND
CL.2285	CL.2285.2	95	U LAND
CL.2285	CL.2285.2	109	U LAND
CL.2285	CL.2285.2	30	U LAND
CL.2285	CL.2285.2	35	U LAND
CL.2285	CL.2285.2	10	U LAND
CL.2285	CL.2285.2	52	U LAND
CL.2285	CL.2285.2	18	U LAND
CL.2285	CL.2285.2	145	U LAND
CL.2285	CL.2285.2	52	U LAND
CL.2285	CL.2285.2	97	U LAND
CL.2285	CL.2285.2	32	U LAND
CL.2285	CL.2285.2	63	U LAND
CL.2285	CL.2285.2	40	U LAND
CL.2285	CL.2285.2	61	U LAND
CL.2285	CL.2285.2	14	U LAND
CL.2285	CL.2285.2	64	U LAND
CL.2285	CL.2285.2	35	U LAND
CL.2285	CL.2285.2	14	U LAND
CL.2285	CL.2285.2	29	U LAND
CL.2285	CL.2285.2	45	U LAND
CL.2285	CL.2285.2	41	U LAND
CL.2285	CL.2285.2	44	U LAND
CL.2285	CL.2285.2	63	U LAND
CL.2285	CL.2285.2	48	U LAND
CL.2285	CL.2285.2	92	U LAND
CL.2285	CL.2285.2	45	U LAND
CL.2285	CL.2285.2	54	U LAND
CL.2285	CL.2285.2	54	U LAND
CL.2285	CL.2285.2	25	U LAND
CL.2285	CL.2285.2	46	U LAND
CL.2285	CL.2285.2	42	U LAND
CL.2285	CL.2285.2	68	U LAND
CL.2285	CL.2285.2	34	U LAND
CL.2285	CL.2285.2	108	U LAND
CL.2285	CL.2285.2	29	U LAND
CL.2285	CL.2285.2	35	U LAND
CL.2285	CL.2285.2	29	U LAND
CL.2285	CL.2285.2	75	U LAND
CL.2285	CL.2285.2	14	U LAND
CL.2285	CL.2285.2	14	U LAND
CL.2285	CL.2285.2	48	U LAND
CL.2285	CL.2285.2	85	U LAND
CL.2285	CL.2285.2	17	U LAND
CL.2285	CL.2285.2	16	U LAND
CL.2285	CL.2285.2	28	U LAND
CL.2285	CL.2285.2	16	U LAND
CL.2285	CL.2285.2	61	U LAND
CL.2285	CL.2285.2	42	U LAND
CL.2285	CL.2285.2	102	U LAND
CL.2285	CL.2285.2	41	U LAND
CL.2285	CL.2285.2	39	U LAND
CL.2285	CL.2285.2	43	U LAND
CL.2285	CL.2285.2	40	U LAND
CL.2285	CL.2285.2	63	U LAND
CL.2285	CL.2285.2	30	U LAND
CL.2285	CL.2285.2	12	U LAND
CL.2285	CL.2285.2	66	U LAND
CL.2285	CL.2285.2	17	U LAND
CL.2285	CL.2285.2	55	U LAND
CL.2285	CL.2285.2	38	U LAND
CL.2285	CL.2285.2	77	U LAND
CL.2285	CL.2285.2	23	U LAND
CL.2285	CL.2285.2	57	U LAND
CL.2285	CL.2285.2	18	U LAND
CL.2285	CL.2285.2	61	U LAND
CL.2285	CL.2285.2	50	U LAND
CL.2285	CL.2285.2	44	U LAND
CL.2285	CL.2285.2	30	U LAND
CL.2285	CL.2285.2	45	U LAND
CL.2285	CL.2285.2	21	U LAND
CL.33060	evm.model.utg1315_1011780_1779404__.3	70	U LAND
CL.33060	evm.model.utg1315_1011780_1779404__.3	24	U LAND
CL.33060	evm.model.utg1315_1011780_1779404__.3	14	U LAND
CL.2292	CL.2292.1	43	U LAND
CL.2292	CL.2292.1	45	U LAND
CL.33060	evm.model.utg1315_1011780_1779404__.3	18	U LAND
CL.2292	CL.2292.3	19	U LAND
CL.2292	CL.2292.3	61	U LAND
CL.2292	CL.2292.1	20	U LAND
CL.2292	CL.2292.3	53	U LAND
CL.2285	CL.2285.2	47	U LAND
CL.2285	CL.2285.2	31	U LAND
CL.2285	CL.2285.2	64	U LAND
CL.2285	CL.2285.2	31	U LAND
CL.2285	CL.2285.2	34	U LAND
CL.2285	CL.2285.2	17	U LAND
CL.2292	CL.2292.3	43	U LAND
CL.2292	CL.2292.1	66	U LAND
CL.2292	CL.2292.1	25	U LAND
CL.2292	CL.2292.1	104	U LAND
CL.2285	CL.2285.2	23	U LAND
CL.2285	CL.2285.2	13	U LAND
CL.2285	CL.2285.2	49	U LAND
CL.2285	CL.2285.2	30	U LAND
CL.2285	CL.2285.2	112	U LAND
CL.2285	CL.2285.2	18	U LAND
CL.2285	CL.2285.2	30	U LAND
CL.2285	CL.2285.2	71	U LAND
CL.2285	CL.2285.2	49	U LAND
CL.2285	CL.2285.2	52	U LAND
CL.2285	CL.2285.2	26	U LAND
CL.2285	CL.2285.2	49	U LAND
CL.2285	CL.2285.2	56	U LAND
CL.2285	CL.2285.2	15	U LAND
CL.2285	CL.2285.2	40	U LAND
CL.2285	CL.2285.2	69	U LAND
CL.2285	CL.2285.2	53	U LAND
CL.2285	CL.2285.2	18	U LAND
CL.2285	CL.2285.2	31	U LAND
CL.2285	CL.2285.2	61	U LAND
CL.2285	CL.2285.2	13	U LAND
CL.2285	CL.2285.2	35	U LAND
CL.2285	CL.2285.2	60	U LAND
CL.2285	CL.2285.2	66	U LAND
CL.2285	CL.2285.2	24	U LAND
CL.2285	CL.2285.2	42	U LAND
CL.2285	CL.2285.2	50	U LAND
CL.2285	CL.2285.2	90	U LAND
CL.2285	CL.2285.2	63	U LAND
CL.2285	CL.2285.2	11	U LAND
CL.2285	CL.2285.2	64	U LAND
CL.2285	CL.2285.2	45	U LAND
CL.2285	CL.2285.2	12	U LAND
CL.2285	CL.2285.2	33	U LAND
CL.2285	CL.2285.2	64	U LAND
CL.2285	CL.2285.2	93	U LAND
CL.2285	CL.2285.2	22	U LAND
CL.2285	CL.2285.2	85	U LAND
CL.2285	CL.2285.2	90	U LAND
CL.2285	CL.2285.2	40	U LAND
CL.33060	evm.model.utg1315_1011780_1779404__.3	62	U LAND
CL.33060	evm.model.utg1315_1011780_1779404__.3	131	U LAND
CL.33060	evm.model.utg1315_1011780_1779404__.3	104	U LAND
CL.33060	evm.model.utg1315_1011780_1779404__.3	60	U LAND
CL.2292	CL.2292.1	82	U LAND
CL.2292	CL.2292.3	36	U LAND
CL.2292	CL.2292.3	9	U LAND
CL.2292	CL.2292.3	70	U LAND
CL.2292	CL.2292.3	110	U LAND
CL.2292	CL.2292.1	59	U LAND
CL.2292	CL.2292.1	16	U LAND
CL.2292	CL.2292.1	45	U LAND
CL.2292	CL.2292.3	58	U LAND
CL.2292	CL.2292.3	70	U LAND
CL.2292	CL.2292.1	139	U LAND
CL.2285	CL.2285.2	23	U LAND
CL.2285	CL.2285.2	72	U LAND
CL.2285	CL.2285.2	89	U LAND
CL.2285	CL.2285.2	67	U LAND
CL.2285	CL.2285.2	24	U LAND
CL.2285	CL.2285.2	42	U LAND
CL.2292	CL.2292.1	59	U LAND
CL.2292	CL.2292.1	48	U LAND
CL.24450	evm.model.group6.547	26	Ψ LAND
CL.24450	evm.model.group6.547	53	Ψ LAND
CL.24450	evm.model.group6.547	75	Ψ LAND
CL.24450	evm.model.group6.547	46	Ψ LAND
CL.24450	evm.model.group6.547	20	Ψ LAND
CL.24450	evm.model.group6.547	31	Ψ LAND
CL.24450	evm.model.group6.547	34	Ψ LAND
CL.24450	evm.model.group6.547	38	Ψ LAND
CL.24450	evm.model.group6.547	71	Ψ LAND
CL.24450	evm.model.group6.547	28	Ψ LAND
CL.24450	evm.model.group6.547	34	Ψ LAND
CL.24450	evm.model.group6.547	35	Ψ LAND
CL.24450	evm.model.group6.547	20	Ψ LAND
CL.24450	evm.model.group6.547	29	Ψ LAND
CL.24450	evm.model.group6.547	77	Ψ LAND
CL.24450	evm.model.group6.547	38	Ψ LAND
CL.24450	evm.model.group6.547	136	Ψ LAND
CL.24450	evm.model.group6.547	18	Ψ LAND
CL.24450	evm.model.group6.547	12	Ψ LAND
CL.24450	evm.model.group6.547	19	Ψ LAND
CL.24450	evm.model.group6.547	65	Ψ LAND
CL.24450	evm.model.group6.547	118	Ψ LAND
CL.24450	evm.model.group6.547	24	Ψ LAND
CL.24450	evm.model.group6.547	57	Ψ LAND
CL.24450	evm.model.group6.547	45	Ψ LAND
CL.24450	evm.model.group6.547	33	Ψ LAND
CL.24450	evm.model.group6.547	44	Ψ LAND
CL.24450	evm.model.group6.547	32	Ψ LAND
CL.24450	evm.model.group6.547	22	Ψ LAND
CL.24450	evm.model.group6.547	10	Ψ LAND
CL.24450	evm.model.group6.547	17	Ψ LAND
CL.24450	evm.model.group6.547	71	Ψ LAND
CL.24450	evm.model.group6.547	87	Ψ LAND
CL.24450	evm.model.group6.547	45	Ψ LAND
CL.24450	evm.model.group6.547	45	Ψ LAND
CL.24450	evm.model.group6.547	79	Ψ LAND
CL.24450	evm.model.group6.547	40	Ψ LAND
CL.24450	evm.model.group6.547	38	Ψ LAND
CL.24450	evm.model.group6.547	28	Ψ LAND
CL.925	evm.model.group1.750	18	Ψ LAND
CL.925	evm.model.group1.750	77	Ψ LAND
CL.925	evm.model.group1.750	27	Ψ LAND
CL.925	evm.model.group1.750	14	Ψ LAND
CL.925	evm.model.group1.750	84	Ψ LAND
CL.925	evm.model.group1.750	16	Ψ LAND
CL.925	evm.model.group1.750	18	Ψ LAND
CL.925	evm.model.group1.750	24	Ψ LAND
CL.925	evm.model.group1.750	6	Ψ LAND
CL.925	evm.model.group1.750	55	Ψ LAND
CL.925	evm.model.group1.750	16	Ψ LAND
CL.925	evm.model.group1.750	35	Ψ LAND
CL.925	evm.model.group1.750	74	Ψ LAND
CL.925	evm.model.group1.750	22	Ψ LAND
CL.925	evm.model.group1.750	13	Ψ LAND
CL.925	evm.model.group1.750	14	Ψ LAND
CL.925	evm.model.group1.750	47	Ψ LAND
CL.925	evm.model.group1.750	51	Ψ LAND
CL.925	evm.model.group1.750	19	Ψ LAND
CL.925	evm.model.group1.750	47	Ψ LAND
CL.925	evm.model.group1.750	28	Ψ LAND
CL.925	evm.model.group1.750	71	Ψ LAND
CL.925	evm.model.group1.750	19	Ψ LAND
CL.925	evm.model.group1.750	43	Ψ LAND
CL.925	evm.model.group1.750	45	Ψ LAND
CL.925	evm.model.group1.750	33	Ψ LAND
CL.925	evm.model.group1.750	14	Ψ LAND
CL.925	evm.model.group1.750	94	Ψ LAND
CL.925	evm.model.group1.750	25	Ψ LAND
CL.925	evm.model.group1.750	15	Ψ LAND
CL.925	evm.model.group1.750	27	Ψ LAND
CL.925	evm.model.group1.750	41	Ψ LAND
CL.925	evm.model.group1.750	58	Ψ LAND
CL.925	evm.model.group1.750	8	Ψ LAND
CL.925	evm.model.group1.750	34	Ψ LAND
CL.23265	evm.model.group5.1796	26	Ψ LAND
CL.23265	evm.model.group5.1796	65	Ψ LAND
CL.23265	evm.model.group5.1796	59	Ψ LAND
CL.23265	evm.model.group5.1796	4	Ψ LAND
CL.23265	evm.model.group5.1796	16	Ψ LAND
CL.23265	evm.model.group5.1796	82	Ψ LAND
CL.23265	evm.model.group5.1796	54	Ψ LAND
CL.23265	evm.model.group5.1796	82	Ψ LAND
CL.23265	evm.model.group5.1796	31	Ψ LAND
CL.23265	evm.model.group5.1796	18	Ψ LAND
CL.23265	evm.model.group5.1796	36	Ψ LAND
CL.23265	evm.model.group5.1796	116	Ψ LAND
CL.23265	evm.model.group5.1796	12	Ψ LAND
CL.23265	evm.model.group5.1796	40	Ψ LAND
CL.23265	evm.model.group5.1796	97	Ψ LAND
CL.23265	evm.model.group5.1796	14	Ψ LAND
CL.23265	evm.model.group5.1796	42	Ψ LAND
CL.23265	evm.model.group5.1796	34	Ψ LAND
CL.23265	evm.model.group5.1796	31	Ψ LAND
CL.23265	evm.model.group5.1796	46	Ψ LAND
CL.23265	evm.model.group5.1796	45	Ψ LAND
CL.23265	evm.model.group5.1796	88	Ψ LAND
CL.23265	evm.model.group5.1796	16	Ψ LAND
CL.23265	evm.model.group5.1796	11	Ψ LAND
CL.23265	evm.model.group5.1796	41	Ψ LAND
CL.23265	evm.model.group5.1796	19	Ψ LAND
CL.23265	evm.model.group5.1796	19	Ψ LAND
CL.23265	evm.model.group5.1796	70	Ψ LAND
CL.23265	evm.model.group5.1796	12	Ψ LAND
CL.23265	evm.model.group5.1796	31	Ψ LAND
CL.23265	evm.model.group5.1796	34	Ψ LAND
CL.23265	evm.model.group5.1796	68	Ψ LAND
CL.23265	evm.model.group5.1796	23	Ψ LAND
CL.23265	evm.model.group5.1796	87	Ψ LAND
CL.23265	evm.model.group5.1796	117	Ψ LAND
CL.23265	evm.model.group5.1796	48	Ψ LAND
CL.23265	evm.model.group5.1796	81	Ψ LAND
CL.23265	evm.model.group5.1796	73	Ψ LAND
CL.23265	evm.model.group5.1796	30	Ψ LAND
CL.23265	evm.model.group5.1796	61	Ψ LAND
CL.23265	evm.model.group5.1796	128	Ψ LAND
CL.23265	evm.model.group5.1796	9	Ψ LAND
CL.23265	evm.model.group5.1796	17	Ψ LAND
CL.23265	evm.model.group5.1796	81	Ψ LAND
CL.23265	evm.model.group5.1796	53	Ψ LAND
CL.23265	evm.model.group5.1796	10	Ψ LAND
CL.23265	evm.model.group5.1796	10	Ψ LAND
CL.23265	evm.model.group5.1796	43	Ψ LAND
CL.23265	evm.model.group5.1796	47	Ψ LAND
CL.23265	evm.model.group5.1796	17	Ψ LAND
CL.23265	evm.model.group5.1796	102	Ψ LAND
CL.23265	evm.model.group5.1796	46	Ψ LAND
CL.23265	evm.model.group5.1796	28	Ψ LAND
CL.23265	evm.model.group5.1796	22	Ψ LAND
CL.23265	evm.model.group5.1796	44	Ψ LAND
CL.23265	evm.model.group5.1796	46	Ψ LAND
CL.23265	evm.model.group5.1796	33	Ψ LAND
CL.23265	evm.model.group5.1796	28	Ψ LAND
CL.23265	evm.model.group5.1796	58	Ψ LAND
CL.23265	evm.model.group5.1796	35	Ψ LAND
CL.23265	evm.model.group5.1796	61	Ψ LAND
CL.23265	evm.model.group5.1796	10	Ψ LAND
CL.23265	evm.model.group5.1796	84	Ψ LAND
CL.23265	evm.model.group5.1796	66	Ψ LAND
CL.23265	evm.model.group5.1796	17	Ψ LAND
CL.17352	CL.17352.1	51	Ψ LAND
CL.17352	CL.17352.1	31	Ψ LAND
CL.17352	CL.17352.1	45	Ψ LAND
CL.17352	CL.17352.1	107	Ψ LAND
CL.17352	CL.17352.1	38	Ψ LAND
CL.17352	CL.17352.1	53	Ψ LAND
CL.17352	CL.17352.1	35	Ψ LAND
CL.17352	CL.17352.1	69	Ψ LAND
CL.17352	CL.17352.1	27	Ψ LAND
CL.17352	CL.17352.1	49	Ψ LAND
CL.17352	CL.17352.1	43	Ψ LAND
CL.17352	CL.17352.1	30	Ψ LAND
CL.17352	CL.17352.1	76	Ψ LAND
CL.17352	CL.17352.1	57	Ψ LAND
CL.17352	CL.17352.1	63	Ψ LAND
CL.17352	CL.17352.1	34	Ψ LAND
CL.17352	CL.17352.1	50	Ψ LAND
CL.17352	CL.17352.1	43	Ψ LAND
CL.17352	CL.17352.1	93	Ψ LAND
CL.17352	CL.17352.1	11	Ψ LAND
CL.17352	CL.17352.1	58	Ψ LAND
CL.17352	CL.17352.1	28	Ψ LAND
CL.17352	CL.17352.1	67	Ψ LAND
CL.17352	CL.17352.1	39	Ψ LAND
CL.17352	CL.17352.1	47	Ψ LAND
CL.17352	CL.17352.1	74	Ψ LAND
CL.17352	CL.17352.1	26	Ψ LAND
CL.17352	CL.17352.1	21	Ψ LAND
CL.17352	CL.17352.1	19	Ψ LAND
CL.17352	CL.17352.1	45	Ψ LAND
CL.17352	CL.17352.1	83	Ψ LAND
CL.17352	CL.17352.1	69	Ψ LAND
CL.17352	CL.17352.1	104	Ψ LAND
CL.17352	CL.17352.1	23	Ψ LAND
CL.17352	CL.17352.1	36	Ψ LAND
CL.17352	CL.17352.1	30	Ψ LAND
CL.17352	CL.17352.1	100	Ψ LAND
CL.17352	CL.17352.1	35	Ψ LAND
CL.17352	CL.17352.1	14	Ψ LAND
CL.17352	CL.17352.1	46	Ψ LAND
CL.34605	CL.34605.1	77	Ψ LAND
CL.34605	CL.34605.1	10	Ψ LAND
CL.34605	CL.34605.1	42	Ψ LAND
CL.34605	CL.34605.1	24	Ψ LAND
CL.34605	CL.34605.1	25	Ψ LAND
CL.34605	CL.34605.1	28	Ψ LAND
CL.34605	CL.34605.1	17	Ψ LAND
CL.34605	CL.34605.1	83	Ψ LAND
CL.34605	CL.34605.1	31	Ψ LAND
CL.34605	CL.34605.1	29	Ψ LAND
CL.34605	CL.34605.1	40	Ψ LAND
CL.34605	CL.34605.1	36	Ψ LAND
CL.34605	CL.34605.1	11	Ψ LAND
CL.34605	CL.34605.1	22	Ψ LAND
CL.34605	CL.34605.1	31	Ψ LAND
CL.34605	CL.34605.1	12	Ψ LAND
CL.34605	CL.34605.1	13	Ψ LAND
CL.34605	CL.34605.1	22	Ψ LAND
CL.34605	CL.34605.1	19	Ψ LAND
CL.34605	CL.34605.1	88	Ψ LAND
CL.34605	CL.34605.1	34	Ψ LAND
CL.34605	CL.34605.1	58	Ψ LAND
CL.34605	CL.34605.1	13	Ψ LAND
CL.34605	CL.34605.1	42	Ψ LAND
CL.34605	CL.34605.1	10	Ψ LAND
CL.34605	CL.34605.1	22	Ψ LAND
CL.34605	CL.34605.1	34	Ψ LAND
CL.34605	CL.34605.1	88	Ψ LAND
CL.34605	CL.34605.1	27	Ψ LAND
CL.34605	CL.34605.1	72	Ψ LAND
CL.34605	CL.34605.1	17	Ψ LAND
CL.34605	CL.34605.1	58	Ψ LAND
CL.34605	CL.34605.1	27	Ψ LAND
CL.34605	CL.34605.1	42	Ψ LAND
CL.34605	CL.34605.1	88	Ψ LAND
CL.25552	CL.25552.2	40	Ψ LAND
CL.25552	CL.25552.2	97	Ψ LAND
CL.25552	CL.25552.2	82	Ψ LAND
CL.25552	CL.25552.2	90	Ψ LAND
CL.25552	CL.25552.2	23	Ψ LAND
CL.25552	CL.25552.2	57	Ψ LAND
CL.25552	CL.25552.2	101	Ψ LAND
CL.25552	CL.25552.2	40	Ψ LAND
CL.25552	CL.25552.2	10	Ψ LAND
CL.25552	CL.25552.2	74	Ψ LAND
CL.25552	CL.25552.2	73	Ψ LAND
CL.25552	CL.25552.2	46	Ψ LAND
CL.25552	CL.25552.2	57	Ψ LAND
CL.25552	CL.25552.2	54	Ψ LAND
CL.25552	CL.25552.2	32	Ψ LAND
CL.25552	CL.25552.2	44	Ψ LAND
CL.25552	CL.25552.2	72	Ψ LAND
CL.25552	CL.25552.2	17	Ψ LAND
CL.25552	CL.25552.2	33	Ψ LAND
CL.25552	CL.25552.2	26	Ψ LAND
CL.25552	CL.25552.2	88	Ψ LAND
CL.25552	CL.25552.2	58	Ψ LAND
CL.25552	CL.25552.2	89	Ψ LAND
CL.25552	CL.25552.2	24	Ψ LAND
CL.25552	CL.25552.2	68	Ψ LAND
CL.25552	CL.25552.2	110	Ψ LAND
CL.25552	CL.25552.2	27	Ψ LAND
CL.33150	CL.33150.2	26	Ψ LAND
CL.33150	CL.33150.2	107	Ψ LAND
CL.33150	CL.33150.2	55	Ψ LAND
CL.33150	CL.33150.2	114	Ψ LAND
CL.33150	CL.33150.2	23	Ψ LAND
CL.33150	CL.33150.2	117	Ψ LAND
CL.33150	CL.33150.2	46	Ψ LAND
CL.33150	CL.33150.2	65	Ψ LAND
CL.33150	CL.33150.2	123	Ψ LAND
CL.33150	CL.33150.2	12	Ψ LAND
CL.33150	CL.33150.2	74	Ψ LAND
CL.33150	CL.33150.2	69	Ψ LAND
CL.33150	CL.33150.2	26	Ψ LAND
CL.33150	CL.33150.2	104	Ψ LAND
CL.33150	CL.33150.2	82	Ψ LAND
CL.33150	CL.33150.2	104	Ψ LAND
CL.33150	CL.33150.2	39	Ψ LAND
CL.33150	CL.33150.2	76	Ψ LAND
CL.28934	CL.28934.2	18	Ψ LAND
CL.28959	CL.28959.1	21	Ψ LAND
CL.28959	CL.28959.1	44	Ψ LAND
CL.28959	CL.28959.1	21	Ψ LAND
CL.28934	CL.28934.2	20	Ψ LAND
CL.28959	CL.28959.1	42	Ψ LAND
CL.28934	CL.28934.2	17	Ψ LAND
CL.3690	CL.3690.17	38	Ψ LAND
CL.28959	CL.28959.1	6	Ψ LAND
CL.28959	CL.28959.1	40	Ψ LAND
CL.28959	CL.28959.1	62	Ψ LAND
CL.28934	CL.28934.2	99	Ψ LAND
CL.28959	CL.28959.4	30	Ψ LAND
CL.28959	CL.28959.1	11	Ψ LAND
CL.28959	CL.28959.1	45	Ψ LAND
CL.28959	CL.28959.4	27	Ψ LAND
CL.28959	CL.28959.1	36	Ψ LAND
CL.28934	CL.28934.2	60	Ψ LAND
CL.28959	CL.28959.1	25	Ψ LAND
CL.28959	CL.28959.1	19	Ψ LAND
CL.28959	CL.28959.1	12	Ψ LAND
CL.28934	CL.28934.2	21	Ψ LAND
CL.28959	CL.28959.1	44	Ψ LAND
CL.28959	CL.28959.1	15	Ψ LAND
CL.28934	CL.28934.2	71	Ψ LAND
CL.28959	CL.28959.4	30	Ψ LAND
CL.28934	CL.28934.2	76	Ψ LAND
CL.28934	CL.28934.2	18	Ψ LAND
CL.28934	CL.28934.2	81	Ψ LAND
CL.28934	CL.28934.2	35	Ψ LAND
CL.28959	CL.28959.4	21	Ψ LAND
CL.28959	CL.28959.1	12	Ψ LAND
CL.28934	CL.28934.2	49	Ψ LAND
CL.28959	CL.28959.1	16	Ψ LAND
CL.28934	CL.28934.2	44	Ψ LAND
CL.28959	CL.28959.4	36	Ψ LAND
CL.28934	CL.28934.2	47	Ψ LAND
CL.28959	CL.28959.1	17	Ψ LAND
CL.28934	CL.28934.2	23	Ψ LAND
CL.28934	CL.28934.2	22	Ψ LAND
CL.28959	CL.28959.1	18	Ψ LAND
CL.28959	CL.28959.1	49	Ψ LAND
CL.28959	CL.28959.1	27	Ψ LAND
CL.28934	CL.28934.2	31	Ψ LAND
CL.28959	CL.28959.1	58	Ψ LAND
CL.28959	CL.28959.1	73	Ψ LAND
CL.28959	CL.28959.1	14	Ψ LAND
CL.28959	CL.28959.1	39	Ψ LAND
CL.28959	CL.28959.4	19	Ψ LAND
CL.28959	CL.28959.4	26	Ψ LAND
CL.28959	CL.28959.1	116	Ψ LAND
CL.28934	CL.28934.2	107	Ψ LAND
CL.28959	CL.28959.1	60	Ψ LAND
CL.28959	CL.28959.1	40	Ψ LAND
CL.28959	CL.28959.1	28	Ψ LAND
CL.28959	CL.28959.1	40	Ψ LAND
CL.28959	CL.28959.1	50	Ψ LAND
CL.28959	CL.28959.1	41	Ψ LAND
CL.28959	CL.28959.4	3	Ψ LAND
CL.28959	CL.28959.1	79	Ψ LAND
CL.28959	CL.28959.1	47	Ψ LAND
CL.28959	CL.28959.4	97	Ψ LAND
CL.28959	CL.28959.1	99	Ψ LAND
CL.28959	CL.28959.1	64	Ψ LAND
CL.28934	CL.28934.2	44	Ψ LAND
CL.28934	CL.28934.2	67	Ψ LAND
CL.3690	CL.3690.17	32	Ψ LAND
CL.28959	CL.28959.1	25	Ψ LAND
CL.28934	CL.28934.2	30	Ψ LAND
CL.28959	CL.28959.1	39	Ψ LAND
CL.28959	CL.28959.1	11	Ψ LAND
CL.28959	CL.28959.1	56	Ψ LAND
CL.28934	CL.28934.2	20	Ψ LAND
CL.28959	CL.28959.1	71	Ψ LAND
CL.28934	CL.28934.2	50	Ψ LAND
CL.28959	CL.28959.1	37	Ψ LAND
CL.28959	CL.28959.1	117	Ψ LAND
CL.28934	CL.28934.2	52	Ψ LAND
CL.28934	CL.28934.2	26	Ψ LAND
CL.28934	CL.28934.2	55	Ψ LAND
CL.28959	CL.28959.1	15	Ψ LAND
CL.28959	CL.28959.1	22	Ψ LAND
CL.28959	CL.28959.1	101	Ψ LAND
CL.3690	CL.3690.17	30	Ψ LAND
CL.28959	CL.28959.1	51	Ψ LAND
CL.28959	CL.28959.1	43	Ψ LAND
CL.28959	CL.28959.1	113	Ψ LAND
CL.28959	CL.28959.1	59	Ψ LAND
CL.28934	CL.28934.2	9	Ψ LAND
CL.28934	CL.28934.2	63	Ψ LAND
CL.28934	CL.28934.2	56	Ψ LAND
CL.28959	CL.28959.1	37	Ψ LAND
CL.28959	CL.28959.1	6	Ψ LAND
CL.28959	CL.28959.1	21	Ψ LAND
CL.28959	CL.28959.4	106	Ψ LAND
CL.28959	CL.28959.1	55	Ψ LAND
CL.28959	CL.28959.1	13	Ψ LAND
CL.28959	CL.28959.1	97	Ψ LAND
CL.28959	CL.28959.1	36	Ψ LAND
CL.28959	CL.28959.1	36	Ψ LAND
CL.28934	CL.28934.2	42	Ψ LAND
CL.28959	CL.28959.4	22	Ψ LAND
CL.28934	CL.28934.2	40	Ψ LAND
CL.28959	CL.28959.1	67	Ψ LAND
CL.28959	CL.28959.1	15	Ψ LAND
CL.28959	CL.28959.1	74	Ψ LAND
CL.28959	CL.28959.1	69	Ψ LAND
CL.3690	CL.3690.17	32	Ψ LAND
CL.28959	CL.28959.1	33	Ψ LAND
CL.28959	CL.28959.1	37	Ψ LAND
CL.28959	CL.28959.1	14	Ψ LAND
CL.28959	CL.28959.1	23	Ψ LAND
CL.28959	CL.28959.1	23	Ψ LAND
CL.28959	CL.28959.1	39	Ψ LAND
CL.28959	CL.28959.1	23	Ψ LAND
CL.28959	CL.28959.1	58	Ψ LAND
CL.28959	CL.28959.1	52	Ψ LAND
CL.28959	CL.28959.1	49	Ψ LAND
CL.28959	CL.28959.1	34	Ψ LAND
CL.28934	CL.28934.2	37	Ψ LAND
CL.28959	CL.28959.1	35	Ψ LAND
CL.28959	CL.28959.4	38	Ψ LAND
CL.28959	CL.28959.4	16	Ψ LAND
CL.28959	CL.28959.4	83	Ψ LAND
CL.28959	CL.28959.1	20	Ψ LAND
CL.28959	CL.28959.4	121	Ψ LAND
CL.28959	CL.28959.1	53	Ψ LAND
CL.28959	CL.28959.1	117	Ψ LAND
CL.28959	CL.28959.1	32	Ψ LAND
CL.28959	CL.28959.1	25	Ψ LAND
CL.28959	CL.28959.1	60	Ψ LAND
CL.28959	CL.28959.1	23	Ψ LAND
CL.28959	CL.28959.1	52	Ψ LAND
CL.28959	CL.28959.1	10	Ψ LAND
CL.28959	CL.28959.1	44	Ψ LAND
CL.28959	CL.28959.1	28	Ψ LAND
CL.28959	CL.28959.1	36	Ψ LAND
CL.28959	CL.28959.1	12	Ψ LAND
CL.28959	CL.28959.1	26	Ψ LAND
CL.28959	CL.28959.1	63	Ψ LAND
CL.28959	CL.28959.1	25	Ψ LAND
CL.28959	CL.28959.4	33	Ψ LAND
CL.28959	CL.28959.4	61	Ψ LAND
CL.28959	CL.28959.1	24	Ψ LAND
CL.28934	CL.28934.2	67	Ψ LAND
CL.28959	CL.28959.1	27	Ψ LAND
CL.28959	CL.28959.1	13	Ψ LAND
CL.28959	CL.28959.1	48	Ψ LAND
CL.28959	CL.28959.4	101	Ψ LAND
CL.28934	CL.28934.2	34	Ψ LAND
CL.3690	CL.3690.17	16	Ψ LAND
CL.28959	CL.28959.4	20	Ψ LAND
CL.28934	CL.28934.2	123	Ψ LAND
CL.28959	CL.28959.1	15	Ψ LAND
CL.28959	CL.28959.1	124	Ψ LAND
CL.28959	CL.28959.1	12	Ψ LAND
CL.28959	CL.28959.1	19	Ψ LAND
CL.28959	CL.28959.1	75	Ψ LAND
CL.28959	CL.28959.4	50	Ψ LAND
CL.28959	CL.28959.1	62	Ψ LAND
CL.28959	CL.28959.1	15	Ψ LAND
CL.28959	CL.28959.1	28	Ψ LAND
CL.28959	CL.28959.1	26	Ψ LAND
CL.28959	CL.28959.1	37	Ψ LAND
CL.28959	CL.28959.1	16	Ψ LAND
CL.28959	CL.28959.1	47	Ψ LAND
CL.28959	CL.28959.1	85	Ψ LAND
CL.28959	CL.28959.1	55	Ψ LAND
CL.28959	CL.28959.1	17	Ψ LAND
CL.28934	CL.28934.2	38	Ψ LAND
CL.28934	CL.28934.2	26	Ψ LAND
CL.28934	CL.28934.2	54	Ψ LAND
CL.28959	CL.28959.1	20	Ψ LAND
CL.28934	CL.28934.2	73	Ψ LAND
CL.28934	CL.28934.2	141	Ψ LAND
CL.28959	CL.28959.1	18	Ψ LAND
CL.28959	CL.28959.1	55	Ψ LAND
CL.28934	CL.28934.2	37	Ψ LAND
CL.3690	CL.3690.17	42	Ψ LAND
CL.28959	CL.28959.1	15	Ψ LAND
CL.28959	CL.28959.1	33	Ψ LAND
CL.28959	CL.28959.1	108	Ψ LAND
CL.28959	CL.28959.1	22	Ψ LAND
CL.28959	CL.28959.1	29	Ψ LAND
CL.28959	CL.28959.1	33	Ψ LAND
CL.28959	CL.28959.1	59	Ψ LAND
CL.28959	CL.28959.1	96	Ψ LAND
CL.28959	CL.28959.1	43	Ψ LAND
CL.28959	CL.28959.1	12	Ψ LAND
CL.28959	CL.28959.1	5	Ψ LAND
CL.3690	CL.3690.17	57	Ψ LAND
CL.28959	CL.28959.1	40	Ψ LAND
CL.28959	CL.28959.1	13	Ψ LAND
CL.3690	CL.3690.17	14	Ψ LAND
CL.28959	CL.28959.1	48	Ψ LAND
CL.28959	CL.28959.1	21	Ψ LAND
CL.28934	CL.28934.2	72	Ψ LAND
CL.28959	CL.28959.4	41	Ψ LAND
CL.28959	CL.28959.1	55	Ψ LAND
CL.28934	CL.28934.2	15	Ψ LAND
CL.28959	CL.28959.1	38	Ψ LAND
CL.28959	CL.28959.1	19	Ψ LAND
CL.28934	CL.28934.2	16	Ψ LAND
CL.28959	CL.28959.1	65	Ψ LAND
CL.3690	CL.3690.17	9	Ψ LAND
CL.28959	CL.28959.1	27	Ψ LAND
CL.28959	CL.28959.1	49	Ψ LAND
CL.28959	CL.28959.1	39	Ψ LAND
CL.28959	CL.28959.1	59	Ψ LAND
CL.28959	CL.28959.1	20	Ψ LAND
CL.28959	CL.28959.1	76	Ψ LAND
CL.28959	CL.28959.1	50	Ψ LAND
CL.28959	CL.28959.1	52	Ψ LAND
CL.28934	CL.28934.2	106	Ψ LAND
CL.28959	CL.28959.1	85	Ψ LAND
CL.28959	CL.28959.1	77	Ψ LAND
CL.28959	CL.28959.1	106	Ψ LAND
CL.28959	CL.28959.1	76	Ψ LAND
CL.28959	CL.28959.1	135	Ψ LAND
CL.28959	CL.28959.1	14	Ψ LAND
CL.28959	CL.28959.1	62	Ψ LAND
CL.28959	CL.28959.1	46	Ψ LAND
CL.28959	CL.28959.1	48	Ψ LAND
CL.28959	CL.28959.1	42	Ψ LAND
CL.28959	CL.28959.1	8	Ψ LAND
CL.28959	CL.28959.1	14	Ψ LAND
CL.28959	CL.28959.1	16	Ψ LAND
CL.28934	CL.28934.2	36	Ψ LAND
CL.28959	CL.28959.1	8	Ψ LAND
CL.28959	CL.28959.1	59	Ψ LAND
CL.28959	CL.28959.1	23	Ψ LAND
CL.28959	CL.28959.1	19	Ψ LAND
CL.28959	CL.28959.1	40	Ψ LAND
CL.28959	CL.28959.1	14	Ψ LAND
CL.28959	CL.28959.4	11	Ψ LAND
CL.28959	CL.28959.1	23	Ψ LAND
CL.28959	CL.28959.4	50	Ψ LAND
CL.28959	CL.28959.1	17	Ψ LAND
CL.28959	CL.28959.1	40	Ψ LAND
CL.28934	CL.28934.2	40	Ψ LAND
CL.28959	CL.28959.1	79	Ψ LAND
CL.28959	CL.28959.1	26	Ψ LAND
CL.28959	CL.28959.1	45	Ψ LAND
CL.28934	CL.28934.2	80	Ψ LAND
CL.3690	CL.3690.17	18	Ψ LAND
CL.28959	CL.28959.1	91	Ψ LAND
CL.28959	CL.28959.1	72	Ψ LAND
CL.28959	CL.28959.4	61	Ψ LAND
CL.28959	CL.28959.1	56	Ψ LAND
CL.28959	CL.28959.1	160	Ψ LAND
CL.28959	CL.28959.1	68	Ψ LAND
CL.28959	CL.28959.1	79	Ψ LAND
CL.28959	CL.28959.1	44	Ψ LAND
CL.28959	CL.28959.4	103	Ψ LAND
CL.28934	CL.28934.2	22	Ψ LAND
CL.28959	CL.28959.1	19	Ψ LAND
CL.28959	CL.28959.1	26	Ψ LAND
CL.28959	CL.28959.1	34	Ψ LAND
CL.28959	CL.28959.1	68	Ψ LAND
CL.28959	CL.28959.1	69	Ψ LAND
CL.28934	CL.28934.2	13	Ψ LAND
CL.28959	CL.28959.1	33	Ψ LAND
CL.28934	CL.28934.2	23	Ψ LAND
CL.28959	CL.28959.1	45	Ψ LAND
CL.28934	CL.28934.2	70	Ψ LAND
CL.28959	CL.28959.1	14	Ψ LAND
CL.28959	CL.28959.1	31	Ψ LAND
CL.28959	CL.28959.4	19	Ψ LAND
CL.28934	CL.28934.2	45	Ψ LAND
CL.28959	CL.28959.1	25	Ψ LAND
CL.28934	CL.28934.2	35	Ψ LAND
CL.28959	CL.28959.1	40	Ψ LAND
CL.28959	CL.28959.4	59	Ψ LAND
CL.28959	CL.28959.1	23	Ψ LAND
CL.28959	CL.28959.4	17	Ψ LAND
CL.28959	CL.28959.1	75	Ψ LAND
CL.28959	CL.28959.1	13	Ψ LAND
CL.28934	CL.28934.2	37	Ψ LAND
CL.28959	CL.28959.1	64	Ψ LAND
CL.28959	CL.28959.1	11	Ψ LAND
CL.28959	CL.28959.4	45	Ψ LAND
CL.28959	CL.28959.1	18	Ψ LAND
CL.28959	CL.28959.1	54	Ψ LAND
CL.3690	CL.3690.17	12	Ψ LAND
CL.28959	CL.28959.1	47	Ψ LAND
CL.28959	CL.28959.1	29	Ψ LAND
CL.28959	CL.28959.1	17	Ψ LAND
CL.28959	CL.28959.1	14	Ψ LAND
CL.28959	CL.28959.1	26	Ψ LAND
CL.28959	CL.28959.1	12	Ψ LAND
CL.28934	CL.28934.2	41	Ψ LAND
CL.28959	CL.28959.1	72	Ψ LAND
CL.3690	CL.3690.17	52	Ψ LAND
CL.28959	CL.28959.1	16	Ψ LAND
CL.28959	CL.28959.1	34	Ψ LAND
CL.28959	CL.28959.1	25	Ψ LAND
CL.28959	CL.28959.1	13	Ψ LAND
CL.28959	CL.28959.1	7	Ψ LAND
CL.28959	CL.28959.1	5	Ψ LAND
CL.28959	CL.28959.1	27	Ψ LAND
CL.28959	CL.28959.1	125	Ψ LAND
CL.28934	CL.28934.2	55	Ψ LAND
CL.28959	CL.28959.1	11	Ψ LAND
CL.28959	CL.28959.1	48	Ψ LAND
CL.28934	CL.28934.2	52	Ψ LAND
CL.28959	CL.28959.4	31	Ψ LAND
CL.28959	CL.28959.1	31	Ψ LAND
CL.28959	CL.28959.1	33	Ψ LAND
CL.28934	CL.28934.2	34	Ψ LAND
CL.28959	CL.28959.1	39	Ψ LAND
CL.28934	CL.28934.2	21	Ψ LAND
CL.28959	CL.28959.1	73	Ψ LAND
CL.28959	CL.28959.1	21	Ψ LAND
CL.28959	CL.28959.1	20	Ψ LAND
CL.28959	CL.28959.4	61	Ψ LAND
CL.28959	CL.28959.1	90	Ψ LAND
CL.28959	CL.28959.1	35	Ψ LAND
CL.28959	CL.28959.1	60	Ψ LAND
CL.28934	CL.28934.2	78	Ψ LAND
CL.28959	CL.28959.1	29	Ψ LAND
CL.28934	CL.28934.2	48	Ψ LAND
CL.28959	CL.28959.1	43	Ψ LAND
CL.28959	CL.28959.1	14	Ψ LAND
CL.28959	CL.28959.1	56	Ψ LAND
CL.28959	CL.28959.1	32	Ψ LAND
CL.28959	CL.28959.4	18	Ψ LAND
CL.28959	CL.28959.1	44	Ψ LAND
CL.28934	CL.28934.2	16	Ψ LAND
CL.28959	CL.28959.1	16	Ψ LAND
CL.28934	CL.28934.2	14	Ψ LAND
CL.28959	CL.28959.4	26	Ψ LAND
CL.28959	CL.28959.1	29	Ψ LAND
CL.28934	CL.28934.2	20	Ψ LAND
CL.28959	CL.28959.1	10	Ψ LAND
CL.28934	CL.28934.2	49	Ψ LAND
CL.28934	CL.28934.2	51	Ψ LAND
CL.28959	CL.28959.1	22	Ψ LAND
CL.28959	CL.28959.1	8	Ψ LAND
CL.28959	CL.28959.1	49	Ψ LAND
CL.28934	CL.28934.2	22	Ψ LAND
CL.28959	CL.28959.1	56	Ψ LAND
CL.28959	CL.28959.1	48	Ψ LAND
CL.28934	CL.28934.2	42	Ψ LAND
CL.28959	CL.28959.1	42	Ψ LAND
CL.28959	CL.28959.1	8	Ψ LAND
CL.28959	CL.28959.1	9	Ψ LAND
CL.28959	CL.28959.4	36	Ψ LAND
CL.28959	CL.28959.1	142	Ψ LAND
CL.28934	CL.28934.2	25	Ψ LAND
CL.28934	CL.28934.2	92	Ψ LAND
CL.28959	CL.28959.1	81	Ψ LAND
CL.28959	CL.28959.1	39	Ψ LAND
CL.28934	CL.28934.2	17	Ψ LAND
CL.28959	CL.28959.1	85	Ψ LAND
CL.28959	CL.28959.1	49	Ψ LAND
CL.28959	CL.28959.1	20	Ψ LAND
CL.28959	CL.28959.1	100	Ψ LAND
CL.28934	CL.28934.2	49	Ψ LAND
CL.28959	CL.28959.1	5	Ψ LAND
CL.27285	CL.27285.1	7	Ψ LAND
CL.27285	CL.27285.1	19	Ψ LAND
CL.27285	CL.27285.1	79	Ψ LAND
CL.27285	CL.27285.1	27	Ψ LAND
CL.27285	CL.27285.1	46	Ψ LAND
CL.27285	CL.27285.1	19	Ψ LAND
CL.27285	CL.27285.1	15	Ψ LAND
CL.27285	CL.27285.1	60	Ψ LAND
CL.27285	CL.27285.1	40	Ψ LAND
CL.27285	CL.27285.1	54	Ψ LAND
CL.27285	CL.27285.1	13	Ψ LAND
CL.27285	CL.27285.1	15	Ψ LAND
CL.27285	CL.27285.1	34	Ψ LAND
CL.27285	CL.27285.1	78	Ψ LAND
CL.27285	CL.27285.1	49	Ψ LAND
CL.27285	CL.27285.1	22	Ψ LAND
CL.27285	CL.27285.1	55	Ψ LAND
CL.27285	CL.27285.1	62	Ψ LAND
CL.27285	CL.27285.1	123	Ψ LAND
CL.27285	CL.27285.1	40	Ψ LAND
CL.27285	CL.27285.1	29	Ψ LAND
CL.27285	CL.27285.1	9	Ψ LAND
CL.27285	CL.27285.1	76	Ψ LAND
CL.27285	CL.27285.1	10	Ψ LAND
CL.27285	CL.27285.1	86	Ψ LAND
CL.27285	CL.27285.1	70	Ψ LAND
CL.27285	CL.27285.1	67	Ψ LAND
CL.27285	CL.27285.1	95	Ψ LAND
CL.27285	CL.27285.1	103	Ψ LAND
CL.27285	CL.27285.1	34	Ψ LAND
CL.27285	CL.27285.1	58	Ψ LAND
CL.27285	CL.27285.1	37	Ψ LAND
CL.27285	CL.27285.1	64	Ψ LAND
CL.27285	CL.27285.1	64	Ψ LAND
CL.27285	CL.27285.1	33	Ψ LAND
CL.27285	CL.27285.1	91	Ψ LAND
CL.27285	CL.27285.1	18	Ψ LAND
CL.27285	CL.27285.1	41	Ψ LAND
CL.27285	CL.27285.1	88	Ψ LAND
CL.27285	CL.27285.1	118	Ψ LAND
CL.27285	CL.27285.1	109	Ψ LAND
CL.27285	CL.27285.1	39	Ψ LAND
CL.27285	CL.27285.1	7	Ψ LAND
CL.27285	CL.27285.1	45	Ψ LAND
CL.27285	CL.27285.1	15	Ψ LAND
CL.27285	CL.27285.1	43	Ψ LAND
CL.27285	CL.27285.1	65	Ψ LAND
CL.27285	CL.27285.1	95	Ψ LAND
CL.27285	CL.27285.1	16	Ψ LAND
CL.27285	CL.27285.1	32	Ψ LAND
CL.27285	CL.27285.1	48	Ψ LAND
CL.27285	CL.27285.1	100	Ψ LAND
CL.27285	CL.27285.1	59	Ψ LAND
CL.27285	CL.27285.1	69	Ψ LAND
CL.27285	CL.27285.1	26	Ψ LAND
CL.27285	CL.27285.1	24	Ψ LAND
CL.27285	CL.27285.1	62	Ψ LAND
CL.27285	CL.27285.1	46	Ψ LAND
CL.27285	CL.27285.1	88	Ψ LAND
CL.27285	CL.27285.1	34	Ψ LAND
CL.27285	CL.27285.1	31	Ψ LAND
CL.27285	CL.27285.1	94	Ψ LAND
CL.27285	CL.27285.1	66	Ψ LAND
CL.27285	CL.27285.1	5	Ψ LAND
CL.27285	CL.27285.1	34	Ψ LAND
CL.27285	CL.27285.1	22	Ψ LAND
CL.27285	CL.27285.1	15	Ψ LAND
CL.27285	CL.27285.1	59	Ψ LAND
CL.27285	CL.27285.1	25	Ψ LAND
CL.27285	CL.27285.1	26	Ψ LAND
CL.27285	CL.27285.1	33	Ψ LAND
CL.27285	CL.27285.1	8	Ψ LAND
CL.27285	CL.27285.1	14	Ψ LAND
CL.27285	CL.27285.1	41	Ψ LAND
CL.27285	CL.27285.1	103	Ψ LAND
CL.27285	CL.27285.1	46	Ψ LAND
CL.27285	CL.27285.1	53	Ψ LAND
CL.27285	CL.27285.1	36	Ψ LAND
CL.27285	CL.27285.1	37	Ψ LAND
CL.27285	CL.27285.1	21	Ψ LAND
CL.27285	CL.27285.1	21	Ψ LAND
CL.27285	CL.27285.1	21	Ψ LAND
CL.27285	CL.27285.1	31	Ψ LAND
CL.27285	CL.27285.1	34	Ψ LAND
CL.27285	CL.27285.1	43	Ψ LAND
CL.27285	CL.27285.1	23	Ψ LAND
CL.27285	CL.27285.1	31	Ψ LAND
CL.27285	CL.27285.1	22	Ψ LAND
CL.27285	CL.27285.1	29	Ψ LAND
CL.27285	CL.27285.1	17	Ψ LAND
CL.27285	CL.27285.1	65	Ψ LAND
CL.27285	CL.27285.1	77	Ψ LAND
CL.27285	CL.27285.1	51	Ψ LAND
CL.27285	CL.27285.1	59	Ψ LAND
CL.27285	CL.27285.1	74	Ψ LAND
CL.27285	CL.27285.1	19	Ψ LAND
CL.27285	CL.27285.1	49	Ψ LAND
CL.27285	CL.27285.1	10	Ψ LAND
CL.27285	CL.27285.1	55	Ψ LAND
CL.27285	CL.27285.1	15	Ψ LAND
CL.27285	CL.27285.1	98	Ψ LAND
CL.27285	CL.27285.1	18	Ψ LAND
CL.27285	CL.27285.1	7	Ψ LAND
CL.27285	CL.27285.1	112	Ψ LAND
CL.27285	CL.27285.1	77	Ψ LAND
CL.27285	CL.27285.1	23	Ψ LAND
CL.27285	CL.27285.1	25	Ψ LAND
CL.27285	CL.27285.1	97	Ψ LAND
CL.27285	CL.27285.1	27	Ψ LAND
CL.27285	CL.27285.1	19	Ψ LAND
CL.27285	CL.27285.1	47	Ψ LAND
CL.27285	CL.27285.1	121	Ψ LAND
CL.27285	CL.27285.1	34	Ψ LAND
CL.27285	CL.27285.1	90	Ψ LAND
CL.27285	CL.27285.1	16	Ψ LAND
CL.27285	CL.27285.1	73	Ψ LAND
CL.27285	CL.27285.1	64	Ψ LAND
CL.27285	CL.27285.1	32	Ψ LAND
CL.9877	CL.9877.1	30	Ψ LAND
CL.9877	CL.9877.1	23	Ψ LAND
CL.9877	CL.9877.1	16	Ψ LAND
CL.9877	CL.9877.1	48	Ψ LAND
CL.9877	CL.9877.1	11	Ψ LAND
CL.9877	CL.9877.1	112	Ψ LAND
CL.9877	CL.9877.1	49	Ψ LAND
CL.9877	CL.9877.1	57	Ψ LAND
CL.9877	CL.9877.1	49	Ψ LAND
CL.9877	CL.9877.1	67	Ψ LAND
CL.9877	CL.9877.1	48	Ψ LAND
CL.9877	CL.9877.1	93	Ψ LAND
CL.9877	CL.9877.1	86	Ψ LAND
CL.9877	CL.9877.1	14	Ψ LAND
CL.9877	CL.9877.1	49	Ψ LAND
CL.9877	CL.9877.1	27	Ψ LAND
CL.9877	CL.9877.1	44	Ψ LAND
CL.9877	CL.9877.1	42	Ψ LAND
CL.9877	CL.9877.1	18	Ψ LAND
CL.9877	CL.9877.1	47	Ψ LAND
CL.9877	CL.9877.1	69	Ψ LAND
CL.9877	CL.9877.1	23	Ψ LAND
CL.9877	CL.9877.1	41	Ψ LAND
CL.9877	CL.9877.1	31	Ψ LAND
CL.9877	CL.9877.1	64	Ψ LAND
CL.9877	CL.9877.1	50	Ψ LAND
CL.9877	CL.9877.1	75	Ψ LAND
CL.9877	CL.9877.1	15	Ψ LAND
CL.9877	CL.9877.1	60	Ψ LAND
CL.9877	CL.9877.1	73	Ψ LAND
CL.9877	CL.9877.1	46	Ψ LAND
CL.9877	CL.9877.1	38	Ψ LAND
CL.9877	CL.9877.1	52	Ψ LAND
CL.9877	CL.9877.1	24	Ψ LAND
CL.9877	CL.9877.1	83	Ψ LAND
CL.9877	CL.9877.1	29	Ψ LAND
CL.9877	CL.9877.1	87	Ψ LAND
CL.9877	CL.9877.1	5	Ψ LAND
CL.9877	CL.9877.1	44	Ψ LAND
CL.9877	CL.9877.1	41	Ψ LAND
CL.9877	CL.9877.1	57	Ψ LAND
CL.9877	CL.9877.1	28	Ψ LAND
CL.9877	CL.9877.1	16	Ψ LAND
CL.9877	CL.9877.1	59	Ψ LAND
CL.9877	CL.9877.1	70	Ψ LAND
CL.9877	CL.9877.1	19	Ψ LAND
CL.9877	CL.9877.1	75	Ψ LAND
CL.9877	CL.9877.1	41	Ψ LAND
CL.9877	CL.9877.1	4	Ψ LAND
CL.9877	CL.9877.1	29	Ψ LAND
CL.9877	CL.9877.1	47	Ψ LAND
CL.9877	CL.9877.1	61	Ψ LAND
CL.9877	CL.9877.1	72	Ψ LAND
CL.9877	CL.9877.1	12	Ψ LAND
CL.9877	CL.9877.1	15	Ψ LAND
CL.9877	CL.9877.1	44	Ψ LAND
CL.9877	CL.9877.1	100	Ψ LAND
CL.9877	CL.9877.1	89	Ψ LAND
CL.9877	CL.9877.1	90	Ψ LAND
CL.9877	CL.9877.1	63	Ψ LAND
CL.3570	CL.3570.1	21	Ψ LAND
CL.3570	CL.3570.1	43	Ψ LAND
CL.3570	CL.3570.1	54	Ψ LAND
CL.3570	CL.3570.1	58	Ψ LAND
CL.3570	CL.3570.1	69	Ψ LAND
CL.3570	CL.3570.1	63	Ψ LAND
CL.3570	CL.3570.1	45	Ψ LAND
CL.3570	CL.3570.1	84	Ψ LAND
CL.3570	CL.3570.1	47	Ψ LAND
CL.3570	CL.3570.1	69	Ψ LAND
CL.3570	CL.3570.1	54	Ψ LAND
CL.3570	CL.3570.1	19	Ψ LAND
CL.3570	CL.3570.1	25	Ψ LAND
CL.3570	CL.3570.1	14	Ψ LAND
CL.3570	CL.3570.1	16	Ψ LAND
CL.3570	CL.3570.1	56	Ψ LAND
CL.3570	CL.3570.1	10	Ψ LAND
CL.3570	CL.3570.1	29	Ψ LAND
CL.3570	CL.3570.1	16	Ψ LAND
CL.3570	CL.3570.1	65	Ψ LAND
CL.3570	CL.3570.1	54	Ψ LAND
CL.3570	CL.3570.1	23	Ψ LAND
CL.3570	CL.3570.1	65	Ψ LAND
CL.3570	CL.3570.1	32	Ψ LAND
CL.3570	CL.3570.1	32	Ψ LAND
CL.3570	CL.3570.1	50	Ψ LAND
CL.3570	CL.3570.1	73	Ψ LAND
CL.3570	CL.3570.1	20	Ψ LAND
CL.3570	CL.3570.1	30	Ψ LAND
CL.3570	CL.3570.1	38	Ψ LAND
CL.3570	CL.3570.1	27	Ψ LAND
CL.3570	CL.3570.1	72	Ψ LAND
CL.3570	CL.3570.1	36	Ψ LAND
CL.3570	CL.3570.1	11	Ψ LAND
CL.3570	CL.3570.1	75	Ψ LAND
CL.3570	CL.3570.1	50	Ψ LAND
CL.3570	CL.3570.1	15	Ψ LAND
CL.3570	CL.3570.1	66	Ψ LAND
CL.3570	CL.3570.1	38	Ψ LAND
CL.3570	CL.3570.1	58	Ψ LAND
CL.3570	CL.3570.1	50	Ψ LAND
CL.3570	CL.3570.1	23	Ψ LAND
CL.3570	CL.3570.1	80	Ψ LAND
CL.3570	CL.3570.1	19	Ψ LAND
CL.3570	CL.3570.1	84	Ψ LAND
CL.3570	CL.3570.1	41	Ψ LAND
CL.3570	CL.3570.1	12	Ψ LAND
CL.3570	CL.3570.1	10	Ψ LAND
CL.3570	CL.3570.1	33	Ψ LAND
CL.3570	CL.3570.1	34	Ψ LAND
CL.3570	CL.3570.1	39	Ψ LAND
CL.3570	CL.3570.1	14	Ψ LAND
CL.3570	CL.3570.1	38	Ψ LAND
CL.3570	CL.3570.1	33	Ψ LAND
CL.3570	CL.3570.1	42	Ψ LAND
CL.3570	CL.3570.1	55	Ψ LAND
CL.31668	evm.model.group9.178	44	Ψ LAND
CL.31668	evm.model.group9.178	31	Ψ LAND
CL.31668	evm.model.group9.178	29	Ψ LAND
CL.31668	evm.model.group9.178	81	Ψ LAND
CL.31668	evm.model.group9.178	73	Ψ LAND
CL.26093	CL.26093.1	20	Ψ LAND
CL.31668	evm.model.group9.178	126	Ψ LAND
CL.31668	evm.model.group9.178	38	Ψ LAND
CL.31668	evm.model.group9.178	51	Ψ LAND
CL.31668	evm.model.group9.178	97	Ψ LAND
CL.26093	CL.26093.1	74	Ψ LAND
CL.26093	CL.26093.1	145	Ψ LAND
CL.26093	CL.26093.1	93	Ψ LAND
CL.31668	evm.model.group9.178	23	Ψ LAND
CL.26093	CL.26093.1	38	Ψ LAND
CL.31668	evm.model.group9.178	57	Ψ LAND
CL.31668	evm.model.group9.178	23	Ψ LAND
CL.31668	evm.model.group9.178	49	Ψ LAND
CL.31668	evm.model.group9.178	36	Ψ LAND
CL.31668	evm.model.group9.178	26	Ψ LAND
CL.26093	CL.26093.1	17	Ψ LAND
CL.26093	CL.26093.1	21	Ψ LAND
CL.26093	CL.26093.1	25	Ψ LAND
CL.31668	evm.model.group9.178	20	Ψ LAND
CL.31668	evm.model.group9.178	50	Ψ LAND
CL.31668	evm.model.group9.178	26	Ψ LAND
CL.26093	CL.26093.1	72	Ψ LAND
CL.26093	CL.26093.1	75	Ψ LAND
CL.31668	evm.model.group9.178	67	Ψ LAND
CL.31668	evm.model.group9.178	47	Ψ LAND
CL.2612	CL.2612.1	90	Ψ LAND
CL.2612	CL.2612.1	52	Ψ LAND
CL.2612	CL.2612.1	45	Ψ LAND
CL.2612	CL.2612.1	81	Ψ LAND
CL.2612	CL.2612.1	63	Ψ LAND
CL.2612	CL.2612.1	13	Ψ LAND
CL.2612	CL.2612.1	37	Ψ LAND
CL.2612	CL.2612.1	19	Ψ LAND
CL.2612	CL.2612.1	27	Ψ LAND
CL.2612	CL.2612.1	66	Ψ LAND
CL.2612	CL.2612.1	78	Ψ LAND
CL.2612	CL.2612.1	15	Ψ LAND
CL.2612	CL.2612.1	53	Ψ LAND
CL.2612	CL.2612.1	17	Ψ LAND
CL.2612	CL.2612.1	24	Ψ LAND
CL.2612	CL.2612.1	45	Ψ LAND
CL.2612	CL.2612.1	104	Ψ LAND
CL.2612	CL.2612.1	32	Ψ LAND
CL.8166	CL.8166.1	17	Ψ LAND
CL.8166	CL.8166.1	43	Ψ LAND
CL.8166	CL.8166.1	48	Ψ LAND
CL.8166	CL.8166.1	134	Ψ LAND
CL.8166	CL.8166.1	24	Ψ LAND
CL.8166	CL.8166.1	36	Ψ LAND
CL.8166	CL.8166.1	120	Ψ LAND
CL.8166	CL.8166.1	22	Ψ LAND
CL.8166	CL.8166.1	126	Ψ LAND
CL.8166	CL.8166.1	10	Ψ LAND
CL.8166	CL.8166.1	36	Ψ LAND
CL.8166	CL.8166.1	8	Ψ LAND
CL.8166	CL.8166.1	15	Ψ LAND
CL.8166	CL.8166.1	137	Ψ LAND
CL.8166	CL.8166.1	44	Ψ LAND
CL.8166	CL.8166.1	25	Ψ LAND
CL.8166	CL.8166.1	55	Ψ LAND
CL.8166	CL.8166.1	44	Ψ LAND
CL.8166	CL.8166.1	91	Ψ LAND
CL.8166	CL.8166.1	70	Ψ LAND
CL.8166	CL.8166.1	18	Ψ LAND
CL.5034	CL.5034.3	29	Ψ LAND
CL.5034	CL.5034.3	63	Ψ LAND
CL.5034	CL.5034.3	90	Ψ LAND
CL.5034	CL.5034.3	85	Ψ LAND
CL.5034	CL.5034.3	42	Ψ LAND
CL.5034	CL.5034.3	42	Ψ LAND
CL.5034	CL.5034.3	23	Ψ LAND
CL.18188	evm.model.group4.349	125	Ψ LAND
CL.5034	CL.5034.3	56	Ψ LAND
CL.5034	CL.5034.3	37	Ψ LAND
CL.18188	evm.model.group4.349	25	Ψ LAND
CL.18188	evm.model.group4.349	21	Ψ LAND
CL.5034	CL.5034.3	19	Ψ LAND
CL.18188	evm.model.group4.349	51	Ψ LAND
CL.18188	evm.model.group4.349	30	Ψ LAND
CL.18188	evm.model.group4.349	49	Ψ LAND
CL.18188	evm.model.group4.349	33	Ψ LAND
CL.5034	CL.5034.3	50	Ψ LAND
CL.18188	evm.model.group4.349	55	Ψ LAND
CL.5034	CL.5034.3	42	Ψ LAND
CL.5034	CL.5034.3	20	Ψ LAND
CL.18188	evm.model.group4.349	69	Ψ LAND
CL.5034	CL.5034.3	24	Ψ LAND
CL.18188	evm.model.group4.349	49	Ψ LAND
CL.5034	CL.5034.3	60	Ψ LAND
CL.5034	CL.5034.3	77	Ψ LAND
CL.18188	evm.model.group4.349	52	Ψ LAND
CL.5034	CL.5034.3	40	Ψ LAND
CL.5034	CL.5034.3	46	Ψ LAND
CL.5034	CL.5034.3	34	Ψ LAND
CL.5034	CL.5034.3	33	Ψ LAND
CL.5034	CL.5034.3	81	Ψ LAND
CL.5034	CL.5034.3	34	Ψ LAND
CL.5034	CL.5034.3	57	Ψ LAND
CL.5034	CL.5034.3	35	Ψ LAND
CL.18188	evm.model.group4.349	14	Ψ LAND
CL.5034	CL.5034.3	60	Ψ LAND
CL.5034	CL.5034.3	50	Ψ LAND
CL.5034	CL.5034.3	79	Ψ LAND
CL.18188	evm.model.group4.349	17	Ψ LAND
CL.5034	CL.5034.3	59	Ψ LAND
CL.5034	CL.5034.3	29	Ψ LAND
CL.5034	CL.5034.3	26	Ψ LAND
CL.5034	CL.5034.3	19	Ψ LAND
CL.5034	CL.5034.3	58	Ψ LAND
CL.18188	evm.model.group4.349	55	Ψ LAND
CL.18188	evm.model.group4.349	43	Ψ LAND
CL.5034	CL.5034.3	31	Ψ LAND
CL.5034	CL.5034.3	30	Ψ LAND
CL.18188	evm.model.group4.349	23	Ψ LAND
CL.5034	CL.5034.3	16	Ψ LAND
CL.5034	CL.5034.3	24	Ψ LAND
[truncated: 6,144 more rows]
