# Supplementary material for: Epitranscriptomic and expression profiling in Riccia fluitans across diverse environmental conditions
Source: Comput Struct Biotechnol J. 2025 Oct 2;27:4232–45. doi: 10.1016/j.csbj.2025.10.002 (PMC12513226; doi:10.1016/j.csbj.2025.10.002)
Supplement: Supplementary file 2 — Supplementary material [file mmc2.zip › Supplementary materials/Table S28.xlsx]

## Sheet: water_ogony_m6A
Table S28. Polyadenylation analysis in water mRNA between transcripts with m5C and C
riccia_gene_id	riccia_transcript_id	polya_length	GROUP
CL.1013	CL.1013.2	33	A WATER
CL.10569	CL.10569.2	78	A WATER
CL.10569	CL.10569.2	84	A WATER
CL.10569	CL.10569.2	91	A WATER
CL.10857	CL.10857.1	121	A WATER
CL.12024	CL.12024.3	99	A WATER
CL.12024	CL.12024.3	94	A WATER
CL.12024	CL.12024.3	136	A WATER
CL.13396	CL.13396.1	53	A WATER
CL.13396	CL.13396.1	119	A WATER
CL.13396	CL.13396.2	95	A WATER
CL.13396	CL.13396.2	45	A WATER
CL.13396	CL.13396.2	108	A WATER
CL.13396	CL.13396.3	62	A WATER
CL.13396	CL.13396.4	84	A WATER
CL.13396	CL.13396.4	37	A WATER
CL.13396	CL.13396.4	19	A WATER
CL.13396	CL.13396.4	77	A WATER
CL.14072	CL.14072.2	85	A WATER
CL.14072	CL.14072.2	94	A WATER
CL.14072	CL.14072.2	142	A WATER
CL.14072	CL.14072.3	182	A WATER
CL.14072	CL.14072.3	68	A WATER
CL.14072	CL.14072.3	158	A WATER
CL.14072	CL.14072.3	96	A WATER
CL.14072	CL.14072.4	204	A WATER
CL.14072	CL.14072.5	87	A WATER
CL.14072	CL.14072.7	192	A WATER
CL.14072	CL.14072.7	224	A WATER
CL.14072	CL.14072.7	124	A WATER
CL.14200	CL.14200.1	47	A WATER
CL.15001	CL.15001.2	50	A WATER
CL.17345	CL.17345.2	79	A WATER
CL.18585	CL.18585.2	154	A WATER
CL.18585	CL.18585.2	145	A WATER
CL.18585	CL.18585.2	139	A WATER
CL.18585	CL.18585.3	128	A WATER
CL.18585	CL.18585.4	139	A WATER
CL.18585	CL.18585.5	143	A WATER
CL.18585	CL.18585.6	38	A WATER
CL.18585	CL.18585.6	94	A WATER
CL.18822	CL.18822.2	36	A WATER
CL.18822	CL.18822.2	118	A WATER
CL.22067	CL.22067.2	131	A WATER
CL.22067	CL.22067.2	65	A WATER
CL.22122	CL.22122.3	72	A WATER
CL.22122	CL.22122.4	35	A WATER
CL.22745	CL.22745.2	25	A WATER
CL.22745	CL.22745.2	24	A WATER
CL.22745	CL.22745.2	70	A WATER
CL.22745	CL.22745.2	9	A WATER
CL.22745	CL.22745.2	60	A WATER
CL.23326	CL.23326.2	91	A WATER
CL.23326	CL.23326.2	85	A WATER
CL.23326	CL.23326.2	42	A WATER
CL.23326	CL.23326.2	84	A WATER
CL.23326	CL.23326.2	73	A WATER
CL.24535	CL.24535.1	51	A WATER
CL.24535	CL.24535.2	195	A WATER
CL.24535	CL.24535.2	295	A WATER
CL.24535	CL.24535.2	194	A WATER
CL.24535	CL.24535.2	26	A WATER
CL.24535	CL.24535.2	223	A WATER
CL.24535	CL.24535.3	115	A WATER
CL.24535	CL.24535.3	90	A WATER
CL.24535	CL.24535.3	62	A WATER
CL.24535	CL.24535.3	251	A WATER
CL.24535	CL.24535.3	341	A WATER
CL.24535	CL.24535.4	220	A WATER
CL.24535	CL.24535.4	367	A WATER
CL.24535	CL.24535.4	204	A WATER
CL.24535	CL.24535.4	280	A WATER
CL.24535	CL.24535.6	148	A WATER
CL.24535	CL.24535.6	187	A WATER
CL.24535	CL.24535.6	35	A WATER
CL.24535	CL.24535.6	239	A WATER
CL.24607	CL.24607.2	13	A WATER
CL.24607	CL.24607.4	97	A WATER
CL.25233	CL.25233.1	26	A WATER
CL.25296	CL.25296.1	52	A WATER
CL.25296	CL.25296.1	118	A WATER
CL.25296	CL.25296.1	128	A WATER
CL.25296	CL.25296.1	34	A WATER
CL.25296	CL.25296.1	104	A WATER
CL.25296	CL.25296.1	88	A WATER
CL.25296	CL.25296.1	71	A WATER
CL.25296	CL.25296.1	244	A WATER
CL.25296	CL.25296.1	73	A WATER
CL.25296	CL.25296.1	92	A WATER
CL.25296	CL.25296.1	94	A WATER
CL.25350	CL.25350.3	31	A WATER
CL.25350	CL.25350.3	114	A WATER
CL.25350	CL.25350.5	380	A WATER
CL.26213	CL.26213.2	56	A WATER
CL.26751	CL.26751.2	40	A WATER
CL.26751	CL.26751.2	95	A WATER
CL.26751	CL.26751.2	48	A WATER
CL.2700	CL.2700.2	74	A WATER
CL.2700	CL.2700.2	53	A WATER
CL.2700	CL.2700.2	101	A WATER
CL.2700	CL.2700.2	23	A WATER
CL.2700	CL.2700.2	57	A WATER
CL.27105	CL.27105.4	81	A WATER
CL.27105	CL.27105.4	128	A WATER
CL.27105	CL.27105.4	72	A WATER
CL.27105	CL.27105.6	65	A WATER
CL.27105	CL.27105.8	22	A WATER
CL.27105	CL.27105.8	45	A WATER
CL.27105	CL.27105.8	18	A WATER
CL.27105	CL.27105.8	91	A WATER
CL.27105	CL.27105.8	51	A WATER
CL.27105	CL.27105.8	31	A WATER
CL.27105	CL.27105.8	36	A WATER
CL.28438	CL.28438.2	18	A WATER
CL.28438	CL.28438.5	30	A WATER
CL.28550	CL.28550.15	150	A WATER
CL.28550	CL.28550.15	111	A WATER
CL.28550	CL.28550.15	124	A WATER
CL.28550	CL.28550.15	95	A WATER
CL.28550	CL.28550.15	125	A WATER
CL.28550	CL.28550.15	126	A WATER
CL.28550	CL.28550.15	181	A WATER
CL.28550	CL.28550.15	85	A WATER
CL.28550	CL.28550.15	162	A WATER
CL.28550	CL.28550.15	112	A WATER
CL.28550	CL.28550.4	76	A WATER
CL.28550	CL.28550.4	90	A WATER
CL.28550	CL.28550.6	83	A WATER
CL.28550	CL.28550.9	125	A WATER
CL.28629	CL.28629.3	66	A WATER
CL.28629	CL.28629.3	17	A WATER
CL.28629	CL.28629.3	21	A WATER
CL.28629	CL.28629.3	31	A WATER
CL.28629	CL.28629.3	22	A WATER
CL.28629	CL.28629.3	61	A WATER
CL.28629	CL.28629.3	19	A WATER
CL.30	CL.30.3	38	A WATER
CL.30	CL.30.3	42	A WATER
CL.30	CL.30.3	86	A WATER
CL.30	CL.30.3	42	A WATER
CL.30	CL.30.3	92	A WATER
CL.30	CL.30.3	42	A WATER
CL.30	CL.30.3	47	A WATER
CL.30	CL.30.3	79	A WATER
CL.30	CL.30.3	21	A WATER
CL.30696	CL.30696.1	37	A WATER
CL.30696	CL.30696.1	18	A WATER
CL.30696	CL.30696.1	27	A WATER
CL.30696	CL.30696.1	107	A WATER
CL.30696	CL.30696.1	51	A WATER
CL.30892	CL.30892.3	35	A WATER
CL.30892	CL.30892.3	45	A WATER
CL.31002	CL.31002.2	76	A WATER
CL.31447	CL.31447.5	60	A WATER
CL.31447	CL.31447.5	56	A WATER
CL.31447	CL.31447.5	23	A WATER
CL.31468	CL.31468.1	113	A WATER
CL.31468	CL.31468.1	28	A WATER
CL.31468	CL.31468.1	64	A WATER
CL.31468	CL.31468.1	40	A WATER
CL.31468	CL.31468.1	29	A WATER
CL.31468	CL.31468.1	136	A WATER
CL.31468	CL.31468.1	60	A WATER
CL.31468	CL.31468.1	56	A WATER
CL.31468	CL.31468.2	25	A WATER
CL.31468	CL.31468.2	73	A WATER
CL.31468	CL.31468.2	27	A WATER
CL.31468	CL.31468.2	122	A WATER
CL.31468	CL.31468.3	86	A WATER
CL.31468	CL.31468.3	60	A WATER
CL.31468	CL.31468.3	91	A WATER
CL.31468	CL.31468.3	73	A WATER
CL.32525	CL.32525.1	59	A WATER
CL.32525	CL.32525.1	132	A WATER
CL.32525	CL.32525.1	73	A WATER
CL.32569	CL.32569.2	61	A WATER
CL.32569	CL.32569.2	18	A WATER
CL.32569	CL.32569.2	15	A WATER
CL.32569	CL.32569.2	56	A WATER
CL.32569	CL.32569.2	53	A WATER
CL.32569	CL.32569.3	15	A WATER
CL.32569	CL.32569.3	45	A WATER
CL.32569	CL.32569.3	69	A WATER
CL.33222	CL.33222.2	107	A WATER
CL.3340	CL.3340.2	53	A WATER
CL.3340	CL.3340.2	47	A WATER
CL.3340	CL.3340.2	74	A WATER
CL.33437	CL.33437.1	85	A WATER
CL.3372	CL.3372.4	31	A WATER
CL.3372	CL.3372.4	75	A WATER
CL.34003	CL.34003.1	89	A WATER
CL.34003	CL.34003.9	111	A WATER
CL.34003	CL.34003.9	24	A WATER
CL.34669	CL.34669.5	66	A WATER
CL.34669	CL.34669.5	38	A WATER
CL.34669	CL.34669.5	116	A WATER
CL.34669	CL.34669.5	152	A WATER
CL.34669	CL.34669.5	169	A WATER
CL.34669	CL.34669.5	256	A WATER
CL.34669	CL.34669.7	230	A WATER
CL.34669	CL.34669.7	362	A WATER
CL.34669	CL.34669.7	36	A WATER
CL.34669	CL.34669.7	180	A WATER
CL.3690	CL.3690.1	33	A WATER
CL.3690	CL.3690.1	55	A WATER
CL.3690	CL.3690.1	77	A WATER
CL.3690	CL.3690.1	42	A WATER
CL.3690	CL.3690.1	73	A WATER
CL.3690	CL.3690.10	17	A WATER
CL.3690	CL.3690.11	10	A WATER
CL.3690	CL.3690.11	24	A WATER
CL.3690	CL.3690.12	30	A WATER
CL.3690	CL.3690.12	29	A WATER
CL.3690	CL.3690.14	114	A WATER
CL.3690	CL.3690.15	49	A WATER
CL.3690	CL.3690.16	17	A WATER
CL.3690	CL.3690.2	55	A WATER
CL.3690	CL.3690.2	28	A WATER
CL.3690	CL.3690.3	29	A WATER
CL.3690	CL.3690.3	51	A WATER
CL.3690	CL.3690.6	94	A WATER
CL.3690	CL.3690.9	27	A WATER
CL.3690	CL.3690.9	39	A WATER
CL.3690	CL.3690.9	63	A WATER
CL.4100	CL.4100.1	101	A WATER
CL.4100	CL.4100.1	40	A WATER
CL.4100	CL.4100.1	34	A WATER
CL.4100	CL.4100.1	50	A WATER
CL.4100	CL.4100.1	47	A WATER
CL.4100	CL.4100.1	57	A WATER
CL.4100	CL.4100.1	91	A WATER
CL.4100	CL.4100.1	37	A WATER
CL.4100	CL.4100.1	28	A WATER
CL.4100	CL.4100.1	13	A WATER
CL.4100	CL.4100.1	26	A WATER
CL.4100	CL.4100.1	21	A WATER
CL.4580	CL.4580.2	52	A WATER
CL.4580	CL.4580.2	9	A WATER
CL.4580	CL.4580.2	70	A WATER
CL.4580	CL.4580.2	123	A WATER
CL.4580	CL.4580.2	57	A WATER
CL.4580	CL.4580.2	30	A WATER
CL.4580	CL.4580.2	19	A WATER
CL.4580	CL.4580.2	32	A WATER
CL.4616	CL.4616.3	152	A WATER
CL.4865	CL.4865.8	14	A WATER
CL.4905	CL.4905.1	86	A WATER
CL.4905	CL.4905.1	84	A WATER
CL.4905	CL.4905.1	222	A WATER
CL.4905	CL.4905.1	182	A WATER
CL.4905	CL.4905.1	37	A WATER
CL.4905	CL.4905.2	26	A WATER
CL.4905	CL.4905.2	24	A WATER
CL.4905	CL.4905.2	84	A WATER
CL.4905	CL.4905.2	19	A WATER
CL.4905	CL.4905.3	100	A WATER
CL.4905	CL.4905.3	99	A WATER
CL.4905	CL.4905.3	24	A WATER
CL.5052	CL.5052.3	16	A WATER
CL.5803	CL.5803.1	92	A WATER
CL.5803	CL.5803.1	110	A WATER
CL.5803	CL.5803.1	96	A WATER
CL.5803	CL.5803.3	29	A WATER
CL.5803	CL.5803.4	26	A WATER
CL.5803	CL.5803.5	18	A WATER
CL.6028	CL.6028.2	95	A WATER
CL.6028	CL.6028.2	46	A WATER
CL.6028	CL.6028.2	32	A WATER
CL.6028	CL.6028.2	37	A WATER
CL.6028	CL.6028.2	30	A WATER
CL.6028	CL.6028.2	134	A WATER
CL.6028	CL.6028.2	22	A WATER
CL.6028	CL.6028.2	177	A WATER
CL.6028	CL.6028.2	18	A WATER
CL.6028	CL.6028.2	70	A WATER
CL.6028	CL.6028.2	99	A WATER
CL.6028	CL.6028.2	67	A WATER
CL.6028	CL.6028.3	42	A WATER
CL.6028	CL.6028.3	36	A WATER
CL.6028	CL.6028.3	120	A WATER
CL.6028	CL.6028.3	30	A WATER
CL.6028	CL.6028.3	124	A WATER
CL.6028	CL.6028.3	20	A WATER
CL.6028	CL.6028.3	102	A WATER
CL.6028	CL.6028.3	69	A WATER
CL.6028	CL.6028.3	34	A WATER
CL.6028	CL.6028.3	142	A WATER
CL.6028	CL.6028.3	98	A WATER
CL.6028	CL.6028.3	30	A WATER
CL.6053	CL.6053.4	60	A WATER
CL.6053	CL.6053.4	117	A WATER
CL.6053	CL.6053.4	91	A WATER
CL.6053	CL.6053.4	54	A WATER
CL.6053	CL.6053.4	114	A WATER
CL.6053	CL.6053.4	24	A WATER
CL.6707	CL.6707.1	68	A WATER
CL.6707	CL.6707.1	18	A WATER
CL.6707	CL.6707.10	11	A WATER
CL.6707	CL.6707.2	56	A WATER
CL.6707	CL.6707.2	13	A WATER
CL.6707	CL.6707.2	45	A WATER
CL.6707	CL.6707.2	70	A WATER
CL.6707	CL.6707.4	62	A WATER
CL.6707	CL.6707.7	16	A WATER
CL.6707	CL.6707.8	50	A WATER
CL.6707	CL.6707.8	22	A WATER
CL.6707	CL.6707.8	18	A WATER
CL.6707	CL.6707.9	20	A WATER
CL.6707	CL.6707.9	31	A WATER
CL.6707	CL.6707.9	24	A WATER
CL.7121	CL.7121.1	86	A WATER
CL.7121	CL.7121.1	129	A WATER
CL.7121	CL.7121.5	68	A WATER
CL.7121	CL.7121.5	28	A WATER
CL.7121	CL.7121.5	143	A WATER
CL.7825	CL.7825.1	121	A WATER
CL.7825	CL.7825.1	34	A WATER
CL.7825	CL.7825.1	63	A WATER
CL.7825	CL.7825.1	81	A WATER
CL.7825	CL.7825.1	107	A WATER
CL.7825	CL.7825.1	41	A WATER
CL.7825	CL.7825.1	47	A WATER
CL.7825	CL.7825.1	59	A WATER
CL.7825	CL.7825.1	31	A WATER
CL.7825	CL.7825.1	53	A WATER
CL.7825	CL.7825.1	47	A WATER
CL.7825	CL.7825.1	32	A WATER
CL.7825	CL.7825.1	46	A WATER
CL.7998	CL.7998.3	169	A WATER
CL.7998	CL.7998.3	109	A WATER
CL.7998	CL.7998.3	16	A WATER
CL.7998	CL.7998.3	60	A WATER
CL.7998	CL.7998.3	48	A WATER
CL.7998	CL.7998.5	50	A WATER
CL.7998	CL.7998.6	139	A WATER
CL.7998	CL.7998.6	169	A WATER
CL.7998	CL.7998.6	36	A WATER
CL.7998	CL.7998.6	93	A WATER
CL.7998	CL.7998.7	33	A WATER
CL.7998	CL.7998.7	59	A WATER
CL.7998	CL.7998.7	40	A WATER
CL.7998	CL.7998.7	33	A WATER
CL.8035	CL.8035.2	40	A WATER
CL.848	CL.848.1	116	A WATER
CL.848	CL.848.1	62	A WATER
CL.848	CL.848.1	50	A WATER
CL.848	CL.848.1	55	A WATER
CL.848	CL.848.1	11	A WATER
CL.848	CL.848.1	78	A WATER
CL.848	CL.848.1	85	A WATER
CL.848	CL.848.1	69	A WATER
CL.848	CL.848.1	58	A WATER
CL.862	CL.862.1	203	A WATER
CL.862	CL.862.1	138	A WATER
CL.862	CL.862.1	21	A WATER
CL.9000	CL.9000.6	172	A WATER
CL.977	CL.977.1	25	A WATER
CL.977	CL.977.1	109	A WATER
CL.977	CL.977.1	126	A WATER
CL.977	CL.977.1	27	A WATER
CL.977	CL.977.1	95	A WATER
CL.1551	evm.model.group1.1239	13	A WATER
CL.2499	evm.model.group1.2094	35	A WATER
CL.2499	evm.model.group1.2094	25	A WATER
CL.2499	evm.model.group1.2094	84	A WATER
CL.2499	evm.model.group1.2094	82	A WATER
CL.2499	evm.model.group1.2094	67	A WATER
CL.2499	evm.model.group1.2094	6	A WATER
CL.2499	evm.model.group1.2094	24	A WATER
CL.30	evm.model.group1.21	8	A WATER
CL.30	evm.model.group1.21	56	A WATER
CL.30	evm.model.group1.21	43	A WATER
CL.30	evm.model.group1.21	44	A WATER
CL.30	evm.model.group1.21	173	A WATER
CL.30	evm.model.group1.21	10	A WATER
CL.30	evm.model.group1.21	70	A WATER
CL.2952	evm.model.group1.2357	7	A WATER
CL.3690	evm.model.group1.2891	32	A WATER
CL.3690	evm.model.group1.2891	53	A WATER
CL.4520	evm.model.group1.3418	58	A WATER
CL.4580	evm.model.group1.3444	27	A WATER
CL.4580	evm.model.group1.3444	30	A WATER
CL.6028	evm.model.group10.1255	138	A WATER
CL.6028	evm.model.group10.1255	49	A WATER
CL.6028	evm.model.group10.1255	185	A WATER
CL.6028	evm.model.group10.1255	136	A WATER
CL.6053	evm.model.group10.1267	119	A WATER
CL.6053	evm.model.group10.1267	109	A WATER
CL.6053	evm.model.group10.1267	187	A WATER
CL.6053	evm.model.group10.1267	28	A WATER
CL.6053	evm.model.group10.1267	180	A WATER
CL.6122	evm.model.group10.1315	42	A WATER
CL.6122	evm.model.group10.1315	95	A WATER
CL.4905	evm.model.group10.185	102	A WATER
CL.4905	evm.model.group10.185	166	A WATER
CL.4905	evm.model.group10.185	94	A WATER
CL.4905	evm.model.group10.185	89	A WATER
CL.5052	evm.model.group10.384	9	A WATER
CL.5052	evm.model.group10.384	60	A WATER
CL.5052	evm.model.group10.384	86	A WATER
CL.5052	evm.model.group10.384	18	A WATER
CL.5052	evm.model.group10.384	35	A WATER
CL.5052	evm.model.group10.384	53	A WATER
CL.5052	evm.model.group10.384	48	A WATER
CL.5052	evm.model.group10.384	30	A WATER
CL.5052	evm.model.group10.384	24	A WATER
CL.5052	evm.model.group10.384	86	A WATER
CL.5052	evm.model.group10.384	26	A WATER
CL.5052	evm.model.group10.384	15	A WATER
CL.5052	evm.model.group10.384	32	A WATER
CL.5052	evm.model.group10.384	155	A WATER
CL.5052	evm.model.group10.384	27	A WATER
CL.6872	evm.model.group11.423	39	A WATER
CL.7283	evm.model.group11.719	37	A WATER
CL.7949	evm.model.group12.127	88	A WATER
CL.11038	evm.model.group2.231	102	A WATER
CL.14105	evm.model.group2.2393	19	A WATER
CL.14123	evm.model.group2.2398	88	A WATER
CL.14123	evm.model.group2.2398	39	A WATER
CL.14123	evm.model.group2.2398	95	A WATER
CL.14123	evm.model.group2.2398	34	A WATER
CL.11166	evm.model.group2.304	3	A WATER
CL.12024	evm.model.group2.944	72	A WATER
CL.15697	evm.model.group3.1167	17	A WATER
CL.16746	evm.model.group3.2138	36	A WATER
CL.16829	evm.model.group3.2188	29	A WATER
CL.15329	evm.model.group3.844	83	A WATER
CL.15329	evm.model.group3.844	109	A WATER
CL.20351	evm.model.group4.1738	68	A WATER
CL.20362	evm.model.group4.1744	80	A WATER
CL.20362	evm.model.group4.1744	82	A WATER
CL.18729	evm.model.group4.699	12	A WATER
CL.22730	evm.model.group5.1388	26	A WATER
CL.22819	evm.model.group5.1514	86	A WATER
CL.22819	evm.model.group5.1514	114	A WATER
CL.22969	evm.model.group5.1668	44	A WATER
CL.22969	evm.model.group5.1668	83	A WATER
CL.21236	evm.model.group5.350	25	A WATER
CL.21236	evm.model.group5.350	40	A WATER
CL.21236	evm.model.group5.350	26	A WATER
CL.21236	evm.model.group5.350	19	A WATER
CL.21236	evm.model.group5.350	50	A WATER
CL.25653	evm.model.group6.1363	18	A WATER
CL.25653	evm.model.group6.1363	60	A WATER
CL.25653	evm.model.group6.1363	39	A WATER
CL.24494	evm.model.group6.583	91	A WATER
CL.26206	evm.model.group7.45	29	A WATER
CL.26206	evm.model.group7.45	15	A WATER
CL.26206	evm.model.group7.45	101	A WATER
CL.26206	evm.model.group7.45	29	A WATER
CL.26697	evm.model.group7.514	50	A WATER
CL.26697	evm.model.group7.514	31	A WATER
CL.26697	evm.model.group7.514	64	A WATER
CL.26697	evm.model.group7.514	79	A WATER
CL.26213	evm.model.group7.58	65	A WATER
CL.27346	evm.model.group7.891	53	A WATER
CL.27346	evm.model.group7.891	107	A WATER
CL.30674	evm.model.group8.1285	62	A WATER
CL.30674	evm.model.group8.1285	72	A WATER
CL.29210	evm.model.group8.150	44	A WATER
CL.29210	evm.model.group8.150	22	A WATER
CL.29210	evm.model.group8.150	26	A WATER
CL.29210	evm.model.group8.150	25	A WATER
CL.31874	evm.model.group9.361	30	A WATER
CL.31874	evm.model.group9.361	54	A WATER
CL.31874	evm.model.group9.361	8	A WATER
CL.32042	evm.model.group9.487	14	A WATER
CL.32042	evm.model.group9.487	51	A WATER
CL.32042	evm.model.group9.487	23	A WATER
CL.32042	evm.model.group9.487	20	A WATER
CL.32269	evm.model.group9.621	56	A WATER
CL.33514	evm.model.utg288_4609389_4714537__.2	21	A WATER
CL.33951	evm.model.utg535_4499152_4864212__.5	74	A WATER
CL.34669	evm.model.utg7713_1_267813__.6	105	A WATER
CL.1013	CL.1013.1	36	m6A WATER
CL.1013	CL.1013.1	15	m6A WATER
CL.1013	CL.1013.1	29	m6A WATER
CL.1013	CL.1013.1	30	m6A WATER
CL.1013	CL.1013.1	25	m6A WATER
CL.1013	CL.1013.1	104	m6A WATER
CL.1013	CL.1013.1	73	m6A WATER
CL.1013	CL.1013.1	53	m6A WATER
CL.1013	CL.1013.1	13	m6A WATER
CL.1013	CL.1013.1	30	m6A WATER
CL.1013	CL.1013.1	14	m6A WATER
CL.1013	CL.1013.1	84	m6A WATER
CL.1013	CL.1013.1	106	m6A WATER
CL.1013	CL.1013.1	97	m6A WATER
CL.1013	CL.1013.1	85	m6A WATER
CL.1013	CL.1013.1	90	m6A WATER
CL.1013	CL.1013.1	55	m6A WATER
CL.1013	CL.1013.1	75	m6A WATER
CL.1013	CL.1013.1	50	m6A WATER
CL.1013	CL.1013.1	129	m6A WATER
CL.1013	CL.1013.1	81	m6A WATER
CL.1013	CL.1013.1	40	m6A WATER
CL.1013	CL.1013.1	15	m6A WATER
CL.1013	CL.1013.1	56	m6A WATER
CL.10551	CL.10551.2	18	m6A WATER
CL.10551	CL.10551.2	55	m6A WATER
CL.10551	CL.10551.2	94	m6A WATER
CL.10551	CL.10551.2	109	m6A WATER
CL.10551	CL.10551.2	110	m6A WATER
CL.10551	CL.10551.2	82	m6A WATER
CL.10551	CL.10551.2	24	m6A WATER
CL.10551	CL.10551.3	17	m6A WATER
CL.10551	CL.10551.3	23	m6A WATER
CL.10551	CL.10551.3	169	m6A WATER
CL.10551	CL.10551.3	47	m6A WATER
CL.10551	CL.10551.4	67	m6A WATER
CL.10551	CL.10551.4	31	m6A WATER
CL.10551	CL.10551.4	127	m6A WATER
CL.10551	CL.10551.4	84	m6A WATER
CL.10551	CL.10551.4	24	m6A WATER
CL.10551	CL.10551.4	14	m6A WATER
CL.10569	CL.10569.1	19	m6A WATER
CL.10569	CL.10569.1	95	m6A WATER
CL.10569	CL.10569.1	56	m6A WATER
CL.10569	CL.10569.1	13	m6A WATER
CL.10569	CL.10569.1	36	m6A WATER
CL.10569	CL.10569.1	11	m6A WATER
CL.10569	CL.10569.1	49	m6A WATER
CL.10569	CL.10569.1	36	m6A WATER
CL.10569	CL.10569.1	28	m6A WATER
CL.10569	CL.10569.1	84	m6A WATER
CL.10569	CL.10569.1	71	m6A WATER
CL.10569	CL.10569.1	70	m6A WATER
CL.10569	CL.10569.1	80	m6A WATER
CL.10569	CL.10569.1	75	m6A WATER
CL.10569	CL.10569.1	85	m6A WATER
CL.10569	CL.10569.1	60	m6A WATER
CL.1058	CL.1058.1	22	m6A WATER
CL.1058	CL.1058.1	70	m6A WATER
CL.1058	CL.1058.1	125	m6A WATER
CL.1058	CL.1058.1	68	m6A WATER
CL.1058	CL.1058.1	19	m6A WATER
CL.1058	CL.1058.1	13	m6A WATER
CL.1058	CL.1058.1	19	m6A WATER
CL.1058	CL.1058.1	35	m6A WATER
CL.1058	CL.1058.1	30	m6A WATER
CL.1058	CL.1058.1	35	m6A WATER
CL.1058	CL.1058.1	34	m6A WATER
CL.1058	CL.1058.2	31	m6A WATER
CL.1058	CL.1058.2	46	m6A WATER
CL.1058	CL.1058.2	38	m6A WATER
CL.1058	CL.1058.2	93	m6A WATER
CL.1058	CL.1058.2	45	m6A WATER
CL.1059	CL.1059.1	24	m6A WATER
CL.1059	CL.1059.1	110	m6A WATER
CL.1059	CL.1059.1	16	m6A WATER
CL.1059	CL.1059.1	29	m6A WATER
CL.1059	CL.1059.1	50	m6A WATER
CL.1059	CL.1059.1	38	m6A WATER
CL.1059	CL.1059.1	67	m6A WATER
CL.1059	CL.1059.1	169	m6A WATER
CL.10756	CL.10756.1	53	m6A WATER
CL.10756	CL.10756.1	133	m6A WATER
CL.10756	CL.10756.1	61	m6A WATER
CL.10756	CL.10756.1	46	m6A WATER
CL.10756	CL.10756.1	84	m6A WATER
CL.10756	CL.10756.1	84	m6A WATER
CL.10756	CL.10756.1	123	m6A WATER
CL.10756	CL.10756.2	37	m6A WATER
CL.10756	CL.10756.2	73	m6A WATER
CL.10756	CL.10756.2	100	m6A WATER
CL.10756	CL.10756.2	57	m6A WATER
CL.10756	CL.10756.2	40	m6A WATER
CL.10756	CL.10756.2	67	m6A WATER
CL.10756	CL.10756.2	56	m6A WATER
CL.10756	CL.10756.2	55	m6A WATER
CL.10756	CL.10756.2	74	m6A WATER
CL.10756	CL.10756.2	89	m6A WATER
CL.10756	CL.10756.2	104	m6A WATER
CL.10760	CL.10760.1	11	m6A WATER
CL.10760	CL.10760.1	53	m6A WATER
CL.10760	CL.10760.1	101	m6A WATER
CL.10760	CL.10760.1	96	m6A WATER
CL.10760	CL.10760.1	22	m6A WATER
CL.10760	CL.10760.1	21	m6A WATER
CL.10760	CL.10760.1	114	m6A WATER
CL.10760	CL.10760.1	44	m6A WATER
CL.10760	CL.10760.2	131	m6A WATER
CL.10760	CL.10760.2	27	m6A WATER
CL.10760	CL.10760.2	32	m6A WATER
CL.10760	CL.10760.2	115	m6A WATER
CL.10760	CL.10760.2	14	m6A WATER
CL.10760	CL.10760.2	85	m6A WATER
CL.10760	CL.10760.2	56	m6A WATER
CL.10760	CL.10760.2	43	m6A WATER
CL.10774	CL.10774.1	116	m6A WATER
CL.10774	CL.10774.1	67	m6A WATER
CL.10774	CL.10774.1	123	m6A WATER
CL.10774	CL.10774.1	116	m6A WATER
CL.10774	CL.10774.2	18	m6A WATER
CL.10774	CL.10774.2	21	m6A WATER
CL.10774	CL.10774.2	108	m6A WATER
CL.10774	CL.10774.3	44	m6A WATER
CL.10774	CL.10774.3	89	m6A WATER
CL.10774	CL.10774.3	42	m6A WATER
CL.10774	CL.10774.3	109	m6A WATER
CL.10774	CL.10774.3	78	m6A WATER
CL.10774	CL.10774.3	41	m6A WATER
CL.10824	CL.10824.1	47	m6A WATER
CL.10824	CL.10824.1	117	m6A WATER
CL.10824	CL.10824.1	23	m6A WATER
CL.10824	CL.10824.1	6	m6A WATER
CL.10824	CL.10824.1	63	m6A WATER
CL.10824	CL.10824.1	49	m6A WATER
CL.10824	CL.10824.1	66	m6A WATER
CL.10824	CL.10824.1	72	m6A WATER
CL.10824	CL.10824.1	36	m6A WATER
CL.10824	CL.10824.1	30	m6A WATER
CL.10824	CL.10824.1	19	m6A WATER
CL.10824	CL.10824.1	81	m6A WATER
CL.10824	CL.10824.1	34	m6A WATER
CL.10824	CL.10824.1	103	m6A WATER
CL.10824	CL.10824.1	80	m6A WATER
CL.10824	CL.10824.1	34	m6A WATER
CL.10824	CL.10824.1	127	m6A WATER
CL.10824	CL.10824.1	11	m6A WATER
CL.10824	CL.10824.1	58	m6A WATER
CL.10824	CL.10824.1	34	m6A WATER
CL.10824	CL.10824.1	100	m6A WATER
CL.10824	CL.10824.1	77	m6A WATER
CL.10824	CL.10824.1	12	m6A WATER
CL.10824	CL.10824.1	22	m6A WATER
CL.10824	CL.10824.1	17	m6A WATER
CL.10844	CL.10844.1	86	m6A WATER
CL.10844	CL.10844.1	84	m6A WATER
CL.10844	CL.10844.1	34	m6A WATER
CL.10844	CL.10844.1	87	m6A WATER
CL.10844	CL.10844.1	105	m6A WATER
CL.10844	CL.10844.1	37	m6A WATER
CL.10844	CL.10844.1	90	m6A WATER
CL.10844	CL.10844.1	51	m6A WATER
CL.10844	CL.10844.1	70	m6A WATER
CL.10844	CL.10844.1	42	m6A WATER
CL.10844	CL.10844.1	53	m6A WATER
CL.10844	CL.10844.1	29	m6A WATER
CL.10844	CL.10844.1	73	m6A WATER
CL.10844	CL.10844.1	70	m6A WATER
CL.10844	CL.10844.2	65	m6A WATER
CL.10844	CL.10844.2	85	m6A WATER
CL.10844	CL.10844.2	202	m6A WATER
CL.10844	CL.10844.2	23	m6A WATER
CL.10844	CL.10844.2	56	m6A WATER
CL.10844	CL.10844.2	81	m6A WATER
CL.10844	CL.10844.2	86	m6A WATER
CL.10844	CL.10844.2	49	m6A WATER
CL.10844	CL.10844.2	71	m6A WATER
CL.10844	CL.10844.2	13	m6A WATER
CL.10844	CL.10844.2	87	m6A WATER
CL.10844	CL.10844.2	155	m6A WATER
CL.10857	CL.10857.4	17	m6A WATER
CL.10857	CL.10857.4	31	m6A WATER
CL.10857	CL.10857.4	35	m6A WATER
CL.10857	CL.10857.4	25	m6A WATER
CL.10857	CL.10857.4	45	m6A WATER
CL.10857	CL.10857.4	27	m6A WATER
CL.10857	CL.10857.4	21	m6A WATER
CL.10857	CL.10857.4	249	m6A WATER
CL.10857	CL.10857.4	34	m6A WATER
CL.10857	CL.10857.4	34	m6A WATER
CL.10857	CL.10857.4	83	m6A WATER
CL.10857	CL.10857.4	20	m6A WATER
CL.10857	CL.10857.4	12	m6A WATER
CL.10857	CL.10857.4	24	m6A WATER
CL.10857	CL.10857.4	38	m6A WATER
CL.10857	CL.10857.4	93	m6A WATER
CL.10873	CL.10873.1	71	m6A WATER
CL.10873	CL.10873.1	125	m6A WATER
CL.10873	CL.10873.1	38	m6A WATER
CL.10873	CL.10873.1	54	m6A WATER
CL.10873	CL.10873.1	85	m6A WATER
CL.10873	CL.10873.1	151	m6A WATER
CL.10873	CL.10873.1	96	m6A WATER
CL.10873	CL.10873.1	133	m6A WATER
CL.10873	CL.10873.1	68	m6A WATER
CL.10873	CL.10873.1	102	m6A WATER
CL.10873	CL.10873.1	86	m6A WATER
CL.10873	CL.10873.1	140	m6A WATER
CL.10873	CL.10873.1	67	m6A WATER
CL.10873	CL.10873.1	35	m6A WATER
CL.10873	CL.10873.1	72	m6A WATER
CL.10873	CL.10873.1	75	m6A WATER
CL.10873	CL.10873.1	73	m6A WATER
CL.10873	CL.10873.1	30	m6A WATER
CL.10873	CL.10873.1	192	m6A WATER
CL.10873	CL.10873.1	41	m6A WATER
CL.10873	CL.10873.1	169	m6A WATER
CL.10873	CL.10873.1	142	m6A WATER
CL.10873	CL.10873.10	78	m6A WATER
CL.10873	CL.10873.10	55	m6A WATER
CL.10873	CL.10873.10	148	m6A WATER
CL.10873	CL.10873.10	77	m6A WATER
CL.10873	CL.10873.10	62	m6A WATER
CL.10873	CL.10873.10	33	m6A WATER
CL.10873	CL.10873.10	64	m6A WATER
CL.10873	CL.10873.10	78	m6A WATER
CL.10873	CL.10873.10	33	m6A WATER
CL.10873	CL.10873.10	55	m6A WATER
CL.10873	CL.10873.10	20	m6A WATER
CL.10873	CL.10873.10	55	m6A WATER
CL.10873	CL.10873.10	87	m6A WATER
CL.10873	CL.10873.10	77	m6A WATER
CL.10873	CL.10873.10	103	m6A WATER
CL.10873	CL.10873.10	135	m6A WATER
CL.10873	CL.10873.10	35	m6A WATER
CL.10873	CL.10873.2	133	m6A WATER
CL.10873	CL.10873.2	148	m6A WATER
CL.10873	CL.10873.2	70	m6A WATER
CL.10873	CL.10873.2	13	m6A WATER
CL.10873	CL.10873.2	93	m6A WATER
CL.10873	CL.10873.2	83	m6A WATER
CL.10873	CL.10873.2	155	m6A WATER
CL.10873	CL.10873.2	77	m6A WATER
CL.10873	CL.10873.2	112	m6A WATER
CL.10873	CL.10873.2	53	m6A WATER
CL.10873	CL.10873.2	9	m6A WATER
CL.10873	CL.10873.2	109	m6A WATER
CL.10873	CL.10873.2	86	m6A WATER
CL.10873	CL.10873.2	68	m6A WATER
CL.10873	CL.10873.2	90	m6A WATER
CL.10873	CL.10873.2	59	m6A WATER
CL.10873	CL.10873.2	32	m6A WATER
CL.10873	CL.10873.2	127	m6A WATER
CL.10873	CL.10873.2	16	m6A WATER
CL.10873	CL.10873.2	38	m6A WATER
CL.10873	CL.10873.2	51	m6A WATER
CL.10873	CL.10873.2	56	m6A WATER
CL.10873	CL.10873.2	55	m6A WATER
CL.10873	CL.10873.2	146	m6A WATER
CL.10873	CL.10873.2	222	m6A WATER
CL.10873	CL.10873.2	102	m6A WATER
CL.10873	CL.10873.3	108	m6A WATER
CL.10873	CL.10873.3	57	m6A WATER
CL.10873	CL.10873.3	72	m6A WATER
CL.10873	CL.10873.3	175	m6A WATER
CL.10873	CL.10873.3	122	m6A WATER
CL.10873	CL.10873.3	66	m6A WATER
CL.10873	CL.10873.3	57	m6A WATER
CL.10873	CL.10873.3	116	m6A WATER
CL.10873	CL.10873.3	106	m6A WATER
CL.10873	CL.10873.4	170	m6A WATER
CL.10873	CL.10873.4	62	m6A WATER
CL.10873	CL.10873.4	209	m6A WATER
CL.10873	CL.10873.4	15	m6A WATER
CL.10873	CL.10873.4	10	m6A WATER
CL.10873	CL.10873.4	178	m6A WATER
CL.10873	CL.10873.4	271	m6A WATER
CL.10873	CL.10873.4	185	m6A WATER
CL.10873	CL.10873.4	104	m6A WATER
CL.10873	CL.10873.4	62	m6A WATER
CL.10873	CL.10873.4	31	m6A WATER
CL.10873	CL.10873.4	114	m6A WATER
CL.10873	CL.10873.4	116	m6A WATER
CL.10873	CL.10873.4	72	m6A WATER
CL.10873	CL.10873.4	134	m6A WATER
CL.10873	CL.10873.4	14	m6A WATER
CL.10873	CL.10873.4	176	m6A WATER
CL.10873	CL.10873.4	25	m6A WATER
CL.10873	CL.10873.4	17	m6A WATER
CL.10873	CL.10873.6	18	m6A WATER
CL.10873	CL.10873.6	81	m6A WATER
CL.10873	CL.10873.6	177	m6A WATER
CL.10873	CL.10873.6	116	m6A WATER
CL.10873	CL.10873.6	85	m6A WATER
CL.10873	CL.10873.6	33	m6A WATER
CL.10873	CL.10873.6	25	m6A WATER
CL.10873	CL.10873.6	50	m6A WATER
CL.10873	CL.10873.6	171	m6A WATER
CL.10873	CL.10873.6	148	m6A WATER
CL.10873	CL.10873.6	20	m6A WATER
CL.10873	CL.10873.6	70	m6A WATER
CL.10873	CL.10873.6	192	m6A WATER
CL.10873	CL.10873.6	88	m6A WATER
CL.10873	CL.10873.6	88	m6A WATER
CL.10873	CL.10873.6	12	m6A WATER
CL.10873	CL.10873.6	59	m6A WATER
CL.10873	CL.10873.6	79	m6A WATER
CL.10873	CL.10873.6	20	m6A WATER
CL.10873	CL.10873.7	103	m6A WATER
CL.10873	CL.10873.7	104	m6A WATER
CL.10873	CL.10873.7	63	m6A WATER
CL.10873	CL.10873.7	40	m6A WATER
CL.10873	CL.10873.7	77	m6A WATER
CL.10873	CL.10873.7	96	m6A WATER
CL.10873	CL.10873.7	55	m6A WATER
CL.10873	CL.10873.7	89	m6A WATER
CL.10873	CL.10873.7	48	m6A WATER
CL.10873	CL.10873.7	130	m6A WATER
CL.10873	CL.10873.7	57	m6A WATER
CL.10873	CL.10873.7	16	m6A WATER
CL.10873	CL.10873.7	13	m6A WATER
CL.10873	CL.10873.7	121	m6A WATER
CL.10873	CL.10873.7	33	m6A WATER
CL.10873	CL.10873.7	140	m6A WATER
CL.10873	CL.10873.7	43	m6A WATER
CL.10873	CL.10873.7	22	m6A WATER
CL.10873	CL.10873.7	105	m6A WATER
CL.10873	CL.10873.7	124	m6A WATER
CL.10873	CL.10873.7	138	m6A WATER
CL.10873	CL.10873.7	28	m6A WATER
CL.10873	CL.10873.7	97	m6A WATER
CL.10873	CL.10873.7	19	m6A WATER
CL.10873	CL.10873.7	67	m6A WATER
CL.10873	CL.10873.7	80	m6A WATER
CL.10873	CL.10873.7	103	m6A WATER
CL.10873	CL.10873.8	46	m6A WATER
CL.10873	CL.10873.8	97	m6A WATER
CL.10873	CL.10873.8	36	m6A WATER
CL.10873	CL.10873.8	40	m6A WATER
CL.10873	CL.10873.8	43	m6A WATER
CL.10873	CL.10873.8	92	m6A WATER
CL.10873	CL.10873.8	104	m6A WATER
CL.10873	CL.10873.8	161	m6A WATER
CL.10873	CL.10873.8	202	m6A WATER
CL.10873	CL.10873.8	91	m6A WATER
CL.10873	CL.10873.8	14	m6A WATER
CL.10873	CL.10873.8	151	m6A WATER
CL.10873	CL.10873.8	26	m6A WATER
CL.10873	CL.10873.8	96	m6A WATER
CL.10873	CL.10873.8	17	m6A WATER
CL.10873	CL.10873.9	19	m6A WATER
CL.10873	CL.10873.9	173	m6A WATER
CL.10873	CL.10873.9	84	m6A WATER
CL.10873	CL.10873.9	3	m6A WATER
CL.10873	CL.10873.9	79	m6A WATER
CL.10873	CL.10873.9	39	m6A WATER
CL.10873	CL.10873.9	18	m6A WATER
CL.10873	CL.10873.9	52	m6A WATER
CL.10873	CL.10873.9	14	m6A WATER
CL.10873	CL.10873.9	22	m6A WATER
CL.10873	CL.10873.9	142	m6A WATER
CL.10873	CL.10873.9	30	m6A WATER
CL.10873	CL.10873.9	39	m6A WATER
CL.10873	CL.10873.9	111	m6A WATER
CL.10873	CL.10873.9	34	m6A WATER
CL.10873	CL.10873.9	72	m6A WATER
CL.10873	CL.10873.9	49	m6A WATER
CL.10873	CL.10873.9	13	m6A WATER
CL.10873	CL.10873.9	28	m6A WATER
CL.10909	CL.10909.1	25	m6A WATER
CL.10909	CL.10909.1	69	m6A WATER
CL.10909	CL.10909.1	122	m6A WATER
CL.10909	CL.10909.1	88	m6A WATER
CL.10909	CL.10909.1	121	m6A WATER
CL.10909	CL.10909.1	25	m6A WATER
CL.10909	CL.10909.1	11	m6A WATER
CL.10909	CL.10909.1	50	m6A WATER
CL.10909	CL.10909.1	54	m6A WATER
CL.10909	CL.10909.1	75	m6A WATER
CL.10909	CL.10909.1	61	m6A WATER
CL.10909	CL.10909.1	34	m6A WATER
CL.10909	CL.10909.1	99	m6A WATER
CL.10909	CL.10909.1	20	m6A WATER
CL.10909	CL.10909.1	18	m6A WATER
CL.10909	CL.10909.1	72	m6A WATER
CL.10909	CL.10909.1	46	m6A WATER
CL.10909	CL.10909.1	32	m6A WATER
CL.1096	CL.1096.1	56	m6A WATER
CL.1096	CL.1096.1	76	m6A WATER
CL.1096	CL.1096.1	45	m6A WATER
CL.1096	CL.1096.1	16	m6A WATER
CL.1096	CL.1096.1	71	m6A WATER
CL.1096	CL.1096.1	27	m6A WATER
CL.1096	CL.1096.1	28	m6A WATER
CL.1096	CL.1096.1	35	m6A WATER
CL.1096	CL.1096.1	63	m6A WATER
CL.1096	CL.1096.1	13	m6A WATER
CL.1096	CL.1096.1	59	m6A WATER
CL.1096	CL.1096.1	68	m6A WATER
CL.1096	CL.1096.1	75	m6A WATER
CL.1096	CL.1096.1	14	m6A WATER
CL.1096	CL.1096.1	27	m6A WATER
CL.1096	CL.1096.1	21	m6A WATER
CL.1096	CL.1096.1	7	m6A WATER
CL.1096	CL.1096.1	102	m6A WATER
CL.1096	CL.1096.1	104	m6A WATER
CL.1096	CL.1096.1	35	m6A WATER
CL.1096	CL.1096.1	25	m6A WATER
CL.1096	CL.1096.1	74	m6A WATER
CL.11027	CL.11027.1	54	m6A WATER
CL.11027	CL.11027.1	48	m6A WATER
CL.11027	CL.11027.1	60	m6A WATER
CL.11027	CL.11027.1	66	m6A WATER
CL.11027	CL.11027.1	26	m6A WATER
CL.11027	CL.11027.1	94	m6A WATER
CL.11027	CL.11027.1	30	m6A WATER
CL.11027	CL.11027.1	88	m6A WATER
CL.11027	CL.11027.1	118	m6A WATER
CL.11027	CL.11027.2	16	m6A WATER
CL.11027	CL.11027.2	82	m6A WATER
CL.11027	CL.11027.2	26	m6A WATER
CL.11027	CL.11027.2	29	m6A WATER
CL.11027	CL.11027.2	67	m6A WATER
CL.11027	CL.11027.2	99	m6A WATER
CL.11027	CL.11027.2	16	m6A WATER
CL.11027	CL.11027.3	80	m6A WATER
CL.11027	CL.11027.3	80	m6A WATER
CL.11027	CL.11027.3	25	m6A WATER
CL.11027	CL.11027.3	46	m6A WATER
CL.11027	CL.11027.3	53	m6A WATER
CL.11027	CL.11027.3	71	m6A WATER
CL.11027	CL.11027.3	44	m6A WATER
CL.11027	CL.11027.3	63	m6A WATER
CL.11027	CL.11027.3	114	m6A WATER
CL.11027	CL.11027.3	26	m6A WATER
CL.11034	CL.11034.1	78	m6A WATER
CL.11034	CL.11034.1	19	m6A WATER
CL.11034	CL.11034.1	29	m6A WATER
CL.11034	CL.11034.1	14	m6A WATER
CL.11034	CL.11034.1	88	m6A WATER
CL.11034	CL.11034.1	33	m6A WATER
CL.11034	CL.11034.1	17	m6A WATER
CL.11034	CL.11034.1	94	m6A WATER
CL.11034	CL.11034.1	47	m6A WATER
CL.11034	CL.11034.1	29	m6A WATER
CL.11034	CL.11034.1	26	m6A WATER
CL.11034	CL.11034.1	11	m6A WATER
CL.11034	CL.11034.1	22	m6A WATER
CL.11034	CL.11034.1	8	m6A WATER
CL.11034	CL.11034.1	30	m6A WATER
CL.11034	CL.11034.1	46	m6A WATER
CL.11034	CL.11034.1	56	m6A WATER
CL.11034	CL.11034.1	31	m6A WATER
CL.11034	CL.11034.1	65	m6A WATER
CL.11034	CL.11034.1	72	m6A WATER
CL.11034	CL.11034.1	19	m6A WATER
CL.11034	CL.11034.1	74	m6A WATER
CL.11034	CL.11034.1	30	m6A WATER
CL.11034	CL.11034.1	33	m6A WATER
CL.11034	CL.11034.1	20	m6A WATER
CL.11034	CL.11034.1	63	m6A WATER
CL.11034	CL.11034.1	44	m6A WATER
CL.11034	CL.11034.1	53	m6A WATER
CL.11034	CL.11034.1	31	m6A WATER
CL.11034	CL.11034.1	61	m6A WATER
CL.11034	CL.11034.1	38	m6A WATER
CL.11034	CL.11034.1	45	m6A WATER
CL.11034	CL.11034.1	57	m6A WATER
CL.11034	CL.11034.1	30	m6A WATER
CL.11034	CL.11034.1	51	m6A WATER
CL.11034	CL.11034.1	52	m6A WATER
CL.11034	CL.11034.1	49	m6A WATER
CL.11034	CL.11034.1	20	m6A WATER
CL.11034	CL.11034.1	81	m6A WATER
CL.11034	CL.11034.1	62	m6A WATER
CL.11034	CL.11034.1	37	m6A WATER
CL.11034	CL.11034.1	68	m6A WATER
CL.11034	CL.11034.1	33	m6A WATER
CL.11034	CL.11034.1	21	m6A WATER
CL.11034	CL.11034.1	23	m6A WATER
CL.11034	CL.11034.1	44	m6A WATER
CL.11034	CL.11034.1	25	m6A WATER
CL.11034	CL.11034.1	63	m6A WATER
CL.11034	CL.11034.1	63	m6A WATER
CL.11034	CL.11034.1	15	m6A WATER
CL.11034	CL.11034.1	49	m6A WATER
CL.11034	CL.11034.1	18	m6A WATER
CL.11034	CL.11034.1	82	m6A WATER
CL.11034	CL.11034.1	24	m6A WATER
CL.11034	CL.11034.1	45	m6A WATER
CL.11034	CL.11034.1	43	m6A WATER
CL.11034	CL.11034.1	38	m6A WATER
CL.11034	CL.11034.1	46	m6A WATER
CL.11034	CL.11034.1	44	m6A WATER
CL.11034	CL.11034.1	58	m6A WATER
CL.11034	CL.11034.1	50	m6A WATER
CL.11034	CL.11034.1	33	m6A WATER
CL.11034	CL.11034.1	62	m6A WATER
CL.11034	CL.11034.1	69	m6A WATER
CL.11034	CL.11034.1	21	m6A WATER
CL.11034	CL.11034.1	45	m6A WATER
CL.11034	CL.11034.1	42	m6A WATER
CL.11034	CL.11034.1	41	m6A WATER
CL.11034	CL.11034.1	40	m6A WATER
CL.11034	CL.11034.1	28	m6A WATER
CL.11034	CL.11034.1	121	m6A WATER
CL.11034	CL.11034.1	112	m6A WATER
CL.11034	CL.11034.1	136	m6A WATER
CL.11034	CL.11034.1	13	m6A WATER
CL.11034	CL.11034.1	15	m6A WATER
CL.11034	CL.11034.1	67	m6A WATER
CL.11034	CL.11034.1	33	m6A WATER
CL.11034	CL.11034.1	24	m6A WATER
CL.11034	CL.11034.1	9	m6A WATER
CL.11034	CL.11034.1	24	m6A WATER
CL.11034	CL.11034.1	35	m6A WATER
CL.11034	CL.11034.1	171	m6A WATER
CL.11034	CL.11034.1	23	m6A WATER
CL.11034	CL.11034.1	54	m6A WATER
CL.11034	CL.11034.1	28	m6A WATER
CL.11034	CL.11034.1	15	m6A WATER
CL.11034	CL.11034.1	67	m6A WATER
CL.11034	CL.11034.1	30	m6A WATER
CL.11034	CL.11034.1	59	m6A WATER
CL.11034	CL.11034.1	43	m6A WATER
CL.11034	CL.11034.1	35	m6A WATER
CL.11034	CL.11034.1	62	m6A WATER
CL.11034	CL.11034.1	72	m6A WATER
CL.11034	CL.11034.1	93	m6A WATER
CL.11034	CL.11034.1	65	m6A WATER
CL.11034	CL.11034.1	53	m6A WATER
CL.11034	CL.11034.2	44	m6A WATER
CL.11034	CL.11034.2	27	m6A WATER
CL.11034	CL.11034.2	79	m6A WATER
CL.11034	CL.11034.2	15	m6A WATER
CL.11034	CL.11034.2	65	m6A WATER
CL.11034	CL.11034.2	59	m6A WATER
CL.11034	CL.11034.2	55	m6A WATER
CL.11034	CL.11034.2	91	m6A WATER
CL.11034	CL.11034.2	47	m6A WATER
CL.11034	CL.11034.2	28	m6A WATER
CL.11034	CL.11034.2	40	m6A WATER
CL.11034	CL.11034.2	22	m6A WATER
CL.11034	CL.11034.2	54	m6A WATER
CL.11034	CL.11034.2	37	m6A WATER
CL.11034	CL.11034.2	27	m6A WATER
CL.11034	CL.11034.4	60	m6A WATER
CL.11034	CL.11034.4	18	m6A WATER
CL.11034	CL.11034.4	23	m6A WATER
CL.11034	CL.11034.4	17	m6A WATER
CL.11034	CL.11034.4	63	m6A WATER
CL.11034	CL.11034.4	55	m6A WATER
CL.11034	CL.11034.4	33	m6A WATER
CL.11034	CL.11034.4	55	m6A WATER
CL.11034	CL.11034.4	44	m6A WATER
CL.11034	CL.11034.4	54	m6A WATER
CL.11034	CL.11034.4	88	m6A WATER
CL.11034	CL.11034.4	76	m6A WATER
CL.11034	CL.11034.4	19	m6A WATER
CL.11034	CL.11034.4	52	m6A WATER
CL.11034	CL.11034.4	60	m6A WATER
CL.11034	CL.11034.4	58	m6A WATER
CL.11034	CL.11034.4	42	m6A WATER
CL.11034	CL.11034.4	18	m6A WATER
CL.11034	CL.11034.4	32	m6A WATER
CL.11034	CL.11034.4	67	m6A WATER
CL.11034	CL.11034.4	66	m6A WATER
CL.11034	CL.11034.4	37	m6A WATER
CL.11034	CL.11034.4	21	m6A WATER
CL.11034	CL.11034.4	51	m6A WATER
CL.11034	CL.11034.4	28	m6A WATER
CL.11034	CL.11034.4	18	m6A WATER
CL.11034	CL.11034.4	21	m6A WATER
CL.11034	CL.11034.4	65	m6A WATER
CL.11034	CL.11034.4	17	m6A WATER
CL.11034	CL.11034.4	89	m6A WATER
CL.11034	CL.11034.4	33	m6A WATER
CL.11034	CL.11034.4	56	m6A WATER
CL.11034	CL.11034.4	25	m6A WATER
CL.11034	CL.11034.4	28	m6A WATER
CL.11034	CL.11034.4	19	m6A WATER
CL.11034	CL.11034.4	77	m6A WATER
CL.11034	CL.11034.4	44	m6A WATER
CL.11034	CL.11034.4	16	m6A WATER
CL.11034	CL.11034.4	58	m6A WATER
CL.11034	CL.11034.4	34	m6A WATER
CL.11034	CL.11034.4	37	m6A WATER
CL.11034	CL.11034.4	44	m6A WATER
CL.11034	CL.11034.4	62	m6A WATER
CL.11034	CL.11034.4	18	m6A WATER
CL.11034	CL.11034.4	76	m6A WATER
CL.11034	CL.11034.4	56	m6A WATER
CL.11034	CL.11034.4	43	m6A WATER
CL.11034	CL.11034.4	85	m6A WATER
CL.11034	CL.11034.4	103	m6A WATER
CL.11034	CL.11034.4	16	m6A WATER
CL.11034	CL.11034.4	24	m6A WATER
CL.11034	CL.11034.4	29	m6A WATER
CL.11034	CL.11034.4	45	m6A WATER
CL.11034	CL.11034.4	15	m6A WATER
CL.11034	CL.11034.4	34	m6A WATER
CL.11034	CL.11034.4	37	m6A WATER
CL.11034	CL.11034.4	38	m6A WATER
CL.11038	CL.11038.1	53	m6A WATER
CL.11038	CL.11038.1	121	m6A WATER
CL.11038	CL.11038.1	54	m6A WATER
CL.11038	CL.11038.1	13	m6A WATER
CL.11038	CL.11038.1	124	m6A WATER
CL.11038	CL.11038.1	125	m6A WATER
CL.11038	CL.11038.1	33	m6A WATER
CL.11038	CL.11038.1	47	m6A WATER
CL.11038	CL.11038.1	132	m6A WATER
CL.11038	CL.11038.1	38	m6A WATER
CL.11038	CL.11038.1	48	m6A WATER
CL.11038	CL.11038.1	40	m6A WATER
CL.11038	CL.11038.1	69	m6A WATER
CL.11038	CL.11038.1	16	m6A WATER
CL.11038	CL.11038.1	39	m6A WATER
CL.11038	CL.11038.1	27	m6A WATER
CL.11038	CL.11038.1	98	m6A WATER
CL.11038	CL.11038.1	67	m6A WATER
CL.11038	CL.11038.1	24	m6A WATER
CL.11038	CL.11038.1	102	m6A WATER
CL.11038	CL.11038.1	118	m6A WATER
CL.11038	CL.11038.1	28	m6A WATER
CL.11038	CL.11038.1	40	m6A WATER
CL.11038	CL.11038.1	100	m6A WATER
CL.11038	CL.11038.1	52	m6A WATER
CL.11038	CL.11038.1	9	m6A WATER
CL.11038	CL.11038.1	57	m6A WATER
CL.11038	CL.11038.1	39	m6A WATER
CL.11038	CL.11038.1	53	m6A WATER
CL.11038	CL.11038.1	17	m6A WATER
CL.11038	CL.11038.1	12	m6A WATER
CL.11038	CL.11038.1	21	m6A WATER
CL.11038	CL.11038.1	39	m6A WATER
CL.11038	CL.11038.1	69	m6A WATER
CL.11038	CL.11038.1	127	m6A WATER
CL.11038	CL.11038.1	47	m6A WATER
CL.11038	CL.11038.1	53	m6A WATER
CL.11038	CL.11038.1	53	m6A WATER
CL.11038	CL.11038.1	89	m6A WATER
CL.11038	CL.11038.1	126	m6A WATER
CL.11038	CL.11038.1	74	m6A WATER
CL.11038	CL.11038.1	28	m6A WATER
CL.11038	CL.11038.1	84	m6A WATER
CL.11038	CL.11038.1	137	m6A WATER
CL.11038	CL.11038.1	63	m6A WATER
CL.11038	CL.11038.1	133	m6A WATER
CL.11038	CL.11038.1	41	m6A WATER
CL.11038	CL.11038.1	17	m6A WATER
CL.11038	CL.11038.1	12	m6A WATER
CL.11038	CL.11038.1	62	m6A WATER
CL.11038	CL.11038.1	74	m6A WATER
CL.11038	CL.11038.1	35	m6A WATER
CL.11038	CL.11038.1	9	m6A WATER
CL.11038	CL.11038.1	27	m6A WATER
CL.11038	CL.11038.1	23	m6A WATER
CL.11038	CL.11038.1	81	m6A WATER
CL.11038	CL.11038.1	108	m6A WATER
CL.11038	CL.11038.1	220	m6A WATER
CL.11038	CL.11038.1	15	m6A WATER
CL.11038	CL.11038.1	63	m6A WATER
CL.11038	CL.11038.1	12	m6A WATER
CL.11086	CL.11086.1	21	m6A WATER
CL.11086	CL.11086.1	33	m6A WATER
CL.11086	CL.11086.1	31	m6A WATER
CL.11086	CL.11086.1	69	m6A WATER
CL.11086	CL.11086.1	55	m6A WATER
CL.11086	CL.11086.1	50	m6A WATER
CL.11086	CL.11086.1	107	m6A WATER
CL.11086	CL.11086.1	17	m6A WATER
CL.11086	CL.11086.1	31	m6A WATER
CL.11086	CL.11086.1	29	m6A WATER
CL.11086	CL.11086.1	69	m6A WATER
CL.11086	CL.11086.1	49	m6A WATER
CL.11086	CL.11086.1	9	m6A WATER
CL.11086	CL.11086.1	88	m6A WATER
CL.11086	CL.11086.1	33	m6A WATER
CL.11086	CL.11086.1	83	m6A WATER
CL.11086	CL.11086.1	32	m6A WATER
CL.11086	CL.11086.1	15	m6A WATER
CL.11086	CL.11086.1	63	m6A WATER
CL.11086	CL.11086.1	62	m6A WATER
CL.11086	CL.11086.1	23	m6A WATER
CL.11086	CL.11086.1	26	m6A WATER
CL.11086	CL.11086.1	55	m6A WATER
CL.11086	CL.11086.1	68	m6A WATER
CL.11086	CL.11086.1	76	m6A WATER
CL.11086	CL.11086.1	84	m6A WATER
CL.11086	CL.11086.1	21	m6A WATER
CL.11086	CL.11086.1	65	m6A WATER
CL.11086	CL.11086.1	111	m6A WATER
CL.11086	CL.11086.1	69	m6A WATER
CL.11086	CL.11086.1	45	m6A WATER
CL.11086	CL.11086.1	98	m6A WATER
CL.11086	CL.11086.1	64	m6A WATER
CL.11086	CL.11086.1	67	m6A WATER
CL.11086	CL.11086.1	93	m6A WATER
CL.11136	CL.11136.1	42	m6A WATER
CL.11136	CL.11136.1	37	m6A WATER
CL.11136	CL.11136.1	34	m6A WATER
CL.11136	CL.11136.1	26	m6A WATER
CL.11136	CL.11136.1	106	m6A WATER
CL.11136	CL.11136.1	20	m6A WATER
CL.11136	CL.11136.1	27	m6A WATER
CL.11136	CL.11136.1	19	m6A WATER
CL.11136	CL.11136.1	41	m6A WATER
CL.11136	CL.11136.1	16	m6A WATER
CL.11136	CL.11136.1	41	m6A WATER
CL.11136	CL.11136.1	28	m6A WATER
CL.11136	CL.11136.1	84	m6A WATER
CL.11136	CL.11136.1	111	m6A WATER
CL.11136	CL.11136.1	116	m6A WATER
CL.11136	CL.11136.1	143	m6A WATER
CL.11136	CL.11136.2	22	m6A WATER
CL.11136	CL.11136.2	22	m6A WATER
CL.11136	CL.11136.2	34	m6A WATER
CL.11136	CL.11136.2	21	m6A WATER
CL.11136	CL.11136.2	102	m6A WATER
CL.11136	CL.11136.2	77	m6A WATER
CL.11136	CL.11136.2	31	m6A WATER
CL.11136	CL.11136.2	19	m6A WATER
CL.11136	CL.11136.2	17	m6A WATER
CL.11136	CL.11136.2	94	m6A WATER
CL.11136	CL.11136.2	88	m6A WATER
CL.11136	CL.11136.2	19	m6A WATER
CL.11136	CL.11136.2	179	m6A WATER
CL.11136	CL.11136.2	60	m6A WATER
CL.11136	CL.11136.2	177	m6A WATER
CL.11136	CL.11136.2	41	m6A WATER
CL.11136	CL.11136.2	55	m6A WATER
CL.11136	CL.11136.2	78	m6A WATER
CL.11136	CL.11136.2	43	m6A WATER
CL.11136	CL.11136.2	41	m6A WATER
CL.11136	CL.11136.2	12	m6A WATER
CL.11136	CL.11136.2	170	m6A WATER
CL.11136	CL.11136.2	59	m6A WATER
CL.11136	CL.11136.2	49	m6A WATER
CL.11136	CL.11136.2	60	m6A WATER
CL.11136	CL.11136.2	5	m6A WATER
CL.11159	CL.11159.1	79	m6A WATER
CL.11159	CL.11159.1	63	m6A WATER
CL.11159	CL.11159.1	59	m6A WATER
CL.11159	CL.11159.1	21	m6A WATER
CL.11159	CL.11159.1	43	m6A WATER
CL.11159	CL.11159.1	73	m6A WATER
CL.11159	CL.11159.1	69	m6A WATER
CL.11159	CL.11159.1	67	m6A WATER
CL.11159	CL.11159.1	92	m6A WATER
CL.11159	CL.11159.1	60	m6A WATER
CL.11159	CL.11159.1	36	m6A WATER
CL.11159	CL.11159.1	13	m6A WATER
CL.11159	CL.11159.1	68	m6A WATER
CL.11159	CL.11159.1	106	m6A WATER
CL.11159	CL.11159.1	77	m6A WATER
CL.11159	CL.11159.1	52	m6A WATER
CL.11159	CL.11159.1	66	m6A WATER
CL.11159	CL.11159.1	42	m6A WATER
CL.11159	CL.11159.1	42	m6A WATER
CL.11159	CL.11159.1	69	m6A WATER
CL.11159	CL.11159.1	65	m6A WATER
CL.11159	CL.11159.1	53	m6A WATER
CL.11159	CL.11159.1	24	m6A WATER
CL.11159	CL.11159.1	49	m6A WATER
CL.11159	CL.11159.1	91	m6A WATER
CL.11159	CL.11159.1	37	m6A WATER
CL.11159	CL.11159.1	62	m6A WATER
CL.11159	CL.11159.1	59	m6A WATER
CL.11159	CL.11159.1	103	m6A WATER
CL.11159	CL.11159.1	90	m6A WATER
CL.11159	CL.11159.1	63	m6A WATER
CL.11159	CL.11159.1	33	m6A WATER
CL.11159	CL.11159.1	31	m6A WATER
CL.11159	CL.11159.1	33	m6A WATER
CL.11159	CL.11159.1	31	m6A WATER
CL.11159	CL.11159.1	24	m6A WATER
CL.11159	CL.11159.1	67	m6A WATER
CL.11159	CL.11159.1	62	m6A WATER
CL.11159	CL.11159.1	44	m6A WATER
CL.11159	CL.11159.1	222	m6A WATER
CL.11159	CL.11159.1	42	m6A WATER
CL.11159	CL.11159.1	82	m6A WATER
CL.11159	CL.11159.1	62	m6A WATER
CL.11159	CL.11159.1	104	m6A WATER
CL.11159	CL.11159.1	52	m6A WATER
CL.11159	CL.11159.1	18	m6A WATER
CL.11159	CL.11159.1	73	m6A WATER
CL.11159	CL.11159.1	4	m6A WATER
CL.11159	CL.11159.1	85	m6A WATER
CL.11159	CL.11159.1	77	m6A WATER
CL.11159	CL.11159.1	17	m6A WATER
CL.11159	CL.11159.1	23	m6A WATER
CL.11159	CL.11159.1	32	m6A WATER
CL.11159	CL.11159.1	39	m6A WATER
CL.11159	CL.11159.1	35	m6A WATER
CL.11159	CL.11159.1	55	m6A WATER
CL.11159	CL.11159.1	20	m6A WATER
CL.11159	CL.11159.1	102	m6A WATER
CL.11159	CL.11159.1	36	m6A WATER
CL.11159	CL.11159.1	44	m6A WATER
CL.11159	CL.11159.1	18	m6A WATER
CL.11159	CL.11159.1	19	m6A WATER
CL.11159	CL.11159.1	17	m6A WATER
CL.11159	CL.11159.1	32	m6A WATER
CL.11159	CL.11159.1	32	m6A WATER
CL.11159	CL.11159.1	37	m6A WATER
CL.11159	CL.11159.1	20	m6A WATER
CL.11159	CL.11159.1	28	m6A WATER
CL.11159	CL.11159.1	81	m6A WATER
CL.11159	CL.11159.1	36	m6A WATER
CL.11159	CL.11159.1	84	m6A WATER
CL.11159	CL.11159.1	67	m6A WATER
CL.11159	CL.11159.1	25	m6A WATER
CL.11159	CL.11159.1	57	m6A WATER
CL.11159	CL.11159.1	62	m6A WATER
CL.11159	CL.11159.1	21	m6A WATER
CL.11159	CL.11159.1	98	m6A WATER
CL.11159	CL.11159.1	19	m6A WATER
CL.11159	CL.11159.1	49	m6A WATER
CL.11159	CL.11159.1	91	m6A WATER
CL.11159	CL.11159.1	104	m6A WATER
CL.11159	CL.11159.1	50	m6A WATER
CL.11159	CL.11159.1	33	m6A WATER
CL.11159	CL.11159.1	72	m6A WATER
CL.11159	CL.11159.1	9	m6A WATER
CL.11159	CL.11159.1	17	m6A WATER
CL.11159	CL.11159.1	68	m6A WATER
CL.11166	CL.11166.1	16	m6A WATER
CL.11166	CL.11166.1	42	m6A WATER
CL.11166	CL.11166.1	56	m6A WATER
CL.11166	CL.11166.1	37	m6A WATER
CL.11166	CL.11166.1	30	m6A WATER
CL.11166	CL.11166.1	66	m6A WATER
CL.11166	CL.11166.1	23	m6A WATER
CL.11166	CL.11166.1	58	m6A WATER
CL.11166	CL.11166.1	28	m6A WATER
CL.11166	CL.11166.1	199	m6A WATER
CL.11166	CL.11166.1	126	m6A WATER
CL.11166	CL.11166.1	41	m6A WATER
CL.11166	CL.11166.1	24	m6A WATER
CL.11166	CL.11166.1	19	m6A WATER
CL.11166	CL.11166.1	44	m6A WATER
CL.11166	CL.11166.1	16	m6A WATER
CL.11166	CL.11166.1	90	m6A WATER
CL.11166	CL.11166.1	10	m6A WATER
CL.11166	CL.11166.1	19	m6A WATER
CL.11166	CL.11166.1	33	m6A WATER
CL.11166	CL.11166.1	127	m6A WATER
CL.11166	CL.11166.1	47	m6A WATER
CL.11166	CL.11166.1	91	m6A WATER
CL.11166	CL.11166.1	80	m6A WATER
CL.11166	CL.11166.1	80	m6A WATER
CL.11166	CL.11166.1	21	m6A WATER
CL.11166	CL.11166.1	54	m6A WATER
CL.11166	CL.11166.1	90	m6A WATER
CL.11166	CL.11166.1	11	m6A WATER
CL.11166	CL.11166.1	111	m6A WATER
CL.11166	CL.11166.1	101	m6A WATER
CL.11166	CL.11166.1	23	m6A WATER
CL.11166	CL.11166.1	10	m6A WATER
CL.11166	CL.11166.1	74	m6A WATER
CL.11166	CL.11166.1	20	m6A WATER
CL.11166	CL.11166.1	29	m6A WATER
CL.11166	CL.11166.1	37	m6A WATER
CL.11167	CL.11167.1	96	m6A WATER
CL.11167	CL.11167.1	45	m6A WATER
CL.11167	CL.11167.1	23	m6A WATER
CL.11167	CL.11167.1	67	m6A WATER
CL.11167	CL.11167.1	84	m6A WATER
CL.11167	CL.11167.1	29	m6A WATER
CL.11167	CL.11167.1	64	m6A WATER
CL.11167	CL.11167.1	82	m6A WATER
CL.11167	CL.11167.1	33	m6A WATER
CL.11167	CL.11167.1	55	m6A WATER
CL.11167	CL.11167.1	165	m6A WATER
CL.11167	CL.11167.1	92	m6A WATER
CL.11167	CL.11167.1	63	m6A WATER
CL.11167	CL.11167.1	67	m6A WATER
CL.11167	CL.11167.1	50	m6A WATER
CL.11167	CL.11167.1	22	m6A WATER
CL.11167	CL.11167.1	55	m6A WATER
CL.11167	CL.11167.1	50	m6A WATER
CL.11167	CL.11167.1	79	m6A WATER
CL.11167	CL.11167.1	31	m6A WATER
CL.11190	CL.11190.1	19	m6A WATER
CL.11266	CL.11266.1	25	m6A WATER
CL.11266	CL.11266.1	29	m6A WATER
CL.11266	CL.11266.1	15	m6A WATER
CL.11266	CL.11266.1	27	m6A WATER
CL.11266	CL.11266.1	19	m6A WATER
CL.11266	CL.11266.1	32	m6A WATER
CL.11266	CL.11266.1	68	m6A WATER
CL.11266	CL.11266.1	45	m6A WATER
CL.11266	CL.11266.1	85	m6A WATER
CL.11266	CL.11266.1	35	m6A WATER
CL.11266	CL.11266.1	39	m6A WATER
CL.11266	CL.11266.1	47	m6A WATER
CL.11266	CL.11266.1	53	m6A WATER
CL.11266	CL.11266.1	27	m6A WATER
CL.11266	CL.11266.1	17	m6A WATER
CL.11266	CL.11266.1	15	m6A WATER
CL.11266	CL.11266.1	28	m6A WATER
CL.11266	CL.11266.1	9	m6A WATER
CL.11266	CL.11266.1	28	m6A WATER
CL.11266	CL.11266.1	36	m6A WATER
CL.11266	CL.11266.1	96	m6A WATER
CL.11266	CL.11266.1	306	m6A WATER
CL.11266	CL.11266.1	54	m6A WATER
CL.11266	CL.11266.1	17	m6A WATER
CL.11266	CL.11266.1	72	m6A WATER
CL.11266	CL.11266.1	40	m6A WATER
CL.11266	CL.11266.1	35	m6A WATER
CL.11266	CL.11266.1	59	m6A WATER
CL.11266	CL.11266.1	87	m6A WATER
CL.11266	CL.11266.1	26	m6A WATER
CL.11266	CL.11266.1	35	m6A WATER
CL.11266	CL.11266.1	57	m6A WATER
CL.11266	CL.11266.1	51	m6A WATER
CL.11266	CL.11266.1	64	m6A WATER
CL.11266	CL.11266.1	25	m6A WATER
CL.11266	CL.11266.1	49	m6A WATER
CL.11266	CL.11266.1	33	m6A WATER
CL.11266	CL.11266.1	30	m6A WATER
CL.11266	CL.11266.1	87	m6A WATER
CL.11266	CL.11266.1	55	m6A WATER
CL.11266	CL.11266.1	146	m6A WATER
CL.11266	CL.11266.1	22	m6A WATER
CL.11266	CL.11266.1	49	m6A WATER
CL.11266	CL.11266.1	80	m6A WATER
CL.11266	CL.11266.1	68	m6A WATER
CL.11266	CL.11266.1	22	m6A WATER
CL.11266	CL.11266.1	55	m6A WATER
CL.11266	CL.11266.1	62	m6A WATER
CL.11266	CL.11266.1	171	m6A WATER
CL.11266	CL.11266.1	49	m6A WATER
CL.11266	CL.11266.1	76	m6A WATER
CL.11266	CL.11266.1	85	m6A WATER
CL.11266	CL.11266.1	49	m6A WATER
CL.11266	CL.11266.1	51	m6A WATER
CL.11266	CL.11266.1	49	m6A WATER
CL.11266	CL.11266.1	47	m6A WATER
CL.11266	CL.11266.1	57	m6A WATER
CL.11266	CL.11266.1	45	m6A WATER
CL.11266	CL.11266.1	28	m6A WATER
CL.11266	CL.11266.1	15	m6A WATER
CL.11266	CL.11266.1	38	m6A WATER
CL.11266	CL.11266.1	47	m6A WATER
CL.11266	CL.11266.1	29	m6A WATER
CL.11266	CL.11266.1	59	m6A WATER
CL.11266	CL.11266.1	75	m6A WATER
CL.11266	CL.11266.1	47	m6A WATER
CL.11266	CL.11266.1	18	m6A WATER
CL.11266	CL.11266.1	36	m6A WATER
CL.11266	CL.11266.1	30	m6A WATER
CL.11266	CL.11266.1	58	m6A WATER
CL.11266	CL.11266.1	122	m6A WATER
CL.11266	CL.11266.1	18	m6A WATER
CL.11266	CL.11266.1	26	m6A WATER
CL.11266	CL.11266.1	18	m6A WATER
CL.11266	CL.11266.1	84	m6A WATER
CL.11266	CL.11266.1	43	m6A WATER
CL.11266	CL.11266.1	45	m6A WATER
CL.11266	CL.11266.1	30	m6A WATER
CL.11266	CL.11266.1	18	m6A WATER
CL.11266	CL.11266.1	62	m6A WATER
CL.11266	CL.11266.1	74	m6A WATER
CL.11266	CL.11266.1	31	m6A WATER
CL.11266	CL.11266.1	30	m6A WATER
CL.11266	CL.11266.1	56	m6A WATER
CL.11266	CL.11266.1	46	m6A WATER
CL.11266	CL.11266.1	73	m6A WATER
CL.11266	CL.11266.1	34	m6A WATER
CL.11266	CL.11266.1	18	m6A WATER
CL.11266	CL.11266.1	55	m6A WATER
CL.11266	CL.11266.1	30	m6A WATER
CL.11266	CL.11266.1	19	m6A WATER
CL.11266	CL.11266.1	47	m6A WATER
CL.11266	CL.11266.1	35	m6A WATER
CL.11266	CL.11266.1	55	m6A WATER
CL.11266	CL.11266.1	85	m6A WATER
CL.11266	CL.11266.1	12	m6A WATER
CL.11266	CL.11266.1	56	m6A WATER
CL.11266	CL.11266.1	54	m6A WATER
CL.11266	CL.11266.1	24	m6A WATER
CL.11266	CL.11266.1	57	m6A WATER
CL.11266	CL.11266.1	51	m6A WATER
CL.11266	CL.11266.1	65	m6A WATER
CL.11266	CL.11266.1	16	m6A WATER
CL.11266	CL.11266.1	26	m6A WATER
CL.11266	CL.11266.1	56	m6A WATER
CL.11266	CL.11266.1	39	m6A WATER
CL.11266	CL.11266.1	37	m6A WATER
CL.11266	CL.11266.1	58	m6A WATER
CL.11266	CL.11266.1	85	m6A WATER
CL.11266	CL.11266.1	32	m6A WATER
CL.11266	CL.11266.1	109	m6A WATER
CL.11266	CL.11266.1	36	m6A WATER
CL.11266	CL.11266.1	36	m6A WATER
CL.11266	CL.11266.1	71	m6A WATER
CL.11266	CL.11266.1	46	m6A WATER
CL.11266	CL.11266.1	24	m6A WATER
CL.11266	CL.11266.1	76	m6A WATER
CL.11266	CL.11266.1	85	m6A WATER
CL.11266	CL.11266.1	16	m6A WATER
CL.11266	CL.11266.1	47	m6A WATER
CL.11266	CL.11266.1	60	m6A WATER
CL.11266	CL.11266.1	28	m6A WATER
CL.11266	CL.11266.1	42	m6A WATER
CL.11266	CL.11266.1	34	m6A WATER
CL.11266	CL.11266.1	54	m6A WATER
CL.11266	CL.11266.1	57	m6A WATER
CL.11266	CL.11266.1	18	m6A WATER
CL.11266	CL.11266.1	52	m6A WATER
CL.11266	CL.11266.1	63	m6A WATER
CL.11266	CL.11266.1	84	m6A WATER
CL.11266	CL.11266.1	94	m6A WATER
CL.11266	CL.11266.1	25	m6A WATER
CL.11266	CL.11266.1	14	m6A WATER
CL.11266	CL.11266.1	50	m6A WATER
CL.11266	CL.11266.1	12	m6A WATER
CL.11266	CL.11266.1	60	m6A WATER
CL.11266	CL.11266.1	29	m6A WATER
CL.11266	CL.11266.1	65	m6A WATER
CL.11266	CL.11266.1	66	m6A WATER
CL.11266	CL.11266.1	19	m6A WATER
CL.11266	CL.11266.1	32	m6A WATER
CL.11266	CL.11266.1	47	m6A WATER
CL.11266	CL.11266.1	26	m6A WATER
CL.11266	CL.11266.1	58	m6A WATER
CL.11266	CL.11266.1	80	m6A WATER
CL.11266	CL.11266.1	77	m6A WATER
CL.11266	CL.11266.1	52	m6A WATER
CL.11266	CL.11266.1	31	m6A WATER
CL.11266	CL.11266.1	16	m6A WATER
CL.11266	CL.11266.1	55	m6A WATER
CL.11266	CL.11266.1	32	m6A WATER
CL.11266	CL.11266.1	74	m6A WATER
CL.11266	CL.11266.1	39	m6A WATER
CL.11266	CL.11266.1	23	m6A WATER
CL.11266	CL.11266.1	51	m6A WATER
CL.11266	CL.11266.1	64	m6A WATER
CL.11266	CL.11266.1	21	m6A WATER
CL.11266	CL.11266.1	23	m6A WATER
CL.11266	CL.11266.1	76	m6A WATER
CL.11266	CL.11266.1	30	m6A WATER
CL.11266	CL.11266.1	28	m6A WATER
CL.11266	CL.11266.1	35	m6A WATER
CL.11266	CL.11266.1	21	m6A WATER
CL.11266	CL.11266.1	44	m6A WATER
CL.11266	CL.11266.1	32	m6A WATER
CL.11266	CL.11266.1	34	m6A WATER
CL.11266	CL.11266.1	17	m6A WATER
CL.11266	CL.11266.1	67	m6A WATER
CL.11266	CL.11266.1	52	m6A WATER
CL.11266	CL.11266.1	48	m6A WATER
CL.11266	CL.11266.1	48	m6A WATER
CL.11266	CL.11266.1	84	m6A WATER
CL.11266	CL.11266.1	18	m6A WATER
CL.11266	CL.11266.1	53	m6A WATER
CL.11266	CL.11266.1	89	m6A WATER
CL.11266	CL.11266.1	71	m6A WATER
CL.11266	CL.11266.1	26	m6A WATER
CL.11266	CL.11266.1	46	m6A WATER
CL.11266	CL.11266.1	13	m6A WATER
CL.11266	CL.11266.1	52	m6A WATER
CL.11266	CL.11266.1	45	m6A WATER
CL.11266	CL.11266.1	33	m6A WATER
CL.11266	CL.11266.1	33	m6A WATER
CL.11266	CL.11266.1	79	m6A WATER
CL.11266	CL.11266.1	12	m6A WATER
CL.11266	CL.11266.1	37	m6A WATER
CL.11266	CL.11266.1	24	m6A WATER
CL.11266	CL.11266.1	26	m6A WATER
CL.11266	CL.11266.1	35	m6A WATER
CL.11266	CL.11266.1	53	m6A WATER
CL.11266	CL.11266.1	57	m6A WATER
CL.11266	CL.11266.1	73	m6A WATER
CL.11266	CL.11266.1	40	m6A WATER
CL.11266	CL.11266.1	62	m6A WATER
CL.11266	CL.11266.1	62	m6A WATER
CL.11266	CL.11266.1	52	m6A WATER
CL.11266	CL.11266.1	61	m6A WATER
CL.11266	CL.11266.1	36	m6A WATER
CL.11266	CL.11266.1	12	m6A WATER
CL.11266	CL.11266.1	39	m6A WATER
CL.11266	CL.11266.1	10	m6A WATER
CL.11266	CL.11266.1	39	m6A WATER
CL.11266	CL.11266.1	33	m6A WATER
CL.11266	CL.11266.1	76	m6A WATER
CL.11266	CL.11266.1	44	m6A WATER
CL.11266	CL.11266.1	43	m6A WATER
CL.11266	CL.11266.1	128	m6A WATER
CL.11266	CL.11266.1	70	m6A WATER
CL.11266	CL.11266.1	45	m6A WATER
CL.11266	CL.11266.1	29	m6A WATER
CL.11266	CL.11266.1	80	m6A WATER
CL.11266	CL.11266.1	26	m6A WATER
CL.11266	CL.11266.1	53	m6A WATER
CL.11266	CL.11266.1	21	m6A WATER
CL.11266	CL.11266.1	157	m6A WATER
CL.11266	CL.11266.1	43	m6A WATER
CL.11266	CL.11266.1	28	m6A WATER
CL.11266	CL.11266.1	55	m6A WATER
CL.11266	CL.11266.1	36	m6A WATER
CL.11266	CL.11266.1	43	m6A WATER
CL.11266	CL.11266.1	26	m6A WATER
CL.11266	CL.11266.1	53	m6A WATER
CL.11266	CL.11266.1	119	m6A WATER
CL.11266	CL.11266.1	67	m6A WATER
CL.11266	CL.11266.1	80	m6A WATER
CL.11266	CL.11266.1	60	m6A WATER
CL.11266	CL.11266.1	14	m6A WATER
CL.11266	CL.11266.1	84	m6A WATER
CL.11266	CL.11266.1	65	m6A WATER
CL.11266	CL.11266.1	93	m6A WATER
CL.11266	CL.11266.1	22	m6A WATER
CL.11266	CL.11266.1	94	m6A WATER
CL.11266	CL.11266.1	88	m6A WATER
CL.11266	CL.11266.1	103	m6A WATER
CL.11266	CL.11266.1	77	m6A WATER
CL.11266	CL.11266.1	46	m6A WATER
CL.11266	CL.11266.1	80	m6A WATER
CL.11266	CL.11266.1	143	m6A WATER
CL.11266	CL.11266.1	48	m6A WATER
CL.11266	CL.11266.1	49	m6A WATER
CL.11266	CL.11266.1	200	m6A WATER
CL.11266	CL.11266.1	62	m6A WATER
CL.11266	CL.11266.1	100	m6A WATER
CL.11266	CL.11266.1	27	m6A WATER
CL.11266	CL.11266.1	77	m6A WATER
CL.11266	CL.11266.1	59	m6A WATER
CL.11266	CL.11266.1	39	m6A WATER
CL.11266	CL.11266.1	38	m6A WATER
CL.11266	CL.11266.1	58	m6A WATER
CL.11266	CL.11266.1	29	m6A WATER
CL.11266	CL.11266.1	79	m6A WATER
CL.11266	CL.11266.1	23	m6A WATER
CL.11266	CL.11266.1	35	m6A WATER
CL.11266	CL.11266.1	64	m6A WATER
CL.11266	CL.11266.1	12	m6A WATER
CL.11266	CL.11266.1	93	m6A WATER
CL.11266	CL.11266.1	34	m6A WATER
CL.11266	CL.11266.1	16	m6A WATER
CL.11266	CL.11266.1	66	m6A WATER
CL.11266	CL.11266.1	35	m6A WATER
CL.11266	CL.11266.1	59	m6A WATER
CL.11266	CL.11266.1	47	m6A WATER
CL.11266	CL.11266.1	42	m6A WATER
CL.11266	CL.11266.1	47	m6A WATER
CL.11266	CL.11266.1	49	m6A WATER
CL.11266	CL.11266.1	40	m6A WATER
CL.11266	CL.11266.1	38	m6A WATER
CL.11266	CL.11266.1	103	m6A WATER
CL.11266	CL.11266.1	61	m6A WATER
CL.11266	CL.11266.1	21	m6A WATER
CL.11266	CL.11266.1	69	m6A WATER
CL.11266	CL.11266.1	55	m6A WATER
CL.11266	CL.11266.1	40	m6A WATER
CL.11266	CL.11266.1	84	m6A WATER
CL.11266	CL.11266.1	59	m6A WATER
CL.11266	CL.11266.1	32	m6A WATER
CL.11266	CL.11266.1	29	m6A WATER
CL.11266	CL.11266.1	137	m6A WATER
CL.11266	CL.11266.1	29	m6A WATER
CL.11266	CL.11266.1	53	m6A WATER
CL.11266	CL.11266.1	44	m6A WATER
CL.11266	CL.11266.1	98	m6A WATER
CL.11266	CL.11266.1	18	m6A WATER
CL.11266	CL.11266.1	54	m6A WATER
CL.11266	CL.11266.1	31	m6A WATER
CL.11266	CL.11266.1	26	m6A WATER
CL.11266	CL.11266.1	9	m6A WATER
CL.11266	CL.11266.1	44	m6A WATER
CL.11266	CL.11266.1	34	m6A WATER
CL.11266	CL.11266.1	71	m6A WATER
CL.11266	CL.11266.1	50	m6A WATER
CL.11266	CL.11266.1	68	m6A WATER
CL.11266	CL.11266.1	33	m6A WATER
CL.11266	CL.11266.1	22	m6A WATER
CL.11266	CL.11266.1	22	m6A WATER
CL.11266	CL.11266.1	22	m6A WATER
CL.11266	CL.11266.1	40	m6A WATER
CL.11266	CL.11266.1	50	m6A WATER
CL.11266	CL.11266.1	141	m6A WATER
CL.11266	CL.11266.1	28	m6A WATER
CL.11266	CL.11266.1	64	m6A WATER
CL.11266	CL.11266.1	65	m6A WATER
CL.11266	CL.11266.1	37	m6A WATER
CL.11266	CL.11266.1	17	m6A WATER
CL.11266	CL.11266.1	35	m6A WATER
CL.11266	CL.11266.1	55	m6A WATER
CL.11266	CL.11266.1	96	m6A WATER
CL.11266	CL.11266.1	47	m6A WATER
CL.11266	CL.11266.1	17	m6A WATER
CL.11266	CL.11266.1	25	m6A WATER
CL.11266	CL.11266.1	52	m6A WATER
CL.11266	CL.11266.1	49	m6A WATER
CL.11266	CL.11266.1	46	m6A WATER
CL.11266	CL.11266.1	53	m6A WATER
CL.11266	CL.11266.1	97	m6A WATER
CL.11266	CL.11266.1	64	m6A WATER
CL.11266	CL.11266.1	29	m6A WATER
CL.11266	CL.11266.1	24	m6A WATER
CL.11266	CL.11266.1	38	m6A WATER
CL.11266	CL.11266.1	160	m6A WATER
CL.11266	CL.11266.1	73	m6A WATER
CL.11266	CL.11266.1	33	m6A WATER
CL.11266	CL.11266.1	58	m6A WATER
CL.11266	CL.11266.1	69	m6A WATER
CL.11266	CL.11266.1	25	m6A WATER
CL.11266	CL.11266.1	82	m6A WATER
CL.11266	CL.11266.1	54	m6A WATER
CL.11266	CL.11266.1	75	m6A WATER
CL.11266	CL.11266.1	29	m6A WATER
CL.11266	CL.11266.1	63	m6A WATER
CL.11266	CL.11266.1	31	m6A WATER
CL.11266	CL.11266.1	30	m6A WATER
CL.11266	CL.11266.1	63	m6A WATER
CL.11266	CL.11266.1	40	m6A WATER
CL.11266	CL.11266.1	30	m6A WATER
CL.11266	CL.11266.1	62	m6A WATER
CL.11266	CL.11266.1	101	m6A WATER
CL.11266	CL.11266.1	112	m6A WATER
CL.11266	CL.11266.1	94	m6A WATER
CL.11266	CL.11266.1	95	m6A WATER
CL.11266	CL.11266.1	18	m6A WATER
CL.11266	CL.11266.1	20	m6A WATER
CL.11266	CL.11266.1	66	m6A WATER
CL.11266	CL.11266.1	35	m6A WATER
CL.11266	CL.11266.1	29	m6A WATER
CL.11266	CL.11266.1	76	m6A WATER
CL.11266	CL.11266.1	5	m6A WATER
CL.11266	CL.11266.1	58	m6A WATER
CL.11266	CL.11266.1	70	m6A WATER
CL.11266	CL.11266.1	77	m6A WATER
CL.11266	CL.11266.1	21	m6A WATER
CL.11266	CL.11266.1	40	m6A WATER
CL.11266	CL.11266.1	40	m6A WATER
CL.11266	CL.11266.1	46	m6A WATER
CL.11266	CL.11266.1	103	m6A WATER
CL.11266	CL.11266.1	35	m6A WATER
CL.11266	CL.11266.1	20	m6A WATER
CL.11266	CL.11266.1	50	m6A WATER
CL.11266	CL.11266.1	84	m6A WATER
CL.11266	CL.11266.1	73	m6A WATER
CL.11266	CL.11266.1	35	m6A WATER
CL.11266	CL.11266.1	27	m6A WATER
CL.11266	CL.11266.1	57	m6A WATER
CL.11266	CL.11266.1	38	m6A WATER
CL.11266	CL.11266.1	156	m6A WATER
CL.11266	CL.11266.1	65	m6A WATER
CL.11266	CL.11266.1	44	m6A WATER
CL.11266	CL.11266.1	25	m6A WATER
CL.11266	CL.11266.1	44	m6A WATER
CL.11266	CL.11266.1	39	m6A WATER
CL.11266	CL.11266.1	51	m6A WATER
CL.11266	CL.11266.1	58	m6A WATER
CL.11266	CL.11266.1	161	m6A WATER
CL.11266	CL.11266.1	25	m6A WATER
CL.11266	CL.11266.1	39	m6A WATER
CL.11266	CL.11266.1	68	m6A WATER
CL.11266	CL.11266.1	97	m6A WATER
CL.11266	CL.11266.1	63	m6A WATER
CL.11266	CL.11266.1	74	m6A WATER
CL.11266	CL.11266.1	25	m6A WATER
CL.11266	CL.11266.1	43	m6A WATER
CL.11266	CL.11266.1	49	m6A WATER
CL.11266	CL.11266.1	10	m6A WATER
CL.11266	CL.11266.1	37	m6A WATER
CL.11266	CL.11266.1	69	m6A WATER
CL.11266	CL.11266.1	26	m6A WATER
CL.11266	CL.11266.1	16	m6A WATER
CL.11266	CL.11266.1	81	m6A WATER
CL.11266	CL.11266.1	17	m6A WATER
CL.11266	CL.11266.1	26	m6A WATER
CL.11266	CL.11266.1	82	m6A WATER
CL.11266	CL.11266.1	60	m6A WATER
CL.11266	CL.11266.1	24	m6A WATER
CL.11266	CL.11266.1	45	m6A WATER
CL.11266	CL.11266.1	45	m6A WATER
CL.11266	CL.11266.1	16	m6A WATER
CL.11266	CL.11266.1	50	m6A WATER
CL.11266	CL.11266.1	26	m6A WATER
CL.11266	CL.11266.1	70	m6A WATER
CL.11266	CL.11266.1	43	m6A WATER
CL.11266	CL.11266.1	56	m6A WATER
CL.11266	CL.11266.1	19	m6A WATER
CL.11266	CL.11266.1	47	m6A WATER
CL.11266	CL.11266.1	41	m6A WATER
CL.11266	CL.11266.1	52	m6A WATER
CL.11266	CL.11266.1	41	m6A WATER
CL.11266	CL.11266.1	25	m6A WATER
CL.11266	CL.11266.1	19	m6A WATER
CL.11266	CL.11266.1	45	m6A WATER
CL.11266	CL.11266.1	57	m6A WATER
CL.11266	CL.11266.1	35	m6A WATER
CL.11266	CL.11266.1	47	m6A WATER
CL.11266	CL.11266.1	133	m6A WATER
CL.11266	CL.11266.1	60	m6A WATER
CL.11266	CL.11266.1	21	m6A WATER
CL.11266	CL.11266.1	49	m6A WATER
CL.11266	CL.11266.1	117	m6A WATER
CL.11266	CL.11266.1	79	m6A WATER
CL.11266	CL.11266.1	41	m6A WATER
CL.11266	CL.11266.1	56	m6A WATER
CL.11266	CL.11266.1	54	m6A WATER
CL.11266	CL.11266.1	202	m6A WATER
CL.11266	CL.11266.1	49	m6A WATER
CL.11266	CL.11266.1	63	m6A WATER
CL.11266	CL.11266.1	33	m6A WATER
CL.11266	CL.11266.1	53	m6A WATER
CL.11266	CL.11266.1	55	m6A WATER
CL.11266	CL.11266.1	42	m6A WATER
CL.11266	CL.11266.1	62	m6A WATER
CL.11266	CL.11266.1	65	m6A WATER
CL.11266	CL.11266.1	27	m6A WATER
CL.11266	CL.11266.1	43	m6A WATER
CL.11266	CL.11266.1	43	m6A WATER
CL.11266	CL.11266.1	100	m6A WATER
CL.11266	CL.11266.1	72	m6A WATER
CL.11266	CL.11266.1	30	m6A WATER
CL.11266	CL.11266.1	28	m6A WATER
CL.11266	CL.11266.1	47	m6A WATER
CL.11266	CL.11266.1	68	m6A WATER
CL.11266	CL.11266.1	26	m6A WATER
CL.11266	CL.11266.1	53	m6A WATER
CL.11266	CL.11266.1	53	m6A WATER
CL.11266	CL.11266.1	42	m6A WATER
CL.11266	CL.11266.1	16	m6A WATER
CL.11266	CL.11266.1	60	m6A WATER
CL.11266	CL.11266.1	72	m6A WATER
CL.11266	CL.11266.1	69	m6A WATER
CL.11266	CL.11266.1	117	m6A WATER
CL.11266	CL.11266.1	38	m6A WATER
CL.11266	CL.11266.1	71	m6A WATER
CL.11266	CL.11266.1	84	m6A WATER
CL.11266	CL.11266.1	19	m6A WATER
CL.11266	CL.11266.1	86	m6A WATER
CL.11266	CL.11266.1	37	m6A WATER
CL.11266	CL.11266.1	97	m6A WATER
CL.11266	CL.11266.1	47	m6A WATER
CL.11266	CL.11266.1	56	m6A WATER
CL.11266	CL.11266.1	69	m6A WATER
CL.11266	CL.11266.1	90	m6A WATER
CL.11266	CL.11266.1	119	m6A WATER
CL.11266	CL.11266.1	225	m6A WATER
CL.11266	CL.11266.1	162	m6A WATER
CL.11266	CL.11266.1	35	m6A WATER
CL.11266	CL.11266.1	64	m6A WATER
CL.11266	CL.11266.1	28	m6A WATER
CL.11266	CL.11266.1	83	m6A WATER
CL.11266	CL.11266.1	12	m6A WATER
CL.11266	CL.11266.1	27	m6A WATER
CL.11266	CL.11266.1	28	m6A WATER
CL.11266	CL.11266.1	39	m6A WATER
CL.11266	CL.11266.1	49	m6A WATER
CL.11266	CL.11266.1	31	m6A WATER
CL.11266	CL.11266.1	68	m6A WATER
CL.11266	CL.11266.1	21	m6A WATER
CL.11266	CL.11266.1	66	m6A WATER
CL.11266	CL.11266.1	64	m6A WATER
CL.11266	CL.11266.1	93	m6A WATER
CL.11266	CL.11266.1	50	m6A WATER
CL.11266	CL.11266.1	24	m6A WATER
CL.11266	CL.11266.1	57	m6A WATER
CL.11266	CL.11266.1	97	m6A WATER
CL.11266	CL.11266.1	33	m6A WATER
CL.11266	CL.11266.1	69	m6A WATER
CL.11266	CL.11266.1	82	m6A WATER
CL.11266	CL.11266.1	193	m6A WATER
CL.11266	CL.11266.1	34	m6A WATER
CL.11266	CL.11266.1	32	m6A WATER
CL.11266	CL.11266.1	33	m6A WATER
CL.11266	CL.11266.1	34	m6A WATER
CL.11266	CL.11266.1	69	m6A WATER
CL.11266	CL.11266.1	110	m6A WATER
CL.11266	CL.11266.1	30	m6A WATER
CL.11266	CL.11266.1	59	m6A WATER
CL.11266	CL.11266.1	24	m6A WATER
CL.11266	CL.11266.1	94	m6A WATER
CL.11266	CL.11266.1	32	m6A WATER
CL.11266	CL.11266.1	38	m6A WATER
CL.11266	CL.11266.1	74	m6A WATER
CL.11266	CL.11266.1	114	m6A WATER
CL.11266	CL.11266.1	55	m6A WATER
CL.11266	CL.11266.1	50	m6A WATER
CL.11266	CL.11266.1	60	m6A WATER
CL.11266	CL.11266.1	25	m6A WATER
CL.11266	CL.11266.1	62	m6A WATER
CL.11266	CL.11266.1	43	m6A WATER
CL.11266	CL.11266.1	68	m6A WATER
CL.11266	CL.11266.1	91	m6A WATER
CL.11266	CL.11266.1	70	m6A WATER
CL.11266	CL.11266.1	33	m6A WATER
CL.11266	CL.11266.1	42	m6A WATER
CL.11266	CL.11266.1	25	m6A WATER
CL.11266	CL.11266.1	42	m6A WATER
CL.11266	CL.11266.1	28	m6A WATER
CL.11266	CL.11266.1	62	m6A WATER
CL.11266	CL.11266.1	78	m6A WATER
CL.11266	CL.11266.1	45	m6A WATER
CL.11266	CL.11266.1	33	m6A WATER
CL.11266	CL.11266.1	19	m6A WATER
CL.11266	CL.11266.1	93	m6A WATER
CL.11266	CL.11266.1	21	m6A WATER
CL.11266	CL.11266.1	11	m6A WATER
CL.11266	CL.11266.1	29	m6A WATER
CL.11266	CL.11266.1	35	m6A WATER
CL.11266	CL.11266.1	80	m6A WATER
CL.11266	CL.11266.1	39	m6A WATER
CL.11266	CL.11266.1	50	m6A WATER
CL.11266	CL.11266.1	16	m6A WATER
CL.11266	CL.11266.1	64	m6A WATER
CL.11266	CL.11266.1	65	m6A WATER
CL.11266	CL.11266.1	35	m6A WATER
CL.11266	CL.11266.1	23	m6A WATER
CL.11266	CL.11266.1	57	m6A WATER
CL.11266	CL.11266.1	22	m6A WATER
CL.11266	CL.11266.1	33	m6A WATER
CL.11266	CL.11266.1	28	m6A WATER
CL.11266	CL.11266.1	18	m6A WATER
CL.11266	CL.11266.1	52	m6A WATER
CL.11266	CL.11266.1	24	m6A WATER
CL.11266	CL.11266.1	94	m6A WATER
CL.11266	CL.11266.1	33	m6A WATER
CL.11266	CL.11266.1	26	m6A WATER
CL.11266	CL.11266.1	59	m6A WATER
CL.11266	CL.11266.1	59	m6A WATER
CL.11266	CL.11266.1	26	m6A WATER
CL.11266	CL.11266.1	14	m6A WATER
CL.11266	CL.11266.1	44	m6A WATER
CL.11266	CL.11266.1	21	m6A WATER
CL.11266	CL.11266.1	39	m6A WATER
CL.11266	CL.11266.1	60	m6A WATER
CL.11266	CL.11266.1	36	m6A WATER
CL.11266	CL.11266.1	30	m6A WATER
CL.11266	CL.11266.1	92	m6A WATER
CL.11266	CL.11266.1	27	m6A WATER
CL.11266	CL.11266.1	57	m6A WATER
CL.11266	CL.11266.1	80	m6A WATER
CL.11266	CL.11266.1	20	m6A WATER
CL.11266	CL.11266.1	117	m6A WATER
CL.11266	CL.11266.1	70	m6A WATER
CL.11266	CL.11266.1	35	m6A WATER
CL.11266	CL.11266.1	73	m6A WATER
CL.11266	CL.11266.1	35	m6A WATER
CL.11266	CL.11266.1	72	m6A WATER
CL.11266	CL.11266.1	36	m6A WATER
CL.11266	CL.11266.1	40	m6A WATER
CL.11266	CL.11266.1	97	m6A WATER
CL.11266	CL.11266.1	62	m6A WATER
CL.11266	CL.11266.1	42	m6A WATER
CL.11266	CL.11266.1	49	m6A WATER
CL.11266	CL.11266.1	33	m6A WATER
CL.11266	CL.11266.1	24	m6A WATER
CL.11266	CL.11266.1	35	m6A WATER
CL.11266	CL.11266.1	102	m6A WATER
CL.11266	CL.11266.1	32	m6A WATER
CL.11266	CL.11266.1	47	m6A WATER
CL.11266	CL.11266.1	37	m6A WATER
CL.11266	CL.11266.1	20	m6A WATER
CL.11266	CL.11266.1	83	m6A WATER
CL.11266	CL.11266.1	15	m6A WATER
CL.11266	CL.11266.1	95	m6A WATER
CL.11266	CL.11266.1	55	m6A WATER
CL.11266	CL.11266.1	23	m6A WATER
CL.11266	CL.11266.1	17	m6A WATER
CL.11266	CL.11266.1	69	m6A WATER
CL.11266	CL.11266.1	30	m6A WATER
CL.11266	CL.11266.1	38	m6A WATER
CL.11266	CL.11266.1	41	m6A WATER
CL.11266	CL.11266.1	55	m6A WATER
CL.11266	CL.11266.1	12	m6A WATER
CL.11266	CL.11266.1	26	m6A WATER
CL.11266	CL.11266.1	68	m6A WATER
CL.11266	CL.11266.1	17	m6A WATER
CL.11266	CL.11266.1	29	m6A WATER
CL.11266	CL.11266.1	50	m6A WATER
CL.11266	CL.11266.1	23	m6A WATER
CL.11266	CL.11266.1	21	m6A WATER
CL.11266	CL.11266.1	41	m6A WATER
CL.11266	CL.11266.1	19	m6A WATER
CL.11266	CL.11266.1	45	m6A WATER
CL.11266	CL.11266.1	81	m6A WATER
CL.11266	CL.11266.1	24	m6A WATER
CL.11266	CL.11266.1	37	m6A WATER
CL.11266	CL.11266.1	25	m6A WATER
CL.11266	CL.11266.1	33	m6A WATER
CL.11266	CL.11266.1	118	m6A WATER
CL.11266	CL.11266.1	47	m6A WATER
CL.11266	CL.11266.1	41	m6A WATER
CL.11266	CL.11266.1	96	m6A WATER
CL.11266	CL.11266.1	81	m6A WATER
CL.11266	CL.11266.1	26	m6A WATER
CL.11266	CL.11266.1	63	m6A WATER
CL.11266	CL.11266.1	71	m6A WATER
CL.11266	CL.11266.1	73	m6A WATER
CL.11266	CL.11266.1	14	m6A WATER
CL.11266	CL.11266.1	72	m6A WATER
CL.11266	CL.11266.1	48	m6A WATER
CL.11266	CL.11266.1	27	m6A WATER
CL.11266	CL.11266.1	23	m6A WATER
CL.11266	CL.11266.1	55	m6A WATER
CL.11266	CL.11266.1	24	m6A WATER
CL.11266	CL.11266.1	65	m6A WATER
CL.11266	CL.11266.1	32	m6A WATER
CL.11266	CL.11266.1	28	m6A WATER
CL.11266	CL.11266.1	114	m6A WATER
CL.11266	CL.11266.1	51	m6A WATER
CL.11266	CL.11266.1	59	m6A WATER
CL.11266	CL.11266.1	66	m6A WATER
CL.11266	CL.11266.1	48	m6A WATER
CL.11266	CL.11266.1	18	m6A WATER
CL.11266	CL.11266.1	55	m6A WATER
CL.11266	CL.11266.1	35	m6A WATER
CL.11266	CL.11266.1	59	m6A WATER
CL.11266	CL.11266.1	37	m6A WATER
CL.11266	CL.11266.1	53	m6A WATER
CL.11266	CL.11266.1	74	m6A WATER
CL.11266	CL.11266.1	78	m6A WATER
CL.11266	CL.11266.1	55	m6A WATER
CL.11266	CL.11266.1	61	m6A WATER
CL.11266	CL.11266.1	38	m6A WATER
CL.11266	CL.11266.1	82	m6A WATER
[truncated: 53,525 more rows]
