# Supplementary material for: Epitranscriptomic and expression profiling in Riccia fluitans across diverse environmental conditions
Source: Comput Struct Biotechnol J. 2025 Oct 2;27:4232–45. doi: 10.1016/j.csbj.2025.10.002 (PMC12513226; doi:10.1016/j.csbj.2025.10.002)
Supplement: Supplementary file 2 — Supplementary material [file mmc2.zip › Supplementary materials/Table S27.xlsx]

## Sheet: Land_ogony_m6A
Table S27. Polyadenylation analysis in land mRNA between transcripts with m5C and C
riccia_gene_id	riccia_transcript_id	polya_length	GROUP
CL.10551	CL.10551.4	29	A LAND
CL.10551	CL.10551.4	99	A LAND
CL.10551	CL.10551.4	137	A LAND
CL.10551	CL.10551.4	58	A LAND
CL.13939	CL.13939.2	109	A LAND
CL.16813	CL.16813.1	47	A LAND
CL.16813	CL.16813.1	13	A LAND
CL.16813	CL.16813.1	5	A LAND
CL.1828	CL.1828.1	20	A LAND
CL.1828	CL.1828.1	28	A LAND
CL.1828	CL.1828.1	70	A LAND
CL.1828	CL.1828.1	12	A LAND
CL.1828	CL.1828.1	27	A LAND
CL.1828	CL.1828.1	15	A LAND
CL.1828	CL.1828.1	99	A LAND
CL.1828	CL.1828.1	15	A LAND
CL.1828	CL.1828.1	89	A LAND
CL.1828	CL.1828.1	61	A LAND
CL.1856	CL.1856.1	91	A LAND
CL.1856	CL.1856.1	106	A LAND
CL.1856	CL.1856.1	132	A LAND
CL.1856	CL.1856.1	158	A LAND
CL.1856	CL.1856.1	22	A LAND
CL.1856	CL.1856.1	84	A LAND
CL.1856	CL.1856.2	49	A LAND
CL.1856	CL.1856.2	17	A LAND
CL.1856	CL.1856.2	98	A LAND
CL.1856	CL.1856.2	68	A LAND
CL.1856	CL.1856.2	47	A LAND
CL.1856	CL.1856.2	43	A LAND
CL.1856	CL.1856.2	32	A LAND
CL.1856	CL.1856.2	117	A LAND
CL.18822	CL.18822.2	27	A LAND
CL.18822	CL.18822.2	111	A LAND
CL.19529	CL.19529.1	15	A LAND
CL.19529	CL.19529.1	39	A LAND
CL.19529	CL.19529.1	16	A LAND
CL.23622	CL.23622.1	89	A LAND
CL.23622	CL.23622.1	97	A LAND
CL.23622	CL.23622.1	34	A LAND
CL.23622	CL.23622.1	82	A LAND
CL.23622	CL.23622.2	55	A LAND
CL.23622	CL.23622.2	85	A LAND
CL.23622	CL.23622.2	73	A LAND
CL.23805	CL.23805.2	63	A LAND
CL.23805	CL.23805.2	69	A LAND
CL.23805	CL.23805.2	75	A LAND
CL.23805	CL.23805.2	80	A LAND
CL.23805	CL.23805.2	37	A LAND
CL.23805	CL.23805.2	66	A LAND
CL.23805	CL.23805.2	17	A LAND
CL.23805	CL.23805.2	14	A LAND
CL.23805	CL.23805.2	15	A LAND
CL.23805	CL.23805.2	29	A LAND
CL.23805	CL.23805.2	25	A LAND
CL.23854	CL.23854.2	21	A LAND
CL.25296	CL.25296.2	115	A LAND
CL.25652	CL.25652.2	35	A LAND
CL.25652	CL.25652.2	39	A LAND
CL.25652	CL.25652.2	39	A LAND
CL.25652	CL.25652.2	32	A LAND
CL.25652	CL.25652.2	16	A LAND
CL.25652	CL.25652.2	66	A LAND
CL.27564	CL.27564.1	34	A LAND
CL.27564	CL.27564.1	28	A LAND
CL.27564	CL.27564.1	41	A LAND
CL.27564	CL.27564.2	40	A LAND
CL.27564	CL.27564.2	108	A LAND
CL.27564	CL.27564.2	31	A LAND
CL.27564	CL.27564.2	14	A LAND
CL.27564	CL.27564.2	20	A LAND
CL.27564	CL.27564.2	86	A LAND
CL.27564	CL.27564.3	17	A LAND
CL.27564	CL.27564.3	61	A LAND
CL.27564	CL.27564.3	28	A LAND
CL.27564	CL.27564.3	62	A LAND
CL.27564	CL.27564.3	84	A LAND
CL.27564	CL.27564.4	83	A LAND
CL.27564	CL.27564.4	50	A LAND
CL.27564	CL.27564.4	25	A LAND
CL.27564	CL.27564.4	44	A LAND
CL.27564	CL.27564.5	47	A LAND
CL.27564	CL.27564.5	25	A LAND
CL.28438	CL.28438.2	101	A LAND
CL.28629	CL.28629.2	22	A LAND
CL.28629	CL.28629.2	51	A LAND
CL.28629	CL.28629.2	24	A LAND
CL.28629	CL.28629.2	62	A LAND
CL.28629	CL.28629.2	31	A LAND
CL.28629	CL.28629.2	46	A LAND
CL.28629	CL.28629.2	28	A LAND
CL.28629	CL.28629.2	31	A LAND
CL.28629	CL.28629.2	59	A LAND
CL.28629	CL.28629.2	42	A LAND
CL.28629	CL.28629.2	49	A LAND
CL.28629	CL.28629.2	43	A LAND
CL.28629	CL.28629.3	18	A LAND
CL.28629	CL.28629.3	36	A LAND
CL.28629	CL.28629.3	66	A LAND
CL.28629	CL.28629.3	16	A LAND
CL.28629	CL.28629.3	50	A LAND
CL.28629	CL.28629.3	21	A LAND
CL.28629	CL.28629.3	29	A LAND
CL.28629	CL.28629.3	78	A LAND
CL.30696	CL.30696.1	30	A LAND
CL.30696	CL.30696.1	29	A LAND
CL.30696	CL.30696.1	20	A LAND
CL.30696	CL.30696.1	53	A LAND
CL.31002	CL.31002.2	16	A LAND
CL.31447	CL.31447.5	61	A LAND
CL.3690	CL.3690.10	62	A LAND
CL.3690	CL.3690.10	89	A LAND
CL.3690	CL.3690.11	61	A LAND
CL.3690	CL.3690.12	28	A LAND
CL.3690	CL.3690.12	80	A LAND
CL.3690	CL.3690.12	38	A LAND
CL.3690	CL.3690.15	32	A LAND
CL.3690	CL.3690.15	15	A LAND
CL.3690	CL.3690.16	121	A LAND
CL.3690	CL.3690.16	29	A LAND
CL.3690	CL.3690.3	73	A LAND
CL.3690	CL.3690.4	15	A LAND
CL.3690	CL.3690.4	15	A LAND
CL.3690	CL.3690.5	46	A LAND
CL.3690	CL.3690.5	15	A LAND
CL.3690	CL.3690.5	57	A LAND
CL.3690	CL.3690.6	11	A LAND
CL.3690	CL.3690.7	76	A LAND
CL.3690	CL.3690.7	29	A LAND
CL.3690	CL.3690.7	41	A LAND
CL.3690	CL.3690.7	58	A LAND
CL.3690	CL.3690.7	17	A LAND
CL.3690	CL.3690.7	27	A LAND
CL.3690	CL.3690.7	22	A LAND
CL.3690	CL.3690.7	35	A LAND
CL.3690	CL.3690.7	30	A LAND
CL.3690	CL.3690.7	34	A LAND
CL.3690	CL.3690.9	83	A LAND
CL.4268	CL.4268.1	135	A LAND
CL.4268	CL.4268.1	53	A LAND
CL.4268	CL.4268.1	21	A LAND
CL.4268	CL.4268.1	70	A LAND
CL.4268	CL.4268.1	57	A LAND
CL.4268	CL.4268.1	23	A LAND
CL.4268	CL.4268.1	54	A LAND
CL.4268	CL.4268.1	14	A LAND
CL.4268	CL.4268.1	30	A LAND
CL.4268	CL.4268.1	29	A LAND
CL.4268	CL.4268.1	29	A LAND
CL.4268	CL.4268.1	38	A LAND
CL.4268	CL.4268.1	91	A LAND
CL.4268	CL.4268.1	30	A LAND
CL.4268	CL.4268.1	125	A LAND
CL.4268	CL.4268.1	9	A LAND
CL.4268	CL.4268.1	58	A LAND
CL.4268	CL.4268.1	27	A LAND
CL.4268	CL.4268.1	21	A LAND
CL.4268	CL.4268.1	36	A LAND
CL.4268	CL.4268.1	5	A LAND
CL.4268	CL.4268.1	29	A LAND
CL.7123	CL.7123.3	115	A LAND
CL.7123	CL.7123.3	82	A LAND
CL.7123	CL.7123.3	37	A LAND
CL.7221	CL.7221.2	16	A LAND
CL.7221	CL.7221.3	12	A LAND
CL.7221	CL.7221.3	44	A LAND
CL.7221	CL.7221.3	34	A LAND
CL.7221	CL.7221.3	30	A LAND
CL.7221	CL.7221.4	48	A LAND
CL.7221	CL.7221.4	80	A LAND
CL.7221	CL.7221.5	130	A LAND
CL.7221	CL.7221.5	75	A LAND
CL.7221	CL.7221.5	18	A LAND
CL.7221	CL.7221.6	85	A LAND
CL.7221	CL.7221.6	56	A LAND
CL.7221	CL.7221.7	101	A LAND
CL.7221	CL.7221.7	64	A LAND
CL.7221	CL.7221.7	78	A LAND
CL.7221	CL.7221.7	38	A LAND
CL.2489	evm.model.group1.2089	83	A LAND
CL.4520	evm.model.group1.3418	75	A LAND
CL.4520	evm.model.group1.3418	16	A LAND
CL.4520	evm.model.group1.3418	17	A LAND
CL.6638	evm.model.group11.254	29	A LAND
CL.14123	evm.model.group2.2398	34	A LAND
CL.14123	evm.model.group2.2398	26	A LAND
CL.14123	evm.model.group2.2398	44	A LAND
CL.14123	evm.model.group2.2398	80	A LAND
CL.11683	evm.model.group2.643	27	A LAND
CL.19743	evm.model.group4.1346	10	A LAND
CL.19743	evm.model.group4.1346	54	A LAND
CL.18295	evm.model.group4.406	65	A LAND
CL.27847	evm.model.group7.1150	107	A LAND
CL.27847	evm.model.group7.1150	27	A LAND
CL.27847	evm.model.group7.1150	22	A LAND
CL.27847	evm.model.group7.1150	87	A LAND
CL.27847	evm.model.group7.1150	28	A LAND
CL.27847	evm.model.group7.1150	34	A LAND
CL.27847	evm.model.group7.1150	54	A LAND
CL.27847	evm.model.group7.1150	34	A LAND
CL.27847	evm.model.group7.1150	17	A LAND
CL.27013	evm.model.group7.678	54	A LAND
CL.31034	evm.model.group8.1476	28	A LAND
CL.31036	evm.model.group8.1477	20	A LAND
CL.29335	evm.model.group8.282	47	A LAND
CL.29335	evm.model.group8.282	30	A LAND
CL.29335	evm.model.group8.282	37	A LAND
CL.29934	evm.model.group8.680	17	A LAND
CL.10551	CL.10551.2	44	m6A LAND
CL.10551	CL.10551.2	90	m6A LAND
CL.10551	CL.10551.2	48	m6A LAND
CL.10551	CL.10551.2	107	m6A LAND
CL.10551	CL.10551.3	18	m6A LAND
CL.10551	CL.10551.3	69	m6A LAND
CL.10873	CL.10873.1	127	m6A LAND
CL.10873	CL.10873.1	45	m6A LAND
CL.10873	CL.10873.1	90	m6A LAND
CL.10873	CL.10873.1	110	m6A LAND
CL.10873	CL.10873.1	240	m6A LAND
CL.10873	CL.10873.1	116	m6A LAND
CL.10873	CL.10873.1	45	m6A LAND
CL.10873	CL.10873.1	60	m6A LAND
CL.10873	CL.10873.1	90	m6A LAND
CL.10873	CL.10873.1	183	m6A LAND
CL.10873	CL.10873.1	49	m6A LAND
CL.10873	CL.10873.10	45	m6A LAND
CL.10873	CL.10873.10	50	m6A LAND
CL.10873	CL.10873.10	75	m6A LAND
CL.10873	CL.10873.10	141	m6A LAND
CL.10873	CL.10873.10	37	m6A LAND
CL.10873	CL.10873.10	57	m6A LAND
CL.10873	CL.10873.10	163	m6A LAND
CL.10873	CL.10873.10	82	m6A LAND
CL.10873	CL.10873.2	164	m6A LAND
CL.10873	CL.10873.2	92	m6A LAND
CL.10873	CL.10873.2	65	m6A LAND
CL.10873	CL.10873.2	28	m6A LAND
CL.10873	CL.10873.2	34	m6A LAND
CL.10873	CL.10873.2	177	m6A LAND
CL.10873	CL.10873.3	117	m6A LAND
CL.10873	CL.10873.3	70	m6A LAND
CL.10873	CL.10873.3	26	m6A LAND
CL.10873	CL.10873.3	167	m6A LAND
CL.10873	CL.10873.3	144	m6A LAND
CL.10873	CL.10873.3	71	m6A LAND
CL.10873	CL.10873.4	213	m6A LAND
CL.10873	CL.10873.4	89	m6A LAND
CL.10873	CL.10873.4	120	m6A LAND
CL.10873	CL.10873.4	98	m6A LAND
CL.10873	CL.10873.4	107	m6A LAND
CL.10873	CL.10873.4	105	m6A LAND
CL.10873	CL.10873.4	150	m6A LAND
CL.10873	CL.10873.6	75	m6A LAND
CL.10873	CL.10873.6	139	m6A LAND
CL.10873	CL.10873.6	12	m6A LAND
CL.10873	CL.10873.6	60	m6A LAND
CL.10873	CL.10873.6	43	m6A LAND
CL.10873	CL.10873.6	38	m6A LAND
CL.10873	CL.10873.7	36	m6A LAND
CL.10873	CL.10873.7	160	m6A LAND
CL.10873	CL.10873.7	64	m6A LAND
CL.10873	CL.10873.7	114	m6A LAND
CL.10873	CL.10873.7	80	m6A LAND
CL.10873	CL.10873.7	237	m6A LAND
CL.10873	CL.10873.7	91	m6A LAND
CL.10873	CL.10873.8	23	m6A LAND
CL.10873	CL.10873.8	140	m6A LAND
CL.10873	CL.10873.8	27	m6A LAND
CL.10873	CL.10873.8	128	m6A LAND
CL.10873	CL.10873.8	42	m6A LAND
CL.10873	CL.10873.8	43	m6A LAND
CL.10873	CL.10873.8	120	m6A LAND
CL.10873	CL.10873.8	88	m6A LAND
CL.10873	CL.10873.9	173	m6A LAND
CL.10873	CL.10873.9	80	m6A LAND
CL.10873	CL.10873.9	78	m6A LAND
CL.10873	CL.10873.9	92	m6A LAND
CL.10873	CL.10873.9	96	m6A LAND
CL.10873	CL.10873.9	44	m6A LAND
CL.10873	CL.10873.9	159	m6A LAND
CL.11034	CL.11034.1	83	m6A LAND
CL.11034	CL.11034.1	36	m6A LAND
CL.11034	CL.11034.1	23	m6A LAND
CL.11034	CL.11034.1	40	m6A LAND
CL.11034	CL.11034.1	19	m6A LAND
CL.11034	CL.11034.1	30	m6A LAND
CL.11034	CL.11034.1	53	m6A LAND
CL.11034	CL.11034.1	25	m6A LAND
CL.11034	CL.11034.1	32	m6A LAND
CL.11034	CL.11034.1	53	m6A LAND
CL.11034	CL.11034.1	44	m6A LAND
CL.11034	CL.11034.1	181	m6A LAND
CL.11034	CL.11034.1	44	m6A LAND
CL.11034	CL.11034.1	69	m6A LAND
CL.11034	CL.11034.1	125	m6A LAND
CL.11034	CL.11034.1	41	m6A LAND
CL.11034	CL.11034.1	43	m6A LAND
CL.11034	CL.11034.1	17	m6A LAND
CL.11034	CL.11034.1	33	m6A LAND
CL.11034	CL.11034.1	37	m6A LAND
CL.11034	CL.11034.1	27	m6A LAND
CL.11034	CL.11034.1	39	m6A LAND
CL.11034	CL.11034.1	15	m6A LAND
CL.11034	CL.11034.1	99	m6A LAND
CL.11034	CL.11034.1	132	m6A LAND
CL.11034	CL.11034.1	21	m6A LAND
CL.11034	CL.11034.1	70	m6A LAND
CL.11034	CL.11034.1	53	m6A LAND
CL.11034	CL.11034.1	90	m6A LAND
CL.11034	CL.11034.1	27	m6A LAND
CL.11034	CL.11034.1	17	m6A LAND
CL.11034	CL.11034.1	67	m6A LAND
CL.11034	CL.11034.2	83	m6A LAND
CL.11034	CL.11034.2	84	m6A LAND
CL.11034	CL.11034.2	65	m6A LAND
CL.11034	CL.11034.2	8	m6A LAND
CL.11034	CL.11034.2	37	m6A LAND
CL.11034	CL.11034.2	14	m6A LAND
CL.11034	CL.11034.2	12	m6A LAND
CL.11034	CL.11034.4	27	m6A LAND
CL.11034	CL.11034.4	20	m6A LAND
CL.11034	CL.11034.4	90	m6A LAND
CL.11034	CL.11034.4	18	m6A LAND
CL.11034	CL.11034.4	16	m6A LAND
CL.11034	CL.11034.4	52	m6A LAND
CL.11034	CL.11034.4	18	m6A LAND
CL.11034	CL.11034.4	38	m6A LAND
CL.11034	CL.11034.4	31	m6A LAND
CL.11034	CL.11034.4	113	m6A LAND
CL.11034	CL.11034.4	51	m6A LAND
CL.11034	CL.11034.4	73	m6A LAND
CL.11034	CL.11034.4	15	m6A LAND
CL.11034	CL.11034.4	55	m6A LAND
CL.11034	CL.11034.4	12	m6A LAND
CL.11034	CL.11034.4	27	m6A LAND
CL.11034	CL.11034.4	20	m6A LAND
CL.11034	CL.11034.4	29	m6A LAND
CL.11034	CL.11034.4	40	m6A LAND
CL.11034	CL.11034.4	62	m6A LAND
CL.11034	CL.11034.4	51	m6A LAND
CL.11034	CL.11034.4	25	m6A LAND
CL.11034	CL.11034.4	19	m6A LAND
CL.11034	CL.11034.4	32	m6A LAND
CL.11034	CL.11034.4	58	m6A LAND
CL.11034	CL.11034.4	17	m6A LAND
CL.11034	CL.11034.4	37	m6A LAND
CL.11159	CL.11159.1	86	m6A LAND
CL.11159	CL.11159.1	99	m6A LAND
CL.11159	CL.11159.1	81	m6A LAND
CL.11159	CL.11159.1	20	m6A LAND
CL.11159	CL.11159.1	15	m6A LAND
CL.11159	CL.11159.1	169	m6A LAND
CL.11159	CL.11159.1	105	m6A LAND
CL.11159	CL.11159.1	72	m6A LAND
CL.11159	CL.11159.1	34	m6A LAND
CL.11159	CL.11159.1	74	m6A LAND
CL.11159	CL.11159.1	77	m6A LAND
CL.11159	CL.11159.1	123	m6A LAND
CL.11159	CL.11159.1	42	m6A LAND
CL.11159	CL.11159.1	96	m6A LAND
CL.11159	CL.11159.1	14	m6A LAND
CL.11159	CL.11159.1	40	m6A LAND
CL.11159	CL.11159.1	101	m6A LAND
CL.11159	CL.11159.1	66	m6A LAND
CL.11159	CL.11159.1	82	m6A LAND
CL.11159	CL.11159.1	22	m6A LAND
CL.11159	CL.11159.1	28	m6A LAND
CL.11159	CL.11159.1	68	m6A LAND
CL.11159	CL.11159.1	29	m6A LAND
CL.11159	CL.11159.1	25	m6A LAND
CL.11159	CL.11159.1	18	m6A LAND
CL.11159	CL.11159.1	85	m6A LAND
CL.11159	CL.11159.1	25	m6A LAND
CL.11159	CL.11159.1	26	m6A LAND
CL.11159	CL.11159.1	27	m6A LAND
CL.11159	CL.11159.1	51	m6A LAND
CL.11159	CL.11159.1	27	m6A LAND
CL.11159	CL.11159.1	53	m6A LAND
CL.11159	CL.11159.1	52	m6A LAND
CL.11159	CL.11159.1	90	m6A LAND
CL.11159	CL.11159.1	54	m6A LAND
CL.11266	CL.11266.1	114	m6A LAND
CL.11266	CL.11266.1	63	m6A LAND
CL.11266	CL.11266.1	30	m6A LAND
CL.11266	CL.11266.1	78	m6A LAND
CL.11266	CL.11266.1	35	m6A LAND
CL.11266	CL.11266.1	42	m6A LAND
CL.11266	CL.11266.1	36	m6A LAND
CL.11266	CL.11266.1	63	m6A LAND
CL.11266	CL.11266.1	80	m6A LAND
CL.11266	CL.11266.1	20	m6A LAND
CL.11266	CL.11266.1	20	m6A LAND
CL.11266	CL.11266.1	87	m6A LAND
CL.11266	CL.11266.1	76	m6A LAND
CL.11266	CL.11266.1	17	m6A LAND
CL.11266	CL.11266.1	51	m6A LAND
CL.11266	CL.11266.1	67	m6A LAND
CL.11266	CL.11266.1	39	m6A LAND
CL.11266	CL.11266.1	83	m6A LAND
CL.11266	CL.11266.1	50	m6A LAND
CL.11266	CL.11266.1	22	m6A LAND
CL.11266	CL.11266.1	125	m6A LAND
CL.11266	CL.11266.1	59	m6A LAND
CL.11266	CL.11266.1	74	m6A LAND
CL.11266	CL.11266.1	39	m6A LAND
CL.11266	CL.11266.1	63	m6A LAND
CL.11266	CL.11266.1	75	m6A LAND
CL.11266	CL.11266.1	41	m6A LAND
CL.11266	CL.11266.1	43	m6A LAND
CL.11266	CL.11266.1	19	m6A LAND
CL.11266	CL.11266.1	34	m6A LAND
CL.11266	CL.11266.1	42	m6A LAND
CL.11266	CL.11266.1	50	m6A LAND
CL.11266	CL.11266.1	30	m6A LAND
CL.11266	CL.11266.1	42	m6A LAND
CL.11266	CL.11266.1	25	m6A LAND
CL.11266	CL.11266.1	30	m6A LAND
CL.11266	CL.11266.1	46	m6A LAND
CL.11266	CL.11266.1	21	m6A LAND
CL.11266	CL.11266.1	58	m6A LAND
CL.11266	CL.11266.1	39	m6A LAND
CL.11266	CL.11266.1	64	m6A LAND
CL.11266	CL.11266.1	30	m6A LAND
CL.11266	CL.11266.1	92	m6A LAND
CL.11266	CL.11266.1	59	m6A LAND
CL.11266	CL.11266.1	41	m6A LAND
CL.11266	CL.11266.1	107	m6A LAND
CL.11266	CL.11266.1	19	m6A LAND
CL.11266	CL.11266.1	58	m6A LAND
CL.11266	CL.11266.1	44	m6A LAND
CL.11266	CL.11266.1	27	m6A LAND
CL.11266	CL.11266.1	98	m6A LAND
CL.11266	CL.11266.1	87	m6A LAND
CL.11266	CL.11266.1	99	m6A LAND
CL.11266	CL.11266.1	29	m6A LAND
CL.11266	CL.11266.1	24	m6A LAND
CL.11266	CL.11266.1	58	m6A LAND
CL.11266	CL.11266.1	66	m6A LAND
CL.11266	CL.11266.1	32	m6A LAND
CL.11266	CL.11266.1	45	m6A LAND
CL.11266	CL.11266.1	61	m6A LAND
CL.11266	CL.11266.1	34	m6A LAND
CL.11266	CL.11266.1	28	m6A LAND
CL.11266	CL.11266.1	12	m6A LAND
CL.11266	CL.11266.1	59	m6A LAND
CL.11266	CL.11266.1	83	m6A LAND
CL.11266	CL.11266.1	23	m6A LAND
CL.11266	CL.11266.1	28	m6A LAND
CL.11266	CL.11266.1	33	m6A LAND
CL.11266	CL.11266.1	39	m6A LAND
CL.11266	CL.11266.1	20	m6A LAND
CL.11266	CL.11266.1	37	m6A LAND
CL.11266	CL.11266.1	15	m6A LAND
CL.11266	CL.11266.1	198	m6A LAND
CL.11266	CL.11266.1	69	m6A LAND
CL.11266	CL.11266.1	23	m6A LAND
CL.11266	CL.11266.1	57	m6A LAND
CL.11266	CL.11266.1	18	m6A LAND
CL.11266	CL.11266.1	113	m6A LAND
CL.11266	CL.11266.1	33	m6A LAND
CL.11266	CL.11266.1	87	m6A LAND
CL.11266	CL.11266.1	78	m6A LAND
CL.11266	CL.11266.1	64	m6A LAND
CL.11266	CL.11266.1	17	m6A LAND
CL.11266	CL.11266.1	41	m6A LAND
CL.11266	CL.11266.1	56	m6A LAND
CL.11266	CL.11266.1	44	m6A LAND
CL.11266	CL.11266.1	32	m6A LAND
CL.11266	CL.11266.1	47	m6A LAND
CL.11266	CL.11266.1	46	m6A LAND
CL.11266	CL.11266.1	37	m6A LAND
CL.11266	CL.11266.1	27	m6A LAND
CL.11266	CL.11266.1	11	m6A LAND
CL.11266	CL.11266.1	66	m6A LAND
CL.11266	CL.11266.1	49	m6A LAND
CL.11266	CL.11266.1	15	m6A LAND
CL.11266	CL.11266.1	79	m6A LAND
CL.11266	CL.11266.1	71	m6A LAND
CL.11266	CL.11266.1	70	m6A LAND
CL.11266	CL.11266.1	43	m6A LAND
CL.11266	CL.11266.1	66	m6A LAND
CL.11266	CL.11266.1	74	m6A LAND
CL.11266	CL.11266.1	30	m6A LAND
CL.11266	CL.11266.1	39	m6A LAND
CL.11266	CL.11266.1	84	m6A LAND
CL.11266	CL.11266.1	20	m6A LAND
CL.11266	CL.11266.1	26	m6A LAND
CL.11266	CL.11266.1	51	m6A LAND
CL.11266	CL.11266.1	84	m6A LAND
CL.11266	CL.11266.1	29	m6A LAND
CL.11266	CL.11266.1	64	m6A LAND
CL.11266	CL.11266.1	17	m6A LAND
CL.11266	CL.11266.1	27	m6A LAND
CL.11266	CL.11266.1	25	m6A LAND
CL.11266	CL.11266.1	23	m6A LAND
CL.11266	CL.11266.1	27	m6A LAND
CL.11266	CL.11266.1	20	m6A LAND
CL.11266	CL.11266.1	50	m6A LAND
CL.11266	CL.11266.1	26	m6A LAND
CL.11266	CL.11266.1	97	m6A LAND
CL.11266	CL.11266.1	25	m6A LAND
CL.11266	CL.11266.1	65	m6A LAND
CL.11266	CL.11266.1	14	m6A LAND
CL.11266	CL.11266.1	22	m6A LAND
CL.11266	CL.11266.1	31	m6A LAND
CL.11266	CL.11266.1	92	m6A LAND
CL.11266	CL.11266.1	75	m6A LAND
CL.11266	CL.11266.1	93	m6A LAND
CL.11266	CL.11266.1	48	m6A LAND
CL.11266	CL.11266.1	50	m6A LAND
CL.11266	CL.11266.1	128	m6A LAND
CL.11266	CL.11266.1	55	m6A LAND
CL.11266	CL.11266.1	96	m6A LAND
CL.11266	CL.11266.1	125	m6A LAND
CL.11266	CL.11266.1	43	m6A LAND
CL.11266	CL.11266.1	30	m6A LAND
CL.11266	CL.11266.1	17	m6A LAND
CL.11266	CL.11266.1	29	m6A LAND
CL.11266	CL.11266.1	40	m6A LAND
CL.11266	CL.11266.1	46	m6A LAND
CL.11266	CL.11266.1	94	m6A LAND
CL.11266	CL.11266.1	21	m6A LAND
CL.11266	CL.11266.1	97	m6A LAND
CL.11266	CL.11266.1	46	m6A LAND
CL.11266	CL.11266.1	48	m6A LAND
CL.11266	CL.11266.1	25	m6A LAND
CL.11266	CL.11266.1	32	m6A LAND
CL.11266	CL.11266.1	61	m6A LAND
CL.11266	CL.11266.1	36	m6A LAND
CL.11266	CL.11266.1	45	m6A LAND
CL.11266	CL.11266.1	64	m6A LAND
CL.11266	CL.11266.1	71	m6A LAND
CL.11266	CL.11266.1	126	m6A LAND
CL.11266	CL.11266.1	9	m6A LAND
CL.11266	CL.11266.1	102	m6A LAND
CL.11266	CL.11266.1	37	m6A LAND
CL.11266	CL.11266.1	21	m6A LAND
CL.11266	CL.11266.1	88	m6A LAND
CL.11266	CL.11266.1	21	m6A LAND
CL.11266	CL.11266.1	31	m6A LAND
CL.11266	CL.11266.1	15	m6A LAND
CL.11266	CL.11266.1	76	m6A LAND
CL.11266	CL.11266.1	40	m6A LAND
CL.11266	CL.11266.1	33	m6A LAND
CL.11266	CL.11266.1	103	m6A LAND
CL.11266	CL.11266.1	75	m6A LAND
CL.11266	CL.11266.1	14	m6A LAND
CL.11266	CL.11266.1	21	m6A LAND
CL.11266	CL.11266.1	87	m6A LAND
CL.11266	CL.11266.1	90	m6A LAND
CL.11266	CL.11266.1	70	m6A LAND
CL.11266	CL.11266.1	54	m6A LAND
CL.11266	CL.11266.1	15	m6A LAND
CL.11266	CL.11266.1	60	m6A LAND
CL.11266	CL.11266.1	13	m6A LAND
CL.11266	CL.11266.1	56	m6A LAND
CL.11266	CL.11266.1	49	m6A LAND
CL.11266	CL.11266.1	69	m6A LAND
CL.11266	CL.11266.1	19	m6A LAND
CL.11266	CL.11266.1	31	m6A LAND
CL.11266	CL.11266.1	57	m6A LAND
CL.11266	CL.11266.1	17	m6A LAND
CL.11266	CL.11266.1	107	m6A LAND
CL.11266	CL.11266.1	8	m6A LAND
CL.11266	CL.11266.1	46	m6A LAND
CL.11266	CL.11266.1	50	m6A LAND
CL.11266	CL.11266.1	49	m6A LAND
CL.11266	CL.11266.1	19	m6A LAND
CL.11266	CL.11266.1	91	m6A LAND
CL.11266	CL.11266.1	34	m6A LAND
CL.11266	CL.11266.1	16	m6A LAND
CL.11266	CL.11266.1	6	m6A LAND
CL.11266	CL.11266.1	24	m6A LAND
CL.11266	CL.11266.1	64	m6A LAND
CL.11266	CL.11266.1	98	m6A LAND
CL.11266	CL.11266.1	13	m6A LAND
CL.11266	CL.11266.1	73	m6A LAND
CL.11266	CL.11266.1	47	m6A LAND
CL.11266	CL.11266.1	85	m6A LAND
CL.11266	CL.11266.1	54	m6A LAND
CL.11266	CL.11266.1	27	m6A LAND
CL.11266	CL.11266.1	96	m6A LAND
CL.11266	CL.11266.1	27	m6A LAND
CL.11266	CL.11266.1	60	m6A LAND
CL.11266	CL.11266.1	33	m6A LAND
CL.11266	CL.11266.1	26	m6A LAND
CL.11266	CL.11266.1	28	m6A LAND
CL.11266	CL.11266.1	41	m6A LAND
CL.11266	CL.11266.1	51	m6A LAND
CL.11266	CL.11266.1	29	m6A LAND
CL.11266	CL.11266.1	12	m6A LAND
CL.11266	CL.11266.1	55	m6A LAND
CL.11266	CL.11266.1	121	m6A LAND
CL.11266	CL.11266.1	34	m6A LAND
CL.11266	CL.11266.1	13	m6A LAND
CL.11266	CL.11266.1	43	m6A LAND
CL.11266	CL.11266.1	18	m6A LAND
CL.11266	CL.11266.1	22	m6A LAND
CL.11266	CL.11266.1	48	m6A LAND
CL.11266	CL.11266.1	46	m6A LAND
CL.11266	CL.11266.1	19	m6A LAND
CL.11266	CL.11266.1	120	m6A LAND
CL.11266	CL.11266.1	35	m6A LAND
CL.11266	CL.11266.1	19	m6A LAND
CL.11266	CL.11266.1	15	m6A LAND
CL.11266	CL.11266.1	18	m6A LAND
CL.11266	CL.11266.1	58	m6A LAND
CL.11266	CL.11266.1	61	m6A LAND
CL.11266	CL.11266.1	58	m6A LAND
CL.11266	CL.11266.1	68	m6A LAND
CL.11266	CL.11266.1	29	m6A LAND
CL.11266	CL.11266.1	26	m6A LAND
CL.11266	CL.11266.1	84	m6A LAND
CL.11266	CL.11266.1	26	m6A LAND
CL.11266	CL.11266.1	117	m6A LAND
CL.11266	CL.11266.1	42	m6A LAND
CL.11266	CL.11266.1	63	m6A LAND
CL.11266	CL.11266.1	17	m6A LAND
CL.11266	CL.11266.1	41	m6A LAND
CL.11266	CL.11266.1	45	m6A LAND
CL.11266	CL.11266.1	117	m6A LAND
CL.11266	CL.11266.1	14	m6A LAND
CL.11266	CL.11266.1	22	m6A LAND
CL.11266	CL.11266.1	47	m6A LAND
CL.11266	CL.11266.1	12	m6A LAND
CL.11266	CL.11266.1	121	m6A LAND
CL.11266	CL.11266.1	49	m6A LAND
CL.11266	CL.11266.1	115	m6A LAND
CL.11266	CL.11266.1	65	m6A LAND
CL.11266	CL.11266.1	40	m6A LAND
CL.11266	CL.11266.1	73	m6A LAND
CL.11266	CL.11266.1	27	m6A LAND
CL.11266	CL.11266.1	76	m6A LAND
CL.11266	CL.11266.1	39	m6A LAND
CL.11266	CL.11266.1	46	m6A LAND
CL.11266	CL.11266.1	9	m6A LAND
CL.11266	CL.11266.1	37	m6A LAND
CL.11266	CL.11266.1	40	m6A LAND
CL.11266	CL.11266.1	32	m6A LAND
CL.11266	CL.11266.1	47	m6A LAND
CL.11266	CL.11266.1	20	m6A LAND
CL.11266	CL.11266.1	39	m6A LAND
CL.11266	CL.11266.1	59	m6A LAND
CL.11266	CL.11266.1	64	m6A LAND
CL.11266	CL.11266.1	71	m6A LAND
CL.11266	CL.11266.1	61	m6A LAND
CL.11266	CL.11266.1	35	m6A LAND
CL.11266	CL.11266.1	98	m6A LAND
CL.11266	CL.11266.1	18	m6A LAND
CL.11266	CL.11266.1	21	m6A LAND
CL.11266	CL.11266.1	62	m6A LAND
CL.11266	CL.11266.1	15	m6A LAND
CL.11266	CL.11266.1	41	m6A LAND
CL.11266	CL.11266.1	27	m6A LAND
CL.11266	CL.11266.1	67	m6A LAND
CL.11266	CL.11266.1	17	m6A LAND
CL.11266	CL.11266.1	23	m6A LAND
CL.11266	CL.11266.1	64	m6A LAND
CL.11266	CL.11266.1	60	m6A LAND
CL.11266	CL.11266.1	25	m6A LAND
CL.11266	CL.11266.1	56	m6A LAND
CL.11266	CL.11266.1	78	m6A LAND
CL.11266	CL.11266.1	64	m6A LAND
CL.11266	CL.11266.1	79	m6A LAND
CL.11266	CL.11266.1	17	m6A LAND
CL.11266	CL.11266.1	102	m6A LAND
CL.11266	CL.11266.1	42	m6A LAND
CL.11266	CL.11266.1	10	m6A LAND
CL.11266	CL.11266.1	18	m6A LAND
CL.11266	CL.11266.1	47	m6A LAND
CL.11266	CL.11266.1	81	m6A LAND
CL.11266	CL.11266.1	116	m6A LAND
CL.11266	CL.11266.1	48	m6A LAND
CL.11266	CL.11266.1	37	m6A LAND
CL.11266	CL.11266.1	103	m6A LAND
CL.11266	CL.11266.1	37	m6A LAND
CL.11266	CL.11266.1	72	m6A LAND
CL.11266	CL.11266.1	47	m6A LAND
CL.11266	CL.11266.1	14	m6A LAND
CL.11266	CL.11266.1	20	m6A LAND
CL.11266	CL.11266.1	35	m6A LAND
CL.11266	CL.11266.1	48	m6A LAND
CL.11266	CL.11266.1	20	m6A LAND
CL.11266	CL.11266.1	58	m6A LAND
CL.11266	CL.11266.1	135	m6A LAND
CL.11266	CL.11266.1	44	m6A LAND
CL.11266	CL.11266.1	84	m6A LAND
CL.11266	CL.11266.1	79	m6A LAND
CL.11266	CL.11266.1	55	m6A LAND
CL.11266	CL.11266.1	25	m6A LAND
CL.11266	CL.11266.1	64	m6A LAND
CL.11387	CL.11387.1	16	m6A LAND
CL.11387	CL.11387.1	33	m6A LAND
CL.11387	CL.11387.1	30	m6A LAND
CL.11387	CL.11387.1	75	m6A LAND
CL.11387	CL.11387.1	17	m6A LAND
CL.11387	CL.11387.1	117	m6A LAND
CL.11387	CL.11387.1	62	m6A LAND
CL.11387	CL.11387.1	47	m6A LAND
CL.11387	CL.11387.1	13	m6A LAND
CL.11387	CL.11387.1	94	m6A LAND
CL.11387	CL.11387.1	71	m6A LAND
CL.11387	CL.11387.1	38	m6A LAND
CL.11387	CL.11387.1	8	m6A LAND
CL.11387	CL.11387.1	71	m6A LAND
CL.11387	CL.11387.2	37	m6A LAND
CL.11387	CL.11387.2	76	m6A LAND
CL.11387	CL.11387.2	28	m6A LAND
CL.11387	CL.11387.2	36	m6A LAND
CL.11387	CL.11387.2	62	m6A LAND
CL.11387	CL.11387.2	41	m6A LAND
CL.11387	CL.11387.2	96	m6A LAND
CL.11387	CL.11387.2	18	m6A LAND
CL.11387	CL.11387.2	30	m6A LAND
CL.11387	CL.11387.2	39	m6A LAND
CL.11387	CL.11387.2	42	m6A LAND
CL.11387	CL.11387.2	39	m6A LAND
CL.11387	CL.11387.2	36	m6A LAND
CL.11387	CL.11387.3	4	m6A LAND
CL.11435	CL.11435.2	60	m6A LAND
CL.11435	CL.11435.2	12	m6A LAND
CL.11435	CL.11435.3	48	m6A LAND
CL.11435	CL.11435.3	66	m6A LAND
CL.11435	CL.11435.3	24	m6A LAND
CL.11435	CL.11435.3	53	m6A LAND
CL.11435	CL.11435.3	16	m6A LAND
CL.11435	CL.11435.3	30	m6A LAND
CL.11435	CL.11435.3	18	m6A LAND
CL.11435	CL.11435.3	21	m6A LAND
CL.11435	CL.11435.3	13	m6A LAND
CL.11435	CL.11435.3	103	m6A LAND
CL.11435	CL.11435.4	20	m6A LAND
CL.11435	CL.11435.4	40	m6A LAND
CL.11435	CL.11435.4	19	m6A LAND
CL.11435	CL.11435.5	49	m6A LAND
CL.11435	CL.11435.5	19	m6A LAND
CL.11435	CL.11435.5	174	m6A LAND
CL.11435	CL.11435.6	38	m6A LAND
CL.11435	CL.11435.6	110	m6A LAND
CL.11435	CL.11435.6	24	m6A LAND
CL.11435	CL.11435.6	70	m6A LAND
CL.11435	CL.11435.6	23	m6A LAND
CL.11435	CL.11435.6	117	m6A LAND
CL.11525	CL.11525.2	95	m6A LAND
CL.11525	CL.11525.2	70	m6A LAND
CL.11525	CL.11525.2	31	m6A LAND
CL.11525	CL.11525.2	36	m6A LAND
CL.11525	CL.11525.2	63	m6A LAND
CL.11525	CL.11525.2	20	m6A LAND
CL.11525	CL.11525.2	51	m6A LAND
CL.11525	CL.11525.2	26	m6A LAND
CL.11525	CL.11525.2	108	m6A LAND
CL.11525	CL.11525.2	54	m6A LAND
CL.11525	CL.11525.2	61	m6A LAND
CL.11648	CL.11648.1	22	m6A LAND
CL.11648	CL.11648.1	12	m6A LAND
CL.11648	CL.11648.1	94	m6A LAND
CL.11648	CL.11648.1	44	m6A LAND
CL.11648	CL.11648.1	27	m6A LAND
CL.11648	CL.11648.1	103	m6A LAND
CL.11648	CL.11648.1	19	m6A LAND
CL.11648	CL.11648.1	66	m6A LAND
CL.11648	CL.11648.1	20	m6A LAND
CL.11648	CL.11648.1	68	m6A LAND
CL.11648	CL.11648.1	114	m6A LAND
CL.11648	CL.11648.1	33	m6A LAND
CL.11648	CL.11648.1	103	m6A LAND
CL.11648	CL.11648.1	135	m6A LAND
CL.11648	CL.11648.1	26	m6A LAND
CL.11667	CL.11667.1	137	m6A LAND
CL.11667	CL.11667.1	127	m6A LAND
CL.11667	CL.11667.1	37	m6A LAND
CL.11667	CL.11667.1	74	m6A LAND
CL.11667	CL.11667.1	32	m6A LAND
CL.11667	CL.11667.1	48	m6A LAND
CL.11667	CL.11667.1	56	m6A LAND
CL.11667	CL.11667.1	99	m6A LAND
CL.11667	CL.11667.1	42	m6A LAND
CL.11667	CL.11667.1	49	m6A LAND
CL.11667	CL.11667.1	63	m6A LAND
CL.11667	CL.11667.1	205	m6A LAND
CL.11667	CL.11667.1	99	m6A LAND
CL.11667	CL.11667.1	10	m6A LAND
CL.11667	CL.11667.1	23	m6A LAND
CL.11667	CL.11667.1	32	m6A LAND
CL.11667	CL.11667.1	157	m6A LAND
CL.11667	CL.11667.1	59	m6A LAND
CL.11667	CL.11667.1	79	m6A LAND
CL.11667	CL.11667.1	68	m6A LAND
CL.11667	CL.11667.1	28	m6A LAND
CL.11667	CL.11667.1	136	m6A LAND
CL.11667	CL.11667.1	9	m6A LAND
CL.11667	CL.11667.1	129	m6A LAND
CL.11667	CL.11667.1	24	m6A LAND
CL.11667	CL.11667.1	65	m6A LAND
CL.11667	CL.11667.1	7	m6A LAND
CL.11667	CL.11667.1	28	m6A LAND
CL.11667	CL.11667.1	119	m6A LAND
CL.11667	CL.11667.1	16	m6A LAND
CL.11667	CL.11667.1	38	m6A LAND
CL.11667	CL.11667.1	18	m6A LAND
CL.11667	CL.11667.1	51	m6A LAND
CL.11667	CL.11667.1	24	m6A LAND
CL.11667	CL.11667.1	24	m6A LAND
CL.11683	CL.11683.1	17	m6A LAND
CL.11683	CL.11683.1	54	m6A LAND
CL.11683	CL.11683.1	27	m6A LAND
CL.11683	CL.11683.1	141	m6A LAND
CL.11683	CL.11683.1	47	m6A LAND
CL.11683	CL.11683.1	22	m6A LAND
CL.11683	CL.11683.1	49	m6A LAND
CL.11683	CL.11683.1	149	m6A LAND
CL.11683	CL.11683.1	25	m6A LAND
CL.11683	CL.11683.1	34	m6A LAND
CL.11683	CL.11683.1	72	m6A LAND
CL.11683	CL.11683.1	42	m6A LAND
CL.11683	CL.11683.1	61	m6A LAND
CL.11683	CL.11683.1	35	m6A LAND
CL.11683	CL.11683.1	51	m6A LAND
CL.11683	CL.11683.2	54	m6A LAND
CL.11683	CL.11683.2	46	m6A LAND
CL.11683	CL.11683.2	65	m6A LAND
CL.11683	CL.11683.2	66	m6A LAND
CL.11683	CL.11683.2	38	m6A LAND
CL.11683	CL.11683.2	12	m6A LAND
CL.11683	CL.11683.2	31	m6A LAND
CL.11683	CL.11683.2	37	m6A LAND
CL.11683	CL.11683.2	244	m6A LAND
CL.11683	CL.11683.2	85	m6A LAND
CL.11683	CL.11683.2	59	m6A LAND
CL.11766	CL.11766.1	21	m6A LAND
CL.11766	CL.11766.1	20	m6A LAND
CL.11766	CL.11766.1	32	m6A LAND
CL.11766	CL.11766.1	49	m6A LAND
CL.11766	CL.11766.1	79	m6A LAND
CL.11766	CL.11766.1	39	m6A LAND
CL.11766	CL.11766.1	79	m6A LAND
CL.11766	CL.11766.1	19	m6A LAND
CL.11766	CL.11766.1	34	m6A LAND
CL.11766	CL.11766.1	87	m6A LAND
CL.11766	CL.11766.1	15	m6A LAND
CL.11766	CL.11766.1	17	m6A LAND
CL.11766	CL.11766.1	66	m6A LAND
CL.11766	CL.11766.1	87	m6A LAND
CL.11766	CL.11766.1	21	m6A LAND
CL.11766	CL.11766.1	54	m6A LAND
CL.11766	CL.11766.1	43	m6A LAND
CL.11766	CL.11766.1	28	m6A LAND
CL.11766	CL.11766.1	16	m6A LAND
CL.11766	CL.11766.1	73	m6A LAND
CL.11766	CL.11766.1	12	m6A LAND
CL.11766	CL.11766.1	46	m6A LAND
CL.11766	CL.11766.1	43	m6A LAND
CL.11766	CL.11766.1	59	m6A LAND
CL.11766	CL.11766.1	25	m6A LAND
CL.11766	CL.11766.1	56	m6A LAND
CL.11766	CL.11766.1	16	m6A LAND
CL.11766	CL.11766.1	39	m6A LAND
CL.11766	CL.11766.1	62	m6A LAND
CL.11766	CL.11766.1	50	m6A LAND
CL.11766	CL.11766.1	50	m6A LAND
CL.11766	CL.11766.1	16	m6A LAND
CL.11766	CL.11766.1	43	m6A LAND
CL.11766	CL.11766.1	46	m6A LAND
CL.11766	CL.11766.1	17	m6A LAND
CL.11766	CL.11766.1	46	m6A LAND
CL.11766	CL.11766.1	38	m6A LAND
CL.11766	CL.11766.1	102	m6A LAND
CL.11766	CL.11766.1	33	m6A LAND
CL.11766	CL.11766.1	85	m6A LAND
CL.11766	CL.11766.1	125	m6A LAND
CL.11766	CL.11766.1	36	m6A LAND
CL.11766	CL.11766.1	23	m6A LAND
CL.11766	CL.11766.1	84	m6A LAND
CL.11766	CL.11766.1	83	m6A LAND
CL.11766	CL.11766.1	36	m6A LAND
CL.11766	CL.11766.1	29	m6A LAND
CL.11766	CL.11766.1	84	m6A LAND
CL.11766	CL.11766.1	17	m6A LAND
CL.11766	CL.11766.1	62	m6A LAND
CL.11766	CL.11766.1	71	m6A LAND
CL.11766	CL.11766.1	28	m6A LAND
CL.11766	CL.11766.1	49	m6A LAND
CL.11766	CL.11766.1	40	m6A LAND
CL.11766	CL.11766.1	87	m6A LAND
CL.11766	CL.11766.1	12	m6A LAND
CL.11766	CL.11766.1	69	m6A LAND
CL.11766	CL.11766.1	38	m6A LAND
CL.11766	CL.11766.1	27	m6A LAND
CL.11766	CL.11766.1	36	m6A LAND
CL.11766	CL.11766.1	26	m6A LAND
CL.11766	CL.11766.1	63	m6A LAND
CL.11766	CL.11766.1	20	m6A LAND
CL.11766	CL.11766.1	57	m6A LAND
CL.11766	CL.11766.1	62	m6A LAND
CL.11766	CL.11766.1	54	m6A LAND
CL.11766	CL.11766.1	32	m6A LAND
CL.11766	CL.11766.1	41	m6A LAND
CL.11766	CL.11766.1	92	m6A LAND
CL.11766	CL.11766.1	53	m6A LAND
CL.11766	CL.11766.1	21	m6A LAND
CL.11766	CL.11766.1	45	m6A LAND
CL.11766	CL.11766.1	71	m6A LAND
CL.11766	CL.11766.1	19	m6A LAND
CL.11766	CL.11766.1	48	m6A LAND
CL.11766	CL.11766.1	29	m6A LAND
CL.11766	CL.11766.1	16	m6A LAND
CL.11766	CL.11766.1	90	m6A LAND
CL.11766	CL.11766.1	23	m6A LAND
CL.11766	CL.11766.1	30	m6A LAND
CL.11766	CL.11766.1	21	m6A LAND
CL.11766	CL.11766.1	98	m6A LAND
CL.11766	CL.11766.1	18	m6A LAND
CL.11766	CL.11766.1	97	m6A LAND
CL.11766	CL.11766.1	56	m6A LAND
CL.11766	CL.11766.1	114	m6A LAND
CL.11766	CL.11766.1	70	m6A LAND
CL.11766	CL.11766.1	45	m6A LAND
CL.11766	CL.11766.1	37	m6A LAND
CL.11766	CL.11766.1	61	m6A LAND
CL.11766	CL.11766.1	211	m6A LAND
CL.11766	CL.11766.1	11	m6A LAND
CL.11766	CL.11766.1	92	m6A LAND
CL.11766	CL.11766.1	15	m6A LAND
CL.11766	CL.11766.1	53	m6A LAND
CL.11766	CL.11766.1	98	m6A LAND
CL.11766	CL.11766.1	16	m6A LAND
CL.11766	CL.11766.1	75	m6A LAND
CL.11766	CL.11766.1	67	m6A LAND
CL.11766	CL.11766.1	17	m6A LAND
CL.11766	CL.11766.1	91	m6A LAND
CL.11766	CL.11766.1	105	m6A LAND
CL.11906	CL.11906.1	48	m6A LAND
CL.11906	CL.11906.1	63	m6A LAND
CL.11906	CL.11906.1	13	m6A LAND
CL.11906	CL.11906.1	28	m6A LAND
CL.11906	CL.11906.1	15	m6A LAND
CL.11906	CL.11906.1	15	m6A LAND
CL.11906	CL.11906.1	62	m6A LAND
CL.11906	CL.11906.1	40	m6A LAND
CL.11906	CL.11906.1	46	m6A LAND
CL.11906	CL.11906.1	20	m6A LAND
CL.11906	CL.11906.1	87	m6A LAND
CL.11906	CL.11906.1	35	m6A LAND
CL.11906	CL.11906.1	106	m6A LAND
CL.11906	CL.11906.1	48	m6A LAND
CL.11906	CL.11906.1	36	m6A LAND
CL.11906	CL.11906.1	89	m6A LAND
CL.11906	CL.11906.1	17	m6A LAND
CL.11906	CL.11906.1	34	m6A LAND
CL.11906	CL.11906.1	13	m6A LAND
CL.11906	CL.11906.1	36	m6A LAND
CL.11906	CL.11906.1	16	m6A LAND
CL.11906	CL.11906.1	24	m6A LAND
CL.11906	CL.11906.1	60	m6A LAND
CL.11906	CL.11906.1	54	m6A LAND
CL.11906	CL.11906.1	31	m6A LAND
CL.11906	CL.11906.1	17	m6A LAND
CL.11906	CL.11906.1	16	m6A LAND
CL.11906	CL.11906.1	12	m6A LAND
CL.11906	CL.11906.1	73	m6A LAND
CL.11906	CL.11906.1	22	m6A LAND
CL.11906	CL.11906.1	38	m6A LAND
CL.12002	CL.12002.1	59	m6A LAND
CL.12002	CL.12002.1	51	m6A LAND
CL.12002	CL.12002.1	68	m6A LAND
CL.12002	CL.12002.1	23	m6A LAND
CL.12002	CL.12002.1	21	m6A LAND
CL.12002	CL.12002.1	33	m6A LAND
CL.12002	CL.12002.1	107	m6A LAND
CL.12002	CL.12002.1	32	m6A LAND
CL.12002	CL.12002.1	51	m6A LAND
CL.12002	CL.12002.1	80	m6A LAND
CL.12002	CL.12002.1	9	m6A LAND
CL.12002	CL.12002.1	20	m6A LAND
CL.12002	CL.12002.1	41	m6A LAND
CL.12002	CL.12002.1	15	m6A LAND
CL.12002	CL.12002.1	12	m6A LAND
CL.12002	CL.12002.1	24	m6A LAND
CL.12002	CL.12002.1	17	m6A LAND
CL.12002	CL.12002.1	52	m6A LAND
CL.12002	CL.12002.1	74	m6A LAND
CL.12002	CL.12002.1	35	m6A LAND
CL.12002	CL.12002.1	34	m6A LAND
CL.12002	CL.12002.1	124	m6A LAND
CL.12002	CL.12002.1	34	m6A LAND
CL.12039	CL.12039.1	79	m6A LAND
CL.12039	CL.12039.1	10	m6A LAND
CL.12039	CL.12039.1	30	m6A LAND
CL.12039	CL.12039.1	12	m6A LAND
CL.12039	CL.12039.1	33	m6A LAND
CL.12039	CL.12039.1	25	m6A LAND
CL.12039	CL.12039.1	26	m6A LAND
CL.12039	CL.12039.1	28	m6A LAND
CL.12039	CL.12039.1	41	m6A LAND
CL.12039	CL.12039.1	33	m6A LAND
CL.12039	CL.12039.1	123	m6A LAND
CL.12039	CL.12039.1	143	m6A LAND
CL.12039	CL.12039.1	118	m6A LAND
CL.12039	CL.12039.1	12	m6A LAND
CL.12039	CL.12039.1	14	m6A LAND
CL.12039	CL.12039.1	14	m6A LAND
CL.12039	CL.12039.1	55	m6A LAND
CL.12039	CL.12039.1	88	m6A LAND
CL.12039	CL.12039.1	22	m6A LAND
CL.12039	CL.12039.1	72	m6A LAND
CL.12057	CL.12057.1	116	m6A LAND
CL.12057	CL.12057.1	11	m6A LAND
CL.12057	CL.12057.1	35	m6A LAND
CL.12057	CL.12057.1	52	m6A LAND
CL.12057	CL.12057.1	10	m6A LAND
CL.12057	CL.12057.1	20	m6A LAND
CL.12057	CL.12057.1	65	m6A LAND
CL.12057	CL.12057.1	32	m6A LAND
CL.12057	CL.12057.1	36	m6A LAND
CL.12057	CL.12057.1	18	m6A LAND
CL.12057	CL.12057.1	16	m6A LAND
CL.12057	CL.12057.1	21	m6A LAND
CL.12057	CL.12057.1	30	m6A LAND
CL.12057	CL.12057.1	19	m6A LAND
CL.12057	CL.12057.1	67	m6A LAND
CL.12057	CL.12057.1	16	m6A LAND
CL.12057	CL.12057.1	38	m6A LAND
CL.12057	CL.12057.1	23	m6A LAND
CL.12057	CL.12057.1	18	m6A LAND
CL.12057	CL.12057.1	6	m6A LAND
CL.12057	CL.12057.1	64	m6A LAND
CL.12057	CL.12057.1	38	m6A LAND
CL.12057	CL.12057.1	21	m6A LAND
CL.12057	CL.12057.1	37	m6A LAND
CL.12057	CL.12057.1	54	m6A LAND
CL.12057	CL.12057.1	13	m6A LAND
CL.12057	CL.12057.1	22	m6A LAND
CL.12057	CL.12057.1	17	m6A LAND
CL.12057	CL.12057.1	85	m6A LAND
CL.12057	CL.12057.1	74	m6A LAND
CL.12057	CL.12057.1	55	m6A LAND
CL.12057	CL.12057.1	44	m6A LAND
CL.12057	CL.12057.1	14	m6A LAND
CL.12057	CL.12057.1	126	m6A LAND
CL.12057	CL.12057.1	137	m6A LAND
CL.12057	CL.12057.1	38	m6A LAND
CL.12057	CL.12057.1	17	m6A LAND
CL.12057	CL.12057.1	9	m6A LAND
CL.12057	CL.12057.1	39	m6A LAND
CL.12057	CL.12057.1	19	m6A LAND
CL.12057	CL.12057.1	28	m6A LAND
CL.12057	CL.12057.1	22	m6A LAND
CL.12057	CL.12057.1	19	m6A LAND
CL.12057	CL.12057.1	23	m6A LAND
CL.12057	CL.12057.1	31	m6A LAND
CL.12057	CL.12057.1	23	m6A LAND
CL.12057	CL.12057.1	30	m6A LAND
CL.12057	CL.12057.1	109	m6A LAND
CL.12057	CL.12057.1	22	m6A LAND
CL.12057	CL.12057.1	73	m6A LAND
CL.12057	CL.12057.1	11	m6A LAND
CL.12057	CL.12057.1	11	m6A LAND
CL.12057	CL.12057.1	16	m6A LAND
CL.12057	CL.12057.1	13	m6A LAND
CL.12057	CL.12057.1	32	m6A LAND
CL.12057	CL.12057.1	44	m6A LAND
CL.12057	CL.12057.1	116	m6A LAND
CL.12057	CL.12057.1	72	m6A LAND
CL.12057	CL.12057.1	30	m6A LAND
CL.12057	CL.12057.1	15	m6A LAND
CL.12057	CL.12057.1	22	m6A LAND
CL.12057	CL.12057.1	73	m6A LAND
CL.12057	CL.12057.1	18	m6A LAND
CL.12057	CL.12057.1	11	m6A LAND
CL.12057	CL.12057.1	43	m6A LAND
CL.12057	CL.12057.1	49	m6A LAND
CL.12057	CL.12057.1	81	m6A LAND
CL.12057	CL.12057.1	41	m6A LAND
CL.12057	CL.12057.1	107	m6A LAND
CL.12057	CL.12057.1	25	m6A LAND
CL.12057	CL.12057.1	43	m6A LAND
CL.12057	CL.12057.1	27	m6A LAND
CL.12057	CL.12057.1	56	m6A LAND
CL.12057	CL.12057.1	32	m6A LAND
CL.12057	CL.12057.1	23	m6A LAND
CL.12057	CL.12057.1	37	m6A LAND
CL.12057	CL.12057.1	27	m6A LAND
CL.12057	CL.12057.1	12	m6A LAND
CL.12057	CL.12057.1	31	m6A LAND
CL.12057	CL.12057.1	14	m6A LAND
CL.12057	CL.12057.1	39	m6A LAND
CL.12057	CL.12057.1	43	m6A LAND
CL.12057	CL.12057.1	56	m6A LAND
CL.12057	CL.12057.1	25	m6A LAND
CL.12057	CL.12057.1	11	m6A LAND
CL.12057	CL.12057.1	28	m6A LAND
CL.12057	CL.12057.1	36	m6A LAND
CL.12057	CL.12057.1	12	m6A LAND
CL.12057	CL.12057.1	13	m6A LAND
CL.12057	CL.12057.1	21	m6A LAND
CL.12057	CL.12057.1	16	m6A LAND
CL.12057	CL.12057.1	56	m6A LAND
CL.12057	CL.12057.1	75	m6A LAND
CL.12057	CL.12057.1	10	m6A LAND
CL.12057	CL.12057.1	34	m6A LAND
CL.12057	CL.12057.1	65	m6A LAND
CL.12057	CL.12057.1	47	m6A LAND
CL.12057	CL.12057.1	62	m6A LAND
CL.12057	CL.12057.1	26	m6A LAND
CL.12057	CL.12057.1	63	m6A LAND
CL.12057	CL.12057.1	98	m6A LAND
CL.12057	CL.12057.1	46	m6A LAND
CL.12057	CL.12057.1	120	m6A LAND
CL.12057	CL.12057.1	37	m6A LAND
CL.12057	CL.12057.1	33	m6A LAND
CL.12057	CL.12057.1	12	m6A LAND
CL.12057	CL.12057.1	90	m6A LAND
CL.12057	CL.12057.1	39	m6A LAND
CL.12057	CL.12057.1	19	m6A LAND
CL.12057	CL.12057.1	46	m6A LAND
CL.12057	CL.12057.1	35	m6A LAND
CL.12057	CL.12057.1	40	m6A LAND
CL.12057	CL.12057.1	14	m6A LAND
CL.12057	CL.12057.1	104	m6A LAND
CL.12057	CL.12057.1	23	m6A LAND
CL.12057	CL.12057.1	10	m6A LAND
CL.12057	CL.12057.1	16	m6A LAND
CL.12057	CL.12057.1	6	m6A LAND
CL.12057	CL.12057.1	22	m6A LAND
CL.12057	CL.12057.1	33	m6A LAND
CL.12057	CL.12057.1	33	m6A LAND
CL.12057	CL.12057.1	71	m6A LAND
CL.12057	CL.12057.1	14	m6A LAND
CL.12057	CL.12057.1	110	m6A LAND
CL.12057	CL.12057.1	28	m6A LAND
CL.12057	CL.12057.1	56	m6A LAND
CL.12057	CL.12057.1	42	m6A LAND
CL.12057	CL.12057.1	36	m6A LAND
CL.12057	CL.12057.1	25	m6A LAND
CL.12057	CL.12057.1	46	m6A LAND
CL.12057	CL.12057.1	10	m6A LAND
CL.12057	CL.12057.1	39	m6A LAND
CL.12057	CL.12057.1	67	m6A LAND
CL.12057	CL.12057.1	52	m6A LAND
CL.12057	CL.12057.1	38	m6A LAND
CL.12057	CL.12057.1	16	m6A LAND
CL.12057	CL.12057.1	95	m6A LAND
CL.12057	CL.12057.1	22	m6A LAND
CL.12057	CL.12057.1	14	m6A LAND
CL.12057	CL.12057.1	21	m6A LAND
CL.12057	CL.12057.1	50	m6A LAND
CL.12057	CL.12057.1	22	m6A LAND
CL.12057	CL.12057.1	58	m6A LAND
CL.12057	CL.12057.1	29	m6A LAND
CL.12057	CL.12057.1	29	m6A LAND
CL.12057	CL.12057.1	57	m6A LAND
CL.12057	CL.12057.1	13	m6A LAND
CL.12057	CL.12057.1	63	m6A LAND
CL.12057	CL.12057.1	28	m6A LAND
CL.12057	CL.12057.1	34	m6A LAND
CL.12057	CL.12057.1	19	m6A LAND
CL.12057	CL.12057.1	64	m6A LAND
CL.12057	CL.12057.1	45	m6A LAND
CL.12057	CL.12057.1	13	m6A LAND
CL.12057	CL.12057.1	16	m6A LAND
CL.12057	CL.12057.1	80	m6A LAND
CL.12057	CL.12057.1	66	m6A LAND
CL.12057	CL.12057.1	16	m6A LAND
CL.12057	CL.12057.1	24	m6A LAND
CL.12057	CL.12057.1	20	m6A LAND
CL.12057	CL.12057.1	55	m6A LAND
CL.12057	CL.12057.1	41	m6A LAND
CL.12057	CL.12057.1	49	m6A LAND
CL.12057	CL.12057.1	30	m6A LAND
CL.12057	CL.12057.1	22	m6A LAND
CL.12057	CL.12057.1	34	m6A LAND
CL.12057	CL.12057.1	24	m6A LAND
CL.12057	CL.12057.1	13	m6A LAND
CL.12057	CL.12057.1	128	m6A LAND
CL.12057	CL.12057.1	22	m6A LAND
CL.12057	CL.12057.1	104	m6A LAND
CL.12057	CL.12057.1	28	m6A LAND
CL.12057	CL.12057.1	73	m6A LAND
CL.12057	CL.12057.1	30	m6A LAND
CL.12057	CL.12057.1	76	m6A LAND
CL.12057	CL.12057.1	40	m6A LAND
CL.12057	CL.12057.1	65	m6A LAND
CL.12057	CL.12057.1	60	m6A LAND
CL.12057	CL.12057.1	38	m6A LAND
CL.12057	CL.12057.1	26	m6A LAND
CL.12057	CL.12057.1	79	m6A LAND
CL.12057	CL.12057.1	37	m6A LAND
CL.12057	CL.12057.1	14	m6A LAND
CL.12057	CL.12057.1	36	m6A LAND
CL.12057	CL.12057.1	37	m6A LAND
CL.12057	CL.12057.1	15	m6A LAND
CL.12057	CL.12057.1	35	m6A LAND
CL.12057	CL.12057.1	47	m6A LAND
CL.12057	CL.12057.1	30	m6A LAND
CL.12057	CL.12057.1	9	m6A LAND
CL.12057	CL.12057.1	23	m6A LAND
CL.12057	CL.12057.1	33	m6A LAND
CL.12057	CL.12057.1	15	m6A LAND
CL.12057	CL.12057.1	54	m6A LAND
CL.12057	CL.12057.1	16	m6A LAND
CL.12057	CL.12057.1	13	m6A LAND
CL.12057	CL.12057.1	38	m6A LAND
CL.12057	CL.12057.1	25	m6A LAND
CL.12057	CL.12057.1	84	m6A LAND
CL.12057	CL.12057.1	160	m6A LAND
CL.12057	CL.12057.1	18	m6A LAND
CL.12057	CL.12057.1	28	m6A LAND
CL.12057	CL.12057.1	35	m6A LAND
CL.12057	CL.12057.1	26	m6A LAND
CL.12057	CL.12057.1	18	m6A LAND
CL.12057	CL.12057.1	32	m6A LAND
CL.12057	CL.12057.1	20	m6A LAND
CL.12057	CL.12057.1	128	m6A LAND
CL.12057	CL.12057.1	18	m6A LAND
CL.12057	CL.12057.1	80	m6A LAND
CL.12057	CL.12057.1	58	m6A LAND
CL.12057	CL.12057.1	18	m6A LAND
CL.12057	CL.12057.1	14	m6A LAND
CL.12057	CL.12057.1	37	m6A LAND
CL.12057	CL.12057.1	17	m6A LAND
CL.12057	CL.12057.1	12	m6A LAND
CL.12057	CL.12057.1	71	m6A LAND
CL.12057	CL.12057.1	24	m6A LAND
CL.12057	CL.12057.1	28	m6A LAND
CL.12057	CL.12057.1	29	m6A LAND
CL.12057	CL.12057.1	34	m6A LAND
CL.12057	CL.12057.1	70	m6A LAND
CL.12057	CL.12057.1	33	m6A LAND
CL.12057	CL.12057.1	42	m6A LAND
CL.12057	CL.12057.1	34	m6A LAND
CL.12057	CL.12057.1	41	m6A LAND
CL.12057	CL.12057.1	48	m6A LAND
CL.12057	CL.12057.1	30	m6A LAND
CL.12057	CL.12057.1	30	m6A LAND
CL.12057	CL.12057.1	24	m6A LAND
CL.12057	CL.12057.1	20	m6A LAND
CL.12057	CL.12057.1	19	m6A LAND
CL.12057	CL.12057.1	34	m6A LAND
CL.12057	CL.12057.1	121	m6A LAND
CL.12057	CL.12057.1	20	m6A LAND
CL.12057	CL.12057.1	17	m6A LAND
CL.12057	CL.12057.1	49	m6A LAND
CL.12057	CL.12057.1	30	m6A LAND
CL.12057	CL.12057.1	45	m6A LAND
CL.12057	CL.12057.1	53	m6A LAND
CL.12057	CL.12057.1	7	m6A LAND
CL.12057	CL.12057.1	35	m6A LAND
CL.12057	CL.12057.1	14	m6A LAND
CL.12057	CL.12057.1	88	m6A LAND
CL.12057	CL.12057.1	11	m6A LAND
CL.12057	CL.12057.1	16	m6A LAND
CL.12057	CL.12057.1	127	m6A LAND
CL.12057	CL.12057.1	133	m6A LAND
CL.12057	CL.12057.1	60	m6A LAND
CL.12057	CL.12057.1	49	m6A LAND
CL.12057	CL.12057.1	61	m6A LAND
CL.12057	CL.12057.1	19	m6A LAND
CL.12057	CL.12057.1	33	m6A LAND
CL.12057	CL.12057.1	33	m6A LAND
CL.12057	CL.12057.1	40	m6A LAND
CL.12057	CL.12057.1	57	m6A LAND
CL.12057	CL.12057.1	57	m6A LAND
CL.12057	CL.12057.1	31	m6A LAND
CL.12057	CL.12057.1	31	m6A LAND
CL.12057	CL.12057.1	107	m6A LAND
CL.12057	CL.12057.1	24	m6A LAND
CL.12057	CL.12057.1	47	m6A LAND
CL.12057	CL.12057.1	25	m6A LAND
CL.12057	CL.12057.1	48	m6A LAND
CL.12057	CL.12057.1	53	m6A LAND
CL.12057	CL.12057.1	94	m6A LAND
CL.12057	CL.12057.1	7	m6A LAND
CL.12057	CL.12057.1	48	m6A LAND
CL.12057	CL.12057.1	46	m6A LAND
CL.12057	CL.12057.1	28	m6A LAND
CL.12057	CL.12057.1	27	m6A LAND
CL.12057	CL.12057.1	21	m6A LAND
CL.12057	CL.12057.1	15	m6A LAND
CL.12057	CL.12057.1	87	m6A LAND
CL.12057	CL.12057.1	20	m6A LAND
CL.12057	CL.12057.1	35	m6A LAND
CL.12057	CL.12057.1	52	m6A LAND
CL.12057	CL.12057.1	34	m6A LAND
CL.12057	CL.12057.1	15	m6A LAND
CL.12057	CL.12057.1	43	m6A LAND
CL.12057	CL.12057.1	69	m6A LAND
CL.12057	CL.12057.1	56	m6A LAND
CL.12057	CL.12057.1	14	m6A LAND
CL.12057	CL.12057.1	12	m6A LAND
CL.12057	CL.12057.1	99	m6A LAND
CL.12057	CL.12057.1	14	m6A LAND
CL.12057	CL.12057.1	16	m6A LAND
CL.12057	CL.12057.1	96	m6A LAND
CL.12057	CL.12057.1	26	m6A LAND
CL.12057	CL.12057.1	52	m6A LAND
CL.12057	CL.12057.1	20	m6A LAND
CL.12057	CL.12057.1	17	m6A LAND
CL.12057	CL.12057.1	20	m6A LAND
CL.12057	CL.12057.1	74	m6A LAND
CL.12057	CL.12057.1	14	m6A LAND
CL.12057	CL.12057.1	32	m6A LAND
CL.12057	CL.12057.1	49	m6A LAND
CL.12057	CL.12057.1	64	m6A LAND
CL.12057	CL.12057.1	42	m6A LAND
CL.12057	CL.12057.1	23	m6A LAND
CL.12057	CL.12057.1	68	m6A LAND
CL.12057	CL.12057.1	44	m6A LAND
CL.12057	CL.12057.1	76	m6A LAND
CL.12057	CL.12057.1	22	m6A LAND
CL.12057	CL.12057.1	101	m6A LAND
CL.12057	CL.12057.1	48	m6A LAND
CL.12057	CL.12057.1	102	m6A LAND
CL.12057	CL.12057.1	67	m6A LAND
CL.12057	CL.12057.1	37	m6A LAND
CL.12057	CL.12057.1	18	m6A LAND
CL.12057	CL.12057.1	109	m6A LAND
CL.12057	CL.12057.1	26	m6A LAND
CL.12057	CL.12057.1	7	m6A LAND
CL.12057	CL.12057.1	23	m6A LAND
CL.12057	CL.12057.1	35	m6A LAND
CL.12057	CL.12057.1	27	m6A LAND
CL.12057	CL.12057.1	33	m6A LAND
CL.12057	CL.12057.1	11	m6A LAND
CL.12057	CL.12057.1	30	m6A LAND
CL.12057	CL.12057.1	44	m6A LAND
CL.12057	CL.12057.1	26	m6A LAND
CL.12057	CL.12057.1	107	m6A LAND
CL.12057	CL.12057.1	28	m6A LAND
CL.12057	CL.12057.1	47	m6A LAND
CL.12057	CL.12057.1	50	m6A LAND
CL.12057	CL.12057.1	45	m6A LAND
CL.12057	CL.12057.1	20	m6A LAND
CL.12057	CL.12057.1	32	m6A LAND
CL.12057	CL.12057.1	54	m6A LAND
CL.12057	CL.12057.1	55	m6A LAND
CL.12057	CL.12057.1	34	m6A LAND
CL.12057	CL.12057.1	108	m6A LAND
CL.12057	CL.12057.1	31	m6A LAND
CL.12057	CL.12057.1	38	m6A LAND
CL.12057	CL.12057.1	58	m6A LAND
CL.12057	CL.12057.1	26	m6A LAND
CL.12057	CL.12057.1	35	m6A LAND
CL.12057	CL.12057.1	14	m6A LAND
CL.12057	CL.12057.1	31	m6A LAND
CL.12057	CL.12057.1	16	m6A LAND
CL.12057	CL.12057.1	37	m6A LAND
CL.12057	CL.12057.1	29	m6A LAND
CL.12057	CL.12057.1	16	m6A LAND
CL.12057	CL.12057.1	29	m6A LAND
CL.12057	CL.12057.1	17	m6A LAND
CL.12057	CL.12057.1	21	m6A LAND
CL.12057	CL.12057.1	24	m6A LAND
CL.12057	CL.12057.1	63	m6A LAND
CL.12057	CL.12057.1	35	m6A LAND
CL.12057	CL.12057.1	8	m6A LAND
CL.12057	CL.12057.1	42	m6A LAND
CL.12057	CL.12057.1	113	m6A LAND
CL.12057	CL.12057.1	43	m6A LAND
CL.12057	CL.12057.1	62	m6A LAND
CL.12057	CL.12057.1	147	m6A LAND
CL.12057	CL.12057.1	19	m6A LAND
CL.12057	CL.12057.1	27	m6A LAND
CL.12057	CL.12057.1	13	m6A LAND
CL.12057	CL.12057.1	26	m6A LAND
CL.12057	CL.12057.1	17	m6A LAND
CL.12057	CL.12057.1	33	m6A LAND
CL.12057	CL.12057.1	22	m6A LAND
CL.12057	CL.12057.1	81	m6A LAND
CL.12057	CL.12057.1	58	m6A LAND
CL.12057	CL.12057.1	22	m6A LAND
CL.12057	CL.12057.1	45	m6A LAND
CL.12057	CL.12057.1	18	m6A LAND
CL.12057	CL.12057.1	27	m6A LAND
CL.12057	CL.12057.1	16	m6A LAND
CL.12057	CL.12057.1	63	m6A LAND
CL.12057	CL.12057.1	18	m6A LAND
CL.12057	CL.12057.1	79	m6A LAND
CL.12057	CL.12057.1	37	m6A LAND
CL.12057	CL.12057.1	53	m6A LAND
CL.12057	CL.12057.1	14	m6A LAND
CL.12057	CL.12057.1	14	m6A LAND
CL.12057	CL.12057.1	29	m6A LAND
CL.12057	CL.12057.1	42	m6A LAND
CL.12057	CL.12057.1	18	m6A LAND
CL.12057	CL.12057.1	15	m6A LAND
CL.12057	CL.12057.1	22	m6A LAND
CL.12057	CL.12057.1	44	m6A LAND
CL.12057	CL.12057.1	111	m6A LAND
CL.12057	CL.12057.1	71	m6A LAND
CL.12057	CL.12057.1	21	m6A LAND
CL.12057	CL.12057.1	77	m6A LAND
CL.12057	CL.12057.1	18	m6A LAND
CL.12057	CL.12057.1	24	m6A LAND
CL.12057	CL.12057.1	14	m6A LAND
CL.12057	CL.12057.1	54	m6A LAND
CL.12057	CL.12057.1	92	m6A LAND
CL.12057	CL.12057.1	44	m6A LAND
CL.12057	CL.12057.1	49	m6A LAND
CL.12057	CL.12057.1	26	m6A LAND
CL.12057	CL.12057.1	18	m6A LAND
CL.12057	CL.12057.1	11	m6A LAND
CL.12057	CL.12057.1	50	m6A LAND
CL.12057	CL.12057.1	25	m6A LAND
CL.12057	CL.12057.1	18	m6A LAND
CL.12057	CL.12057.1	354	m6A LAND
CL.12057	CL.12057.1	10	m6A LAND
CL.12057	CL.12057.1	14	m6A LAND
CL.12057	CL.12057.1	18	m6A LAND
CL.12057	CL.12057.1	9	m6A LAND
CL.12057	CL.12057.1	57	m6A LAND
CL.12057	CL.12057.1	59	m6A LAND
CL.12057	CL.12057.1	23	m6A LAND
CL.12057	CL.12057.1	33	m6A LAND
CL.12057	CL.12057.1	31	m6A LAND
CL.12057	CL.12057.1	57	m6A LAND
CL.12057	CL.12057.1	35	m6A LAND
CL.12057	CL.12057.1	71	m6A LAND
CL.12057	CL.12057.1	31	m6A LAND
CL.12057	CL.12057.1	30	m6A LAND
CL.12057	CL.12057.1	22	m6A LAND
CL.12057	CL.12057.1	67	m6A LAND
CL.12057	CL.12057.1	57	m6A LAND
CL.12057	CL.12057.1	29	m6A LAND
CL.12057	CL.12057.1	70	m6A LAND
CL.12057	CL.12057.1	13	m6A LAND
CL.12057	CL.12057.1	34	m6A LAND
CL.12057	CL.12057.1	66	m6A LAND
CL.12057	CL.12057.1	33	m6A LAND
CL.12057	CL.12057.1	21	m6A LAND
CL.12057	CL.12057.1	102	m6A LAND
CL.12057	CL.12057.1	48	m6A LAND
CL.12057	CL.12057.1	90	m6A LAND
CL.12057	CL.12057.1	16	m6A LAND
CL.12057	CL.12057.1	34	m6A LAND
CL.12057	CL.12057.1	53	m6A LAND
CL.12057	CL.12057.1	27	m6A LAND
CL.12057	CL.12057.1	21	m6A LAND
CL.12057	CL.12057.1	15	m6A LAND
CL.12057	CL.12057.1	47	m6A LAND
CL.12057	CL.12057.1	123	m6A LAND
CL.12057	CL.12057.1	21	m6A LAND
CL.12057	CL.12057.1	23	m6A LAND
CL.12057	CL.12057.1	14	m6A LAND
CL.12057	CL.12057.1	62	m6A LAND
CL.12057	CL.12057.1	20	m6A LAND
CL.12057	CL.12057.1	13	m6A LAND
CL.12057	CL.12057.1	21	m6A LAND
CL.12057	CL.12057.1	22	m6A LAND
CL.12057	CL.12057.1	39	m6A LAND
CL.12057	CL.12057.1	57	m6A LAND
CL.12057	CL.12057.1	12	m6A LAND
CL.12533	CL.12533.1	81	m6A LAND
CL.12533	CL.12533.1	108	m6A LAND
CL.12533	CL.12533.1	24	m6A LAND
CL.12533	CL.12533.1	79	m6A LAND
CL.12533	CL.12533.1	66	m6A LAND
CL.12533	CL.12533.1	34	m6A LAND
CL.12533	CL.12533.1	74	m6A LAND
CL.12533	CL.12533.1	14	m6A LAND
CL.12533	CL.12533.1	49	m6A LAND
CL.12533	CL.12533.1	48	m6A LAND
CL.12533	CL.12533.1	98	m6A LAND
CL.12533	CL.12533.1	55	m6A LAND
CL.12533	CL.12533.1	20	m6A LAND
CL.12533	CL.12533.1	39	m6A LAND
CL.12533	CL.12533.1	92	m6A LAND
CL.12533	CL.12533.1	59	m6A LAND
CL.12533	CL.12533.1	75	m6A LAND
CL.12533	CL.12533.1	36	m6A LAND
CL.12533	CL.12533.1	68	m6A LAND
CL.12533	CL.12533.1	55	m6A LAND
CL.12533	CL.12533.1	64	m6A LAND
CL.12533	CL.12533.1	16	m6A LAND
CL.12533	CL.12533.1	55	m6A LAND
CL.12533	CL.12533.1	43	m6A LAND
CL.12533	CL.12533.1	9	m6A LAND
CL.12724	CL.12724.2	18	m6A LAND
CL.12724	CL.12724.2	47	m6A LAND
CL.12724	CL.12724.2	23	m6A LAND
CL.12724	CL.12724.2	83	m6A LAND
CL.12724	CL.12724.2	103	m6A LAND
CL.12724	CL.12724.2	45	m6A LAND
CL.12724	CL.12724.2	39	m6A LAND
CL.12724	CL.12724.3	22	m6A LAND
CL.12724	CL.12724.3	44	m6A LAND
CL.12724	CL.12724.3	47	m6A LAND
CL.12724	CL.12724.3	29	m6A LAND
CL.12724	CL.12724.3	55	m6A LAND
CL.12724	CL.12724.3	72	m6A LAND
CL.12724	CL.12724.3	58	m6A LAND
CL.12724	CL.12724.3	13	m6A LAND
CL.12724	CL.12724.4	34	m6A LAND
CL.12724	CL.12724.4	44	m6A LAND
CL.12724	CL.12724.4	82	m6A LAND
CL.12724	CL.12724.4	10	m6A LAND
CL.12724	CL.12724.4	46	m6A LAND
CL.12724	CL.12724.4	58	m6A LAND
CL.12724	CL.12724.4	76	m6A LAND
CL.12724	CL.12724.4	15	m6A LAND
CL.12724	CL.12724.4	41	m6A LAND
CL.12887	CL.12887.1	41	m6A LAND
CL.12887	CL.12887.1	108	m6A LAND
CL.12887	CL.12887.1	59	m6A LAND
CL.12887	CL.12887.1	105	m6A LAND
CL.12887	CL.12887.1	67	m6A LAND
CL.12887	CL.12887.1	14	m6A LAND
CL.12887	CL.12887.1	51	m6A LAND
CL.12887	CL.12887.1	32	m6A LAND
CL.12887	CL.12887.1	69	m6A LAND
CL.12887	CL.12887.1	44	m6A LAND
CL.12887	CL.12887.1	35	m6A LAND
CL.12887	CL.12887.1	30	m6A LAND
CL.12887	CL.12887.1	31	m6A LAND
CL.12887	CL.12887.1	59	m6A LAND
CL.12887	CL.12887.2	112	m6A LAND
CL.12887	CL.12887.2	31	m6A LAND
CL.12887	CL.12887.2	68	m6A LAND
CL.12887	CL.12887.2	77	m6A LAND
CL.12887	CL.12887.2	21	m6A LAND
CL.12887	CL.12887.2	15	m6A LAND
CL.12887	CL.12887.2	21	m6A LAND
CL.12906	CL.12906.2	26	m6A LAND
CL.12906	CL.12906.2	18	m6A LAND
CL.12906	CL.12906.2	55	m6A LAND
CL.12906	CL.12906.2	52	m6A LAND
CL.12906	CL.12906.2	80	m6A LAND
CL.12906	CL.12906.3	43	m6A LAND
CL.12906	CL.12906.3	18	m6A LAND
CL.12906	CL.12906.3	75	m6A LAND
CL.12906	CL.12906.3	20	m6A LAND
CL.12906	CL.12906.3	85	m6A LAND
CL.12906	CL.12906.3	32	m6A LAND
CL.12951	CL.12951.1	55	m6A LAND
CL.12951	CL.12951.1	14	m6A LAND
CL.12951	CL.12951.1	41	m6A LAND
CL.12951	CL.12951.1	43	m6A LAND
CL.12951	CL.12951.1	38	m6A LAND
CL.12951	CL.12951.1	26	m6A LAND
CL.12951	CL.12951.1	43	m6A LAND
CL.12951	CL.12951.1	35	m6A LAND
CL.12951	CL.12951.1	35	m6A LAND
CL.12951	CL.12951.1	71	m6A LAND
CL.12951	CL.12951.1	111	m6A LAND
CL.12951	CL.12951.1	29	m6A LAND
CL.12951	CL.12951.1	54	m6A LAND
CL.12951	CL.12951.1	25	m6A LAND
CL.12951	CL.12951.1	67	m6A LAND
CL.12951	CL.12951.1	57	m6A LAND
CL.12951	CL.12951.1	38	m6A LAND
CL.12951	CL.12951.1	58	m6A LAND
CL.12951	CL.12951.1	23	m6A LAND
CL.12951	CL.12951.1	66	m6A LAND
CL.13300	CL.13300.1	20	m6A LAND
CL.13300	CL.13300.1	27	m6A LAND
CL.13300	CL.13300.1	17	m6A LAND
CL.13300	CL.13300.1	64	m6A LAND
CL.13300	CL.13300.1	72	m6A LAND
CL.13300	CL.13300.1	82	m6A LAND
CL.13300	CL.13300.1	67	m6A LAND
CL.13300	CL.13300.1	36	m6A LAND
CL.13300	CL.13300.1	47	m6A LAND
CL.13300	CL.13300.1	40	m6A LAND
CL.13300	CL.13300.1	40	m6A LAND
CL.13300	CL.13300.1	19	m6A LAND
CL.13300	CL.13300.1	51	m6A LAND
CL.13300	CL.13300.1	98	m6A LAND
CL.13300	CL.13300.1	66	m6A LAND
CL.13300	CL.13300.1	38	m6A LAND
CL.13300	CL.13300.1	13	m6A LAND
CL.13300	CL.13300.1	40	m6A LAND
CL.13300	CL.13300.1	20	m6A LAND
CL.13300	CL.13300.1	13	m6A LAND
CL.13300	CL.13300.1	23	m6A LAND
CL.13300	CL.13300.1	10	m6A LAND
CL.13300	CL.13300.1	9	m6A LAND
CL.13856	CL.13856.1	30	m6A LAND
CL.13856	CL.13856.1	55	m6A LAND
CL.13856	CL.13856.1	68	m6A LAND
CL.13856	CL.13856.1	67	m6A LAND
CL.13856	CL.13856.1	43	m6A LAND
CL.13856	CL.13856.1	22	m6A LAND
CL.13856	CL.13856.1	80	m6A LAND
CL.13856	CL.13856.1	67	m6A LAND
CL.13856	CL.13856.1	30	m6A LAND
CL.13856	CL.13856.1	41	m6A LAND
CL.13856	CL.13856.1	62	m6A LAND
CL.13856	CL.13856.1	25	m6A LAND
CL.13868	CL.13868.1	24	m6A LAND
CL.13868	CL.13868.1	111	m6A LAND
CL.13868	CL.13868.1	50	m6A LAND
CL.13868	CL.13868.1	64	m6A LAND
CL.13868	CL.13868.1	31	m6A LAND
CL.13868	CL.13868.1	27	m6A LAND
CL.13868	CL.13868.1	35	m6A LAND
CL.13868	CL.13868.1	44	m6A LAND
CL.13868	CL.13868.1	32	m6A LAND
CL.13868	CL.13868.1	15	m6A LAND
CL.13868	CL.13868.1	59	m6A LAND
CL.13868	CL.13868.1	13	m6A LAND
CL.13868	CL.13868.1	80	m6A LAND
CL.13868	CL.13868.1	21	m6A LAND
CL.13912	CL.13912.2	69	m6A LAND
CL.13912	CL.13912.2	44	m6A LAND
CL.13912	CL.13912.2	57	m6A LAND
CL.13912	CL.13912.2	57	m6A LAND
CL.13912	CL.13912.2	41	m6A LAND
CL.13912	CL.13912.2	39	m6A LAND
CL.13912	CL.13912.2	69	m6A LAND
CL.13912	CL.13912.2	49	m6A LAND
CL.13912	CL.13912.2	67	m6A LAND
CL.13912	CL.13912.2	43	m6A LAND
CL.13912	CL.13912.2	23	m6A LAND
CL.13912	CL.13912.2	97	m6A LAND
CL.13912	CL.13912.2	53	m6A LAND
CL.13912	CL.13912.2	111	m6A LAND
CL.13912	CL.13912.2	38	m6A LAND
CL.13912	CL.13912.2	78	m6A LAND
CL.13912	CL.13912.2	38	m6A LAND
CL.13912	CL.13912.2	31	m6A LAND
CL.13939	CL.13939.1	36	m6A LAND
CL.13939	CL.13939.1	15	m6A LAND
CL.13939	CL.13939.1	50	m6A LAND
CL.13939	CL.13939.1	22	m6A LAND
CL.13939	CL.13939.1	72	m6A LAND
CL.13939	CL.13939.1	60	m6A LAND
CL.13939	CL.13939.1	24	m6A LAND
CL.13939	CL.13939.1	52	m6A LAND
CL.13939	CL.13939.1	133	m6A LAND
CL.13939	CL.13939.1	75	m6A LAND
CL.13939	CL.13939.1	57	m6A LAND
CL.13939	CL.13939.1	47	m6A LAND
CL.13939	CL.13939.1	8	m6A LAND
CL.13939	CL.13939.1	48	m6A LAND
CL.13939	CL.13939.1	12	m6A LAND
CL.13939	CL.13939.1	105	m6A LAND
CL.13939	CL.13939.1	67	m6A LAND
CL.13939	CL.13939.1	45	m6A LAND
CL.13939	CL.13939.1	20	m6A LAND
CL.13939	CL.13939.1	25	m6A LAND
CL.13939	CL.13939.1	23	m6A LAND
CL.13939	CL.13939.1	25	m6A LAND
CL.13939	CL.13939.1	60	m6A LAND
CL.13939	CL.13939.1	48	m6A LAND
CL.13974	CL.13974.1	38	m6A LAND
CL.13974	CL.13974.1	10	m6A LAND
CL.13974	CL.13974.1	19	m6A LAND
CL.13974	CL.13974.1	8	m6A LAND
CL.13974	CL.13974.1	10	m6A LAND
CL.13974	CL.13974.1	19	m6A LAND
CL.13974	CL.13974.1	81	m6A LAND
CL.13974	CL.13974.1	11	m6A LAND
CL.13974	CL.13974.1	18	m6A LAND
CL.13974	CL.13974.1	102	m6A LAND
CL.13974	CL.13974.1	28	m6A LAND
CL.13974	CL.13974.1	23	m6A LAND
CL.13974	CL.13974.1	18	m6A LAND
CL.13974	CL.13974.1	16	m6A LAND
CL.13974	CL.13974.1	17	m6A LAND
CL.13974	CL.13974.1	12	m6A LAND
CL.13974	CL.13974.1	19	m6A LAND
CL.13974	CL.13974.1	76	m6A LAND
CL.13974	CL.13974.1	11	m6A LAND
CL.13974	CL.13974.1	12	m6A LAND
CL.13974	CL.13974.1	32	m6A LAND
CL.13974	CL.13974.1	16	m6A LAND
CL.13974	CL.13974.1	13	m6A LAND
CL.13974	CL.13974.1	39	m6A LAND
CL.13974	CL.13974.1	3	m6A LAND
CL.13974	CL.13974.1	5	m6A LAND
CL.13974	CL.13974.1	12	m6A LAND
CL.13974	CL.13974.1	22	m6A LAND
CL.13974	CL.13974.1	15	m6A LAND
CL.13974	CL.13974.1	12	m6A LAND
CL.13974	CL.13974.1	18	m6A LAND
CL.13974	CL.13974.1	12	m6A LAND
CL.13974	CL.13974.1	33	m6A LAND
CL.13974	CL.13974.1	11	m6A LAND
CL.13974	CL.13974.1	20	m6A LAND
CL.13974	CL.13974.1	13	m6A LAND
CL.13974	CL.13974.1	11	m6A LAND
CL.13974	CL.13974.1	14	m6A LAND
CL.13974	CL.13974.1	13	m6A LAND
CL.13974	CL.13974.1	26	m6A LAND
CL.13974	CL.13974.1	11	m6A LAND
CL.13974	CL.13974.1	24	m6A LAND
CL.13974	CL.13974.1	14	m6A LAND
CL.13974	CL.13974.1	48	m6A LAND
CL.13982	CL.13982.1	14	m6A LAND
CL.13982	CL.13982.1	16	m6A LAND
CL.13982	CL.13982.1	22	m6A LAND
CL.13982	CL.13982.1	19	m6A LAND
CL.13982	CL.13982.1	29	m6A LAND
CL.13982	CL.13982.1	25	m6A LAND
CL.13982	CL.13982.1	3	m6A LAND
CL.13982	CL.13982.1	13	m6A LAND
CL.13982	CL.13982.1	52	m6A LAND
CL.13982	CL.13982.1	15	m6A LAND
CL.13982	CL.13982.1	43	m6A LAND
CL.13982	CL.13982.1	10	m6A LAND
CL.13982	CL.13982.1	115	m6A LAND
CL.13982	CL.13982.1	15	m6A LAND
CL.13982	CL.13982.1	14	m6A LAND
CL.13982	CL.13982.1	22	m6A LAND
CL.13982	CL.13982.1	53	m6A LAND
CL.13982	CL.13982.1	13	m6A LAND
CL.13982	CL.13982.1	22	m6A LAND
CL.13982	CL.13982.1	20	m6A LAND
CL.13982	CL.13982.1	9	m6A LAND
CL.13982	CL.13982.1	15	m6A LAND
CL.13982	CL.13982.1	25	m6A LAND
CL.13982	CL.13982.1	13	m6A LAND
CL.13982	CL.13982.1	56	m6A LAND
CL.13982	CL.13982.1	4	m6A LAND
CL.13982	CL.13982.1	7	m6A LAND
CL.13982	CL.13982.1	27	m6A LAND
CL.13982	CL.13982.1	11	m6A LAND
CL.13982	CL.13982.1	10	m6A LAND
CL.13982	CL.13982.1	8	m6A LAND
CL.13982	CL.13982.1	26	m6A LAND
CL.13982	CL.13982.1	10	m6A LAND
CL.13982	CL.13982.1	18	m6A LAND
CL.13985	CL.13985.1	8	m6A LAND
CL.13985	CL.13985.1	16	m6A LAND
CL.13985	CL.13985.1	8	m6A LAND
CL.13989	CL.13989.1	23	m6A LAND
CL.13989	CL.13989.1	11	m6A LAND
CL.13989	CL.13989.1	13	m6A LAND
CL.13989	CL.13989.1	2	m6A LAND
CL.13989	CL.13989.1	300	m6A LAND
CL.13989	CL.13989.1	10	m6A LAND
CL.13989	CL.13989.1	9	m6A LAND
CL.13989	CL.13989.1	45	m6A LAND
CL.13989	CL.13989.1	8	m6A LAND
CL.13989	CL.13989.1	8	m6A LAND
CL.13989	CL.13989.1	22	m6A LAND
CL.13989	CL.13989.1	17	m6A LAND
CL.13989	CL.13989.1	23	m6A LAND
CL.13989	CL.13989.1	31	m6A LAND
CL.13989	CL.13989.1	42	m6A LAND
CL.13989	CL.13989.1	11	m6A LAND
CL.13989	CL.13989.1	9	m6A LAND
CL.13989	CL.13989.1	155	m6A LAND
CL.13989	CL.13989.1	18	m6A LAND
CL.13989	CL.13989.1	72	m6A LAND
CL.13989	CL.13989.1	37	m6A LAND
CL.13989	CL.13989.1	14	m6A LAND
CL.13989	CL.13989.1	38	m6A LAND
CL.13989	CL.13989.1	7	m6A LAND
CL.13989	CL.13989.1	18	m6A LAND
CL.13989	CL.13989.1	34	m6A LAND
CL.13989	CL.13989.1	31	m6A LAND
CL.13989	CL.13989.1	11	m6A LAND
CL.13989	CL.13989.1	32	m6A LAND
CL.13989	CL.13989.1	20	m6A LAND
CL.13989	CL.13989.1	114	m6A LAND
CL.13989	CL.13989.1	19	m6A LAND
CL.13989	CL.13989.1	22	m6A LAND
CL.13989	CL.13989.1	17	m6A LAND
CL.13989	CL.13989.1	19	m6A LAND
CL.13989	CL.13989.1	23	m6A LAND
CL.14059	CL.14059.1	49	m6A LAND
CL.14059	CL.14059.1	43	m6A LAND
CL.14059	CL.14059.1	55	m6A LAND
CL.14059	CL.14059.1	59	m6A LAND
CL.14059	CL.14059.1	72	m6A LAND
CL.14059	CL.14059.1	34	m6A LAND
CL.14059	CL.14059.1	33	m6A LAND
CL.14059	CL.14059.1	13	m6A LAND
CL.14059	CL.14059.1	39	m6A LAND
CL.14059	CL.14059.1	22	m6A LAND
CL.14059	CL.14059.1	26	m6A LAND
CL.14059	CL.14059.1	51	m6A LAND
CL.14059	CL.14059.1	20	m6A LAND
CL.14059	CL.14059.1	21	m6A LAND
CL.14059	CL.14059.1	51	m6A LAND
CL.14059	CL.14059.1	17	m6A LAND
CL.14059	CL.14059.1	40	m6A LAND
CL.14059	CL.14059.1	28	m6A LAND
CL.14059	CL.14059.1	42	m6A LAND
CL.14059	CL.14059.1	46	m6A LAND
CL.14059	CL.14059.1	39	m6A LAND
CL.14059	CL.14059.1	19	m6A LAND
CL.14105	CL.14105.1	32	m6A LAND
CL.14105	CL.14105.1	12	m6A LAND
CL.14105	CL.14105.1	11	m6A LAND
CL.14105	CL.14105.1	8	m6A LAND
CL.14105	CL.14105.1	39	m6A LAND
CL.14105	CL.14105.1	37	m6A LAND
CL.14105	CL.14105.1	100	m6A LAND
CL.14105	CL.14105.1	57	m6A LAND
CL.14105	CL.14105.1	35	m6A LAND
CL.14105	CL.14105.1	59	m6A LAND
CL.14105	CL.14105.1	42	m6A LAND
CL.14105	CL.14105.1	20	m6A LAND
CL.14105	CL.14105.1	17	m6A LAND
CL.14105	CL.14105.1	13	m6A LAND
CL.14105	CL.14105.1	40	m6A LAND
CL.14105	CL.14105.1	31	m6A LAND
CL.14105	CL.14105.1	58	m6A LAND
CL.14105	CL.14105.1	22	m6A LAND
CL.14105	CL.14105.1	33	m6A LAND
CL.14105	CL.14105.1	35	m6A LAND
CL.14105	CL.14105.1	30	m6A LAND
CL.14105	CL.14105.1	55	m6A LAND
CL.14105	CL.14105.1	58	m6A LAND
CL.14105	CL.14105.1	11	m6A LAND
CL.14105	CL.14105.1	74	m6A LAND
CL.14105	CL.14105.1	33	m6A LAND
CL.14105	CL.14105.1	18	m6A LAND
CL.14105	CL.14105.1	29	m6A LAND
CL.14105	CL.14105.1	23	m6A LAND
CL.14105	CL.14105.1	38	m6A LAND
CL.14105	CL.14105.1	25	m6A LAND
CL.14105	CL.14105.1	41	m6A LAND
CL.14105	CL.14105.1	17	m6A LAND
CL.14105	CL.14105.1	31	m6A LAND
CL.14105	CL.14105.1	20	m6A LAND
CL.14105	CL.14105.1	60	m6A LAND
CL.14105	CL.14105.1	31	m6A LAND
CL.14105	CL.14105.1	34	m6A LAND
CL.14105	CL.14105.1	57	m6A LAND
CL.14105	CL.14105.1	48	m6A LAND
CL.14105	CL.14105.1	65	m6A LAND
CL.14105	CL.14105.1	38	m6A LAND
CL.14105	CL.14105.1	11	m6A LAND
CL.14105	CL.14105.1	19	m6A LAND
CL.14105	CL.14105.1	20	m6A LAND
CL.14105	CL.14105.1	27	m6A LAND
CL.14105	CL.14105.1	32	m6A LAND
CL.14105	CL.14105.1	38	m6A LAND
CL.14105	CL.14105.1	53	m6A LAND
CL.14105	CL.14105.1	30	m6A LAND
CL.14105	CL.14105.1	29	m6A LAND
CL.14105	CL.14105.1	17	m6A LAND
CL.14105	CL.14105.1	28	m6A LAND
CL.14105	CL.14105.1	31	m6A LAND
CL.14105	CL.14105.1	24	m6A LAND
CL.14105	CL.14105.1	68	m6A LAND
CL.14105	CL.14105.1	96	m6A LAND
CL.14105	CL.14105.1	15	m6A LAND
CL.14105	CL.14105.1	25	m6A LAND
CL.14105	CL.14105.1	57	m6A LAND
CL.14105	CL.14105.1	21	m6A LAND
CL.14105	CL.14105.1	31	m6A LAND
CL.14105	CL.14105.1	23	m6A LAND
CL.14105	CL.14105.1	14	m6A LAND
CL.14105	CL.14105.1	63	m6A LAND
CL.14105	CL.14105.1	34	m6A LAND
CL.14105	CL.14105.1	58	m6A LAND
CL.14105	CL.14105.1	27	m6A LAND
CL.14105	CL.14105.1	37	m6A LAND
CL.14105	CL.14105.1	58	m6A LAND
CL.14105	CL.14105.1	19	m6A LAND
CL.14105	CL.14105.1	41	m6A LAND
CL.14105	CL.14105.1	51	m6A LAND
CL.14105	CL.14105.1	48	m6A LAND
CL.14105	CL.14105.1	50	m6A LAND
CL.14105	CL.14105.1	67	m6A LAND
CL.14105	CL.14105.1	4	m6A LAND
CL.14105	CL.14105.1	37	m6A LAND
CL.14105	CL.14105.1	31	m6A LAND
CL.14105	CL.14105.1	48	m6A LAND
CL.14105	CL.14105.1	13	m6A LAND
CL.14105	CL.14105.1	51	m6A LAND
CL.14105	CL.14105.1	38	m6A LAND
CL.14105	CL.14105.1	80	m6A LAND
CL.14105	CL.14105.1	30	m6A LAND
CL.14105	CL.14105.1	46	m6A LAND
CL.14105	CL.14105.1	17	m6A LAND
CL.14105	CL.14105.1	53	m6A LAND
CL.14105	CL.14105.1	36	m6A LAND
CL.14105	CL.14105.1	29	m6A LAND
CL.14105	CL.14105.1	36	m6A LAND
CL.14105	CL.14105.1	40	m6A LAND
CL.14105	CL.14105.3	29	m6A LAND
CL.14105	CL.14105.3	61	m6A LAND
CL.14105	CL.14105.3	31	m6A LAND
CL.14105	CL.14105.3	50	m6A LAND
CL.14105	CL.14105.3	35	m6A LAND
CL.14105	CL.14105.3	24	m6A LAND
CL.14105	CL.14105.3	101	m6A LAND
CL.14105	CL.14105.3	13	m6A LAND
CL.14105	CL.14105.3	50	m6A LAND
CL.14105	CL.14105.3	24	m6A LAND
CL.14105	CL.14105.3	317	m6A LAND
CL.14105	CL.14105.3	106	m6A LAND
CL.14105	CL.14105.3	25	m6A LAND
CL.14105	CL.14105.3	60	m6A LAND
CL.14105	CL.14105.3	17	m6A LAND
CL.14105	CL.14105.3	24	m6A LAND
CL.14105	CL.14105.3	42	m6A LAND
CL.14105	CL.14105.3	42	m6A LAND
CL.14105	CL.14105.3	35	m6A LAND
CL.14105	CL.14105.3	60	m6A LAND
CL.14105	CL.14105.3	77	m6A LAND
CL.14105	CL.14105.3	92	m6A LAND
CL.14105	CL.14105.3	97	m6A LAND
CL.14105	CL.14105.3	44	m6A LAND
CL.14105	CL.14105.3	19	m6A LAND
CL.14105	CL.14105.3	39	m6A LAND
CL.14105	CL.14105.3	41	m6A LAND
CL.14105	CL.14105.3	43	m6A LAND
CL.14105	CL.14105.3	31	m6A LAND
CL.14105	CL.14105.3	44	m6A LAND
CL.14105	CL.14105.3	26	m6A LAND
CL.14105	CL.14105.3	31	m6A LAND
CL.14105	CL.14105.3	35	m6A LAND
CL.14105	CL.14105.3	17	m6A LAND
CL.14105	CL.14105.3	43	m6A LAND
CL.14105	CL.14105.3	35	m6A LAND
CL.14105	CL.14105.3	64	m6A LAND
CL.14105	CL.14105.3	59	m6A LAND
CL.14105	CL.14105.3	24	m6A LAND
CL.14105	CL.14105.3	55	m6A LAND
CL.14105	CL.14105.3	55	m6A LAND
CL.14105	CL.14105.3	37	m6A LAND
CL.14105	CL.14105.3	43	m6A LAND
CL.14105	CL.14105.3	27	m6A LAND
CL.14105	CL.14105.3	17	m6A LAND
CL.14105	CL.14105.3	31	m6A LAND
CL.14105	CL.14105.3	62	m6A LAND
CL.14105	CL.14105.3	18	m6A LAND
CL.14105	CL.14105.3	19	m6A LAND
CL.14105	CL.14105.3	78	m6A LAND
CL.14105	CL.14105.3	23	m6A LAND
CL.14105	CL.14105.3	55	m6A LAND
CL.14105	CL.14105.3	46	m6A LAND
CL.14105	CL.14105.3	42	m6A LAND
CL.14105	CL.14105.3	20	m6A LAND
CL.14105	CL.14105.3	13	m6A LAND
CL.14105	CL.14105.3	11	m6A LAND
CL.14105	CL.14105.3	44	m6A LAND
CL.14105	CL.14105.3	30	m6A LAND
CL.14105	CL.14105.3	16	m6A LAND
CL.14105	CL.14105.3	25	m6A LAND
CL.14105	CL.14105.3	58	m6A LAND
CL.14105	CL.14105.3	24	m6A LAND
CL.14105	CL.14105.3	43	m6A LAND
CL.14105	CL.14105.3	33	m6A LAND
CL.14105	CL.14105.3	17	m6A LAND
CL.14105	CL.14105.3	32	m6A LAND
CL.14105	CL.14105.3	72	m6A LAND
CL.14105	CL.14105.3	37	m6A LAND
CL.14105	CL.14105.3	43	m6A LAND
CL.14105	CL.14105.3	67	m6A LAND
CL.14105	CL.14105.3	55	m6A LAND
CL.14105	CL.14105.3	64	m6A LAND
CL.14105	CL.14105.3	52	m6A LAND
CL.14105	CL.14105.3	87	m6A LAND
CL.14105	CL.14105.3	53	m6A LAND
CL.14105	CL.14105.3	45	m6A LAND
CL.14105	CL.14105.3	15	m6A LAND
CL.14105	CL.14105.3	125	m6A LAND
CL.14105	CL.14105.3	63	m6A LAND
CL.14105	CL.14105.3	56	m6A LAND
CL.14105	CL.14105.3	50	m6A LAND
CL.14105	CL.14105.3	113	m6A LAND
CL.14105	CL.14105.3	89	m6A LAND
CL.14105	CL.14105.3	33	m6A LAND
CL.14105	CL.14105.3	110	m6A LAND
CL.14105	CL.14105.3	72	m6A LAND
CL.14105	CL.14105.3	51	m6A LAND
CL.14105	CL.14105.3	27	m6A LAND
CL.14105	CL.14105.3	63	m6A LAND
CL.14105	CL.14105.3	37	m6A LAND
CL.14105	CL.14105.3	71	m6A LAND
CL.14105	CL.14105.3	23	m6A LAND
CL.14105	CL.14105.3	30	m6A LAND
CL.14105	CL.14105.3	77	m6A LAND
CL.14105	CL.14105.3	81	m6A LAND
CL.14105	CL.14105.3	110	m6A LAND
CL.14105	CL.14105.3	92	m6A LAND
CL.14105	CL.14105.3	75	m6A LAND
CL.14105	CL.14105.3	34	m6A LAND
CL.14105	CL.14105.3	29	m6A LAND
CL.14105	CL.14105.3	29	m6A LAND
CL.14105	CL.14105.3	12	m6A LAND
CL.14105	CL.14105.3	63	m6A LAND
CL.14105	CL.14105.3	98	m6A LAND
CL.14105	CL.14105.3	74	m6A LAND
CL.14105	CL.14105.3	75	m6A LAND
CL.14105	CL.14105.3	73	m6A LAND
CL.14105	CL.14105.3	34	m6A LAND
CL.14105	CL.14105.3	45	m6A LAND
CL.14105	CL.14105.3	10	m6A LAND
CL.14105	CL.14105.3	59	m6A LAND
CL.14105	CL.14105.3	52	m6A LAND
CL.14105	CL.14105.3	64	m6A LAND
CL.14105	CL.14105.3	16	m6A LAND
CL.14105	CL.14105.3	34	m6A LAND
CL.14105	CL.14105.3	54	m6A LAND
CL.14105	CL.14105.3	73	m6A LAND
CL.14105	CL.14105.3	11	m6A LAND
CL.14105	CL.14105.3	36	m6A LAND
CL.14105	CL.14105.3	36	m6A LAND
CL.14105	CL.14105.3	33	m6A LAND
CL.14105	CL.14105.3	47	m6A LAND
[truncated: 17,974 more rows]
